# Supplementary material for: Widespread temporal niche partitioning in an adaptive radiation of cichlid fishes
Source: Nat Ecol Evol. 2025 Aug 27;9(10):1938–50. doi: 10.1038/s41559-025-02819-z (PMC12507676; doi:10.1038/s41559-025-02819-z)
Supplement: Supplementary file 4 — Overview of behavioural dataset. [file 41559_2025_2819_MOESM4_ESM.csv]

	species_true	species	tribe	diet	f	m	u	fish_N	pc1	pc2	categorical
0	Altolamprologus calvus	Altcal	Lamprologini	Invertivore	7	5	0	12	0.14464464375566777	0.1278573595650405	nocturnal
1	Altolamprologus compressiceps	Altcom	Lamprologini	Invertivore	1	2	0	3	0.081217176	0.18751183866250062	cathemeral
2	Altolamprologus shell	Altshe	Lamprologini	Invertivore	3	4	0	7	-0.10622001	0.11154234855428136	cathemeral
3	Astatotilapia burtoni "chipwa"	Astbur	Haplochromini	Invertivore	0	11	0	11	-0.189611593	0.000571525	diurnal
4	Aulonocranus dewindti	Auldew	Ectodini	Invertivore	6	3	3	12	0.1520586928441979	0.065856999	cathemeral
5	Boulengerochromis microlepis	Boumic	Boulengerochromini	Piscivore	4	3	0	7	-0.178151758	0.081229255	diurnal
6	Callochromis pleurospilus	Calple	Ectodini	Invertivore	5	7	0	12	-0.146136258	0.090531191	cathemeral
7	Chalinochromis cyanophleps	Chacya	Lamprologini	Invertivore	1	1	0	2	0.1349636419822982	0.074589326	nocturnal
8	Julidochromis dickfeldi	Juldic	Lamprologini	Invertivore	4	5	2	11	-0.025017647	0.17011868350956744	crepuscular
9	Ctenochromis horei	Ctehor	Trophenini	Invertivore	0	8	0	8	-0.14533711	0.004851364	diurnal
10	Cyphotilapia frontosa	Cphfro	Cyphotilapiini	Piscivore	5	6	0	11	0.16060280702437163	0.028450317	nocturnal
11	Cyprichromis coloratus "jumbo"	Cypcol	Cyprichromini	Zooplanktivore	6	5	0	11	-0.145126626	0.080794389	diurnal
12	Cyprichromis leptosoma	Cyplep	Cyprichromini	Zooplanktivore	2	10	0	12	-0.116234799	0.1432318197876971	diurnal
13	Enantiopus melanogenys	Enamel	Ectodini	Invertivore	4	7	0	11	0.026490133	0.10046802596969696	cathemeral
14	Eretmodus cyanostictus	Erecya	Eretmodini	Algivore	3	3	0	6	-0.160705393	0.073879573	diurnal
15	Gnathochromis pfefferi	Gnapfe	Trophenini	Invertivore	4	3	0	7	0.11175537261240434	0.092663591	nocturnal
16	Julidochromis marksmithi	Julmrk	Lamprologini	Algivore	5	3	1	9	-0.07124387	0.17579664344043275	diurnal
17	Julidochromis ornatus	Julorn	Lamprologini	Algivore	5	6	0	11	-0.152329435	0.092134478	diurnal
18	Lamprologus ocellatus	Lamoce	Lamprologini	Invertivore	2	7	0	9	0.1372329331059948	0.12680932192372146	nocturnal
19	Lamprologus signatus	Lamsig	Lamprologini	Zooplanktivore	5	8	0	13	-0.183817902	0.025461235	diurnal
20	Lepidiolamprologus attenuatus	Lepatt	Lamprologini	Piscivore	4	5	1	10	0.077209055	0.19449073622580337	crepuscular
21	Lepidiolamprologus elongatus	Lepelo	Lamprologini	Piscivore	8	4	0	12	-0.04721834	0.21541106322544362	crepuscular
22	Limnotilapia dardenni	Limdar	Trophenini	Invertivore	4	3	0	7	-0.117935252	0.12104003456860596	cathemeral
23	Lobochilotes labiatus	Loblab	Trophenini	Invertivore	1	1	0	2	-0.10583836	0.18965412560289024	diurnal
24	Neolamprologus brevis	Neobre	Lamprologini	Zooplanktivore	6	5	0	11	0.15154473492686293	0.10508102324714988	nocturnal
25	Neolamprologus brichardi AS	Neobri	Lamprologini	Zooplanktivore	6	6	0	12	-0.103684348	0.19731761362086978	diurnal
26	Neolamprologus buescheri	Neobue	Lamprologini	Invertivore	4	8	0	12	-0.182821817	0.048279453704950855	diurnal
27	Neolamprologus caudopunctatus	Neocau	Lamprologini	Invertivore	4	4	0	8	-0.026523833	0.1635503784619672	crepuscular
28	Neolamprologus crassus	Neocra	Lamprologini	Zooplanktivore	0	0	11	11	-0.178088218	0.038793625	cathemeral
29	Neolamprologus cygnus	Neocyg	Lamprologini	Zooplanktivore	8	4	0	12	0.09305359	0.15906324840651753	cathemeral
30	Neolamprologus cylindricus	Neocyl	Lamprologini	Zooplanktivore	6	6	0	12	0.1262759987093637	0.023852996	nocturnal
31	Neolamprologus devosi	Neodev	Lamprologini	Invertivore	6	6	0	12	-0.011306025	0.1444553214628157	crepuscular
32	Neolamprologus sp. "falcicula mahale"	NeofaM	Lamprologini	Zooplanktivore	5	4	0	9	-0.146895294	0.071421967	diurnal
33	Neolamprologus falcicula	Neofal	Lamprologini	Zooplanktivore	5	1	0	6	0.07794398	0.16839566372675335	crepuscular
34	Neolamprologus gracilis	Neogra	Lamprologini	Zooplanktivore	5	6	0	11	-0.115385929	0.10713552934944558	diurnal
35	Neolamprologus helianthus	Neohel	Lamprologini	Zooplanktivore	3	4	0	7	0.034912879387510816	0.19895734032743947	crepuscular
36	Neolamprologus sp. 'kombe'	Neokom	Lamprologini	Zooplanktivore	3	3	0	6	0.054241859	0.17286133264185755	crepuscular
37	Neolamprologus longicaudatus	Neolon	Lamprologini	Invertivore	3	4	0	7	-0.018907046	0.17531127337763594	crepuscular
38	Neolamprologus marunguensis	Neomar	Lamprologini	Zooplanktivore	2	5	0	7	-0.143049947	0.15013402044138144	diurnal
39	Neolamprologus multifasciatus	Neomul	Lamprologini	Zooplanktivore	4	5	0	9	0.1380329483895186	0.14466178013215944	nocturnal
40	Neolamprologus niger	Neonig	Lamprologini	Invertivore	6	6	0	12	0.15725857373365124	0.13110705457845173	nocturnal
41	Neolamprologus olivaceous	Neooli	Lamprologini	Zooplanktivore	5	4	3	12	0.058278305948971286	0.20132062859415897	crepuscular
42	Neolamprologus pulcher daffodil	Neopul	Lamprologini	Zooplanktivore	7	5	0	12	-0.086971621	0.11163559566936784	diurnal
43	Neolamprologus savoryi	Neosav	Lamprologini	Zooplanktivore	0	0	10	10	-0.078868569	0.1780301413303096	diurnal
44	Neolamprologus toae	Neotoa	Lamprologini	Invertivore	9	2	0	11	0.1873174872437785	0.051022241	nocturnal
45	Neolamprologus tretocephalus	Neotre	Lamprologini	Invertivore	3	4	1	8	0.17660804823852624	0.084119976	nocturnal
46	Neolamprologus sp. "ventralis stripe"	NeoveS	Lamprologini	Invertivore	4	4	0	8	-0.148296623	0.067654025	diurnal
47	Neolamprologus walteri	Neowal	Lamprologini	Zooplanktivore	1	3	0	4	0.12982503021894762	0.17264362749306206	nocturnal
48	Ophthalmotilapia boops	Ophboo	Ectodini	Algivore	6	4	0	10	0.17735910837064714	0.081611987	nocturnal
49	Paracyprichromis nigripinnis	Pcynig	Cyprichromini	Zooplanktivore	5	6	0	11	-0.018708014	0.20476882578404332	crepuscular
50	Petrochromis polyodon	Petpol	Trophenini	Algivore	0	0	11	11	0.049031812114711186	0.18412280329319064	cathemeral
51	Telmatochromis temporalis	TelteS	Lamprologini	Algivore	4	7	1	12	0.14207263008678747	0.12048468359355827	nocturnal
52	Telmatochromis sp. "lufubu"	Telluf	Lamprologini	Invertivore	5	9	0	14	-0.175334659	0.038980741328966444	diurnal
53	Telmatochromis vittatus	Telvit	Lamprologini	Algivore	0	0	8	8	0.16996596135632042	-0.045828304	nocturnal
54	Triglachromis otostigma	Trioto	Limnochromini	Invertivore	5	3	0	8	0.044298013826049115	0.20074543478422502	crepuscular
55	Tropheus sp. "black"	Tronig	Trophenini	Algivore	7	5	0	12	-0.171962115	0.078036511	diurnal
56	Tropheus moorii	Tromoo	Trophenini	Algivore	2	5	0	7	-0.145727683	0.14271943369069054	diurnal
57	Variabilichromis moorii	Varmoo	Lamprologini	Algivore	3	4	0	7	0.13779525798286194	0.052856562164291895	cathemeral
58	Xenotilapia bathyphilus	Xenbat	Ectodini	Invertivore	3	3	2	8	0.17403241709978026	0.005152371	nocturnal
59	Xenotilapia spilopterus	Xenspi	Ectodini	Invertivore	4	2	0	6	0.15192508938808624	0.085933644	nocturnal
