# Supplementary material for: Widespread temporal niche partitioning in an adaptive radiation of cichlid fishes
Source: Nat Ecol Evol. 2025 Aug 27;9(10):1938–50. doi: 10.1038/s41559-025-02819-z (PMC12507676; doi:10.1038/s41559-025-02819-z)
Supplement: Supplementary file 5 — Raw activity patterns for each species binned in 30-min intervals. [file 41559_2025_2819_MOESM5_ESM.zip]

Archive with 63 entries (63 files):
- Supplementary_Data_2/Boulengerochromis microlepis_als_30m.csv
- Supplementary_Data_2/Lamprologus signatus_als_30m.csv
- Supplementary_Data_2/~$ADME Supplemental Data 2.txt
- Supplementary_Data_2/Petrochromis polyodon_als_30m.csv
- Supplementary_Data_2/Neolamprologus falcicula_als_30m.csv
- Supplementary_Data_2/Neolamprologus cygnus_als_30m.csv
- Supplementary_Data_2/.DS_Store
- Supplementary_Data_2/Triglachromis otostigma_als_30m.csv
- Supplementary_Data_2/Julidochromis marksmithi_als_30m.csv
- Supplementary_Data_2/Neolamprologus cylindricus_als_30m.csv
- Supplementary_Data_2/Neolamprologus pulcher daffodil_als_30m.csv
- Supplementary_Data_2/Enantiopus melanogenys_als_30m.csv
- Supplementary_Data_2/Neolamprologus devosi_als_30m.csv
- Supplementary_Data_2/Julidochromis ornatus_als_30m.csv
- Supplementary_Data_2/Neolamprologus longicaudatus_als_30m.csv
- Supplementary_Data_2/Neolamprologus crassus_als_30m.csv
- Supplementary_Data_2/Astatotilapia burtonichipwa_als_30m.csv
- Supplementary_Data_2/Telmatochromis _shell_ temporalis_als_30m.csv
- Supplementary_Data_2/Aaltolamprologus calvus_als_30m.csv
- Supplementary_Data_2/Callochromis pleurospilus_als_30m.csv
- Supplementary_Data_2/Neolamprologus multifasciatus_als_30m.csv
- Supplementary_Data_2/Paracyprichromis nigripinnis_als_30m.csv
- Supplementary_Data_2/Neolamprologus brichardi_als_30m.csv
- Supplementary_Data_2/Tropheus bemba_als_30m.csv
- Supplementary_Data_2/Xenotilapia spiloptera_als_30m.csv
- Supplementary_Data_2/Neolamprologus walteri_als_30m.csv
- Supplementary_Data_2/Neolamprologus niger_als_30m.csv
- Supplementary_Data_2/Telmatochromis vittatus_als_30m.csv
- Supplementary_Data_2/Chalinochromis cyanophleps_als_30m.csv
- Supplementary_Data_2/Ctenochromis horei_als_30m.csv
- Supplementary_Data_2/Tropheus moorii_als_30m.csv
- Supplementary_Data_2/Neolamprologus buescheri_als_30m.csv
- Supplementary_Data_2/Eretmodus cyanostictus_als_30m.csv
- Supplementary_Data_2/Aulonocranus dewindti_als_30m.csv
- Supplementary_Data_2/Neolamprologus tretocephalus_als_30m.csv
- Supplementary_Data_2/Chalinochromis dickfeldi_als_30m.csv
- Supplementary_Data_2/_README Supplemental Data 2.txt
- Supplementary_Data_2/Neolamprologus ventralis_als_30m.csv
- Supplementary_Data_2/Lobochilotes labiatus_als_30m.csv
- Supplementary_Data_2/Neolamprologus kombe_als_30m.csv
- Supplementary_Data_2/Neolamprologus brevis_als_30m.csv
- Supplementary_Data_2/Altolamprologus compressiceps_als_30m.csv
- Supplementary_Data_2/Xenotilapia bathyphila_als_30m.csv
- Supplementary_Data_2/Variabilichromis moorii_als_30m.csv
- Supplementary_Data_2/Telmatochromis lufubu_als_30m.csv
- Supplementary_Data_2/Altolamprologus shell_als_30m.csv
- Supplementary_Data_2/Lamprologus ocellatus_als_30m.csv
- Supplementary_Data_2/Neolamprologus marunguensis_als_30m.csv
- Supplementary_Data_2/Lepidiolamprologus attenuatus_als_30m.csv
- Supplementary_Data_2/Limnotilapia dardennii_als_30m.csv
- Supplementary_Data_2/Ophthalmotilapia boops_als_30m.csv
- Supplementary_Data_2/Neolamprologus faM_als_30m.csv
- Supplementary_Data_2/Cyprichromi coloratus jumbo_als_30m.csv
- Supplementary_Data_2/Neolamprologus helianthus_als_30m.csv
- Supplementary_Data_2/Neolamprologus savoryi_als_30m.csv
- Supplementary_Data_2/Neolamprologus gracilis_als_30m.csv
- Supplementary_Data_2/Cyphotilapia frontosa_als_30m.csv
- Supplementary_Data_2/Gnathochromis pfefferi_als_30m.csv
- Supplementary_Data_2/Neolamprologus olivaceous_als_30m.csv
- Supplementary_Data_2/Lepidiolamprologus elongatus_als_30m.csv
- Supplementary_Data_2/Neolamprologus caudopunctatus_als_30m.csv
- Supplementary_Data_2/Cyprichromis leptosoma_als_30m.csv
- Supplementary_Data_2/Neolamprologus toae_als_30m.csv
