# Supplementary material for: Widespread temporal niche partitioning in an adaptive radiation of cichlid fishes
Source: Nat Ecol Evol. 2025 Aug 27;9(10):1938–50. doi: 10.1038/s41559-025-02819-z (PMC12507676; doi:10.1038/s41559-025-02819-z)
Supplement: Supplementary file 5 — Raw activity patterns for each species binned in 30-min intervals. [file 41559_2025_2819_MOESM5_ESM.zip › Supplementary_Data_2/Lamprologus signatus_als_30m.csv]

	FishID	ts	speed_mm	time_of_day_m	movement	rest	vertical_pos	horizontal_pos	species	sex	daynight
0	FISH20220119_c1_r0_Lamprologus-signatus_su	1970-01-02 00:00:00	0.005162191085633017	14.499889208951917	0.0	0.9668180810990472	0.020152135722073573	0.6912841749286457	Lamprologus signatus	m	n
1	FISH20220119_c1_r0_Lamprologus-signatus_su	1970-01-02 00:30:00	0.036615702076673834	44.50024929366794	0.00044318874300592763	1.0	0.02038509356096443	0.6908208519345117	Lamprologus signatus	m	n
2	FISH20220119_c1_r0_Lamprologus-signatus_su	1970-01-02 01:00:00	0.17369881171120943	74.49969530773919	0.0021605451221538975	0.9679242147249459	0.023119155080295346	0.7520223216446776	Lamprologus signatus	m	n
3	FISH20220119_c1_r0_Lamprologus-signatus_su	1970-01-02 01:30:00	0.03261765926969426	104.50005539552404	0.0007201418125415466	1.0	0.020088696072125416	0.6773192191304759	Lamprologus signatus	m	n
4	FISH20220119_c1_r0_Lamprologus-signatus_su	1970-01-02 02:00:00	0.003421938688510828	134.50041548944657	0.0	1.0	0.020507195140595826	0.7018258516432831	Lamprologus signatus	m	n
5	FISH20220119_c1_r0_Lamprologus-signatus_su	1970-01-02 02:30:00	0.0034219386885108284	164.4999169021107	0.0	1.0	0.020914832831511073	0.7298274253346488	Lamprologus signatus	m	n
6	FISH20220119_c1_r0_Lamprologus-signatus_su	1970-01-02 03:00:00	0.008673511907938244	194.50022158209617	0.0	1.0	0.02193789279781015	0.7561467355993823	Lamprologus signatus	m	n
7	FISH20220119_c1_r0_Lamprologus-signatus_su	1970-01-02 03:30:00	0.0015164334608588307	224.5005816852252	0.0	1.0	0.022759601706976412	0.7707909146591548	Lamprologus signatus	m	n
8	FISH20220119_c1_r0_Lamprologus-signatus_su	1970-01-02 04:00:00	0.008845901943975495	254.5000830978893	0.0	1.0	0.022758931880462272	0.7671215922161346	Lamprologus signatus	m	n
9	FISH20220119_c1_r0_Lamprologus-signatus_su	1970-01-02 04:30:00	0.01618261131950807	284.4995845105534	0.00011079718575148191	1.0	0.02179388291026155	0.8032422854192782	Lamprologus signatus	m	n
10	FISH20220119_c1_r0_Lamprologus-signatus_su	1970-01-02 05:00:00	0.001044695210915938	314.49994460447596	0.0	1.0	0.021826336874357807	0.8173778011228754	Lamprologus signatus	m	n
11	FISH20220119_c1_r0_Lamprologus-signatus_su	1970-01-02 05:30:00	0.0010446952109159327	344.50024929366793	0.0	1.0	0.022215512524378037	0.8259097288348575	Lamprologus signatus	m	n
12	FISH20220119_c1_r0_Lamprologus-signatus_su	1970-01-02 06:00:00	0.024058858859523607	374.49975070633207	0.00022159437150296381	1.0	0.023333327716050973	0.8365990935509011	Lamprologus signatus	m	n
13	FISH20220119_c1_r0_Lamprologus-signatus_su	1970-01-02 06:30:00	0.11754891657873713	404.5001107910481	0.0014402836250830932	1.0	0.021707354052811472	0.743841054201166	Lamprologus signatus	m	n
14	FISH20220119_c1_r0_Lamprologus-signatus_su	1970-01-02 07:00:00	8.984175542389798	434.5004154894466	0.22580466456152012	0.40075342086311005	0.13429332081309395	0.5019258209385985	Lamprologus signatus	m	d
15	FISH20220119_c1_r0_Lamprologus-signatus_su	1970-01-02 07:30:00	10.735258179189703	464.49991690211067	0.2716193008697579	0.12126751980499695	0.12700923328268757	0.4299300515022653	Lamprologus signatus	m	d
16	FISH20220119_c1_r0_Lamprologus-signatus_su	1970-01-02 08:00:00	10.582807706336437	494.4994183147748	0.2645836795745388	0.10924602515096117	0.12003953079678067	0.5203729189103948	Lamprologus signatus	m	d
17	FISH20220119_c1_r0_Lamprologus-signatus_su	1970-01-02 08:30:00	10.46824721279954	524.4997784179038	0.2252935962774208	0.10973853312652337	0.062496063035974804	0.5724270496642916	Lamprologus signatus	m	d
18	FISH20220119_c1_r0_Lamprologus-signatus_su	1970-01-02 09:00:00	0.00811637304930036	554.5000830978893	0.0	1.0	0.025604551920351205	0.7941032378010813	Lamprologus signatus	m	d
19	FISH20220119_c1_r0_Lamprologus-signatus_su	1970-01-02 09:30:00	0.005162384223847433	584.4995845105534	0.0	1.0	0.025905371806976076	0.8541075926848373	Lamprologus signatus	m	d
20	FISH20220119_c1_r0_Lamprologus-signatus_su	1970-01-02 10:00:00	0.0030588057558368453	614.499944604476	0.0	1.0	0.027773144049722576	0.8790466410607395	Lamprologus signatus	m	d
21	FISH20220119_c1_r0_Lamprologus-signatus_su	1970-01-02 10:30:00	0.004751617852110255	644.5003046922608	0.0	1.0	0.029559336612973205	0.8893099561165151	Lamprologus signatus	m	d
22	FISH20220119_c1_r0_Lamprologus-signatus_su	1970-01-02 11:00:00	1.1539534927370194	674.4997507063321	0.01678577364134951	0.8518087640573929	0.0214252965423501	0.43403822728692787	Lamprologus signatus	m	d
23	FISH20220119_c1_r0_Lamprologus-signatus_su	1970-01-02 11:30:00	0.3778394718594388	704.5001107910481	0.0039884777309993355	0.966042543762464	0.15585362440621706	0.2015115554856356	Lamprologus signatus	m	d
24	FISH20220119_c1_r0_Lamprologus-signatus_su	1970-01-02 12:00:00	0.1541116616291022	734.5004708880394	0.0	1.0	0.05407342120278899	0.1600158594516299	Lamprologus signatus	m	d
25	FISH20220119_c1_r0_Lamprologus-signatus_su	1970-01-02 12:30:00	0.21516796467206006	764.4999169021107	0.0	1.0	0.01800084566774877	0.12387230007006048	Lamprologus signatus	m	d
26	FISH20220119_c1_r0_Lamprologus-signatus_su	1970-01-02 13:00:00	0.8916964793094594	794.4994183147749	0.0055952578804498365	0.9660406625671708	0.018092605170444673	0.13734975435158003	Lamprologus signatus	m	d
27	FISH20220119_c1_r0_Lamprologus-signatus_su	1970-01-02 13:30:00	1.83423965511446	824.4997784179038	0.03284954575670286	0.8312652337691114	0.0257357124463244	0.3081190029450869	Lamprologus signatus	m	d
28	FISH20220119_c1_r0_Lamprologus-signatus_su	1970-01-02 14:00:00	0.06270549195941037	854.5001384964822	0.0	1.0	0.027342529764777357	0.7716495321352489	Lamprologus signatus	m	d
29	FISH20220119_c1_r0_Lamprologus-signatus_su	1970-01-02 14:30:00	2.7667743352647505	884.4995845105534	0.05517699850423799	0.6455044041881336	0.02683643170533757	0.5985944081702075	Lamprologus signatus	m	d
30	FISH20220119_c1_r0_Lamprologus-signatus_su	1970-01-02 15:00:00	1.2113116632616943	914.499944604476	0.013571903390206072	0.8686018169731886	0.029546179320398505	0.7685549681075025	Lamprologus signatus	m	d
31	FISH20220119_c1_r0_Lamprologus-signatus_su	1970-01-02 15:30:00	3.799603944614643	944.5003046922608	0.08348567946374162	0.5925433493989253	0.026972859254717683	0.40840931493603116	Lamprologus signatus	m	d
32	FISH20220119_c1_r0_Lamprologus-signatus_su	1970-01-02 16:00:00	1.4526556833787378	974.4997507063321	0.025704947094343802	0.8017838346905989	0.02819182030305119	0.5670028313056781	Lamprologus signatus	m	d
33	FISH20220119_c1_r0_Lamprologus-signatus_su	1970-01-02 16:30:00	1.220242521331096	1004.5001107910481	0.021327276756038113	0.904110347883891	0.028812711249208898	0.6788993614749039	Lamprologus signatus	m	d
34	FISH20220119_c1_r0_Lamprologus-signatus_su	1970-01-02 17:00:00	0.634660824938336	1034.5004154894466	0.003600908536923162	1.0	0.029700685526727805	0.7883589857994615	Lamprologus signatus	m	d
35	FISH20220119_c1_r0_Lamprologus-signatus_su	1970-01-02 17:30:00	2.0066599447014353	1064.4999169021107	0.028585673923882334	0.7817849426624564	0.024236424698275978	0.3102828733541392	Lamprologus signatus	m	d
36	FISH20220119_c1_r0_Lamprologus-signatus_su	1970-01-02 18:00:00	0.22712903773537932	1094.4994183147749	0.0004985873358816686	1.0	0.026377295308314466	0.4098575058356233	Lamprologus signatus	m	d
37	FISH20220119_c1_r0_Lamprologus-signatus_su	1970-01-02 18:30:00	2.6533925940188245	1124.4997784179038	0.03888765787724352	0.6631398183026811	0.026696116502324098	0.5022132155396622	Lamprologus signatus	m	d
38	FISH20220119_c1_r0_Lamprologus-signatus_su	1970-01-02 19:00:00	1.8962229101533785	1154.5000830978893	0.04298930807157498	0.7204587003490112	0.03276786882754221	0.35555138713529816	Lamprologus signatus	m	n
39	FISH20220119_c1_r0_Lamprologus-signatus_su	1970-01-02 19:30:00	0.004967592861644556	1184.4995845105534	0.0	1.0	0.014224751066853713	0.10399064786930443	Lamprologus signatus	m	n
40	FISH20220119_c1_r0_Lamprologus-signatus_su	1970-01-02 20:00:00	0.058473792861896835	1214.499944604476	0.00044316419233325947	1.0	0.016351704138584423	0.129909748419109	Lamprologus signatus	m	n
41	FISH20220119_c1_r0_Lamprologus-signatus_su	1970-01-02 20:30:00	0.17649100137900445	1244.500249293668	0.002603733865159825	1.0	0.01774517911600256	0.11544373231280931	Lamprologus signatus	m	n
42	FISH20220119_c1_r0_Lamprologus-signatus_su	1970-01-02 21:00:00	0.7221248252800823	1274.499750706332	0.010691928425018005	0.9344080660351227	0.022832266468066926	0.18554984463429477	Lamprologus signatus	m	n
43	FISH20220119_c1_r0_Lamprologus-signatus_su	1970-01-02 21:30:00	0.10029639010383844	1304.500110791048	0.0024927985818745846	1.0	0.02001435393747597	0.09373711084606362	Lamprologus signatus	m	n
44	FISH20220119_c1_r0_Lamprologus-signatus_su	1970-01-02 22:00:00	0.044009427915342576	1334.5004154894466	0.0003877901501301867	1.0	0.01784900474672621	0.1149355580130797	Lamprologus signatus	m	n
45	FISH20220119_c1_r0_Lamprologus-signatus_su	1970-01-02 22:30:00	0.01285262182285159	1364.4999169021107	0.00016619577862722287	1.0	0.01670809205951286	0.09445477789575521	Lamprologus signatus	m	n
46	FISH20220119_c1_r0_Lamprologus-signatus_su	1970-01-02 23:00:00	0.010223540731453387	1394.4994183147749	0.0	1.0	0.01670516217859788	0.11089951801698553	Lamprologus signatus	m	n
47	FISH20220119_c1_r0_Lamprologus-signatus_su	1970-01-02 23:30:00	0.26802359178772606	1424.4997784179038	0.0044316419233325945	0.9828827830711279	0.016587427017554574	0.10481497428368629	Lamprologus signatus	m	n
48	FISH20220119_c1_r0_Lamprologus-signatus_su	1970-01-03 00:00:00	0.3514126154032375	14.500083097889314	0.007645005816852252	0.9787823389285912	0.018429877064520844	0.09974922219907988	Lamprologus signatus	m	n
49	FISH20220119_c1_r0_Lamprologus-signatus_su	1970-01-03 00:30:00	1.3275136797452116	44.49958451055343	0.02143925544291175	0.8354107805661736	0.028266998106640507	0.15560449449113997	Lamprologus signatus	m	n
50	FISH20220119_c1_r0_Lamprologus-signatus_su	1970-01-03 01:00:00	0.001300704724035487	74.49994460447596	0.0	1.0	0.017069701280225752	0.10952940552836159	Lamprologus signatus	m	n
51	FISH20220119_c1_r0_Lamprologus-signatus_su	1970-01-03 01:30:00	0.0013007047240354871	104.50024929366793	0.0	1.0	0.017069701280225752	0.09888309224494501	Lamprologus signatus	m	n
52	FISH20220119_c1_r0_Lamprologus-signatus_su	1970-01-03 02:00:00	0.0013007047240354865	134.49975070633207	0.0	1.0	0.017069701280225752	0.08823707384874792	Lamprologus signatus	m	n
53	FISH20220119_c1_r0_Lamprologus-signatus_su	1970-01-03 02:30:00	0.0013007047240354876	164.5001107910481	0.0	1.0	0.017069701280225752	0.07759076056533133	Lamprologus signatus	m	n
54	FISH20220119_c1_r0_Lamprologus-signatus_su	1970-01-03 03:00:00	0.007635280310541521	194.50041548944657	0.0	1.0	0.017073011011236792	0.07467177880590768	Lamprologus signatus	m	n
55	FISH20220119_c1_r0_Lamprologus-signatus_su	1970-01-03 03:30:00	0.0043274887492511715	224.4999169021107	0.0	1.0	0.017069701280225752	0.10672093628727676	Lamprologus signatus	m	n
56	FISH20220119_c1_r0_Lamprologus-signatus_su	1970-01-03 04:00:00	0.04399668143600133	254.50022158209617	0.00027697762020828715	1.0	0.016868354510810663	0.13707505215583113	Lamprologus signatus	m	n
57	FISH20220119_c1_r0_Lamprologus-signatus_su	1970-01-03 04:30:00	0.00495512604508001	284.5005816852252	0.0	1.0	0.02104720434714221	0.11760277273531883	Lamprologus signatus	m	n
58	FISH20220119_c1_r0_Lamprologus-signatus_su	1970-01-03 05:00:00	0.13500724171834674	314.50008309788933	0.001218769043266301	1.0	0.01777494196586616	0.09571435425121676	Lamprologus signatus	m	n
59	FISH20220119_c1_r0_Lamprologus-signatus_su	1970-01-03 05:30:00	0.02804074912955658	344.4995845105534	0.0	1.0	0.020565250213238632	0.09310982034595144	Lamprologus signatus	m	n
60	FISH20220119_c1_r0_Lamprologus-signatus_su	1970-01-03 06:00:00	0.08709339851341041	374.4998892089519	0.0007755373365832041	1.0	0.01678796980770348	0.11748490029928552	Lamprologus signatus	m	n
61	FISH20220119_c1_r0_Lamprologus-signatus_su	1970-01-03 06:30:00	0.07392282081301302	404.50024929366793	0.001218769043266301	1.0	0.01536741177735005	0.11044361944965257	Lamprologus signatus	m	n
62	FISH20220119_c1_r0_Lamprologus-signatus_su	1970-01-03 07:00:00	2.4234222781186556	434.49975070633207	0.04060716857791812	0.725389175114952	0.019841916456077503	0.2193788888362152	Lamprologus signatus	m	d
63	FISH20220119_c1_r0_Lamprologus-signatus_su	1970-01-03 07:30:00	6.5715858837288215	464.50005539552404	0.14480389984489253	0.30201639707511635	0.030259115518658116	0.46750142692418795	Lamprologus signatus	m	d
64	FISH20220119_c1_r0_Lamprologus-signatus_su	1970-01-03 08:00:00	5.686633156832671	494.5004154894466	0.11733421971081935	0.22220375602459697	0.0342520056510248	0.47729166376333676	Lamprologus signatus	m	d
65	FISH20220119_c1_r0_Lamprologus-signatus_su	1970-01-03 08:30:00	2.5960532700584187	524.4999169021107	0.04913855188078223	0.6908758517533654	0.03676705973925409	0.712255715912129	Lamprologus signatus	m	d
66	FISH20220119_c1_r0_Lamprologus-signatus_su	1970-01-03 09:00:00	0.6805085216908057	554.5002215820962	0.007810768889873698	0.9564037225792156	0.01548739216895437	0.15802896640581987	Lamprologus signatus	m	d
67	FISH20220119_c1_r0_Lamprologus-signatus_su	1970-01-03 09:30:00	0.00037432794597257467	584.5005816852251	0.0	1.0	0.013382955524989314	0.11731551365745573	Lamprologus signatus	m	d
68	FISH20220119_c1_r0_Lamprologus-signatus_su	1970-01-03 10:00:00	0.0003743279459732975	614.5000830978893	0.0	1.0	0.013958849532161487	0.12026143300183623	Lamprologus signatus	m	d
69	FISH20220119_c1_r0_Lamprologus-signatus_su	1970-01-03 10:30:00	0.0003743279459741091	644.4995845105534	0.0	1.0	0.014534743539333659	0.12320735234621731	Lamprologus signatus	m	d
70	FISH20220119_c1_r0_Lamprologus-signatus_su	1970-01-03 11:00:00	0.0003743279459748706	674.4998892089519	0.0	1.0	0.015110653498364678	0.12615335329049127	Lamprologus signatus	m	d
71	FISH20220119_c1_r0_Lamprologus-signatus_su	1970-01-03 11:30:00	0.038536715472988356	704.5002492936679	0.0	1.0	0.017664547092852395	0.13123155852103244	Lamprologus signatus	m	d
72	FISH20220119_c1_r0_Lamprologus-signatus_su	1970-01-03 12:00:00	0.060277945702808686	734.4997507063321	0.0	1.0	0.019677789117500497	0.13289784307300398	Lamprologus signatus	m	d
73	FISH20220119_c1_r0_Lamprologus-signatus_su	1970-01-03 12:30:00	0.021456593902687376	764.500055395524	0.0	1.0	0.019013750836805926	0.13423302076614077	Lamprologus signatus	m	d
74	FISH20220119_c1_r0_Lamprologus-signatus_su	1970-01-03 13:00:00	0.09566487713365095	794.5004154894466	0.0	1.0	0.01875823267464547	0.13590651159204264	Lamprologus signatus	m	d
75	FISH20220119_c1_r0_Lamprologus-signatus_su	1970-01-03 13:30:00	0.05630778363819612	824.4999169021107	0.0	1.0	0.01863875018882945	0.1359635226179793	Lamprologus signatus	m	d
76	FISH20220119_c1_r0_Lamprologus-signatus_su	1970-01-03 14:00:00	0.027644920020581085	854.5002215820962	0.0	1.0	0.01978353584413999	0.13423256014065388	Lamprologus signatus	m	d
77	FISH20220119_c1_r0_Lamprologus-signatus_su	1970-01-03 14:30:00	0.20831780989837678	884.5005816852251	0.0	1.0	0.01988797116025805	0.13089559593950023	Lamprologus signatus	m	d
78	FISH20220119_c1_r0_Lamprologus-signatus_su	1970-01-03 15:00:00	0.0979066397490659	914.5000830978893	0.0	1.0	0.01819354683196457	0.13294769693306419	Lamprologus signatus	m	d
79	FISH20220119_c1_r0_Lamprologus-signatus_su	1970-01-03 15:30:00	0.05294236973130343	944.4995845105534	0.0	1.0	0.019176594545059118	0.13446971856477677	Lamprologus signatus	m	d
80	FISH20220119_c1_r0_Lamprologus-signatus_su	1970-01-03 16:00:00	0.2997136052501431	974.4998892089519	0.0015510746731664082	1.0	0.01942669612281408	0.1717958788835505	Lamprologus signatus	m	d
81	FISH20220119_c1_r0_Lamprologus-signatus_su	1970-01-03 16:30:00	0.7825810609198683	1004.5002492936679	0.01102431998227245	0.9195058445515484	0.017312007025984247	0.18003815040839058	Lamprologus signatus	m	d
82	FISH20220119_c1_r0_Lamprologus-signatus_su	1970-01-03 17:00:00	0.5707972671098492	1034.499750706332	0.005096670544568168	0.9736302697911473	0.026667761296381733	0.4313270779929036	Lamprologus signatus	m	d
83	FISH20220119_c1_r0_Lamprologus-signatus_su	1970-01-03 17:30:00	0.8759875139343809	1064.500055395524	0.009029470418790162	0.9105362286727232	0.021346190766564997	0.3173327152129606	Lamprologus signatus	m	d
84	FISH20220119_c1_r0_Lamprologus-signatus_su	1970-01-03 18:00:00	0.4857305607857784	1094.5004154894466	0.0017727549720237105	1.0	0.029908312545356797	0.6846410441470955	Lamprologus signatus	m	d
85	FISH20220119_c1_r0_Lamprologus-signatus_su	1970-01-03 18:30:00	0.6968805681532746	1124.4998615035179	0.003600908536923162	1.0	0.03202436168640004	0.7761432594161171	Lamprologus signatus	m	d
86	FISH20220119_c1_r0_Lamprologus-signatus_su	1970-01-03 19:00:00	0.19564779897548712	1154.5002215820962	0.0034899180146244183	0.9842122756481276	0.01685054442542684	0.11585541154128208	Lamprologus signatus	m	n
87	FISH20220119_c1_r0_Lamprologus-signatus_su	1970-01-03 19:30:00	0.19893646076387528	1184.5005816852251	0.004099495872804831	0.9804442967148634	0.017104371665630412	0.12231730718607192	Lamprologus signatus	m	n
88	FISH20220119_c1_r0_Lamprologus-signatus_su	1970-01-03 20:00:00	4.382740336677773	1214.5000830978893	0.1017118165198604	0.718796742562739	0.17652815330655294	0.17429783980625013	Lamprologus signatus	m	n
89	FISH20220119_c1_r0_Lamprologus-signatus_su	1970-01-03 20:30:00	0.3559305769325146	1244.4995291119606	0.004210293058556313	0.9474267353609218	0.021770705137256426	0.2781080792377787	Lamprologus signatus	m	n
90	FISH20220119_c1_r0_Lamprologus-signatus_su	1970-01-03 21:00:00	0.04451765291586848	1274.499889208952	0.0006647462884998893	1.0	0.013525167640297577	0.129195822357623	Lamprologus signatus	m	n
91	FISH20220119_c1_r0_Lamprologus-signatus_su	1970-01-03 21:30:00	0.09946351265884254	1304.500249293668	0.0009417760788875963	1.0	0.015390842076436477	0.10971869358535599	Lamprologus signatus	m	n
92	FISH20220119_c1_r0_Lamprologus-signatus_su	1970-01-03 22:00:00	0.06953202122935191	1334.499695307739	0.0008863774860118553	1.0	0.01553299081729495	0.10423088351131106	Lamprologus signatus	m	n
93	FISH20220119_c1_r0_Lamprologus-signatus_su	1970-01-03 22:30:00	0.05229435924587101	1364.500055395524	0.0009417239087081764	1.0	0.016701702642150373	0.1130012925901614	Lamprologus signatus	m	n
94	FISH20220119_c1_r0_Lamprologus-signatus_su	1970-01-03 23:00:00	0.10800471346093106	1394.5004154894466	0.002548335272284084	1.0	0.015263798073965315	0.11492235719644371	Lamprologus signatus	m	n
95	FISH20220119_c1_r0_Lamprologus-signatus_su	1970-01-03 23:30:00	0.057012871556949646	1424.4998615035179	0.0007755803002603734	1.0	0.02068123462140805	0.09982057852475436	Lamprologus signatus	m	n
96	FISH20220119_c1_r0_Lamprologus-signatus_su	1970-01-04 00:00:00	0.2248615527422242	14.500221582096167	0.004708619543540882	1.0	0.0168329421639408	0.09057502459423664	Lamprologus signatus	m	n
97	FISH20220119_c1_r0_Lamprologus-signatus_su	1970-01-04 00:30:00	0.3737522968843256	44.50058168522519	0.00864218048861559	0.9406127084372057	0.027246781426912062	0.1005844233311073	Lamprologus signatus	m	n
98	FISH20220119_c1_r0_Lamprologus-signatus_su	1970-01-04 01:00:00	9.266068122034724	74.50008309788932	0.17262201540080882	0.5415766439532436	0.14126492051678946	0.2566729555573995	Lamprologus signatus	m	n
99	FISH20220119_c1_r0_Lamprologus-signatus_su	1970-01-04 01:30:00	9.412370769819457	104.49952911196056	0.17223422525067864	0.4661237604564844	0.2695256149184153	0.1203225526678499	Lamprologus signatus	m	n
100	FISH20220119_c1_r0_Lamprologus-signatus_su	1970-01-04 02:00:00	0.000795748633492704	134.4998892089519	0.0	1.0	0.03089325717439232	0.10356551841877204	Lamprologus signatus	m	n
101	FISH20220119_c1_r0_Lamprologus-signatus_su	1970-01-04 02:30:00	0.0007957486334927052	164.50024929366793	0.0	1.0	0.02669645907688013	0.1057561547883526	Lamprologus signatus	m	n
102	FISH20220119_c1_r0_Lamprologus-signatus_su	1970-01-04 03:00:00	0.0007957486334927	194.4996953077392	0.0	1.0	0.022499777224502613	0.10794673048052768	Lamprologus signatus	m	n
103	FISH20220119_c1_r0_Lamprologus-signatus_su	1970-01-04 03:30:00	0.0007957486334927059	224.50005539552404	0.0	1.0	0.018302979126990408	0.11013736685010819	Lamprologus signatus	m	n
104	FISH20220119_c1_r0_Lamprologus-signatus_su	1970-01-04 04:00:00	0.017734399009090792	254.50041548944657	0.00011079718575148191	1.0	0.014407654247703697	0.11557364923834883	Lamprologus signatus	m	n
105	FISH20220119_c1_r0_Lamprologus-signatus_su	1970-01-04 04:30:00	0.05413451246950878	284.4998615035178	0.0006647831145088915	1.0	0.015056575538044074	0.09652924618056784	Lamprologus signatus	m	n
106	FISH20220119_c1_r0_Lamprologus-signatus_su	1970-01-04 05:00:00	6.111296184463116	314.5002215820962	0.10159539109239973	0.6544427210281409	0.12720952560226775	0.09778365741387811	Lamprologus signatus	m	n
107	FISH20220119_c1_r0_Lamprologus-signatus_su	1970-01-04 05:30:00	7.23218403148951	344.5005816852252	0.11495208021716248	0.545343748268794	0.2122553752068801	0.11041799638977567	Lamprologus signatus	m	n
108	FISH20220119_c1_r0_Lamprologus-signatus_su	1970-01-04 06:00:00	2.013131712749702	374.50008309788933	0.03866821782726719	0.8108138053293447	0.05328532834665707	0.09458903984114973	Lamprologus signatus	m	n
109	FISH20220119_c1_r0_Lamprologus-signatus_su	1970-01-04 06:30:00	2.5584548430706575	404.49952911196056	0.04420807711484128	0.8068251066422912	0.09871481568777735	0.08928618346540877	Lamprologus signatus	m	n
110	FISH20220119_c1_r0_Lamprologus-signatus_su	1970-01-04 07:00:00	6.356096050436786	434.4998892089519	0.14740748947485044	0.30329049412807446	0.02835464306798552	0.2734082122273034	Lamprologus signatus	m	d
111	FISH20220119_c1_r0_Lamprologus-signatus_su	1970-01-04 07:30:00	9.756682350394303	464.50024929366793	0.2239765109966207	0.011301312946651156	0.047504239354522956	0.4622620639074041	Lamprologus signatus	m	d
112	FISH20220119_c1_r0_Lamprologus-signatus_su	1970-01-04 08:00:00	9.079394996111755	494.49969530773916	0.20475319926873858	0.2961608775137112	0.13806456229241046	0.3299198125523486	Lamprologus signatus	m	d
113	FISH20220119_c1_r0_Lamprologus-signatus_su	1970-01-04 08:30:00	4.922391357345934	524.500055395524	0.0934522490582761	0.5187236871260802	0.050542387583334264	0.2540923011507936	Lamprologus signatus	m	d
114	FISH20220119_c1_r0_Lamprologus-signatus_su	1970-01-04 09:00:00	3.4160891577555397	554.5004154894466	0.04564844052961055	0.6680516314885602	0.024997334484489087	0.31585127654597034	Lamprologus signatus	m	d
115	FISH20220119_c1_r0_Lamprologus-signatus_su	1970-01-04 09:30:00	5.531706473832962	584.4998615035178	0.10392776023489003	0.3918342474101158	0.038516797633510375	0.33737506955057917	Lamprologus signatus	m	d
116	FISH20220119_c1_r0_Lamprologus-signatus_su	1970-01-04 10:00:00	5.810346284125858	614.5002215820962	0.11810325725681364	0.47894970086417016	0.04097263350794156	0.34631559878070234	Lamprologus signatus	m	d
117	FISH20220119_c1_r0_Lamprologus-signatus_su	1970-01-04 10:30:00	5.0681934642100215	644.5005816852251	0.08747437815079497	0.4555426292172179	0.03839106725664973	0.3762733470228446	Lamprologus signatus	m	d
118	FISH20220119_c1_r0_Lamprologus-signatus_su	1970-01-04 11:00:00	5.1162916591534335	674.5000830978893	0.0900781120159548	0.2962162761065869	0.037901936295084517	0.35896261124780204	Lamprologus signatus	m	d
119	FISH20220119_c1_r0_Lamprologus-signatus_su	1970-01-04 11:30:00	7.153198635432564	704.4995291119606	0.15062877402913966	0.21489114176499918	0.05150981654397417	0.5383202202214985	Lamprologus signatus	m	d
120	FISH20220119_c1_r0_Lamprologus-signatus_su	1970-01-04 12:00:00	5.161004620124616	734.4998892089519	0.09461555506315089	0.37707733215156214	0.040779023218348955	0.5503020047779749	Lamprologus signatus	m	d
121	FISH20220119_c1_r0_Lamprologus-signatus_su	1970-01-04 12:30:00	4.933724332666935	764.5001938950751	0.08935793030857016	0.45498864328846045	0.04232176684789026	0.6554760357319648	Lamprologus signatus	m	d
122	FISH20220119_c1_r0_Lamprologus-signatus_su	1970-01-04 13:00:00	6.098093022182416	794.4996953077392	0.11993795357597917	0.22552767159714143	0.041121122522064055	0.5685016461981713	Lamprologus signatus	m	d
123	FISH20220119_c1_r0_Lamprologus-signatus_su	1970-01-04 13:30:00	6.804696370959306	824.500055395524	0.13294925769997784	0.11317305561710614	0.04256225781098269	0.560294627888471	Lamprologus signatus	m	d
124	FISH20220119_c1_r0_Lamprologus-signatus_su	1970-01-04 14:00:00	2.949035745467579	854.5003600908537	0.05384743227522021	0.6625117722009861	0.040158210080477964	0.6539371233977023	Lamprologus signatus	m	d
125	FISH20220119_c1_r0_Lamprologus-signatus_su	1970-01-04 14:30:00	1.9113953918430715	884.4998615035178	0.01673037504847377	0.8677081602127306	0.03619930758913756	0.7425369348343235	Lamprologus signatus	m	d
126	FISH20220119_c1_r0_Lamprologus-signatus_su	1970-01-04 15:00:00	3.9484833084871713	914.5002215820962	0.057057389762907154	0.5416020385552848	0.036270681055337345	0.6452158023673885	Lamprologus signatus	m	d
127	FISH20220119_c1_r0_Lamprologus-signatus_su	1970-01-04 15:30:00	6.039440786493188	944.5005262866323	0.11489668162428675	0.2131737853858512	0.037754101643257286	0.5931615447154871	Lamprologus signatus	m	d
128	FISH20220119_c1_r0_Lamprologus-signatus_su	1970-01-04 16:00:00	3.2012946692993975	974.5000276992964	0.05102210403855742	0.5834579801673038	0.036133279085267145	0.6632217034411642	Lamprologus signatus	m	d
129	FISH20220119_c1_r0_Lamprologus-signatus_su	1970-01-04 16:30:00	4.130092288498483	1004.4994737133677	0.05650656473325578	0.5283363802559415	0.03687402840679241	0.5779235340478306	Lamprologus signatus	m	d
130	FISH20220119_c1_r0_Lamprologus-signatus_su	1970-01-04 17:00:00	3.948740801986134	1034.4998338134278	0.059660979392865056	0.5127409705295812	0.03799861093556378	0.6337207065935409	Lamprologus signatus	m	d
131	FISH20220119_c1_r0_Lamprologus-signatus_su	1970-01-04 17:30:00	5.011740095606013	1064.500193895075	0.08520303584288959	0.2639188964600299	0.03691086886506828	0.5563640371684089	Lamprologus signatus	m	d
132	FISH20220119_c1_r0_Lamprologus-signatus_su	1970-01-04 18:00:00	5.311900075091722	1094.4996399091463	0.09168467120935128	0.2665780289180655	0.035984183583529464	0.5335161486897828	Lamprologus signatus	m	d
133	FISH20220119_c1_r0_Lamprologus-signatus_su	1970-01-04 18:30:00	6.607370909437853	1124.5	0.12547086195435408	0.16779304232218037	0.03672333190129704	0.494320058523454	Lamprologus signatus	m	d
134	FISH20220119_c1_r0_Lamprologus-signatus_su	1970-01-04 19:00:00	2.97306463476941	1154.5003600908537	0.05761453659077059	0.7283253005373663	0.11173683414615831	0.22782795107252918	Lamprologus signatus	m	n
135	FISH20220119_c1_r0_Lamprologus-signatus_su	1970-01-04 19:30:00	0.00965790209337997	1184.499806104925	0.0	1.0	0.011476497786089862	0.12094059459472849	Lamprologus signatus	m	n
136	FISH20220119_c1_r0_Lamprologus-signatus_su	1970-01-04 20:00:00	0.02208460526492094	1214.5001661865722	5.5395524041657433e-05	1.0	0.011990384396818992	0.12123006117110216	Lamprologus signatus	m	n
137	FISH20220119_c1_r0_Lamprologus-signatus_su	1970-01-04 20:30:00	0.02134945625605854	1243.5624739070795	0.00023856384564919185	1.0	0.013768813191314934	0.11804145566918942	Lamprologus signatus	m	n
138	FISH20220119_c1_r0_Lamprologus-signatus_su	1970-01-04 21:00:00	0.005028243854241629	1274.5002215820962	0.0	1.0	0.014833194499720086	0.12091681288551574	Lamprologus signatus	m	n
139	FISH20220119_c1_r0_Lamprologus-signatus_su	1970-01-04 21:30:00	0.021908079329691167	1304.5005816852251	0.00027699296437870476	1.0	0.015271726581668482	0.12545639874571124	Lamprologus signatus	m	n
140	FISH20220119_c1_r0_Lamprologus-signatus_su	1970-01-04 22:00:00	0.012862082639255213	1334.5000830978893	0.00016619577862722287	1.0	0.010260714619315757	0.122456606606866	Lamprologus signatus	m	n
141	FISH20220119_c1_r0_Lamprologus-signatus_su	1970-01-04 22:30:00	0.009427554318299095	1364.4995291119606	0.0	1.0	0.012875205306960014	0.11725697107296262	Lamprologus signatus	m	n
142	FISH20220119_c1_r0_Lamprologus-signatus_su	1970-01-04 23:00:00	0.010797829908108087	1394.499889208952	0.0	1.0	0.011390034707945354	0.12010777215631484	Lamprologus signatus	m	n
143	FISH20220119_c1_r0_Lamprologus-signatus_su	1970-01-04 23:30:00	0.022759674929344855	1424.500249293668	0.00033239155725444574	1.0	0.014881463081965477	0.10006818811861797	Lamprologus signatus	m	n
144	FISH20220119_c1_r0_Lamprologus-signatus_su	1970-01-05 00:00:00	0.02682203098949588	14.499695307739183	0.0005539859287574095	1.0	0.016105474304558005	0.12622135657363814	Lamprologus signatus	m	n
145	FISH20220119_c1_r0_Lamprologus-signatus_su	1970-01-05 00:30:00	0.00015502208225371837	44.50005539552404	0.0	1.0	0.013770094799450811	0.12474012474012834	Lamprologus signatus	m	n
146	FISH20220119_c1_r0_Lamprologus-signatus_su	1970-01-05 01:00:00	0.0038510944394981837	74.50041548944657	0.0	1.0	0.012330209296654371	0.12305358660113819	Lamprologus signatus	m	n
147	FISH20220119_c1_r0_Lamprologus-signatus_su	1970-01-05 01:30:00	0.019471209842926076	104.4998615035178	0.00022159437150296381	1.0	0.01152724824288687	0.12265849124087633	Lamprologus signatus	m	n
148	FISH20220119_c1_r0_Lamprologus-signatus_su	1970-01-05 02:00:00	0.005065885686262949	134.50022158209617	0.0	1.0	0.015024107020038558	0.12297319718977431	Lamprologus signatus	m	n
149	FISH20220119_c1_r0_Lamprologus-signatus_su	1970-01-05 02:30:00	0.007151533821278609	164.5005816852252	0.0	1.0	0.025212033923811175	0.11069696246953785	Lamprologus signatus	m	n
150	FISH20220119_c1_r0_Lamprologus-signatus_su	1970-01-05 03:00:00	0.01580956925246831	194.50002769929642	0.00016619577862722287	1.0	0.010171911702686769	0.11475330143775737	Lamprologus signatus	m	n
151	FISH20220119_c1_r0_Lamprologus-signatus_su	1970-01-05 03:30:00	0.09023265838490047	224.49952911196056	0.0007201817073846324	1.0	0.014758331345513622	0.131452697606953	Lamprologus signatus	m	n
152	FISH20220119_c1_r0_Lamprologus-signatus_su	1970-01-05 04:00:00	0.04500970807361122	254.4998892089519	0.0008309328606248615	1.0	0.019820069323825858	0.15121481650671298	Lamprologus signatus	m	n
153	FISH20220119_c1_r0_Lamprologus-signatus_su	1970-01-05 04:30:00	0.030874262662034708	284.5001938950751	0.0005539859287574095	1.0	0.013260556473027115	0.12684345173327724	Lamprologus signatus	m	n
154	FISH20220119_c1_r0_Lamprologus-signatus_su	1970-01-05 05:00:00	0.08290767577158356	314.49969530773916	0.0019389507506509334	1.0	0.016693474178436946	0.13799460292873053	Lamprologus signatus	m	n
155	FISH20220119_c1_r0_Lamprologus-signatus_su	1970-01-05 05:30:00	2.319598625848188	344.50005539552404	0.043430090848659425	0.8399623310436517	0.0572460964520785	0.16304767013127133	Lamprologus signatus	m	n
156	FISH20220119_c1_r0_Lamprologus-signatus_su	1970-01-05 06:00:00	2.9221986785050524	374.5003600908537	0.04442967148634425	0.7769652650822669	0.06451076312548795	0.18221022155685213	Lamprologus signatus	m	n
157	FISH20220119_c1_r0_Lamprologus-signatus_su	1970-01-05 06:30:00	0.41925718505399767	404.4998615035178	0.004930474765940945	0.9654312780455376	0.015608767518495117	0.11526671475739839	Lamprologus signatus	m	n
158	FISH20220119_c1_r0_Lamprologus-signatus_su	1970-01-05 07:00:00	9.767884774201423	434.5002215820962	0.23903168623975182	0.29143585198315974	0.051865781241492284	0.3649745283436595	Lamprologus signatus	m	d
159	FISH20220119_c1_r0_Lamprologus-signatus_su	1970-01-05 07:30:00	13.271187426507321	464.5005816852252	0.33194836851143983	0.0028807268295385296	0.14850502996370762	0.5043368690535236	Lamprologus signatus	m	d
160	FISH20220119_c1_r0_Lamprologus-signatus_su	1970-01-05 08:00:00	12.701667872258165	494.5000276992964	0.31233726663342753	0.0756190792753864	0.1895017617619403	0.4566053377753405	Lamprologus signatus	m	d
161	FISH20220119_c1_r0_Lamprologus-signatus_su	1970-01-05 08:30:00	10.764095798558255	524.4995291119606	0.25355935959226633	0.04897235610215501	0.16186558662263215	0.5351187919743692	Lamprologus signatus	m	d
162	FISH20220119_c1_r0_Lamprologus-signatus_su	1970-01-05 09:00:00	12.647792027406489	554.4998338134279	0.30124085973853315	0.08298249501440283	0.19246091345406446	0.5436433808913215	Lamprologus signatus	m	d
163	FISH20220119_c1_r0_Lamprologus-signatus_su	1970-01-05 09:30:00	7.8145184253815865	584.5001938950751	0.1830369508614481	0.35499418314774805	0.11585590180001164	0.6195612069477421	Lamprologus signatus	m	d
164	FISH20220119_c1_r0_Lamprologus-signatus_su	1970-01-05 10:00:00	0.9202312614196178	614.4996953077392	0.017782948313112848	0.9012243089025539	0.02162139748391161	0.8445361324637366	Lamprologus signatus	m	d
165	FISH20220119_c1_r0_Lamprologus-signatus_su	1970-01-05 10:30:00	0.08387284516729039	644.5	0.00022158209616662973	1.0	0.029961329210975954	0.8064211448855538	Lamprologus signatus	m	d
166	FISH20220119_c1_r0_Lamprologus-signatus_su	1970-01-05 11:00:00	0.410339084710131	674.5003600908537	0.0009971746717633372	1.0	0.033293715464129195	0.6943797246961171	Lamprologus signatus	m	d
167	FISH20220119_c1_r0_Lamprologus-signatus_su	1970-01-05 11:30:00	0.9546815175425805	704.4998615035178	0.002659132458035566	1.0	0.034922587361727396	0.7282713992037203	Lamprologus signatus	m	d
168	FISH20220119_c1_r0_Lamprologus-signatus_su	1970-01-05 12:00:00	1.5257051522135487	734.5001661865721	0.010026589851539995	0.9889208951916685	0.03566801958873713	0.7494926299768357	Lamprologus signatus	m	d
169	FISH20220119_c1_r0_Lamprologus-signatus_su	1970-01-05 12:30:00	1.1698291722778247	764.5005262866323	0.009694753753254667	0.9195612431444241	0.025881331718253697	0.47006728740144343	Lamprologus signatus	m	d
170	FISH20220119_c1_r0_Lamprologus-signatus_su	1970-01-05 13:00:00	1.7100991160765426	794.5000276992964	0.01689657082710099	0.8592321755027422	0.025544441298971095	0.44035284239711536	Lamprologus signatus	m	d
171	FISH20220119_c1_r0_Lamprologus-signatus_su	1970-01-05 13:30:00	2.2634271563212325	824.4994737133677	0.010359536867763558	0.9583402581574428	0.02222665621107133	0.3365286573696222	Lamprologus signatus	m	d
172	FISH20220119_c1_r0_Lamprologus-signatus_su	1970-01-05 14:00:00	2.208344278520858	854.4998338134279	0.02077332151562154	0.8438954132506093	0.03052562032765758	0.44206571055814664	Lamprologus signatus	m	d
173	FISH20220119_c1_r0_Lamprologus-signatus_su	1970-01-05 14:30:00	2.4581297360435688	884.5001384964822	0.02481856960833195	0.8195667830037117	0.029319402344304017	0.5253055394141206	Lamprologus signatus	m	d
174	FISH20220119_c1_r0_Lamprologus-signatus_su	1970-01-05 15:00:00	1.3488355136508672	914.4996399091463	0.005650656473325578	0.9557919228851587	0.03179045504458481	0.4237298219807945	Lamprologus signatus	m	d
175	FISH20220119_c1_r0_Lamprologus-signatus_su	1970-01-05 15:30:00	1.1204646042087796	944.5	0.008087746510081985	0.9103700421005982	0.033102723891034636	0.47251401445001195	Lamprologus signatus	m	d
176	FISH20220119_c1_r0_Lamprologus-signatus_su	1970-01-05 16:00:00	2.8572820733424162	974.5003600908537	0.03805883330563404	0.7600132956622901	0.03177052779014989	0.3608080210009432	Lamprologus signatus	m	d
177	FISH20220119_c1_r0_Lamprologus-signatus_su	1970-01-05 16:30:00	3.043542686255393	1004.4998061049249	0.05977508171292449	0.612708437205695	0.030236717478129206	0.41380606645689044	Lamprologus signatus	m	d
178	FISH20220119_c1_r0_Lamprologus-signatus_su	1970-01-05 17:00:00	3.2031774790668606	1034.5001661865722	0.05273653888765788	0.6687347662308886	0.030247025190251558	0.34850589769455315	Lamprologus signatus	m	d
179	FISH20220119_c1_r0_Lamprologus-signatus_su	1970-01-05 17:30:00	3.9120832690501652	1064.5004708880394	0.05617417317600133	0.5631266965819068	0.027954849673174343	0.4402860304497689	Lamprologus signatus	m	d
180	FISH20220119_c1_r0_Lamprologus-signatus_su	1970-01-05 18:00:00	3.3237526636112427	1094.4999723007036	0.05622957176887707	0.49875353166029585	0.0315038716366526	0.48026687149172365	Lamprologus signatus	m	d
181	FISH20220119_c1_r0_Lamprologus-signatus_su	1970-01-05 18:30:00	3.9735519096209586	1124.4994737133677	0.06653371004376489	0.4359315273392056	0.034410016054126996	0.4665546622501613	Lamprologus signatus	m	d
182	FISH20220119_c1_r0_Lamprologus-signatus_su	1970-01-05 19:00:00	2.3277313741006873	1154.4997784179038	0.044150232661200974	0.8143695989364059	0.04385769250462281	0.2177549982116848	Lamprologus signatus	m	n
183	FISH20220119_c1_r0_Lamprologus-signatus_su	1970-01-05 19:30:00	0.09725429153830702	1184.5001384964821	0.001384964821893524	1.0	0.012321516240853309	0.12227710793795575	Lamprologus signatus	m	n
184	FISH20220119_c1_r0_Lamprologus-signatus_su	1970-01-05 20:00:00	0.05780350252850782	1214.4996399091463	0.0008309788931361143	1.0	0.013607158727991958	0.12019777489955573	Lamprologus signatus	m	n
185	FISH20220119_c1_r0_Lamprologus-signatus_su	1970-01-05 20:30:00	0.09143900270674384	1244.499944604476	0.0011079104808331486	1.0	0.016448165925254426	0.12523594636911442	Lamprologus signatus	m	n
186	FISH20220119_c1_r0_Lamprologus-signatus_su	1970-01-05 21:00:00	0.08841575027439369	1274.500304692261	0.0014403634147692648	1.0	0.013704463418230544	0.1292236081119746	Lamprologus signatus	m	n
187	FISH20220119_c1_r0_Lamprologus-signatus_su	1970-01-05 21:30:00	0.3347932327296347	1304.499806104925	0.004210293058556313	1.0	0.022615812212757748	0.16660916809408916	Lamprologus signatus	m	n
188	FISH20220119_c1_r0_Lamprologus-signatus_su	1970-01-05 22:00:00	0.07846280855692098	1334.500110791048	0.00044316419233325947	1.0	0.013648136694154992	0.13748931689299757	Lamprologus signatus	m	n
189	FISH20220119_c1_r0_Lamprologus-signatus_su	1970-01-05 22:30:00	0.11153559611876873	1364.5004708880394	0.001274167636142042	1.0	0.021803845514517833	0.15648494489681056	Lamprologus signatus	m	n
190	FISH20220119_c1_r0_Lamprologus-signatus_su	1970-01-05 23:00:00	0.0981951601755301	1394.4999723007036	0.0018281535648994515	1.0	0.014351698542532276	0.1298050900520337	Lamprologus signatus	m	n
191	FISH20220119_c1_r0_Lamprologus-signatus_su	1970-01-05 23:30:00	0.14248998262730808	1424.4994183147749	0.0020497479364024154	1.0	0.015760642203228054	0.13342354210624952	Lamprologus signatus	m	n
192	FISH20220119_c1_r0_Lamprologus-signatus_su	1970-01-06 00:00:00	0.22240891629298332	14.499778417903833	0.0043208508752492795	0.9671504542432972	0.021119704178523484	0.1255409147807842	Lamprologus signatus	m	n
193	FISH20220119_c1_r0_Lamprologus-signatus_su	1970-01-06 00:30:00	1.4042527922435435	44.50013849648219	0.02265802448617805	0.8826103816963049	0.0360329662557559	0.11752171746470211	Lamprologus signatus	m	n
194	FISH20220119_c1_r0_Lamprologus-signatus_su	1970-01-06 01:00:00	0.6163019673594944	74.49958451055343	0.00930696360312448	0.9180654811367791	0.025446443657461074	0.15671868085752494	Lamprologus signatus	m	n
195	FISH20220119_c1_r0_Lamprologus-signatus_su	1970-01-06 01:30:00	1.9612137223928032	104.49994460447596	0.031021493463328165	0.8424551296255263	0.04137370424227548	0.0959068898183533	Lamprologus signatus	m	n
196	FISH20220119_c1_r0_Lamprologus-signatus_su	1970-01-06 02:00:00	2.2174956601267346	134.5003046922608	0.03955459531327904	0.7999556811256994	0.040535068451933096	0.22304416995460596	Lamprologus signatus	m	n
197	FISH20220119_c1_r0_Lamprologus-signatus_su	1970-01-06 02:30:00	1.580336461465942	164.49975070633207	0.0242091850866988	0.822724502797629	0.031213366352663346	0.5692877995295795	Lamprologus signatus	m	n
198	FISH20220119_c1_r0_Lamprologus-signatus_su	1970-01-06 03:00:00	3.438087869805602	194.5001107910481	0.05002215820961666	0.7413029027254597	0.04743706285862263	0.33663175090195174	Lamprologus signatus	m	n
199	FISH20220119_c1_r0_Lamprologus-signatus_su	1970-01-06 03:30:00	3.627125815648405	224.50047088803944	0.04886155891640352	0.7363580965043488	0.05441350853799512	0.4537067280933281	Lamprologus signatus	m	n
200	FISH20220119_c1_r0_Lamprologus-signatus_su	1970-01-06 04:00:00	2.757032090031562	254.4999169021107	0.04642402082987092	0.7810647609550717	0.06726519687587278	0.5104467410391222	Lamprologus signatus	m	n
201	FISH20220119_c1_r0_Lamprologus-signatus_su	1970-01-06 04:30:00	1.6822015812125373	284.4994183147748	0.022935017450556757	0.8292615367569663	0.029568752503161613	0.6055114657160894	Lamprologus signatus	m	n
202	FISH20220119_c1_r0_Lamprologus-signatus_su	1970-01-06 05:00:00	5.70366050816795	314.4997784179038	0.08004653224019499	0.5114668734766231	0.05127467110301973	0.4131769175633301	Lamprologus signatus	m	n
203	FISH20220119_c1_r0_Lamprologus-signatus_su	1970-01-06 05:30:00	6.292218914302861	344.5001384964822	0.08830535704393108	0.5213007589607224	0.05572737272878667	0.4972577404513971	Lamprologus signatus	m	n
204	FISH20220119_c1_r0_Lamprologus-signatus_su	1970-01-06 06:00:00	3.811303555529195	374.4995845105534	0.054124425239598914	0.7630602182704559	0.05244512354182271	0.30752595437903574	Lamprologus signatus	m	n
205	FISH20220119_c1_r0_Lamprologus-signatus_su	1970-01-06 06:30:00	2.279675706635273	404.49994460447596	0.03478838909816087	0.7279525814314204	0.02797683551015062	0.393581355361357	Lamprologus signatus	m	n
206	FISH20220119_c1_r0_Lamprologus-signatus_su	1970-01-06 07:00:00	8.101639279231538	434.50030469226084	0.19583402581574427	0.3255221317378539	0.03849587540533325	0.3605562133898425	Lamprologus signatus	m	d
207	FISH20220119_c1_r0_Lamprologus-signatus_su	1970-01-06 07:30:00	7.674472404919339	464.49975070633207	0.14492271896293835	0.16647277159160156	0.0733765001060279	0.3829774405642715	Lamprologus signatus	m	d
208	FISH20220119_c1_r0_Lamprologus-signatus_su	1970-01-06 08:00:00	9.532304894433564	494.5001107910481	0.21255262574783956	0.16596499002880566	0.12308002896011612	0.45112957347057453	Lamprologus signatus	m	d
209	FISH20220119_c1_r0_Lamprologus-signatus_su	1970-01-06 08:30:00	7.847622095917006	524.5004154894466	0.1724558196221816	0.25616309345742616	0.12805766938356028	0.44392430041423786	Lamprologus signatus	m	d
210	FISH20220119_c1_r0_Lamprologus-signatus_su	1970-01-06 09:00:00	9.569370246362261	554.4999169021107	0.21256440086421804	0.16924270123538862	0.17127783119315562	0.47792941942851375	Lamprologus signatus	m	d
211	FISH20220119_c1_r0_Lamprologus-signatus_su	1970-01-06 09:30:00	8.713772413402404	584.4994183147749	0.18602847487673813	0.08813916126530386	0.18836061379119293	0.46285011824317035	Lamprologus signatus	m	d
212	FISH20220119_c1_r0_Lamprologus-signatus_su	1970-01-06 10:00:00	2.7290761235177876	614.4997784179038	0.053844449368491025	0.7566474628849988	0.09995976535618281	0.6803924721052431	Lamprologus signatus	m	d
213	FISH20220119_c1_r0_Lamprologus-signatus_su	1970-01-06 10:30:00	6.78419744175315	644.5000830978893	0.14004764278987314	0.2028696471109634	0.06966296280782236	0.5068251115284698	Lamprologus signatus	m	d
214	FISH20220119_c1_r0_Lamprologus-signatus_su	1970-01-06 11:00:00	6.293948847053131	674.4995845105534	0.13179325245138773	0.41111295773087364	0.05457598621703871	0.5352548418860151	Lamprologus signatus	m	d
215	FISH20220119_c1_r0_Lamprologus-signatus_su	1970-01-06 11:30:00	3.4035294712592887	704.4998892089519	0.06957677819632174	0.6318967427431863	0.05927522517540161	0.6272491322130754	Lamprologus signatus	m	d
216	FISH20220119_c1_r0_Lamprologus-signatus_su	1970-01-06 12:00:00	1.2700613973193937	734.5002492936679	0.021716248407290455	0.8820009971746717	0.04382824085789665	0.7465583206571615	Lamprologus signatus	m	d
217	FISH20220119_c1_r0_Lamprologus-signatus_su	1970-01-06 12:30:00	1.9107943780689876	764.4997507063321	0.02997063874577586	0.7881003822502909	0.0327685042343426	0.7006371041511795	Lamprologus signatus	m	d
218	FISH20220119_c1_r0_Lamprologus-signatus_su	1970-01-06 13:00:00	2.4282624597341793	794.500055395524	0.05229337469532462	0.7898847773099934	0.05550028698506183	0.7326265230827669	Lamprologus signatus	m	d
219	FISH20220119_c1_r0_Lamprologus-signatus_su	1970-01-06 13:30:00	1.8136777913967153	824.5004154894466	0.03024763171015456	0.8309234945432385	0.035229013291170445	0.699355548238364	Lamprologus signatus	m	d
220	FISH20220119_c1_r0_Lamprologus-signatus_su	1970-01-06 14:00:00	2.5064166933288807	854.4998615035178	0.03938839953465182	0.6898786770816021	0.03245077032449875	0.6872650347084728	Lamprologus signatus	m	d
221	FISH20220119_c1_r0_Lamprologus-signatus_su	1970-01-06 14:30:00	2.1611923736423506	884.5002215820962	0.04176822512740971	0.8011854642144914	0.026996695838568452	0.354378680057421	Lamprologus signatus	m	d
222	FISH20220119_c1_r0_Lamprologus-signatus_su	1970-01-06 15:00:00	0.31289001806782724	914.5005816852251	0.0	1.0	0.02958317110317898	0.49688420040399506	Lamprologus signatus	m	d
223	FISH20220119_c1_r0_Lamprologus-signatus_su	1970-01-06 15:30:00	2.165250605555525	944.5000830978893	0.02038668217827267	0.8770705224087308	0.031096174211799832	0.47128560774550027	Lamprologus signatus	m	d
224	FISH20220119_c1_r0_Lamprologus-signatus_su	1970-01-06 16:00:00	0.5440745446557841	974.4995291119606	0.005041271951692427	0.9338540801063653	0.031767211010495844	0.5479850769543737	Lamprologus signatus	m	d
225	FISH20220119_c1_r0_Lamprologus-signatus_su	1970-01-06 16:30:00	2.4526614547785646	1004.4998892089519	0.04403944161311766	0.725736760469754	0.031605824891212476	0.49341682147356714	Lamprologus signatus	m	d
226	FISH20220119_c1_r0_Lamprologus-signatus_su	1970-01-06 17:00:00	6.043794599883577	1034.500249293668	0.11644784222480749	0.28380699130242093	0.03375174745179282	0.3911283157954935	Lamprologus signatus	m	d
227	FISH20220119_c1_r0_Lamprologus-signatus_su	1970-01-06 17:30:00	5.7268248166818845	1064.499695307739	0.11329012243089026	0.33793141654201986	0.03485855982728807	0.47400988260218824	Lamprologus signatus	m	d
228	FISH20220119_c1_r0_Lamprologus-signatus_su	1970-01-06 18:00:00	4.9672421137605065	1094.500055395524	0.0930644803899845	0.29808331486815864	0.03448403885760579	0.43040898942352734	Lamprologus signatus	m	d
229	FISH20220119_c1_r0_Lamprologus-signatus_su	1970-01-06 18:30:00	4.198895702139828	1124.5003600908537	0.08099274278433327	0.5745942053071852	0.03155085986979692	0.37762204130657195	Lamprologus signatus	m	d
230	FISH20220119_c1_r0_Lamprologus-signatus_su	1970-01-06 19:00:00	3.70374269688585	1154.4998615035179	0.06603512270788323	0.7536978560744557	0.05801720291563286	0.40117585025639063	Lamprologus signatus	m	n
231	FISH20220119_c1_r0_Lamprologus-signatus_su	1970-01-06 19:30:00	0.9393117609832236	1184.5002215820962	0.012408597385331266	0.9329714159095945	0.01858725063696655	0.2782111648486664	Lamprologus signatus	m	n
232	FISH20220119_c1_r0_Lamprologus-signatus_su	1970-01-06 20:00:00	0.3333537243703085	1214.5005816852251	0.004875076173065204	1.0	0.016892258597080462	0.22211938683618004	Lamprologus signatus	m	n
233	FISH20220119_c1_r0_Lamprologus-signatus_su	1970-01-06 20:30:00	0.6777627044914376	1244.5000276992964	0.00930696360312448	0.9618857681014902	0.023496275188962724	0.3964694014684457	Lamprologus signatus	m	n
234	FISH20220119_c1_r0_Lamprologus-signatus_su	1970-01-06 21:00:00	0.5580381949849063	1274.4995291119606	0.005484460694698354	0.9673148302033129	0.0204759198604251	0.26768411740160913	Lamprologus signatus	m	n
235	FISH20220119_c1_r0_Lamprologus-signatus_su	1970-01-06 21:30:00	0.24665376135858835	1304.499889208952	0.003822291158874363	1.0	0.017582121845234937	0.22514426776126478	Lamprologus signatus	m	n
236	FISH20220119_c1_r0_Lamprologus-signatus_su	1970-01-06 22:00:00	0.15204632732268844	1334.500193895075	0.0014403634147692648	1.0	0.0203300941989	0.20923784824287636	Lamprologus signatus	m	n
237	FISH20220119_c1_r0_Lamprologus-signatus_su	1970-01-06 22:30:00	0.33597532667058133	1364.499695307739	0.00232674090078112	1.0	0.02154392944701791	0.24375950924146858	Lamprologus signatus	m	n
238	FISH20220119_c1_r0_Lamprologus-signatus_su	1970-01-06 23:00:00	0.3472917569396281	1394.5	0.004542432971415909	0.9679259915798804	0.019557950991508123	0.19881243602587495	Lamprologus signatus	m	n
239	FISH20220119_c1_r0_Lamprologus-signatus_su	1970-01-06 23:30:00	1.169268991376422	1424.5003600908537	0.014514431333444131	0.8683175447343637	0.023475483125926608	0.27209573300551043	Lamprologus signatus	m	n
240	FISH20220119_c1_r0_Lamprologus-signatus_su	1970-01-07 00:00:00	0.24900630262528736	14.49986150351781	0.003933300094177608	1.0	0.024448312160148988	0.18901160638266026	Lamprologus signatus	m	n
241	FISH20220119_c1_r0_Lamprologus-signatus_su	1970-01-07 00:30:00	0.222125936072247	44.50022158209617	0.0006647462884998893	1.0	0.023231412099218255	0.2909891073200232	Lamprologus signatus	m	n
242	FISH20220119_c1_r0_Lamprologus-signatus_su	1970-01-07 01:00:00	2.21131064773551	74.50052628663232	0.029250457038391225	0.73907262755526	0.03419291257641897	0.33196634595662305	Lamprologus signatus	m	n
243	FISH20220119_c1_r0_Lamprologus-signatus_su	1970-01-07 01:30:00	5.128295865336332	104.50002769929644	0.06969142983768212	0.5266190238767935	0.054455650186026786	0.38465723763689524	Lamprologus signatus	m	n
244	FISH20220119_c1_r0_Lamprologus-signatus_su	1970-01-07 02:00:00	4.865458900204597	134.49952911196056	0.06093845216331505	0.6647277159160158	0.06160906447516064	0.5027173445610668	Lamprologus signatus	m	n
245	FISH20220119_c1_r0_Lamprologus-signatus_su	1970-01-07 02:30:00	5.57403953821498	164.49983381342787	0.07960336804786174	0.5627077332151562	0.07256205123017413	0.5570010209847481	Lamprologus signatus	m	n
246	FISH20220119_c1_r0_Lamprologus-signatus_su	1970-01-07 03:00:00	5.93518968433754	194.50019389507506	0.08415046257825051	0.5692205417982383	0.08364816572968045	0.41858386010524073	Lamprologus signatus	m	n
247	FISH20220119_c1_r0_Lamprologus-signatus_su	1970-01-07 03:30:00	6.8041130236570195	224.4996399091463	0.09340202758849925	0.559027200709102	0.09431080594164132	0.5558636461725142	Lamprologus signatus	m	n
248	FISH20220119_c1_r0_Lamprologus-signatus_su	1970-01-07 04:00:00	3.6772908579803736	254.5	0.04991136716153335	0.741912253489918	0.050357522318232234	0.7182961518141161	Lamprologus signatus	m	n
249	FISH20220119_c1_r0_Lamprologus-signatus_su	1970-01-07 04:30:00	1.6014932792523888	284.5003600908537	0.016841172234225252	0.8651598249404465	0.02831528879483654	0.49581946337530597	Lamprologus signatus	m	n
250	FISH20220119_c1_r0_Lamprologus-signatus_su	1970-01-07 05:00:00	5.876104347406696	314.4998615035178	0.0758960722397651	0.5795246800731262	0.05471769817505527	0.6115184775099834	Lamprologus signatus	m	n
251	FISH20220119_c1_r0_Lamprologus-signatus_su	1970-01-07 05:30:00	5.764854188581912	344.50016618657213	0.08890981608686019	0.5846443607356525	0.06723435067540355	0.5237571814159903	Lamprologus signatus	m	n
252	FISH20220119_c1_r0_Lamprologus-signatus_su	1970-01-07 06:00:00	4.153575661230817	375.3088805391543	0.05653963141885847	0.6868849525854357	0.06032386655981305	0.4434719628325394	Lamprologus signatus	m	n
253	FISH20220119_c1_r0_Lamprologus-signatus_su	1970-01-07 06:30:00	2.7159954387813108	404.4994183147748	0.042546119328569054	0.6406847266079442	0.03945592391903209	0.4347615980750699	Lamprologus signatus	m	n
254	FISH20220119_c1_r0_Lamprologus-signatus_su	1970-01-07 07:00:00	11.739601747458552	434.4997784179038	0.29741856857965876	0.2332151562153778	0.11271337887330216	0.38614878833439426	Lamprologus signatus	m	d
255	FISH20220119_c1_r0_Lamprologus-signatus_su	1970-01-07 07:30:00	11.966433660868654	464.50008309788933	0.2869093125034624	0.06969142983768212	0.15195231181952806	0.4925770492498052	Lamprologus signatus	m	d
256	FISH20220119_c1_r0_Lamprologus-signatus_su	1970-01-07 08:00:00	4.298975241535308	494.4995845105534	0.07866600188355216	0.5855077281037062	0.06498641079608618	0.5963658523074169	Lamprologus signatus	m	d
257	FISH20220119_c1_r0_Lamprologus-signatus_su	1970-01-07 08:30:00	5.475925045593244	524.4998892089519	0.10946155550631509	0.39857079547972524	0.07027477755898852	0.5197238009114747	Lamprologus signatus	m	d
258	FISH20220119_c1_r0_Lamprologus-signatus_su	1970-01-07 09:00:00	6.737904876657219	554.5002492936679	0.1452551105201928	0.27981829261536756	0.09718725662149043	0.554602166119524	Lamprologus signatus	m	d
259	FISH20220119_c1_r0_Lamprologus-signatus_su	1970-01-07 09:30:00	5.940461127914092	584.4997507063321	0.11955016342584898	0.4657359703063542	0.09010849061844585	0.6038138533568046	Lamprologus signatus	m	d
260	FISH20220119_c1_r0_Lamprologus-signatus_su	1970-01-07 10:00:00	6.131179832879709	614.500055395524	0.11954354088189674	0.419953467759805	0.07995492868870233	0.5999493608899955	Lamprologus signatus	m	d
261	FISH20220119_c1_r0_Lamprologus-signatus_su	1970-01-07 10:30:00	9.304105802298308	644.5004154894466	0.21411556146473879	0.1470278654922165	0.16600323345656476	0.454659239216991	Lamprologus signatus	m	d
262	FISH20220119_c1_r0_Lamprologus-signatus_su	1970-01-07 11:00:00	4.90354416590574	674.4999169021107	0.11135117168023932	0.5388621129023323	0.09949475930976945	0.6520454838926577	Lamprologus signatus	m	d
263	FISH20220119_c1_r0_Lamprologus-signatus_su	1970-01-07 11:30:00	5.5008241009664935	704.5002215820962	0.11206514513627298	0.5519610015510746	0.07227787664909657	0.6004309562695531	Lamprologus signatus	m	d
264	FISH20220119_c1_r0_Lamprologus-signatus_su	1970-01-07 12:00:00	6.071993618045137	734.5005816852251	0.1365021328458257	0.40285856739238823	0.08123565942029785	0.584930095324657	Lamprologus signatus	m	d
265	FISH20220119_c1_r0_Lamprologus-signatus_su	1970-01-07 12:30:00	0.3885772899238284	764.5000830978893	0.0006647831145088915	1.0	0.03214867677520893	0.7520726444633266	Lamprologus signatus	m	d
266	FISH20220119_c1_r0_Lamprologus-signatus_su	1970-01-07 13:00:00	3.6196377981114938	794.4995291119606	0.06791867486565842	0.5134895573652429	0.051252002901127934	0.635539272803416	Lamprologus signatus	m	d
267	FISH20220119_c1_r0_Lamprologus-signatus_su	1970-01-07 13:30:00	3.1741443541140137	824.4998892089519	0.05556171061378241	0.7472856193219588	0.04399859369669309	0.6501093816485707	Lamprologus signatus	m	d
268	FISH20220119_c1_r0_Lamprologus-signatus_su	1970-01-07 14:00:00	6.174893997992473	854.5002492936679	0.12004875076173065	0.3314497811755581	0.08138593094813101	0.4349471369580931	Lamprologus signatus	m	d
269	FISH20220119_c1_r0_Lamprologus-signatus_su	1970-01-07 14:30:00	6.782594131514316	884.4996953077392	0.13583734973131684	0.3239709711373331	0.06500768763830306	0.44012581124098343	Lamprologus signatus	m	d
270	FISH20220119_c1_r0_Lamprologus-signatus_su	1970-01-07 15:00:00	7.2430644989235375	914.500055395524	0.15050963882118326	0.19056060270330158	0.07184452753685754	0.4568397463921439	Lamprologus signatus	m	d
271	FISH20220119_c1_r0_Lamprologus-signatus_su	1970-01-07 15:30:00	4.504057181844159	944.5003600908537	0.07207356933133899	0.49853193728879286	0.0412427157351616	0.4698303656746688	Lamprologus signatus	m	d
272	FISH20220119_c1_r0_Lamprologus-signatus_su	1970-01-07 16:00:00	6.363007256670835	974.4998615035178	0.12215389729100881	0.27206248961276386	0.050471411896208934	0.4051439051019436	Lamprologus signatus	m	d
273	FISH20220119_c1_r0_Lamprologus-signatus_su	1970-01-07 16:30:00	1.1153483728524876	1004.5002215820962	0.00625969421670729	0.9675382229115888	0.030440250398377312	0.4669363890985623	Lamprologus signatus	m	d
274	FISH20220119_c1_r0_Lamprologus-signatus_su	1970-01-07 17:00:00	2.889782948133433	1034.5005816852251	0.04237992354994183	0.6928702010968921	0.03211341376452417	0.43133741762622807	Lamprologus signatus	m	d
275	FISH20220119_c1_r0_Lamprologus-signatus_su	1970-01-07 17:30:00	2.267474381735757	1064.5000276992964	0.028585673923882334	0.7608442745554262	0.035421885801943664	0.3384330971168423	Lamprologus signatus	m	d
276	FISH20220119_c1_r0_Lamprologus-signatus_su	1970-01-07 18:00:00	5.578271016069452	1094.4995291119606	0.10980001107971858	0.13616974128857126	0.037425568190192444	0.4691881308182299	Lamprologus signatus	m	d
277	FISH20220119_c1_r0_Lamprologus-signatus_su	1970-01-07 18:30:00	2.900086115462333	1124.4998338134278	0.045202747617992464	0.7208065588300465	0.025715856532639535	0.3133885053016001	Lamprologus signatus	m	d
278	FISH20220119_c1_r0_Lamprologus-signatus_su	1970-01-07 19:00:00	5.047282037627406	1154.500193895075	0.09018890920170627	0.5880006647831145	0.05178241754783664	0.3862933170062919	Lamprologus signatus	m	n
279	FISH20220119_c1_r0_Lamprologus-signatus_su	1970-01-07 19:30:00	1.2260623447975425	1184.499695307739	0.027920890809373444	0.7501523461304083	0.020838211394099356	0.514750214420068	Lamprologus signatus	m	n
280	FISH20220119_c1_r0_Lamprologus-signatus_su	1970-01-07 20:00:00	1.1189461149256335	1214.5	0.019720806558830045	0.7491136716153335	0.02072600141303193	0.5801295801549158	Lamprologus signatus	m	n
281	FISH20220119_c1_r0_Lamprologus-signatus_su	1970-01-07 20:30:00	1.3429678823656885	1244.5003600908537	0.027533100659243255	0.7620076450058169	0.020063142932138373	0.6548251497949737	Lamprologus signatus	m	n
282	FISH20220119_c1_r0_Lamprologus-signatus_su	1970-01-07 21:00:00	1.037996795989201	1274.4998615035179	0.019278710320757852	0.8311450889147416	0.023252078957912262	0.7308313848294575	Lamprologus signatus	m	n
283	FISH20220119_c1_r0_Lamprologus-signatus_su	1970-01-07 21:30:00	0.22421601373318353	1304.5002215820962	0.0039884777309993355	0.9680367826279637	0.02569494592521616	0.770169174582467	Lamprologus signatus	m	n
284	FISH20220119_c1_r0_Lamprologus-signatus_su	1970-01-07 22:00:00	0.5318464317321979	1334.5005262866323	0.008475984709988366	0.9345742618137499	0.022745217765060083	0.8133368178493249	Lamprologus signatus	m	n
285	FISH20220119_c1_r0_Lamprologus-signatus_su	1970-01-07 22:30:00	0.43331074709602213	1364.5000276992964	0.006703229737964655	0.9473159381751703	0.028745463597692707	0.4266338641268233	Lamprologus signatus	m	n
286	FISH20220119_c1_r0_Lamprologus-signatus_su	1970-01-07 23:00:00	0.45207748784378604	1394.4995291119606	0.0070356212952191015	0.9366240097501524	0.026495138912422965	0.5148855890429337	Lamprologus signatus	m	n
287	FISH20220119_c1_r0_Lamprologus-signatus_su	1970-01-07 23:30:00	0.7194885238768439	1424.4998338134278	0.009251052514956792	0.9752935962774207	0.0312711730812871	0.687391870834408	Lamprologus signatus	m	n
288	FISH20220119_c1_r0_Lamprologus-signatus_su	1970-01-08 00:00:00	0.9930443392794083	14.500193895075066	0.012686277768544679	0.9654866766384134	0.02534747157049448	0.676844823711289	Lamprologus signatus	m	n
289	FISH20220119_c1_r0_Lamprologus-signatus_su	1970-01-08 00:30:00	0.4442291478867646	44.49969530773918	0.0077558030026037336	0.951027643897845	0.0262224622465501	0.6970885123062572	Lamprologus signatus	m	n
290	FISH20220119_c1_r0_Lamprologus-signatus_su	1970-01-08 01:00:00	1.250335957264531	74.5	0.02077332151562154	0.8503212940394416	0.024603185808613388	0.6838401248597765	Lamprologus signatus	m	n
291	FISH20220119_c1_r0_Lamprologus-signatus_su	1970-01-08 01:30:00	0.321408769881384	104.50036009085369	0.002769929643787048	0.9710265359259875	0.034325123949282804	0.44729506550842163	Lamprologus signatus	m	n
292	FISH20220119_c1_r0_Lamprologus-signatus_su	1970-01-08 02:00:00	0.9184442624814679	134.49986150351782	0.015400808819455986	0.8179602238103152	0.026278307832054933	0.6957987742413796	Lamprologus signatus	m	n
293	FISH20220119_c1_r0_Lamprologus-signatus_su	1970-01-08 02:30:00	1.1774969150128067	164.50022158209617	0.015455351207622424	0.9508641701750499	0.022350071369851374	0.5384283522103208	Lamprologus signatus	m	n
294	FISH20220119_c1_r0_Lamprologus-signatus_su	1970-01-08 03:00:00	2.44263663305298	194.50052628663232	0.04237992354994183	0.6962495152623124	0.034963740325449064	0.5102005217378195	Lamprologus signatus	m	n
295	FISH20220119_c1_r0_Lamprologus-signatus_su	1970-01-08 03:30:00	2.8920493858352976	224.50002769929642	0.04404188133621406	0.80411057559138	0.04566804910802561	0.6089749636367503	Lamprologus signatus	m	n
296	FISH20220119_c1_r0_Lamprologus-signatus_su	1970-01-08 04:00:00	0.9312584831389524	254.49952911196056	0.013628053847432275	0.8825549831034292	0.026008956228540814	0.646139348543708	Lamprologus signatus	m	n
297	FISH20220119_c1_r0_Lamprologus-signatus_su	1970-01-08 04:30:00	1.814377516096471	284.49983381342787	0.024318635054287614	0.8412918236206515	0.02390766988010924	0.4819280793288491	Lamprologus signatus	m	n
298	FISH20220119_c1_r0_Lamprologus-signatus_su	1970-01-08 05:00:00	3.717058716939238	314.5001938950751	0.05213007589607224	0.7176333721123483	0.04565286582119358	0.6591952024127444	Lamprologus signatus	m	n
299	FISH20220119_c1_r0_Lamprologus-signatus_su	1970-01-08 05:30:00	2.410270025266741	344.49969530773916	0.03274056838956291	0.7456096615145975	0.02811728302844155	0.44834089894744766	Lamprologus signatus	m	n
300	FISH20220119_c1_r0_Lamprologus-signatus_su	1970-01-08 06:00:00	0.980558358815069	374.50005539552404	0.014956791491247507	0.8292155993795701	0.022882164507925913	0.530720648941305	Lamprologus signatus	m	n
301	FISH20220119_c1_r0_Lamprologus-signatus_su	1970-01-08 06:30:00	1.8196007449389748	404.5003600908537	0.03373774306132624	0.769264860672539	0.02006596424493922	0.46819451334879136	Lamprologus signatus	m	n
302	FISH20220119_c1_r0_Lamprologus-signatus_su	1970-01-08 07:00:00	8.428659606369717	434.4998615035178	0.20242645836795745	0.41238712536701566	0.07377496340181722	0.40831956796177027	Lamprologus signatus	m	d
303	FISH20220119_c1_r0_Lamprologus-signatus_su	1970-01-08 07:30:00	12.265195180225883	464.5002215820962	0.29575670285840905	0.02437403057832927	0.1577112933428602	0.44656871371362256	Lamprologus signatus	m	d
304	FISH20220119_c1_r0_Lamprologus-signatus_su	1970-01-08 08:00:00	10.56610054020511	493.5643540952606	0.2482567072450065	0.031320174920222196	0.20598396996141205	0.511486910346388	Lamprologus signatus	m	d
305	FISH20220119_c2_r0_Lamprologus-signatus_su	1970-01-02 00:00:00	0.14743818662524766	14.50013849648219	0.001329566229017783	0.9668162428674312	0.0211565474133303	0.1301007610083293	Lamprologus signatus	m	n
306	FISH20220119_c2_r0_Lamprologus-signatus_su	1970-01-02 00:30:00	0.44062921945665384	44.49975070633206	0.006315439587834469	0.9403911140657027	0.021295759378778967	0.1731626727899183	Lamprologus signatus	m	n
307	FISH20220119_c2_r0_Lamprologus-signatus_su	1970-01-02 01:00:00	0.2104329679291476	74.4994183147748	0.004487286022935018	0.9432164423023656	0.02193543571802689	0.14830615617929044	Lamprologus signatus	m	n
308	FISH20220119_c2_r0_Lamprologus-signatus_su	1970-01-02 01:30:00	0.29132291022399254	104.49988920895191	0.004874806115665854	0.9690892975847551	0.023269047723230497	0.19416283113727384	Lamprologus signatus	m	n
309	FISH20220119_c2_r0_Lamprologus-signatus_su	1970-01-02 02:00:00	0.03784759969723081	134.5003600908537	0.00027699296437870476	1.0	0.024824406629470646	0.12600108352823447	Lamprologus signatus	m	n
310	FISH20220119_c2_r0_Lamprologus-signatus_su	1970-01-02 02:30:00	0.012023359238054247	164.49997230070358	0.0	1.0	0.02764727721932467	0.12600307120609383	Lamprologus signatus	m	n
311	FISH20220119_c2_r0_Lamprologus-signatus_su	1970-01-02 03:00:00	0.02909844797676355	194.49958451055343	5.5398592875740954e-05	1.0	0.024445912011559028	0.13125238608566134	Lamprologus signatus	m	n
312	FISH20220119_c2_r0_Lamprologus-signatus_su	1970-01-02 03:30:00	0.02075732070023201	224.5001107910481	0.00033237314424994463	1.0	0.027712926842984226	0.12549972026736406	Lamprologus signatus	m	n
313	FISH20220119_c2_r0_Lamprologus-signatus_su	1970-01-02 04:00:00	0.0015714377384572233	254.50052628663232	0.0	1.0	0.0275401321586457	0.12059765904263924	Lamprologus signatus	m	n
314	FISH20220119_c2_r0_Lamprologus-signatus_su	1970-01-02 04:30:00	0.002714994257138163	284.5001938950751	0.0	1.0	0.02199578475365473	0.12862217903713047	Lamprologus signatus	m	n
315	FISH20220119_c2_r0_Lamprologus-signatus_su	1970-01-02 05:00:00	0.0023004624822081606	314.4998061049249	0.0	1.0	0.020796490637339102	0.1269719868091327	Lamprologus signatus	m	n
316	FISH20220119_c2_r0_Lamprologus-signatus_su	1970-01-02 05:30:00	0.013496231639359394	344.4994737133677	0.00016619577862722287	1.0	0.02067535683513693	0.13045091850423615	Lamprologus signatus	m	n
317	FISH20220119_c2_r0_Lamprologus-signatus_su	1970-01-02 06:00:00	0.00615949071825644	374.4998892089519	0.0	1.0	0.01888840790287009	0.1366282663816642	Lamprologus signatus	m	n
318	FISH20220119_c2_r0_Lamprologus-signatus_su	1970-01-02 06:30:00	0.001914568043489235	404.5004154894466	0.0	1.0	0.019680599883402886	0.13588584628363765	Lamprologus signatus	m	n
319	FISH20220119_c2_r0_Lamprologus-signatus_su	1970-01-02 07:00:00	5.348347495651369	434.5000276992964	0.09722453049692538	0.5172566616807933	0.03678912680743796	0.4141611563617569	Lamprologus signatus	m	d
320	FISH20220119_c2_r0_Lamprologus-signatus_su	1970-01-02 07:30:00	13.831662953046907	464.4996399091463	0.34336047864384245	0.005650656473325578	0.1120418344293789	0.6144582668130537	Lamprologus signatus	m	d
321	FISH20220119_c2_r0_Lamprologus-signatus_su	1970-01-02 08:00:00	11.405507106528763	494.5001107910481	0.2696654110347884	0.04210059827165965	0.13035937542961998	0.5145838684037465	Lamprologus signatus	m	d
322	FISH20220119_c2_r0_Lamprologus-signatus_su	1970-01-02 08:30:00	11.398620528588225	524.5005816852251	0.2718962938341366	0.003600908536923162	0.13477628471156694	0.4730618571454974	Lamprologus signatus	m	d
323	FISH20220119_c2_r0_Lamprologus-signatus_su	1970-01-02 09:00:00	9.687702651039771	554.5002492936679	0.2273558251620409	0.12968810592210958	0.10741435357323194	0.46515926885609166	Lamprologus signatus	m	d
324	FISH20220119_c2_r0_Lamprologus-signatus_su	1970-01-02 09:30:00	11.348473770541771	584.4998615035178	0.28801728436097723	0.0	0.10560512449115435	0.4992674900072598	Lamprologus signatus	m	d
325	FISH20220119_c2_r0_Lamprologus-signatus_su	1970-01-02 10:00:00	12.09045123591781	614.4994737133677	0.3067974073458534	0.014680627112071354	0.1411776932106839	0.5887136593624613	Lamprologus signatus	m	d
326	FISH20220119_c2_r0_Lamprologus-signatus_su	1970-01-02 10:30:00	10.413103486653652	644.499944604476	0.25094172390870817	0.0573897629071571	0.1407837213176523	0.5782596069268037	Lamprologus signatus	m	d
327	FISH20220119_c2_r0_Lamprologus-signatus_su	1970-01-02 11:00:00	9.61786101449085	674.5004154894466	0.23610880283640795	0.10542352224253504	0.12640980320559583	0.5893409330130485	Lamprologus signatus	m	d
328	FISH20220119_c2_r0_Lamprologus-signatus_su	1970-01-02 11:30:00	6.406351786886182	704.5000276992964	0.11999335216885491	0.1527339205584178	0.05817183834772004	0.5324494110122318	Lamprologus signatus	m	d
329	FISH20220119_c2_r0_Lamprologus-signatus_su	1970-01-02 12:00:00	9.568575982422363	734.4996399091463	0.2161653094011412	0.01102431998227245	0.06133570455485734	0.5767572685471942	Lamprologus signatus	m	d
330	FISH20220119_c2_r0_Lamprologus-signatus_su	1970-01-02 12:30:00	8.67825568233521	764.5001107910481	0.18889873698205184	0.007478395745623753	0.057728120385394543	0.558309297131527	Lamprologus signatus	m	d
331	FISH20220119_c2_r0_Lamprologus-signatus_su	1970-01-02 13:00:00	9.198325880320194	794.5005816852251	0.1960002215943715	0.05224087308182372	0.05412470829810544	0.49891154355588024	Lamprologus signatus	m	d
332	FISH20220119_c2_r0_Lamprologus-signatus_su	1970-01-02 13:30:00	3.355253799296449	824.5002492936679	0.054678411168356325	0.5822946097169132	0.0357049610300501	0.5246347042556517	Lamprologus signatus	m	d
333	FISH20220119_c2_r0_Lamprologus-signatus_su	1970-01-02 14:00:00	3.297767033584668	854.4998615035178	0.054069026646723174	0.5146529278156334	0.03526116212385909	0.5260427324010934	Lamprologus signatus	m	d
334	FISH20220119_c2_r0_Lamprologus-signatus_su	1970-01-02 14:30:00	5.744767840179672	884.4994737133677	0.10492493490665337	0.24464018613927208	0.04329626480042438	0.5108095979740926	Lamprologus signatus	m	d
335	FISH20220119_c2_r0_Lamprologus-signatus_su	1970-01-02 15:00:00	4.256534844462128	914.499944604476	0.07622424108132063	0.2961998670507423	0.03566529620027419	0.507548951597754	Lamprologus signatus	m	d
336	FISH20220119_c2_r0_Lamprologus-signatus_su	1970-01-02 15:30:00	4.797675585286948	944.5004708880394	0.08758517533654646	0.2727272727272727	0.06129005126189796	0.607577195001392	Lamprologus signatus	m	d
337	FISH20220119_c2_r0_Lamprologus-signatus_su	1970-01-02 16:00:00	4.13943097109657	974.5000276992964	0.07550828208963492	0.28718630546784113	0.036211674384057105	0.5369511762128439	Lamprologus signatus	m	d
338	FISH20220119_c2_r0_Lamprologus-signatus_su	1970-01-02 16:30:00	3.1335126638150372	1004.4996953077392	0.055509390061492435	0.5272838069913024	0.033903938839956675	0.49452262151175735	Lamprologus signatus	m	d
339	FISH20220119_c2_r0_Lamprologus-signatus_su	1970-01-02 17:00:00	4.1565318968345935	1034.5001661865722	0.08071127852869488	0.3297695546199867	0.0384457875949624	0.5547679179340526	Lamprologus signatus	m	d
340	FISH20220119_c2_r0_Lamprologus-signatus_su	1970-01-02 17:30:00	3.554550769724797	1064.500637083818	0.06326519306409617	0.4566506010747327	0.03398355915336644	0.5625902850173568	Lamprologus signatus	m	d
341	FISH20220119_c2_r0_Lamprologus-signatus_su	1970-01-02 18:00:00	3.9098161648232903	1094.500249293668	0.06786327627278267	0.3489557365242923	0.036217173806415724	0.49139637819113974	Lamprologus signatus	m	d
342	FISH20220119_c2_r0_Lamprologus-signatus_su	1970-01-02 18:30:00	4.652457882311988	1124.4999169021107	0.08287629494210846	0.36701567780178385	0.045082000026692874	0.5616494532326677	Lamprologus signatus	m	d
343	FISH20220119_c2_r0_Lamprologus-signatus_su	1970-01-02 19:00:00	2.3274118738901692	1154.4994737133677	0.0569497534762617	0.7026203534430225	0.024404091084991923	0.3652255583087173	Lamprologus signatus	m	n
344	FISH20220119_c2_r0_Lamprologus-signatus_su	1970-01-02 19:30:00	2.6805180032303	1184.499944604476	0.06830268114336362	0.6592067360957234	0.0259369933496051	0.14536372944108858	Lamprologus signatus	m	n
345	FISH20220119_c2_r0_Lamprologus-signatus_su	1970-01-02 20:00:00	0.1600652852008148	1214.5004708880394	0.0014403634147692648	1.0	0.016822571246835366	0.1410074835343451	Lamprologus signatus	m	n
346	FISH20220119_c2_r0_Lamprologus-signatus_su	1970-01-02 20:30:00	0.5658820866737626	1244.5000276992964	0.010137942496260596	0.9524680073126143	0.01869742130198849	0.16770672411014895	Lamprologus signatus	m	n
347	FISH20220119_c2_r0_Lamprologus-signatus_su	1970-01-02 21:00:00	0.130303695402704	1274.499695307739	0.00232674090078112	0.9865935405240707	0.022080328776491537	0.1587056926093326	Lamprologus signatus	m	n
348	FISH20220119_c2_r0_Lamprologus-signatus_su	1970-01-02 21:30:00	0.2875423223810305	1304.5001661865722	0.0026035896299578996	1.0	0.02321948036841804	0.20517717094675067	Lamprologus signatus	m	n
349	FISH20220119_c2_r0_Lamprologus-signatus_su	1970-01-02 22:00:00	0.44123813327652583	1334.500637083818	0.0077558030026037336	0.9636031244806382	0.026694280600576756	0.34618102938404977	Lamprologus signatus	m	n
350	FISH20220119_c2_r0_Lamprologus-signatus_su	1970-01-02 22:30:00	0.10611625868763223	1364.500249293668	0.0029915240152900116	0.9690321865824608	0.024859577965773576	0.23194265598469593	Lamprologus signatus	m	n
351	FISH20220119_c2_r0_Lamprologus-signatus_su	1970-01-02 23:00:00	0.0005176253598805707	1394.4999169021107	0.0	1.0	0.025526709115057312	0.16661286266596315	Lamprologus signatus	m	n
352	FISH20220119_c2_r0_Lamprologus-signatus_su	1970-01-02 23:30:00	0.16480075379667783	1424.4995291119606	0.0021051465292781565	1.0	0.023282879437403318	0.40405767221331024	Lamprologus signatus	m	n
353	FISH20220119_c2_r0_Lamprologus-signatus_su	1970-01-03 00:00:00	0.2068777868616925	14.5	0.0024927985818745846	1.0	0.03206351549442742	0.3165485812862765	Lamprologus signatus	m	n
354	FISH20220119_c2_r0_Lamprologus-signatus_su	1970-01-03 00:30:00	0.27218606672203993	44.500470888039445	0.0049858733588166865	0.9375657858290399	0.032095741874581266	0.2896854602416082	Lamprologus signatus	m	n
355	FISH20220119_c2_r0_Lamprologus-signatus_su	1970-01-03 01:00:00	0.17907716634402607	74.50008309788932	0.0024929366794083432	1.0	0.030588649849047564	0.2819921216190869	Lamprologus signatus	m	n
356	FISH20220119_c2_r0_Lamprologus-signatus_su	1970-01-03 01:30:00	0.23478702464280093	104.49969530773919	0.0019943493435266744	1.0	0.029153113276953215	0.36307571023533625	Lamprologus signatus	m	n
357	FISH20220119_c2_r0_Lamprologus-signatus_su	1970-01-03 02:00:00	0.20484785224468233	134.50016618657213	0.0017726567693330379	1.0	0.037744850920428535	0.4201134340268892	Lamprologus signatus	m	n
358	FISH20220119_c2_r0_Lamprologus-signatus_su	1970-01-03 02:30:00	0.10809500781154475	164.50063708381808	0.001384964821893524	1.0	0.031814259255211245	0.2324674907204853	Lamprologus signatus	m	n
359	FISH20220119_c2_r0_Lamprologus-signatus_su	1970-01-03 03:00:00	0.020805767421362743	194.50024929366793	0.0	1.0	0.03608275628989379	0.20916676636331355	Lamprologus signatus	m	n
360	FISH20220119_c2_r0_Lamprologus-signatus_su	1970-01-03 03:30:00	0.011800496667371332	224.4999169021107	0.00016619577862722287	1.0	0.0353001423518731	0.21710707539479984	Lamprologus signatus	m	n
361	FISH20220119_c2_r0_Lamprologus-signatus_su	1970-01-03 04:00:00	0.004318495852474844	254.49952911196056	0.0	1.0	0.02954433958753704	0.2182495085779411	Lamprologus signatus	m	n
362	FISH20220119_c2_r0_Lamprologus-signatus_su	1970-01-03 04:30:00	0.0020017626686372266	284.5	0.0	1.0	0.029656847914866835	0.21385294636448082	Lamprologus signatus	m	n
363	FISH20220119_c2_r0_Lamprologus-signatus_su	1970-01-03 05:00:00	0.005309912793076997	314.50047088803944	0.0	1.0	0.03429083242380561	0.21412279063910156	Lamprologus signatus	m	n
364	FISH20220119_c2_r0_Lamprologus-signatus_su	1970-01-03 05:30:00	0.020101082152203832	344.50008309788933	0.0003877901501301867	1.0	0.0384833689273618	0.22248022876971027	Lamprologus signatus	m	n
365	FISH20220119_c2_r0_Lamprologus-signatus_su	1970-01-03 06:00:00	0.06559981211691099	374.49975070633207	0.0009417760788875963	1.0	0.0311454388242372	0.21562758164032378	Lamprologus signatus	m	n
366	FISH20220119_c2_r0_Lamprologus-signatus_su	1970-01-03 06:30:00	0.18733363659320326	404.49936291618195	0.0016619577862722287	1.0	0.022997176474825458	0.17801201309383985	Lamprologus signatus	m	n
367	FISH20220119_c2_r0_Lamprologus-signatus_su	1970-01-03 07:00:00	7.137558935436644	434.49983381342787	0.14220031021493462	0.3558054509195657	0.03646200062289089	0.30152922275515265	Lamprologus signatus	m	d
368	FISH20220119_c2_r0_Lamprologus-signatus_su	1970-01-03 07:30:00	13.299681734116131	464.50030469226084	0.3025317156944214	0.0	0.12328437652298867	0.5190289120966312	Lamprologus signatus	m	d
369	FISH20220119_c2_r0_Lamprologus-signatus_su	1970-01-03 08:00:00	12.469374216601725	494.4999723007036	0.28463797019555703	0.01390504681181098	0.12500935103985844	0.5261904192330287	Lamprologus signatus	m	d
370	FISH20220119_c2_r0_Lamprologus-signatus_su	1970-01-03 08:30:00	12.501392433777875	524.4995291119606	0.30508005096670543	0.006703229737964655	0.14878776152078843	0.5688291318536801	Lamprologus signatus	m	d
371	FISH20220119_c2_r0_Lamprologus-signatus_su	1970-01-03 09:00:00	10.885653413264688	554.5	0.26423664967870597	0.02919344116995347	0.1321015848780767	0.5323985128819968	Lamprologus signatus	m	d
372	FISH20220119_c2_r0_Lamprologus-signatus_su	1970-01-03 09:30:00	13.3321606926009	584.5004708880394	0.31970527948590105	0.001107971857514819	0.1542838680510665	0.5325122532081437	Lamprologus signatus	m	d
373	FISH20220119_c2_r0_Lamprologus-signatus_su	1970-01-03 10:00:00	9.685950693423028	614.5000830978893	0.22469669270400533	0.09340202758849925	0.1413249929831976	0.613796139905685	Lamprologus signatus	m	d
374	FISH20220119_c2_r0_Lamprologus-signatus_su	1970-01-03 10:30:00	9.316313760284686	644.4997507063321	0.2119550163425849	0.09794471220431002	0.11770794976984036	0.6633342775684176	Lamprologus signatus	m	d
375	FISH20220119_c2_r0_Lamprologus-signatus_su	1970-01-03 11:00:00	6.1045773186581584	674.4993629161819	0.12520081989917456	0.2746108248850479	0.07504342165757394	0.5568665748066399	Lamprologus signatus	m	d
376	FISH20220119_c2_r0_Lamprologus-signatus_su	1970-01-03 11:30:00	7.818922791378909	704.4998338134279	0.16939951251938842	0.1091845778861068	0.08855075354301674	0.5917932378234149	Lamprologus signatus	m	d
377	FISH20220119_c2_r0_Lamprologus-signatus_su	1970-01-03 12:00:00	6.779778802648156	734.5003046922608	0.13040828762949422	0.22275774195335438	0.09495293055493291	0.6902361194115618	Lamprologus signatus	m	d
378	FISH20220119_c2_r0_Lamprologus-signatus_su	1970-01-03 12:30:00	9.322456858095505	764.4999723007036	0.2138385685003601	0.04692260816575259	0.07542646084502581	0.6427415678084208	Lamprologus signatus	m	d
379	FISH20220119_c2_r0_Lamprologus-signatus_su	1970-01-03 13:00:00	10.177384969639593	794.4995291119606	0.23450224364301148	0.11810980001107972	0.08619108984636317	0.6369177289112383	Lamprologus signatus	m	d
380	FISH20220119_c2_r0_Lamprologus-signatus_su	1970-01-03 13:30:00	9.21625516490794	824.500055395524	0.20357855085309107	0.025094172390870816	0.06493019973690034	0.5599303699060767	Lamprologus signatus	m	d
381	FISH20220119_c2_r0_Lamprologus-signatus_su	1970-01-03 14:00:00	6.675493261072615	854.5005262866323	0.14547670489169576	0.12520081989917456	0.05171438426486049	0.5323071373532593	Lamprologus signatus	m	d
382	FISH20220119_c2_r0_Lamprologus-signatus_su	1970-01-03 14:30:00	6.780018987452196	884.5001384964822	0.1495762007645006	0.07705944269015567	0.0549460632021144	0.5514262094939831	Lamprologus signatus	m	d
383	FISH20220119_c2_r0_Lamprologus-signatus_su	1970-01-03 15:00:00	5.322144308075139	914.4997507063321	0.11439809428840507	0.2022048639964545	0.04694970090825996	0.5444321371434337	Lamprologus signatus	m	d
384	FISH20220119_c2_r0_Lamprologus-signatus_su	1970-01-03 15:30:00	4.1307240030490675	944.4994183147749	0.08337488227799014	0.4202537255553709	0.03972064049920734	0.47269840337435953	Lamprologus signatus	m	d
385	FISH20220119_c2_r0_Lamprologus-signatus_su	1970-01-03 16:00:00	3.38120683688238	974.4998338134279	0.06503434522490582	0.46958785730113006	0.03689714112580813	0.4651759770694245	Lamprologus signatus	m	d
386	FISH20220119_c2_r0_Lamprologus-signatus_su	1970-01-03 16:30:00	4.168068736870529	1004.5003046922608	0.07944158218381253	0.3602016508780677	0.039763883580536064	0.4535667139684348	Lamprologus signatus	m	d
387	FISH20220119_c2_r0_Lamprologus-signatus_su	1970-01-03 17:00:00	3.473501725107303	1034.4999723007036	0.06548113677912581	0.3377652207633926	0.03812065170054141	0.5021265379861217	Lamprologus signatus	m	d
388	FISH20220119_c2_r0_Lamprologus-signatus_su	1970-01-03 17:30:00	5.453204489779024	1064.4995291119606	0.11866378593983713	0.10204420807711484	0.04738246659325225	0.45793443404096335	Lamprologus signatus	m	d
389	FISH20220119_c2_r0_Lamprologus-signatus_su	1970-01-03 18:00:00	1.9518390276195376	1094.500055395524	0.03556392643474407	0.7350986040327941	0.03370101943938427	0.42500196192483464	Lamprologus signatus	m	d
390	FISH20220119_c2_r0_Lamprologus-signatus_su	1970-01-03 18:30:00	3.4260898376217117	1124.5005262866323	0.06548113677912581	0.4577031743393718	0.03352832020548558	0.4499087077354879	Lamprologus signatus	m	d
391	FISH20220119_c2_r0_Lamprologus-signatus_su	1970-01-03 19:00:00	1.094158939445003	1154.5001384964821	0.01340645947592931	0.906764168190128	0.01802007925602988	0.22343769764031296	Lamprologus signatus	m	n
392	FISH20220119_c2_r0_Lamprologus-signatus_su	1970-01-03 19:30:00	1.5932573973108624	1184.499750706332	0.029195058445515485	0.7787380200542906	0.01820201078573625	0.24894534298204324	Lamprologus signatus	m	n
393	FISH20220119_c2_r0_Lamprologus-signatus_su	1970-01-03 20:00:00	1.0681976776182187	1214.4994183147749	0.011744501689657082	0.9570660905213008	0.0210361532721001	0.302533125482889	Lamprologus signatus	m	n
394	FISH20220119_c2_r0_Lamprologus-signatus_su	1970-01-03 20:30:00	1.2589059470058304	1244.499889208952	0.016674052736538887	0.9190671393751385	0.025762569156078417	0.39603108278618354	Lamprologus signatus	m	n
395	FISH20220119_c2_r0_Lamprologus-signatus_su	1970-01-03 21:00:00	0.68718324978779	1274.5003600908537	0.008032795966982439	0.9746274444629106	0.021390449374416254	0.2916631848027848	Lamprologus signatus	m	n
396	FISH20220119_c2_r0_Lamprologus-signatus_su	1970-01-03 21:30:00	1.2194584195303368	1304.4999723007036	0.02487396820120769	0.8161874688382915	0.01992566755578055	0.21782693467481454	Lamprologus signatus	m	n
397	FISH20220119_c2_r0_Lamprologus-signatus_su	1970-01-03 22:00:00	1.424438064559453	1334.4995845105534	0.020442080771148414	0.8709766771923994	0.024627212851842085	0.32275633829999656	Lamprologus signatus	m	n
398	FISH20220119_c2_r0_Lamprologus-signatus_su	1970-01-03 22:30:00	1.0932109864639137	1364.500110791048	0.013128739197872812	0.9304232218036783	0.02140759397985314	0.24978214301130244	Lamprologus signatus	m	n
399	FISH20220119_c2_r0_Lamprologus-signatus_su	1970-01-03 23:00:00	1.760507153686961	1394.5005262866323	0.032131183867929757	0.750429339094787	0.02319448238063886	0.2720297765917421	Lamprologus signatus	m	n
400	FISH20220119_c2_r0_Lamprologus-signatus_su	1970-01-03 23:30:00	0.6865843061365706	1424.500193895075	0.009029970638745775	0.9576200764500582	0.025720624152677125	0.364613216436091	Lamprologus signatus	m	n
401	FISH20220119_c2_r0_Lamprologus-signatus_su	1970-01-04 00:00:00	0.5326645374857036	14.49986150351781	0.005650656473325578	1.0	0.024506676781492275	0.31276484343412253	Lamprologus signatus	m	n
402	FISH20220119_c2_r0_Lamprologus-signatus_su	1970-01-04 00:30:00	0.749233654197607	44.49947371336768	0.011190515760899673	0.9364578139715252	0.020985105029268418	0.23920233438404756	Lamprologus signatus	m	n
403	FISH20220119_c2_r0_Lamprologus-signatus_su	1970-01-04 01:00:00	0.16042289814532235	74.49994460447596	0.0029913582982495014	1.0	0.02239912289584451	0.22861398499026622	Lamprologus signatus	m	n
404	FISH20220119_c2_r0_Lamprologus-signatus_su	1970-01-04 01:30:00	0.6850754204396514	104.50047088803944	0.010691928425018005	0.9616087751371115	0.02826188391876605	0.41016052002916775	Lamprologus signatus	m	n
405	FISH20220119_c2_r0_Lamprologus-signatus_su	1970-01-04 02:00:00	0.27115233075379425	134.50002769929642	0.004431887430059276	1.0	0.03342321140773196	0.526834625189469	Lamprologus signatus	m	n
406	FISH20220119_c2_r0_Lamprologus-signatus_su	1970-01-04 02:30:00	0.3275606394579006	164.4996953077392	0.0038779015013018668	0.9908592321755028	0.04632395776190529	0.6742258946601202	Lamprologus signatus	m	n
407	FISH20220119_c2_r0_Lamprologus-signatus_su	1970-01-04 03:00:00	0.5144626115338512	194.50016618657213	0.009306448038998449	0.9262685575005539	0.03873505358774559	0.5349219165841912	Lamprologus signatus	m	n
408	FISH20220119_c2_r0_Lamprologus-signatus_su	1970-01-04 03:30:00	0.5495310644025655	224.50063708381808	0.010636529832142264	0.9264860672538917	0.023471719819722237	0.28670800759530324	Lamprologus signatus	m	n
409	FISH20220119_c2_r0_Lamprologus-signatus_su	1970-01-04 04:00:00	0.6176595440901713	254.50024929366793	0.011301312946651156	0.9359038280427677	0.026540213212010555	0.3468597632326834	Lamprologus signatus	m	n
410	FISH20220119_c2_r0_Lamprologus-signatus_su	1970-01-04 04:30:00	1.1847334000118097	284.49991690211067	0.019444906099385074	0.9092571048695363	0.02743162190110449	0.35710613477487524	Lamprologus signatus	m	n
411	FISH20220119_c2_r0_Lamprologus-signatus_su	1970-01-04 05:00:00	0.01665376680433564	314.49952911196056	0.00011079718575148191	1.0	0.021439525591517846	0.15153767859199763	Lamprologus signatus	m	n
412	FISH20220119_c2_r0_Lamprologus-signatus_su	1970-01-04 05:30:00	0.04594930268815029	344.5	0.00011079104808331487	1.0	0.019589185712136078	0.149385006095914	Lamprologus signatus	m	n
413	FISH20220119_c2_r0_Lamprologus-signatus_su	1970-01-04 06:00:00	1.056365968443741	374.50047088803944	0.014237438369065426	0.9074289513046369	0.028964263917594255	0.42861428884534586	Lamprologus signatus	m	n
414	FISH20220119_c2_r0_Lamprologus-signatus_su	1970-01-04 06:30:00	0.8413143094686436	404.50008309788933	0.011190515760899673	0.9350174505567559	0.025727124531065237	0.36150616409641795	Lamprologus signatus	m	n
415	FISH20220119_c2_r0_Lamprologus-signatus_su	1970-01-04 07:00:00	10.97046217016071	434.49975070633207	0.23151071962772146	0.2826436208520304	0.0823839378672508	0.4129728630451413	Lamprologus signatus	m	d
416	FISH20220119_c2_r0_Lamprologus-signatus_su	1970-01-04 07:30:00	12.288549003444984	464.49936291618195	0.28762949421084705	0.005761453659077059	0.13437050012798424	0.617183354588833	Lamprologus signatus	m	d
417	FISH20220119_c2_r0_Lamprologus-signatus_su	1970-01-04 08:00:00	13.708808628142442	494.49983381342787	0.31979836029248837	0.0018280522933746953	0.19230163954577745	0.6215219374668546	Lamprologus signatus	m	d
418	FISH20220119_c2_r0_Lamprologus-signatus_su	1970-01-04 08:30:00	12.993189859853043	524.5003046922608	0.3164921610991081	0.00930696360312448	0.1773470705668905	0.5758078856539439	Lamprologus signatus	m	d
419	FISH20220119_c2_r0_Lamprologus-signatus_su	1970-01-04 09:00:00	14.511169579775135	554.4999723007036	0.3485125477812864	0.0	0.157212633952388	0.5063125542444589	Lamprologus signatus	m	d
420	FISH20220119_c2_r0_Lamprologus-signatus_su	1970-01-04 09:30:00	13.117433865914052	584.4995291119606	0.3146086089413329	0.001218769043266301	0.15273828774676387	0.48043202089030923	Lamprologus signatus	m	d
421	FISH20220119_c2_r0_Lamprologus-signatus_su	1970-01-04 10:00:00	17.86718958913662	614.500055395524	0.43795701307334367	0.0	0.23466744894312072	0.6363687772361521	Lamprologus signatus	m	d
422	FISH20220119_c2_r0_Lamprologus-signatus_su	1970-01-04 10:30:00	15.84701815791814	644.5005262866323	0.3900614924380921	0.01728436097723118	0.21947543598086103	0.5142892696283006	Lamprologus signatus	m	d
423	FISH20220119_c2_r0_Lamprologus-signatus_su	1970-01-04 11:00:00	10.921901440293462	674.5001384964822	0.2622569386737577	0.07002382139493657	0.12391694740004754	0.5424241479948351	Lamprologus signatus	m	d
424	FISH20220119_c2_r0_Lamprologus-signatus_su	1970-01-04 11:30:00	10.436756936681714	704.4997507063321	0.24513877347515373	0.04642402082987092	0.15089852878321036	0.5207894761139749	Lamprologus signatus	m	d
425	FISH20220119_c2_r0_Lamprologus-signatus_su	1970-01-04 12:00:00	9.260313452717286	734.4994183147749	0.20214946540357875	0.10276438978449948	0.06544223645332604	0.5586970766237137	Lamprologus signatus	m	d
426	FISH20220119_c2_r0_Lamprologus-signatus_su	1970-01-04 12:30:00	8.494002757384509	764.4998892089519	0.18214048304896965	0.03329270994903612	0.05846399129198713	0.5894487567155277	Lamprologus signatus	m	d
427	FISH20220119_c2_r0_Lamprologus-signatus_su	1970-01-04 13:00:00	9.420632057235848	794.5003600908537	0.18625006924824108	0.04808597861614315	0.0563722736916962	0.6426210543191639	Lamprologus signatus	m	d
428	FISH20220119_c2_r0_Lamprologus-signatus_su	1970-01-04 13:30:00	10.031246864686219	824.4999723007036	0.2061381640906321	0.00465348180156224	0.07453322641809441	0.6038795487700692	Lamprologus signatus	m	d
429	FISH20220119_c2_r0_Lamprologus-signatus_su	1970-01-04 14:00:00	9.591072511479965	854.4995845105534	0.22730042656916513	0.03711705722674644	0.09078207851476872	0.5686679198499844	Lamprologus signatus	m	d
430	FISH20220119_c2_r0_Lamprologus-signatus_su	1970-01-04 14:30:00	9.045262571473994	884.5001107910481	0.20357855085309107	0.02481719477066253	0.08512702961922344	0.5306148924151698	Lamprologus signatus	m	d
431	FISH20220119_c2_r0_Lamprologus-signatus_su	1970-01-04 15:00:00	6.87884678185937	914.5005262866323	0.13799789485347072	0.11783280704670102	0.05196792381035754	0.5100291912812638	Lamprologus signatus	m	d
432	FISH20220119_c2_r0_Lamprologus-signatus_su	1970-01-04 15:30:00	8.727725909014888	944.5001938950751	0.17860506343138885	0.026037338651598248	0.058511953358433455	0.5149802831371778	Lamprologus signatus	m	d
433	FISH20220119_c2_r0_Lamprologus-signatus_su	1970-01-04 16:00:00	6.812307379750066	974.4998061049249	0.13821948922497368	0.0835964766494931	0.05709819744301485	0.5486839266858344	Lamprologus signatus	m	d
434	FISH20220119_c2_r0_Lamprologus-signatus_su	1970-01-04 16:30:00	8.937052796144812	1004.4994737133677	0.17993462966040663	0.06581352833638025	0.05591784348239672	0.5343760859383191	Lamprologus signatus	m	d
435	FISH20220119_c2_r0_Lamprologus-signatus_su	1970-01-04 17:00:00	7.865739845991788	1034.499889208952	0.1546089076002659	0.02919344116995347	0.048355238152234026	0.5398079789698474	Lamprologus signatus	m	d
436	FISH20220119_c2_r0_Lamprologus-signatus_su	1970-01-04 17:30:00	6.863761208331275	1064.5004154894466	0.1473048584565952	0.07351393274610825	0.04722556163862054	0.4876589666819315	Lamprologus signatus	m	d
437	FISH20220119_c2_r0_Lamprologus-signatus_su	1970-01-04 18:00:00	7.706038144731821	1094.5000276992964	0.15882776577474933	0.043764888371835356	0.08084381357443719	0.4955262488605495	Lamprologus signatus	m	d
438	FISH20220119_c2_r0_Lamprologus-signatus_su	1970-01-04 18:30:00	7.703131998043941	1124.4996399091463	0.1594925488892582	0.006315439587834469	0.06255754680473728	0.4703168463763379	Lamprologus signatus	m	d
439	FISH20220119_c2_r0_Lamprologus-signatus_su	1970-01-04 19:00:00	2.569267790682249	1154.500110791048	0.058996233104365164	0.5551739419454909	0.023379475180569605	0.2167570725815687	Lamprologus signatus	m	n
440	FISH20220119_c2_r0_Lamprologus-signatus_su	1970-01-04 19:30:00	0.8356708193469138	1184.5005816852251	0.010802725610769486	0.9780621572212066	0.01681373934579063	0.20827284604395088	Lamprologus signatus	m	n
441	FISH20220119_c2_r0_Lamprologus-signatus_su	1970-01-04 20:00:00	1.7833803182792232	1214.500249293668	0.03013683452440308	0.8097058334718298	0.02234880939298928	0.3007278217799057	Lamprologus signatus	m	n
442	FISH20220119_c2_r0_Lamprologus-signatus_su	1970-01-04 20:30:00	1.855470540819156	1244.4998615035179	0.026203534430225474	0.8080438756855576	0.02881297202316315	0.4363304697605065	Lamprologus signatus	m	n
443	FISH20220119_c2_r0_Lamprologus-signatus_su	1970-01-04 21:00:00	1.3406218472344236	1274.4994737133677	0.02010968921389397	0.8865990803833582	0.02367141741136105	0.33908124089960184	Lamprologus signatus	m	n
444	FISH20220119_c2_r0_Lamprologus-signatus_su	1970-01-04 21:30:00	0.7849692427558915	1304.499944604476	0.009528030135165079	1.0	0.025612282366484475	0.39721797700203465	Lamprologus signatus	m	n
445	FISH20220119_c2_r0_Lamprologus-signatus_su	1970-01-04 22:00:00	1.4004583555389651	1334.5004708880394	0.01667497645559803	0.9226081657525899	0.0260294524977207	0.4107600974001273	Lamprologus signatus	m	n
446	FISH20220119_c2_r0_Lamprologus-signatus_su	1970-01-04 22:30:00	0.6336279794164614	1364.5000276992964	0.007811201595479475	0.9567890975569221	0.028052235165794248	0.4542167501499602	Lamprologus signatus	m	n
447	FISH20220119_c2_r0_Lamprologus-signatus_su	1970-01-04 23:00:00	0.38225605955812164	1394.499695307739	0.004819677580189463	0.9647664949310287	0.038844386294505456	0.669308290568016	Lamprologus signatus	m	n
448	FISH20220119_c2_r0_Lamprologus-signatus_su	1970-01-04 23:30:00	0.32362878704669423	1424.5001661865722	0.0044316419233325945	1.0	0.03678851321499039	0.6134370463216214	Lamprologus signatus	m	n
449	FISH20220119_c2_r0_Lamprologus-signatus_su	1970-01-05 00:00:00	0.7103542018703021	14.500637083818072	0.010525732646390782	0.9608885934297269	0.03556335267775229	0.595530207310344	Lamprologus signatus	m	n
450	FISH20220119_c2_r0_Lamprologus-signatus_su	1970-01-05 00:30:00	0.013484284980268418	44.50024929366794	0.0	1.0	0.037278648180291786	0.6471369587376782	Lamprologus signatus	m	n
451	FISH20220119_c2_r0_Lamprologus-signatus_su	1970-01-05 01:00:00	1.1059545727803874	74.49991690211068	0.01506841726220154	0.9064871752257493	0.03205844726100308	0.5529093622965012	Lamprologus signatus	m	n
452	FISH20220119_c2_r0_Lamprologus-signatus_su	1970-01-05 01:30:00	0.21700856793479506	104.49952911196056	0.002714531050911307	0.9944047421195502	0.03273570944744077	0.543875851283441	Lamprologus signatus	m	n
453	FISH20220119_c2_r0_Lamprologus-signatus_su	1970-01-05 02:00:00	0.9435472604649524	134.5	0.013350321294039442	0.922058497673388	0.026199028020313358	0.4153980219191971	Lamprologus signatus	m	n
454	FISH20220119_c2_r0_Lamprologus-signatus_su	1970-01-05 02:30:00	0.7015568817264033	164.50047088803944	0.008198991745609662	0.9819954573153842	0.03409355598500919	0.5447593693946029	Lamprologus signatus	m	n
455	FISH20220119_c2_r0_Lamprologus-signatus_su	1970-01-05 03:00:00	0.674587833142695	194.5000830978893	0.0077558030026037336	0.9770649825494433	0.024241525758616364	0.3049319269675597	Lamprologus signatus	m	n
456	FISH20220119_c2_r0_Lamprologus-signatus_su	1970-01-05 03:30:00	0.5373332771586966	224.49975070633207	0.007977397374106698	0.966650047088804	0.02846655588049791	0.4112388092442355	Lamprologus signatus	m	n
457	FISH20220119_c2_r0_Lamprologus-signatus_su	1970-01-05 04:00:00	0.478028040019925	254.49936291618192	0.005429062101822614	1.0	0.032205207315970576	0.537089196767721	Lamprologus signatus	m	n
458	FISH20220119_c2_r0_Lamprologus-signatus_su	1970-01-05 04:30:00	0.8986445855464736	284.49983381342787	0.010691336140039885	0.9622756481276313	0.035628460797300025	0.5783612154628693	Lamprologus signatus	m	n
459	FISH20220119_c2_r0_Lamprologus-signatus_su	1970-01-05 05:00:00	0.19846288398472628	314.50030469226084	0.0016065591933964877	1.0	0.040981313464200544	0.6025880840758779	Lamprologus signatus	m	n
460	FISH20220119_c2_r0_Lamprologus-signatus_su	1970-01-05 05:30:00	0.7661390876159941	344.4999723007036	0.011799900282532824	0.9416652817018448	0.03020088886474194	0.4239939481479383	Lamprologus signatus	m	n
461	FISH20220119_c2_r0_Lamprologus-signatus_su	1970-01-05 06:00:00	0.9913704169857653	374.49952911196056	0.013351060883053571	0.9513600354550994	0.041060902388537254	0.6268791334252166	Lamprologus signatus	m	n
462	FISH20220119_c2_r0_Lamprologus-signatus_su	1970-01-05 06:30:00	0.6304137606220048	404.50005539552404	0.009694216707290051	0.9154664303124308	0.03722767098273344	0.5515498162584433	Lamprologus signatus	m	n
463	FISH20220119_c2_r0_Lamprologus-signatus_su	1970-01-05 07:00:00	11.565144512254562	434.5005262866323	0.2584898343582073	0.23101213229183978	0.09032172568173787	0.5471196775932607	Lamprologus signatus	m	d
464	FISH20220119_c2_r0_Lamprologus-signatus_su	1970-01-05 07:30:00	18.18023775174612	464.5001384964822	0.4332169962882943	0.014403634147692648	0.19011693146789588	0.584041134294579	Lamprologus signatus	m	d
465	FISH20220119_c2_r0_Lamprologus-signatus_su	1970-01-05 08:00:00	14.159934433657975	494.49975070633207	0.30984432995401917	0.005041271951692427	0.21302683758548113	0.5711750734031459	Lamprologus signatus	m	d
466	FISH20220119_c2_r0_Lamprologus-signatus_su	1970-01-05 08:30:00	14.353920282583887	524.4994183147749	0.3224752091296881	0.0	0.18761659483046517	0.5761405919759339	Lamprologus signatus	m	d
467	FISH20220119_c2_r0_Lamprologus-signatus_su	1970-01-05 09:00:00	15.261452404433717	554.4998892089519	0.3444493684910259	0.0	0.22592817828786738	0.5203568583855418	Lamprologus signatus	m	d
468	FISH20220119_c2_r0_Lamprologus-signatus_su	1970-01-05 09:30:00	12.001225162224147	584.5003600908537	0.2826990194449061	0.06088305357043931	0.14223879866735942	0.5347130940449997	Lamprologus signatus	m	d
469	FISH20220119_c2_r0_Lamprologus-signatus_su	1970-01-05 10:00:00	11.755203609610353	614.4999723007036	0.2751094122209296	0.017893745498864327	0.156873489427968	0.5798526124633518	Lamprologus signatus	m	d
470	FISH20220119_c2_r0_Lamprologus-signatus_su	1970-01-05 10:30:00	10.358415040461814	644.4995845105534	0.2260262589330231	0.027366904880616032	0.10551418183759413	0.516851979156695	Lamprologus signatus	m	d
471	FISH20220119_c2_r0_Lamprologus-signatus_su	1970-01-05 11:00:00	10.317969377229653	674.5001107910481	0.24174606691779305	0.04642144914690893	0.11471875247662842	0.5142572656265798	Lamprologus signatus	m	d
472	FISH20220119_c2_r0_Lamprologus-signatus_su	1970-01-05 11:30:00	8.092520522898221	704.5005262866323	0.17999002825328236	0.13616974128857126	0.11101057142637712	0.5883343678600716	Lamprologus signatus	m	d
473	FISH20220119_c2_r0_Lamprologus-signatus_su	1970-01-05 12:00:00	7.139539547781504	734.5001938950751	0.15533765442357764	0.10298598415600244	0.07792588477012347	0.5349103466105585	Lamprologus signatus	m	d
474	FISH20220119_c2_r0_Lamprologus-signatus_su	1970-01-05 12:30:00	6.763747762929417	764.4998061049249	0.1397152512326187	0.20924048529167358	0.07154158109201739	0.5533562419105319	Lamprologus signatus	m	d
475	FISH20220119_c2_r0_Lamprologus-signatus_su	1970-01-05 13:00:00	9.275878355407428	794.4994737133677	0.20009971746717634	0.019832696249515263	0.09904435405443206	0.5431845146663592	Lamprologus signatus	m	d
476	FISH20220119_c2_r0_Lamprologus-signatus_su	1970-01-05 13:30:00	9.523875370920406	824.4998892089519	0.20983824506979837	0.009915798803456681	0.10603548386575433	0.5584795754184956	Lamprologus signatus	m	d
477	FISH20220119_c2_r0_Lamprologus-signatus_su	1970-01-05 14:00:00	7.36484099573465	854.5004154894466	0.15578084316658358	0.13711151736745886	0.09497356840128841	0.5321194851120539	Lamprologus signatus	m	d
478	FISH20220119_c2_r0_Lamprologus-signatus_su	1970-01-05 14:30:00	6.56336737343266	884.5000276992964	0.13628053847432275	0.1059221095784167	0.07120005078878541	0.5797726622213631	Lamprologus signatus	m	d
479	FISH20220119_c2_r0_Lamprologus-signatus_su	1970-01-05 15:00:00	6.536943928333979	914.4996399091463	0.1331228186804055	0.1228186804055177	0.05758739058987995	0.499059993513093	Lamprologus signatus	m	d
480	FISH20220119_c2_r0_Lamprologus-signatus_su	1970-01-05 15:30:00	5.900881624358407	944.5001107910481	0.11716153334810547	0.1222025260358963	0.062262398370372535	0.5076302753898346	Lamprologus signatus	m	d
481	FISH20220119_c2_r0_Lamprologus-signatus_su	1970-01-05 16:00:00	5.624423846674974	974.5005816852251	0.11860838734696139	0.1635366461691873	0.048269643148146156	0.5177430256528958	Lamprologus signatus	m	d
482	FISH20220119_c2_r0_Lamprologus-signatus_su	1970-01-05 16:30:00	6.125889822733944	1004.5002492936679	0.12126751980499695	0.20109689213893966	0.04322901420057811	0.5069170177963146	Lamprologus signatus	m	d
483	FISH20220119_c2_r0_Lamprologus-signatus_su	1970-01-05 17:00:00	5.43078034500217	1034.4998615035179	0.11617084926042878	0.174505567558584	0.05978887469249388	0.5126219082726845	Lamprologus signatus	m	d
484	FISH20220119_c2_r0_Lamprologus-signatus_su	1970-01-05 17:30:00	4.024865546790254	1064.4994737133677	0.07866600188355216	0.2764943770428231	0.03732631833487515	0.5101571329086843	Lamprologus signatus	m	d
485	FISH20220119_c2_r0_Lamprologus-signatus_su	1970-01-05 18:00:00	4.5305392503910475	1094.499944604476	0.08580766674052737	0.21609793928650564	0.0408334964199141	0.5422827844979815	Lamprologus signatus	m	d
486	FISH20220119_c2_r0_Lamprologus-signatus_su	1970-01-05 18:30:00	5.618938997615105	1124.5004708880394	0.10636529832142264	0.1360589441028198	0.040857917975307925	0.5340754331582497	Lamprologus signatus	m	d
487	FISH20220119_c2_r0_Lamprologus-signatus_su	1970-01-05 19:00:00	3.3967001868288174	1154.5000276992964	0.06753088471552822	0.6368622236995181	0.04785309540144382	0.3602084809846522	Lamprologus signatus	m	n
488	FISH20220119_c2_r0_Lamprologus-signatus_su	1970-01-05 19:30:00	1.469500798927986	1184.499695307739	0.0254279541299651	0.8306465015788599	0.02334528802045791	0.37101496915523413	Lamprologus signatus	m	n
489	FISH20220119_c2_r0_Lamprologus-signatus_su	1970-01-05 20:00:00	1.6224213479556269	1214.5001661865722	0.016951030356747176	0.9251606470197208	0.03357665098256015	0.5494485273533759	Lamprologus signatus	m	n
490	FISH20220119_c2_r0_Lamprologus-signatus_su	1970-01-05 20:30:00	2.1972037209399264	1244.500637083818	0.026480527394604176	0.8247742507340313	0.027753612940387962	0.42783177368754133	Lamprologus signatus	m	n
491	FISH20220119_c2_r0_Lamprologus-signatus_su	1970-01-05 21:00:00	1.2998733455325397	1274.500249293668	0.019223311727882112	0.9093125034624121	0.020625861677130986	0.3004987895632009	Lamprologus signatus	m	n
492	FISH20220119_c2_r0_Lamprologus-signatus_su	1970-01-05 21:30:00	1.6203790156502909	1304.4999169021107	0.017672151127361365	0.916791313500637	0.02671676321247406	0.4433787121501591	Lamprologus signatus	m	n
493	FISH20220119_c2_r0_Lamprologus-signatus_su	1970-01-05 22:00:00	1.2365908349861896	1334.4995291119606	0.015290011633704505	0.9252672982106255	0.031984861098533005	0.5334279014058021	Lamprologus signatus	m	n
494	FISH20220119_c2_r0_Lamprologus-signatus_su	1970-01-05 22:30:00	0.6955174981143505	1364.5	0.005871925548415688	1.0	0.027310955120515682	0.40146493862530747	Lamprologus signatus	m	n
495	FISH20220119_c2_r0_Lamprologus-signatus_su	1970-01-05 23:00:00	0.5460620137791091	1394.5004708880394	0.0070356212952191015	0.9731316824552656	0.031706750363888335	0.5055009970884266	Lamprologus signatus	m	n
496	FISH20220119_c2_r0_Lamprologus-signatus_su	1970-01-05 23:30:00	0.23187421893836369	1424.5000830978893	0.002271342307905379	1.0	0.03160767521568456	0.503116315111255	Lamprologus signatus	m	n
497	FISH20220119_c2_r0_Lamprologus-signatus_su	1970-01-06 00:00:00	0.6560642115693576	14.499750706332058	0.009473159381751703	0.9464295606891585	0.028641320268953652	0.47969912253637426	Lamprologus signatus	m	n
498	FISH20220119_c2_r0_Lamprologus-signatus_su	1970-01-06 00:30:00	0.45784061543780014	44.49936291618193	0.00465348180156224	1.0	0.02611240573433561	0.41907004336814474	Lamprologus signatus	m	n
499	FISH20220119_c2_r0_Lamprologus-signatus_su	1970-01-06 01:00:00	0.6623908097589181	74.49983381342787	0.008143142034123642	0.947928207400842	0.030190962064855466	0.4512521786149625	Lamprologus signatus	m	n
500	FISH20220119_c2_r0_Lamprologus-signatus_su	1970-01-06 01:30:00	0.4339925452208146	104.50030469226081	0.008088194559858179	0.9600576145365908	0.03342912581659266	0.5024680024534798	Lamprologus signatus	m	n
501	FISH20220119_c2_r0_Lamprologus-signatus_su	1970-01-06 02:00:00	0.3220161381777767	134.49997230070358	0.004487286022935018	0.9511384410835965	0.039715318892354884	0.6699523996752842	Lamprologus signatus	m	n
502	FISH20220119_c2_r0_Lamprologus-signatus_su	1970-01-06 02:30:00	0.196567596221417	164.49952911196056	0.002437538086532602	0.9683674034679519	0.03428087540663809	0.49696964318431003	Lamprologus signatus	m	n
503	FISH20220119_c2_r0_Lamprologus-signatus_su	1970-01-06 03:00:00	0.15895279451450228	194.50005539552404	0.003268335918457789	0.9667626855750056	0.03416957295420917	0.5897970107659014	Lamprologus signatus	m	n
504	FISH20220119_c2_r0_Lamprologus-signatus_su	1970-01-06 03:30:00	0.17768141953098102	224.50052628663232	0.002271342307905379	0.9817738629438812	0.024451654913730633	0.3946499799235005	Lamprologus signatus	m	n
505	FISH20220119_c2_r0_Lamprologus-signatus_su	1970-01-06 04:00:00	0.27818516193809517	254.50013849648218	0.004542684615810758	1.0	0.025127962739327204	0.3785569082972933	Lamprologus signatus	m	n
506	FISH20220119_c2_r0_Lamprologus-signatus_su	1970-01-06 04:30:00	0.22992047720536976	284.49975070633207	0.0029915240152900116	0.9927427843332779	0.026813758033714233	0.4483019208347706	Lamprologus signatus	m	n
507	FISH20220119_c2_r0_Lamprologus-signatus_su	1970-01-06 05:00:00	0.24934274891486138	314.4994183147748	0.0033239155725444574	1.0	0.035410555377293644	0.5573495895145427	Lamprologus signatus	m	n
508	FISH20220119_c2_r0_Lamprologus-signatus_su	1970-01-06 05:30:00	0.4735117783941632	344.4998892089519	0.006536671836915578	0.9709727454021715	0.023809095091621234	0.3920441981241109	Lamprologus signatus	m	n
509	FISH20220119_c2_r0_Lamprologus-signatus_su	1970-01-06 06:00:00	0.3948053516295055	374.5003600908537	0.003545509944047421	0.9683674034679519	0.033279662998168626	0.5643286386294252	Lamprologus signatus	m	n
510	FISH20220119_c2_r0_Lamprologus-signatus_su	1970-01-06 06:30:00	0.6145750059495259	404.4999723007036	0.008475984709988366	0.9654312780455376	0.02842925295184679	0.3785857126762113	Lamprologus signatus	m	n
511	FISH20220119_c2_r0_Lamprologus-signatus_su	1970-01-06 07:00:00	10.52764218080797	434.4995845105534	0.22691263641903495	0.20757852750540137	0.08039621333747622	0.5181642571060813	Lamprologus signatus	m	d
512	FISH20220119_c2_r0_Lamprologus-signatus_su	1970-01-06 07:30:00	10.981891835532114	464.5001107910481	0.25914026146687347	0.0044316419233325945	0.11958644208701436	0.5881024892733936	Lamprologus signatus	m	d
513	FISH20220119_c2_r0_Lamprologus-signatus_su	1970-01-06 08:00:00	15.787719492058484	494.5005262866323	0.36424574815799676	0.0	0.14563190182560576	0.5545173565470213	Lamprologus signatus	m	d
514	FISH20220119_c2_r0_Lamprologus-signatus_su	1970-01-06 08:30:00	12.616924394725624	524.5001938950751	0.2815910475873913	0.022990416043432497	0.14055431751157868	0.6568630567768168	Lamprologus signatus	m	d
515	FISH20220119_c2_r0_Lamprologus-signatus_su	1970-01-06 09:00:00	11.852704796902884	554.4998061049249	0.266245637360811	0.011301312946651156	0.13286652942373461	0.6306326099620055	Lamprologus signatus	m	d
516	FISH20220119_c2_r0_Lamprologus-signatus_su	1970-01-06 09:30:00	10.002387456898301	584.4994737133677	0.23272948867098775	0.007312614259597806	0.1047411895007983	0.5022935856823197	Lamprologus signatus	m	d
517	FISH20220119_c2_r0_Lamprologus-signatus_su	1970-01-06 10:00:00	13.210637005332622	614.4998892089519	0.334090405495236	0.001274097052958121	0.20426379752896148	0.5913685695028966	Lamprologus signatus	m	d
518	FISH20220119_c2_r0_Lamprologus-signatus_su	1970-01-06 10:30:00	14.431628972733563	644.5004154894466	0.3829150739571215	0.015899396155337656	0.2522725756342471	0.6136427638525886	Lamprologus signatus	m	d
519	FISH20220119_c2_r0_Lamprologus-signatus_su	1970-01-06 11:00:00	13.292861047911948	674.5000276992964	0.338540801063653	0.019223311727882112	0.21179925329166477	0.5695993086927039	Lamprologus signatus	m	d
520	FISH20220119_c2_r0_Lamprologus-signatus_su	1970-01-06 11:30:00	11.409839428580952	704.4996399091463	0.2856905434601961	0.0612708437205695	0.16365320850569048	0.5391915741498183	Lamprologus signatus	m	d
521	FISH20220119_c2_r0_Lamprologus-signatus_su	1970-01-06 12:00:00	9.048648156080704	734.5001107910481	0.21670729005096387	0.09755151783735874	0.12570010353591193	0.5613503255506151	Lamprologus signatus	m	d
522	FISH20220119_c2_r0_Lamprologus-signatus_su	1970-01-06 12:30:00	11.019030413810176	764.5005816852251	0.2730042656916514	0.04941554484516093	0.14436020084214268	0.605708908933107	Lamprologus signatus	m	d
523	FISH20220119_c2_r0_Lamprologus-signatus_su	1970-01-06 13:00:00	10.671330722467522	794.5002492936679	0.2564954850146806	0.015843997562461912	0.1501481002528554	0.5989959739492302	Lamprologus signatus	m	d
524	FISH20220119_c2_r0_Lamprologus-signatus_su	1970-01-06 13:30:00	11.390117197214376	824.4998615035178	0.27704836297158053	0.06404077336435654	0.1796233866170762	0.5314800930192798	Lamprologus signatus	m	d
525	FISH20220119_c2_r0_Lamprologus-signatus_su	1970-01-06 14:00:00	15.93884084540283	854.4994737133677	0.39626613484017503	0.0	0.1732334217689008	0.5535924728420852	Lamprologus signatus	m	d
526	FISH20220119_c2_r0_Lamprologus-signatus_su	1970-01-06 14:30:00	9.320117994696801	884.499944604476	0.2104475958342566	0.04082650121870153	0.11476645630283351	0.5763701949789222	Lamprologus signatus	m	d
527	FISH20220119_c2_r0_Lamprologus-signatus_su	1970-01-06 15:00:00	6.795068677074052	914.5004154894466	0.1521799346296604	0.2161653094011412	0.0708405755964437	0.6101352194504986	Lamprologus signatus	m	d
528	FISH20220119_c2_r0_Lamprologus-signatus_su	1970-01-06 15:30:00	8.49459450733863	944.5000276992964	0.19267630602182703	0.03451332336158661	0.08108797175238065	0.5870115690728371	Lamprologus signatus	m	d
529	FISH20220119_c2_r0_Lamprologus-signatus_su	1970-01-06 16:00:00	6.308211210553354	974.4996399091463	0.1311838679297546	0.13871807656085536	0.062072483577079306	0.5382204968257839	Lamprologus signatus	m	d
530	FISH20220119_c2_r0_Lamprologus-signatus_su	1970-01-06 16:30:00	6.458297766594478	1004.5001107910481	0.13909816086860183	0.10497451805894084	0.06404628290372075	0.5797663175485984	Lamprologus signatus	m	d
531	FISH20220119_c2_r0_Lamprologus-signatus_su	1970-01-06 17:00:00	6.603614714608213	1034.5005816852251	0.13484017505955348	0.13062988200099718	0.05998092820391332	0.5637341978276553	Lamprologus signatus	m	d
532	FISH20220119_c2_r0_Lamprologus-signatus_su	1970-01-06 17:30:00	6.916507116167434	1064.500249293668	0.14331615976954185	0.0973907262755526	0.05911191607557888	0.5889390833715048	Lamprologus signatus	m	d
533	FISH20220119_c2_r0_Lamprologus-signatus_su	1970-01-06 18:00:00	6.284247164707671	1094.4998615035179	0.12653038612819234	0.13893967093235832	0.05259330732677779	0.5870692031376541	Lamprologus signatus	m	d
534	FISH20220119_c2_r0_Lamprologus-signatus_su	1970-01-06 18:30:00	7.369915948315559	1124.4994737133677	0.14968699795025206	0.033626945875574764	0.0517924415671739	0.5486574080737235	Lamprologus signatus	m	d
535	FISH20220119_c2_r0_Lamprologus-signatus_su	1970-01-06 19:00:00	3.457400360740953	1154.499944604476	0.05750055395524042	0.7088965211610901	0.047637270877058345	0.46583487505932036	Lamprologus signatus	m	n
536	FISH20220119_c2_r0_Lamprologus-signatus_su	1970-01-06 19:30:00	3.2510082753639487	1184.5004708880394	0.0501911251454213	0.6892692925599689	0.03512826899264799	0.4267852093729353	Lamprologus signatus	m	n
537	FISH20220119_c2_r0_Lamprologus-signatus_su	1970-01-06 20:00:00	1.891386174285695	1214.5000276992964	0.018336934241870256	0.9116392443631932	0.027906442511882415	0.42744788964545277	Lamprologus signatus	m	n
538	FISH20220119_c2_r0_Lamprologus-signatus_su	1970-01-06 20:30:00	3.1379881318877527	1244.499695307739	0.043100105257326465	0.6205750373940502	0.027377865084460756	0.4037393949845304	Lamprologus signatus	m	n
539	FISH20220119_c2_r0_Lamprologus-signatus_su	1970-01-06 21:00:00	1.886061352240619	1274.5001661865722	0.01916685131841347	0.9198980722357634	0.02627274206713484	0.3982458496032881	Lamprologus signatus	m	n
540	FISH20220119_c2_r0_Lamprologus-signatus_su	1970-01-06 21:30:00	2.5418359460439417	1304.500637083818	0.04082876294942109	0.7387956345908814	0.023474403368561346	0.33470822651513976	Lamprologus signatus	m	n
541	FISH20220119_c2_r0_Lamprologus-signatus_su	1970-01-06 22:00:00	1.5769041214352442	1334.500249293668	0.01800454268461581	0.9282034236330398	0.022316802364532495	0.3239006282525341	Lamprologus signatus	m	n
542	FISH20220119_c2_r0_Lamprologus-signatus_su	1970-01-06 22:30:00	1.3165717219024655	1364.4999169021107	0.0162317877125921	0.9302531715694421	0.02302781067440183	0.35965115914813944	Lamprologus signatus	m	n
543	FISH20220119_c2_r0_Lamprologus-signatus_su	1970-01-06 23:00:00	1.4766368816950701	1394.4995291119606	0.01794914409174007	0.8880948423910032	0.027236277387776987	0.43677045601377834	Lamprologus signatus	m	n
544	FISH20220119_c2_r0_Lamprologus-signatus_su	1970-01-06 23:30:00	1.297896940623005	1424.5	0.013073343673831155	0.9393419011743851	0.023276228738750116	0.3679305623838696	Lamprologus signatus	m	n
545	FISH20220119_c2_r0_Lamprologus-signatus_su	1970-01-07 00:00:00	1.6404005142064009	14.500470888039445	0.022325632928923606	0.8741343969863166	0.027916523008971777	0.42978681830978743	Lamprologus signatus	m	n
546	FISH20220119_c2_r0_Lamprologus-signatus_su	1970-01-07 00:30:00	1.115685556417131	44.500083097889316	0.009417760788875962	0.9811644784222481	0.030790900255206317	0.48429557079278196	Lamprologus signatus	m	n
547	FISH20220119_c2_r0_Lamprologus-signatus_su	1970-01-07 01:00:00	0.68707670811447	74.49975070633207	0.00637083818071021	1.0	0.026597750410136612	0.4206029190477001	Lamprologus signatus	m	n
548	FISH20220119_c2_r0_Lamprologus-signatus_su	1970-01-07 01:30:00	0.867617091247863	104.49936291618192	0.014680627112071354	0.9501966650047089	0.023402666617724853	0.33944747903181965	Lamprologus signatus	m	n
549	FISH20220119_c2_r0_Lamprologus-signatus_su	1970-01-07 02:00:00	0.4786791672075609	134.49983381342787	0.004043873255040993	0.9694770662530467	0.03011469713238557	0.4529520598211422	Lamprologus signatus	m	n
550	FISH20220119_c2_r0_Lamprologus-signatus_su	1970-01-07 02:30:00	0.7348612070432307	164.5003046922608	0.009029970638745775	0.9665392499030525	0.02577216745921584	0.4138728096385668	Lamprologus signatus	m	n
551	FISH20220119_c2_r0_Lamprologus-signatus_su	1970-01-07 03:00:00	0.49370008142049726	194.49997230070358	0.006647831145088915	0.9811090798293723	0.026367436744403696	0.3639646724919351	Lamprologus signatus	m	n
552	FISH20220119_c2_r0_Lamprologus-signatus_su	1970-01-07 03:30:00	0.7999802661284914	224.49952911196056	0.010913522796520969	0.9886432884604731	0.026202175570218474	0.4150307293713737	Lamprologus signatus	m	n
553	FISH20220119_c2_r0_Lamprologus-signatus_su	1970-01-07 04:00:00	0.9258732894425166	254.50005539552404	0.005096388211832484	0.9885885220474185	0.02728335081178579	0.4490464072692015	Lamprologus signatus	m	n
554	FISH20220119_c2_r0_Lamprologus-signatus_su	1970-01-07 04:30:00	1.1862243880008934	284.5005262866323	0.017450556755858403	0.8685945376987424	0.024284641042212587	0.3656194502013657	Lamprologus signatus	m	n
555	FISH20220119_c2_r0_Lamprologus-signatus_su	1970-01-07 05:00:00	0.61286747116849	314.5001384964822	0.008863774860118552	0.9677580189463187	0.02844206052762979	0.3830073921427352	Lamprologus signatus	m	n
556	FISH20220119_c2_r0_Lamprologus-signatus_su	1970-01-07 05:30:00	0.5465885028952824	344.49975070633207	0.009196166417373	0.9381197717577974	0.027578081732467168	0.4177945552702617	Lamprologus signatus	m	n
557	FISH20220119_c2_r0_Lamprologus-signatus_su	1970-01-07 06:00:00	0.6984421804197045	374.4994183147748	0.009916348124757631	0.9669270400531826	0.02646901048418075	0.3920065151695605	Lamprologus signatus	m	n
558	FISH20220119_c2_r0_Lamprologus-signatus_su	1970-01-07 06:30:00	0.9241786032594532	404.4998892089519	0.010968313760248172	0.978340350099712	0.024428211458089013	0.341440534281129	Lamprologus signatus	m	n
559	FISH20220119_c2_r0_Lamprologus-signatus_su	1970-01-07 07:00:00	10.341035334067783	434.5003600908537	0.22563846878289293	0.2775469503074622	0.10093348049775015	0.47675590449020283	Lamprologus signatus	m	d
560	FISH20220119_c2_r0_Lamprologus-signatus_su	1970-01-07 07:30:00	16.145786947130436	464.4999723007036	0.3966539249903053	0.02138385685003601	0.20256026416637402	0.5724315092927035	Lamprologus signatus	m	d
561	FISH20220119_c2_r0_Lamprologus-signatus_su	1970-01-07 08:00:00	13.193827127378103	494.4995845105534	0.307960777796244	0.017505955348734142	0.17756175022351603	0.6896583942298387	Lamprologus signatus	m	d
562	FISH20220119_c2_r0_Lamprologus-signatus_su	1970-01-07 08:30:00	15.059872501520847	524.5001107910481	0.30628185242632394	0.04636605362286727	0.1617550190285203	0.7154403626458378	Lamprologus signatus	m	d
563	FISH20220119_c2_r0_Lamprologus-signatus_su	1970-01-07 09:00:00	16.425968977141995	554.5005262866323	0.38723616420142926	0.0006647831145088915	0.24654925399931496	0.6816166274679776	Lamprologus signatus	m	d
564	FISH20220119_c2_r0_Lamprologus-signatus_su	1970-01-07 09:30:00	13.904517617830129	584.5001938950751	0.33998116447842225	0.011966096061160046	0.2532833371141779	0.7575450155535858	Lamprologus signatus	m	d
565	FISH20220119_c2_r0_Lamprologus-signatus_su	1970-01-07 10:00:00	9.853913212322347	614.4998061049249	0.21854744889479807	0.06775247908703119	0.12622233760226476	0.6513342142548812	Lamprologus signatus	m	d
566	FISH20220119_c2_r0_Lamprologus-signatus_su	1970-01-07 10:30:00	12.989326536204377	644.4994737133677	0.3215334330508005	0.03013683452440308	0.17591341968235555	0.6128256870684455	Lamprologus signatus	m	d
567	FISH20220119_c2_r0_Lamprologus-signatus_su	1970-01-07 11:00:00	9.169974587520638	674.4998892089519	0.2187569244405052	0.10962774207844006	0.13811167575908395	0.5781919887161041	Lamprologus signatus	m	d
568	FISH20220119_c2_r0_Lamprologus-signatus_su	1970-01-07 11:30:00	12.25514927516677	704.5004154894466	0.29643787047808984	0.02254722730042657	0.18070062640847376	0.655016489475122	Lamprologus signatus	m	d
569	FISH20220119_c2_r0_Lamprologus-signatus_su	1970-01-07 12:00:00	9.498731330082133	734.5000276992964	0.22347792366073901	0.11345631820951747	0.11863936203465997	0.5943082877134388	Lamprologus signatus	m	d
570	FISH20220119_c2_r0_Lamprologus-signatus_su	1970-01-07 12:30:00	11.46389076982165	764.4996399091463	0.2581574428009529	0.024486178051077504	0.15508411487808432	0.6369703978458563	Lamprologus signatus	m	d
571	FISH20220119_c2_r0_Lamprologus-signatus_su	1970-01-07 13:00:00	9.91744714112502	794.5001107910481	0.22889430534012853	0.06575448703744738	0.1090683847635689	0.6088918261805917	Lamprologus signatus	m	d
572	FISH20220119_c2_r0_Lamprologus-signatus_su	1970-01-07 13:30:00	10.985926131750364	824.5005262866323	0.25937621184421916	0.01274167636142042	0.10999518396174442	0.5901436198028417	Lamprologus signatus	m	d
573	FISH20220119_c2_r0_Lamprologus-signatus_su	1970-01-07 14:00:00	8.359555015969969	854.5001938950751	0.1824829649326907	0.05683895629051022	0.07739276429678606	0.6122751635517685	Lamprologus signatus	m	d
574	FISH20220119_c2_r0_Lamprologus-signatus_su	1970-01-07 14:30:00	7.4846687653890625	884.4998061049249	0.17090465902166085	0.09794471220431002	0.0895223872992514	0.5895352477743948	Lamprologus signatus	m	d
575	FISH20220119_c2_r0_Lamprologus-signatus_su	1970-01-07 15:00:00	7.581794293028182	914.4994737133677	0.16237327571879676	0.10514652927815633	0.05983173385060793	0.6146017995309359	Lamprologus signatus	m	d
576	FISH20220119_c2_r0_Lamprologus-signatus_su	1970-01-07 15:30:00	8.394753822646758	944.4998892089519	0.19172390870817638	0.05750055395524042	0.06155194806245411	0.5987966056812412	Lamprologus signatus	m	d
577	FISH20220119_c2_r0_Lamprologus-signatus_su	1970-01-07 16:00:00	5.512067785143491	974.5004154894466	0.10769486455044042	0.2418148579026093	0.05623693128997932	0.5756127315199526	Lamprologus signatus	m	d
578	FISH20220119_c2_r0_Lamprologus-signatus_su	1970-01-07 16:30:00	6.343290712309492	1004.5000276992964	0.13489557365242924	0.08409506398537477	0.0478301341656888	0.5827127222029016	Lamprologus signatus	m	d
579	FISH20220119_c2_r0_Lamprologus-signatus_su	1970-01-07 17:00:00	5.801445617116111	1034.4996399091463	0.12608719738518642	0.10115783059110299	0.04311668439826342	0.5685107473270126	Lamprologus signatus	m	d
580	FISH20220119_c2_r0_Lamprologus-signatus_su	1970-01-07 17:30:00	9.562820934937166	1064.500110791048	0.2229115887436295	0.02636826944382894	0.08084734125745505	0.5749442162876355	Lamprologus signatus	m	d
581	FISH20220119_c2_r0_Lamprologus-signatus_su	1970-01-07 18:00:00	7.559288096237003	1094.5005816852251	0.16702675752035898	0.04154894465680572	0.05037790332096604	0.5650191146129875	Lamprologus signatus	m	d
582	FISH20220119_c2_r0_Lamprologus-signatus_su	1970-01-07 18:30:00	7.086361845589348	1124.500249293668	0.14204199213339982	0.07517589053238048	0.05170726736533753	0.5669728593060251	Lamprologus signatus	m	d
583	FISH20220119_c2_r0_Lamprologus-signatus_su	1970-01-07 19:00:00	3.1512166500569774	1154.4998615035179	0.049304747659409454	0.7334773696748103	0.03500687500925454	0.4126089786939033	Lamprologus signatus	m	n
584	FISH20220119_c2_r0_Lamprologus-signatus_su	1970-01-07 19:30:00	1.1393068522347571	1184.4994737133677	0.019389507506509335	0.8705888870422691	0.02770137256728463	0.37506721234855966	Lamprologus signatus	m	n
585	FISH20220119_c2_r0_Lamprologus-signatus_su	1970-01-07 20:00:00	0.936039284431605	1214.499944604476	0.010248171947706625	0.9684245512962553	0.024367610938862444	0.40285831115218224	Lamprologus signatus	m	n
586	FISH20220119_c2_r0_Lamprologus-signatus_su	1970-01-07 20:30:00	1.2609193019335234	1244.5004708880394	0.010691928425018005	0.9676472217605673	0.027759090478470888	0.4619527134330491	Lamprologus signatus	m	n
587	FISH20220119_c2_r0_Lamprologus-signatus_su	1970-01-07 21:00:00	0.976742101478033	1274.5000276992964	0.01274167636142042	0.9356268350783891	0.022427621390430946	0.3780334992838205	Lamprologus signatus	m	n
588	FISH20220119_c2_r0_Lamprologus-signatus_su	1970-01-07 21:30:00	1.036964510453123	1304.499695307739	0.01805994127749155	0.8946872749432164	0.033862975664345846	0.5366316531339772	Lamprologus signatus	m	n
589	FISH20220119_c2_r0_Lamprologus-signatus_su	1970-01-07 22:00:00	1.2717144943374157	1334.5001661865722	0.019942388654996677	0.8556392643474408	0.02659545627116652	0.4554989123455443	Lamprologus signatus	m	n
590	FISH20220119_c2_r0_Lamprologus-signatus_su	1970-01-07 22:30:00	1.2423246981908544	1364.500637083818	0.011966096061160046	0.9597806215722121	0.03134545903784235	0.5035309901424277	Lamprologus signatus	m	n
591	FISH20220119_c2_r0_Lamprologus-signatus_su	1970-01-07 23:00:00	1.2660652219516313	1394.500249293668	0.023322807600686942	0.824220264805274	0.03392121726808365	0.5479370395608564	Lamprologus signatus	m	n
592	FISH20220119_c2_r0_Lamprologus-signatus_su	1970-01-07 23:30:00	0.6843302411186396	1424.4999169021107	0.00925156501024874	0.9707495429616088	0.032509474436443975	0.5157636402344293	Lamprologus signatus	m	n
593	FISH20220119_c2_r0_Lamprologus-signatus_su	1970-01-08 00:00:00	0.7576173936002735	14.499529111960555	0.012021494654035788	0.9439366240097502	0.032304860478442846	0.5420927138818432	Lamprologus signatus	m	n
594	FISH20220119_c2_r0_Lamprologus-signatus_su	1970-01-08 00:30:00	0.9817640706628903	44.5	0.011522269000664746	0.9431087968092178	0.035439957157679634	0.6290133774369315	Lamprologus signatus	m	n
595	FISH20220119_c2_r0_Lamprologus-signatus_su	1970-01-08 01:00:00	0.5936524401138595	74.50047088803944	0.007700404409727993	0.9678688161320702	0.029795863515646635	0.47654982908130267	Lamprologus signatus	m	n
596	FISH20220119_c2_r0_Lamprologus-signatus_su	1970-01-08 01:30:00	0.37290501901623535	104.5001384964822	0.008032795966982439	0.9536867763558805	0.03479911286268324	0.5775592162241172	Lamprologus signatus	m	n
597	FISH20220119_c2_r0_Lamprologus-signatus_su	1970-01-08 02:00:00	0.6728519330927533	134.49975070633207	0.010913522796520969	0.9539637693202593	0.03393707874140132	0.5828205523712815	Lamprologus signatus	m	n
598	FISH20220119_c2_r0_Lamprologus-signatus_su	1970-01-08 02:30:00	0.3155617460333478	164.4994183147748	0.0045980832086865	0.9863719461525677	0.03571186343685964	0.5887123643867749	Lamprologus signatus	m	n
599	FISH20220119_c2_r0_Lamprologus-signatus_su	1970-01-08 03:00:00	0.1851110971258642	194.4998892089519	0.0021604254376246398	0.9950697983602925	0.04316126683622508	0.6855636993643033	Lamprologus signatus	m	n
600	FISH20220119_c2_r0_Lamprologus-signatus_su	1970-01-08 03:30:00	0.6290785253047886	224.5003600908537	0.011855298875408565	0.9727438923051355	0.03207021611395224	0.5431755830803974	Lamprologus signatus	m	n
601	FISH20220119_c2_r0_Lamprologus-signatus_su	1970-01-08 04:00:00	0.2087753762248503	254.49997230070358	0.00232674090078112	0.9775081712924492	0.040293743602618975	0.6660337918642558	Lamprologus signatus	m	n
602	FISH20220119_c2_r0_Lamprologus-signatus_su	1970-01-08 04:30:00	0.1905070259587679	284.4995845105534	0.0021605451221538975	1.0	0.036568946846435316	0.609906348117432	Lamprologus signatus	m	n
603	FISH20220119_c2_r0_Lamprologus-signatus_su	1970-01-08 05:00:00	0.28966891269514516	314.5001107910481	0.0042100598271659646	0.9669288721471305	0.04362248551576607	0.687072653367939	Lamprologus signatus	m	n
604	FISH20220119_c2_r0_Lamprologus-signatus_su	1970-01-08 05:30:00	0.25338529713299224	344.5005262866323	0.002825328236662789	0.9819400587225084	0.030968471505096476	0.5479964060366889	Lamprologus signatus	m	n
605	FISH20220119_c2_r0_Lamprologus-signatus_su	1970-01-08 06:00:00	0.08428424222874698	374.5001938950751	0.0008309788931361143	1.0	0.03381977178958907	0.5688340981065035	Lamprologus signatus	m	n
606	FISH20220119_c2_r0_Lamprologus-signatus_su	1970-01-08 06:30:00	0.6531372934903574	404.4998061049249	0.011633704503905601	0.9202814248518087	0.033584240643233676	0.536289308596952	Lamprologus signatus	m	n
607	FISH20220119_c2_r0_Lamprologus-signatus_su	1970-01-08 07:00:00	7.268618564427374	434.4994737133677	0.17323139992244196	0.3517256661680793	0.08038611180908622	0.6626369141121499	Lamprologus signatus	m	d
608	FISH20220119_c2_r0_Lamprologus-signatus_su	1970-01-08 07:30:00	10.145698614660882	464.4998892089519	0.22313317083979614	0.15671393751384888	0.06497490623195827	0.6698756727199008	Lamprologus signatus	m	d
609	FISH20220119_c2_r0_Lamprologus-signatus_su	1970-01-08 08:00:00	10.81155585244916	491.5005886018974	0.2364102208988297	0.11079565127068762	0.05150885783937612	0.6212781553153554	Lamprologus signatus	m	d
610	FISH20220119_c3_r0_Lamprologus-signatus_su	1970-01-02 00:00:00	0.2085158415094729	14.500166186572125	0.001163306004874806	0.9668180810990472	0.021545633114017016	0.5962300991320035	Lamprologus signatus	m	n
611	FISH20220119_c3_r0_Lamprologus-signatus_su	1970-01-02 00:30:00	0.5217568882964783	44.500470888039445	0.003988698687053349	1.0	0.020706242744655445	0.5533057118925985	Lamprologus signatus	m	n
612	FISH20220119_c3_r0_Lamprologus-signatus_su	1970-01-02 01:00:00	0.3865094727135915	74.49997230070356	0.0018281535648994515	1.0	0.02329153971145481	0.697380775939587	Lamprologus signatus	m	n
613	FISH20220119_c3_r0_Lamprologus-signatus_su	1970-01-02 01:30:00	0.6947172114242672	104.4994183147748	0.010248739682012077	0.9623289568444962	0.023659480924400116	0.22387310724099987	Lamprologus signatus	m	n
614	FISH20220119_c3_r0_Lamprologus-signatus_su	1970-01-02 02:00:00	0.059842449637262436	134.49977841790383	0.00027697762020828715	1.0	0.01737337397139487	0.21533679596133928	Lamprologus signatus	m	n
615	FISH20220119_c3_r0_Lamprologus-signatus_su	1970-01-02 02:30:00	0.02065712119493757	164.50013849648218	0.0	1.0	0.01792397178931871	0.17395608612808747	Lamprologus signatus	m	n
616	FISH20220119_c3_r0_Lamprologus-signatus_su	1970-01-02 03:00:00	0.010058415911323667	194.49958451055343	0.00016619577862722287	1.0	0.021451917923969676	0.19847780011476282	Lamprologus signatus	m	n
617	FISH20220119_c3_r0_Lamprologus-signatus_su	1970-01-02 03:30:00	0.02788591090183156	224.4998892089519	0.0006647462884998893	1.0	0.022065237297690686	0.1600369632478635	Lamprologus signatus	m	n
618	FISH20220119_c3_r0_Lamprologus-signatus_su	1970-01-02 04:00:00	0.02068900248747039	254.50024929366793	0.0	1.0	0.020255849913037634	0.17338753902175166	Lamprologus signatus	m	n
619	FISH20220119_c3_r0_Lamprologus-signatus_su	1970-01-02 04:30:00	0.025817632300563328	284.49969530773916	0.0	1.0	0.01933686849404745	0.20052411223590955	Lamprologus signatus	m	n
620	FISH20220119_c3_r0_Lamprologus-signatus_su	1970-01-02 05:00:00	0.006827346201018272	314.50005539552404	0.0	1.0	0.021635321867978598	0.14279255732269072	Lamprologus signatus	m	n
621	FISH20220119_c3_r0_Lamprologus-signatus_su	1970-01-02 05:30:00	0.02784973929304398	344.5003600908537	0.00016619577862722287	1.0	0.02361430446083242	0.1409916718158152	Lamprologus signatus	m	n
622	FISH20220119_c3_r0_Lamprologus-signatus_su	1970-01-02 06:00:00	0.012136720745394704	374.4998615035178	0.0	1.0	0.02268576222953568	0.12923863013268916	Lamprologus signatus	m	n
623	FISH20220119_c3_r0_Lamprologus-signatus_su	1970-01-02 06:30:00	0.12311952141133206	404.50016618657213	0.00044316419233325947	1.0	0.021998973560594184	0.1968777124195428	Lamprologus signatus	m	n
624	FISH20220119_c3_r0_Lamprologus-signatus_su	1970-01-02 07:00:00	6.202982146028166	434.5005262866323	0.1509611655863941	0.49299207800121875	0.02998538792381777	0.3504967689978361	Lamprologus signatus	m	d
625	FISH20220119_c3_r0_Lamprologus-signatus_su	1970-01-02 07:30:00	16.895521864923044	464.4999723007036	0.3838568500360091	0.007921998781230956	0.0501956102817144	0.4945856297014691	Lamprologus signatus	m	d
626	FISH20220119_c3_r0_Lamprologus-signatus_su	1970-01-02 08:00:00	10.163460435248865	494.4994737133677	0.23067974073458533	0.18131959448230014	0.06370660617114561	0.5594142010546556	Lamprologus signatus	m	d
627	FISH20220119_c3_r0_Lamprologus-signatus_su	1970-01-02 08:30:00	1.3778396337492738	524.4997784179038	0.018058940837580324	0.9150232661200975	0.02974886409069467	0.6330670118725447	Lamprologus signatus	m	d
628	FISH20220119_c3_r0_Lamprologus-signatus_su	1970-01-02 09:00:00	4.813942864501824	554.5001384964822	0.10763946595756468	0.585563126696582	0.03152646607559033	0.6103440417678848	Lamprologus signatus	m	d
629	FISH20220119_c3_r0_Lamprologus-signatus_su	1970-01-02 09:30:00	5.512600333743036	584.4995845105534	0.1218769043266301	0.5242368843831366	0.033939390928599496	0.4911538660325799	Lamprologus signatus	m	d
630	FISH20220119_c3_r0_Lamprologus-signatus_su	1970-01-02 10:00:00	0.5783664953882132	614.499944604476	0.00038776866829160205	1.0	0.020758644712376012	0.39302422837237194	Lamprologus signatus	m	d
631	FISH20220119_c3_r0_Lamprologus-signatus_su	1970-01-02 10:30:00	0.8191170303459898	644.5002492936679	0.0004985873358816686	1.0	0.02426770737740479	0.3688546119122061	Lamprologus signatus	m	d
632	FISH20220119_c3_r0_Lamprologus-signatus_su	1970-01-02 11:00:00	2.3309825089360725	674.4997507063321	0.02249182870755083	0.8823333887319262	0.03070497118068888	0.5716989840599564	Lamprologus signatus	m	d
633	FISH20220119_c3_r0_Lamprologus-signatus_su	1970-01-02 11:30:00	1.7300541028579777	704.500055395524	0.013128739197872812	0.9253822291158874	0.029139821915433416	0.693076423151482	Lamprologus signatus	m	d
634	FISH20220119_c3_r0_Lamprologus-signatus_su	1970-01-02 12:00:00	2.595631805587829	734.5003600908537	0.030524624674533266	0.7391834247410116	0.02959165516543643	0.7127645630985365	Lamprologus signatus	m	d
635	FISH20220119_c3_r0_Lamprologus-signatus_su	1970-01-02 12:30:00	3.7103382618049925	764.4998615035178	0.0517976843388178	0.5899396155337654	0.03298707707389403	0.5670289961599582	Lamprologus signatus	m	d
636	FISH20220119_c3_r0_Lamprologus-signatus_su	1970-01-02 13:00:00	3.2240544492092957	794.5002215820962	0.050465322401949925	0.5198315976069133	0.030983183243575872	0.6663353250964096	Lamprologus signatus	m	d
637	FISH20220119_c3_r0_Lamprologus-signatus_su	1970-01-02 13:30:00	3.7477630452753368	824.5005262866323	0.07434491163924437	0.44196997396266136	0.02993853616443921	0.5988981457152152	Lamprologus signatus	m	d
638	FISH20220119_c3_r0_Lamprologus-signatus_su	1970-01-02 14:00:00	2.2249193060507	854.4999723007036	0.03285136557531439	0.7645559802781009	0.029658908756106588	0.7005168575235575	Lamprologus signatus	m	d
639	FISH20220119_c3_r0_Lamprologus-signatus_su	1970-01-02 14:30:00	3.54595384483238	884.4994737133677	0.058113123926652265	0.5586948091518475	0.029379695331826064	0.714282634129835	Lamprologus signatus	m	d
640	FISH20220119_c3_r0_Lamprologus-signatus_su	1970-01-02 15:00:00	4.620065327910581	914.4997784179038	0.08951916685131842	0.41131176600930647	0.030632671075828552	0.6278506516040194	Lamprologus signatus	m	d
641	FISH20220119_c3_r0_Lamprologus-signatus_su	1970-01-02 15:30:00	3.163077679618181	944.5001384964822	0.054733809761232065	0.5263420309124148	0.02865277697490022	0.6316547043876503	Lamprologus signatus	m	d
642	FISH20220119_c3_r0_Lamprologus-signatus_su	1970-01-02 16:00:00	3.3144418127398616	974.4995845105534	0.06431776632873525	0.4306686610160102	0.030509721248732077	0.662483711833649	Lamprologus signatus	m	d
643	FISH20220119_c3_r0_Lamprologus-signatus_su	1970-01-02 16:30:00	0.9864094754792009	1004.499944604476	0.011411477952581432	0.8970197208065588	0.030034045667587345	0.7727619898815	Lamprologus signatus	m	d
644	FISH20220119_c3_r0_Lamprologus-signatus_su	1970-01-02 17:00:00	2.4322478852914666	1034.500249293668	0.04027477702066368	0.6857791812087973	0.030201183585269176	0.7071170151726124	Lamprologus signatus	m	d
645	FISH20220119_c3_r0_Lamprologus-signatus_su	1970-01-02 17:30:00	3.7162094459802173	1064.499695307739	0.07212896792421472	0.3772644174837959	0.03030202080181677	0.6508667318912443	Lamprologus signatus	m	d
646	FISH20220119_c3_r0_Lamprologus-signatus_su	1970-01-02 18:00:00	3.9255689671277607	1094.500055395524	0.08226235320186129	0.3878794593396854	0.03237390443308659	0.6355368579328634	Lamprologus signatus	m	d
647	FISH20220119_c3_r0_Lamprologus-signatus_su	1970-01-02 18:30:00	4.167194285367628	1124.5003600908537	0.09085369231621516	0.2829760124092848	0.032632228134125606	0.6414879291786892	Lamprologus signatus	m	d
648	FISH20220119_c3_r0_Lamprologus-signatus_su	1970-01-02 19:00:00	5.5022229435791346	1154.4998615035179	0.10647609550717411	0.7757464960390006	0.10651567677539446	0.6859863066069808	Lamprologus signatus	m	n
649	FISH20220119_c3_r0_Lamprologus-signatus_su	1970-01-02 19:30:00	0.14422323157254244	1184.5001661865722	0.0009417239087081764	0.9674828273875471	0.021087073029346832	0.3107647917906078	Lamprologus signatus	m	n
650	FISH20220119_c3_r0_Lamprologus-signatus_su	1970-01-02 20:00:00	0.037405933935707805	1214.5005262866323	0.0	1.0	0.020573645809111397	0.3840744089726069	Lamprologus signatus	m	n
651	FISH20220119_c3_r0_Lamprologus-signatus_su	1970-01-02 20:30:00	0.009860637652110349	1244.4999723007036	0.0	1.0	0.021554919270567775	0.40561896180223456	Lamprologus signatus	m	n
652	FISH20220119_c3_r0_Lamprologus-signatus_su	1970-01-02 21:00:00	0.002120098049586469	1274.4994183147749	0.0	1.0	0.019451326397136866	0.396912766726318	Lamprologus signatus	m	n
653	FISH20220119_c3_r0_Lamprologus-signatus_su	1970-01-02 21:30:00	0.0034540604419187977	1304.4997784179038	0.0	1.0	0.02096991894768172	0.38289342057273634	Lamprologus signatus	m	n
654	FISH20220119_c3_r0_Lamprologus-signatus_su	1970-01-02 22:00:00	0.0	1334.5000830978893	0.0	1.0	0.024456521739126328	0.3780260707635492	Lamprologus signatus	m	n
655	FISH20220119_c3_r0_Lamprologus-signatus_su	1970-01-02 22:30:00	0.002140029359483521	1364.4995845105534	0.0	1.0	0.029431769012598644	0.3823415812636265	Lamprologus signatus	m	n
656	FISH20220119_c3_r0_Lamprologus-signatus_su	1970-01-02 23:00:00	0.0026168740967014163	1394.499889208952	0.0	1.0	0.025894786230434723	0.3783081614417748	Lamprologus signatus	m	n
657	FISH20220119_c3_r0_Lamprologus-signatus_su	1970-01-02 23:30:00	0.010634562290497595	1424.500193895075	0.0	1.0	0.02461209694896321	0.3731617257232203	Lamprologus signatus	m	n
658	FISH20220119_c3_r0_Lamprologus-signatus_su	1970-01-03 00:00:00	0.0025630995256913517	14.499695307739183	0.0	1.0	0.0254570910762736	0.37174620419292653	Lamprologus signatus	m	n
659	FISH20220119_c3_r0_Lamprologus-signatus_su	1970-01-03 00:30:00	0.0004481205809050011	44.5	0.0	1.0	0.02581521739130883	0.3670576891209305	Lamprologus signatus	m	n
660	FISH20220119_c3_r0_Lamprologus-signatus_su	1970-01-03 01:00:00	0.0011795072721727292	74.50036009085369	0.0	1.0	0.024614964725543965	0.36544795709376715	Lamprologus signatus	m	n
661	FISH20220119_c3_r0_Lamprologus-signatus_su	1970-01-03 01:30:00	0.0007125595036594635	104.49980610492493	0.0	1.0	0.024456521739126328	0.37050193947959725	Lamprologus signatus	m	n
662	FISH20220119_c3_r0_Lamprologus-signatus_su	1970-01-03 02:00:00	0.006316246986340849	134.50016618657213	0.0	1.0	0.024546097582331467	0.3722817972403549	Lamprologus signatus	m	n
663	FISH20220119_c3_r0_Lamprologus-signatus_su	1970-01-03 02:30:00	0.0042578480140583385	164.50047088803944	0.0	1.0	0.02694293442602727	0.3791938052298249	Lamprologus signatus	m	n
664	FISH20220119_c3_r0_Lamprologus-signatus_su	1970-01-03 03:00:00	0.0010480795088566616	194.4999169021107	0.0	1.0	0.02399777173913045	0.3784532588454374	Lamprologus signatus	m	n
665	FISH20220119_c3_r0_Lamprologus-signatus_su	1970-01-03 03:30:00	0.0025129718230418735	224.4994183147748	0.0	1.0	0.025581513546958742	0.38200832427290815	Lamprologus signatus	m	n
666	FISH20220119_c3_r0_Lamprologus-signatus_su	1970-01-03 04:00:00	0.0008397066223185194	254.49977841790383	0.0	1.0	0.025467553745460194	0.3811778346809298	Lamprologus signatus	m	n
667	FISH20220119_c3_r0_Lamprologus-signatus_su	1970-01-03 04:30:00	0.0006588627780681743	284.50008309788933	0.0	1.0	0.02393588002277984	0.37644241510186605	Lamprologus signatus	m	n
668	FISH20220119_c3_r0_Lamprologus-signatus_su	1970-01-03 05:00:00	0.0006588627780682337	314.49952911196056	0.0	1.0	0.025073045443778638	0.37176669582893257	Lamprologus signatus	m	n
669	FISH20220119_c3_r0_Lamprologus-signatus_su	1970-01-03 05:30:00	0.023243966643995126	344.4998892089519	0.00016618657212497231	1.0	0.024307485539812067	0.3809281220919849	Lamprologus signatus	m	n
670	FISH20220119_c3_r0_Lamprologus-signatus_su	1970-01-03 06:00:00	0.01744640396506321	374.5001938950751	0.0	1.0	0.02328781554882758	0.3885525620890869	Lamprologus signatus	m	n
671	FISH20220119_c3_r0_Lamprologus-signatus_su	1970-01-03 06:30:00	0.006038917626061002	404.49969530773916	0.0	1.0	0.023220059379347933	0.39736036880925035	Lamprologus signatus	m	n
672	FISH20220119_c3_r0_Lamprologus-signatus_su	1970-01-03 07:00:00	5.9708219422638455	434.5	0.13211832483935299	0.5062596942167072	0.031659004621778834	0.4337479260424992	Lamprologus signatus	m	d
673	FISH20220119_c3_r0_Lamprologus-signatus_su	1970-01-03 07:30:00	7.8665374669871575	464.5003600908537	0.18475430724059608	0.08736358096504349	0.03319567485522148	0.4061478373520723	Lamprologus signatus	m	d
674	FISH20220119_c3_r0_Lamprologus-signatus_su	1970-01-03 08:00:00	4.601835892778881	494.4998061049249	0.08963492327294886	0.4742119550163426	0.03325629215612026	0.4934722335271842	Lamprologus signatus	m	d
675	FISH20220119_c3_r0_Lamprologus-signatus_su	1970-01-03 08:30:00	2.588015394626713	524.5001661865721	0.03883226235320186	0.647961444715267	0.0285750208937478	0.5205107343527653	Lamprologus signatus	m	d
676	FISH20220119_c3_r0_Lamprologus-signatus_su	1970-01-03 09:00:00	4.6069125348263045	554.5004708880394	0.08442745554262922	0.4287297102653593	0.029497530246427203	0.5101650228140109	Lamprologus signatus	m	d
677	FISH20220119_c3_r0_Lamprologus-signatus_su	1970-01-03 09:30:00	4.633472455590336	584.4999169021107	0.08138053293446347	0.49537421749487565	0.03164689779923036	0.4615293911199369	Lamprologus signatus	m	d
678	FISH20220119_c3_r0_Lamprologus-signatus_su	1970-01-03 10:00:00	4.317043618095881	614.5002215820962	0.07738754708619544	0.5211610901839131	0.03142766458491783	0.5243922378595038	Lamprologus signatus	m	d
679	FISH20220119_c3_r0_Lamprologus-signatus_su	1970-01-03 10:30:00	4.4997687164880125	644.5005816852251	0.0701900171735638	0.4300038779015013	0.03295538847660924	0.5142994394013274	Lamprologus signatus	m	d
680	FISH20220119_c3_r0_Lamprologus-signatus_su	1970-01-03 11:00:00	5.917100706953135	674.5000830978893	0.11018780122984877	0.28020608276549774	0.030429176353986842	0.562746536624064	Lamprologus signatus	m	d
681	FISH20220119_c3_r0_Lamprologus-signatus_su	1970-01-03 11:30:00	7.691931153620133	704.4995291119606	0.1320148468228907	0.1416542019832696	0.034669646725772434	0.5597610754368954	Lamprologus signatus	m	d
682	FISH20220119_c3_r0_Lamprologus-signatus_su	1970-01-03 12:00:00	3.6003604318181	734.4998338134279	0.06032572568136495	0.5333481054730778	0.03255517261564015	0.5483738548984932	Lamprologus signatus	m	d
683	FISH20220119_c3_r0_Lamprologus-signatus_su	1970-01-03 12:30:00	2.612750526292797	764.5001938950751	0.0453160489723561	0.6569165143205362	0.03134172543897642	0.6456537355856082	Lamprologus signatus	m	d
684	FISH20220119_c3_r0_Lamprologus-signatus_su	1970-01-03 13:00:00	3.6093117134994093	794.4996399091463	0.059442690155670046	0.5610215500526287	0.032726568201690204	0.6005392129706382	Lamprologus signatus	m	d
685	FISH20220119_c3_r0_Lamprologus-signatus_su	1970-01-03 13:30:00	1.7348760393717622	824.5	0.028584090405495238	0.813704852647906	0.0338970931800894	0.7072937130513584	Lamprologus signatus	m	d
686	FISH20220119_c3_r0_Lamprologus-signatus_su	1970-01-03 14:00:00	1.604954649658979	854.5003046922608	0.019334108913633595	0.812863553265747	0.032503054449588856	0.5651970771413473	Lamprologus signatus	m	d
687	FISH20220119_c3_r0_Lamprologus-signatus_su	1970-01-03 14:30:00	2.180913375016539	884.4998061049249	0.020442080771148414	0.8272671874134397	0.03325447313529671	0.4893015207171654	Lamprologus signatus	m	d
688	FISH20220119_c3_r0_Lamprologus-signatus_su	1970-01-03 15:00:00	0.6614432263373482	914.5001107910481	0.0008309328606248615	1.0	0.029137029559529366	0.29755122899668646	Lamprologus signatus	m	d
689	FISH20220119_c3_r0_Lamprologus-signatus_su	1970-01-03 15:30:00	0.8079324050187638	944.5004708880394	0.006093845216331505	0.9406127084372057	0.023528595308458026	0.2403356535749483	Lamprologus signatus	m	d
690	FISH20220119_c3_r0_Lamprologus-signatus_su	1970-01-03 16:00:00	2.8572626605473466	974.4999169021107	0.047365796908758515	0.620408841615423	0.03222380339039443	0.45582710150744515	Lamprologus signatus	m	d
691	FISH20220119_c3_r0_Lamprologus-signatus_su	1970-01-03 16:30:00	2.5474011611540957	1004.1736044847328	0.03852576335877863	0.6294728053435115	0.02953027927159167	0.36905969248868714	Lamprologus signatus	m	d
692	FISH20220119_c3_r0_Lamprologus-signatus_su	1970-01-03 17:00:00	3.377832145535396	1034.4999723007036	0.05960888593429727	0.5457869370117999	0.03106686851023647	0.44164449433412695	Lamprologus signatus	m	d
693	FISH20220119_c3_r0_Lamprologus-signatus_su	1970-01-03 17:30:00	3.3398250010869828	1064.4994183147749	0.0486953631377763	0.5556478865436818	0.030513936359060315	0.438254464100108	Lamprologus signatus	m	d
694	FISH20220119_c3_r0_Lamprologus-signatus_su	1970-01-03 18:00:00	4.115319950538823	1094.4997784179038	0.07439618878794593	0.4177376467981387	0.03311305082419031	0.5229407487618309	Lamprologus signatus	m	d
695	FISH20220119_c3_r0_Lamprologus-signatus_su	1970-01-03 18:30:00	3.5589255610594512	1124.5001384964821	0.06664450722951637	0.44618026702121766	0.03013066239856654	0.49076334205989897	Lamprologus signatus	m	d
696	FISH20220119_c3_r0_Lamprologus-signatus_su	1970-01-03 19:00:00	0.8932417177933393	1154.4995845105534	0.011467508725278379	0.9172899008365187	0.02039192226861678	0.2896800006258555	Lamprologus signatus	m	n
697	FISH20220119_c3_r0_Lamprologus-signatus_su	1970-01-03 19:30:00	0.4562108500113315	1184.499889208952	0.0031021493463328164	1.0	0.01972315877292802	0.31714372523576745	Lamprologus signatus	m	n
698	FISH20220119_c3_r0_Lamprologus-signatus_su	1970-01-03 20:00:00	3.4665415477870853	1214.500249293668	0.07933078499806105	0.8461581075840674	0.11844401012916132	0.5559503604192417	Lamprologus signatus	m	n
699	FISH20220119_c3_r0_Lamprologus-signatus_su	1970-01-03 20:30:00	0.09557147179925654	1244.499695307739	0.00011079718575148191	1.0	0.01729938195144556	0.31072952068335274	Lamprologus signatus	m	n
700	FISH20220119_c3_r0_Lamprologus-signatus_su	1970-01-03 21:00:00	0.2135474171906507	1274.5	0.0013294925769997785	1.0	0.01913416463836734	0.2953521339207552	Lamprologus signatus	m	n
701	FISH20220119_c3_r0_Lamprologus-signatus_su	1970-01-03 21:30:00	0.05523977965499449	1304.5003600908537	0.0	1.0	0.023134007713930677	0.22239700910450874	Lamprologus signatus	m	n
702	FISH20220119_c3_r0_Lamprologus-signatus_su	1970-01-03 22:00:00	0.0030784827631173874	1334.4998615035179	0.0	1.0	0.026028356393137032	0.25202447156194413	Lamprologus signatus	m	n
703	FISH20220119_c3_r0_Lamprologus-signatus_su	1970-01-03 22:30:00	0.003347327047329011	1364.5001661865722	0.0	1.0	0.027237942429445786	0.2571568889226395	Lamprologus signatus	m	n
704	FISH20220119_c3_r0_Lamprologus-signatus_su	1970-01-03 23:00:00	0.012514184788530289	1394.5004708880394	0.0	1.0	0.02249001830698744	0.2859924714622409	Lamprologus signatus	m	n
705	FISH20220119_c3_r0_Lamprologus-signatus_su	1970-01-03 23:30:00	0.006722352235194657	1424.4999723007036	0.0	1.0	0.025191414772274368	0.26188257319547986	Lamprologus signatus	m	n
706	FISH20220119_c3_r0_Lamprologus-signatus_su	1970-01-04 00:00:00	0.0074562279339354266	14.499418314774804	0.0	1.0	0.02442769861721784	0.26328180596065864	Lamprologus signatus	m	n
707	FISH20220119_c3_r0_Lamprologus-signatus_su	1970-01-04 00:30:00	0.011288458741112376	44.49977841790383	0.00022158209616662973	1.0	0.02390408364347724	0.2730147682241359	Lamprologus signatus	m	n
708	FISH20220119_c3_r0_Lamprologus-signatus_su	1970-01-04 01:00:00	0.0021240745551594988	74.5001384964822	0.0	1.0	0.021977191918078922	0.2768346344654981	Lamprologus signatus	m	n
709	FISH20220119_c3_r0_Lamprologus-signatus_su	1970-01-04 01:30:00	0.001270737851209643	104.49958451055343	0.0	1.0	0.021090616458606208	0.27252872442963966	Lamprologus signatus	m	n
710	FISH20220119_c3_r0_Lamprologus-signatus_su	1970-01-04 02:00:00	0.007189808372658493	134.4998892089519	0.0	1.0	0.024656200223297974	0.2586325171955697	Lamprologus signatus	m	n
711	FISH20220119_c3_r0_Lamprologus-signatus_su	1970-01-04 02:30:00	0.0004822187764940471	164.50024929366793	0.0	1.0	0.023584675122904127	0.25684364493226747	Lamprologus signatus	m	n
712	FISH20220119_c3_r0_Lamprologus-signatus_su	1970-01-04 03:00:00	0.01035618382733949	194.4996953077392	0.0	1.0	0.025090343262089598	0.26205071381088585	Lamprologus signatus	m	n
713	FISH20220119_c3_r0_Lamprologus-signatus_su	1970-01-04 03:30:00	0.00444419513342696	224.5	0.0	1.0	0.022417183964384902	0.25573828972764984	Lamprologus signatus	m	n
714	FISH20220119_c3_r0_Lamprologus-signatus_su	1970-01-04 04:00:00	0.017178485320308492	254.5003600908537	0.0	1.0	0.023511056469838063	0.25282958693330787	Lamprologus signatus	m	n
715	FISH20220119_c3_r0_Lamprologus-signatus_su	1970-01-04 04:30:00	0.00046105002761870334	284.4998615035178	0.0	1.0	0.024030146723789406	0.2552301004955809	Lamprologus signatus	m	n
716	FISH20220119_c3_r0_Lamprologus-signatus_su	1970-01-04 05:00:00	0.027672966910354143	314.50016618657213	0.0005539552404165743	1.0	0.024738091433001687	0.2605725065049798	Lamprologus signatus	m	n
717	FISH20220119_c3_r0_Lamprologus-signatus_su	1970-01-04 05:30:00	0.02486850396915244	344.5005262866323	0.00033239155725444574	1.0	0.02037263284601631	0.26062278348548823	Lamprologus signatus	m	n
718	FISH20220119_c3_r0_Lamprologus-signatus_su	1970-01-04 06:00:00	0.1424105789302382	374.4999723007036	0.0006093845216331506	1.0	0.019202372649826775	0.29344912331273604	Lamprologus signatus	m	n
719	FISH20220119_c3_r0_Lamprologus-signatus_su	1970-01-04 06:30:00	0.10547310358347643	404.4994183147748	0.00011079718575148191	1.0	0.022369226866220268	0.2669012295276725	Lamprologus signatus	m	n
720	FISH20220119_c3_r0_Lamprologus-signatus_su	1970-01-04 07:00:00	4.681281661582657	434.4997784179038	0.09284289829381787	0.5157323288278307	0.02372922057800534	0.31669458694100694	Lamprologus signatus	m	d
721	FISH20220119_c3_r0_Lamprologus-signatus_su	1970-01-04 07:30:00	9.392594762184665	464.5001384964822	0.22879618857681014	0.07273835244584788	0.03381948609374985	0.4523385376030061	Lamprologus signatus	m	d
722	FISH20220119_c3_r0_Lamprologus-signatus_su	1970-01-04 08:00:00	8.824392020533585	494.4995845105534	0.2171070854800288	0.13040828762949422	0.03507656277473353	0.5371411522618434	Lamprologus signatus	m	d
723	FISH20220119_c3_r0_Lamprologus-signatus_su	1970-01-04 08:30:00	7.770903156763164	524.4998892089519	0.16834699756259694	0.1544981165521826	0.03165650411776767	0.5571493746380585	Lamprologus signatus	m	d
724	FISH20220119_c3_r0_Lamprologus-signatus_su	1970-01-04 09:00:00	7.031300733125096	554.5002492936679	0.16796853359924657	0.19888094842391002	0.03669302465478285	0.6284065621232308	Lamprologus signatus	m	d
725	FISH20220119_c3_r0_Lamprologus-signatus_su	1970-01-04 09:30:00	7.251398299818508	584.4996953077392	0.17971303528890367	0.16021273059664284	0.03788349224299176	0.5886375422749615	Lamprologus signatus	m	d
726	FISH20220119_c3_r0_Lamprologus-signatus_su	1970-01-04 10:00:00	9.307154304357988	614.5	0.22263461112342123	0.1603146465765566	0.055524002519290856	0.6024465428035121	Lamprologus signatus	m	d
727	FISH20220119_c3_r0_Lamprologus-signatus_su	1970-01-04 10:30:00	9.262865339027826	644.5003600908537	0.21854744889479807	0.0731815411888538	0.047186637993210954	0.5940922682649428	Lamprologus signatus	m	d
728	FISH20220119_c3_r0_Lamprologus-signatus_su	1970-01-04 11:00:00	7.674988015815127	674.4998615035178	0.1868040551769985	0.2307351393274611	0.04324880080111176	0.6456204111112144	Lamprologus signatus	m	d
729	FISH20220119_c3_r0_Lamprologus-signatus_su	1970-01-04 11:30:00	4.143549657128169	704.5001661865721	0.08109904719698649	0.38344781741635275	0.03611174752405926	0.5958408586656613	Lamprologus signatus	m	d
730	FISH20220119_c3_r0_Lamprologus-signatus_su	1970-01-04 12:00:00	7.4112186925786245	734.5004708880394	0.1555592487950806	0.16935349842114011	0.034467247982233065	0.4888464292431802	Lamprologus signatus	m	d
731	FISH20220119_c3_r0_Lamprologus-signatus_su	1970-01-04 12:30:00	6.884210206122339	764.4999723007036	0.14536590770594426	0.0746773031964988	0.038583464001753505	0.5709797824021677	Lamprologus signatus	m	d
732	FISH20220119_c3_r0_Lamprologus-signatus_su	1970-01-04 13:00:00	5.7016014297551925	794.4994183147749	0.11899617749709157	0.10525732646390781	0.03404665043247176	0.5713144435479601	Lamprologus signatus	m	d
733	FISH20220119_c3_r0_Lamprologus-signatus_su	1970-01-04 13:30:00	4.459422643707494	824.4997784179038	0.07738754708619544	0.33918679370706845	0.03473521391102038	0.5204972723120073	Lamprologus signatus	m	d
734	FISH20220119_c3_r0_Lamprologus-signatus_su	1970-01-04 14:00:00	4.811128822432939	854.5000830978893	0.08636640629328016	0.2702343360478644	0.034434440582601256	0.5140962596458619	Lamprologus signatus	m	d
735	FISH20220119_c3_r0_Lamprologus-signatus_su	1970-01-04 14:30:00	6.502650908371641	884.4995845105534	0.14237438369065425	0.12841393828596753	0.04026254567373134	0.5367667668690358	Lamprologus signatus	m	d
736	FISH20220119_c3_r0_Lamprologus-signatus_su	1970-01-04 15:00:00	5.597661244119138	914.4998892089519	0.1117881675160647	0.11466873476623089	0.03341467794728285	0.498190980246995	Lamprologus signatus	m	d
737	FISH20220119_c3_r0_Lamprologus-signatus_su	1970-01-04 15:30:00	6.008476687295368	944.5001938950751	0.12542241427067752	0.05495540413273503	0.03844938334943116	0.5425629864979099	Lamprologus signatus	m	d
738	FISH20220119_c3_r0_Lamprologus-signatus_su	1970-01-04 16:00:00	6.844902958673036	974.4996399091463	0.15073957121489115	0.05966428452717301	0.03978129548806611	0.5657958874436574	Lamprologus signatus	m	d
739	FISH20220119_c3_r0_Lamprologus-signatus_su	1970-01-04 16:30:00	7.213433636558339	1004.5	0.1586527808553069	0.020274761799246623	0.041519020534880276	0.5291947822161612	Lamprologus signatus	m	d
740	FISH20220119_c3_r0_Lamprologus-signatus_su	1970-01-04 17:00:00	9.41330642214035	1034.5003600908537	0.22946097169131904	0.0016065591933964877	0.1093182314962703	0.49083686641213914	Lamprologus signatus	m	d
741	FISH20220119_c3_r0_Lamprologus-signatus_su	1970-01-04 17:30:00	6.861239123552	1064.499806104925	0.1527339205584178	0.14830203312835855	0.06249988709526041	0.5258464353068542	Lamprologus signatus	m	d
742	FISH20220119_c3_r0_Lamprologus-signatus_su	1970-01-04 18:00:00	8.913804032960945	1094.500110791048	0.22584755151783736	0.02958120983824507	0.09474196373520034	0.4486501544679022	Lamprologus signatus	m	d
743	FISH20220119_c3_r0_Lamprologus-signatus_su	1970-01-04 18:30:00	9.38155479048591	1124.5004708880394	0.24408620021051466	0.00814359315273392	0.11768354697921438	0.5210690030223747	Lamprologus signatus	m	d
744	FISH20220119_c3_r0_Lamprologus-signatus_su	1970-01-04 19:00:00	1.3969532574167702	1154.4999169021107	0.028142485180876406	0.8365741510165642	0.02999073487545047	0.768376484035697	Lamprologus signatus	m	n
745	FISH20220119_c3_r0_Lamprologus-signatus_su	1970-01-04 19:30:00	0.4245735917979083	1184.5002215820962	0.004487037447374252	1.0	0.028817737066404853	0.8028476590013949	Lamprologus signatus	m	n
746	FISH20220119_c3_r0_Lamprologus-signatus_su	1970-01-04 20:00:00	0.29726498641319016	1214.5005816852251	0.0014957620076450058	1.0	0.027467132862311304	0.7216232250507814	Lamprologus signatus	m	n
747	FISH20220119_c3_r0_Lamprologus-signatus_su	1970-01-04 20:30:00	0.04082133898265379	1244.5000276992964	0.0003877901501301867	1.0	0.027975283541289912	0.7667362066044446	Lamprologus signatus	m	n
748	FISH20220119_c3_r0_Lamprologus-signatus_su	1970-01-04 21:00:00	0.028400416569084458	1274.4995291119606	0.0	1.0	0.026730353061761403	0.783267425877435	Lamprologus signatus	m	n
749	FISH20220119_c3_r0_Lamprologus-signatus_su	1970-01-04 21:30:00	0.0848807368872974	1304.4998338134278	0.0004985597163749169	1.0	0.024969753148606364	0.7480136513091336	Lamprologus signatus	m	n
750	FISH20220119_c3_r0_Lamprologus-signatus_su	1970-01-04 22:00:00	0.04451893717833459	1334.5001384964821	0.00027699296437870476	1.0	0.027526193327417594	0.7391090907848205	Lamprologus signatus	m	n
751	FISH20220119_c3_r0_Lamprologus-signatus_su	1970-01-04 22:30:00	0.007836168905364736	1364.4996399091463	0.0	1.0	0.024885123714071797	0.73496467697162	Lamprologus signatus	m	n
752	FISH20220119_c3_r0_Lamprologus-signatus_su	1970-01-04 23:00:00	0.059096027054771565	1394.5	0.0006647462884998893	1.0	0.027330235126021212	0.7713742679095957	Lamprologus signatus	m	n
753	FISH20220119_c3_r0_Lamprologus-signatus_su	1970-01-04 23:30:00	0.091081246916201	1424.500304692261	0.001329566229017783	1.0	0.03032907688504659	0.8332725252753563	Lamprologus signatus	m	n
754	FISH20220119_c3_r0_Lamprologus-signatus_su	1970-01-05 00:00:00	0.019861752675720726	14.499750706332058	0.00011079718575148191	1.0	0.028649747097167794	0.7491182245241387	Lamprologus signatus	m	n
755	FISH20220119_c3_r0_Lamprologus-signatus_su	1970-01-05 00:30:00	0.0016744018265216663	44.50011079104809	0.0	1.0	0.0238537969231375	0.7206844521766531	Lamprologus signatus	m	n
756	FISH20220119_c3_r0_Lamprologus-signatus_su	1970-01-05 01:00:00	0.0651245328554354	74.50041548944657	0.0007201817073846324	1.0	0.027536256442559612	0.7636817555378531	Lamprologus signatus	m	n
757	FISH20220119_c3_r0_Lamprologus-signatus_su	1970-01-05 01:30:00	0.02806075343189023	104.4998615035178	0.0	1.0	0.02726341230317778	0.7484439622197507	Lamprologus signatus	m	n
758	FISH20220119_c3_r0_Lamprologus-signatus_su	1970-01-05 02:00:00	0.0888969716483147	134.50022158209617	0.0008309328606248615	1.0	0.03076838187262838	0.7948890836181939	Lamprologus signatus	m	n
759	FISH20220119_c3_r0_Lamprologus-signatus_su	1970-01-05 02:30:00	0.15940419697476524	164.5005816852252	0.0009971746717633372	1.0	0.03103827512414462	0.829190713032874	Lamprologus signatus	m	n
760	FISH20220119_c3_r0_Lamprologus-signatus_su	1970-01-05 03:00:00	0.019741329710527014	194.50002769929642	0.00022159437150296381	1.0	0.032010004312269476	0.8301266006496283	Lamprologus signatus	m	n
761	FISH20220119_c3_r0_Lamprologus-signatus_su	1970-01-05 03:30:00	0.017856036218996122	224.49947371336768	0.0	1.0	0.03242602911842769	0.8421211088601711	Lamprologus signatus	m	n
762	FISH20220119_c3_r0_Lamprologus-signatus_su	1970-01-05 04:00:00	0.057324873482284947	254.49983381342787	0.00033237314424994463	1.0	0.030090259605781627	0.7897335542713562	Lamprologus signatus	m	n
763	FISH20220119_c3_r0_Lamprologus-signatus_su	1970-01-05 04:30:00	0.09352494368358345	284.5001384964822	0.0014403634147692648	1.0	0.03221706674085258	0.8604340456973865	Lamprologus signatus	m	n
764	FISH20220119_c3_r0_Lamprologus-signatus_su	1970-01-05 05:00:00	0.0952685699812318	314.4996399091463	0.0006093845216331506	1.0	0.0335449887435204	0.8465545828016645	Lamprologus signatus	m	n
765	FISH20220119_c3_r0_Lamprologus-signatus_su	1970-01-05 05:30:00	0.1657486389836809	344.5	0.001163306004874806	1.0	0.03167302474893704	0.8166572103465988	Lamprologus signatus	m	n
766	FISH20220119_c3_r0_Lamprologus-signatus_su	1970-01-05 06:00:00	0.20905360457030037	374.50030469226084	0.001384964821893524	1.0	0.03196266696780574	0.8210673718647155	Lamprologus signatus	m	n
767	FISH20220119_c3_r0_Lamprologus-signatus_su	1970-01-05 06:30:00	0.49911150175964725	404.49975070633207	0.0034901113511716804	1.0	0.032454105375498705	0.8519314678551817	Lamprologus signatus	m	n
768	FISH20220119_c3_r0_Lamprologus-signatus_su	1970-01-05 07:00:00	6.415407592425966	434.5001107910481	0.14402836250830933	0.45202747617992467	0.0274371602945124	0.5354934491256598	Lamprologus signatus	m	d
769	FISH20220119_c3_r0_Lamprologus-signatus_su	1970-01-05 07:30:00	10.82424341634	464.5004154894466	0.2731704614702787	0.05772533377652208	0.0890761953450741	0.5957698274091339	Lamprologus signatus	m	d
770	FISH20220119_c3_r0_Lamprologus-signatus_su	1970-01-05 08:00:00	7.985723114974307	494.4998615035178	0.17467176333721124	0.07755803002603734	0.04246723654958341	0.6095971923951852	Lamprologus signatus	m	d
771	FISH20220119_c3_r0_Lamprologus-signatus_su	1970-01-05 08:30:00	8.53940580486001	524.5002215820962	0.19682029692000885	0.014347440726789276	0.07022485314164993	0.5130064976783439	Lamprologus signatus	m	d
772	FISH20220119_c3_r0_Lamprologus-signatus_su	1970-01-05 09:00:00	11.016202544674853	554.5005816852251	0.2779901390504681	0.0	0.09450909620808606	0.5476210224558226	Lamprologus signatus	m	d
773	FISH20220119_c3_r0_Lamprologus-signatus_su	1970-01-05 09:30:00	11.463003543377706	584.5000276992964	0.27195169242701234	0.0	0.1584444541793425	0.4736562153146198	Lamprologus signatus	m	d
774	FISH20220119_c3_r0_Lamprologus-signatus_su	1970-01-05 10:00:00	13.290883261261838	614.4994737133677	0.34485624065148746	0.0	0.18315309220493897	0.46086352479272513	Lamprologus signatus	m	d
775	FISH20220119_c3_r0_Lamprologus-signatus_su	1970-01-05 10:30:00	9.261813529735228	644.4997784179038	0.22413029027254597	0.03639485929536893	0.09780456097842985	0.5790823200181795	Lamprologus signatus	m	d
776	FISH20220119_c3_r0_Lamprologus-signatus_su	1970-01-05 11:00:00	9.250932967623124	674.5001384964822	0.21644230236551992	0.05490000553985929	0.09431260432397601	0.5095011165859866	Lamprologus signatus	m	d
777	FISH20220119_c3_r0_Lamprologus-signatus_su	1970-01-05 11:30:00	8.309306369422432	704.4996399091463	0.2027588499252119	0.020663675142651376	0.06975732857146265	0.5357455551913867	Lamprologus signatus	m	d
778	FISH20220119_c3_r0_Lamprologus-signatus_su	1970-01-05 12:00:00	9.975763081287981	734.499944604476	0.24473742521604255	0.0	0.14243130051831002	0.46155762104180026	Lamprologus signatus	m	d
779	FISH20220119_c3_r0_Lamprologus-signatus_su	1970-01-05 12:30:00	6.5596301224906135	764.5002492936679	0.13040828762949422	0.07944158218381253	0.04839104722609646	0.4908879115215157	Lamprologus signatus	m	d
780	FISH20220119_c3_r0_Lamprologus-signatus_su	1970-01-05 13:00:00	6.897609397404688	794.4997507063321	0.15107196277214557	0.05323804775358706	0.08016025849465343	0.43226268589090217	Lamprologus signatus	m	d
781	FISH20220119_c3_r0_Lamprologus-signatus_su	1970-01-05 13:30:00	5.527305905835517	824.500055395524	0.11128960779968979	0.09755151783735874	0.05155987322854766	0.49405421375287223	Lamprologus signatus	m	d
782	FISH20220119_c3_r0_Lamprologus-signatus_su	1970-01-05 14:00:00	7.579941718972603	854.5003600908537	0.170018281535649	0.02830868095950363	0.059032130882789836	0.4912363965247629	Lamprologus signatus	m	d
783	FISH20220119_c3_r0_Lamprologus-signatus_su	1970-01-05 14:30:00	8.688302385820176	884.4998615035178	0.2062489612763836	0.017672151127361365	0.09525219757787946	0.49217817260364954	Lamprologus signatus	m	d
784	FISH20220119_c3_r0_Lamprologus-signatus_su	1970-01-05 15:00:00	4.755134378863949	914.5002215820962	0.0934522490582761	0.31276312873919787	0.046710807967803344	0.5728016332704831	Lamprologus signatus	m	d
785	FISH20220119_c3_r0_Lamprologus-signatus_su	1970-01-05 15:30:00	6.500028693380562	944.5005262866323	0.13655753143870145	0.05761453659077059	0.04609249487563049	0.5374443937913688	Lamprologus signatus	m	d
786	FISH20220119_c3_r0_Lamprologus-signatus_su	1970-01-05 16:00:00	7.4562619842587425	974.4999723007036	0.16796853359924657	0.058057725333776525	0.06287999972300723	0.5041182199782104	Lamprologus signatus	m	d
787	FISH20220119_c3_r0_Lamprologus-signatus_su	1970-01-05 16:30:00	9.827521933267008	1004.4994183147749	0.22990416043432496	0.007811201595479475	0.058580173204905266	0.5217691195038475	Lamprologus signatus	m	d
788	FISH20220119_c3_r0_Lamprologus-signatus_su	1970-01-05 17:00:00	7.87784477863378	1034.4997784179038	0.17471748282738755	0.04403944161311766	0.0656004074839681	0.49228569064794386	Lamprologus signatus	m	d
789	FISH20220119_c3_r0_Lamprologus-signatus_su	1970-01-05 17:30:00	8.461330693450154	1064.5001384964821	0.21273059664284527	0.062212619799457095	0.0823292445902963	0.5136732835046565	Lamprologus signatus	m	d
790	FISH20220119_c3_r0_Lamprologus-signatus_su	1970-01-05 18:00:00	5.590941551566845	1094.4995845105534	0.12232009306963604	0.1521799346296604	0.05335998487377495	0.4931944840332842	Lamprologus signatus	m	d
791	FISH20220119_c3_r0_Lamprologus-signatus_su	1970-01-05 18:30:00	6.387508172658135	1124.499889208952	0.15183913139818303	0.051739419454908044	0.0507209245753814	0.5181740644964946	Lamprologus signatus	m	d
792	FISH20220119_c3_r0_Lamprologus-signatus_su	1970-01-05 19:00:00	1.5087346094112952	1154.500249293668	0.02382139493656861	0.865049027754695	0.0240687692239135	0.43230900612964973	Lamprologus signatus	m	n
793	FISH20220119_c3_r0_Lamprologus-signatus_su	1970-01-05 19:30:00	0.6373168233889285	1184.499695307739	0.009528557974627445	0.9438812254168744	0.03368448735400966	0.7115788497169427	Lamprologus signatus	m	n
794	FISH20220119_c3_r0_Lamprologus-signatus_su	1970-01-05 20:00:00	0.7317952459849539	1214.5	0.01883447817416353	0.9473188566363838	0.04804681332858051	0.788521638171923	Lamprologus signatus	m	n
795	FISH20220119_c3_r0_Lamprologus-signatus_su	1970-01-05 20:30:00	0.5456304670421838	1244.5003600908537	0.00986094953188189	0.9577862722286854	0.04247691304562419	0.8543094394919383	Lamprologus signatus	m	n
796	FISH20220119_c3_r0_Lamprologus-signatus_su	1970-01-05 21:00:00	0.5979776125760843	1274.4998615035179	0.009140767824497258	0.960666999058224	0.03309202065741154	0.6689502697783886	Lamprologus signatus	m	n
797	FISH20220119_c3_r0_Lamprologus-signatus_su	1970-01-05 21:30:00	0.09584209136815684	1304.5001661865722	0.00038776866829160205	1.0	0.035334413234374265	0.8103734761344625	Lamprologus signatus	m	n
798	FISH20220119_c3_r0_Lamprologus-signatus_su	1970-01-05 22:00:00	0.0010569787910775443	1334.5004708880394	0.0	1.0	0.03531921464884935	0.8529146630453273	Lamprologus signatus	m	n
799	FISH20220119_c3_r0_Lamprologus-signatus_su	1970-01-05 22:30:00	0.0010569787910775712	1363.6611492633679	0.0	1.0	0.03709227002833007	0.8456243347810938	Lamprologus signatus	m	n
800	FISH20220119_c3_r0_Lamprologus-signatus_su	1970-01-05 23:00:00	0.02300297724928742	1394.7198852772467	0.0004498931503767855	1.0	0.03567361195789406	0.8783902567490993	Lamprologus signatus	m	n
801	FISH20220119_c3_r0_Lamprologus-signatus_su	1970-01-05 23:30:00	0.00758244532644072	1424.5000276992964	0.00011079718575148191	1.0	0.0364201346814271	0.8745495223360704	Lamprologus signatus	m	n
802	FISH20220119_c3_r0_Lamprologus-signatus_su	1970-01-06 00:00:00	0.005313492699054675	14.49947371336768	0.0	1.0	0.04480867911156814	0.8809220627142083	Lamprologus signatus	m	n
803	FISH20220119_c3_r0_Lamprologus-signatus_su	1970-01-06 00:30:00	0.002092259718672114	44.49983381342788	0.0	1.0	0.044603689957088445	0.8686309912025214	Lamprologus signatus	m	n
804	FISH20220119_c3_r0_Lamprologus-signatus_su	1970-01-06 01:00:00	0.0015128057425671483	74.5001384964822	0.0	1.0	0.043897266152504326	0.8544698155384083	Lamprologus signatus	m	n
805	FISH20220119_c3_r0_Lamprologus-signatus_su	1970-01-06 01:30:00	0.010127691468734098	104.49963990914631	0.00011079718575148191	1.0	0.03558430150750106	0.8567513359674115	Lamprologus signatus	m	n
806	FISH20220119_c3_r0_Lamprologus-signatus_su	1970-01-06 02:00:00	0.0017592543985471784	134.49994460447596	0.0	1.0	0.0305875910752131	0.8495334683458278	Lamprologus signatus	m	n
807	FISH20220119_c3_r0_Lamprologus-signatus_su	1970-01-06 02:30:00	0.008258872551067336	164.5003046922608	5.5398592875740954e-05	1.0	0.030480455353519394	0.8532392859700958	Lamprologus signatus	m	n
808	FISH20220119_c3_r0_Lamprologus-signatus_su	1970-01-06 03:00:00	0.002403525934697313	194.49975070633207	0.0	1.0	0.03125	0.8939984722985617	Lamprologus signatus	m	n
809	FISH20220119_c3_r0_Lamprologus-signatus_su	1970-01-06 03:30:00	0.005596826061795351	224.50005539552404	0.0	1.0	0.03144069239196455	0.8989225858640774	Lamprologus signatus	m	n
810	FISH20220119_c3_r0_Lamprologus-signatus_su	1970-01-06 04:00:00	0.017578664359362964	254.50041548944657	0.00011079718575148191	1.0	0.03682638553756023	0.8568493007331466	Lamprologus signatus	m	n
811	FISH20220119_c3_r0_Lamprologus-signatus_su	1970-01-06 04:30:00	0.016885867045132834	284.4998615035178	0.00033239155725444574	1.0	0.03254541031152197	0.8516730064373	Lamprologus signatus	m	n
812	FISH20220119_c3_r0_Lamprologus-signatus_su	1970-01-06 05:00:00	0.07186161022899366	314.5002215820962	0.0007755373365832041	1.0	0.030422727124033183	0.7842187226416378	Lamprologus signatus	m	n
813	FISH20220119_c3_r0_Lamprologus-signatus_su	1970-01-06 05:30:00	0.1514336092081399	344.5005262866323	0.0	1.0	0.02884778614900892	0.7326217019104919	Lamprologus signatus	m	n
814	FISH20220119_c3_r0_Lamprologus-signatus_su	1970-01-06 06:00:00	0.35993253977825757	374.5000276992964	0.00232674090078112	1.0	0.025681487751551116	0.6082999375216449	Lamprologus signatus	m	n
815	FISH20220119_c3_r0_Lamprologus-signatus_su	1970-01-06 06:30:00	0.4093046223091683	404.4994737133677	0.002769929643787048	1.0	0.023508417057092917	0.5251314699480846	Lamprologus signatus	m	n
816	FISH20220119_c3_r0_Lamprologus-signatus_su	1970-01-06 07:00:00	4.521162936257835	434.4997784179038	0.08442277863948593	0.5233769111455794	0.024944825587482292	0.4690106317309586	Lamprologus signatus	m	d
817	FISH20220119_c3_r0_Lamprologus-signatus_su	1970-01-06 07:30:00	8.38287811245112	464.5001384964822	0.19494764832973244	0.11029859841560025	0.05347812086768541	0.43816975428713656	Lamprologus signatus	m	d
818	FISH20220119_c3_r0_Lamprologus-signatus_su	1970-01-06 08:00:00	10.315079499013537	494.4996399091463	0.2578250512436984	0.021771647000166195	0.08652003201075227	0.4594571536244297	Lamprologus signatus	m	d
819	FISH20220119_c3_r0_Lamprologus-signatus_su	1970-01-06 08:30:00	10.35220169008079	524.499944604476	0.25758918679370707	0.04946820296920009	0.13627370416622653	0.4334555335898982	Lamprologus signatus	m	d
820	FISH20220119_c3_r0_Lamprologus-signatus_su	1970-01-06 09:00:00	11.42886030807155	554.5002492936679	0.2877402913965985	0.02836407955237937	0.13174914433260293	0.47101333104724163	Lamprologus signatus	m	d
821	FISH20220119_c3_r0_Lamprologus-signatus_su	1970-01-06 09:30:00	8.028424823024215	584.4997507063321	0.19644341033737744	0.08160212730596643	0.0972224605766764	0.5620725242889616	Lamprologus signatus	m	d
822	FISH20220119_c3_r0_Lamprologus-signatus_su	1970-01-06 10:00:00	9.331312690984248	614.500055395524	0.23770219366275205	0.028805672501661866	0.14218905799911213	0.5882800401571116	Lamprologus signatus	m	d
823	FISH20220119_c3_r0_Lamprologus-signatus_su	1970-01-06 10:30:00	7.996581399887848	644.5003600908537	0.19832696249515264	0.09356822336712647	0.11071913094059563	0.5613953616006335	Lamprologus signatus	m	d
824	FISH20220119_c3_r0_Lamprologus-signatus_su	1970-01-06 11:00:00	7.75480013633924	674.4998615035178	0.1957232286299928	0.113345521023766	0.08694135486893291	0.6786870781079872	Lamprologus signatus	m	d
825	FISH20220119_c3_r0_Lamprologus-signatus_su	1970-01-06 11:30:00	7.91065898257941	704.5002215820962	0.20019942388654996	0.05678041214269887	0.09748919787281077	0.5480229162101942	Lamprologus signatus	m	d
826	FISH20220119_c3_r0_Lamprologus-signatus_su	1970-01-06 12:00:00	10.706984166141595	734.5005262866323	0.2876848928037228	0.0324635754251842	0.14841079802877327	0.5234059054900104	Lamprologus signatus	m	d
827	FISH20220119_c3_r0_Lamprologus-signatus_su	1970-01-06 12:30:00	8.790371052107016	764.4999723007036	0.2356102155005263	0.04769818846601296	0.14519594843595415	0.5121087706495305	Lamprologus signatus	m	d
828	FISH20220119_c3_r0_Lamprologus-signatus_su	1970-01-06 13:00:00	7.15450426646893	794.4994737133677	0.18281535648994515	0.0712979890310786	0.09016075828630692	0.5558736074398034	Lamprologus signatus	m	d
829	FISH20220119_c3_r0_Lamprologus-signatus_su	1970-01-06 13:30:00	8.313396100496716	824.4997784179038	0.21216485707954796	0.0968313760248172	0.11437843512461648	0.5645636895853374	Lamprologus signatus	m	d
830	FISH20220119_c3_r0_Lamprologus-signatus_su	1970-01-06 14:00:00	8.536957091926762	854.5001384964822	0.21688549110852584	0.0634313888427234	0.12938597283541822	0.5571209526659654	Lamprologus signatus	m	d
831	FISH20220119_c3_r0_Lamprologus-signatus_su	1970-01-06 14:30:00	6.071677015846619	884.4995845105534	0.14170960057614537	0.2694033571547283	0.0800304180425968	0.5876466605532301	Lamprologus signatus	m	d
832	FISH20220119_c3_r0_Lamprologus-signatus_su	1970-01-06 15:00:00	5.413549795010491	914.499944604476	0.12630179481497894	0.2596388211832484	0.06261771548858833	0.6356200543763494	Lamprologus signatus	m	d
833	FISH20220119_c3_r0_Lamprologus-signatus_su	1970-01-06 15:30:00	10.50283740533353	944.5002492936679	0.27450002769929643	0.015733200376710433	0.12593281896944217	0.5315164348643237	Lamprologus signatus	m	d
834	FISH20220119_c3_r0_Lamprologus-signatus_su	1970-01-06 16:00:00	9.695138711894664	974.4996953077392	0.2498476538695917	0.03285136557531439	0.11672694274435333	0.5919557151007389	Lamprologus signatus	m	d
835	FISH20220119_c3_r0_Lamprologus-signatus_su	1970-01-06 16:30:00	10.642822861235011	1004.500055395524	0.27387547086195435	0.0009971194327498339	0.16517978105521075	0.5693894615500266	Lamprologus signatus	m	d
836	FISH20220119_c3_r0_Lamprologus-signatus_su	1970-01-06 17:00:00	9.155881235701608	1034.5003600908537	0.23067974073458533	0.061547836684948204	0.1336695410708371	0.55429670764202	Lamprologus signatus	m	d
837	FISH20220119_c3_r0_Lamprologus-signatus_su	1970-01-06 17:30:00	12.616467889083985	1064.4998615035179	0.31654755969198384	0.004099495872804831	0.14928234735881352	0.49705732371976913	Lamprologus signatus	m	d
838	FISH20220119_c3_r0_Lamprologus-signatus_su	1970-01-06 18:00:00	12.56591855538954	1094.0426407442749	0.31255963740458015	0.0	0.1627564732513317	0.5470722920842372	Lamprologus signatus	m	d
839	FISH20220119_c3_r0_Lamprologus-signatus_su	1970-01-06 18:30:00	12.822909908698069	1124.4999169021107	0.3220874189795579	0.0	0.14186431770611077	0.5583191922493165	Lamprologus signatus	m	d
840	FISH20220119_c3_r0_Lamprologus-signatus_su	1970-01-06 19:00:00	3.6250337561606734	1154.5002215820962	0.07622424108132063	0.7147684467095059	0.044334293096169715	0.5073726534435608	Lamprologus signatus	m	n
841	FISH20220119_c3_r0_Lamprologus-signatus_su	1970-01-06 19:30:00	0.9148173978464955	1184.5005816852251	0.010747327017893745	0.9881447011245914	0.015780809669960625	0.27661573952755936	Lamprologus signatus	m	n
842	FISH20220119_c3_r0_Lamprologus-signatus_su	1970-01-06 20:00:00	0.1825416263312908	1214.5000276992964	0.0003877901501301867	1.0	0.016786668060272486	0.2904745351455106	Lamprologus signatus	m	n
843	FISH20220119_c3_r0_Lamprologus-signatus_su	1970-01-06 20:30:00	0.31846903733237514	1244.4995291119606	0.0038779015013018668	1.0	0.019047594936116883	0.2971275261870269	Lamprologus signatus	m	n
844	FISH20220119_c3_r0_Lamprologus-signatus_su	1970-01-06 21:00:00	0.2556908387705631	1274.4998338134278	0.0011079104808331486	1.0	0.019699390943446415	0.3615267978711525	Lamprologus signatus	m	n
845	FISH20220119_c3_r0_Lamprologus-signatus_su	1970-01-06 21:30:00	0.07089872074040872	1304.5001384964821	0.0007201817073846324	1.0	0.022197776631653888	0.5373843629908487	Lamprologus signatus	m	n
846	FISH20220119_c3_r0_Lamprologus-signatus_su	1970-01-06 22:00:00	0.08700185218017836	1334.4996399091463	0.0008309788931361143	1.0	0.016537335623708394	0.30148387923957715	Lamprologus signatus	m	n
847	FISH20220119_c3_r0_Lamprologus-signatus_su	1970-01-06 22:30:00	0.07670639706903866	1364.5	0.0005539552404165743	1.0	0.020838796789909315	0.38506478683673834	Lamprologus signatus	m	n
848	FISH20220119_c3_r0_Lamprologus-signatus_su	1970-01-06 23:00:00	0.05309450605866084	1394.500304692261	0.00027699296437870476	1.0	0.016920566499813505	0.288320460026099	Lamprologus signatus	m	n
849	FISH20220119_c3_r0_Lamprologus-signatus_su	1970-01-06 23:30:00	0.1882538314154831	1424.499750706332	0.0016065591933964877	1.0	0.01776534309985323	0.3056433278506758	Lamprologus signatus	m	n
850	FISH20220119_c3_r0_Lamprologus-signatus_su	1970-01-07 00:00:00	0.08819244056113093	14.500110791048083	0.0011079104808331486	1.0	0.019324153452649453	0.3334627049989835	Lamprologus signatus	m	n
851	FISH20220119_c3_r0_Lamprologus-signatus_su	1970-01-07 00:30:00	0.12639838774940362	44.50041548944657	0.0018281535648994515	1.0	0.018773757793750703	0.29213237391285984	Lamprologus signatus	m	n
852	FISH20220119_c3_r0_Lamprologus-signatus_su	1970-01-07 01:00:00	0.05331672262359491	74.49991690211068	0.00044318874300592763	1.0	0.01911350153614963	0.2904914215307763	Lamprologus signatus	m	n
853	FISH20220119_c3_r0_Lamprologus-signatus_su	1970-01-07 01:30:00	0.017226761893223946	104.50022158209617	5.5395524041657433e-05	1.0	0.01650986347659245	0.2713772459203154	Lamprologus signatus	m	n
854	FISH20220119_c3_r0_Lamprologus-signatus_su	1970-01-07 02:00:00	0.004350164388798373	134.5005816852252	0.0	1.0	0.018078216364907106	0.25522549953499873	Lamprologus signatus	m	n
855	FISH20220119_c3_r0_Lamprologus-signatus_su	1970-01-07 02:30:00	0.004350164388798347	164.50002769929642	0.0	1.0	0.018594245131473997	0.28775933551430755	Lamprologus signatus	m	n
856	FISH20220119_c3_r0_Lamprologus-signatus_su	1970-01-07 03:00:00	0.0403541616037636	194.49952911196056	0.0006647831145088915	1.0	0.021305948726690976	0.3146412215086591	Lamprologus signatus	m	n
857	FISH20220119_c3_r0_Lamprologus-signatus_su	1970-01-07 03:30:00	0.09775053358852505	224.49983381342787	0.0008863283846665189	1.0	0.016929263493646953	0.26732542378284696	Lamprologus signatus	m	n
858	FISH20220119_c3_r0_Lamprologus-signatus_su	1970-01-07 04:00:00	0.06975914324625544	254.50013849648218	0.0006093845216331506	1.0	0.02284473584702814	0.33531480405907804	Lamprologus signatus	m	n
859	FISH20220119_c3_r0_Lamprologus-signatus_su	1970-01-07 04:30:00	0.0019156729535789148	284.4996399091463	0.0	1.0	0.0220540107508436	0.343739211364825	Lamprologus signatus	m	n
860	FISH20220119_c3_r0_Lamprologus-signatus_su	1970-01-07 05:00:00	0.14264085529482173	314.5	0.0011079104808331486	1.0	0.022687496664694464	0.4221731057957324	Lamprologus signatus	m	n
861	FISH20220119_c3_r0_Lamprologus-signatus_su	1970-01-07 05:30:00	0.34152133291790354	344.50030469226084	0.0021051465292781565	1.0	0.02728247586075705	0.6439941941123951	Lamprologus signatus	m	n
862	FISH20220119_c3_r0_Lamprologus-signatus_su	1970-01-07 06:00:00	0.4347827965410668	374.4998061049249	0.004930474765940945	1.0	0.025597094807553858	0.5512984199853138	Lamprologus signatus	m	n
863	FISH20220119_c3_r0_Lamprologus-signatus_su	1970-01-07 06:30:00	0.49323807924991253	404.5001107910481	0.0043208508752492795	1.0	0.020864771234055952	0.502527597070632	Lamprologus signatus	m	n
864	FISH20220119_c3_r0_Lamprologus-signatus_su	1970-01-07 07:00:00	7.378902818986433	434.5004154894466	0.17566893800897457	0.36003545509944046	0.04040983882178747	0.5334691797544603	Lamprologus signatus	m	d
865	FISH20220119_c3_r0_Lamprologus-signatus_su	1970-01-07 07:30:00	13.941112078222105	464.49991690211067	0.35959226635643454	0.0	0.07960062732884952	0.5338011529394884	Lamprologus signatus	m	d
866	FISH20220119_c3_r0_Lamprologus-signatus_su	1970-01-07 08:00:00	10.351718427546322	494.5002215820962	0.25686904498116553	0.07832927099490361	0.13793007549446357	0.5284159438427621	Lamprologus signatus	m	d
867	FISH20220119_c3_r0_Lamprologus-signatus_su	1970-01-07 08:30:00	8.43962214839092	524.5005816852251	0.20392222037560245	0.07163038058833306	0.09936949476483144	0.5455472890951222	Lamprologus signatus	m	d
868	FISH20220119_c3_r0_Lamprologus-signatus_su	1970-01-07 09:00:00	9.709795276034802	554.5000276992964	0.24452938895352058	0.03600908536923162	0.11942230675191225	0.5552491805896749	Lamprologus signatus	m	d
869	FISH20220119_c3_r0_Lamprologus-signatus_su	1970-01-07 09:30:00	9.286144623459702	584.4995291119606	0.23461304082876294	0.0701900171735638	0.10876188962191784	0.5729105316851528	Lamprologus signatus	m	d
870	FISH20220119_c3_r0_Lamprologus-signatus_su	1970-01-07 10:00:00	8.830167800794298	614.4998338134279	0.21986483492133835	0.022490582760912918	0.10576089365022431	0.48990749256957056	Lamprologus signatus	m	d
871	FISH20220119_c3_r0_Lamprologus-signatus_su	1970-01-07 10:30:00	12.856624180891982	644.5001384964822	0.34230790537920336	0.09257104869536313	0.20990504259670487	0.49101671067089037	Lamprologus signatus	m	d
872	FISH20220119_c3_r0_Lamprologus-signatus_su	1970-01-07 11:00:00	11.833694125039953	674.4996399091463	0.3046368622236995	0.007589607223976511	0.25071822469187793	0.47429206117531725	Lamprologus signatus	m	d
873	FISH20220119_c3_r0_Lamprologus-signatus_su	1970-01-07 11:30:00	11.452637386936857	704.5	0.29692000886328385	0.0024927985818745846	0.17512399264443862	0.5288686500946386	Lamprologus signatus	m	d
874	FISH20220119_c3_r0_Lamprologus-signatus_su	1970-01-07 12:00:00	9.207243381614747	734.5003046922608	0.2364411943936624	0.17600132956622902	0.20540025633892278	0.546676512554414	Lamprologus signatus	m	d
875	FISH20220119_c3_r0_Lamprologus-signatus_su	1970-01-07 12:30:00	8.301620052942601	764.4997507063321	0.2122320093069636	0.17926984654589773	0.12528342853460953	0.5503802231356217	Lamprologus signatus	m	d
876	FISH20220119_c3_r0_Lamprologus-signatus_su	1970-01-07 13:00:00	9.787927278735669	794.5001107910481	0.2518280522933747	0.029415023266120097	0.14412970771635705	0.5060451784024721	Lamprologus signatus	m	d
877	FISH20220119_c3_r0_Lamprologus-signatus_su	1970-01-07 13:30:00	8.186742344925001	824.5004154894466	0.20353443022547227	0.1136225139881447	0.10675256158276104	0.6056303127070092	Lamprologus signatus	m	d
878	FISH20220119_c3_r0_Lamprologus-signatus_su	1970-01-07 14:00:00	10.525206881843063	854.4998615035178	0.26209074289513046	0.015400808819455986	0.13123501377738753	0.5354969836652548	Lamprologus signatus	m	d
879	FISH20220119_c3_r0_Lamprologus-signatus_su	1970-01-07 14:30:00	10.491604600906406	884.5002215820962	0.2718812319964547	0.012353201861289608	0.14431869978275175	0.5811044113818065	Lamprologus signatus	m	d
880	FISH20220119_c3_r0_Lamprologus-signatus_su	1970-01-07 15:00:00	13.013054453580926	914.5005816852251	0.3434158772367182	0.0049858733588166865	0.24041950584455507	0.48367763507223205	Lamprologus signatus	m	d
881	FISH20220119_c3_r0_Lamprologus-signatus_su	1970-01-07 15:30:00	14.170862962044176	944.5000276992964	0.3585950916846712	0.0032131183867929753	0.2063171557398961	0.5211926955975251	Lamprologus signatus	m	d
882	FISH20220119_c3_r0_Lamprologus-signatus_su	1970-01-07 16:00:00	12.758039952210112	974.4994737133677	0.31782172732812586	0.02891806548113678	0.21568960409274454	0.5201766420756928	Lamprologus signatus	m	d
883	FISH20220119_c3_r0_Lamprologus-signatus_su	1970-01-07 16:30:00	11.399722447251145	1004.4998338134279	0.2876135608242854	0.031076888987369822	0.18522050429195006	0.5291175173232235	Lamprologus signatus	m	d
884	FISH20220119_c3_r0_Lamprologus-signatus_su	1970-01-07 17:00:00	12.05801373179972	1034.5001384964821	0.2979890310786106	0.033626945875574764	0.14212023511885274	0.5118661310025083	Lamprologus signatus	m	d
885	FISH20220119_c3_r0_Lamprologus-signatus_su	1970-01-07 17:30:00	11.463810133400038	1064.4996399091463	0.2760511882998172	0.03357154728269902	0.16007461046359442	0.4682971493864966	Lamprologus signatus	m	d
886	FISH20220119_c3_r0_Lamprologus-signatus_su	1970-01-07 18:00:00	13.577915230689582	1094.499944604476	0.3115998227343231	0.01617549302016397	0.15491580331939592	0.5041793705005403	Lamprologus signatus	m	d
887	FISH20220119_c3_r0_Lamprologus-signatus_su	1970-01-07 18:30:00	8.067567051340935	1124.500304692261	0.1886876073347737	0.08614481192177718	0.09407038601980316	0.534100722482246	Lamprologus signatus	m	d
888	FISH20220119_c3_r0_Lamprologus-signatus_su	1970-01-07 19:00:00	3.242384633186791	1154.499750706332	0.06326519306409617	0.6849482023156612	0.03330958876286143	0.5422277074982492	Lamprologus signatus	m	n
889	FISH20220119_c3_r0_Lamprologus-signatus_su	1970-01-07 19:30:00	0.986686615101494	1184.500055395524	0.011356082428539775	0.9251052514956791	0.020052225332403785	0.33593852044199535	Lamprologus signatus	m	n
890	FISH20220119_c3_r0_Lamprologus-signatus_su	1970-01-07 20:00:00	0.5149410522948425	1214.5004154894466	0.006204642402082987	1.0	0.015248756687676725	0.26925511778734895	Lamprologus signatus	m	n
891	FISH20220119_c3_r0_Lamprologus-signatus_su	1970-01-07 20:30:00	0.2363520558126821	1244.4998615035179	0.0017173563791479697	1.0	0.016061890313979563	0.33626867078188444	Lamprologus signatus	m	n
892	FISH20220119_c3_r0_Lamprologus-signatus_su	1970-01-07 21:00:00	0.12504349043239854	1274.5002215820962	0.0011079104808331486	1.0	0.01987300086198713	0.28644532056734867	Lamprologus signatus	m	n
893	FISH20220119_c3_r0_Lamprologus-signatus_su	1970-01-07 21:30:00	0.11551315010020105	1304.5005816852251	0.0	1.0	0.017263821086466073	0.37623466791654964	Lamprologus signatus	m	n
894	FISH20220119_c3_r0_Lamprologus-signatus_su	1970-01-07 22:00:00	0.04068929476884802	1334.5000276992964	0.00027699296437870476	1.0	0.020528942151829172	0.3476998619504537	Lamprologus signatus	m	n
895	FISH20220119_c3_r0_Lamprologus-signatus_su	1970-01-07 22:30:00	0.027302345075781366	1364.4994737133677	0.0	1.0	0.02581521739130883	0.5605753317697548	Lamprologus signatus	m	n
896	FISH20220119_c3_r0_Lamprologus-signatus_su	1970-01-07 23:00:00	0.20893606591676803	1394.4998338134278	0.0009417239087081764	1.0	0.02917629150753395	0.652473830107771	Lamprologus signatus	m	n
897	FISH20220119_c3_r0_Lamprologus-signatus_su	1970-01-07 23:30:00	0.017385575099882634	1424.5001384964821	0.0	1.0	0.029366586040038268	0.6689345872342674	Lamprologus signatus	m	n
898	FISH20220119_c3_r0_Lamprologus-signatus_su	1970-01-08 00:00:00	0.026535990645499725	14.499639909146307	0.0	1.0	0.02371666057727439	0.49347083339853653	Lamprologus signatus	m	n
899	FISH20220119_c3_r0_Lamprologus-signatus_su	1970-01-08 00:30:00	0.08432628424748616	44.5	0.00044316419233325947	1.0	0.018856021949167294	0.42242765998570103	Lamprologus signatus	m	n
900	FISH20220119_c3_r0_Lamprologus-signatus_su	1970-01-08 01:00:00	0.16428499493461926	74.50030469226081	0.001218769043266301	1.0	0.02238981014794828	0.5878269385332878	Lamprologus signatus	m	n
901	FISH20220119_c3_r0_Lamprologus-signatus_su	1970-01-08 01:30:00	0.004833421636406339	104.49975070633207	0.0	1.0	0.028561857972309087	0.6913562935036006	Lamprologus signatus	m	n
902	FISH20220119_c3_r0_Lamprologus-signatus_su	1970-01-08 02:00:00	0.042453579202186904	134.5001107910481	0.00027697762020828715	1.0	0.027541633497084553	0.5457513788041275	Lamprologus signatus	m	n
903	FISH20220119_c3_r0_Lamprologus-signatus_su	1970-01-08 02:30:00	0.025021127217737624	164.50041548944657	0.00044318874300592763	1.0	0.023656750851371245	0.3461823093751064	Lamprologus signatus	m	n
904	FISH20220119_c3_r0_Lamprologus-signatus_su	1970-01-08 03:00:00	0.16913291680482592	194.4999169021107	0.0018835521577751926	1.0	0.0225113494883466	0.4102647150124868	Lamprologus signatus	m	n
905	FISH20220119_c3_r0_Lamprologus-signatus_su	1970-01-08 03:30:00	0.013436133894242471	224.50022158209617	0.0	1.0	0.021928509437412442	0.5768948282949736	Lamprologus signatus	m	n
906	FISH20220119_c3_r0_Lamprologus-signatus_su	1970-01-08 04:00:00	0.08629204283208129	254.5005816852252	0.0003877901501301867	1.0	0.027634886511211838	0.6329621447664746	Lamprologus signatus	m	n
907	FISH20220119_c3_r0_Lamprologus-signatus_su	1970-01-08 04:30:00	0.19968019323315875	284.50008309788933	0.0017727549720237105	1.0	0.02464041982647693	0.5625102526164427	Lamprologus signatus	m	n
908	FISH20220119_c3_r0_Lamprologus-signatus_su	1970-01-08 05:00:00	0.1808993431081243	314.49952911196056	0.002215943715029638	1.0	0.01753700267979915	0.3359532952641911	Lamprologus signatus	m	n
909	FISH20220119_c3_r0_Lamprologus-signatus_su	1970-01-08 05:30:00	0.40386344104183247	344.49983381342787	0.0036561045867493907	1.0	0.01787870479436754	0.29879968716432426	Lamprologus signatus	m	n
910	FISH20220119_c3_r0_Lamprologus-signatus_su	1970-01-08 06:00:00	0.23400717270836743	374.5001938950751	0.0028807268295385296	1.0	0.019035835411005085	0.34506953081570907	Lamprologus signatus	m	n
911	FISH20220119_c3_r0_Lamprologus-signatus_su	1970-01-08 06:30:00	0.7745984627287277	404.4996399091463	0.009196166417373	0.9716359204476206	0.018440447066419643	0.40375850527371543	Lamprologus signatus	m	n
912	FISH20220119_c3_r0_Lamprologus-signatus_su	1970-01-08 07:00:00	6.978450217721526	434.5	0.16014846000443164	0.4274318635054288	0.031303438616942236	0.48908791642481747	Lamprologus signatus	m	d
913	FISH20220119_c3_r0_Lamprologus-signatus_su	1970-01-08 07:30:00	9.329964437433082	464.5003600908537	0.22879618857681014	0.13339981164478423	0.09362332088069329	0.519295422745425	Lamprologus signatus	m	d
914	FISH20220119_c3_r0_Lamprologus-signatus_su	1970-01-08 08:00:00	11.85141202489947	494.4998061049249	0.29832142263586503	0.00520746773031965	0.14962173901000284	0.4976373067535639	Lamprologus signatus	m	d
915	FISH20220119_c3_r0_Lamprologus-signatus_su	1970-01-08 08:30:00	13.657900342727558	510.0	0.4144486692015209	0.0	0.24206480409985215	0.5174926184761144	Lamprologus signatus	m	d
916	FISH20220119_c4_r0_Lamprologus-signatus_su	1970-01-02 00:00:00	0.08610487387240937	14.500415489446569	0.0018835521577751926	0.9392277436153121	0.01556736951817319	0.5344839729004893	Lamprologus signatus	m	n
917	FISH20220119_c4_r0_Lamprologus-signatus_su	1970-01-02 00:30:00	0.04222416904934223	44.499916902110684	0.0	1.0	0.01278607331644803	0.4471108433133954	Lamprologus signatus	m	n
918	FISH20220119_c4_r0_Lamprologus-signatus_su	1970-01-02 01:00:00	0.21525102270911997	74.49947371336768	0.0038779015013018668	0.9670378372389341	0.011860442486164245	0.3844704676764834	Lamprologus signatus	m	n
919	FISH20220119_c4_r0_Lamprologus-signatus_su	1970-01-02 01:30:00	0.3771609175033348	104.49983381342787	0.0038776866829160206	0.9832705517394195	0.007017740348132072	0.18869973862685185	Lamprologus signatus	m	n
920	FISH20220119_c4_r0_Lamprologus-signatus_su	1970-01-02 02:00:00	0.08530549228062706	134.50019389507506	0.001107971857514819	1.0	0.009544021319842848	0.2054306880810133	Lamprologus signatus	m	n
921	FISH20220119_c4_r0_Lamprologus-signatus_su	1970-01-02 02:30:00	0.014228973802372076	164.49975070633207	0.0	1.0	0.00756328904252246	0.17879899634392749	Lamprologus signatus	m	n
922	FISH20220119_c4_r0_Lamprologus-signatus_su	1970-01-02 03:00:00	0.004016912562528423	194.5001107910481	0.0	1.0	0.007901563262204453	0.18278086941128885	Lamprologus signatus	m	n
923	FISH20220119_c4_r0_Lamprologus-signatus_su	1970-01-02 03:30:00	0.02005598070342357	224.50047088803944	0.00016619577862722287	1.0	0.006705703787521793	0.17368105634879394	Lamprologus signatus	m	n
924	FISH20220119_c4_r0_Lamprologus-signatus_su	1970-01-02 04:00:00	0.10315723037545199	254.50002769929642	0.0007201817073846324	1.0	0.00689792228685164	0.17507678195878776	Lamprologus signatus	m	n
925	FISH20220119_c4_r0_Lamprologus-signatus_su	1970-01-02 04:30:00	0.05414030300096617	284.49952911196056	0.001218769043266301	1.0	0.008067266958268367	0.1840863076111216	Lamprologus signatus	m	n
926	FISH20220119_c4_r0_Lamprologus-signatus_su	1970-01-02 05:00:00	0.056784685670319475	314.4998892089519	0.0007201418125415466	1.0	0.008412665446383204	0.18101360855170512	Lamprologus signatus	m	n
927	FISH20220119_c4_r0_Lamprologus-signatus_su	1970-01-02 05:30:00	0.03223694863170617	344.50030469226084	0.0	1.0	0.00906364887527209	0.18894227634230584	Lamprologus signatus	m	n
928	FISH20220119_c4_r0_Lamprologus-signatus_su	1970-01-02 06:00:00	0.07405865142432848	374.4998061049249	0.00033239155725444574	1.0	0.007441576455249144	0.1690125975022565	Lamprologus signatus	m	n
929	FISH20220119_c4_r0_Lamprologus-signatus_su	1970-01-02 06:30:00	0.21097973240321166	404.50016618657213	0.0019942388654996678	0.9753489918014624	0.005684641371996183	0.16518777222180608	Lamprologus signatus	m	n
930	FISH20220119_c4_r0_Lamprologus-signatus_su	1970-01-02 07:00:00	6.867881923312881	434.5005816852252	0.1458090964489502	0.4298376821228741	0.031070838035927258	0.3689643029390611	Lamprologus signatus	m	d
931	FISH20220119_c4_r0_Lamprologus-signatus_su	1970-01-02 07:30:00	11.031085998131156	464.50008309788933	0.24270123538862112	0.10115783059110299	0.06497432817992384	0.5749434566612562	Lamprologus signatus	m	d
932	FISH20220119_c4_r0_Lamprologus-signatus_su	1970-01-02 08:00:00	13.642941972019626	494.4995845105534	0.352224253503961	0.0049858733588166865	0.11213819746694978	0.6122485575998773	Lamprologus signatus	m	d
933	FISH20220119_c4_r0_Lamprologus-signatus_su	1970-01-02 08:30:00	12.18856518558034	524.5	0.31647462884998895	0.019499224462663417	0.09917613836809111	0.5438236421979302	Lamprologus signatus	m	d
934	FISH20220119_c4_r0_Lamprologus-signatus_su	1970-01-02 09:00:00	14.263044860285907	554.5003600908537	0.39787269403357156	0.0	0.15927566142960456	0.5383910167999284	Lamprologus signatus	m	d
935	FISH20220119_c4_r0_Lamprologus-signatus_su	1970-01-02 09:30:00	11.283123272499417	584.4999169021107	0.2471331228186804	0.2176610714087862	0.07257402166004627	0.4113289375636216	Lamprologus signatus	m	d
936	FISH20220119_c4_r0_Lamprologus-signatus_su	1970-01-02 10:00:00	5.7353907580401176	614.4994183147749	0.10653149410004986	0.5251786604620242	0.042111846177539075	0.32260820648684513	Lamprologus signatus	m	d
937	FISH20220119_c4_r0_Lamprologus-signatus_su	1970-01-02 10:30:00	10.110292971316744	644.4997784179038	0.24290937292266784	0.09195656990915134	0.06962474447195258	0.4461477606359425	Lamprologus signatus	m	d
938	FISH20220119_c4_r0_Lamprologus-signatus_su	1970-01-02 11:00:00	8.506372561745403	674.5001384964822	0.18968478200653704	0.22946097169131904	0.05577739123225332	0.3965677720315301	Lamprologus signatus	m	d
939	FISH20220119_c4_r0_Lamprologus-signatus_su	1970-01-02 11:30:00	6.018902768938491	704.4996953077392	0.10802725610769487	0.45942053071851974	0.0427222594213228	0.3605512017421327	Lamprologus signatus	m	d
940	FISH20220119_c4_r0_Lamprologus-signatus_su	1970-01-02 12:00:00	3.858301708352741	734.500055395524	0.057943718147573674	0.6290161754930201	0.030474900238303137	0.35884584336141545	Lamprologus signatus	m	d
941	FISH20220119_c4_r0_Lamprologus-signatus_su	1970-01-02 12:30:00	9.001407939319625	764.5004154894466	0.20879729654866766	0.17173563791479696	0.0680042022425781	0.38292713848633364	Lamprologus signatus	m	d
942	FISH20220119_c4_r0_Lamprologus-signatus_su	1970-01-02 13:00:00	7.992683729408711	794.4999723007036	0.16807933078499807	0.1399922441969974	0.040234330725843724	0.3794954760243211	Lamprologus signatus	m	d
943	FISH20220119_c4_r0_Lamprologus-signatus_su	1970-01-02 13:30:00	7.136381054479386	824.4994737133677	0.11678023378206194	0.25056783557697637	0.03387006678726556	0.34814824811681455	Lamprologus signatus	m	d
944	FISH20220119_c4_r0_Lamprologus-signatus_su	1970-01-02 14:00:00	8.01996784333516	854.4998338134279	0.1857411921116774	0.23792377575891868	0.04317490569045277	0.5002445956778476	Lamprologus signatus	m	d
945	FISH20220119_c4_r0_Lamprologus-signatus_su	1970-01-02 14:30:00	9.809611620704645	884.5001938950751	0.22846379701955571	0.0714087862168301	0.05971476811421394	0.5303152505808805	Lamprologus signatus	m	d
946	FISH20220119_c4_r0_Lamprologus-signatus_su	1970-01-02 15:00:00	6.434850292336741	914.4997507063321	0.12359426070577807	0.17982383247465514	0.03934176413046947	0.45537083247792126	Lamprologus signatus	m	d
947	FISH20220119_c4_r0_Lamprologus-signatus_su	1970-01-02 15:30:00	5.728506405065969	944.5001107910481	0.10519610015510747	0.2548748061156659	0.04133260447961473	0.47388768027984574	Lamprologus signatus	m	d
948	FISH20220119_c4_r0_Lamprologus-signatus_su	1970-01-02 16:00:00	4.563228857161397	974.5004708880394	0.08531383302864107	0.37161376101047033	0.03201844354033564	0.4362247630895427	Lamprologus signatus	m	d
949	FISH20220119_c4_r0_Lamprologus-signatus_su	1970-01-02 16:30:00	3.9844403479126544	1004.4999723007036	0.058944102819788374	0.45504404188133624	0.032204604148858854	0.4600633173329143	Lamprologus signatus	m	d
950	FISH20220119_c4_r0_Lamprologus-signatus_su	1970-01-02 17:00:00	4.438001420698606	1034.4995291119606	0.06531494100049859	0.4205307185197496	0.032928214930078796	0.48483937055793164	Lamprologus signatus	m	d
951	FISH20220119_c4_r0_Lamprologus-signatus_su	1970-01-02 17:30:00	3.641655834025466	1064.499889208952	0.05545091956569909	0.4074340793263904	0.027999657126479928	0.4450894376432434	Lamprologus signatus	m	d
952	FISH20220119_c4_r0_Lamprologus-signatus_su	1970-01-02 18:00:00	4.703245924023106	1094.500249293668	0.08343028087086587	0.22297933632485734	0.03206755456855703	0.463352867099716	Lamprologus signatus	m	d
953	FISH20220119_c4_r0_Lamprologus-signatus_su	1970-01-02 18:30:00	5.936418928500752	1124.499806104925	0.12331726774139937	0.11522907318154119	0.036420574229655	0.5222985955641972	Lamprologus signatus	m	d
954	FISH20220119_c4_r0_Lamprologus-signatus_su	1970-01-02 19:00:00	3.155855294047803	1154.5001661865722	0.04863727010857523	0.7106137824063815	0.02662813507509355	0.3667838086788142	Lamprologus signatus	m	n
955	FISH20220119_c4_r0_Lamprologus-signatus_su	1970-01-02 19:30:00	0.5184397676834436	1184.5005262866323	0.003933300094177608	1.0	0.012342221882578615	0.15987979527780485	Lamprologus signatus	m	n
956	FISH20220119_c4_r0_Lamprologus-signatus_su	1970-01-02 20:00:00	0.15286292764638967	1214.5000276992964	0.0009971746717633372	1.0	0.015362308014867668	0.302097943326966	Lamprologus signatus	m	n
957	FISH20220119_c4_r0_Lamprologus-signatus_su	1970-01-02 20:30:00	0.3276492236459362	1244.4995845105534	0.0033239155725444574	1.0	0.016303808167374857	0.3499456940394197	Lamprologus signatus	m	n
958	FISH20220119_c4_r0_Lamprologus-signatus_su	1970-01-02 21:00:00	0.007715019617423239	1274.499944604476	0.0	1.0	0.012434791415826213	0.2922935475796879	Lamprologus signatus	m	n
959	FISH20220119_c4_r0_Lamprologus-signatus_su	1970-01-02 21:30:00	0.18449138107176516	1304.500304692261	0.0034347127582959394	1.0	0.02294290432038263	0.7079246138509117	Lamprologus signatus	m	n
960	FISH20220119_c4_r0_Lamprologus-signatus_su	1970-01-02 22:00:00	0.021519160191025368	1334.499806104925	5.5398592875740954e-05	1.0	0.02529606215908345	0.7405522134591455	Lamprologus signatus	m	n
961	FISH20220119_c4_r0_Lamprologus-signatus_su	1970-01-02 22:30:00	0.03480287918684752	1364.5002215820962	0.0005539552404165743	1.0	0.025061765616797203	0.7533877547138069	Lamprologus signatus	m	n
962	FISH20220119_c4_r0_Lamprologus-signatus_su	1970-01-02 23:00:00	0.16076345897958355	1394.5005816852251	0.001218769043266301	1.0	0.024249962767172586	0.6632793512759195	Lamprologus signatus	m	n
963	FISH20220119_c4_r0_Lamprologus-signatus_su	1970-01-02 23:30:00	0.006034721152227331	1424.5000830978893	5.5398592875740954e-05	1.0	0.023240930650900986	0.5203727839018456	Lamprologus signatus	m	n
964	FISH20220119_c4_r0_Lamprologus-signatus_su	1970-01-03 00:00:00	0.0005867572399423356	14.499584510553431	0.0	1.0	0.021315883366328663	0.5174570720722809	Lamprologus signatus	m	n
965	FISH20220119_c4_r0_Lamprologus-signatus_su	1970-01-03 00:30:00	0.014049834428409305	44.5	0.0005539552404165743	1.0	0.018898645326013493	0.5144803114821116	Lamprologus signatus	m	n
966	FISH20220119_c4_r0_Lamprologus-signatus_su	1970-01-03 01:00:00	0.013611987768158109	74.50036009085369	0.0	1.0	0.020196960377642483	0.46392273245828414	Lamprologus signatus	m	n
967	FISH20220119_c4_r0_Lamprologus-signatus_su	1970-01-03 01:30:00	0.008913497409131124	104.4998615035178	0.0	1.0	0.019515102454158877	0.46946848493207377	Lamprologus signatus	m	n
968	FISH20220119_c4_r0_Lamprologus-signatus_su	1970-01-03 02:00:00	0.04942891869840976	134.4994183147748	0.0008863774860118553	1.0	0.013995949206793963	0.548485575159701	Lamprologus signatus	m	n
969	FISH20220119_c4_r0_Lamprologus-signatus_su	1970-01-03 02:30:00	0.06539756349740113	164.49977841790383	0.00016618657212497231	1.0	0.01616887825857471	0.5076346325391016	Lamprologus signatus	m	n
970	FISH20220119_c4_r0_Lamprologus-signatus_su	1970-01-03 03:00:00	0.13663135444495084	194.50013849648218	0.0016065591933964877	1.0	0.02467278780702205	0.45217383017461793	Lamprologus signatus	m	n
971	FISH20220119_c4_r0_Lamprologus-signatus_su	1970-01-03 03:30:00	0.04442663601928538	224.4996953077392	0.00044318874300592763	1.0	0.014779210877218752	0.29386699643012076	Lamprologus signatus	m	n
972	FISH20220119_c4_r0_Lamprologus-signatus_su	1970-01-03 04:00:00	0.07127689038366096	254.50005539552404	0.0007201418125415466	1.0	0.016601178803264522	0.30550089751491455	Lamprologus signatus	m	n
973	FISH20220119_c4_r0_Lamprologus-signatus_su	1970-01-03 04:30:00	0.2065965774449488	284.5004154894466	0.002769929643787048	1.0	0.01519822862470946	0.29711257544327296	Lamprologus signatus	m	n
974	FISH20220119_c4_r0_Lamprologus-signatus_su	1970-01-03 05:00:00	0.1357941599033991	314.49991690211067	0.0019943493435266744	1.0	0.015779255640960246	0.3160394861324004	Lamprologus signatus	m	n
975	FISH20220119_c4_r0_Lamprologus-signatus_su	1970-01-03 05:30:00	0.47589176827111607	344.4994737133677	0.006814026923716137	1.0	0.014287706334686406	0.25639950327954536	Lamprologus signatus	m	n
976	FISH20220119_c4_r0_Lamprologus-signatus_su	1970-01-03 06:00:00	0.46769436561480066	374.49983381342787	0.006204298692665633	0.9929647684467096	0.015598772542668712	0.27169594369644035	Lamprologus signatus	m	n
977	FISH20220119_c4_r0_Lamprologus-signatus_su	1970-01-03 06:30:00	0.6238833925724525	404.5001938950751	0.010248739682012077	0.9319151293557144	0.017763361018056482	0.23587395850794982	Lamprologus signatus	m	n
978	FISH20220119_c4_r0_Lamprologus-signatus_su	1970-01-03 07:00:00	8.962032361176714	434.49975070633207	0.21633150517976843	0.35377541410448177	0.03701573282627829	0.40534609072471006	Lamprologus signatus	m	d
979	FISH20220119_c4_r0_Lamprologus-signatus_su	1970-01-03 07:30:00	15.412320368552326	464.5001107910481	0.42671172169288724	0.0	0.050471875380032886	0.5029544449205636	Lamprologus signatus	m	d
980	FISH20220119_c4_r0_Lamprologus-signatus_su	1970-01-03 08:00:00	12.816613864518066	494.50047088803944	0.3380422137277713	0.02825328236662789	0.05823409403145148	0.4841903719689756	Lamprologus signatus	m	d
981	FISH20220119_c4_r0_Lamprologus-signatus_su	1970-01-03 08:30:00	11.507798591391197	524.4999723007036	0.29073181541188853	0.0	0.04554114861933584	0.5270790155018272	Lamprologus signatus	m	d
982	FISH20220119_c4_r0_Lamprologus-signatus_su	1970-01-03 09:00:00	9.594894028961294	554.4995291119606	0.23123372666334274	0.02443077945820176	0.05241747038442168	0.47411219681490696	Lamprologus signatus	m	d
983	FISH20220119_c4_r0_Lamprologus-signatus_su	1970-01-03 09:30:00	11.243492117644202	584.4998892089519	0.24828273875470863	0.022324396188787947	0.039172384775023425	0.5197848270844947	Lamprologus signatus	m	d
984	FISH20220119_c4_r0_Lamprologus-signatus_su	1970-01-03 10:00:00	6.284998184771109	614.5002492936679	0.13212564400864218	0.24907207356933134	0.04685311226932348	0.6102262441872461	Lamprologus signatus	m	d
985	FISH20220119_c4_r0_Lamprologus-signatus_su	1970-01-03 10:30:00	7.911302661863293	644.4997507063321	0.1639244363193175	0.09223865713810869	0.04619019609501518	0.47589427993234157	Lamprologus signatus	m	d
986	FISH20220119_c4_r0_Lamprologus-signatus_su	1970-01-03 11:00:00	5.234222767108315	674.5001661865721	0.10142920452027476	0.4851539995568358	0.03400923238414531	0.5221060217378569	Lamprologus signatus	m	d
987	FISH20220119_c4_r0_Lamprologus-signatus_su	1970-01-03 11:30:00	5.2185102666431415	704.5005262866323	0.1034845714918841	0.49155171458644953	0.03416237670478981	0.4314556978267638	Lamprologus signatus	m	d
988	FISH20220119_c4_r0_Lamprologus-signatus_su	1970-01-03 12:00:00	3.924841842008565	734.5000276992964	0.0680294720514099	0.41006038446623455	0.02933976536142568	0.4740052286495609	Lamprologus signatus	m	d
989	FISH20220119_c4_r0_Lamprologus-signatus_su	1970-01-03 12:30:00	1.3361673118030835	764.4995291119606	0.01855852861337322	0.8544124979225528	0.021583657552264296	0.3513501472136214	Lamprologus signatus	m	d
990	FISH20220119_c4_r0_Lamprologus-signatus_su	1970-01-03 13:00:00	4.48595695743995	794.499944604476	0.08774651008198538	0.4791712829603368	0.031402632956115804	0.41065399507631334	Lamprologus signatus	m	d
991	FISH20220119_c4_r0_Lamprologus-signatus_su	1970-01-03 13:30:00	4.610386186299119	824.5003046922608	0.07977397374106698	0.43011467508725276	0.03162182619213359	0.3663882893031951	Lamprologus signatus	m	d
992	FISH20220119_c4_r0_Lamprologus-signatus_su	1970-01-03 14:00:00	7.42905438781006	854.4998061049249	0.14492271896293835	0.1757243366018503	0.0336160875183751	0.3835583451224449	Lamprologus signatus	m	d
993	FISH20220119_c4_r0_Lamprologus-signatus_su	1970-01-03 14:30:00	4.032293871135836	884.5001661865721	0.05955018834478174	0.4734655439840461	0.03384362745232345	0.421698210661235	Lamprologus signatus	m	d
994	FISH20220119_c4_r0_Lamprologus-signatus_su	1970-01-03 15:00:00	2.3661608633626856	914.5005816852251	0.02675752035898288	0.7156390227688216	0.031427347412500195	0.48989988944717583	Lamprologus signatus	m	d
995	FISH20220119_c4_r0_Lamprologus-signatus_su	1970-01-03 15:30:00	3.2992364048056677	944.5000830978893	0.04215832917843887	0.6506010747327018	0.03287224482489855	0.5051658678678259	Lamprologus signatus	m	d
996	FISH20220119_c4_r0_Lamprologus-signatus_su	1970-01-03 16:00:00	3.638318112204527	974.4995845105534	0.051908481524569276	0.5042379923549942	0.03210077941324204	0.5253176661224449	Lamprologus signatus	m	d
997	FISH20220119_c4_r0_Lamprologus-signatus_su	1970-01-03 16:30:00	2.9962667302311323	1004.5	0.0458120983824507	0.6202636826944383	0.028879926887049358	0.4294354707316475	Lamprologus signatus	m	d
998	FISH20220119_c4_r0_Lamprologus-signatus_su	1970-01-03 17:00:00	3.1268387471014796	1034.5003600908537	0.045205251786604624	0.6190792753864052	0.027244372642175826	0.41653937210584785	Lamprologus signatus	m	d
999	FISH20220119_c4_r0_Lamprologus-signatus_su	1970-01-03 17:30:00	3.566021811599092	1064.4998615035179	0.04886155891640352	0.5797462744446291	0.03180180227548864	0.4762538616078021	Lamprologus signatus	m	d
1000	FISH20220119_c4_r0_Lamprologus-signatus_su	1970-01-03 18:00:00	3.1888304290750895	1094.4994183147749	0.05246246745332669	0.6085535427400144	0.03138292185589951	0.6103011443068023	Lamprologus signatus	m	d
1001	FISH20220119_c4_r0_Lamprologus-signatus_su	1970-01-03 18:30:00	5.8246787842027405	1124.4997784179038	0.10863062264569023	0.2232993574119211	0.03717298734421671	0.5174521867382994	Lamprologus signatus	m	d
1002	FISH20220119_c4_r0_Lamprologus-signatus_su	1970-01-03 19:00:00	1.4696514528589455	1154.5001384964821	0.015788598969586173	0.8968478200653703	0.0207255058590808	0.4049774015751028	Lamprologus signatus	m	n
1003	FISH20220119_c4_r0_Lamprologus-signatus_su	1970-01-03 19:30:00	0.49645622726199506	1184.4996399091463	0.0049858733588166865	0.9992244196997396	0.035367969779290194	0.8473785453571597	Lamprologus signatus	m	n
1004	FISH20220119_c4_r0_Lamprologus-signatus_su	1970-01-03 20:00:00	0.3036994187339083	1214.500055395524	0.0021604254376246398	1.0	0.031841856754934686	0.7154172198907941	Lamprologus signatus	m	n
1005	FISH20220119_c4_r0_Lamprologus-signatus_su	1970-01-03 20:30:00	0.181574103776406	1244.5004154894466	0.001329566229017783	1.0	0.022353805662514197	0.3860385917374168	Lamprologus signatus	m	n
1006	FISH20220119_c4_r0_Lamprologus-signatus_su	1970-01-03 21:00:00	0.005315375299368004	1274.4999169021107	0.0	1.0	0.02751153559489824	0.44993960693590096	Lamprologus signatus	m	n
1007	FISH20220119_c4_r0_Lamprologus-signatus_su	1970-01-03 21:30:00	0.0011846542868552783	1304.4994737133677	0.0	1.0	0.027510316368645128	0.44095039186977886	Lamprologus signatus	m	n
1008	FISH20220119_c4_r0_Lamprologus-signatus_su	1970-01-03 22:00:00	0.013002654482411792	1334.4998338134278	0.00022158209616662973	1.0	0.02898816532158299	0.44707774284759944	Lamprologus signatus	m	n
1009	FISH20220119_c4_r0_Lamprologus-signatus_su	1970-01-03 22:30:00	0.03418655441682773	1364.500193895075	0.001329566229017783	1.0	0.02808558929423983	0.4563194786426464	Lamprologus signatus	m	n
1010	FISH20220119_c4_r0_Lamprologus-signatus_su	1970-01-03 23:00:00	0.01361848566334683	1394.499750706332	0.00011079718575148191	1.0	0.03184183567638897	0.452942136247087	Lamprologus signatus	m	n
1011	FISH20220119_c4_r0_Lamprologus-signatus_su	1970-01-03 23:30:00	0.019515483405413155	1424.500110791048	0.0	1.0	0.0200360471766193	0.3733864615102561	Lamprologus signatus	m	n
1012	FISH20220119_c4_r0_Lamprologus-signatus_su	1970-01-04 00:00:00	0.000441523227139129	14.500470888039445	0.0	1.0	0.00785008046254647	0.30277023620638105	Lamprologus signatus	m	n
1013	FISH20220119_c4_r0_Lamprologus-signatus_su	1970-01-04 00:30:00	0.08203416721500602	44.50002769929644	0.0008309788931361143	1.0	0.01506182630168935	0.3416281573916218	Lamprologus signatus	m	n
1014	FISH20220119_c4_r0_Lamprologus-signatus_su	1970-01-04 01:00:00	0.30692864607419074	74.49952911196056	0.0033239155725444574	1.0	0.02156601039025158	0.5056891272027069	Lamprologus signatus	m	n
1015	FISH20220119_c4_r0_Lamprologus-signatus_su	1970-01-04 01:30:00	0.38216010808712	104.49988920895191	0.004597828495457567	0.996454686461334	0.021047351559796867	0.5583415552451805	Lamprologus signatus	m	n
1016	FISH20220119_c4_r0_Lamprologus-signatus_su	1970-01-04 02:00:00	0.5405515146480032	134.5003046922608	0.009916348124757631	0.9406681070300814	0.034000225382951284	0.807344097326163	Lamprologus signatus	m	n
1017	FISH20220119_c4_r0_Lamprologus-signatus_su	1970-01-04 02:30:00	0.5323918381882689	164.49980610492494	0.007700404409727993	0.9381197717577974	0.016166110104535385	0.5914841435002769	Lamprologus signatus	m	n
1018	FISH20220119_c4_r0_Lamprologus-signatus_su	1970-01-04 03:00:00	0.3217698545530646	194.50016618657213	0.002658985153999557	1.0	0.012479978478786562	0.5918447598761895	Lamprologus signatus	m	n
1019	FISH20220119_c4_r0_Lamprologus-signatus_su	1970-01-04 03:30:00	0.20861601492725287	224.5005816852252	0.0031577197939172347	1.0	0.026493835097314074	0.668723533338783	Lamprologus signatus	m	n
1020	FISH20220119_c4_r0_Lamprologus-signatus_su	1970-01-04 04:00:00	0.350615847269442	254.5000830978893	0.005650656473325578	1.0	0.02502373171224399	0.6017632972321378	Lamprologus signatus	m	n
1021	FISH20220119_c4_r0_Lamprologus-signatus_su	1970-01-04 04:30:00	0.16985196128956687	284.4995845105534	0.0005539859287574095	1.0	0.03096467163216076	0.6349133895705802	Lamprologus signatus	m	n
1022	FISH20220119_c4_r0_Lamprologus-signatus_su	1970-01-04 05:00:00	1.3621879705202544	314.5	0.019942388654996677	0.8171947706625304	0.03293563880715493	0.7456344497803689	Lamprologus signatus	m	n
1023	FISH20220119_c4_r0_Lamprologus-signatus_su	1970-01-04 05:30:00	0.7952792723393667	344.5003600908537	0.009473159381751703	0.9664838513101767	0.025143780441552528	0.6028787356448252	Lamprologus signatus	m	n
1024	FISH20220119_c4_r0_Lamprologus-signatus_su	1970-01-04 06:00:00	0.21245579780846946	374.4998615035178	0.0007201817073846324	1.0	0.023503390797116844	0.4788811554518	Lamprologus signatus	m	n
1025	FISH20220119_c4_r0_Lamprologus-signatus_su	1970-01-04 06:30:00	1.5885364926199166	404.4994183147748	0.016120990526840618	0.8618913079607778	0.012239227841354216	0.2832660036959743	Lamprologus signatus	m	n
1026	FISH20220119_c4_r0_Lamprologus-signatus_su	1970-01-04 07:00:00	9.810538836229254	434.4997784179038	0.22712164857079548	0.19837137159317528	0.022095377667946173	0.2781464995400818	Lamprologus signatus	m	d
1027	FISH20220119_c4_r0_Lamprologus-signatus_su	1970-01-04 07:30:00	11.940608852765859	464.5001384964822	0.30746219046036233	0.0	0.06281796563412495	0.44828027085023814	Lamprologus signatus	m	d
1028	FISH20220119_c4_r0_Lamprologus-signatus_su	1970-01-04 08:00:00	10.898546115470209	494.49969530773916	0.2696249515262312	0.0	0.043308326240864475	0.42630581815574864	Lamprologus signatus	m	d
1029	FISH20220119_c4_r0_Lamprologus-signatus_su	1970-01-04 08:30:00	12.093205016208756	524.500055395524	0.30744515843119874	0.0	0.059314052541471485	0.4620455632258468	Lamprologus signatus	m	d
1030	FISH20220119_c4_r0_Lamprologus-signatus_su	1970-01-04 09:00:00	11.808831477714342	554.5004154894466	0.3027533100659243	0.00044318874300592763	0.06083348440308416	0.6587863186657303	Lamprologus signatus	m	d
1031	FISH20220119_c4_r0_Lamprologus-signatus_su	1970-01-04 09:30:00	10.821673150404713	584.4999723007036	0.2536147581851421	0.022768821671929534	0.07105556322181465	0.6411780549973128	Lamprologus signatus	m	d
1032	FISH20220119_c4_r0_Lamprologus-signatus_su	1970-01-04 10:00:00	11.942472342430063	614.4994737133677	0.29605008032795965	0.0	0.08202417009364253	0.595853618994549	Lamprologus signatus	m	d
1033	FISH20220119_c4_r0_Lamprologus-signatus_su	1970-01-04 10:30:00	12.447264621286891	644.4998338134279	0.333924218923111	0.0	0.10352775765319071	0.5324856562251595	Lamprologus signatus	m	d
1034	FISH20220119_c4_r0_Lamprologus-signatus_su	1970-01-04 11:00:00	9.391436300625978	674.5001938950751	0.2272450279762894	0.06337599024984765	0.07040399138098323	0.5154905769437563	Lamprologus signatus	m	d
1035	FISH20220119_c4_r0_Lamprologus-signatus_su	1970-01-04 11:30:00	7.593812374720232	704.4997507063321	0.16702675752035898	0.10691928425018005	0.05951660574726276	0.5555436577572775	Lamprologus signatus	m	d
1036	FISH20220119_c4_r0_Lamprologus-signatus_su	1970-01-04 12:00:00	7.431606829738025	734.5001107910481	0.16208730334588964	0.15233769111455794	0.05409921544088659	0.5492369979373376	Lamprologus signatus	m	d
1037	FISH20220119_c4_r0_Lamprologus-signatus_su	1970-01-04 12:30:00	6.578901850826669	764.5004708880394	0.13101767215112736	0.1298543017007368	0.04127560937118481	0.5098938424464045	Lamprologus signatus	m	d
1038	FISH20220119_c4_r0_Lamprologus-signatus_su	1970-01-04 13:00:00	5.853209931935758	794.5000276992964	0.1136225139881447	0.1865270622126198	0.03832824420675316	0.54688304501624	Lamprologus signatus	m	d
1039	FISH20220119_c4_r0_Lamprologus-signatus_su	1970-01-04 13:30:00	6.489751236003352	824.4995291119606	0.11589385629605008	0.22635865049027754	0.038901394848173454	0.5108976873531523	Lamprologus signatus	m	d
1040	FISH20220119_c4_r0_Lamprologus-signatus_su	1970-01-04 14:00:00	5.247290810802748	854.4998892089519	0.0943385774429426	0.31614225570573895	0.04390106709914247	0.49842855932533864	Lamprologus signatus	m	d
1041	FISH20220119_c4_r0_Lamprologus-signatus_su	1970-01-04 14:30:00	4.80035146523065	884.5002492936679	0.08304249072073569	0.3172677413993685	0.03608452499364288	0.4955510041809714	Lamprologus signatus	m	d
1042	FISH20220119_c4_r0_Lamprologus-signatus_su	1970-01-04 15:00:00	5.892984694454812	914.4998061049249	0.1029305855631267	0.16492161099108082	0.03491841128418127	0.48248615238850745	Lamprologus signatus	m	d
1043	FISH20220119_c4_r0_Lamprologus-signatus_su	1970-01-04 15:30:00	7.297401412176725	944.5001661865721	0.14203412364280965	0.032794150232661204	0.04292501625290809	0.47600890116460504	Lamprologus signatus	m	d
1044	FISH20220119_c4_r0_Lamprologus-signatus_su	1970-01-04 16:00:00	5.245390132946443	974.5005262866323	0.09257104869536313	0.21948922497368567	0.03847108418246583	0.5368443922774386	Lamprologus signatus	m	d
1045	FISH20220119_c4_r0_Lamprologus-signatus_su	1970-01-04 16:30:00	9.14311198717602	1004.5000276992964	0.2049193950473658	0.01966650047088804	0.05779860165416951	0.5079184345335348	Lamprologus signatus	m	d
1046	FISH20220119_c4_r0_Lamprologus-signatus_su	1970-01-04 17:00:00	7.549696641951866	1034.4995291119606	0.1547282699019445	0.10281978837737521	0.04993756418559375	0.5295590190538558	Lamprologus signatus	m	d
1047	FISH20220119_c4_r0_Lamprologus-signatus_su	1970-01-04 17:30:00	6.615302964838351	1064.499944604476	0.13610680257035232	0.12536007090627077	0.04408333132679935	0.5372376553518494	Lamprologus signatus	m	d
1048	FISH20220119_c4_r0_Lamprologus-signatus_su	1970-01-04 18:00:00	8.75080602390176	1094.500304692261	0.18552988754085648	0.008198991745609662	0.050518106386173975	0.5084511368117163	Lamprologus signatus	m	d
1049	FISH20220119_c4_r0_Lamprologus-signatus_su	1970-01-04 18:30:00	12.361577664555973	1124.499806104925	0.3063542186028475	0.0	0.09088343974341821	0.477611667993707	Lamprologus signatus	m	d
1050	FISH20220119_c4_r0_Lamprologus-signatus_su	1970-01-04 19:00:00	2.074098384207539	1154.5001661865722	0.025094172390870816	0.849434965654775	0.019066712431471653	0.5124302999056688	Lamprologus signatus	m	n
1051	FISH20220119_c4_r0_Lamprologus-signatus_su	1970-01-04 19:30:00	0.5193941869092916	1184.5005816852251	0.007257215666722066	0.9417206802947206	0.011503034168358559	0.1996424626752013	Lamprologus signatus	m	n
1052	FISH20220119_c4_r0_Lamprologus-signatus_su	1970-01-04 20:00:00	0.5651321107864147	1214.5000830978893	0.0049858733588166865	1.0	0.017376031551138316	0.5741629313350677	Lamprologus signatus	m	n
1053	FISH20220119_c4_r0_Lamprologus-signatus_su	1970-01-04 20:30:00	0.4863982547066136	1244.4995845105534	0.0016065591933964877	1.0	0.018907144918193782	0.5917486334733508	Lamprologus signatus	m	n
1054	FISH20220119_c4_r0_Lamprologus-signatus_su	1970-01-04 21:00:00	0.31999389213827484	1274.499944604476	0.0022712164857079547	1.0	0.020721818261567278	0.6089499546944775	Lamprologus signatus	m	n
1055	FISH20220119_c4_r0_Lamprologus-signatus_su	1970-01-04 21:30:00	0.18138065791506477	1304.5003600908537	0.0007755803002603734	1.0	0.01708134901607817	0.5484434882880542	Lamprologus signatus	m	n
1056	FISH20220119_c4_r0_Lamprologus-signatus_su	1970-01-04 22:00:00	0.12383520411219	1334.4998615035179	0.00116337045039056	1.0	0.018769960855836043	0.5516441890768645	Lamprologus signatus	m	n
1057	FISH20220119_c4_r0_Lamprologus-signatus_su	1970-01-04 22:30:00	0.1712769502626062	1364.4994183147749	0.0005539859287574095	1.0	0.015666593289970412	0.5437678065066135	Lamprologus signatus	m	n
1058	FISH20220119_c4_r0_Lamprologus-signatus_su	1970-01-04 23:00:00	0.26049027587609974	1394.4997784179038	0.0013848881010414358	1.0	0.015472173275569089	0.5407499442717254	Lamprologus signatus	m	n
1059	FISH20220119_c4_r0_Lamprologus-signatus_su	1970-01-04 23:30:00	0.016278290623458775	1424.5001384964821	0.0	1.0	0.022190042915889163	0.6346652625296543	Lamprologus signatus	m	n
1060	FISH20220119_c4_r0_Lamprologus-signatus_su	1970-01-05 00:00:00	0.13345864156072304	14.499639909146307	0.0006647831145088915	1.0	0.023253987995004412	0.6680415359419503	Lamprologus signatus	m	n
1061	FISH20220119_c4_r0_Lamprologus-signatus_su	1970-01-05 00:30:00	0.37664232830701666	44.50005539552404	0.006148903168623975	0.966374916906714	0.026749105316299492	0.7032711028734333	Lamprologus signatus	m	n
1062	FISH20220119_c4_r0_Lamprologus-signatus_su	1970-01-05 01:00:00	0.06077354569867893	74.50041548944657	0.00027699296437870476	1.0	0.020988163692475734	0.5739104195408028	Lamprologus signatus	m	n
1063	FISH20220119_c4_r0_Lamprologus-signatus_su	1970-01-05 01:30:00	0.05030105051196971	104.49991690211068	5.5398592875740954e-05	1.0	0.02314436715406458	0.6381579593937513	Lamprologus signatus	m	n
1064	FISH20220119_c4_r0_Lamprologus-signatus_su	1970-01-05 02:00:00	0.13066733980732143	134.49947371336768	0.001218769043266301	1.0	0.024030774178014205	0.6149019723157023	Lamprologus signatus	m	n
1065	FISH20220119_c4_r0_Lamprologus-signatus_su	1970-01-05 02:30:00	2.1520031598516867	164.49983381342787	0.03960779968978507	0.7458453356968757	0.03266294146785496	0.7871382191746561	Lamprologus signatus	m	n
1066	FISH20220119_c4_r0_Lamprologus-signatus_su	1970-01-05 03:00:00	0.195822359039878	194.50019389507506	0.0021051465292781565	1.0	0.021602337913191525	0.6295144416453685	Lamprologus signatus	m	n
1067	FISH20220119_c4_r0_Lamprologus-signatus_su	1970-01-05 03:30:00	0.08571125414991973	224.4996953077392	0.00033239155725444574	1.0	0.02489515266804474	0.6547456328571373	Lamprologus signatus	m	n
1068	FISH20220119_c4_r0_Lamprologus-signatus_su	1970-01-05 04:00:00	0.3628288660976055	254.5001107910481	0.006204298692665633	0.9925216042543763	0.02418181844137689	0.5900564331694979	Lamprologus signatus	m	n
1069	FISH20220119_c4_r0_Lamprologus-signatus_su	1970-01-05 04:30:00	0.1341592940928671	284.50047088803944	0.00232674090078112	1.0	0.020594973770616823	0.5950950072393759	Lamprologus signatus	m	n
1070	FISH20220119_c4_r0_Lamprologus-signatus_su	1970-01-05 05:00:00	0.38254371042945556	314.4999723007036	0.0049858733588166865	0.9743504514985319	0.02038083661055015	0.5063811871630021	Lamprologus signatus	m	n
1071	FISH20220119_c4_r0_Lamprologus-signatus_su	1970-01-05 05:30:00	2.081894366695155	344.49952911196056	0.039056007977397375	0.6424574815799678	0.013397820980828947	0.21980970638893962	Lamprologus signatus	m	n
1072	FISH20220119_c4_r0_Lamprologus-signatus_su	1970-01-05 06:00:00	2.27396924818428	374.4998892089519	0.05273653888765788	0.6461333924218923	0.014929808080035223	0.20843331427754794	Lamprologus signatus	m	n
1073	FISH20220119_c4_r0_Lamprologus-signatus_su	1970-01-05 06:30:00	1.8357642621841397	404.50024929366793	0.03318375713256883	0.7723117832807047	0.015982462538203828	0.34367791909587897	Lamprologus signatus	m	n
1074	FISH20220119_c4_r0_Lamprologus-signatus_su	1970-01-05 07:00:00	11.382200358869634	434.49975070633207	0.2847487673813085	0.15722120658135283	0.029021931248405627	0.46655153546015793	Lamprologus signatus	m	d
1075	FISH20220119_c4_r0_Lamprologus-signatus_su	1970-01-05 07:30:00	14.7976551578379	464.50016618657213	0.37707733215156214	0.03152005317970308	0.050599810847524754	0.46179923643788023	Lamprologus signatus	m	d
1076	FISH20220119_c4_r0_Lamprologus-signatus_su	1970-01-05 08:00:00	14.903654475385103	494.5005262866323	0.3976510996620686	0.01445903274056839	0.07178129793797414	0.5567292792968924	Lamprologus signatus	m	d
1077	FISH20220119_c4_r0_Lamprologus-signatus_su	1970-01-05 08:30:00	8.020404207720267	524.5000276992964	0.18918619467065537	0.30895795246800734	0.049736239450547136	0.6158480811719682	Lamprologus signatus	m	d
1078	FISH20220119_c4_r0_Lamprologus-signatus_su	1970-01-05 09:00:00	4.614247523214405	554.4995845105534	0.08171292449171791	0.40435432940003324	0.04048646517885856	0.6804150902508208	Lamprologus signatus	m	d
1079	FISH20220119_c4_r0_Lamprologus-signatus_su	1970-01-05 09:30:00	7.893723720131696	584.499944604476	0.15765566142255705	0.10586084644360735	0.04608339929489841	0.5189763782895097	Lamprologus signatus	m	d
1080	FISH20220119_c4_r0_Lamprologus-signatus_su	1970-01-05 10:00:00	6.9855525478334695	614.5003046922608	0.14436873303418093	0.13821948922497368	0.035794692052784384	0.5214854379095758	Lamprologus signatus	m	d
1081	FISH20220119_c4_r0_Lamprologus-signatus_su	1970-01-05 10:30:00	7.6434722750902075	644.4998061049249	0.1574428009528558	0.13506176943105644	0.03998109589694489	0.5933508551750424	Lamprologus signatus	m	d
1082	FISH20220119_c4_r0_Lamprologus-signatus_su	1970-01-05 11:00:00	9.798715550203775	674.5002215820962	0.18668291602038556	0.027309993352537115	0.04344054249770018	0.6809891905099241	Lamprologus signatus	m	d
1083	FISH20220119_c4_r0_Lamprologus-signatus_su	1970-01-05 11:30:00	9.856161153573122	704.5005816852251	0.21411556146473879	0.019500304692260818	0.04280046855203499	0.5947557639429781	Lamprologus signatus	m	d
1084	FISH20220119_c4_r0_Lamprologus-signatus_su	1970-01-05 12:00:00	8.175379654758972	734.5000830978893	0.18181818181818182	0.11533987036729267	0.05078683147252452	0.5237486333655837	Lamprologus signatus	m	d
1085	FISH20220119_c4_r0_Lamprologus-signatus_su	1970-01-05 12:30:00	8.44570467760386	764.4995845105534	0.18536369176222925	0.08847155282255831	0.03384610179457039	0.4241657419989843	Lamprologus signatus	m	d
1086	FISH20220119_c4_r0_Lamprologus-signatus_su	1970-01-05 13:00:00	6.357598639514966	794.5	0.13477730999335255	0.09550188344781742	0.03782489436751514	0.575928577654744	Lamprologus signatus	m	d
1087	FISH20220119_c4_r0_Lamprologus-signatus_su	1970-01-05 13:30:00	6.043354133281589	824.5003600908537	0.11750041548944656	0.2372721732867985	0.0370024118581315	0.5706699685857254	Lamprologus signatus	m	d
1088	FISH20220119_c4_r0_Lamprologus-signatus_su	1970-01-05 14:00:00	7.803989142322219	854.4998615035178	0.16841172234225252	0.04204753199268738	0.03540568267640213	0.4829555638110269	Lamprologus signatus	m	d
1089	FISH20220119_c4_r0_Lamprologus-signatus_su	1970-01-05 14:30:00	6.007501566055843	884.4994183147749	0.11888538031134009	0.20115229073181543	0.03550135383645153	0.5644986773585784	Lamprologus signatus	m	d
1090	FISH20220119_c4_r0_Lamprologus-signatus_su	1970-01-05 15:00:00	4.759864107778854	914.4997784179038	0.09273210724573454	0.3170839796144472	0.03528108161322643	0.5728711825967027	Lamprologus signatus	m	d
1091	FISH20220119_c4_r0_Lamprologus-signatus_su	1970-01-05 15:30:00	4.557460695331968	944.5001384964822	0.07849980610492494	0.25112182150573376	0.03455409123942529	0.600569118706148	Lamprologus signatus	m	d
1092	FISH20220119_c4_r0_Lamprologus-signatus_su	1970-01-05 16:00:00	4.401929330074529	974.4996399091463	0.07955237936956401	0.38895352058057725	0.032850184449876765	0.5500789022605808	Lamprologus signatus	m	d
1093	FISH20220119_c4_r0_Lamprologus-signatus_su	1970-01-05 16:30:00	4.7855435267549185	1004.500055395524	0.09195656990915134	0.21676268557500553	0.03204002437098148	0.5136196107486666	Lamprologus signatus	m	d
1094	FISH20220119_c4_r0_Lamprologus-signatus_su	1970-01-05 17:00:00	5.230766966287931	1034.5004154894466	0.09628275441803778	0.16226247853304526	0.03479526943261649	0.5832616410366578	Lamprologus signatus	m	d
1095	FISH20220119_c4_r0_Lamprologus-signatus_su	1970-01-05 17:30:00	4.115796120991689	1064.4999169021107	0.07212896792421472	0.3284582571602681	0.035265395455653464	0.5765387061007042	Lamprologus signatus	m	d
1096	FISH20220119_c4_r0_Lamprologus-signatus_su	1970-01-05 18:00:00	3.548755523341622	1094.4994183147749	0.058722508448285415	0.6020719073735528	0.03472638314931872	0.5723176693812152	Lamprologus signatus	m	d
1097	FISH20220119_c4_r0_Lamprologus-signatus_su	1970-01-05 18:30:00	7.390222737021605	1124.4998338134278	0.17155993795701308	0.06459118103257257	0.037333801998260696	0.5576774835931451	Lamprologus signatus	m	d
1098	FISH20220119_c4_r0_Lamprologus-signatus_su	1970-01-05 19:00:00	4.608091828823089	1154.500193895075	0.05312725056783558	0.7553044152678522	0.05105357531621256	0.5360374975152118	Lamprologus signatus	m	n
1099	FISH20220119_c4_r0_Lamprologus-signatus_su	1970-01-05 19:30:00	0.4441247552219124	1184.499695307739	0.006481635366461692	0.9918010082543903	0.02212085504329809	0.5528031960994249	Lamprologus signatus	m	n
1100	FISH20220119_c4_r0_Lamprologus-signatus_su	1970-01-05 20:00:00	0.12438978035833523	1214.500055395524	0.0019388433414580103	1.0	0.020013655521134016	0.3689641132321055	Lamprologus signatus	m	n
1101	FISH20220119_c4_r0_Lamprologus-signatus_su	1970-01-05 20:30:00	0.46050471763698525	1244.5004708880394	0.005262866323195391	0.9858179602238103	0.020079739514142724	0.4300276938279518	Lamprologus signatus	m	n
1102	FISH20220119_c4_r0_Lamprologus-signatus_su	1970-01-05 21:00:00	0.1485967289916353	1274.4999723007036	0.001274167636142042	1.0	0.02090536312460408	0.4713581274227532	Lamprologus signatus	m	n
1103	FISH20220119_c4_r0_Lamprologus-signatus_su	1970-01-05 21:30:00	0.12551987252857696	1304.4994737133677	0.002382139493656861	0.9774527726995734	0.019889113338038975	0.4753600086319148	Lamprologus signatus	m	n
1104	FISH20220119_c4_r0_Lamprologus-signatus_su	1970-01-05 22:00:00	0.030683158285269158	1334.499889208952	0.0004985597163749169	1.0	0.022136861946273317	0.482064580301653	Lamprologus signatus	m	n
1105	FISH20220119_c4_r0_Lamprologus-signatus_su	1970-01-05 22:30:00	0.35220655979619675	1364.500249293668	0.002382139493656861	1.0	0.017951252030451725	0.4677443895321305	Lamprologus signatus	m	n
1106	FISH20220119_c4_r0_Lamprologus-signatus_su	1970-01-05 23:00:00	0.11051735784054524	1394.499750706332	0.001384964821893524	1.0	0.019001469564321746	0.42926493711748887	Lamprologus signatus	m	n
1107	FISH20220119_c4_r0_Lamprologus-signatus_su	1970-01-05 23:30:00	0.3095595408304724	1424.500110791048	0.0029913582982495014	1.0	0.019203038933674445	0.4580815488282925	Lamprologus signatus	m	n
1108	FISH20220119_c4_r0_Lamprologus-signatus_su	1970-01-06 00:00:00	0.017295092596289707	14.50052628663232	0.0	1.0	0.020914655229488523	0.4439367033221606	Lamprologus signatus	m	n
1109	FISH20220119_c4_r0_Lamprologus-signatus_su	1970-01-06 00:30:00	0.0010640758967832833	44.50002769929644	0.0	1.0	0.022503769527570265	0.44955705554012065	Lamprologus signatus	m	n
1110	FISH20220119_c4_r0_Lamprologus-signatus_su	1970-01-06 01:00:00	0.12912319029603356	74.49952911196056	0.002437538086532602	1.0	0.0210439892686936	0.39426083762724523	Lamprologus signatus	m	n
1111	FISH20220119_c4_r0_Lamprologus-signatus_su	1970-01-06 01:30:00	0.0005258483802157246	104.49994460447596	0.0	1.0	0.01868057136683967	0.3235294117648018	Lamprologus signatus	m	n
1112	FISH20220119_c4_r0_Lamprologus-signatus_su	1970-01-06 02:00:00	0.0005258483802157238	134.5003046922608	0.0	1.0	0.015577271387283653	0.3235294117648018	Lamprologus signatus	m	n
1113	FISH20220119_c4_r0_Lamprologus-signatus_su	1970-01-06 02:30:00	0.04557959365647677	164.49980610492494	0.0007755803002603734	1.0	0.0247467124914681	0.43734350206590017	Lamprologus signatus	m	n
1114	FISH20220119_c4_r0_Lamprologus-signatus_su	1970-01-06 03:00:00	0.025549973366905447	194.50016618657213	5.5395524041657433e-05	1.0	0.02013000829324548	0.4017300318848006	Lamprologus signatus	m	n
1115	FISH20220119_c4_r0_Lamprologus-signatus_su	1970-01-06 03:30:00	0.05670798452080563	224.5005816852252	0.00027699296437870476	1.0	0.018514424343409053	0.33709112715404166	Lamprologus signatus	m	n
1116	FISH20220119_c4_r0_Lamprologus-signatus_su	1970-01-06 04:00:00	0.19391146532614398	254.5000830978893	0.00232674090078112	0.975846213506177	0.02266706719224593	0.6129152740608692	Lamprologus signatus	m	n
1117	FISH20220119_c4_r0_Lamprologus-signatus_su	1970-01-06 04:30:00	0.10551211694561094	284.4995845105534	0.0010525732646390782	1.0	0.022049807284434213	0.46631899443512015	Lamprologus signatus	m	n
1118	FISH20220119_c4_r0_Lamprologus-signatus_su	1970-01-06 05:00:00	0.8954171180328594	314.5	0.009805007755373366	0.9393972966984268	0.02018686098941047	0.4692958576600009	Lamprologus signatus	m	n
1119	FISH20220119_c4_r0_Lamprologus-signatus_su	1970-01-06 05:30:00	2.383974170459098	344.5003600908537	0.03395933743282921	0.7281591047587391	0.020788144919255482	0.4734524058130681	Lamprologus signatus	m	n
1120	FISH20220119_c4_r0_Lamprologus-signatus_su	1970-01-06 06:00:00	1.3216219446031592	374.49991690211067	0.01733975957010692	0.8993961553376544	0.020533437935079103	0.4407139281444703	Lamprologus signatus	m	n
1121	FISH20220119_c4_r0_Lamprologus-signatus_su	1970-01-06 06:30:00	1.001866689143461	404.4994183147748	0.011245914353775414	0.9553487341421528	0.02032662420419193	0.3922321308524761	Lamprologus signatus	m	n
1122	FISH20220119_c4_r0_Lamprologus-signatus_su	1970-01-06 07:00:00	10.706353786477136	434.4997784179038	0.24457123864391758	0.16048083314868158	0.029844569360503732	0.5648835494447638	Lamprologus signatus	m	d
1123	FISH20220119_c4_r0_Lamprologus-signatus_su	1970-01-06 07:30:00	18.343264718698435	464.5001384964822	0.2876848928037228	0.019998892028142486	0.04343169049773828	0.642564067182771	Lamprologus signatus	m	d
1124	FISH20220119_c4_r0_Lamprologus-signatus_su	1970-01-06 08:00:00	27.354457344084835	494.49969530773916	0.3499529111960556	0.0	0.04281498850018086	0.595932637911761	Lamprologus signatus	m	d
1125	FISH20220119_c4_r0_Lamprologus-signatus_su	1970-01-06 08:30:00	17.356104646437192	524.500055395524	0.3134832705517394	0.0	0.04945157435756381	0.5731161058101594	Lamprologus signatus	m	d
1126	FISH20220119_c4_r0_Lamprologus-signatus_su	1970-01-06 09:00:00	7.739558951937408	555.2339118506591	0.16329695234687183	0.17033458579352298	0.04630328995786337	0.3476955675363808	Lamprologus signatus	m	d
1127	FISH20220119_c4_r0_Lamprologus-signatus_su	1970-01-06 09:30:00	3.1342949969412772	584.5001661865721	0.055229337469532465	0.5995457567028584	0.035937369988151	0.5220942603719867	Lamprologus signatus	m	d
1128	FISH20220119_c4_r0_Lamprologus-signatus_su	1970-01-06 10:00:00	4.510692658609341	614.5005816852251	0.09002271342307905	0.3473491773308958	0.03454445173185859	0.5423908708821739	Lamprologus signatus	m	d
1129	FISH20220119_c4_r0_Lamprologus-signatus_su	1970-01-06 10:30:00	4.958304951629753	644.5000830978893	0.09029970638745775	0.3020885269514154	0.03159525772804485	0.43164287174899674	Lamprologus signatus	m	d
1130	FISH20220119_c4_r0_Lamprologus-signatus_su	1970-01-06 11:00:00	5.585534270291494	674.4995845105534	0.1093014237438369	0.324857348623345	0.03268905608036783	0.48823009031598424	Lamprologus signatus	m	d
1131	FISH20220119_c4_r0_Lamprologus-signatus_su	1970-01-06 11:30:00	4.855262880487686	704.499944604476	0.09234433857744294	0.3272767560381121	0.03471611584567806	0.5981848495685492	Lamprologus signatus	m	d
1132	FISH20220119_c4_r0_Lamprologus-signatus_su	1970-01-06 12:00:00	5.090944708754404	734.5003600908537	0.09838790094731593	0.277159160157332	0.03449090737891133	0.5155657655976724	Lamprologus signatus	m	d
1133	FISH20220119_c4_r0_Lamprologus-signatus_su	1970-01-06 12:30:00	8.697175291764612	764.4998615035178	0.17999002825328236	0.06886045094454601	0.036575581067355416	0.47854436599025346	Lamprologus signatus	m	d
1134	FISH20220119_c4_r0_Lamprologus-signatus_su	1970-01-06 13:00:00	7.097624203425745	794.4994183147749	0.1574428009528558	0.19129134119993352	0.04695571777868637	0.5514397829515858	Lamprologus signatus	m	d
1135	FISH20220119_c4_r0_Lamprologus-signatus_su	1970-01-06 13:30:00	6.272856934849547	824.4997784179038	0.1356082428539774	0.26235320186128963	0.035133106224382336	0.3770871587472851	Lamprologus signatus	m	d
1136	FISH20220119_c4_r0_Lamprologus-signatus_su	1970-01-06 14:00:00	4.499683731321213	854.5001384964822	0.07279375103872361	0.45316048972356104	0.03224320027993344	0.3292105170969874	Lamprologus signatus	m	d
1137	FISH20220119_c4_r0_Lamprologus-signatus_su	1970-01-06 14:30:00	2.315542289126664	884.4996399091463	0.03257437261093568	0.6960279208908093	0.030349246598186604	0.3784253438786095	Lamprologus signatus	m	d
1138	FISH20220119_c4_r0_Lamprologus-signatus_su	1970-01-06 15:00:00	1.6672138155744962	914.500055395524	0.02592510525149568	0.7857855085309107	0.03230069574340051	0.6818732301944933	Lamprologus signatus	m	d
1139	FISH20220119_c4_r0_Lamprologus-signatus_su	1970-01-06 15:30:00	3.9423399908173247	944.5004154894466	0.07506509334662899	0.29832142263586503	0.03289045701705366	0.45938549925537986	Lamprologus signatus	m	d
1140	FISH20220119_c4_r0_Lamprologus-signatus_su	1970-01-06 16:00:00	4.615916857468197	974.4999169021107	0.09074289513046369	0.29754584233560466	0.03293328233919198	0.470769604584416	Lamprologus signatus	m	d
1141	FISH20220119_c4_r0_Lamprologus-signatus_su	1970-01-06 16:30:00	3.7565879523936974	1004.4994737133677	0.06592432552213173	0.39654312780455375	0.034425729575462735	0.5111474901993246	Lamprologus signatus	m	d
1142	FISH20220119_c4_r0_Lamprologus-signatus_su	1970-01-06 17:00:00	5.4455623153028005	1034.4998338134278	0.11029248836693994	0.20435408818967427	0.03745103172830301	0.5366437827485455	Lamprologus signatus	m	d
1143	FISH20220119_c4_r0_Lamprologus-signatus_su	1970-01-06 17:30:00	6.482970316255885	1064.500193895075	0.14481192177718685	0.11329012243089026	0.0401003514648277	0.4959621656124515	Lamprologus signatus	m	d
1144	FISH20220119_c4_r0_Lamprologus-signatus_su	1970-01-06 18:00:00	6.260792284534105	1094.499695307739	0.13733311173896184	0.07606226801839233	0.036669258284471457	0.5135470435889199	Lamprologus signatus	m	d
1145	FISH20220119_c4_r0_Lamprologus-signatus_su	1970-01-06 18:30:00	10.96542494934088	1124.500110791048	0.2851207622424108	0.07162641258586307	0.08590203724468831	0.43073044293608614	Lamprologus signatus	m	d
1146	FISH20220119_c4_r0_Lamprologus-signatus_su	1970-01-06 19:00:00	2.3893348779012333	1154.5004708880394	0.04692260816575259	0.7239488117001828	0.025656235110781293	0.5435102610052215	Lamprologus signatus	m	n
1147	FISH20220119_c4_r0_Lamprologus-signatus_su	1970-01-06 19:30:00	0.0807781039842857	1184.3059995229007	0.0010138358778625954	1.0	0.034830180618895014	0.7797867909391732	Lamprologus signatus	m	n
1148	FISH20220119_c4_r0_Lamprologus-signatus_su	1970-01-06 20:00:00	0.041798304436971606	1214.5005816852251	0.0004985873358816686	1.0	0.026739547929654797	0.6829428494619142	Lamprologus signatus	m	n
1149	FISH20220119_c4_r0_Lamprologus-signatus_su	1970-01-06 20:30:00	0.003475229406677952	1244.5001384964821	0.0	1.0	0.02058424406659674	0.6269979449065153	Lamprologus signatus	m	n
1150	FISH20220119_c4_r0_Lamprologus-signatus_su	1970-01-06 21:00:00	0.007440728072774764	1274.4996399091463	0.0	1.0	0.022544225430589888	0.6471071134233028	Lamprologus signatus	m	n
1151	FISH20220119_c4_r0_Lamprologus-signatus_su	1970-01-06 21:30:00	0.012669753224514925	1304.5	0.0	1.0	0.02861047558285505	0.7046580160670736	Lamprologus signatus	m	n
1152	FISH20220119_c4_r0_Lamprologus-signatus_su	1970-01-06 22:00:00	0.0323832608250209	1334.5004154894466	0.0	1.0	0.02719254215284169	0.6773669846552448	Lamprologus signatus	m	n
1153	FISH20220119_c4_r0_Lamprologus-signatus_su	1970-01-06 22:30:00	0.016792748233937994	1364.4999169021107	0.0	1.0	0.028728778645889803	0.678780654980162	Lamprologus signatus	m	n
1154	FISH20220119_c4_r0_Lamprologus-signatus_su	1970-01-06 23:00:00	0.023910588367606293	1394.4994183147749	0.0004985873358816686	1.0	0.022150741775483315	0.6578842718798612	Lamprologus signatus	m	n
1155	FISH20220119_c4_r0_Lamprologus-signatus_su	1970-01-06 23:30:00	0.23728337893816603	1424.4998338134278	0.0018280522933746953	1.0	0.026655072056102454	0.5364477774981348	Lamprologus signatus	m	n
1156	FISH20220119_c4_r0_Lamprologus-signatus_su	1970-01-07 00:00:00	0.04824562114046405	14.500193895075066	0.00033239155725444574	1.0	0.026084990501583364	0.613034457478847	Lamprologus signatus	m	n
1157	FISH20220119_c4_r0_Lamprologus-signatus_su	1970-01-07 00:30:00	0.001266903476159284	43.99952290076336	0.0	1.0	0.02809306655338355	0.6712668946054092	Lamprologus signatus	m	n
1158	FISH20220119_c4_r0_Lamprologus-signatus_su	1970-01-07 01:00:00	0.0026870034051803917	74.50030469226081	0.0	1.0	0.029667944045134096	0.6810940474885597	Lamprologus signatus	m	n
1159	FISH20220119_c4_r0_Lamprologus-signatus_su	1970-01-07 01:30:00	0.004237731489080117	104.4998615035178	0.0	1.0	0.029387166106855853	0.6855784001768611	Lamprologus signatus	m	n
1160	FISH20220119_c4_r0_Lamprologus-signatus_su	1970-01-07 02:00:00	0.0014985858144331234	134.50022158209617	0.0	1.0	0.030339594132526702	0.6934329774584326	Lamprologus signatus	m	n
1161	FISH20220119_c4_r0_Lamprologus-signatus_su	1970-01-07 02:30:00	0.015128465710168057	164.5005816852252	0.00016619577862722287	1.0	0.03189522289352218	0.6883699621651945	Lamprologus signatus	m	n
1162	FISH20220119_c4_r0_Lamprologus-signatus_su	1970-01-07 03:00:00	0.04103278379286688	194.50013849648218	0.0010525732646390782	1.0	0.031206922218197066	0.6899218428617881	Lamprologus signatus	m	n
1163	FISH20220119_c4_r0_Lamprologus-signatus_su	1970-01-07 03:30:00	0.0008942377341404906	224.4996399091463	0.0	1.0	0.031086642510280038	0.6859374449240394	Lamprologus signatus	m	n
1164	FISH20220119_c4_r0_Lamprologus-signatus_su	1970-01-07 04:00:00	0.00089423773414049	254.50005539552404	0.0	1.0	0.029283143478381304	0.6793094202190326	Lamprologus signatus	m	n
1165	FISH20220119_c4_r0_Lamprologus-signatus_su	1970-01-07 04:30:00	0.033347343368102834	284.5004154894466	0.0	1.0	0.029017391492845473	0.6793021529748404	Lamprologus signatus	m	n
1166	FISH20220119_c4_r0_Lamprologus-signatus_su	1970-01-07 05:00:00	0.055713230886730906	314.49991690211067	0.00033239155725444574	1.0	0.024299202528302446	0.6375843056428039	Lamprologus signatus	m	n
1167	FISH20220119_c4_r0_Lamprologus-signatus_su	1970-01-07 05:30:00	0.2177030735278293	344.4994183147748	0.0016065591933964877	1.0	0.025214175793101336	0.5930388705875693	Lamprologus signatus	m	n
1168	FISH20220119_c4_r0_Lamprologus-signatus_su	1970-01-07 06:00:00	0.4086095389134929	374.49983381342787	0.002935962774207844	1.0	0.0192604359868933	0.3229662843556682	Lamprologus signatus	m	n
1169	FISH20220119_c4_r0_Lamprologus-signatus_su	1970-01-07 06:30:00	0.9527172164795139	404.5001938950751	0.010082543903384854	0.995291119605562	0.019271874546975733	0.3185268688362502	Lamprologus signatus	m	n
1170	FISH20220119_c4_r0_Lamprologus-signatus_su	1970-01-07 07:00:00	9.58759766620571	434.49969530773916	0.18852141155614646	0.4031909589496427	0.026469983326232075	0.4810826196151549	Lamprologus signatus	m	d
1171	FISH20220119_c4_r0_Lamprologus-signatus_su	1970-01-07 07:30:00	12.935140566011645	464.5001107910481	0.276035896299579	0.05417682251274097	0.05250024804350448	0.5650969633858447	Lamprologus signatus	m	d
1172	FISH20220119_c4_r0_Lamprologus-signatus_su	1970-01-07 08:00:00	13.45133962135959	494.50047088803944	0.3377652207633926	0.008974572045870035	0.06619811801759344	0.5432162997324602	Lamprologus signatus	m	d
1173	FISH20220119_c4_r0_Lamprologus-signatus_su	1970-01-07 08:30:00	8.938176587494889	524.4999723007036	0.21095784167082157	0.22364411943936624	0.05447880097022939	0.6172463864638372	Lamprologus signatus	m	d
1174	FISH20220119_c4_r0_Lamprologus-signatus_su	1970-01-07 09:00:00	11.1421557226241	554.4995291119606	0.2733920558417816	0.01445903274056839	0.05249664388923319	0.4267748731535171	Lamprologus signatus	m	d
1175	FISH20220119_c4_r0_Lamprologus-signatus_su	1970-01-07 09:30:00	14.572601561704037	584.4998892089519	0.3210724573454465	0.004708619543540882	0.0723624051343759	0.5103308703329199	Lamprologus signatus	m	d
1176	FISH20220119_c4_r0_Lamprologus-signatus_su	1970-01-07 10:00:00	10.857596255139471	614.5002492936679	0.27289346850589996	0.06071685779181209	0.05214649734966697	0.5120490411970116	Lamprologus signatus	m	d
1177	FISH20220119_c4_r0_Lamprologus-signatus_su	1970-01-07 10:30:00	9.434524800349456	644.4997507063321	0.2147803445792477	0.09500858678189573	0.05782329098579349	0.4822968399176184	Lamprologus signatus	m	d
1178	FISH20220119_c4_r0_Lamprologus-signatus_su	1970-01-07 11:00:00	10.570312684487757	674.5001661865721	0.2567582539330822	0.05694659871482384	0.06167674402939807	0.4161166149098666	Lamprologus signatus	m	d
1179	FISH20220119_c4_r0_Lamprologus-signatus_su	1970-01-07 11:30:00	9.332323681493786	704.5005262866323	0.2192676306021827	0.04099495872804831	0.06429924933001477	0.461211056011237	Lamprologus signatus	m	d
1180	FISH20220119_c4_r0_Lamprologus-signatus_su	1970-01-07 12:00:00	9.535949823857935	734.5000276992964	0.21178882056395767	0.06974682843055786	0.06715768717961498	0.4310408193940706	Lamprologus signatus	m	d
1181	FISH20220119_c4_r0_Lamprologus-signatus_su	1970-01-07 12:30:00	4.760891896759143	764.4995291119606	0.10486953631377763	0.3602016508780677	0.0447689592920918	0.6260692233931888	Lamprologus signatus	m	d
1182	FISH20220119_c4_r0_Lamprologus-signatus_su	1970-01-07 13:00:00	5.729125684778951	794.499944604476	0.1124529138045646	0.23820075337912697	0.03964833671700374	0.5039276852165697	Lamprologus signatus	m	d
1183	FISH20220119_c4_r0_Lamprologus-signatus_su	1970-01-07 13:30:00	8.25379157252546	824.5003046922608	0.18508669879785053	0.11744501689657083	0.04669156479078842	0.4841479065034835	Lamprologus signatus	m	d
1184	FISH20220119_c4_r0_Lamprologus-signatus_su	1970-01-07 14:00:00	3.7188057624457724	854.4998061049249	0.06753088471552822	0.4676195224641294	0.03734169966388113	0.5940031125047364	Lamprologus signatus	m	d
1185	FISH20220119_c4_r0_Lamprologus-signatus_su	1970-01-07 14:30:00	4.268086018509835	884.5001661865721	0.08270551739419454	0.4216707290050964	0.03630875621123249	0.5942877133542255	Lamprologus signatus	m	d
1186	FISH20220119_c4_r0_Lamprologus-signatus_su	1970-01-07 15:00:00	3.6555819524672772	914.5005816852251	0.06753088471552822	0.5377541410448174	0.03472093473199563	0.557349662068587	Lamprologus signatus	m	d
1187	FISH20220119_c4_r0_Lamprologus-signatus_su	1970-01-07 15:30:00	4.5153279376981885	944.5000830978893	0.09445460085313832	0.3155503850202205	0.03508308302999286	0.5813464179921605	Lamprologus signatus	m	d
1188	FISH20220119_c4_r0_Lamprologus-signatus_su	1970-01-07 16:00:00	5.374310045250721	974.4995845105534	0.11661403800343471	0.19311949476483298	0.0361821392955341	0.5441492161099258	Lamprologus signatus	m	d
1189	FISH20220119_c4_r0_Lamprologus-signatus_su	1970-01-07 16:30:00	5.655509556669501	1004.499944604476	0.12829603368047862	0.14297584755151785	0.0377081218219956	0.5380440471806816	Lamprologus signatus	m	d
1190	FISH20220119_c4_r0_Lamprologus-signatus_su	1970-01-07 17:00:00	4.925338127248907	1034.5003600908537	0.10536812364965929	0.29682566062822	0.04475173772126527	0.5140835647039305	Lamprologus signatus	m	d
1191	FISH20220119_c4_r0_Lamprologus-signatus_su	1970-01-07 17:30:00	6.356213936828948	1064.4998615035179	0.1384964821893524	0.07445570882499584	0.054720588776546765	0.48265392661969736	Lamprologus signatus	m	d
1192	FISH20220119_c4_r0_Lamprologus-signatus_su	1970-01-07 18:00:00	7.71495527126501	1094.4994183147749	0.1705722674644064	0.043100105257326465	0.05819054479372259	0.4733269013937867	Lamprologus signatus	m	d
1193	FISH20220119_c4_r0_Lamprologus-signatus_su	1970-01-07 18:30:00	10.11350290966046	1124.4997784179038	0.24108132062929316	0.0	0.07362686154105583	0.4740705669731945	Lamprologus signatus	m	d
1194	FISH20220119_c4_r0_Lamprologus-signatus_su	1970-01-07 19:00:00	3.761113683153363	1154.5001384964821	0.07705944269015567	0.742728934685059	0.027406415431379335	0.47725103627956783	Lamprologus signatus	m	n
1195	FISH20220119_c4_r0_Lamprologus-signatus_su	1970-01-07 19:30:00	0.4048717855405328	1184.4996399091463	0.0015511606005207468	1.0	0.00905218341704447	0.14672658472562902	Lamprologus signatus	m	n
1196	FISH20220119_c4_r0_Lamprologus-signatus_su	1970-01-07 20:00:00	0.4250555961859957	1214.500055395524	0.002548194105916242	1.0	0.021468650510612735	0.4096905680557486	Lamprologus signatus	m	n
1197	FISH20220119_c4_r0_Lamprologus-signatus_su	1970-01-07 20:30:00	0.48448234232893095	1244.5004154894466	0.004875076173065204	1.0	0.024245619738272616	0.5517161749845745	Lamprologus signatus	m	n
1198	FISH20220119_c4_r0_Lamprologus-signatus_su	1970-01-07 21:00:00	0.008984064010940276	1274.4999169021107	0.0	1.0	0.02572548194378868	0.6688484278972784	Lamprologus signatus	m	n
1199	FISH20220119_c4_r0_Lamprologus-signatus_su	1970-01-07 21:30:00	0.09869727615156662	1304.4994737133677	0.0008309788931361143	1.0	0.024916973413394154	0.5473717185954263	Lamprologus signatus	m	n
1200	FISH20220119_c4_r0_Lamprologus-signatus_su	1970-01-07 22:00:00	0.024184230714473502	1334.4998338134278	0.0	1.0	0.02077617837367008	0.6113871300263205	Lamprologus signatus	m	n
1201	FISH20220119_c4_r0_Lamprologus-signatus_su	1970-01-07 22:30:00	0.23756461106648954	1364.500193895075	0.004431887430059276	0.9672040330175613	0.028686302557210084	0.484797556745263	Lamprologus signatus	m	n
1202	FISH20220119_c4_r0_Lamprologus-signatus_su	1970-01-07 23:00:00	0.05917505301220165	1394.499750706332	0.0004985873358816686	1.0	0.025431421612986647	0.4791831539899557	Lamprologus signatus	m	n
1203	FISH20220119_c4_r0_Lamprologus-signatus_su	1970-01-07 23:30:00	0.0912184302800817	1424.500110791048	0.001163306004874806	1.0	0.026725565389086634	0.602779386640825	Lamprologus signatus	m	n
1204	FISH20220119_c4_r0_Lamprologus-signatus_su	1970-01-08 00:00:00	0.1231037591388685	14.500470888039445	0.0019389507506509334	1.0	0.02927028234323027	0.6889182134608302	Lamprologus signatus	m	n
1205	FISH20220119_c4_r0_Lamprologus-signatus_su	1970-01-08 00:30:00	0.2364388725601164	44.50002769929644	0.0033239155725444574	1.0	0.023725959306284055	0.6258740633657686	Lamprologus signatus	m	n
1206	FISH20220119_c4_r0_Lamprologus-signatus_su	1970-01-08 01:00:00	0.03395227385219336	74.49952911196056	0.0	1.0	0.021105700123552947	0.5908528875093363	Lamprologus signatus	m	n
1207	FISH20220119_c4_r0_Lamprologus-signatus_su	1970-01-08 01:30:00	0.041279202687413676	104.49988920895191	0.0007755373365832041	1.0	0.02275299042542782	0.6317660124328776	Lamprologus signatus	m	n
1208	FISH20220119_c4_r0_Lamprologus-signatus_su	1970-01-08 02:00:00	0.08716693586527641	134.5003046922608	0.0018835521577751926	1.0	0.03187510880418384	0.7179613458393883	Lamprologus signatus	m	n
1209	FISH20220119_c4_r0_Lamprologus-signatus_su	1970-01-08 02:30:00	0.0018549322373312372	164.49980610492494	0.0	1.0	0.033155467468564535	0.7355100018660562	Lamprologus signatus	m	n
1210	FISH20220119_c4_r0_Lamprologus-signatus_su	1970-01-08 03:00:00	0.1848218122085198	194.50022158209617	0.003046753822291159	1.0	0.026025357727696985	0.6243643991245275	Lamprologus signatus	m	n
1211	FISH20220119_c4_r0_Lamprologus-signatus_su	1970-01-08 03:30:00	0.08600710202376605	224.5005816852252	0.0015511606005207468	1.0	0.02309445282127645	0.6169740189245088	Lamprologus signatus	m	n
1212	FISH20220119_c4_r0_Lamprologus-signatus_su	1970-01-08 04:00:00	0.07364165002283543	254.5000830978893	0.0006647831145088915	1.0	0.02703330524498541	0.47537599399849506	Lamprologus signatus	m	n
1213	FISH20220119_c4_r0_Lamprologus-signatus_su	1970-01-08 04:30:00	0.6316169580625092	284.4996399091463	0.009750152346130409	0.9638247188521412	0.043010856378537306	0.5264295028042406	Lamprologus signatus	m	n
1214	FISH20220119_c4_r0_Lamprologus-signatus_su	1970-01-08 05:00:00	0.08051359776853566	314.5	0.0017172612452913804	1.0	0.02960752909686158	0.682019880288177	Lamprologus signatus	m	n
1215	FISH20220119_c4_r0_Lamprologus-signatus_su	1970-01-08 05:30:00	0.08248613894901959	344.5004154894466	0.001329566229017783	1.0	0.02823330025278879	0.6928310073720275	Lamprologus signatus	m	n
1216	FISH20220119_c4_r0_Lamprologus-signatus_su	1970-01-08 06:00:00	0.700561189894659	374.49991690211067	0.007921998781230956	0.9945709378981774	0.024453771569650236	0.5779344509707013	Lamprologus signatus	m	n
1217	FISH20220119_c4_r0_Lamprologus-signatus_su	1970-01-08 06:30:00	1.1996271518448764	404.4994183147748	0.008198991745609662	1.0	0.02049092519103449	0.46460940224740216	Lamprologus signatus	m	n
1218	FISH20220119_c4_r0_Lamprologus-signatus_su	1970-01-08 07:00:00	10.741252790451863	434.49983381342787	0.2526035896299579	0.34760691336140037	0.038600706143958684	0.524395769127503	Lamprologus signatus	m	d
1219	FISH20220119_c4_r0_Lamprologus-signatus_su	1970-01-08 07:30:00	9.087989956075955	464.5001938950751	0.21206581352833637	0.11124037449448784	0.03781412443641479	0.5417369841820708	Lamprologus signatus	m	d
1220	FISH20220119_c4_r0_Lamprologus-signatus_su	1970-01-08 08:00:00	12.173031507799084	494.49975070633207	0.30070356212952193	0.016619577862722286	0.06153445059670991	0.5307956093356335	Lamprologus signatus	m	d
1221	FISH20220119_c4_r0_Lamprologus-signatus_su	1970-01-08 08:30:00	24.481250904021106	510.0	0.7019230769230769	0.0	0.2866583783021198	0.301835878582202	Lamprologus signatus	m	d
1222	FISH20220119_c5_r0_Lamprologus-signatus_su	1970-01-02 00:00:00	0.13689882115810253	14.499972300703561	0.002825328236662789	0.9364578139715252	0.7129961062412906	0.026545561801915175	Lamprologus signatus	m	n
1223	FISH20220119_c5_r0_Lamprologus-signatus_su	1970-01-02 00:30:00	0.08864592632746292	44.49975070633206	0.0	1.0	0.7795797643345407	0.025764965159237204	Lamprologus signatus	m	n
1224	FISH20220119_c5_r0_Lamprologus-signatus_su	1970-01-02 01:00:00	0.0049938036419365246	74.49947371336768	0.0	1.0	0.8069074601179212	0.0271966527196698	Lamprologus signatus	m	n
1225	FISH20220119_c5_r0_Lamprologus-signatus_su	1970-01-02 01:30:00	0.0218423915012795	104.50011079104809	0.0	1.0	0.8349159134952548	0.027813297951902256	Lamprologus signatus	m	n
1226	FISH20220119_c5_r0_Lamprologus-signatus_su	1970-01-02 02:00:00	0.024986990331448525	134.50069248241095	0.0	1.0	0.7798860792030103	0.10034917918743282	Lamprologus signatus	m	n
1227	FISH20220119_c5_r0_Lamprologus-signatus_su	1970-01-02 02:30:00	0.024986990331444015	164.50047088803944	0.0	1.0	0.6672587059583124	0.22214186091309895	Lamprologus signatus	m	n
1228	FISH20220119_c5_r0_Lamprologus-signatus_su	1970-01-02 03:00:00	0.02498699033144181	194.50024929366793	0.0	1.0	0.5546313327136146	0.3439345426387651	Lamprologus signatus	m	n
1229	FISH20220119_c5_r0_Lamprologus-signatus_su	1970-01-02 03:30:00	0.02498699033144549	224.49997230070358	0.0	1.0	0.44200395946891663	0.4657272243644313	Lamprologus signatus	m	n
1230	FISH20220119_c5_r0_Lamprologus-signatus_su	1970-01-02 04:00:00	0.02498699033144992	254.49975070633207	0.0	1.0	0.3293765862242187	0.5875199060900973	Lamprologus signatus	m	n
1231	FISH20220119_c5_r0_Lamprologus-signatus_su	1970-01-02 04:30:00	0.02498699033145012	284.49952911196056	0.0	1.0	0.21674921297952096	0.7093125878157636	Lamprologus signatus	m	n
1232	FISH20220119_c5_r0_Lamprologus-signatus_su	1970-01-02 05:00:00	0.02498699033145171	314.49930751758905	0.0	1.0	0.10412183973482296	0.8311052695414296	Lamprologus signatus	m	n
1233	FISH20220119_c5_r0_Lamprologus-signatus_su	1970-01-02 05:30:00	1.9617381617679064	344.4998892089519	0.0335696875692444	0.8067250166186573	0.06662754516176465	0.6657280349278957	Lamprologus signatus	m	n
1234	FISH20220119_c5_r0_Lamprologus-signatus_su	1970-01-02 06:00:00	0.005213203449965114	374.50047088803944	0.0	1.0	0.03896414563060978	0.8743772816557034	Lamprologus signatus	m	n
1235	FISH20220119_c5_r0_Lamprologus-signatus_su	1970-01-02 06:30:00	0.014872973862463014	404.50024929366793	0.0003877901501301867	1.0	0.03322163788129834	0.8317036591066373	Lamprologus signatus	m	n
1236	FISH20220119_c5_r0_Lamprologus-signatus_su	1970-01-02 07:00:00	4.714859890113143	434.5000276992964	0.0983325023544402	0.585119937953576	0.0646547648392166	0.42933618919143735	Lamprologus signatus	m	d
1237	FISH20220119_c5_r0_Lamprologus-signatus_su	1970-01-02 07:30:00	15.575049777843821	464.4998061049249	0.3592598747991801	0.046756412387125364	0.4014949670502606	0.43477737067151895	Lamprologus signatus	m	d
1238	FISH20220119_c5_r0_Lamprologus-signatus_su	1970-01-02 08:00:00	13.434640910454377	494.49952911196056	0.29117500415489445	0.1705722674644064	0.18060575550692004	0.27412138478072523	Lamprologus signatus	m	d
1239	FISH20220119_c5_r0_Lamprologus-signatus_su	1970-01-02 08:30:00	13.063443721272517	524.499307517589	0.29632707329233837	0.008254390338485403	0.14122717804341095	0.3185432564412425	Lamprologus signatus	m	d
1240	FISH20220119_c5_r0_Lamprologus-signatus_su	1970-01-02 09:00:00	11.221093946867269	554.4998892089519	0.2376467981387104	0.4555727897185907	0.18209071816116668	0.17939811488335639	Lamprologus signatus	m	d
1241	FISH20220119_c5_r0_Lamprologus-signatus_su	1970-01-02 09:30:00	6.383310374431945	584.5005262866323	0.12896792421472494	0.47742507340313556	0.032259155423113785	0.2966746897626974	Lamprologus signatus	m	d
1242	FISH20220119_c5_r0_Lamprologus-signatus_su	1970-01-02 10:00:00	4.099706468912839	614.5003046922608	0.05512159991136225	0.6581352833638026	0.03225726744420113	0.618023472510672	Lamprologus signatus	m	d
1243	FISH20220119_c5_r0_Lamprologus-signatus_su	1970-01-02 10:30:00	2.7109150264169877	644.5000276992964	0.031632596532048085	0.75364245748158	0.026610370434407022	0.4866313807762794	Lamprologus signatus	m	d
1244	FISH20220119_c5_r0_Lamprologus-signatus_su	1970-01-02 11:00:00	1.5690440731210127	674.4998061049249	0.02321201041493546	0.8104260151792144	0.16756449367155085	0.3426538791580268	Lamprologus signatus	m	d
1245	FISH20220119_c5_r0_Lamprologus-signatus_su	1970-01-02 11:30:00	0.13170301665272033	704.4995291119606	0.0003877901501301867	1.0	0.7664754961471022	0.5931331565565071	Lamprologus signatus	m	d
1246	FISH20220119_c5_r0_Lamprologus-signatus_su	1970-01-02 12:00:00	0.048478615199141754	734.4993629161819	0.0	1.0	0.7897463844481111	0.5575944276903766	Lamprologus signatus	m	d
1247	FISH20220119_c5_r0_Lamprologus-signatus_su	1970-01-02 12:30:00	0.048478615199156076	764.4998892089519	0.0	1.0	0.534415154968205	0.41038137000512154	Lamprologus signatus	m	d
1248	FISH20220119_c5_r0_Lamprologus-signatus_su	1970-01-02 13:00:00	0.04847861519916061	794.5005262866323	0.0	1.0	0.2790839254882984	0.26316831231986654	Lamprologus signatus	m	d
1249	FISH20220119_c5_r0_Lamprologus-signatus_su	1970-01-02 13:30:00	1.2119801870522018	824.5003046922608	0.02016508780676971	0.9000609384521633	0.05329012475399108	0.14072631175575578	Lamprologus signatus	m	d
1250	FISH20220119_c5_r0_Lamprologus-signatus_su	1970-01-02 14:00:00	3.361127849686563	854.5000276992964	0.06348678743559913	0.7315938175170351	0.022112277959499386	0.20729069820538776	Lamprologus signatus	m	d
1251	FISH20220119_c5_r0_Lamprologus-signatus_su	1970-01-02 14:30:00	9.944376789236227	884.4998061049249	0.163813639133566	0.19001717356379147	0.030544082498689302	0.4896584584997838	Lamprologus signatus	m	d
1252	FISH20220119_c5_r0_Lamprologus-signatus_su	1970-01-02 15:00:00	4.543246806778837	914.4995291119606	0.08658800066478312	0.5790260927372445	0.02517195300907	0.2766502000723281	Lamprologus signatus	m	d
1253	FISH20220119_c5_r0_Lamprologus-signatus_su	1970-01-02 15:30:00	2.4344031311559124	944.4993629161819	0.03689546285524348	0.7912027034513324	0.022242990483945384	0.23183899685433237	Lamprologus signatus	m	d
1254	FISH20220119_c5_r0_Lamprologus-signatus_su	1970-01-02 16:00:00	1.917684253171791	974.4998892089519	0.029913582982495013	0.7226346111234212	0.025418444102096004	0.3686180236653463	Lamprologus signatus	m	d
1255	FISH20220119_c5_r0_Lamprologus-signatus_su	1970-01-02 16:30:00	0.002522462945220979	1004.5005262866323	0.0	1.0	0.019210153182204526	0.10720713705417492	Lamprologus signatus	m	d
1256	FISH20220119_c5_r0_Lamprologus-signatus_su	1970-01-02 17:00:00	0.0025224629452209753	1034.500304692261	0.0	1.0	0.021151494997745775	0.12713228966305623	Lamprologus signatus	m	d
1257	FISH20220119_c5_r0_Lamprologus-signatus_su	1970-01-02 17:30:00	0.29266575578900655	1064.5000276992964	0.0006647831145088915	1.0	0.017985146786973435	0.0827513005071704	Lamprologus signatus	m	d
1258	FISH20220119_c5_r0_Lamprologus-signatus_su	1970-01-02 18:00:00	0.843259758220507	1094.499806104925	0.011689103096781341	0.9144091740069802	0.01869495489403483	0.16421313484411368	Lamprologus signatus	m	d
1259	FISH20220119_c5_r0_Lamprologus-signatus_su	1970-01-02 18:30:00	4.16243487089755	1124.4995291119606	0.0726275552600964	0.40042102930585566	0.0279643650414506	0.39915839338516723	Lamprologus signatus	m	d
1260	FISH20220119_c5_r0_Lamprologus-signatus_su	1970-01-02 19:00:00	1.2917086477981763	1154.499362916182	0.02271342307905379	0.8450501357265525	0.01687827844441478	0.11967556358797651	Lamprologus signatus	m	n
1261	FISH20220119_c5_r0_Lamprologus-signatus_su	1970-01-02 19:30:00	0.6312099914470649	1184.499889208952	0.012907157101706182	0.8783514292045203	0.02005914938041237	0.0858416250642468	Lamprologus signatus	m	n
1262	FISH20220119_c5_r0_Lamprologus-signatus_su	1970-01-02 20:00:00	1.141509770974543	1214.5005262866323	0.02437538086532602	0.820785552046978	0.01700476679028515	0.21368718747371343	Lamprologus signatus	m	n
1263	FISH20220119_c5_r0_Lamprologus-signatus_su	1970-01-02 20:30:00	0.2795705751334492	1244.500304692261	0.005262866323195391	0.9507506509334663	0.024245676257376846	0.07992841804313497	Lamprologus signatus	m	n
1264	FISH20220119_c5_r0_Lamprologus-signatus_su	1970-01-02 21:00:00	1.3650973856607047	1274.5000276992964	0.028641072516758074	0.7892637527006814	0.013508350467961918	0.2944955727253408	Lamprologus signatus	m	n
1265	FISH20220119_c5_r0_Lamprologus-signatus_su	1970-01-02 21:30:00	0.34743314975619277	1304.499806104925	0.003600908536923162	1.0	0.01401632546937766	0.334644750363216	Lamprologus signatus	m	n
1266	FISH20220119_c5_r0_Lamprologus-signatus_su	1970-01-02 22:00:00	0.2812583856098319	1334.4995291119606	0.004431887430059276	1.0	0.013185656374818971	0.32321412633405966	Lamprologus signatus	m	n
1267	FISH20220119_c5_r0_Lamprologus-signatus_su	1970-01-02 22:30:00	0.08557084106435665	1364.499362916182	0.00033239155725444574	1.0	0.013171099389874801	0.3612661637565583	Lamprologus signatus	m	n
1268	FISH20220119_c5_r0_Lamprologus-signatus_su	1970-01-02 23:00:00	0.16189203497079585	1394.499944604476	0.002326612009749612	1.0	0.012683938037822817	0.35921182787501194	Lamprologus signatus	m	n
1269	FISH20220119_c5_r0_Lamprologus-signatus_su	1970-01-02 23:30:00	2.641205707584083	1424.5005262866323	0.05423522242535039	0.8328624452938895	0.0863614929876271	0.3161295611550865	Lamprologus signatus	m	n
1270	FISH20220119_c5_r0_Lamprologus-signatus_su	1970-01-03 00:00:00	0.01906091697419086	14.500304692260817	0.0	1.0	0.021449672516368822	0.132797460959076	Lamprologus signatus	m	n
1271	FISH20220119_c5_r0_Lamprologus-signatus_su	1970-01-03 00:30:00	0.09658413400343285	44.50002769929644	0.0006647831145088915	1.0	0.02100270229211246	0.13033340374946745	Lamprologus signatus	m	n
1272	FISH20220119_c5_r0_Lamprologus-signatus_su	1970-01-03 01:00:00	0.26377637862600145	74.4998615035178	0.005927649437704283	0.9655420752312891	0.015860425203910518	0.19114692036367983	Lamprologus signatus	m	n
1273	FISH20220119_c5_r0_Lamprologus-signatus_su	1970-01-03 01:30:00	0.1665109426841261	104.49952911196056	0.0017727549720237105	1.0	0.019164125253747496	0.15270708061910268	Lamprologus signatus	m	n
1274	FISH20220119_c5_r0_Lamprologus-signatus_su	1970-01-03 02:00:00	0.17982677394561078	134.49936291618192	0.0045980832086865	1.0	0.011902375258144379	0.33924076362222877	Lamprologus signatus	m	n
1275	FISH20220119_c5_r0_Lamprologus-signatus_su	1970-01-03 02:30:00	0.06867515803824088	164.49994460447596	0.0013848881010414358	1.0	0.010765569454391765	0.36645106831683183	Lamprologus signatus	m	n
1276	FISH20220119_c5_r0_Lamprologus-signatus_su	1970-01-03 03:00:00	0.23152991243872495	194.50052628663232	0.002659132458035566	1.0	0.013244197080205458	0.2939700319526544	Lamprologus signatus	m	n
1277	FISH20220119_c5_r0_Lamprologus-signatus_su	1970-01-03 03:30:00	0.3419650589791657	224.5003046922608	0.004708880394437981	1.0	0.011729927470903198	0.29505074887298094	Lamprologus signatus	m	n
1278	FISH20220119_c5_r0_Lamprologus-signatus_su	1970-01-03 04:00:00	0.16857876337043223	254.50002769929642	0.002769929643787048	1.0	0.011553666275139122	0.37485697605334484	Lamprologus signatus	m	n
1279	FISH20220119_c5_r0_Lamprologus-signatus_su	1970-01-03 04:30:00	0.1305527135095877	284.4998615035178	0.0010525732646390782	1.0	0.011343229418911867	0.36406566610739893	Lamprologus signatus	m	n
1280	FISH20220119_c5_r0_Lamprologus-signatus_su	1970-01-03 05:00:00	0.17304475249130027	314.49952911196056	0.0029361254224142706	1.0	0.01293574680770024	0.3389122106737591	Lamprologus signatus	m	n
1281	FISH20220119_c5_r0_Lamprologus-signatus_su	1970-01-03 05:30:00	0.38123937169362265	343.5946105312813	0.0050120879768854295	1.0	0.01107711943844604	0.36418755200034425	Lamprologus signatus	m	n
1282	FISH20220119_c5_r0_Lamprologus-signatus_su	1970-01-03 06:00:00	0.5177448791985093	374.6552071668533	0.0073908174692049276	0.9651175811870101	0.013371020576916758	0.31361439202172164	Lamprologus signatus	m	n
1283	FISH20220119_c5_r0_Lamprologus-signatus_su	1970-01-03 06:30:00	1.2538588243382454	404.4999723007036	0.019001717356379146	0.8998393440806604	0.015612845300528477	0.189260419237168	Lamprologus signatus	m	n
1284	FISH20220119_c5_r0_Lamprologus-signatus_su	1970-01-03 07:00:00	7.463239594650999	434.4996399091463	0.17899285358151903	0.40263697302088525	0.02350385914547591	0.14257468784979194	Lamprologus signatus	m	d
1285	FISH20220119_c5_r0_Lamprologus-signatus_su	1970-01-03 07:30:00	19.21595374501052	464.4994737133677	0.358650490277547	0.05800232674090078	0.04297334462864201	0.40242227681450893	Lamprologus signatus	m	d
1286	FISH20220119_c5_r0_Lamprologus-signatus_su	1970-01-03 08:00:00	6.516762240565064	494.50005539552404	0.15870817637934856	0.618214048304897	0.024979986400357028	0.21698044329398886	Lamprologus signatus	m	d
1287	FISH20220119_c5_r0_Lamprologus-signatus_su	1970-01-03 08:30:00	0.5349929977663886	524.5006370838181	0.0015511606005207468	1.0	0.009447116246536682	0.07696939100257731	Lamprologus signatus	m	d
1288	FISH20220119_c5_r0_Lamprologus-signatus_su	1970-01-03 09:00:00	2.066191135287311	554.5004154894466	0.015733200376710433	0.8918065481136779	0.019575618623828606	0.27178317324797907	Lamprologus signatus	m	d
1289	FISH20220119_c5_r0_Lamprologus-signatus_su	1970-01-03 09:30:00	0.004306090901448438	584.5001384964822	0.0	1.0	0.008981328712151173	0.07876924499658956	Lamprologus signatus	m	d
1290	FISH20220119_c5_r0_Lamprologus-signatus_su	1970-01-03 10:00:00	0.1488323951028836	614.4999723007036	0.00022159437150296381	1.0	0.011497040611667694	0.08444200104396551	Lamprologus signatus	m	d
1291	FISH20220119_c5_r0_Lamprologus-signatus_su	1970-01-03 10:30:00	0.5905157195402829	644.4996399091463	0.0032685169796687163	0.9685335992465791	0.011964793914303542	0.10617455824120174	Lamprologus signatus	m	d
1292	FISH20220119_c5_r0_Lamprologus-signatus_su	1970-01-03 11:00:00	1.7032033676743386	674.4994737133677	0.014736025704947094	0.8929699185640685	0.016841909790406902	0.23078486003505747	Lamprologus signatus	m	d
1293	FISH20220119_c5_r0_Lamprologus-signatus_su	1970-01-03 11:30:00	8.230197098173585	704.500055395524	0.17809660979392866	0.22213605140704631	0.02620991551592833	0.4118492637888972	Lamprologus signatus	m	d
1294	FISH20220119_c5_r0_Lamprologus-signatus_su	1970-01-03 12:00:00	5.4932681088606925	734.5006370838181	0.11312392665226303	0.5263974295052906	0.03085355331022641	0.5875156322496033	Lamprologus signatus	m	d
1295	FISH20220119_c5_r0_Lamprologus-signatus_su	1970-01-03 12:30:00	4.331372502680793	764.5004154894466	0.08692039222203755	0.6220707994016952	0.029530995732390805	0.6596663871959881	Lamprologus signatus	m	d
1296	FISH20220119_c5_r0_Lamprologus-signatus_su	1970-01-03 13:00:00	3.409092369407171	794.5001384964822	0.04908315328790649	0.7130352889036619	0.029560366207057986	0.565081131287926	Lamprologus signatus	m	d
1297	FISH20220119_c5_r0_Lamprologus-signatus_su	1970-01-03 13:30:00	3.4743251576828014	824.4999723007036	0.050745111074178714	0.5785829039942385	0.030382940081989697	0.5871846365562537	Lamprologus signatus	m	d
1298	FISH20220119_c5_r0_Lamprologus-signatus_su	1970-01-03 14:00:00	7.016434408662373	854.4996399091463	0.11207135338762396	0.2995955902720071	0.02529677039392057	0.45399291225652727	Lamprologus signatus	m	d
1299	FISH20220119_c5_r0_Lamprologus-signatus_su	1970-01-03 14:30:00	4.310460316447024	884.4994737133677	0.0723505622957177	0.52822558307019	0.024478401022757577	0.4834151034704146	Lamprologus signatus	m	d
1300	FISH20220119_c5_r0_Lamprologus-signatus_su	1970-01-03 15:00:00	1.8133658935094776	914.500055395524	0.024872590294704188	0.8730888544205628	0.025393382743821597	0.49917784181081293	Lamprologus signatus	m	d
1301	FISH20220119_c5_r0_Lamprologus-signatus_su	1970-01-03 15:30:00	3.0836084972477664	944.5006370838181	0.04886155891640352	0.7689324691152845	0.02685581352750927	0.5047860096068971	Lamprologus signatus	m	d
1302	FISH20220119_c5_r0_Lamprologus-signatus_su	1970-01-03 16:00:00	4.655036011902815	974.5004708880394	0.08586781895739848	0.5164256827876572	0.031600301388218385	0.6100010337979954	Lamprologus signatus	m	d
1303	FISH20220119_c5_r0_Lamprologus-signatus_su	1970-01-03 16:30:00	2.7938546658459855	1004.5001384964822	0.0419367348069359	0.6719849315827378	0.027428555482105304	0.3888546607485336	Lamprologus signatus	m	d
1304	FISH20220119_c5_r0_Lamprologus-signatus_su	1970-01-03 17:00:00	1.0039755675601494	1034.4999723007036	0.007589607223976511	0.9414990859232175	0.01559048068340425	0.17376388702488682	Lamprologus signatus	m	d
1305	FISH20220119_c5_r0_Lamprologus-signatus_su	1970-01-03 17:30:00	0.6799825024383035	1064.499695307739	0.0032685169796687163	1.0	0.022272925598032272	0.452039421545963	Lamprologus signatus	m	d
1306	FISH20220119_c5_r0_Lamprologus-signatus_su	1970-01-03 18:00:00	1.9168165486019466	1094.4994737133677	0.02027588499252119	0.8411168356323749	0.02564433159361847	0.4311123133455909	Lamprologus signatus	m	d
1307	FISH20220119_c5_r0_Lamprologus-signatus_su	1970-01-03 18:30:00	1.9525216769634046	1124.500055395524	0.018058940837580324	0.8606248615111899	0.024573790544545587	0.4469802260177376	Lamprologus signatus	m	d
1308	FISH20220119_c5_r0_Lamprologus-signatus_su	1970-01-03 19:00:00	1.1888597442677817	1154.500637083818	0.017727549720237105	0.8773475153731095	0.013495860326581616	0.1767731512132925	Lamprologus signatus	m	n
1309	FISH20220119_c5_r0_Lamprologus-signatus_su	1970-01-03 19:30:00	0.3429671074274105	1184.5004708880394	0.005152069137443909	0.9872029250457038	0.012300552788648847	0.08249058697621643	Lamprologus signatus	m	n
1310	FISH20220119_c5_r0_Lamprologus-signatus_su	1970-01-03 20:00:00	0.13229828277317462	1214.5001384964821	0.0018281535648994515	1.0	0.011706418914002144	0.08840754952848535	Lamprologus signatus	m	n
1311	FISH20220119_c5_r0_Lamprologus-signatus_su	1970-01-03 20:30:00	0.2041289495245946	1244.4999723007036	0.0021605451221538975	1.0	0.016224906362014808	0.21834964850767824	Lamprologus signatus	m	n
1312	FISH20220119_c5_r0_Lamprologus-signatus_su	1970-01-03 21:00:00	0.20917959651746856	1274.499695307739	0.0018835521577751926	1.0	0.012352854305633211	0.13984853707369452	Lamprologus signatus	m	n
1313	FISH20220119_c5_r0_Lamprologus-signatus_su	1970-01-03 21:30:00	0.18604822111780445	1304.4994737133677	0.0	1.0	0.01298882357603069	0.2807374526889883	Lamprologus signatus	m	n
1314	FISH20220119_c5_r0_Lamprologus-signatus_su	1970-01-03 22:00:00	0.252200170610758	1334.500055395524	0.0020496343895413252	1.0	0.012265989876071037	0.2092222840288837	Lamprologus signatus	m	n
1315	FISH20220119_c5_r0_Lamprologus-signatus_su	1970-01-03 22:30:00	0.052148084323953556	1364.500637083818	0.00033239155725444574	1.0	0.010595413737872142	0.08826650741036444	Lamprologus signatus	m	n
1316	FISH20220119_c5_r0_Lamprologus-signatus_su	1970-01-03 23:00:00	0.15287397277195444	1394.5004708880394	0.0003877901501301867	1.0	0.01084381746182699	0.17553851610418972	Lamprologus signatus	m	n
1317	FISH20220119_c5_r0_Lamprologus-signatus_su	1970-01-03 23:30:00	0.01657852182635112	1424.500193895075	0.0	1.0	0.009962877517633499	0.09556049546264352	Lamprologus signatus	m	n
1318	FISH20220119_c5_r0_Lamprologus-signatus_su	1970-01-04 00:00:00	0.1965820308880164	14.499972300703561	0.0018835521577751926	0.9740734585341533	0.010979272397033963	0.14334543118721754	Lamprologus signatus	m	n
1319	FISH20220119_c5_r0_Lamprologus-signatus_su	1970-01-04 00:30:00	0.08872754280200626	44.49969530773918	0.0	1.0	0.011546963059903412	0.13417652863548263	Lamprologus signatus	m	n
1320	FISH20220119_c5_r0_Lamprologus-signatus_su	1970-01-04 01:00:00	0.1121073427475205	74.49947371336768	0.0010525732646390782	1.0	0.01068523186537346	0.09690643658330025	Lamprologus signatus	m	n
1321	FISH20220119_c5_r0_Lamprologus-signatus_su	1970-01-04 01:30:00	0.14643915183343933	104.50011079104809	0.00044316419233325947	1.0	0.010862088671995875	0.14994264727099058	Lamprologus signatus	m	n
1322	FISH20220119_c5_r0_Lamprologus-signatus_su	1970-01-04 02:00:00	0.13101070620649	134.50063708381808	0.00022159437150296381	1.0	0.010666474561232923	0.13045648366830168	Lamprologus signatus	m	n
1323	FISH20220119_c5_r0_Lamprologus-signatus_su	1970-01-04 02:30:00	0.11379307637481217	164.50047088803944	0.00016619577862722287	1.0	0.01159495945761559	0.15543311337164958	Lamprologus signatus	m	n
1324	FISH20220119_c5_r0_Lamprologus-signatus_su	1970-01-04 03:00:00	0.18667476618996265	194.50019389507506	0.0014403634147692648	1.0	0.011644061707477595	0.16812049448226962	Lamprologus signatus	m	n
1325	FISH20220119_c5_r0_Lamprologus-signatus_su	1970-01-04 03:30:00	0.1333578030410112	224.49997230070358	0.00027699296437870476	1.0	0.013801159935326431	0.26453677220164656	Lamprologus signatus	m	n
1326	FISH20220119_c5_r0_Lamprologus-signatus_su	1970-01-04 04:00:00	0.3564073493036784	254.49975070633207	0.0014403634147692648	1.0	0.01181976223854276	0.17786824797036768	Lamprologus signatus	m	n
1327	FISH20220119_c5_r0_Lamprologus-signatus_su	1970-01-04 04:30:00	0.2886188558354091	284.4994737133677	0.0034347127582959394	0.9676472217605673	0.016212287583866152	0.32482901246967727	Lamprologus signatus	m	n
1328	FISH20220119_c5_r0_Lamprologus-signatus_su	1970-01-04 05:00:00	0.1595190336139049	314.5001107910481	0.0010525149567914911	1.0	0.010946620370365425	0.244700549873753	Lamprologus signatus	m	n
1329	FISH20220119_c5_r0_Lamprologus-signatus_su	1970-01-04 05:30:00	0.8799651581941115	344.50069248241095	0.00925156501024874	0.9387845548723063	0.01325480416857447	0.2835302892375527	Lamprologus signatus	m	n
1330	FISH20220119_c5_r0_Lamprologus-signatus_su	1970-01-04 06:00:00	1.210438019344168	374.50047088803944	0.01905711594925489	0.871253670156778	0.006537121413852011	0.08170025310760226	Lamprologus signatus	m	n
1331	FISH20220119_c5_r0_Lamprologus-signatus_su	1970-01-04 06:30:00	1.9392625171391555	404.50024929366793	0.03185419090355105	0.799401695196942	0.016835153289411223	0.49405506432832985	Lamprologus signatus	m	n
1332	FISH20220119_c5_r0_Lamprologus-signatus_su	1970-01-04 07:00:00	5.290160793747351	434.4999723007036	0.08653260207190737	0.597086034014736	0.023435075292211775	0.6928065654431516	Lamprologus signatus	m	d
1333	FISH20220119_c5_r0_Lamprologus-signatus_su	1970-01-04 07:30:00	14.234078017115568	464.49975070633207	0.33106199102542794	0.026425128801728436	0.035450276772504494	0.5356799224995714	Lamprologus signatus	m	d
1334	FISH20220119_c5_r0_Lamprologus-signatus_su	1970-01-04 08:00:00	12.634392828539509	494.49952911196056	0.29693645781397154	0.006592432552213174	0.04703706270753574	0.4592350767819074	Lamprologus signatus	m	d
1335	FISH20220119_c5_r0_Lamprologus-signatus_su	1970-01-04 08:30:00	9.485873796143958	524.5001107910481	0.2268446709505872	0.37192554841568803	0.042572453867700255	0.6024402307791448	Lamprologus signatus	m	d
1336	FISH20220119_c5_r0_Lamprologus-signatus_su	1970-01-04 09:00:00	10.788973793719398	554.500692482411	0.2376599634369287	0.07506509334662899	0.03713996317988935	0.43885320974482916	Lamprologus signatus	m	d
1337	FISH20220119_c5_r0_Lamprologus-signatus_su	1970-01-04 09:30:00	11.220248348493524	584.5004708880394	0.26020719073735527	0.10553431942828652	0.04417701456767869	0.5864359581613532	Lamprologus signatus	m	d
1338	FISH20220119_c5_r0_Lamprologus-signatus_su	1970-01-04 10:00:00	12.739789990604553	614.5002492936679	0.27394604177053905	0.03484571491884106	0.04373387675295301	0.5001519984404872	Lamprologus signatus	m	d
1339	FISH20220119_c5_r0_Lamprologus-signatus_su	1970-01-04 10:30:00	12.270383598194238	644.4999723007036	0.28208963492327294	0.1276937565785829	0.05710729581250381	0.5918597910290795	Lamprologus signatus	m	d
1340	FISH20220119_c5_r0_Lamprologus-signatus_su	1970-01-04 11:00:00	11.349279672137557	674.4997507063321	0.24801950030469225	0.09406681070300814	0.055388697312438326	0.5547262185314579	Lamprologus signatus	m	d
1341	FISH20220119_c5_r0_Lamprologus-signatus_su	1970-01-04 11:30:00	12.51939443073165	704.4995291119606	0.29837682122874076	0.005152069137443909	0.052189987528276555	0.5724471621433334	Lamprologus signatus	m	d
1342	FISH20220119_c5_r0_Lamprologus-signatus_su	1970-01-04 12:00:00	6.572480786908244	734.5001107910481	0.10669177930423222	0.5060935076445823	0.03323193863946022	0.4267552988061172	Lamprologus signatus	m	d
1343	FISH20220119_c5_r0_Lamprologus-signatus_su	1970-01-04 12:30:00	5.401633458614308	764.500692482411	0.06863885657304304	0.3510608830535704	0.034370727880373673	0.4787731085892159	Lamprologus signatus	m	d
1344	FISH20220119_c5_r0_Lamprologus-signatus_su	1970-01-04 13:00:00	6.165448564141841	794.9487087731854	0.08606190731794597	0.2784636488340192	0.035526756727192556	0.508192022934061	Lamprologus signatus	m	d
1345	FISH20220119_c5_r0_Lamprologus-signatus_su	1970-01-04 13:30:00	5.035388638140117	824.4996399091463	0.059553487341421525	0.48651044263475707	0.03377481998007802	0.4535602041070094	Lamprologus signatus	m	d
1346	FISH20220119_c5_r0_Lamprologus-signatus_su	1970-01-04 14:00:00	4.80108500005161	854.4993629161819	0.07556368068251067	0.3998670433770982	0.03313695026663407	0.5328643011708043	Lamprologus signatus	m	d
1347	FISH20220119_c5_r0_Lamprologus-signatus_su	1970-01-04 14:30:00	3.4698157303400716	884.5	0.04259915798803457	0.622091734987813	0.03220599715752299	0.5356701398192425	Lamprologus signatus	m	d
1348	FISH20220119_c5_r0_Lamprologus-signatus_su	1970-01-04 15:00:00	3.652361724196098	914.5005816852251	0.04603623067974073	0.5929865381419311	0.029293515504994642	0.44309136327053145	Lamprologus signatus	m	d
1349	FISH20220119_c5_r0_Lamprologus-signatus_su	1970-01-04 15:30:00	4.769640832330219	944.5003600908537	0.06697689878677082	0.3900614924380921	0.03412657003738847	0.573015082228273	Lamprologus signatus	m	d
1350	FISH20220119_c5_r0_Lamprologus-signatus_su	1970-01-04 16:00:00	2.7855002378516445	974.5000830978893	0.03141100216054512	0.7315938175170351	0.03277402284624583	0.5869414699475679	Lamprologus signatus	m	d
1351	FISH20220119_c5_r0_Lamprologus-signatus_su	1970-01-04 16:30:00	4.803905845937266	1004.4998615035178	0.06797407345853415	0.31322364411943937	0.03378349451508308	0.5502089307418501	Lamprologus signatus	m	d
1352	FISH20220119_c5_r0_Lamprologus-signatus_su	1970-01-04 17:00:00	5.2540452964134	1034.4996399091463	0.08376267242812033	0.38723616420142926	0.030186477957032044	0.4532720981857647	Lamprologus signatus	m	d
1353	FISH20220119_c5_r0_Lamprologus-signatus_su	1970-01-04 17:30:00	3.8855861540561714	1064.499362916182	0.04902775469503075	0.6607390172289623	0.02995668558748098	0.4324693288200464	Lamprologus signatus	m	d
1354	FISH20220119_c5_r0_Lamprologus-signatus_su	1970-01-04 18:00:00	5.806675970069865	1094.5	0.09035009971194327	0.2801905606027033	0.031123879958809032	0.4337439004120847	Lamprologus signatus	m	d
1355	FISH20220119_c5_r0_Lamprologus-signatus_su	1970-01-04 18:30:00	6.40975668615083	1124.5005262866323	0.1114619688659908	0.10968921389396709	0.030996382198618215	0.431118919453921	Lamprologus signatus	m	d
1356	FISH20220119_c5_r0_Lamprologus-signatus_su	1970-01-04 19:00:00	1.065439446593817	1154.5003600908537	0.019888094842391003	0.8507007921998782	0.008671366745389443	0.11408024374545257	Lamprologus signatus	m	n
1357	FISH20220119_c5_r0_Lamprologus-signatus_su	1970-01-04 19:30:00	0.09304796434402964	1184.5000830978893	0.0005539859287574095	1.0	0.00648013414514547	0.10325702180222789	Lamprologus signatus	m	n
1358	FISH20220119_c5_r0_Lamprologus-signatus_su	1970-01-04 20:00:00	0.05705799368391228	1214.4998615035179	0.0	1.0	0.02131127485841949	0.44676811243908593	Lamprologus signatus	m	n
1359	FISH20220119_c5_r0_Lamprologus-signatus_su	1970-01-04 20:30:00	0.002464774845465429	1244.4995845105534	0.0	1.0	0.029773217485076983	0.6389706641895715	Lamprologus signatus	m	n
1360	FISH20220119_c5_r0_Lamprologus-signatus_su	1970-01-04 21:00:00	0.0024647748454639067	1274.499362916182	0.0	1.0	0.031758725618582166	0.6584228286021341	Lamprologus signatus	m	n
1361	FISH20220119_c5_r0_Lamprologus-signatus_su	1970-01-04 21:30:00	0.17942183925676555	1304.5	0.002714380678041214	0.9673166408154221	0.029402421579572825	0.5750540116758973	Lamprologus signatus	m	n
1362	FISH20220119_c5_r0_Lamprologus-signatus_su	1970-01-04 22:00:00	0.05347277961125952	1334.5005262866323	0.0	1.0	0.016003525110202508	0.3669310914672034	Lamprologus signatus	m	n
1363	FISH20220119_c5_r0_Lamprologus-signatus_su	1970-01-04 22:30:00	0.20091440740266592	1364.5003600908537	0.0006647831145088915	1.0	0.026654120252605114	0.7192994303501082	Lamprologus signatus	m	n
1364	FISH20220119_c5_r0_Lamprologus-signatus_su	1970-01-04 23:00:00	0.23719998676866744	1394.5000830978893	0.001218769043266301	1.0	0.02756309691559251	0.7512189669164857	Lamprologus signatus	m	n
1365	FISH20220119_c5_r0_Lamprologus-signatus_su	1970-01-04 23:30:00	0.005617574299803068	1424.4998615035179	0.0	1.0	0.02450363290438882	0.7296713896230004	Lamprologus signatus	m	n
1366	FISH20220119_c5_r0_Lamprologus-signatus_su	1970-01-05 00:00:00	0.004444219519991116	14.499584510553431	0.0	1.0	0.020458942506341796	0.7071471658527385	Lamprologus signatus	m	n
1367	FISH20220119_c5_r0_Lamprologus-signatus_su	1970-01-05 00:30:00	0.003833235233559237	44.49936291618193	0.0	1.0	0.016361661790722678	0.7264094890402887	Lamprologus signatus	m	n
1368	FISH20220119_c5_r0_Lamprologus-signatus_su	1970-01-05 01:00:00	0.053913261098708615	74.5	0.00027697762020828715	1.0	0.015804418284284742	0.7298940081206652	Lamprologus signatus	m	n
1369	FISH20220119_c5_r0_Lamprologus-signatus_su	1970-01-05 01:30:00	0.0006533304287766753	104.5005816852252	0.0	1.0	0.01591521278690303	0.7269758691675717	Lamprologus signatus	m	n
1370	FISH20220119_c5_r0_Lamprologus-signatus_su	1970-01-05 02:00:00	0.08090694030444827	134.5003600908537	0.0	1.0	0.015591441257607546	0.7197105089773589	Lamprologus signatus	m	n
1371	FISH20220119_c5_r0_Lamprologus-signatus_su	1970-01-05 02:30:00	0.15703259232179897	164.5000830978893	0.0004985873358816686	1.0	0.01843826451027795	0.7362320982435202	Lamprologus signatus	m	n
1372	FISH20220119_c5_r0_Lamprologus-signatus_su	1970-01-05 03:00:00	0.29161980904050233	194.49986150351782	0.0017727549720237105	1.0	0.02281665049956775	0.7780468676257882	Lamprologus signatus	m	n
1373	FISH20220119_c5_r0_Lamprologus-signatus_su	1970-01-05 03:30:00	0.4351878505518212	224.4996399091463	0.005539859287574096	0.9893634701678578	0.03333641379320586	0.8504979696480189	Lamprologus signatus	m	n
1374	FISH20220119_c5_r0_Lamprologus-signatus_su	1970-01-05 04:00:00	0.08750171899772725	254.49936291618192	0.0006093845216331506	1.0	0.029577097761193178	0.8092638045361787	Lamprologus signatus	m	n
1375	FISH20220119_c5_r0_Lamprologus-signatus_su	1970-01-05 04:30:00	0.017887075799096527	284.5	0.0005539552404165743	1.0	0.03355853156047879	0.8343423324654401	Lamprologus signatus	m	n
1376	FISH20220119_c5_r0_Lamprologus-signatus_su	1970-01-05 05:00:00	0.019842430313202986	314.5005816852252	0.0	1.0	0.029694023628374887	0.81130301470135	Lamprologus signatus	m	n
1377	FISH20220119_c5_r0_Lamprologus-signatus_su	1970-01-05 05:30:00	1.3767618889909548	344.5003600908537	0.029139659852639742	0.7504847376876628	0.01893076025409429	0.5709440414580508	Lamprologus signatus	m	n
1378	FISH20220119_c5_r0_Lamprologus-signatus_su	1970-01-05 06:00:00	3.128085869339578	374.50008309788933	0.05445681679685336	0.494654035787491	0.008291115713582776	0.1343804894699661	Lamprologus signatus	m	n
1379	FISH20220119_c5_r0_Lamprologus-signatus_su	1970-01-05 06:30:00	3.5914388115553395	404.4998615035178	0.07489889756800178	0.3635255664506122	0.01321840236917126	0.34403858198344955	Lamprologus signatus	m	n
1380	FISH20220119_c5_r0_Lamprologus-signatus_su	1970-01-05 07:00:00	4.627719117446596	434.4996399091463	0.0881945598581796	0.49454323860173954	0.019395645161132187	0.48195745701539644	Lamprologus signatus	m	d
1381	FISH20220119_c5_r0_Lamprologus-signatus_su	1970-01-05 07:30:00	13.499274382355336	464.49936291618195	0.3105645116614038	0.04952634203091241	0.03741954521583966	0.5210460623019083	Lamprologus signatus	m	d
1382	FISH20220119_c5_r0_Lamprologus-signatus_su	1970-01-05 08:00:00	15.047714955113458	494.5	0.35198315976069133	0.011411477952581432	0.05169917696659039	0.49130145409773845	Lamprologus signatus	m	d
1383	FISH20220119_c5_r0_Lamprologus-signatus_su	1970-01-05 08:30:00	16.514907091220856	524.5005816852251	0.38202869647110965	0.00637083818071021	0.06392658104809819	0.4761078269867088	Lamprologus signatus	m	d
1384	FISH20220119_c5_r0_Lamprologus-signatus_su	1970-01-05 09:00:00	15.59877210935132	554.5003600908537	0.37770760622680183	0.021328458257160267	0.09177315480756179	0.4804968112644805	Lamprologus signatus	m	d
1385	FISH20220119_c5_r0_Lamprologus-signatus_su	1970-01-05 09:30:00	15.971489653259844	584.5000830978893	0.4017505955348734	0.0	0.18171110781025468	0.5098442470433548	Lamprologus signatus	m	d
1386	FISH20220119_c5_r0_Lamprologus-signatus_su	1970-01-05 10:00:00	17.094719004814863	614.4998615035178	0.4326076117666611	0.013074067918674865	0.20322348595604486	0.4566879777404293	Lamprologus signatus	m	d
1387	FISH20220119_c5_r0_Lamprologus-signatus_su	1970-01-05 10:30:00	21.258371002328417	644.4996399091463	0.5362029804442967	0.0	0.19538176959005238	0.5276906041900369	Lamprologus signatus	m	d
1388	FISH20220119_c5_r0_Lamprologus-signatus_su	1970-01-05 11:00:00	20.616022149431128	674.4993629161819	0.5051797684338818	0.006592432552213174	0.24901583309451372	0.45768304695659967	Lamprologus signatus	m	d
1389	FISH20220119_c5_r0_Lamprologus-signatus_su	1970-01-05 11:30:00	15.223127836588693	704.5	0.3545867493906492	0.0245956126744959	0.12283789089174044	0.5344978136924136	Lamprologus signatus	m	d
1390	FISH20220119_c5_r0_Lamprologus-signatus_su	1970-01-05 12:00:00	12.213525935144188	734.5005816852251	0.29073181541188853	0.025594149908592323	0.076655422160048	0.5806875289886408	Lamprologus signatus	m	d
1391	FISH20220119_c5_r0_Lamprologus-signatus_su	1970-01-05 12:30:00	9.417916608240555	764.5003600908537	0.21544512769375657	0.12137831699074844	0.06878720721450217	0.5134043153881311	Lamprologus signatus	m	d
1392	FISH20220119_c5_r0_Lamprologus-signatus_su	1970-01-05 13:00:00	10.825620002282339	794.5000830978893	0.24153786493823057	0.054069026646723174	0.06395092661806179	0.5776552093568554	Lamprologus signatus	m	d
1393	FISH20220119_c5_r0_Lamprologus-signatus_su	1970-01-05 13:30:00	11.61423229268476	824.4998615035178	0.2694033571547283	0.06055066201318487	0.0702642546003403	0.5179104925630361	Lamprologus signatus	m	d
1394	FISH20220119_c5_r0_Lamprologus-signatus_su	1970-01-05 14:00:00	5.706659268375308	854.4996399091463	0.11639244363193176	0.3619744058500914	0.037077143741296704	0.5522957501398307	Lamprologus signatus	m	d
1395	FISH20220119_c5_r0_Lamprologus-signatus_su	1970-01-05 14:30:00	6.844324205204859	884.4993629161819	0.14054623012575482	0.13096227355825163	0.03445618579942758	0.5075166502904722	Lamprologus signatus	m	d
1396	FISH20220119_c5_r0_Lamprologus-signatus_su	1970-01-05 15:00:00	7.370570605137333	914.5	0.1483492133835586	0.09533569687569245	0.037968580718646235	0.49658048529260734	Lamprologus signatus	m	d
1397	FISH20220119_c5_r0_Lamprologus-signatus_su	1970-01-05 15:30:00	4.633424500867915	944.5005816852251	0.0712979890310786	0.40773364356545344	0.032386853756574796	0.4907069439934128	Lamprologus signatus	m	d
1398	FISH20220119_c5_r0_Lamprologus-signatus_su	1970-01-05 16:00:00	5.9826558138733406	974.5003600908537	0.11528447177441693	0.14564290067032298	0.036348805439892225	0.5743387111691413	Lamprologus signatus	m	d
1399	FISH20220119_c5_r0_Lamprologus-signatus_su	1970-01-05 16:30:00	8.692859557417616	1004.5000830978893	0.18115339870367292	0.028031687995124923	0.03785897605017022	0.4771198016591429	Lamprologus signatus	m	d
1400	FISH20220119_c5_r0_Lamprologus-signatus_su	1970-01-05 17:00:00	5.9052767141576465	1034.4998615035179	0.11412110132402636	0.22802060827654977	0.03195699711140575	0.4915724814339987	Lamprologus signatus	m	d
1401	FISH20220119_c5_r0_Lamprologus-signatus_su	1970-01-05 17:30:00	6.6621029021960645	1064.4996399091463	0.12658578472106807	0.1417649991690211	0.03183034218195422	0.5140396973555887	Lamprologus signatus	m	d
1402	FISH20220119_c5_r0_Lamprologus-signatus_su	1970-01-05 18:00:00	8.358495586162395	1094.499362916182	0.17777408453825272	0.0670876959725223	0.03176281220812663	0.48696170980265185	Lamprologus signatus	m	d
1403	FISH20220119_c5_r0_Lamprologus-signatus_su	1970-01-05 18:30:00	8.684017884905986	1124.5	0.17693330378905384	0.001163306004874806	0.033122217596268266	0.5173957934048636	Lamprologus signatus	m	d
1404	FISH20220119_c5_r0_Lamprologus-signatus_su	1970-01-05 19:00:00	1.5017918141860123	1154.5005816852251	0.026923716137610104	0.8305911029859842	0.013421731108228873	0.24834192229893481	Lamprologus signatus	m	n
1405	FISH20220119_c5_r0_Lamprologus-signatus_su	1970-01-05 19:30:00	0.09138635028166013	1184.5003600908537	0.00022159437150296381	1.0	0.04006618996972693	0.8649261928525744	Lamprologus signatus	m	n
1406	FISH20220119_c5_r0_Lamprologus-signatus_su	1970-01-05 20:00:00	0.010417119844788266	1214.5000830978893	0.0	1.0	0.041799113115899296	0.8933143770637422	Lamprologus signatus	m	n
1407	FISH20220119_c5_r0_Lamprologus-signatus_su	1970-01-05 20:30:00	0.0020970983960221005	1244.4998615035179	0.0	1.0	0.04304522765698645	0.8795667622797337	Lamprologus signatus	m	n
1408	FISH20220119_c5_r0_Lamprologus-signatus_su	1970-01-05 21:00:00	0.0020970983960221005	1274.4996399091463	0.0	1.0	0.044037233494603666	0.862906044990213	Lamprologus signatus	m	n
1409	FISH20220119_c5_r0_Lamprologus-signatus_su	1970-01-05 21:30:00	0.005249296779198354	1304.499362916182	0.0	1.0	0.0491912008100685	0.8634758445450054	Lamprologus signatus	m	n
1410	FISH20220119_c5_r0_Lamprologus-signatus_su	1970-01-05 22:00:00	0.0026069883505986926	1334.5	0.0	1.0	0.0524048512882606	0.8862914239127815	Lamprologus signatus	m	n
1411	FISH20220119_c5_r0_Lamprologus-signatus_su	1970-01-05 22:30:00	0.0022321666911383703	1364.5005816852251	0.0	1.0	0.05418885815709549	0.9025886539631902	Lamprologus signatus	m	n
1412	FISH20220119_c5_r0_Lamprologus-signatus_su	1970-01-05 23:00:00	0.00048686055903938725	1394.5003600908537	0.0	1.0	0.054377890641665025	0.9003001887825601	Lamprologus signatus	m	n
1413	FISH20220119_c5_r0_Lamprologus-signatus_su	1970-01-05 23:30:00	0.0004868605590394014	1424.5000830978893	0.0	1.0	0.05340414876649744	0.8966659722442777	Lamprologus signatus	m	n
1414	FISH20220119_c5_r0_Lamprologus-signatus_su	1970-01-06 00:00:00	0.0004868605590393869	14.49986150351781	0.0	1.0	0.052430406891329835	0.8930317557059952	Lamprologus signatus	m	n
1415	FISH20220119_c5_r0_Lamprologus-signatus_su	1970-01-06 00:30:00	0.0004868605590393899	44.49963990914631	0.0	1.0	0.05145666501616224	0.8893975391677129	Lamprologus signatus	m	n
1416	FISH20220119_c5_r0_Lamprologus-signatus_su	1970-01-06 01:00:00	0.006337561297041043	74.49936291618192	0.0	1.0	0.053930462375485586	0.9082715314232729	Lamprologus signatus	m	n
1417	FISH20220119_c5_r0_Lamprologus-signatus_su	1970-01-06 01:30:00	0.00030474688714677775	104.5	0.0	1.0	0.05303531623521161	0.9127696123174238	Lamprologus signatus	m	n
1418	FISH20220119_c5_r0_Lamprologus-signatus_su	1970-01-06 02:00:00	0.0003047468871467921	134.5005816852252	0.0	1.0	0.0513331025681733	0.9132460896995361	Lamprologus signatus	m	n
1419	FISH20220119_c5_r0_Lamprologus-signatus_su	1970-01-06 02:30:00	0.0003047468871467862	164.5003600908537	0.0	1.0	0.04963093604994997	0.9137225538839262	Lamprologus signatus	m	n
1420	FISH20220119_c5_r0_Lamprologus-signatus_su	1970-01-06 03:00:00	0.007973248655138598	194.5000830978893	0.0	1.0	0.0464211824463707	0.9001609126864853	Lamprologus signatus	m	n
1421	FISH20220119_c5_r0_Lamprologus-signatus_su	1970-01-06 03:30:00	0.016526902265177917	224.49986150351782	0.0	1.0	0.03780225008999629	0.7875156516302827	Lamprologus signatus	m	n
1422	FISH20220119_c5_r0_Lamprologus-signatus_su	1970-01-06 04:00:00	0.06695509454041192	254.4996399091463	0.001107971857514819	1.0	0.03366764594194254	0.7529759248366124	Lamprologus signatus	m	n
1423	FISH20220119_c5_r0_Lamprologus-signatus_su	1970-01-06 04:30:00	0.001386426214850836	284.4994183147748	0.0	1.0	0.03198062702952093	0.7454925403980005	Lamprologus signatus	m	n
1424	FISH20220119_c5_r0_Lamprologus-signatus_su	1970-01-06 05:00:00	0.0028052031769819036	314.5	0.0	1.0	0.030937200536353945	0.7359548616992754	Lamprologus signatus	m	n
1425	FISH20220119_c5_r0_Lamprologus-signatus_su	1970-01-06 05:30:00	0.009107651838616766	344.5005816852252	0.0	1.0	0.02982288018253988	0.7416242594801458	Lamprologus signatus	m	n
1426	FISH20220119_c5_r0_Lamprologus-signatus_su	1970-01-06 06:00:00	0.15259489744101332	374.5003600908537	0.0005539859287574095	1.0	0.03544651171289539	0.7746630543771676	Lamprologus signatus	m	n
1427	FISH20220119_c5_r0_Lamprologus-signatus_su	1970-01-06 06:30:00	0.009603456816375667	404.5001384964822	0.0	1.0	0.03830332241607066	0.8595615880433571	Lamprologus signatus	m	n
1428	FISH20220119_c5_r0_Lamprologus-signatus_su	1970-01-06 07:00:00	5.294742445934847	434.4998615035178	0.10553431942828652	0.5753143870145698	0.02755737318206608	0.5465374509237927	Lamprologus signatus	m	d
1429	FISH20220119_c5_r0_Lamprologus-signatus_su	1970-01-06 07:30:00	17.502078511856062	464.4996399091463	0.4160434324968146	0.0	0.0712097919085292	0.48646368749113794	Lamprologus signatus	m	d
1430	FISH20220119_c5_r0_Lamprologus-signatus_su	1970-01-06 08:00:00	15.5855284690271	494.4994183147748	0.3529444352113456	0.0029915240152900116	0.05291936093044287	0.5209311066344302	Lamprologus signatus	m	d
1431	FISH20220119_c5_r0_Lamprologus-signatus_su	1970-01-06 08:30:00	18.595692174474646	524.5	0.4407267892754265	0.0	0.12417203851647864	0.48334892094834436	Lamprologus signatus	m	d
1432	FISH20220119_c5_r0_Lamprologus-signatus_su	1970-01-06 09:00:00	18.58755474800165	554.5005816852251	0.4371502963824719	0.0	0.146539918992186	0.3598420815592447	Lamprologus signatus	m	d
1433	FISH20220119_c5_r0_Lamprologus-signatus_su	1970-01-06 09:30:00	11.070843473058053	584.5003600908537	0.24452938895352058	0.15749819954573155	0.07928863569495782	0.49085297375706227	Lamprologus signatus	m	d
1434	FISH20220119_c5_r0_Lamprologus-signatus_su	1970-01-06 10:00:00	9.469777597849287	614.5001384964822	0.19960113013129466	0.12486842834192012	0.05921024792816277	0.48629788820101577	Lamprologus signatus	m	d
1435	FISH20220119_c5_r0_Lamprologus-signatus_su	1970-01-06 10:30:00	9.556333071692908	644.4998615035178	0.2105700515206914	0.07550828208963492	0.053132674495836515	0.49798339850201323	Lamprologus signatus	m	d
1436	FISH20220119_c5_r0_Lamprologus-signatus_su	1970-01-06 11:00:00	10.427678767970777	674.4996399091463	0.248074898897568	0.08154672871309068	0.07718742254858568	0.5376383023553425	Lamprologus signatus	m	d
1437	FISH20220119_c5_r0_Lamprologus-signatus_su	1970-01-06 11:30:00	10.719594736947615	704.4994183147749	0.25090022713423077	0.05672815910475874	0.06787130865470854	0.5432440488814929	Lamprologus signatus	m	d
1438	FISH20220119_c5_r0_Lamprologus-signatus_su	1970-01-06 12:00:00	11.899861367168874	734.5	0.28977398626191003	0.0	0.0903953518104298	0.47012292243605847	Lamprologus signatus	m	d
1439	FISH20220119_c5_r0_Lamprologus-signatus_su	1970-01-06 12:30:00	11.09457589000783	764.5005816852251	0.2536147581851421	0.027754695030746217	0.07140903464101232	0.46205990279979703	Lamprologus signatus	m	d
1440	FISH20220119_c5_r0_Lamprologus-signatus_su	1970-01-06 13:00:00	7.9878164688514355	794.5003600908537	0.17561353941609883	0.19594482300149577	0.04414224470626648	0.5666983412177912	Lamprologus signatus	m	d
1441	FISH20220119_c5_r0_Lamprologus-signatus_su	1970-01-06 13:30:00	7.9628868488875435	824.5001384964822	0.17051686887153067	0.07849980610492494	0.049630555975806755	0.5227950143120776	Lamprologus signatus	m	d
1442	FISH20220119_c5_r0_Lamprologus-signatus_su	1970-01-06 14:00:00	5.906991120906882	854.4998615035178	0.11378870976677193	0.1956124314442413	0.03658845196871507	0.48599980204854165	Lamprologus signatus	m	d
1443	FISH20220119_c5_r0_Lamprologus-signatus_su	1970-01-06 14:30:00	6.805784944562874	884.4996399091463	0.14287297102653593	0.06786327627278267	0.042999741887273096	0.5489793099004256	Lamprologus signatus	m	d
1444	FISH20220119_c5_r0_Lamprologus-signatus_su	1970-01-06 15:00:00	6.370786714307728	914.4994183147749	0.1282477425073403	0.11694642956068915	0.04081282239765611	0.5314249097570808	Lamprologus signatus	m	d
1445	FISH20220119_c5_r0_Lamprologus-signatus_su	1970-01-06 15:30:00	5.453320938489184	944.5	0.10923997341014846	0.14929093729226678	0.034607519600356594	0.5420200003636705	Lamprologus signatus	m	d
1446	FISH20220119_c5_r0_Lamprologus-signatus_su	1970-01-06 16:00:00	7.072163474563964	974.5005816852251	0.14398094288405075	0.13317821727328125	0.037654271661100754	0.5665608509533959	Lamprologus signatus	m	d
1447	FISH20220119_c5_r0_Lamprologus-signatus_su	1970-01-06 16:30:00	6.291818408816131	1004.5003600908537	0.13356600742341146	0.04404188133621406	0.03194464688057951	0.5146719100292376	Lamprologus signatus	m	d
1448	FISH20220119_c5_r0_Lamprologus-signatus_su	1970-01-06 17:00:00	6.110254550911512	1034.5001384964821	0.11977175779735194	0.07661625394714974	0.03393602696362909	0.49884555359072386	Lamprologus signatus	m	d
1449	FISH20220119_c5_r0_Lamprologus-signatus_su	1970-01-06 17:30:00	6.672953117128868	1064.4998615035179	0.13761010470334054	0.03274056838956291	0.03178260333472968	0.5015225920792995	Lamprologus signatus	m	d
1450	FISH20220119_c5_r0_Lamprologus-signatus_su	1970-01-06 18:00:00	6.717843196170374	1094.4996399091463	0.14010304138274887	0.01800454268461581	0.03149049789920054	0.5144556717380758	Lamprologus signatus	m	d
1451	FISH20220119_c5_r0_Lamprologus-signatus_su	1970-01-06 18:30:00	6.855614877218104	1124.4994183147749	0.1448673203700626	0.0440972799290898	0.03197285485510717	0.5385738200157659	Lamprologus signatus	m	d
1452	FISH20220119_c5_r0_Lamprologus-signatus_su	1970-01-06 19:00:00	1.4674468166438448	1154.5	0.023432306669621095	0.7990250387768668	0.031823732371985165	0.6429952902124905	Lamprologus signatus	m	n
1453	FISH20220119_c5_r0_Lamprologus-signatus_su	1970-01-06 19:30:00	0.008405514544790016	1184.5005816852251	0.0	1.0	0.037394035796914506	0.7704509750233112	Lamprologus signatus	m	n
1454	FISH20220119_c5_r0_Lamprologus-signatus_su	1970-01-06 20:00:00	0.00021658215553443645	1214.5003600908537	0.0	1.0	0.03717088221275618	0.7675151081649333	Lamprologus signatus	m	n
1455	FISH20220119_c5_r0_Lamprologus-signatus_su	1970-01-06 20:30:00	0.0002165821555344354	1244.5001384964821	0.0	1.0	0.037026737636968454	0.7658003003611318	Lamprologus signatus	m	n
1456	FISH20220119_c5_r0_Lamprologus-signatus_su	1970-01-06 21:00:00	0.0002165821555344359	1274.4998615035179	0.0	1.0	0.03688259306118069	0.7640854925573306	Lamprologus signatus	m	n
1457	FISH20220119_c5_r0_Lamprologus-signatus_su	1970-01-06 21:30:00	0.00021658215553443586	1304.4996399091463	0.0	1.0	0.036738448485392976	0.762370684753529	Lamprologus signatus	m	n
1458	FISH20220119_c5_r0_Lamprologus-signatus_su	1970-01-06 22:00:00	0.00021658215553443583	1334.4994183147749	0.0	1.0	0.036594303909605184	0.7606558769497281	Lamprologus signatus	m	n
1459	FISH20220119_c5_r0_Lamprologus-signatus_su	1970-01-06 22:30:00	0.00021658215553443567	1364.5	0.0	1.0	0.036450155341114135	0.758941021646957	Lamprologus signatus	m	n
1460	FISH20220119_c5_r0_Lamprologus-signatus_su	1970-01-06 23:00:00	0.00021658215553443615	1394.5005816852251	0.0	1.0	0.03630600677262304	0.7572261663441856	Lamprologus signatus	m	n
1461	FISH20220119_c5_r0_Lamprologus-signatus_su	1970-01-06 23:30:00	0.000216582155534436	1424.5003600908537	0.0	1.0	0.036161862196835315	0.7555113585403844	Lamprologus signatus	m	n
1462	FISH20220119_c5_r0_Lamprologus-signatus_su	1970-01-07 00:00:00	0.0002165821555344355	14.50013849648219	0.0	1.0	0.03601771762104755	0.7537965507365834	Lamprologus signatus	m	n
1463	FISH20220119_c5_r0_Lamprologus-signatus_su	1970-01-07 00:30:00	0.0002165821555344365	44.49986150351781	0.0	1.0	0.035873573045259795	0.752081742932782	Lamprologus signatus	m	n
1464	FISH20220119_c5_r0_Lamprologus-signatus_su	1970-01-07 01:00:00	0.00021658215553443575	74.49963990914631	0.0	1.0	0.03572942846947206	0.7503669351289802	Lamprologus signatus	m	n
1465	FISH20220119_c5_r0_Lamprologus-signatus_su	1970-01-07 01:30:00	0.00021658215553443618	104.4994183147748	0.0	1.0	0.035585283893684296	0.7486521273251797	Lamprologus signatus	m	n
1466	FISH20220119_c5_r0_Lamprologus-signatus_su	1970-01-07 02:00:00	0.00021658215553443523	134.5	0.0	1.0	0.03544113532519322	0.7469372720224086	Lamprologus signatus	m	n
1467	FISH20220119_c5_r0_Lamprologus-signatus_su	1970-01-07 02:30:00	0.00021658215553443632	164.50063708381808	0.0	1.0	0.03529698675670215	0.7452224167196374	Lamprologus signatus	m	n
1468	FISH20220119_c5_r0_Lamprologus-signatus_su	1970-01-07 03:00:00	0.0002165821555344357	194.5003600908537	0.0	1.0	0.03515284218091439	0.7435076089158354	Lamprologus signatus	m	n
1469	FISH20220119_c5_r0_Lamprologus-signatus_su	1970-01-07 03:30:00	0.00021658215553443645	224.50013849648218	0.0	1.0	0.03500869760512664	0.7417928011120352	Lamprologus signatus	m	n
1470	FISH20220119_c5_r0_Lamprologus-signatus_su	1970-01-07 04:00:00	0.0002165821555344356	254.4999169021107	0.0	1.0	0.034864553029338906	0.7400779933082333	Lamprologus signatus	m	n
1471	FISH20220119_c5_r0_Lamprologus-signatus_su	1970-01-07 04:30:00	0.00021658215553443672	284.4996399091463	0.0	1.0	0.03472040845355114	0.738363185504432	Lamprologus signatus	m	n
1472	FISH20220119_c5_r0_Lamprologus-signatus_su	1970-01-07 05:00:00	0.00021658215553443792	314.4994183147748	0.0	1.0	0.0345762638777634	0.7366483777006305	Lamprologus signatus	m	n
1473	FISH20220119_c5_r0_Lamprologus-signatus_su	1970-01-07 05:30:00	0.03228570289451987	344.5	0.00044316419233325947	1.0	0.035934134408974104	0.7508565772011455	Lamprologus signatus	m	n
1474	FISH20220119_c5_r0_Lamprologus-signatus_su	1970-01-07 06:00:00	0.12201637297764897	374.50063708381805	0.0016619577862722287	1.0	0.03778888816599012	0.7606751868842333	Lamprologus signatus	m	n
1475	FISH20220119_c5_r0_Lamprologus-signatus_su	1970-01-07 06:30:00	0.031233632438845502	404.5003600908537	0.0	1.0	0.041000571271494056	0.7989724035766598	Lamprologus signatus	m	n
1476	FISH20220119_c5_r0_Lamprologus-signatus_su	1970-01-07 07:00:00	7.701878024624243	434.5001384964822	0.1815411888538031	0.365907705944269	0.032406702060622246	0.5938190267997548	Lamprologus signatus	m	d
1477	FISH20220119_c5_r0_Lamprologus-signatus_su	1970-01-07 07:30:00	17.145555828911927	464.49991690211067	0.4082876294942108	0.001107971857514819	0.06395196171882568	0.4985080625814041	Lamprologus signatus	m	d
1478	FISH20220119_c5_r0_Lamprologus-signatus_su	1970-01-07 08:00:00	13.912095397039906	494.4996399091463	0.3250235444019722	0.012464683397041714	0.09531766786994963	0.4690138749136847	Lamprologus signatus	m	d
1479	FISH20220119_c5_r0_Lamprologus-signatus_su	1970-01-07 08:30:00	14.34182829175982	524.4994183147749	0.3563237493767658	0.003988698687053349	0.09354768696797386	0.5627007764379311	Lamprologus signatus	m	d
1480	FISH20220119_c5_r0_Lamprologus-signatus_su	1970-01-07 09:00:00	16.355103509007407	554.5	0.3897629071571017	0.09516951030356748	0.04352701231486229	0.5721542925273024	Lamprologus signatus	m	d
1481	FISH20220119_c5_r0_Lamprologus-signatus_su	1970-01-07 09:30:00	14.660008716420698	584.5006370838181	0.35244584787546396	0.0	0.06943894805938741	0.5587839336663336	Lamprologus signatus	m	d
1482	FISH20220119_c5_r0_Lamprologus-signatus_su	1970-01-07 10:00:00	10.58748589158974	614.5003600908537	0.23489003379314166	0.05512159991136225	0.06040053220728796	0.5334148465687619	Lamprologus signatus	m	d
1483	FISH20220119_c5_r0_Lamprologus-signatus_su	1970-01-07 10:30:00	10.375219335213105	644.5001384964822	0.2248074898897568	0.0450390560079774	0.05778811786337632	0.5746313523745312	Lamprologus signatus	m	d
1484	FISH20220119_c5_r0_Lamprologus-signatus_su	1970-01-07 11:00:00	10.623048460067055	674.4999169021107	0.2505124369841006	0.001107971857514819	0.10973165004120268	0.4771135572318072	Lamprologus signatus	m	d
1485	FISH20220119_c5_r0_Lamprologus-signatus_su	1970-01-07 11:30:00	9.283229016778074	704.4996399091463	0.20021051465292783	0.10248739682012077	0.07909954118721561	0.5679798940452384	Lamprologus signatus	m	d
1486	FISH20220119_c5_r0_Lamprologus-signatus_su	1970-01-07 12:00:00	9.764667650408548	734.4994183147749	0.22646944767602903	0.0557309844329954	0.04754702465069879	0.5658406803431355	Lamprologus signatus	m	d
1487	FISH20220119_c5_r0_Lamprologus-signatus_su	1970-01-07 12:30:00	9.315221290731046	764.5	0.20656990915134057	0.04874806115665854	0.06366694521755051	0.5314183942807691	Lamprologus signatus	m	d
1488	FISH20220119_c5_r0_Lamprologus-signatus_su	1970-01-07 13:00:00	7.576348078723843	794.5006370838181	0.17195723228629992	0.015234613040828763	0.04933346549499951	0.5923359755448766	Lamprologus signatus	m	d
1489	FISH20220119_c5_r0_Lamprologus-signatus_su	1970-01-07 13:30:00	10.147421629887253	824.5003600908537	0.23328347459974516	0.020885269514154342	0.05764343660409341	0.5536704581092736	Lamprologus signatus	m	d
1490	FISH20220119_c5_r0_Lamprologus-signatus_su	1970-01-07 14:00:00	6.460641121960396	854.5001384964822	0.1353941609883109	0.14508891474156557	0.033882935166742366	0.4925840887227855	Lamprologus signatus	m	d
1491	FISH20220119_c5_r0_Lamprologus-signatus_su	1970-01-07 14:30:00	6.301725574767004	884.4999169021107	0.1261979945709379	0.12348346352002659	0.03390842230497461	0.533972350969596	Lamprologus signatus	m	d
1492	FISH20220119_c5_r0_Lamprologus-signatus_su	1970-01-07 15:00:00	5.817445353176945	914.4996399091463	0.10769486455044042	0.23954351559470388	0.03383702992658612	0.5309083004940098	Lamprologus signatus	m	d
1493	FISH20220119_c5_r0_Lamprologus-signatus_su	1970-01-07 15:30:00	6.724624382018948	944.4994183147749	0.14065702731150628	0.06481635366461692	0.034757979778105054	0.5505562575028529	Lamprologus signatus	m	d
1494	FISH20220119_c5_r0_Lamprologus-signatus_su	1970-01-07 16:00:00	6.515595259136048	974.5	0.12812984710835365	0.16790383337026368	0.031023232336280283	0.4821043627278989	Lamprologus signatus	m	d
1495	FISH20220119_c5_r0_Lamprologus-signatus_su	1970-01-07 16:30:00	6.634115665410063	1004.5006370838181	0.13938285967536423	0.1105201927871032	0.04086586096079159	0.5655323102112337	Lamprologus signatus	m	d
1496	FISH20220119_c5_r0_Lamprologus-signatus_su	1970-01-07 17:00:00	5.518150444279391	1034.5003600908537	0.1048141377209019	0.1889646002991524	0.035375592695682044	0.5444246972221967	Lamprologus signatus	m	d
1497	FISH20220119_c5_r0_Lamprologus-signatus_su	1970-01-07 17:30:00	5.255473909374719	1064.5001384964821	0.10703008143593153	0.07855520469780068	0.03124916481125964	0.5284883790631977	Lamprologus signatus	m	d
1498	FISH20220119_c5_r0_Lamprologus-signatus_su	1970-01-07 18:00:00	4.943936349015448	1094.4999169021107	0.09894188687607335	0.19012797074954296	0.03166443623153974	0.5187074268188089	Lamprologus signatus	m	d
1499	FISH20220119_c5_r0_Lamprologus-signatus_su	1970-01-07 18:30:00	5.845241589969307	1124.4996399091463	0.11827599578970695	0.11351171680239322	0.03435899501321512	0.6385095060740159	Lamprologus signatus	m	d
1500	FISH20220119_c5_r0_Lamprologus-signatus_su	1970-01-07 19:00:00	1.6820053217272524	1154.4994183147749	0.028641072516758074	0.8296493269070966	0.03141982328741328	0.6622008540211609	Lamprologus signatus	m	n
1501	FISH20220119_c5_r0_Lamprologus-signatus_su	1970-01-07 19:30:00	0.5097818968800737	1184.5	0.0020496343895413252	0.9807777531575449	0.03424235504690762	0.755720746265053	Lamprologus signatus	m	n
1502	FISH20220119_c5_r0_Lamprologus-signatus_su	1970-01-07 20:00:00	0.004049547583038596	1214.500637083818	0.0	1.0	0.0359108440643116	0.7970880132670513	Lamprologus signatus	m	n
1503	FISH20220119_c5_r0_Lamprologus-signatus_su	1970-01-07 20:30:00	0.014420550518866008	1244.5003600908537	0.0	1.0	0.03488371340507963	0.7347331295769235	Lamprologus signatus	m	n
1504	FISH20220119_c5_r0_Lamprologus-signatus_su	1970-01-07 21:00:00	0.011886220870189456	1274.5001384964821	0.0	1.0	0.03584094621169294	0.7390661900393062	Lamprologus signatus	m	n
1505	FISH20220119_c5_r0_Lamprologus-signatus_su	1970-01-07 21:30:00	0.01315210605482812	1304.4999169021107	0.0	1.0	0.03659154133724831	0.7843325999053589	Lamprologus signatus	m	n
1506	FISH20220119_c5_r0_Lamprologus-signatus_su	1970-01-07 22:00:00	0.004396795633453913	1334.4996399091463	0.0	1.0	0.03526264956810862	0.7526082787815196	Lamprologus signatus	m	n
1507	FISH20220119_c5_r0_Lamprologus-signatus_su	1970-01-07 22:30:00	0.016262314261820687	1364.4994737133677	0.0	1.0	0.03474884433931876	0.7525028294996178	Lamprologus signatus	m	n
1508	FISH20220119_c5_r0_Lamprologus-signatus_su	1970-01-07 23:00:00	0.009571063495666512	1394.5	0.0	1.0	0.033845121021811884	0.7776962261669693	Lamprologus signatus	m	n
1509	FISH20220119_c5_r0_Lamprologus-signatus_su	1970-01-07 23:30:00	0.0011115845866204704	1424.500637083818	0.0	1.0	0.03564595421046468	0.7834399527958579	Lamprologus signatus	m	n
1510	FISH20220119_c5_r0_Lamprologus-signatus_su	1970-01-08 00:00:00	0.0011115845866204728	14.500415489446569	0.0	1.0	0.035370921716909115	0.7745865532595834	Lamprologus signatus	m	n
1511	FISH20220119_c5_r0_Lamprologus-signatus_su	1970-01-08 00:30:00	0.001111584586620467	44.50013849648219	0.0	1.0	0.03509588922335356	0.7657331537233076	Lamprologus signatus	m	n
1512	FISH20220119_c5_r0_Lamprologus-signatus_su	1970-01-08 01:00:00	0.00111158458662047	74.49997230070356	0.0	1.0	0.034820856729798	0.7568797541870325	Lamprologus signatus	m	n
1513	FISH20220119_c5_r0_Lamprologus-signatus_su	1970-01-08 01:30:00	0.0011115845866204732	104.49963990914631	0.0	1.0	0.03454582423624242	0.7480263546507574	Lamprologus signatus	m	n
1514	FISH20220119_c5_r0_Lamprologus-signatus_su	1970-01-08 02:00:00	0.0008938159086813611	134.49947371336768	0.0	1.0	0.034381162008385695	0.7473781729487083	Lamprologus signatus	m	n
1515	FISH20220119_c5_r0_Lamprologus-signatus_su	1970-01-08 02:30:00	0.00028261162376193473	164.50005539552404	0.0	1.0	0.03437967115097792	0.7500068232143173	Lamprologus signatus	m	n
1516	FISH20220119_c5_r0_Lamprologus-signatus_su	1970-01-08 03:00:00	0.000282611623761934	194.50063708381808	0.0	1.0	0.03437967115097792	0.7522599193102207	Lamprologus signatus	m	n
1517	FISH20220119_c5_r0_Lamprologus-signatus_su	1970-01-08 03:30:00	0.00028261162376193397	224.50047088803944	0.0	1.0	0.03437967115097792	0.7545129529986764	Lamprologus signatus	m	n
1518	FISH20220119_c5_r0_Lamprologus-signatus_su	1970-01-08 04:00:00	0.00028261162376192806	254.50013849648218	0.0	1.0	0.03437967115097792	0.7567659866871324	Lamprologus signatus	m	n
1519	FISH20220119_c5_r0_Lamprologus-signatus_su	1970-01-08 04:30:00	0.0002826116237619281	284.4999723007036	0.0	1.0	0.03437967115097792	0.7590190203755879	Lamprologus signatus	m	n
1520	FISH20220119_c5_r0_Lamprologus-signatus_su	1970-01-08 05:00:00	0.00028261162376193115	314.49969530773916	0.0	1.0	0.03437967115097792	0.7612720540640436	Lamprologus signatus	m	n
1521	FISH20220119_c5_r0_Lamprologus-signatus_su	1970-01-08 05:30:00	0.0002826116237619341	344.4994737133677	0.0	1.0	0.03437967115097792	0.7635250877524997	Lamprologus signatus	m	n
1522	FISH20220119_c5_r0_Lamprologus-signatus_su	1970-01-08 06:00:00	0.039186043786638744	374.5001107910481	0.00011079104808331487	1.0	0.034987531452896244	0.7843790154110519	Lamprologus signatus	m	n
1523	FISH20220119_c5_r0_Lamprologus-signatus_su	1970-01-08 06:30:00	0.004118162563461796	404.50063708381805	0.0	1.0	0.03587443946188403	0.7919226218786346	Lamprologus signatus	m	n
1524	FISH20220119_c5_r0_Lamprologus-signatus_su	1970-01-08 07:00:00	4.030034122241114	434.50047088803944	0.06071685779181209	0.6557531438701457	0.027475947570571303	0.5431050888505433	Lamprologus signatus	m	d
1525	FISH20220119_c5_r0_Lamprologus-signatus_su	1970-01-08 07:30:00	11.425564017779466	464.5001938950751	0.24358761287463299	0.036396875519361806	0.04882502296474499	0.4993630204889156	Lamprologus signatus	m	d
1526	FISH20220119_c5_r0_Lamprologus-signatus_su	1970-01-08 08:00:00	9.741653577551302	493.78381052141526	0.21886638733705774	0.001047486033519553	0.05634433637297355	0.5728192835799287	Lamprologus signatus	m	d
1527	FISH20220119_c6_r0_Lamprologus-signatus_su	1970-01-02 00:00:00	0.7286679341544814	14.499972300703561	0.0071464184809705835	0.9082045316048972	0.016252070153509914	0.1270424635553079	Lamprologus signatus	m	n
1528	FISH20220119_c6_r0_Lamprologus-signatus_su	1970-01-02 00:30:00	0.27888110673666816	44.499529111960555	0.002714531050911307	1.0	0.014193087928611509	0.11657081281400752	Lamprologus signatus	m	n
1529	FISH20220119_c6_r0_Lamprologus-signatus_su	1970-01-02 01:00:00	0.9742031390887415	74.50005539552404	0.0108021271881232	0.938233990693552	0.014698110794948399	0.3626052514956866	Lamprologus signatus	m	n
1530	FISH20220119_c6_r0_Lamprologus-signatus_su	1970-01-02 01:30:00	0.10271446094365985	104.50047088803944	0.00022159437150296381	1.0	0.0297442092728534	0.8867898334656215	Lamprologus signatus	m	n
1531	FISH20220119_c6_r0_Lamprologus-signatus_su	1970-01-02 02:00:00	0.3194878330048745	134.50002769929642	0.006149243809207246	0.9588388454933244	0.030755286549331264	0.8844459215009726	Lamprologus signatus	m	n
1532	FISH20220119_c6_r0_Lamprologus-signatus_su	1970-01-02 02:30:00	0.25229466282280366	164.4996953077392	0.002382139493656861	0.9669824386460584	0.026219912309431985	0.6558435450221483	Lamprologus signatus	m	n
1533	FISH20220119_c6_r0_Lamprologus-signatus_su	1970-01-02 03:00:00	0.15030702159369108	194.5001107910481	0.0017726567693330379	1.0	0.027660628592417788	0.7305055175204581	Lamprologus signatus	m	n
1534	FISH20220119_c6_r0_Lamprologus-signatus_su	1970-01-02 03:30:00	0.09565756053102156	224.50052628663232	0.0009971746717633372	1.0	0.027735522867487473	0.7244028575168053	Lamprologus signatus	m	n
1535	FISH20220119_c6_r0_Lamprologus-signatus_su	1970-01-02 04:00:00	0.3278031542559696	254.50019389507506	0.004930474765940945	0.9836574151016564	0.025781967089953867	0.6642732331619304	Lamprologus signatus	m	n
1536	FISH20220119_c6_r0_Lamprologus-signatus_su	1970-01-02 04:30:00	1.0464397605811513	284.49975070633207	0.01157830591102986	0.8932469115284472	0.019423520032910147	0.37392459324788163	Lamprologus signatus	m	n
1537	FISH20220119_c6_r0_Lamprologus-signatus_su	1970-01-02 05:00:00	5.014516578834084	314.49936291618195	0.0915738740235998	0.5420752312891253	0.1439103925392895	0.47728551290830973	Lamprologus signatus	m	n
1538	FISH20220119_c6_r0_Lamprologus-signatus_su	1970-01-02 05:30:00	2.394648846216263	344.49983381342787	0.05007755373365832	0.604475958342566	0.049132515562827696	0.7829717315769857	Lamprologus signatus	m	n
1539	FISH20220119_c6_r0_Lamprologus-signatus_su	1970-01-02 06:00:00	7.335362705349297	374.50024929366793	0.13207024541576645	0.5433493989252673	0.167145682989716	0.7295100597591644	Lamprologus signatus	m	n
1540	FISH20220119_c6_r0_Lamprologus-signatus_su	1970-01-02 06:30:00	0.37879688999867867	404.7470777671756	0.0008349236641221374	1.0	0.02211738951958947	0.8206301172741148	Lamprologus signatus	m	n
1541	FISH20220119_c6_r0_Lamprologus-signatus_su	1970-01-02 07:00:00	7.769568056290139	434.5005262866323	0.11617084926042878	0.49072073569331337	0.04133107613958015	0.5563878922678906	Lamprologus signatus	m	d
1542	FISH20220119_c6_r0_Lamprologus-signatus_su	1970-01-02 07:30:00	19.362875611031438	464.5001384964822	0.4303916680516315	0.0	0.054836865944130404	0.592934210017093	Lamprologus signatus	m	d
1543	FISH20220119_c6_r0_Lamprologus-signatus_su	1970-01-02 08:00:00	14.548690871420371	494.49975070633207	0.3636917622292394	0.025815744280095285	0.047716181171390655	0.5443729884502846	Lamprologus signatus	m	d
1544	FISH20220119_c6_r0_Lamprologus-signatus_su	1970-01-02 08:30:00	12.574156163164725	524.5001661865721	0.28589629957899404	0.061267449590073124	0.03430620341488826	0.3778486254762196	Lamprologus signatus	m	d
1545	FISH20220119_c6_r0_Lamprologus-signatus_su	1970-01-02 09:00:00	7.402715268509233	554.5006370838181	0.16536479973408674	0.39626613484017503	0.03078555836020733	0.6057784194781385	Lamprologus signatus	m	d
1546	FISH20220119_c6_r0_Lamprologus-signatus_su	1970-01-02 09:30:00	8.969290624835109	584.5002492936679	0.1782726718741344	0.17982383247465514	0.03779249391680724	0.548825817888724	Lamprologus signatus	m	d
1547	FISH20220119_c6_r0_Lamprologus-signatus_su	1970-01-02 10:00:00	5.006266019702634	614.4998061049249	0.08841615422968256	0.5144867320370062	0.026767542611537926	0.5101298449196803	Lamprologus signatus	m	d
1548	FISH20220119_c6_r0_Lamprologus-signatus_su	1970-01-02 10:30:00	7.630570296328321	644.4994737133677	0.15157055010802725	0.2400975015234613	0.027108496486924358	0.41390891131043	Lamprologus signatus	m	d
1549	FISH20220119_c6_r0_Lamprologus-signatus_su	1970-01-02 11:00:00	7.795938450926272	674.4998892089519	0.1486261910037669	0.24174606691779305	0.025276535718591068	0.4146209784636485	Lamprologus signatus	m	d
1550	FISH20220119_c6_r0_Lamprologus-signatus_su	1970-01-02 11:30:00	9.081134407272055	704.5003046922608	0.15888316436762506	0.25638468782892915	0.026329799029371628	0.3935586961494295	Lamprologus signatus	m	d
1551	FISH20220119_c6_r0_Lamprologus-signatus_su	1970-01-02 12:00:00	6.037802621587344	734.4999169021107	0.10830424907207357	0.4036341476926486	0.02734330918364965	0.3601967923321227	Lamprologus signatus	m	d
1552	FISH20220119_c6_r0_Lamprologus-signatus_su	1970-01-02 12:30:00	10.440850264934493	764.4995291119606	0.2046424020829871	0.1432607611766661	0.0321302763411225	0.4012893687419796	Lamprologus signatus	m	d
1553	FISH20220119_c6_r0_Lamprologus-signatus_su	1970-01-02 13:00:00	9.5719497735117	794.499944604476	0.2005317970307999	0.1462441834699756	0.02691425467295102	0.39365946852462735	Lamprologus signatus	m	d
1554	FISH20220119_c6_r0_Lamprologus-signatus_su	1970-01-02 13:30:00	9.60521442291938	824.5004154894466	0.19871475264528282	0.06470555647886543	0.030966392940795884	0.4925906615843026	Lamprologus signatus	m	d
1555	FISH20220119_c6_r0_Lamprologus-signatus_su	1970-01-02 14:00:00	9.634675052137519	854.5000276992964	0.21167802337820618	0.021162262478533044	0.0293011601664857	0.5032260186639566	Lamprologus signatus	m	d
1556	FISH20220119_c6_r0_Lamprologus-signatus_su	1970-01-02 14:30:00	10.521905851635005	884.4995845105534	0.2079109190626558	0.14680627112071354	0.029350561190901375	0.534027524612187	Lamprologus signatus	m	d
1557	FISH20220119_c6_r0_Lamprologus-signatus_su	1970-01-02 15:00:00	10.400024794898362	914.500055395524	0.20435408818967427	0.1251938843341458	0.027728024390444337	0.44140315075445485	Lamprologus signatus	m	d
1558	FISH20220119_c6_r0_Lamprologus-signatus_su	1970-01-02 15:30:00	7.467543010563847	944.5004708880394	0.14143260761176665	0.4050745111074179	0.023156453991310017	0.3772284530746827	Lamprologus signatus	m	d
1559	FISH20220119_c6_r0_Lamprologus-signatus_su	1970-01-02 16:00:00	5.700461924071563	974.5000830978893	0.11112957730873636	0.30873635809650435	0.025404279517624435	0.39978897156979726	Lamprologus signatus	m	d
1560	FISH20220119_c6_r0_Lamprologus-signatus_su	1970-01-02 16:30:00	6.313125509146589	1004.4996953077392	0.1366129300315772	0.25245138773475156	0.02727520521548535	0.48540073957113206	Lamprologus signatus	m	d
1561	FISH20220119_c6_r0_Lamprologus-signatus_su	1970-01-02 17:00:00	0.593401034554931	1034.500110791048	0.00044316419233325947	1.0	0.012160343370184868	0.17448216353473678	Lamprologus signatus	m	d
1562	FISH20220119_c6_r0_Lamprologus-signatus_su	1970-01-02 17:30:00	1.2912144335881748	1064.5005262866323	0.009583956567503186	0.9233837460528502	0.013560975779138442	0.20134886638395477	Lamprologus signatus	m	d
1563	FISH20220119_c6_r0_Lamprologus-signatus_su	1970-01-02 18:00:00	1.7038590626522914	1094.500193895075	0.015843997562461912	0.8367403467951914	0.019154339690598696	0.3522870236837943	Lamprologus signatus	m	d
1564	FISH20220119_c6_r0_Lamprologus-signatus_su	1970-01-02 18:30:00	2.7655553379509494	1124.499750706332	0.03872361642014293	0.738020054290621	0.01866032944643616	0.2616391773487686	Lamprologus signatus	m	d
1565	FISH20220119_c6_r0_Lamprologus-signatus_su	1970-01-02 19:00:00	3.0040520073929047	1154.5001661865722	0.056669621094615555	0.6242521604254376	0.019349634484539673	0.5645703140076351	Lamprologus signatus	m	n
1566	FISH20220119_c6_r0_Lamprologus-signatus_su	1970-01-02 19:30:00	2.3239911012860897	1184.500637083818	0.04697800675862833	0.572932247520913	0.009981980431523976	0.22833267948175523	Lamprologus signatus	m	n
1567	FISH20220119_c6_r0_Lamprologus-signatus_su	1970-01-02 20:00:00	2.408223681573116	1214.500249293668	0.056118774583125586	0.5221871364467342	0.015492903061457843	0.5751606752559623	Lamprologus signatus	m	n
1568	FISH20220119_c6_r0_Lamprologus-signatus_su	1970-01-02 20:30:00	1.0178899992446873	1244.499806104925	0.019001717356379146	0.8487618414492272	0.016370605754592742	0.6737209336898354	Lamprologus signatus	m	n
1569	FISH20220119_c6_r0_Lamprologus-signatus_su	1970-01-02 21:00:00	0.6136985991597381	1274.4994737133677	0.014625228519195612	0.8750207744723284	0.020957861145117922	0.6851061301274245	Lamprologus signatus	m	n
1570	FISH20220119_c6_r0_Lamprologus-signatus_su	1970-01-02 21:30:00	0.5198188720511403	1304.499889208952	0.010525149567914912	0.9342455129625526	0.019271244888137463	0.6735000855909571	Lamprologus signatus	m	n
1571	FISH20220119_c6_r0_Lamprologus-signatus_su	1970-01-02 22:00:00	1.24473831989027	1334.500304692261	0.02714531050911307	0.8066035122707883	0.02094493983991964	0.6492954682318103	Lamprologus signatus	m	n
1572	FISH20220119_c6_r0_Lamprologus-signatus_su	1970-01-02 22:30:00	0.7903309692568421	1364.4999169021107	0.012076893246911528	0.8969586172511218	0.017186782116702912	0.6598907696038596	Lamprologus signatus	m	n
1573	FISH20220119_c6_r0_Lamprologus-signatus_su	1970-01-02 23:00:00	2.188748221383761	1394.4995291119606	0.04803058002326741	0.7053348844939339	0.016470782047329907	0.6189111659735486	Lamprologus signatus	m	n
1574	FISH20220119_c6_r0_Lamprologus-signatus_su	1970-01-02 23:30:00	0.689011381387456	1424.499944604476	0.009140261466873476	0.9381231996454686	0.01526008593092683	0.6359093443313886	Lamprologus signatus	m	n
1575	FISH20220119_c6_r0_Lamprologus-signatus_su	1970-01-03 00:00:00	1.3554630340688587	14.500415489446569	0.027699296437870478	0.7729765663952136	0.015130208000408782	0.6602055823912274	Lamprologus signatus	m	n
1576	FISH20220119_c6_r0_Lamprologus-signatus_su	1970-01-03 00:30:00	1.2491465586691357	44.49997230070356	0.015843997562461912	0.9141875796354773	0.013194177118613645	0.45448491817989883	Lamprologus signatus	m	n
1577	FISH20220119_c6_r0_Lamprologus-signatus_su	1970-01-03 01:00:00	1.4574887011120048	74.49958451055343	0.019943493435266746	0.854135504958174	0.011886194244509922	0.3478129730101475	Lamprologus signatus	m	n
1578	FISH20220119_c6_r0_Lamprologus-signatus_su	1970-01-03 01:30:00	0.9415340120011954	104.50005539552404	0.002326612009749612	0.9741856857965876	0.009770286914090959	0.15898537736859725	Lamprologus signatus	m	n
1579	FISH20220119_c6_r0_Lamprologus-signatus_su	1970-01-03 02:00:00	1.2372558927180048	134.50047088803944	0.011633704503905601	0.9034402526175835	0.010544830167010338	0.2518766273336663	Lamprologus signatus	m	n
1580	FISH20220119_c6_r0_Lamprologus-signatus_su	1970-01-03 02:30:00	1.1189028230189573	164.5000830978893	0.008254390338485403	0.9428840507451111	0.011181913985082984	0.32619015388303674	Lamprologus signatus	m	n
1581	FISH20220119_c6_r0_Lamprologus-signatus_su	1970-01-03 03:00:00	0.6617806288163596	194.4996953077392	0.006537033959337433	0.9676472217605673	0.015120264663224236	0.6647613348200122	Lamprologus signatus	m	n
1582	FISH20220119_c6_r0_Lamprologus-signatus_su	1970-01-03 03:30:00	0.8684768899160538	224.5001107910481	0.007976955461998671	0.9504210059827166	0.012728287998610322	0.34665895038559175	Lamprologus signatus	m	n
1583	FISH20220119_c6_r0_Lamprologus-signatus_su	1970-01-03 04:00:00	0.3232405590176095	254.50052628663232	0.00637083818071021	0.9848761841449227	0.013106361622796193	0.13876357789290814	Lamprologus signatus	m	n
1584	FISH20220119_c6_r0_Lamprologus-signatus_su	1970-01-03 04:30:00	0.37778225857599135	284.5001938950751	0.0071464184809705835	0.9826602404298931	0.013408550733353576	0.1282229189935105	Lamprologus signatus	m	n
1585	FISH20220119_c6_r0_Lamprologus-signatus_su	1970-01-03 05:00:00	1.1014721501947848	314.49975070633207	0.021771647000166195	0.8624452938895352	0.012424958274373956	0.15434373606251808	Lamprologus signatus	m	n
1586	FISH20220119_c6_r0_Lamprologus-signatus_su	1970-01-03 05:30:00	0.9048820191576599	344.50016618657213	0.009805007755373366	0.9805561710613783	0.011290231196611338	0.12452317118475582	Lamprologus signatus	m	n
1587	FISH20220119_c6_r0_Lamprologus-signatus_su	1970-01-03 06:00:00	1.8240607369862347	374.50063708381805	0.02371059775081713	0.7995124923826935	0.010672041750650556	0.23380825340744746	Lamprologus signatus	m	n
1588	FISH20220119_c6_r0_Lamprologus-signatus_su	1970-01-03 06:30:00	1.7975910231361343	404.50024929366793	0.021550052628663233	0.8569054346019611	0.010732096350618996	0.2306463452118501	Lamprologus signatus	m	n
1589	FISH20220119_c6_r0_Lamprologus-signatus_su	1970-01-03 07:00:00	11.671839998103932	434.4998061049249	0.245083374882278	0.35621295219101434	0.018986762892917747	0.28465059124595266	Lamprologus signatus	m	d
1590	FISH20220119_c6_r0_Lamprologus-signatus_su	1970-01-03 07:30:00	17.57750115853684	464.4994737133677	0.3585950916846712	0.1445903274056839	0.029159065143221117	0.4813207560657013	Lamprologus signatus	m	d
1591	FISH20220119_c6_r0_Lamprologus-signatus_su	1970-01-03 08:00:00	17.825412941793587	494.4998892089519	0.3745291380456459	0.13610680257035232	0.032939977766034925	0.5507448687662154	Lamprologus signatus	m	d
1592	FISH20220119_c6_r0_Lamprologus-signatus_su	1970-01-03 08:30:00	18.949306030182413	524.5003046922608	0.4200875297767437	0.0042656916514320535	0.03855939352587693	0.5665163421381458	Lamprologus signatus	m	d
1593	FISH20220119_c6_r0_Lamprologus-signatus_su	1970-01-03 09:00:00	16.63192229721069	554.4999169021107	0.35056229571768877	0.00637083818071021	0.035100966697552895	0.5105598541587394	Lamprologus signatus	m	d
1594	FISH20220119_c6_r0_Lamprologus-signatus_su	1970-01-03 09:30:00	14.350912879317926	584.4995291119606	0.29145199711927317	0.10370616586338707	0.031266547567583354	0.49789686390353816	Lamprologus signatus	m	d
1595	FISH20220119_c6_r0_Lamprologus-signatus_su	1970-01-03 10:00:00	15.64750505351007	614.499944604476	0.3086084644360736	0.020385552847329937	0.03472107801267955	0.43562342078082683	Lamprologus signatus	m	d
1596	FISH20220119_c6_r0_Lamprologus-signatus_su	1970-01-03 10:30:00	13.106256077664236	644.5004154894466	0.27560799955681126	0.073569331338984	0.03094405988982518	0.47295655141972487	Lamprologus signatus	m	d
1597	FISH20220119_c6_r0_Lamprologus-signatus_su	1970-01-03 11:00:00	13.03349676032976	674.4999723007036	0.26585784721068084	0.029361254224142708	0.039550649544556206	0.5668389607581445	Lamprologus signatus	m	d
1598	FISH20220119_c6_r0_Lamprologus-signatus_su	1970-01-03 11:30:00	11.315224264693146	704.4995845105534	0.2475209129688106	0.0346241205473381	0.03582817187326657	0.5530617998109284	Lamprologus signatus	m	d
1599	FISH20220119_c6_r0_Lamprologus-signatus_su	1970-01-03 12:00:00	11.577860584301543	734.500055395524	0.24656547750941724	0.008974074894748505	0.0343516166970629	0.5368218850739436	Lamprologus signatus	m	d
1600	FISH20220119_c6_r0_Lamprologus-signatus_su	1970-01-03 12:30:00	8.72104917206599	764.5004708880394	0.17483795911583846	0.07052240873081823	0.034946844971220144	0.574623021510751	Lamprologus signatus	m	d
1601	FISH20220119_c6_r0_Lamprologus-signatus_su	1970-01-03 13:00:00	8.18285031638672	794.5000276992964	0.1505179768433882	0.14918841061437038	0.03062626767684662	0.49076820424566664	Lamprologus signatus	m	d
1602	FISH20220119_c6_r0_Lamprologus-signatus_su	1970-01-03 13:30:00	7.419231630292218	824.4996953077392	0.1445903274056839	0.06631211567226192	0.030104558136244988	0.548594227198568	Lamprologus signatus	m	d
1603	FISH20220119_c6_r0_Lamprologus-signatus_su	1970-01-03 14:00:00	9.498889734275494	854.5001107910481	0.18851096831376024	0.07190339020607135	0.03464086497822347	0.6542943481376211	Lamprologus signatus	m	d
1604	FISH20220119_c6_r0_Lamprologus-signatus_su	1970-01-03 14:30:00	11.141897142153278	884.5005262866323	0.21511273613650214	0.014957620076450058	0.03196617181992007	0.6232723680754199	Lamprologus signatus	m	d
1605	FISH20220119_c6_r0_Lamprologus-signatus_su	1970-01-03 15:00:00	8.267202151212288	914.5001384964822	0.16170849260428785	0.06963603124480638	0.030774431292407	0.6172350383590508	Lamprologus signatus	m	d
1606	FISH20220119_c6_r0_Lamprologus-signatus_su	1970-01-03 15:30:00	7.838051303637022	944.4997507063321	0.1442025372555537	0.0419367348069359	0.03019523190150856	0.5628822056145822	Lamprologus signatus	m	d
1607	FISH20220119_c6_r0_Lamprologus-signatus_su	1970-01-03 16:00:00	6.8703593729981165	974.5001661865721	0.13128739197872813	0.10691336140039885	0.031494959480776324	0.5939549969443176	Lamprologus signatus	m	d
1608	FISH20220119_c6_r0_Lamprologus-signatus_su	1970-01-03 16:30:00	6.5093353295861025	1004.5006370838181	0.12087972965486676	0.02952745000276993	0.029073370938086724	0.5442273996079341	Lamprologus signatus	m	d
1609	FISH20220119_c6_r0_Lamprologus-signatus_su	1970-01-03 17:00:00	5.897678702700588	1034.500249293668	0.10935682233671265	0.05988587889867597	0.026694230228660704	0.5451020495692396	Lamprologus signatus	m	d
1610	FISH20220119_c6_r0_Lamprologus-signatus_su	1970-01-03 17:30:00	6.156643639833143	1064.499806104925	0.11423189850977786	0.1443133344413052	0.026286356115727848	0.5436095265922153	Lamprologus signatus	m	d
1611	FISH20220119_c6_r0_Lamprologus-signatus_su	1970-01-03 18:00:00	3.8880254094627196	1094.4994183147749	0.06298820009971746	0.4744889479807213	0.0319714986076954	0.5270298223134622	Lamprologus signatus	m	d
1612	FISH20220119_c6_r0_Lamprologus-signatus_su	1970-01-03 18:30:00	3.193671940602367	1124.499889208952	0.0413804564591181	0.611898958564148	0.026139822090410315	0.47138491713901437	Lamprologus signatus	m	d
1613	FISH20220119_c6_r0_Lamprologus-signatus_su	1970-01-03 19:00:00	4.998166015707328	1154.500304692261	0.0900781120159548	0.5672261924547116	0.03735005486985441	0.5924676230966622	Lamprologus signatus	m	n
1614	FISH20220119_c6_r0_Lamprologus-signatus_su	1970-01-03 19:30:00	2.6199948118898453	1184.4999169021107	0.051299097002936125	0.5886654478976234	0.015073901880726022	0.5568799467816183	Lamprologus signatus	m	n
1615	FISH20220119_c6_r0_Lamprologus-signatus_su	1970-01-03 20:00:00	1.506501821083325	1214.4994737133677	0.023433604786438425	0.782948313112847	0.012002554964163957	0.35255619829836926	Lamprologus signatus	m	n
1616	FISH20220119_c6_r0_Lamprologus-signatus_su	1970-01-03 20:30:00	1.0075449373676801	1244.499944604476	0.014569022822955906	0.9620540660314647	0.017717360053516838	0.6427923872329991	Lamprologus signatus	m	n
1617	FISH20220119_c6_r0_Lamprologus-signatus_su	1970-01-03 21:00:00	0.367230183835675	1274.5004154894466	0.005650656473325578	0.9580632651930641	0.028913877974494857	0.791991121010689	Lamprologus signatus	m	n
1618	FISH20220119_c6_r0_Lamprologus-signatus_su	1970-01-03 21:30:00	0.0543513270225789	1304.4999723007036	0.0017173563791479697	1.0	0.028768471822874155	0.7676273874237607	Lamprologus signatus	m	n
1619	FISH20220119_c6_r0_Lamprologus-signatus_su	1970-01-03 22:00:00	0.0020926457201864757	1334.4995845105534	0.0	1.0	0.02925173857738409	0.767158071794208	Lamprologus signatus	m	n
1620	FISH20220119_c6_r0_Lamprologus-signatus_su	1970-01-03 22:30:00	0.0020926457201864822	1364.500055395524	0.0	1.0	0.030863319641835536	0.7842648748271451	Lamprologus signatus	m	n
1621	FISH20220119_c6_r0_Lamprologus-signatus_su	1970-01-03 23:00:00	0.08277891083991554	1394.5004708880394	0.00022159437150296381	1.0	0.0339303653981264	0.8101960160488473	Lamprologus signatus	m	n
1622	FISH20220119_c6_r0_Lamprologus-signatus_su	1970-01-03 23:30:00	0.0402400270189339	1424.5000830978893	5.5398592875740954e-05	1.0	0.04724575961571004	0.9335011402575415	Lamprologus signatus	m	n
1623	FISH20220119_c6_r0_Lamprologus-signatus_su	1970-01-04 00:00:00	0.08475589300252136	14.499695307739183	0.00016619577862722287	1.0	0.03938448326225137	0.86717427235423	Lamprologus signatus	m	n
1624	FISH20220119_c6_r0_Lamprologus-signatus_su	1970-01-04 00:30:00	0.01303643563136437	44.50011079104809	0.00022158209616662973	1.0	0.04783540651852206	0.9466724390466857	Lamprologus signatus	m	n
1625	FISH20220119_c6_r0_Lamprologus-signatus_su	1970-01-04 01:00:00	0.0494521048205199	74.5005816852252	0.0004985873358816686	1.0	0.05155585532667505	0.9467082139952357	Lamprologus signatus	m	n
1626	FISH20220119_c6_r0_Lamprologus-signatus_su	1970-01-04 01:30:00	0.011043652561033703	104.50019389507507	5.5398592875740954e-05	1.0	0.04932396032865236	0.9477151400741204	Lamprologus signatus	m	n
1627	FISH20220119_c6_r0_Lamprologus-signatus_su	1970-01-04 02:00:00	0.03755640289027067	134.49975070633207	0.0	1.0	0.047716830334298174	0.9388627950703404	Lamprologus signatus	m	n
1628	FISH20220119_c6_r0_Lamprologus-signatus_su	1970-01-04 02:30:00	0.60698778016577	164.4994183147748	0.009805550939006149	0.9376765830147914	0.03733531931260363	0.8615345431139315	Lamprologus signatus	m	n
1629	FISH20220119_c6_r0_Lamprologus-signatus_su	1970-01-04 03:00:00	0.40498649478291304	194.49983381342787	0.005317970307999114	0.9734101484600044	0.03996083396016579	0.8813810483583389	Lamprologus signatus	m	n
1630	FISH20220119_c6_r0_Lamprologus-signatus_su	1970-01-04 03:30:00	0.028914015311300213	224.50024929366793	0.0003877901501301867	1.0	0.045853636156129224	0.9388352122613507	Lamprologus signatus	m	n
1631	FISH20220119_c6_r0_Lamprologus-signatus_su	1970-01-04 04:00:00	0.052951048446997995	254.49986150351782	0.00033239155725444574	1.0	0.02780876496397529	0.7896938928206143	Lamprologus signatus	m	n
1632	FISH20220119_c6_r0_Lamprologus-signatus_su	1970-01-04 04:30:00	0.026253612331985192	284.4994737133677	0.0	1.0	0.040697343192938905	0.8857449024996777	Lamprologus signatus	m	n
1633	FISH20220119_c6_r0_Lamprologus-signatus_su	1970-01-04 05:00:00	2.961204813368137	314.4998892089519	0.041103478838909815	0.8385774429426103	0.0515965920383076	0.6593121034954137	Lamprologus signatus	m	n
1634	FISH20220119_c6_r0_Lamprologus-signatus_su	1970-01-04 05:30:00	0.5889191525162598	344.5003600908537	0.010248739682012077	0.9069303639687551	0.03266060550747404	0.8193700633388543	Lamprologus signatus	m	n
1635	FISH20220119_c6_r0_Lamprologus-signatus_su	1970-01-04 06:00:00	0.49718417224573663	374.4999723007036	0.009029970638745775	0.9181762783225306	0.03274747255197233	0.8487070895443563	Lamprologus signatus	m	n
1636	FISH20220119_c6_r0_Lamprologus-signatus_su	1970-01-04 06:30:00	0.41950690348897	404.49952911196056	0.007977397374106698	0.9381751703506731	0.03871939450647353	0.8823889732814592	Lamprologus signatus	m	n
1637	FISH20220119_c6_r0_Lamprologus-signatus_su	1970-01-04 07:00:00	10.205295067285789	434.5	0.2108353645025482	0.3308220695767782	0.021792646582182686	0.4619495071994884	Lamprologus signatus	m	d
1638	FISH20220119_c6_r0_Lamprologus-signatus_su	1970-01-04 07:30:00	15.39261132893603	464.50047088803944	0.3271840895241261	0.0	0.026573252959603028	0.4330758750743809	Lamprologus signatus	m	d
1639	FISH20220119_c6_r0_Lamprologus-signatus_su	1970-01-04 08:00:00	19.2908692549529	494.5000276992964	0.38790094731593816	0.0	0.03238391035465896	0.5324430801796388	Lamprologus signatus	m	d
1640	FISH20220119_c6_r0_Lamprologus-signatus_su	1970-01-04 08:30:00	18.082331771759765	524.4996399091463	0.33660185031300205	0.03058002326740901	0.04045361151300957	0.6251400237751179	Lamprologus signatus	m	d
1641	FISH20220119_c6_r0_Lamprologus-signatus_su	1970-01-04 09:00:00	16.242630423443988	554.5001107910481	0.3240084201196543	0.0	0.03582794599148537	0.603789308236989	Lamprologus signatus	m	d
1642	FISH20220119_c6_r0_Lamprologus-signatus_su	1970-01-04 09:30:00	12.168716251914725	584.5005262866323	0.24524957066090522	0.0	0.03559032093462248	0.5976510773239223	Lamprologus signatus	m	d
1643	FISH20220119_c6_r0_Lamprologus-signatus_su	1970-01-04 10:00:00	13.740545556811993	614.5000830978893	0.24785330452606505	0.0162317877125921	0.033040328439474305	0.6157833383370694	Lamprologus signatus	m	d
1644	FISH20220119_c6_r0_Lamprologus-signatus_su	1970-01-04 10:30:00	12.793510471877495	644.4997507063321	0.23489003379314166	0.02675752035898288	0.032194488346500544	0.5892881439213213	Lamprologus signatus	m	d
1645	FISH20220119_c6_r0_Lamprologus-signatus_su	1970-01-04 11:00:00	12.446081853767202	674.5001661865721	0.23055617106137824	0.13023487702193662	0.02955527322633442	0.5044239153848691	Lamprologus signatus	m	d
1646	FISH20220119_c6_r0_Lamprologus-signatus_su	1970-01-04 11:30:00	10.283751819503674	704.5005816852251	0.1908481524569276	0.07584067364688937	0.031019858106999608	0.529244034822492	Lamprologus signatus	m	d
1647	FISH20220119_c6_r0_Lamprologus-signatus_su	1970-01-04 12:00:00	12.02048263613247	734.5001938950751	0.24541576643953245	0.11838679297545843	0.03924634396907406	0.5696465190026107	Lamprologus signatus	m	d
1648	FISH20220119_c6_r0_Lamprologus-signatus_su	1970-01-04 12:30:00	13.924796914483364	764.4998061049249	0.28790648717522577	0.0	0.041380894366877474	0.5834346368086276	Lamprologus signatus	m	d
1649	FISH20220119_c6_r0_Lamprologus-signatus_su	1970-01-04 13:00:00	11.275926034568213	794.4994183147749	0.2214281757243366	0.026203534430225474	0.03882865278355714	0.6726595434798598	Lamprologus signatus	m	d
1650	FISH20220119_c6_r0_Lamprologus-signatus_su	1970-01-04 13:30:00	12.480948724669982	824.4998338134279	0.2487259029470419	0.04309771770440948	0.04093393854915866	0.6716024897607321	Lamprologus signatus	m	d
1651	FISH20220119_c6_r0_Lamprologus-signatus_su	1970-01-04 14:00:00	6.420284625461457	854.5002492936679	0.12852473547171903	0.21212121212121213	0.02947406375193996	0.5215536267314536	Lamprologus signatus	m	d
1652	FISH20220119_c6_r0_Lamprologus-signatus_su	1970-01-04 14:30:00	5.603181201235032	884.4999169021107	0.09545177552490167	0.1779956789097557	0.0320122583986072	0.5993746883829297	Lamprologus signatus	m	d
1653	FISH20220119_c6_r0_Lamprologus-signatus_su	1970-01-04 15:00:00	6.985023197059084	914.4994737133677	0.12492382693479585	0.09772311783280704	0.03497600420208464	0.6162752800756416	Lamprologus signatus	m	d
1654	FISH20220119_c6_r0_Lamprologus-signatus_su	1970-01-04 15:30:00	7.558570459743261	944.4998892089519	0.1392643474407268	0.027365388876578772	0.031431041568422094	0.5304196814042891	Lamprologus signatus	m	d
1655	FISH20220119_c6_r0_Lamprologus-signatus_su	1970-01-04 16:00:00	6.7853180030872275	974.5003600908537	0.12514542130629883	0.0612708437205695	0.02972619837336462	0.6200527157819775	Lamprologus signatus	m	d
1656	FISH20220119_c6_r0_Lamprologus-signatus_su	1970-01-04 16:30:00	7.301848582632274	1004.4999723007036	0.13927206248961277	0.06337599024984765	0.03187672124295965	0.62450498676691	Lamprologus signatus	m	d
1657	FISH20220119_c6_r0_Lamprologus-signatus_su	1970-01-04 17:00:00	6.817738982066515	1034.4995291119606	0.13777630048196776	0.015843997562461912	0.03674130167122011	0.6215330644714523	Lamprologus signatus	m	d
1658	FISH20220119_c6_r0_Lamprologus-signatus_su	1970-01-04 17:30:00	8.729450907671929	1064.499944604476	0.17848437846222026	0.03755816530024374	0.029522381685576787	0.5949836114129341	Lamprologus signatus	m	d
1659	FISH20220119_c6_r0_Lamprologus-signatus_su	1970-01-04 18:00:00	7.029304529687205	1094.5004708880394	0.13395379757354164	0.03290676416819013	0.02881839536318439	0.5592968779318668	Lamprologus signatus	m	d
1660	FISH20220119_c6_r0_Lamprologus-signatus_su	1970-01-04 18:30:00	6.8696434208009425	1124.5000276992964	0.13816409063209795	0.0334053515040718	0.031463638715313325	0.6722759975767567	Lamprologus signatus	m	d
1661	FISH20220119_c6_r0_Lamprologus-signatus_su	1970-01-04 19:00:00	3.5611530084779317	1154.4995845105534	0.06603512270788323	0.6481635366461692	0.02813737159541	0.7827880202808468	Lamprologus signatus	m	n
1662	FISH20220119_c6_r0_Lamprologus-signatus_su	1970-01-04 19:30:00	1.4620933416607222	1184.500055395524	0.027254597828495458	0.8084976733879903	0.019648034701153793	0.669444147146849	Lamprologus signatus	m	n
1663	FISH20220119_c6_r0_Lamprologus-signatus_su	1970-01-04 20:00:00	1.078013078400635	1214.5005262866323	0.015733200376710433	0.8628884826325411	0.019513759763606163	0.6682570865521505	Lamprologus signatus	m	n
1664	FISH20220119_c6_r0_Lamprologus-signatus_su	1970-01-04 20:30:00	1.2555385387318385	1244.5000830978893	0.02431998227245028	0.8067697080494155	0.017530498030193027	0.6199065827131123	Lamprologus signatus	m	n
1665	FISH20220119_c6_r0_Lamprologus-signatus_su	1970-01-04 21:00:00	0.3084757034938838	1274.499695307739	0.005429062101822614	0.9530219932413717	0.03062899025726321	0.9277405630977452	Lamprologus signatus	m	n
1666	FISH20220119_c6_r0_Lamprologus-signatus_su	1970-01-04 21:30:00	0.1561634665991741	1304.5001661865722	0.0023820075337912697	0.9954575670285841	0.03092623916511654	0.9366790198798345	Lamprologus signatus	m	n
1667	FISH20220119_c6_r0_Lamprologus-signatus_su	1970-01-04 22:00:00	0.3189101414835803	1334.5005816852251	0.004376488837183536	0.9639909146307684	0.031749274075653665	0.9396603647675374	Lamprologus signatus	m	n
1668	FISH20220119_c6_r0_Lamprologus-signatus_su	1970-01-04 22:30:00	0.2204199368409013	1364.500193895075	0.00465348180156224	0.9664838513101767	0.03122046682907034	0.9386447472382873	Lamprologus signatus	m	n
1669	FISH20220119_c6_r0_Lamprologus-signatus_su	1970-01-04 23:00:00	0.2669311430257716	1394.8379055343512	0.004651717557251908	0.9645753816793893	0.03117817900418207	0.92574925095339	Lamprologus signatus	m	n
1670	FISH20220119_c6_r0_Lamprologus-signatus_su	1970-01-04 23:30:00	0.7177557795574657	1424.5004708880394	0.013517256661680794	0.897346407401252	0.02964322787506879	0.8810384249494712	Lamprologus signatus	m	n
1671	FISH20220119_c6_r0_Lamprologus-signatus_su	1970-01-05 00:00:00	0.4650869240451603	14.500027699296439	0.006924824109467619	0.9344634646279985	0.028632496165487475	0.8546673316320041	Lamprologus signatus	m	n
1672	FISH20220119_c6_r0_Lamprologus-signatus_su	1970-01-05 00:30:00	0.025114147287390472	44.49969530773918	0.00011079718575148191	1.0	0.031148442419381837	0.9295662815540439	Lamprologus signatus	m	n
1673	FISH20220119_c6_r0_Lamprologus-signatus_su	1970-01-05 01:00:00	0.2802407539161565	74.50011079104809	0.00625969421670729	0.9339131398183027	0.03335946526053386	0.8935221345194826	Lamprologus signatus	m	n
1674	FISH20220119_c6_r0_Lamprologus-signatus_su	1970-01-05 01:30:00	0.1845792149228815	104.50052628663232	0.0034347127582959394	0.9938507561907928	0.03503216931273036	0.9151035953556004	Lamprologus signatus	m	n
1675	FISH20220119_c6_r0_Lamprologus-signatus_su	1970-01-05 02:00:00	0.02906193131166096	134.50013849648218	0.00044318874300592763	1.0	0.03815208438696823	0.93124177307546	Lamprologus signatus	m	n
1676	FISH20220119_c6_r0_Lamprologus-signatus_su	1970-01-05 02:30:00	0.11468426970770736	164.49975070633207	0.0017727549720237105	0.9882554983103429	0.035075064217162895	0.9214304332670943	Lamprologus signatus	m	n
1677	FISH20220119_c6_r0_Lamprologus-signatus_su	1970-01-05 03:00:00	0.11527144528043129	194.50016618657213	0.0016064701972080657	1.0	0.035830990162213514	0.9158452373613547	Lamprologus signatus	m	n
1678	FISH20220119_c6_r0_Lamprologus-signatus_su	1970-01-05 03:30:00	0.1638296848474504	224.50063708381808	0.0028807268295385296	0.9750152346130408	0.0370610012471997	0.9084364342346098	Lamprologus signatus	m	n
1679	FISH20220119_c6_r0_Lamprologus-signatus_su	1970-01-05 04:00:00	0.15924312144815295	254.50024929366793	0.002603733865159825	0.9757354163204255	0.03562528515360435	0.9202964365235214	Lamprologus signatus	m	n
1680	FISH20220119_c6_r0_Lamprologus-signatus_su	1970-01-05 04:30:00	0.35954884360236644	284.4998061049249	0.005872250844828541	0.9804996953077392	0.031754884973658005	0.8584233953133513	Lamprologus signatus	m	n
1681	FISH20220119_c6_r0_Lamprologus-signatus_su	1970-01-05 05:00:00	0.11898301468035122	314.4994183147748	0.0015511606005207468	1.0	0.03442773105833877	0.9250390530100735	Lamprologus signatus	m	n
1682	FISH20220119_c6_r0_Lamprologus-signatus_su	1970-01-05 05:30:00	0.3243518834075161	344.4998892089519	0.007146022601373809	0.9526922224684246	0.03545092966002907	0.9227204264521646	Lamprologus signatus	m	n
1683	FISH20220119_c6_r0_Lamprologus-signatus_su	1970-01-05 06:00:00	0.7319586513687865	374.50030469226084	0.012575480582793197	0.8646058390116891	0.03447912875633674	0.9065700043429028	Lamprologus signatus	m	n
1684	FISH20220119_c6_r0_Lamprologus-signatus_su	1970-01-05 06:30:00	0.6962402711422875	404.49991690211067	0.009750152346130409	0.9848761841449227	0.029861156638183485	0.8546930106565399	Lamprologus signatus	m	n
1685	FISH20220119_c6_r0_Lamprologus-signatus_su	1970-01-05 07:00:00	11.61784973221608	434.49952911196056	0.2440308016176389	0.20142928369619412	0.022758602130936157	0.4748750627701805	Lamprologus signatus	m	d
1686	FISH20220119_c6_r0_Lamprologus-signatus_su	1970-01-05 07:30:00	21.08050146598202	464.49994460447596	0.4136937735430977	0.05783292709949036	0.03190150896776218	0.6358898553819418	Lamprologus signatus	m	d
1687	FISH20220119_c6_r0_Lamprologus-signatus_su	1970-01-05 08:00:00	14.356112211171876	494.5004154894466	0.27710376156445626	0.06609052130075896	0.03489148583603035	0.5715663818106769	Lamprologus signatus	m	d
1688	FISH20220119_c6_r0_Lamprologus-signatus_su	1970-01-05 08:30:00	18.00755846993218	524.4999723007036	0.3409783391501856	0.0	0.041423429753714755	0.5894295798999688	Lamprologus signatus	m	d
1689	FISH20220119_c6_r0_Lamprologus-signatus_su	1970-01-05 09:00:00	11.551072370110566	554.4995845105534	0.23921112403744946	0.05844551548390671	0.03828472856504587	0.6927393554284726	Lamprologus signatus	m	d
1690	FISH20220119_c6_r0_Lamprologus-signatus_su	1970-01-05 09:30:00	7.0763604242878415	584.500055395524	0.13117660093064482	0.20623753600709063	0.03347779570635737	0.5686888303860975	Lamprologus signatus	m	d
1691	FISH20220119_c6_r0_Lamprologus-signatus_su	1970-01-05 10:00:00	5.449500034910617	614.5004708880394	0.09306963603124481	0.2936125422414271	0.04062314894124605	0.6723600448371128	Lamprologus signatus	m	d
1692	FISH20220119_c6_r0_Lamprologus-signatus_su	1970-01-05 10:30:00	8.004572284034284	644.5000276992964	0.14126641183313943	0.25516591878566286	0.04038825732914595	0.7478044398398332	Lamprologus signatus	m	d
1693	FISH20220119_c6_r0_Lamprologus-signatus_su	1970-01-05 11:00:00	9.022388156772788	674.4996953077392	0.15533765442357764	0.16442302365519915	0.03807082844255228	0.5382379991681113	Lamprologus signatus	m	d
1694	FISH20220119_c6_r0_Lamprologus-signatus_su	1970-01-05 11:30:00	9.304932348492455	704.5001107910481	0.16690671393751386	0.0990471969864835	0.03354475169232481	0.6259418216326538	Lamprologus signatus	m	d
1695	FISH20220119_c6_r0_Lamprologus-signatus_su	1970-01-05 12:00:00	12.03944528728001	734.5005262866323	0.2058611711262534	0.09029970638745775	0.03618116034325577	0.6526552902975773	Lamprologus signatus	m	d
1696	FISH20220119_c6_r0_Lamprologus-signatus_su	1970-01-05 12:30:00	9.993221864296798	764.5001938950751	0.17710930142374384	0.06099385075619079	0.03081025887241605	0.6393840324278683	Lamprologus signatus	m	d
1697	FISH20220119_c6_r0_Lamprologus-signatus_su	1970-01-05 13:00:00	12.073986115456469	794.4997507063321	0.23533322253614758	0.01213229183978727	0.033156728616812965	0.6357926176013855	Lamprologus signatus	m	d
1698	FISH20220119_c6_r0_Lamprologus-signatus_su	1970-01-05 13:30:00	14.78153853472704	824.5001661865721	0.2829049412807445	0.0	0.03413173118745878	0.647190095548343	Lamprologus signatus	m	d
1699	FISH20220119_c6_r0_Lamprologus-signatus_su	1970-01-05 14:00:00	13.804068946546714	854.5006370838181	0.2823112292947759	0.006149243809207246	0.041602764942192026	0.5943818343546339	Lamprologus signatus	m	d
1700	FISH20220119_c6_r0_Lamprologus-signatus_su	1970-01-05 14:30:00	8.024568031112988	884.5002492936679	0.15151515151515152	0.07495429616087751	0.037048243020210855	0.5848809756764263	Lamprologus signatus	m	d
1701	FISH20220119_c6_r0_Lamprologus-signatus_su	1970-01-05 15:00:00	7.946159271296415	914.4998061049249	0.15173674588665448	0.07650545676139826	0.03959204460423243	0.5647351265947085	Lamprologus signatus	m	d
1702	FISH20220119_c6_r0_Lamprologus-signatus_su	1970-01-05 15:30:00	7.121882655786433	944.4994183147749	0.13572655254556534	0.05650656473325578	0.03113179561991183	0.6282085669903148	Lamprologus signatus	m	d
1703	FISH20220119_c6_r0_Lamprologus-signatus_su	1970-01-05 16:00:00	7.133970870981617	974.4998892089519	0.144083758032351	0.04741856857965877	0.03132932528567321	0.601362696386072	Lamprologus signatus	m	d
1704	FISH20220119_c6_r0_Lamprologus-signatus_su	1970-01-05 16:30:00	7.025451003534903	1004.5003046922608	0.14331615976954185	0.05041271951692427	0.029112473506135772	0.6296831915308452	Lamprologus signatus	m	d
1705	FISH20220119_c6_r0_Lamprologus-signatus_su	1970-01-05 17:00:00	7.786221027769534	1034.4999169021107	0.1647554152124536	0.0	0.02910793587210519	0.5891409152562462	Lamprologus signatus	m	d
1706	FISH20220119_c6_r0_Lamprologus-signatus_su	1970-01-05 17:30:00	7.210761620806944	1064.4994737133677	0.14436873303418093	0.0020497479364024154	0.029884778818356418	0.5775038600310305	Lamprologus signatus	m	d
1707	FISH20220119_c6_r0_Lamprologus-signatus_su	1970-01-05 18:00:00	7.604969263026442	1094.499944604476	0.16518945269222246	0.012574783957456238	0.030072588653354992	0.6047124503227402	Lamprologus signatus	m	d
1708	FISH20220119_c6_r0_Lamprologus-signatus_su	1970-01-05 18:30:00	8.506836786780125	1124.5004154894466	0.1816519860395546	0.00116337045039056	0.032447555604166074	0.6598855326574847	Lamprologus signatus	m	d
1709	FISH20220119_c6_r0_Lamprologus-signatus_su	1970-01-05 19:00:00	4.036768167960241	1154.4999723007036	0.08221151182759957	0.6922054179823832	0.028023599169239778	0.7984905683442202	Lamprologus signatus	m	n
1710	FISH20220119_c6_r0_Lamprologus-signatus_su	1970-01-05 19:30:00	1.9813899848624479	1184.4995291119606	0.03645227411223755	0.68561298543017	0.01811995641977244	0.6230868596777934	Lamprologus signatus	m	n
1711	FISH20220119_c6_r0_Lamprologus-signatus_su	1970-01-05 20:00:00	1.1415746325851654	1214.500055395524	0.016563261688455573	0.8617881675160647	0.02101238239893228	0.7790720959344521	Lamprologus signatus	m	n
1712	FISH20220119_c6_r0_Lamprologus-signatus_su	1970-01-05 20:30:00	0.6875835285431131	1244.5004708880394	0.007811201595479475	0.9396155337654424	0.02340065761759546	0.906784495899856	Lamprologus signatus	m	n
1713	FISH20220119_c6_r0_Lamprologus-signatus_su	1970-01-05 21:00:00	0.812319784321398	1274.5000276992964	0.007589607223976511	0.9225527671597141	0.023206170677221014	0.9014228391422922	Lamprologus signatus	m	n
1714	FISH20220119_c6_r0_Lamprologus-signatus_su	1970-01-05 21:30:00	0.4750743405450389	1304.4996399091463	0.006315439587834469	0.9693091795468395	0.02500413911139193	0.9050545515411421	Lamprologus signatus	m	n
1715	FISH20220119_c6_r0_Lamprologus-signatus_su	1970-01-05 22:00:00	0.49568006399234665	1334.500110791048	0.0072568136494571235	0.97994682029692	0.023926329003327296	0.9004057949867278	Lamprologus signatus	m	n
1716	FISH20220119_c6_r0_Lamprologus-signatus_su	1970-01-05 22:30:00	0.4799993652084094	1364.5005262866323	0.0029915240152900116	1.0	0.026498211795003664	0.9226064345466041	Lamprologus signatus	m	n
1717	FISH20220119_c6_r0_Lamprologus-signatus_su	1970-01-05 23:00:00	0.7448602679382041	1394.5001384964821	0.014514431333444131	0.8907539748490388	0.026442946200394595	0.8907705647312771	Lamprologus signatus	m	n
1718	FISH20220119_c6_r0_Lamprologus-signatus_su	1970-01-05 23:30:00	0.28032309650799314	1424.499750706332	0.00465348180156224	0.9669824386460584	0.028316188039530305	0.910612914604241	Lamprologus signatus	m	n
1719	FISH20220119_c6_r0_Lamprologus-signatus_su	1970-01-06 00:00:00	0.4734152226297836	14.500166186572125	0.00670285840904055	0.9376246399290937	0.027217055821873032	0.908052867707691	Lamprologus signatus	m	n
1720	FISH20220119_c6_r0_Lamprologus-signatus_su	1970-01-06 00:30:00	0.35898080520283454	44.50058168522519	0.003933300094177608	0.9683674034679519	0.026924673842323145	0.9142867821917224	Lamprologus signatus	m	n
1721	FISH20220119_c6_r0_Lamprologus-signatus_su	1970-01-06 01:00:00	0.280849725895314	74.50024929366793	0.004764278987313722	0.9742396543127805	0.027195391916783142	0.9083731079581561	Lamprologus signatus	m	n
1722	FISH20220119_c6_r0_Lamprologus-signatus_su	1970-01-06 01:30:00	0.31265213975350165	104.49980610492493	0.006592432552213174	0.9426070577807324	0.026872488118200543	0.9109399427968927	Lamprologus signatus	m	n
1723	FISH20220119_c6_r0_Lamprologus-signatus_su	1970-01-06 02:00:00	0.48470152329241195	134.4994183147748	0.009639355160378926	0.9306963603124481	0.02683273815528778	0.9122980014979696	Lamprologus signatus	m	n
1724	FISH20220119_c6_r0_Lamprologus-signatus_su	1970-01-06 02:30:00	0.2681197330724122	164.4998892089519	0.004487037447374252	0.9671504542432972	0.027749882738250433	0.9142554908580169	Lamprologus signatus	m	n
1725	FISH20220119_c6_r0_Lamprologus-signatus_su	1970-01-06 03:00:00	0.43582420695668633	194.5003046922608	0.0077558030026037336	0.9246025150961166	0.025977886325857003	0.8828469984685146	Lamprologus signatus	m	n
1726	FISH20220119_c6_r0_Lamprologus-signatus_su	1970-01-06 03:30:00	0.5726380976553469	224.4999169021107	0.009528557974627445	0.9096448950196665	0.027072637897381704	0.8914805980581672	Lamprologus signatus	m	n
1727	FISH20220119_c6_r0_Lamprologus-signatus_su	1970-01-06 04:00:00	0.13053708535521938	254.49947371336768	0.0018281535648994515	1.0	0.026699194899285208	0.9257088933224419	Lamprologus signatus	m	n
1728	FISH20220119_c6_r0_Lamprologus-signatus_su	1970-01-06 04:30:00	0.30726342542485646	284.49994460447596	0.0041546643031243075	0.987702193662752	0.027824164500612113	0.9171739671932151	Lamprologus signatus	m	n
1729	FISH20220119_c6_r0_Lamprologus-signatus_su	1970-01-06 05:00:00	1.6010905085370177	314.5004154894466	0.022824220264805274	0.8125311617084926	0.03038036845849485	0.8899660594722993	Lamprologus signatus	m	n
1730	FISH20220119_c6_r0_Lamprologus-signatus_su	1970-01-06 05:30:00	0.8283123091342648	344.4999723007036	0.015733200376710433	0.8737466068361863	0.026643476227449246	0.8999250050345465	Lamprologus signatus	m	n
1731	FISH20220119_c6_r0_Lamprologus-signatus_su	1970-01-06 06:00:00	1.1676461191394316	374.4995845105534	0.021273059664284527	0.7505401362805385	0.02583359057015484	0.8323487672117943	Lamprologus signatus	m	n
1732	FISH20220119_c6_r0_Lamprologus-signatus_su	1970-01-06 06:30:00	2.5049629261778525	404.50005539552404	0.05018834478174163	0.5829270994903611	0.023227650983575723	0.8038071767974102	Lamprologus signatus	m	n
1733	FISH20220119_c6_r0_Lamprologus-signatus_su	1970-01-06 07:00:00	14.319924723397213	434.50047088803944	0.33111738961830367	0.09462079663176555	0.027157226730657263	0.6370677346085788	Lamprologus signatus	m	d
1734	FISH20220119_c6_r0_Lamprologus-signatus_su	1970-01-06 07:30:00	20.7114526655737	464.5000276992964	0.45144313334441305	0.0	0.03218097946921781	0.6086616035033301	Lamprologus signatus	m	d
1735	FISH20220119_c6_r0_Lamprologus-signatus_su	1970-01-06 08:00:00	19.223682300305395	494.49969530773916	0.37477148080438755	0.003656307129798903	0.03403910412990083	0.6878199374147808	Lamprologus signatus	m	d
1736	FISH20220119_c6_r0_Lamprologus-signatus_su	1970-01-06 08:30:00	16.345998677453025	524.5001107910481	0.2877797473964104	0.014513627298914247	0.031206594126061322	0.6136357137226839	Lamprologus signatus	m	d
1737	FISH20220119_c6_r0_Lamprologus-signatus_su	1970-01-06 09:00:00	13.556290677779392	554.5005262866323	0.2536147581851421	0.029804442967148636	0.03158481327280816	0.5238127947517908	Lamprologus signatus	m	d
1738	FISH20220119_c6_r0_Lamprologus-signatus_su	1970-01-06 09:30:00	12.02339467363869	584.5001384964822	0.23001495762007645	0.08719738518641626	0.037998818163350344	0.662479102667884	Lamprologus signatus	m	d
1739	FISH20220119_c6_r0_Lamprologus-signatus_su	1970-01-06 10:00:00	10.55352494400981	614.4997507063321	0.2162761065868927	0.041881336214060164	0.042657784583439884	0.645670153203925	Lamprologus signatus	m	d
1740	FISH20220119_c6_r0_Lamprologus-signatus_su	1970-01-06 10:30:00	11.980320331894895	644.5001661865721	0.23820075337912697	0.030633724795036562	0.034289040271757665	0.6648623845628876	Lamprologus signatus	m	d
1741	FISH20220119_c6_r0_Lamprologus-signatus_su	1970-01-06 11:00:00	13.677766198755657	674.5005816852251	0.27433383192066924	0.06653371004376489	0.03328062575472659	0.6676965667168849	Lamprologus signatus	m	d
1742	FISH20220119_c6_r0_Lamprologus-signatus_su	1970-01-06 11:30:00	8.701063806562866	704.5002492936679	0.1696304913855188	0.1430945653980389	0.034190243818520274	0.5917505128837364	Lamprologus signatus	m	d
1743	FISH20220119_c6_r0_Lamprologus-signatus_su	1970-01-06 12:00:00	7.27291142975445	734.4998061049249	0.12603179879231066	0.23688438313666832	0.03702144224055578	0.601792692907297	Lamprologus signatus	m	d
1744	FISH20220119_c6_r0_Lamprologus-signatus_su	1970-01-06 12:30:00	7.806560006300225	764.4994183147749	0.1489114176499917	0.09041050357320925	0.03138620543786051	0.6571420427848281	Lamprologus signatus	m	d
1745	FISH20220119_c6_r0_Lamprologus-signatus_su	1970-01-06 13:00:00	6.62309136799533	794.4998892089519	0.13322623532018613	0.14364059384001773	0.028806685192866065	0.6918100919327637	Lamprologus signatus	m	d
1746	FISH20220119_c6_r0_Lamprologus-signatus_su	1970-01-06 13:30:00	7.605479296156372	824.5003046922608	0.14941000498587337	0.04819677580189463	0.02913263638431221	0.5672282587328991	Lamprologus signatus	m	d
1747	FISH20220119_c6_r0_Lamprologus-signatus_su	1970-01-06 14:00:00	8.132857138257492	854.4999169021107	0.16492161099108082	0.03467951914021384	0.028767613319715845	0.6045294939427905	Lamprologus signatus	m	d
1748	FISH20220119_c6_r0_Lamprologus-signatus_su	1970-01-06 14:30:00	8.792183497613069	884.4994737133677	0.17727549720237107	0.0	0.030043556551783673	0.6115848844939157	Lamprologus signatus	m	d
1749	FISH20220119_c6_r0_Lamprologus-signatus_su	1970-01-06 15:00:00	6.384887997668105	914.499944604476	0.115942831819189	0.12253489918014625	0.03173883393526627	0.5870575282517082	Lamprologus signatus	m	d
1750	FISH20220119_c6_r0_Lamprologus-signatus_su	1970-01-06 15:30:00	7.130221990526687	944.5004154894466	0.14952080217162483	0.047975181430391665	0.030099981044526564	0.5854963914964653	Lamprologus signatus	m	d
1751	FISH20220119_c6_r0_Lamprologus-signatus_su	1970-01-06 16:00:00	6.8055195837839255	974.4999723007036	0.1414880062046424	0.020719073735527116	0.0292675422169633	0.616061615744661	Lamprologus signatus	m	d
1752	FISH20220119_c6_r0_Lamprologus-signatus_su	1970-01-06 16:30:00	6.2666807512711955	1004.4995845105534	0.12785995235721012	0.035178106476095504	0.02801251155912813	0.5600560955429036	Lamprologus signatus	m	d
1753	FISH20220119_c6_r0_Lamprologus-signatus_su	1970-01-06 17:00:00	6.059546486378856	1034.500055395524	0.13034566807001993	0.07251274097052958	0.02917442361825155	0.57654438477019	Lamprologus signatus	m	d
1754	FISH20220119_c6_r0_Lamprologus-signatus_su	1970-01-06 17:30:00	6.639738646935882	1064.5004708880394	0.14032463575425183	0.0057060550662013185	0.030454271618195285	0.5990242587757652	Lamprologus signatus	m	d
1755	FISH20220119_c6_r0_Lamprologus-signatus_su	1970-01-06 18:00:00	7.618876783126059	1094.5000276992964	0.16348124757631155	0.005983048030580023	0.030897272307541346	0.6243233800464956	Lamprologus signatus	m	d
1756	FISH20220119_c6_r0_Lamprologus-signatus_su	1970-01-06 18:30:00	7.699865314738532	1124.499695307739	0.16519860395545954	0.016841172234225252	0.028593595684237565	0.662762068708961	Lamprologus signatus	m	d
1757	FISH20220119_c6_r0_Lamprologus-signatus_su	1970-01-06 19:00:00	3.9381522441190318	1154.500110791048	0.08370263682694438	0.6208730334588966	0.02936262636018786	0.7842573291852061	Lamprologus signatus	m	n
1758	FISH20220119_c6_r0_Lamprologus-signatus_su	1970-01-06 19:30:00	0.2570587072713864	1184.5005262866323	0.002437538086532602	1.0	0.028210323127859954	0.9460471803325746	Lamprologus signatus	m	n
1759	FISH20220119_c6_r0_Lamprologus-signatus_su	1970-01-06 20:00:00	0.2550441651193574	1214.5001384964821	0.0018835521577751926	1.0	0.027256667977081907	0.9371730345461654	Lamprologus signatus	m	n
1760	FISH20220119_c6_r0_Lamprologus-signatus_su	1970-01-06 20:30:00	0.13454047532764668	1244.499750706332	0.0009417760788875963	1.0	0.026780878613979844	0.9333794306595032	Lamprologus signatus	m	n
1761	FISH20220119_c6_r0_Lamprologus-signatus_su	1970-01-06 21:00:00	0.31388694629416486	1274.5001661865722	0.003157544870374474	0.998227343230667	0.02286404352274771	0.9141329274772013	Lamprologus signatus	m	n
1762	FISH20220119_c6_r0_Lamprologus-signatus_su	1970-01-06 21:30:00	0.32629990736185555	1304.5005816852251	0.005872250844828541	0.9285912137831699	0.026125684711728676	0.9015382136671991	Lamprologus signatus	m	n
1763	FISH20220119_c6_r0_Lamprologus-signatus_su	1970-01-06 22:00:00	0.21577454510915325	1334.500249293668	0.003545509944047421	1.0	0.026844470359243294	0.9110636378876789	Lamprologus signatus	m	n
1764	FISH20220119_c6_r0_Lamprologus-signatus_su	1970-01-06 22:30:00	0.687294709641916	1364.499806104925	0.009694753753254667	0.9417760788875963	0.021623357852176853	0.7965784780722927	Lamprologus signatus	m	n
1765	FISH20220119_c6_r0_Lamprologus-signatus_su	1970-01-06 23:00:00	1.0020082304131384	1394.4994183147749	0.019998892028142486	0.8509223865713811	0.020374000800243715	0.7568635012725649	Lamprologus signatus	m	n
1766	FISH20220119_c6_r0_Lamprologus-signatus_su	1970-01-06 23:30:00	0.6438697102008669	1424.499889208952	0.009583425659206736	0.9399512519388433	0.021652079704746245	0.8008962348019101	Lamprologus signatus	m	n
1767	FISH20220119_c6_r0_Lamprologus-signatus_su	1970-01-07 00:00:00	0.3908658132775023	14.500304692260817	0.005262866323195391	0.9660960611600465	0.02174347421148154	0.8965995223833592	Lamprologus signatus	m	n
1768	FISH20220119_c6_r0_Lamprologus-signatus_su	1970-01-07 00:30:00	0.0772289334735953	44.499916902110684	0.00044318874300592763	1.0	0.026762586339499315	0.918114499431158	Lamprologus signatus	m	n
1769	FISH20220119_c6_r0_Lamprologus-signatus_su	1970-01-07 01:00:00	0.2081703067798453	74.49947371336768	0.003822502908426126	0.967702620353443	0.02700121527835892	0.9197934995939784	Lamprologus signatus	m	n
1770	FISH20220119_c6_r0_Lamprologus-signatus_su	1970-01-07 01:30:00	0.32983421016587294	104.49994460447596	0.0036007090627077332	1.0	0.023844899831162992	0.8963631543560493	Lamprologus signatus	m	n
1771	FISH20220119_c6_r0_Lamprologus-signatus_su	1970-01-07 02:00:00	0.19150850026647828	134.50041548944657	0.002437538086532602	1.0	0.024803849289057708	0.9120922285660056	Lamprologus signatus	m	n
1772	FISH20220119_c6_r0_Lamprologus-signatus_su	1970-01-07 02:30:00	0.20598160606452812	164.49997230070358	0.0006647831145088915	1.0	0.02483267143950292	0.918737669835539	Lamprologus signatus	m	n
1773	FISH20220119_c6_r0_Lamprologus-signatus_su	1970-01-07 03:00:00	0.2024370264382088	194.49958451055343	0.0008309788931361143	1.0	0.024291704117603213	0.917402224874391	Lamprologus signatus	m	n
1774	FISH20220119_c6_r0_Lamprologus-signatus_su	1970-01-07 03:30:00	0.08720170501600365	224.50005539552404	0.0007201418125415466	1.0	0.028329420796647003	0.9191502086340168	Lamprologus signatus	m	n
1775	FISH20220119_c6_r0_Lamprologus-signatus_su	1970-01-07 04:00:00	0.0905143987696021	254.50047088803944	0.0005539859287574095	1.0	0.029233487522353843	0.9224113827854091	Lamprologus signatus	m	n
1776	FISH20220119_c6_r0_Lamprologus-signatus_su	1970-01-07 04:30:00	0.31361716763590786	284.5000276992964	0.004044097279929089	0.9667054456816797	0.025205150077566286	0.9178471569373017	Lamprologus signatus	m	n
1777	FISH20220119_c6_r0_Lamprologus-signatus_su	1970-01-07 05:00:00	0.4978139392046954	314.49969530773916	0.006260040994958728	0.9591158384577032	0.024676640307353257	0.9066042965754308	Lamprologus signatus	m	n
1778	FISH20220119_c6_r0_Lamprologus-signatus_su	1970-01-07 05:30:00	0.7058182767997895	344.5001107910481	0.011466873476623089	0.9071571017061821	0.024406936466542184	0.880451089644591	Lamprologus signatus	m	n
1779	FISH20220119_c6_r0_Lamprologus-signatus_su	1970-01-07 06:00:00	0.9183669333100519	374.5005262866323	0.01728436097723118	0.852639742950529	0.025236623804568346	0.8613849509953188	Lamprologus signatus	m	n
1780	FISH20220119_c6_r0_Lamprologus-signatus_su	1970-01-07 06:30:00	0.7658131438624559	404.5001938950751	0.013683452440308016	0.9012797074954296	0.028241383963080277	0.8731837779602429	Lamprologus signatus	m	n
1781	FISH20220119_c6_r0_Lamprologus-signatus_su	1970-01-07 07:00:00	11.724432369085413	434.49975070633207	0.23688438313666832	0.3039166805163149	0.02568469584989357	0.7054160051513181	Lamprologus signatus	m	d
1782	FISH20220119_c6_r0_Lamprologus-signatus_su	1970-01-07 07:30:00	20.53831522009938	464.50016618657213	0.4090405495235985	0.0	0.02934398003465432	0.564476535937693	Lamprologus signatus	m	d
1783	FISH20220119_c6_r0_Lamprologus-signatus_su	1970-01-07 08:00:00	17.228353153338304	494.50063708381805	0.3258545232951083	0.0	0.03248839431045347	0.593700967777673	Lamprologus signatus	m	d
1784	FISH20220119_c6_r0_Lamprologus-signatus_su	1970-01-07 08:30:00	12.38766531040596	524.5002492936679	0.24175945930973353	0.09894188687607335	0.03133630612809917	0.5779055060343935	Lamprologus signatus	m	d
1785	FISH20220119_c6_r0_Lamprologus-signatus_su	1970-01-07 09:00:00	15.528315824353426	554.4998061049249	0.30912414824663453	0.0	0.035696975063214294	0.6462511124394805	Lamprologus signatus	m	d
1786	FISH20220119_c6_r0_Lamprologus-signatus_su	1970-01-07 09:30:00	12.592236704688663	584.4994737133677	0.2471331228186804	0.016508780676970806	0.037202759323416115	0.6096151071069219	Lamprologus signatus	m	d
1787	FISH20220119_c6_r0_Lamprologus-signatus_su	1970-01-07 10:00:00	14.383046580054476	614.4998892089519	0.2908818967427432	0.0	0.037476018946214835	0.6389572708412421	Lamprologus signatus	m	d
1788	FISH20220119_c6_r0_Lamprologus-signatus_su	1970-01-07 10:30:00	11.241076756671998	644.5003046922608	0.23079053792033682	0.0242091850866988	0.0398457141296868	0.6147389184943749	Lamprologus signatus	m	d
1789	FISH20220119_c6_r0_Lamprologus-signatus_su	1970-01-07 11:00:00	11.286663801988155	674.4999169021107	0.2418148579026093	0.02437538086532602	0.054851235838437366	0.5972715522864481	Lamprologus signatus	m	d
1790	FISH20220119_c6_r0_Lamprologus-signatus_su	1970-01-07 11:30:00	8.045011236921049	704.4995291119606	0.15821838125311616	0.12287407899839344	0.04705648809853602	0.6114617454845398	Lamprologus signatus	m	d
1791	FISH20220119_c6_r0_Lamprologus-signatus_su	1970-01-07 12:00:00	9.409959969561783	734.499944604476	0.1841347219144693	0.012851761577664525	0.04305289625475665	0.6638877137195218	Lamprologus signatus	m	d
1792	FISH20220119_c6_r0_Lamprologus-signatus_su	1970-01-07 12:30:00	7.420891083759098	764.5004154894466	0.14652927815633482	0.060107473270178936	0.033507546914005884	0.6606454762581614	Lamprologus signatus	m	d
1793	FISH20220119_c6_r0_Lamprologus-signatus_su	1970-01-07 13:00:00	8.87732708087398	794.4999723007036	0.16913190404963713	0.05351504071796576	0.032361892965183	0.6559958477861435	Lamprologus signatus	m	d
1794	FISH20220119_c6_r0_Lamprologus-signatus_su	1970-01-07 13:30:00	8.666324731862552	824.4995845105534	0.17755249016674976	0.07822281314054623	0.032416857523500035	0.6781587473484489	Lamprologus signatus	m	d
1795	FISH20220119_c6_r0_Lamprologus-signatus_su	1970-01-07 14:00:00	5.9195070177458	854.500055395524	0.11372701085752271	0.1050299135829825	0.030121079464642746	0.664200262860711	Lamprologus signatus	m	d
1796	FISH20220119_c6_r0_Lamprologus-signatus_su	1970-01-07 14:30:00	7.343061793329768	884.5004708880394	0.15301091352279653	0.03141100216054512	0.0332288178113898	0.6493594090935725	Lamprologus signatus	m	d
1797	FISH20220119_c6_r0_Lamprologus-signatus_su	1970-01-07 15:00:00	6.498038129317203	914.5000276992964	0.13489557365242924	0.08736358096504349	0.032887627189881835	0.6541843361372341	Lamprologus signatus	m	d
1798	FISH20220119_c6_r0_Lamprologus-signatus_su	1970-01-07 15:30:00	6.37433814997556	944.4996953077392	0.12653038612819234	0.002769929643787048	0.03023914830739964	0.5763318335504473	Lamprologus signatus	m	d
1799	FISH20220119_c6_r0_Lamprologus-signatus_su	1970-01-07 16:00:00	6.133777652026154	974.5001107910481	0.11610901839131398	0.06669621094615555	0.028768939429807162	0.6367851743708254	Lamprologus signatus	m	d
1800	FISH20220119_c6_r0_Lamprologus-signatus_su	1970-01-07 16:30:00	6.591787675463555	1004.5005262866323	0.13411999335216884	0.06387457758572933	0.029855067179868085	0.5743378751244289	Lamprologus signatus	m	d
1801	FISH20220119_c6_r0_Lamprologus-signatus_su	1970-01-07 17:00:00	5.815901677695538	1034.5001384964821	0.12110132402636974	0.08946872749432165	0.029869114116522693	0.6142198917582852	Lamprologus signatus	m	d
1802	FISH20220119_c6_r0_Lamprologus-signatus_su	1970-01-07 17:30:00	6.712795733090512	1064.499750706332	0.14032463575425183	0.02265802448617805	0.028661906175617168	0.5824208760661685	Lamprologus signatus	m	d
1803	FISH20220119_c6_r0_Lamprologus-signatus_su	1970-01-07 18:00:00	6.661972032361043	1094.5001661865722	0.14308663859960116	0.05744515843119876	0.030168268244381208	0.6121946433421829	Lamprologus signatus	m	d
1804	FISH20220119_c6_r0_Lamprologus-signatus_su	1970-01-07 18:30:00	8.641839143577819	1124.500637083818	0.18552988754085648	0.010747327017893745	0.03083255246570171	0.6263439184854601	Lamprologus signatus	m	d
1805	FISH20220119_c6_r0_Lamprologus-signatus_su	1970-01-07 19:00:00	3.523518681070955	1154.500249293668	0.07257215666722065	0.649271508503684	0.027197473571633282	0.7981438900693768	Lamprologus signatus	m	n
1806	FISH20220119_c6_r0_Lamprologus-signatus_su	1970-01-07 19:30:00	0.2062497886332836	1184.499806104925	0.001107971857514819	1.0	0.02900108445507646	0.9418193033735496	Lamprologus signatus	m	n
1807	FISH20220119_c6_r0_Lamprologus-signatus_su	1970-01-07 20:00:00	0.33380807420252234	1214.4994183147749	0.005761453659077059	0.946318763503407	0.025398114293139984	0.9091591868804374	Lamprologus signatus	m	n
1808	FISH20220119_c6_r0_Lamprologus-signatus_su	1970-01-07 20:30:00	0.40724288900190747	1244.499889208952	0.006370485264790605	0.9557943718147573	0.026850430332317404	0.9069159043843872	Lamprologus signatus	m	n
1809	FISH20220119_c6_r0_Lamprologus-signatus_su	1970-01-07 21:00:00	0.1484918411917087	1274.500304692261	0.0009971746717633372	1.0	0.026242889472595267	0.9220258138137513	Lamprologus signatus	m	n
1810	FISH20220119_c6_r0_Lamprologus-signatus_su	1970-01-07 21:30:00	0.18890173894854598	1304.4999169021107	0.002769929643787048	0.9930751758905324	0.026828286429273936	0.9146921117197184	Lamprologus signatus	m	n
1811	FISH20220119_c6_r0_Lamprologus-signatus_su	1970-01-07 22:00:00	0.2249805875855097	1334.4995291119606	0.002548335272284084	1.0	0.02767511135522581	0.8959374261546047	Lamprologus signatus	m	n
1812	FISH20220119_c6_r0_Lamprologus-signatus_su	1970-01-07 22:30:00	0.06652982070895429	1364.499944604476	0.0008309328606248615	1.0	0.028494524393835048	0.9198888813289288	Lamprologus signatus	m	n
1813	FISH20220119_c6_r0_Lamprologus-signatus_su	1970-01-07 23:00:00	0.23711698215910762	1394.5004154894466	0.0033793141654201984	0.9780067586283309	0.028140131693536772	0.912874356650077	Lamprologus signatus	m	n
1814	FISH20220119_c6_r0_Lamprologus-signatus_su	1970-01-07 23:30:00	0.10899089893453864	1424.5000276992964	0.002659132458035566	0.9919118054401418	0.0296213447442311	0.9086430529858237	Lamprologus signatus	m	n
1815	FISH20220119_c6_r0_Lamprologus-signatus_su	1970-01-08 00:00:00	0.11148376291175575	14.499584510553431	0.001384964821893524	1.0	0.029389959389934533	0.9204573204759764	Lamprologus signatus	m	n
1816	FISH20220119_c6_r0_Lamprologus-signatus_su	1970-01-08 00:30:00	0.017237312028916093	44.50005539552404	0.0	1.0	0.0276219416013601	0.9156388712179272	Lamprologus signatus	m	n
1817	FISH20220119_c6_r0_Lamprologus-signatus_su	1970-01-08 01:00:00	0.7449951958241797	74.50052628663232	0.009140767824497258	0.9416652817018448	0.02249772166033528	0.7462143438343739	Lamprologus signatus	m	n
1818	FISH20220119_c6_r0_Lamprologus-signatus_su	1970-01-08 01:30:00	0.12103937306944536	104.50008309788932	0.0007201817073846324	1.0	0.02831337022262729	0.915107971532084	Lamprologus signatus	m	n
1819	FISH20220119_c6_r0_Lamprologus-signatus_su	1970-01-08 02:00:00	0.049448720069897915	134.4996953077392	0.0006647831145088915	1.0	0.029721595707337675	0.9243170143852754	Lamprologus signatus	m	n
1820	FISH20220119_c6_r0_Lamprologus-signatus_su	1970-01-08 02:30:00	0.16871114185940408	164.50016618657213	0.0022712164857079547	1.0	0.02741521557417544	0.9158377527501391	Lamprologus signatus	m	n
1821	FISH20220119_c6_r0_Lamprologus-signatus_su	1970-01-08 03:00:00	0.02206838205924599	194.5005816852252	0.00011079718575148191	1.0	0.02755650228762498	0.9226034745993296	Lamprologus signatus	m	n
1822	FISH20220119_c6_r0_Lamprologus-signatus_su	1970-01-08 03:30:00	0.007070946400744517	224.50019389507506	0.0	1.0	0.026228008537381026	0.9041693194718496	Lamprologus signatus	m	n
1823	FISH20220119_c6_r0_Lamprologus-signatus_su	1970-01-08 04:00:00	0.06474014318608046	254.49980610492494	0.0008863774860118553	1.0	0.029628421760678068	0.9037173191046155	Lamprologus signatus	m	n
1824	FISH20220119_c6_r0_Lamprologus-signatus_su	1970-01-08 04:30:00	0.1302958924447162	284.4994183147748	0.0016619577862722287	1.0	0.02940396551988738	0.9158710327023356	Lamprologus signatus	m	n
1825	FISH20220119_c6_r0_Lamprologus-signatus_su	1970-01-08 05:00:00	0.09834715108853145	314.49983381342787	0.0011079104808331486	1.0	0.02810271639312616	0.9117551024649793	Lamprologus signatus	m	n
1826	FISH20220119_c6_r0_Lamprologus-signatus_su	1970-01-08 05:30:00	0.04683931124195006	344.50030469226084	0.00022159437150296381	1.0	0.027962328162348952	0.91897537272786	Lamprologus signatus	m	n
1827	FISH20220119_c6_r0_Lamprologus-signatus_su	1970-01-08 06:00:00	0.21937671352142046	374.49991690211067	0.002714531050911307	1.0	0.029039787155723213	0.9031205419035877	Lamprologus signatus	m	n
1828	FISH20220119_c6_r0_Lamprologus-signatus_su	1970-01-08 06:30:00	0.36917267451440633	404.4994737133677	0.006260040994958728	0.95551492992078	0.029039618673460808	0.896296848436908	Lamprologus signatus	m	n
1829	FISH20220119_c6_r0_Lamprologus-signatus_su	1970-01-08 07:00:00	10.0908054251474	434.49994460447596	0.2295590516286284	0.2784179038333703	0.026403534551646866	0.6647387756221339	Lamprologus signatus	m	d
1830	FISH20220119_c6_r0_Lamprologus-signatus_su	1970-01-08 07:30:00	14.315791693662543	464.5004154894466	0.3149963990914631	0.0	0.028870716256456465	0.6699034634843102	Lamprologus signatus	m	d
1831	FISH20220119_c6_r0_Lamprologus-signatus_su	1970-01-08 08:00:00	13.443323284890882	494.4999723007036	0.2920059830480306	0.017007368012852474	0.031642066376983774	0.6783644816389409	Lamprologus signatus	m	d
1832	FISH20220119_c6_r0_Lamprologus-signatus_su	1970-01-08 08:30:00	10.196242814489707	510.0	0.30275229357798167	0.0	0.03457846519773116	0.8229829461379088	Lamprologus signatus	m	d
1833	FISH20220126_c1_r0_Lamprologus-signatus_su	1970-01-02 00:00:00	0.013992399318788028	14.500055395524042	0.0	0.9668180810990472	0.016164657547562338	0.1685290243671643	Lamprologus signatus	m	n
1834	FISH20220126_c1_r0_Lamprologus-signatus_su	1970-01-02 00:30:00	0.0038079073780953616	44.50036009085369	0.0	1.0	0.01831534443792352	0.15464020625636282	Lamprologus signatus	m	n
1835	FISH20220126_c1_r0_Lamprologus-signatus_su	1970-01-02 01:00:00	0.001925503630410097	74.4998615035178	0.0	1.0	0.019607171907332705	0.1401759938148261	Lamprologus signatus	m	n
1836	FISH20220126_c1_r0_Lamprologus-signatus_su	1970-01-02 01:30:00	0.0021253435272448966	104.50022158209617	0.0	1.0	0.020638228324691026	0.13101864742227842	Lamprologus signatus	m	n
1837	FISH20220126_c1_r0_Lamprologus-signatus_su	1970-01-02 02:00:00	0.0005441111685482637	134.5005816852252	0.0	1.0	0.020746887966807792	0.12898220283764056	Lamprologus signatus	m	n
1838	FISH20220126_c1_r0_Lamprologus-signatus_su	1970-01-02 02:30:00	0.009946818171000777	164.50002769929642	0.0	1.0	0.0189507544593962	0.1418749314076291	Lamprologus signatus	m	n
1839	FISH20220126_c1_r0_Lamprologus-signatus_su	1970-01-02 03:00:00	0.0028940855258542137	194.49952911196056	0.0	1.0	0.015624385812407068	0.17229524487628603	Lamprologus signatus	m	n
1840	FISH20220126_c1_r0_Lamprologus-signatus_su	1970-01-02 03:30:00	0.003209014592676617	224.4998892089519	0.0	1.0	0.016992116163845113	0.15569585672172304	Lamprologus signatus	m	n
1841	FISH20220126_c1_r0_Lamprologus-signatus_su	1970-01-02 04:00:00	0.00326920247914666	254.50019389507506	0.0	1.0	0.018104260544540417	0.16075818040331546	Lamprologus signatus	m	n
1842	FISH20220126_c1_r0_Lamprologus-signatus_su	1970-01-02 04:30:00	0.0016776415991856643	284.49969530773916	0.0	1.0	0.0211438830633472	0.1475937156222804	Lamprologus signatus	m	n
1843	FISH20220126_c1_r0_Lamprologus-signatus_su	1970-01-02 05:00:00	0.0016776415991855518	314.50005539552404	0.0	1.0	0.024183695146160283	0.13437482568370843	Lamprologus signatus	m	n
1844	FISH20220126_c1_r0_Lamprologus-signatus_su	1970-01-02 05:30:00	0.0035153966603475267	344.5003600908537	0.0	1.0	0.026866927245475538	0.12509356362930493	Lamprologus signatus	m	n
1845	FISH20220126_c1_r0_Lamprologus-signatus_su	1970-01-02 06:00:00	0.0019954563882990314	374.4998615035178	0.0	1.0	0.021516076167038517	0.13659216892309273	Lamprologus signatus	m	n
1846	FISH20220126_c1_r0_Lamprologus-signatus_su	1970-01-02 06:30:00	0.0007123516729290345	404.5002215820962	0.0	1.0	0.018188493321511016	0.14243277311209038	Lamprologus signatus	m	n
1847	FISH20220126_c1_r0_Lamprologus-signatus_su	1970-01-02 07:00:00	4.698379846494443	434.5005816852252	0.08680959503628607	0.5528779568998947	0.033546019785534446	0.3166170505672442	Lamprologus signatus	m	d
1848	FISH20220126_c1_r0_Lamprologus-signatus_su	1970-01-02 07:30:00	12.500552440765563	464.5000276992964	0.298764611378871	0.002437538086532602	0.1762479414212342	0.5350119106974767	Lamprologus signatus	m	d
1849	FISH20220126_c1_r0_Lamprologus-signatus_su	1970-01-02 08:00:00	13.947182618223474	494.49952911196056	0.34125533211456427	0.002271342307905379	0.21948543212396499	0.4579544961984704	Lamprologus signatus	m	d
1850	FISH20220126_c1_r0_Lamprologus-signatus_su	1970-01-02 08:30:00	13.852839398341182	524.4998892089519	0.36771548858852204	0.004542432971415909	0.16761145533465802	0.41052151061508146	Lamprologus signatus	m	d
1851	FISH20220126_c1_r0_Lamprologus-signatus_su	1970-01-02 09:00:00	13.165957901300555	554.5001938950751	0.3407013461858069	0.001218769043266301	0.19859181067810813	0.49711654959947366	Lamprologus signatus	m	d
1852	FISH20220126_c1_r0_Lamprologus-signatus_su	1970-01-02 09:30:00	12.888382582273213	584.4996953077392	0.33715583624175943	0.02492936679408343	0.20698577022395462	0.39786087257651453	Lamprologus signatus	m	d
1853	FISH20220126_c1_r0_Lamprologus-signatus_su	1970-01-02 10:00:00	13.854383503709363	614.4994182503186	0.3729846528893567	0.02454429608288548	0.18753333000751696	0.49849410403246996	Lamprologus signatus	m	d
1854	FISH20220126_c1_r0_Lamprologus-signatus_su	1970-01-02 10:30:00	8.796493066972792	644.4213260908072	0.21237527307079176	0.26049477475349825	0.12585375226454967	0.4965301002208726	Lamprologus signatus	m	d
1855	FISH20220126_c1_r0_Lamprologus-signatus_su	1970-01-02 11:00:00	5.007117781408986	674.4998615035178	0.09290344025261758	0.38961830369508615	0.03025309527936028	0.5661922029639926	Lamprologus signatus	m	d
1856	FISH20220126_c1_r0_Lamprologus-signatus_su	1970-01-02 11:30:00	7.8428601987228586	704.5002215820962	0.17211389319742965	0.13322623532018613	0.04947676430763404	0.5187691236494608	Lamprologus signatus	m	d
1857	FISH20220126_c1_r0_Lamprologus-signatus_su	1970-01-02 12:00:00	6.1809237123618885	734.5005262866323	0.11750041548944656	0.1723450224364301	0.04337690666363945	0.5194228277898889	Lamprologus signatus	m	d
1858	FISH20220126_c1_r0_Lamprologus-signatus_su	1970-01-02 12:30:00	6.68816884785838	764.5000276992964	0.11788820563957675	0.27666057282145035	0.05113067915073646	0.5158555872262487	Lamprologus signatus	m	d
1859	FISH20220126_c1_r0_Lamprologus-signatus_su	1970-01-02 13:00:00	7.033891326347272	794.4995291119606	0.13207024541576645	0.08963492327294886	0.05076491817827207	0.5472178548505938	Lamprologus signatus	m	d
1860	FISH20220126_c1_r0_Lamprologus-signatus_su	1970-01-02 13:30:00	8.62949582955895	824.4998338134279	0.19449368491025926	0.048692665632616886	0.08092293846668656	0.50140128656684	Lamprologus signatus	m	d
1861	FISH20220126_c1_r0_Lamprologus-signatus_su	1970-01-02 14:00:00	5.653593373728028	854.5001938950751	0.09910808265470057	0.23450224364301148	0.030224606430542554	0.5345570163940424	Lamprologus signatus	m	d
1862	FISH20220126_c1_r0_Lamprologus-signatus_su	1970-01-02 14:30:00	5.0333407975958	884.4996953077392	0.08985651764445184	0.3731649216109911	0.04444289795949136	0.5600140704436434	Lamprologus signatus	m	d
1863	FISH20220126_c1_r0_Lamprologus-signatus_su	1970-01-02 15:00:00	3.8996072310692416	914.500055395524	0.05943939729669843	0.4996122313317084	0.021780354140500575	0.5407092104554376	Lamprologus signatus	m	d
1864	FISH20220126_c1_r0_Lamprologus-signatus_su	1970-01-02 15:30:00	3.5543001808047423	944.5004154894466	0.06071685779181209	0.5449559581186638	0.020263012290441144	0.6077493939185263	Lamprologus signatus	m	d
1865	FISH20220126_c1_r0_Lamprologus-signatus_su	1970-01-02 16:00:00	2.816094346250651	974.4999169021107	0.02891806548113678	0.7943604232452496	0.01849677029268444	0.6683960597394857	Lamprologus signatus	m	d
1866	FISH20220126_c1_r0_Lamprologus-signatus_su	1970-01-02 16:30:00	3.32317907541169	1004.4994183147749	0.039056007977397375	0.7148634424685613	0.018262073349422495	0.5543315490880467	Lamprologus signatus	m	d
1867	FISH20220126_c1_r0_Lamprologus-signatus_su	1970-01-02 17:00:00	4.057960684699397	1034.4997784179038	0.06619765122978064	0.31409262131619764	0.01931146964708414	0.5381251002450388	Lamprologus signatus	m	d
1868	FISH20220126_c1_r0_Lamprologus-signatus_su	1970-01-02 17:30:00	4.227836682982144	1064.5001384964821	0.07417871586061714	0.35227965209683676	0.021509327383694373	0.5354140140823681	Lamprologus signatus	m	d
1869	FISH20220126_c1_r0_Lamprologus-signatus_su	1970-01-02 18:00:00	3.7223584795161457	1094.4996399091463	0.04980333499529112	0.586394105589718	0.018408576958797555	0.5409567128375566	Lamprologus signatus	m	d
1870	FISH20220126_c1_r0_Lamprologus-signatus_su	1970-01-02 18:30:00	5.2862366431241	1124.499944604476	0.08985153999556836	0.1914469310879681	0.023910409117781806	0.5116208336307939	Lamprologus signatus	m	d
1871	FISH20220126_c1_r0_Lamprologus-signatus_su	1970-01-02 19:00:00	5.605541821906008	1154.500304692261	0.10824885047919783	0.7241150074788101	0.14501096943141703	0.4992185344214896	Lamprologus signatus	m	n
1872	FISH20220126_c1_r0_Lamprologus-signatus_su	1970-01-02 19:30:00	0.04910194372487185	1184.499806104925	0.00022159437150296381	1.0	0.020350660769979923	0.13557716758217198	Lamprologus signatus	m	n
1873	FISH20220126_c1_r0_Lamprologus-signatus_su	1970-01-02 20:00:00	0.033844947198948795	1214.5001661865722	0.0	1.0	0.02077984829457117	0.1474319428180531	Lamprologus signatus	m	n
1874	FISH20220126_c1_r0_Lamprologus-signatus_su	1970-01-02 20:30:00	0.0003229981650880913	1244.5005262866323	0.0	1.0	0.022058583388854386	0.16129412275578311	Lamprologus signatus	m	n
1875	FISH20220126_c1_r0_Lamprologus-signatus_su	1970-01-02 21:00:00	0.0003229981650880947	1274.5000276992964	0.0	1.0	0.020706007873961905	0.1595405445777784	Lamprologus signatus	m	n
1876	FISH20220126_c1_r0_Lamprologus-signatus_su	1970-01-02 21:30:00	0.00032299816508808265	1304.4995291119606	0.0	1.0	0.01935343235906945	0.15778696639977383	Lamprologus signatus	m	n
1877	FISH20220126_c1_r0_Lamprologus-signatus_su	1970-01-02 22:00:00	0.0003229981650880917	1334.499889208952	0.0	1.0	0.018000819378786805	0.1560333396488873	Lamprologus signatus	m	n
1878	FISH20220126_c1_r0_Lamprologus-signatus_su	1970-01-02 22:30:00	0.00032299816508809127	1364.500249293668	0.0	1.0	0.01664820639850419	0.15427971289800096	Lamprologus signatus	m	n
1879	FISH20220126_c1_r0_Lamprologus-signatus_su	1970-01-02 23:00:00	0.00032299816508808563	1394.499695307739	0.0	1.0	0.015295630883611697	0.1525261347199963	Lamprologus signatus	m	n
1880	FISH20220126_c1_r0_Lamprologus-signatus_su	1970-01-02 23:30:00	0.007660556512457532	1424.500055395524	5.5395524041657433e-05	1.0	0.013822480279253483	0.14690803781127007	Lamprologus signatus	m	n
1881	FISH20220126_c1_r0_Lamprologus-signatus_su	1970-01-03 00:00:00	0.02548247814359073	14.500415489446569	0.00016619577862722287	1.0	0.015013468019081213	0.14770332358836616	Lamprologus signatus	m	n
1882	FISH20220126_c1_r0_Lamprologus-signatus_su	1970-01-03 00:30:00	0.0008973266950764853	44.499916902110684	0.0	1.0	0.01613707331037918	0.14295173217840432	Lamprologus signatus	m	n
1883	FISH20220126_c1_r0_Lamprologus-signatus_su	1970-01-03 01:00:00	0.0008973266950764859	74.4994183147748	0.0	1.0	0.017022389610483878	0.13558675253956246	Lamprologus signatus	m	n
1884	FISH20220126_c1_r0_Lamprologus-signatus_su	1970-01-03 01:30:00	0.02140204959238858	104.49977841790383	0.00016618657212497231	1.0	0.01686970890196501	0.13767183105556238	Lamprologus signatus	m	n
1885	FISH20220126_c1_r0_Lamprologus-signatus_su	1970-01-03 02:00:00	0.026982008112329908	134.50013849648218	0.0	1.0	0.014284980790148482	0.1360147614561216	Lamprologus signatus	m	n
1886	FISH20220126_c1_r0_Lamprologus-signatus_su	1970-01-03 02:30:00	0.04981456672202108	164.4996399091463	0.0	1.0	0.015489654420960702	0.17593883842414743	Lamprologus signatus	m	n
1887	FISH20220126_c1_r0_Lamprologus-signatus_su	1970-01-03 03:00:00	0.0011165954356213716	194.5	0.0	1.0	0.016360887770231605	0.12493821106869638	Lamprologus signatus	m	n
1888	FISH20220126_c1_r0_Lamprologus-signatus_su	1970-01-03 03:30:00	0.0011165954356213723	224.5003046922608	0.0	1.0	0.018465540601908706	0.11618386798798082	Lamprologus signatus	m	n
1889	FISH20220126_c1_r0_Lamprologus-signatus_su	1970-01-03 04:00:00	0.004143252814019211	254.49980610492494	0.0	1.0	0.02238118966193212	0.11083549095184751	Lamprologus signatus	m	n
1890	FISH20220126_c1_r0_Lamprologus-signatus_su	1970-01-03 04:30:00	0.06058033376867254	284.50016618657213	0.0	1.0	0.017346252923158452	0.13653530069209843	Lamprologus signatus	m	n
1891	FISH20220126_c1_r0_Lamprologus-signatus_su	1970-01-03 05:00:00	0.024341891687259344	314.5005262866323	0.00011079718575148191	1.0	0.015648037143155758	0.13232980934739844	Lamprologus signatus	m	n
1892	FISH20220126_c1_r0_Lamprologus-signatus_su	1970-01-03 05:30:00	0.05002494677225137	344.5000276992964	0.00011079718575148191	1.0	0.01565251611903801	0.12980421567390132	Lamprologus signatus	m	n
1893	FISH20220126_c1_r0_Lamprologus-signatus_su	1970-01-03 06:00:00	0.0167728675856876	374.49952911196056	0.00016619577862722287	1.0	0.013988394488776701	0.1319376295351324	Lamprologus signatus	m	n
1894	FISH20220126_c1_r0_Lamprologus-signatus_su	1970-01-03 06:30:00	0.18835347227540877	404.4998892089519	0.001661865721249723	1.0	0.014668820129910031	0.14679551766911764	Lamprologus signatus	m	n
1895	FISH20220126_c1_r0_Lamprologus-signatus_su	1970-01-03 07:00:00	4.6672346797040465	434.50024929366793	0.08924713312281868	0.5035732092404853	0.030961972534354808	0.2896643904343771	Lamprologus signatus	m	d
1896	FISH20220126_c1_r0_Lamprologus-signatus_su	1970-01-03 07:30:00	9.663298526059119	464.49969530773916	0.21865824608054957	0.031577197939172345	0.05279964447937429	0.516963909407684	Lamprologus signatus	m	d
1897	FISH20220126_c1_r0_Lamprologus-signatus_su	1970-01-03 08:00:00	9.775460282612647	494.50005539552404	0.21072457345446488	0.026700642588078884	0.05892762080591678	0.5029127267855643	Lamprologus signatus	m	d
1898	FISH20220126_c1_r0_Lamprologus-signatus_su	1970-01-03 08:30:00	7.714960942710276	524.5004154894466	0.1467508725278378	0.14398094288405075	0.032929866071028484	0.4733405281966087	Lamprologus signatus	m	d
1899	FISH20220126_c1_r0_Lamprologus-signatus_su	1970-01-03 09:00:00	7.32093389489252	554.4999169021107	0.13556035676693812	0.0701900171735638	0.03872235213690298	0.4803134494107686	Lamprologus signatus	m	d
1900	FISH20220126_c1_r0_Lamprologus-signatus_su	1970-01-03 09:30:00	7.050077222640746	584.4994183147749	0.1359481469170683	0.13616974128857126	0.04946293631085375	0.4992470774924216	Lamprologus signatus	m	d
1901	FISH20220126_c1_r0_Lamprologus-signatus_su	1970-01-03 10:00:00	4.830590976019703	614.4997784179038	0.06614225570573898	0.365942831819189	0.03211568914636938	0.5313687585005613	Lamprologus signatus	m	d
1902	FISH20220126_c1_r0_Lamprologus-signatus_su	1970-01-03 10:30:00	4.7974802929912395	644.5001384964822	0.08049415544845161	0.35704393108415045	0.03293013425232187	0.5364278199216428	Lamprologus signatus	m	d
1903	FISH20220126_c1_r0_Lamprologus-signatus_su	1970-01-03 11:00:00	4.60871022165281	674.5900624645088	0.060988074957410564	0.4325383304940375	0.029204253629101905	0.6649751307515013	Lamprologus signatus	m	d
1904	FISH20220126_c1_r0_Lamprologus-signatus_su	1970-01-03 11:30:00	5.024991820867349	704.499944604476	0.06564369598936406	0.38256148903168624	0.023762325468270083	0.7066071211275964	Lamprologus signatus	m	d
1905	FISH20220126_c1_r0_Lamprologus-signatus_su	1970-01-03 12:00:00	5.416274526134215	734.5003046922608	0.07877679906930364	0.4049637139216664	0.02453177231703752	0.6375303337394119	Lamprologus signatus	m	d
1906	FISH20220126_c1_r0_Lamprologus-signatus_su	1970-01-03 12:30:00	7.857146404737483	764.4998061049249	0.1522907318154119	0.009528557974627445	0.026875558439654387	0.5302319277157261	Lamprologus signatus	m	d
1907	FISH20220126_c1_r0_Lamprologus-signatus_su	1970-01-03 13:00:00	6.499226345336098	794.5001661865721	0.11156658541989807	0.14751828052293375	0.02815988941122685	0.5393665162566391	Lamprologus signatus	m	d
1908	FISH20220126_c1_r0_Lamprologus-signatus_su	1970-01-03 13:30:00	6.895457018267458	824.5005262866323	0.12564400864218048	0.0726275552600964	0.025921199331861555	0.5517020342782882	Lamprologus signatus	m	d
1909	FISH20220126_c1_r0_Lamprologus-signatus_su	1970-01-03 14:00:00	5.914968310577177	854.4999723007036	0.09545177552490167	0.107140878621683	0.021644852379775266	0.58157602794847	Lamprologus signatus	m	d
1910	FISH20220126_c1_r0_Lamprologus-signatus_su	1970-01-03 14:30:00	5.5277903560633055	884.4994737133677	0.09578416708215612	0.23189850977785165	0.02337583087353732	0.5669941094374749	Lamprologus signatus	m	d
1911	FISH20220126_c1_r0_Lamprologus-signatus_su	1970-01-03 15:00:00	6.727548749353066	914.4998338134279	0.1285730113006869	0.08270551739419454	0.029350663321175707	0.5292228193401224	Lamprologus signatus	m	d
1912	FISH20220126_c1_r0_Lamprologus-signatus_su	1970-01-03 15:30:00	6.636433784883785	944.5001938950751	0.12492382693479585	0.08343028087086587	0.027506627334432227	0.5447007537222015	Lamprologus signatus	m	d
1913	FISH20220126_c1_r0_Lamprologus-signatus_su	1970-01-03 16:00:00	5.583013324320664	974.4996953077392	0.09506398537477148	0.26907096559747384	0.024212863001579155	0.4778173255738305	Lamprologus signatus	m	d
1914	FISH20220126_c1_r0_Lamprologus-signatus_su	1970-01-03 16:30:00	6.823167454190876	1004.500055395524	0.12524927985818746	0.1523930866385996	0.024424560797009363	0.4629210986948838	Lamprologus signatus	m	d
1915	FISH20220126_c1_r0_Lamprologus-signatus_su	1970-01-03 17:00:00	7.353751685171604	1034.5003600908537	0.14265137665503297	0.055509390061492435	0.030207902567131444	0.502293246772452	Lamprologus signatus	m	d
1916	FISH20220126_c1_r0_Lamprologus-signatus_su	1970-01-03 17:30:00	6.068586291977926	1064.4998615035179	0.1047033405351504	0.22824220264805273	0.02707623467027854	0.4866648749046352	Lamprologus signatus	m	d
1917	FISH20220126_c1_r0_Lamprologus-signatus_su	1970-01-03 18:00:00	7.1448832356622205	1094.5002215820962	0.13228451141147796	0.04154664303124308	0.03562242502756124	0.4936318904846746	Lamprologus signatus	m	d
1918	FISH20220126_c1_r0_Lamprologus-signatus_su	1970-01-03 18:30:00	7.310172915831587	1124.5005816852251	0.14287297102653593	0.04237992354994183	0.024646588776092302	0.4970049411372587	Lamprologus signatus	m	d
1919	FISH20220126_c1_r0_Lamprologus-signatus_su	1970-01-03 19:00:00	3.357366228396783	1154.5000830978893	0.05251786604620243	0.8437205694975347	0.050731931879191616	0.3305107986457487	Lamprologus signatus	m	n
1920	FISH20220126_c1_r0_Lamprologus-signatus_su	1970-01-03 19:30:00	0.562812015906549	1184.4995845105534	0.008088194559858179	0.9419422746662235	0.012237315465409888	0.13024778773050597	Lamprologus signatus	m	n
1921	FISH20220126_c1_r0_Lamprologus-signatus_su	1970-01-03 20:00:00	0.5872498626657302	1214.499944604476	0.005594947928207401	1.0	0.013930233289732977	0.17401358737473077	Lamprologus signatus	m	n
1922	FISH20220126_c1_r0_Lamprologus-signatus_su	1970-01-03 20:30:00	0.2847527798054267	1244.500249293668	0.0049858733588166865	0.9673148302033129	0.014412680814161777	0.1590294916979672	Lamprologus signatus	m	n
1923	FISH20220126_c1_r0_Lamprologus-signatus_su	1970-01-03 21:00:00	0.001267216445680215	1274.499750706332	0.0	1.0	0.014468388881452745	0.1839946911414046	Lamprologus signatus	m	n
1924	FISH20220126_c1_r0_Lamprologus-signatus_su	1970-01-03 21:30:00	0.1472623279667605	1304.8049260496184	0.0013716603053435113	1.0	0.013945967397324656	0.1769206479387052	Lamprologus signatus	m	n
1925	FISH20220126_c1_r0_Lamprologus-signatus_su	1970-01-03 22:00:00	0.010183805026797835	1334.4998615035179	0.0	1.0	0.016173633165235863	0.2560144561362088	Lamprologus signatus	m	n
1926	FISH20220126_c1_r0_Lamprologus-signatus_su	1970-01-03 22:30:00	0.31131775992842914	1364.5002215820962	0.0032129403944161313	0.973631730556171	0.012621890870100119	0.19293781339939473	Lamprologus signatus	m	n
1927	FISH20220126_c1_r0_Lamprologus-signatus_su	1970-01-03 23:00:00	0.02601537629424609	1394.5005816852251	0.0	1.0	0.020750753199421327	0.2929657281197475	Lamprologus signatus	m	n
1928	FISH20220126_c1_r0_Lamprologus-signatus_su	1970-01-03 23:30:00	0.0321147229422085	1424.5000830978893	0.00033239155725444574	1.0	0.014103038032874255	0.2425044970326466	Lamprologus signatus	m	n
1929	FISH20220126_c1_r0_Lamprologus-signatus_su	1970-01-04 00:00:00	0.048459408173037365	14.499529111960555	0.0006647831145088915	1.0	0.012016131028171607	0.19350611237664686	Lamprologus signatus	m	n
1930	FISH20220126_c1_r0_Lamprologus-signatus_su	1970-01-04 00:30:00	0.12933487137033467	44.49988920895191	0.0009971194327498339	1.0	0.013298865846620472	0.20912237634058306	Lamprologus signatus	m	n
1931	FISH20220126_c1_r0_Lamprologus-signatus_su	1970-01-04 01:00:00	0.12468072088218422	74.50024929366793	0.0004985873358816686	1.0	0.015350160258902913	0.3820256638365981	Lamprologus signatus	m	n
1932	FISH20220126_c1_r0_Lamprologus-signatus_su	1970-01-04 01:30:00	0.12851396677426294	104.49975070633207	0.00116337045039056	1.0	0.010595552712168835	0.16814432386125683	Lamprologus signatus	m	n
1933	FISH20220126_c1_r0_Lamprologus-signatus_su	1970-01-04 02:00:00	0.4079970478602537	134.5001107910481	0.0029913582982495014	0.968313760248172	0.011989265873516938	0.18921611209766442	Lamprologus signatus	m	n
1934	FISH20220126_c1_r0_Lamprologus-signatus_su	1970-01-04 02:30:00	0.04312133448630127	164.50047088803944	0.00033239155725444574	1.0	0.013483484819947175	0.23238160915720202	Lamprologus signatus	m	n
1935	FISH20220126_c1_r0_Lamprologus-signatus_su	1970-01-04 03:00:00	0.06891924520806327	194.4999169021107	0.0006647831145088915	1.0	0.01915526791075683	0.3010129778029613	Lamprologus signatus	m	n
1936	FISH20220126_c1_r0_Lamprologus-signatus_su	1970-01-04 03:30:00	0.01491559860698068	224.4994183147748	0.0	1.0	0.014054793002182493	0.16769185258597924	Lamprologus signatus	m	n
1937	FISH20220126_c1_r0_Lamprologus-signatus_su	1970-01-04 04:00:00	0.07035163637833701	254.49977841790383	0.0	1.0	0.01829479698085635	0.2630112190516382	Lamprologus signatus	m	n
1938	FISH20220126_c1_r0_Lamprologus-signatus_su	1970-01-04 04:30:00	0.11737365854275911	284.5001384964822	0.0008863774860118553	1.0	0.008589462324729173	0.15608698796455642	Lamprologus signatus	m	n
1939	FISH20220126_c1_r0_Lamprologus-signatus_su	1970-01-04 05:00:00	0.47627435864610607	314.4996399091463	0.004487286022935018	1.0	0.012480152301518171	0.24145410312896814	Lamprologus signatus	m	n
1940	FISH20220126_c1_r0_Lamprologus-signatus_su	1970-01-04 05:30:00	0.6240936754951535	344.5	0.009029470418790162	0.9465433192998006	0.01891451604116265	0.2682482123081503	Lamprologus signatus	m	n
1941	FISH20220126_c1_r0_Lamprologus-signatus_su	1970-01-04 06:00:00	0.15557827945880146	374.5003600908537	0.0008309788931361143	1.0	0.010579892067884383	0.1549377759036798	Lamprologus signatus	m	n
1942	FISH20220126_c1_r0_Lamprologus-signatus_su	1970-01-04 06:30:00	0.20687466413645988	404.4998061049249	0.0007755803002603734	1.0	0.008978684234823935	0.15279011410312845	Lamprologus signatus	m	n
1943	FISH20220126_c1_r0_Lamprologus-signatus_su	1970-01-04 07:00:00	8.932919501653524	434.50016618657213	0.20778861068025703	0.33010192776423664	0.09375382137173208	0.35085832654602017	Lamprologus signatus	m	d
1944	FISH20220126_c1_r0_Lamprologus-signatus_su	1970-01-04 07:30:00	13.96271722831599	464.5005262866323	0.3337211234834635	0.00465348180156224	0.1941318025238596	0.38970673282973967	Lamprologus signatus	m	d
1945	FISH20220126_c1_r0_Lamprologus-signatus_su	1970-01-04 08:00:00	15.55697923783546	494.5000276992964	0.40773364356545344	0.0	0.18033494770809716	0.5095512157673179	Lamprologus signatus	m	d
1946	FISH20220126_c1_r0_Lamprologus-signatus_su	1970-01-04 08:30:00	12.783259579270368	524.4995291119606	0.3090687496537588	0.06027366904880616	0.08511135615219084	0.48359506271051167	Lamprologus signatus	m	d
1947	FISH20220126_c1_r0_Lamprologus-signatus_su	1970-01-04 09:00:00	12.58448787164511	554.4998338134279	0.31725016618657215	0.0216042543762464	0.10118072916140292	0.5055137088856277	Lamprologus signatus	m	d
1948	FISH20220126_c1_r0_Lamprologus-signatus_su	1970-01-04 09:30:00	12.057389522276274	584.5001938950751	0.3052462467453327	0.08315328790648717	0.12574518961298653	0.46011185416308953	Lamprologus signatus	m	d
1949	FISH20220126_c1_r0_Lamprologus-signatus_su	1970-01-04 10:00:00	12.960753773778565	614.4996953077392	0.31061991025427954	0.013628053847432275	0.13243787155888057	0.47778267857893847	Lamprologus signatus	m	d
1950	FISH20220126_c1_r0_Lamprologus-signatus_su	1970-01-04 10:30:00	8.65692735640313	644.500055395524	0.17056281852426325	0.17521604254376247	0.05667756325699494	0.4972343897462641	Lamprologus signatus	m	d
1951	FISH20220126_c1_r0_Lamprologus-signatus_su	1970-01-04 11:00:00	11.962064828707879	674.5004154894466	0.27438923051354497	0.03268516979668716	0.07722418262747754	0.4760748775725908	Lamprologus signatus	m	d
1952	FISH20220126_c1_r0_Lamprologus-signatus_su	1970-01-04 11:30:00	10.210599349999688	704.4998615035178	0.2315661182205972	0.12270788321976622	0.0874656814145741	0.4068361979505213	Lamprologus signatus	m	d
1953	FISH20220126_c1_r0_Lamprologus-signatus_su	1970-01-04 12:00:00	11.621091124566194	734.5002215820962	0.25941723908708175	0.0532350986040328	0.10307360111361433	0.5066399879659594	Lamprologus signatus	m	d
1954	FISH20220126_c1_r0_Lamprologus-signatus_su	1970-01-04 12:30:00	10.305749515464013	764.5005816852251	0.22835299983380422	0.058667109855409676	0.0739241351900402	0.4833361496216363	Lamprologus signatus	m	d
1955	FISH20220126_c1_r0_Lamprologus-signatus_su	1970-01-04 13:00:00	10.677958219531673	794.5000830978893	0.23627499861503518	0.0010525732646390782	0.07319380090512201	0.4816701354530344	Lamprologus signatus	m	d
1956	FISH20220126_c1_r0_Lamprologus-signatus_su	1970-01-04 13:30:00	9.686534138959399	824.4995845105534	0.21960002215943716	0.04298930807157498	0.07439808815855	0.46936295558677965	Lamprologus signatus	m	d
1957	FISH20220126_c1_r0_Lamprologus-signatus_su	1970-01-04 14:00:00	9.113208722818914	854.499944604476	0.1922224684245513	0.08231774872590295	0.05184668602981664	0.5012296531544811	Lamprologus signatus	m	d
1958	FISH20220126_c1_r0_Lamprologus-signatus_su	1970-01-04 14:30:00	8.893254469754309	884.5002492936679	0.18242756633981497	0.021106863885657304	0.03547605589296693	0.5040131528776327	Lamprologus signatus	m	d
1959	FISH20220126_c1_r0_Lamprologus-signatus_su	1970-01-04 15:00:00	8.823240548482639	914.4997507063321	0.17655531549498643	0.01390504681181098	0.02405241396495091	0.5684479748105555	Lamprologus signatus	m	d
1960	FISH20220126_c1_r0_Lamprologus-signatus_su	1970-01-04 15:30:00	8.094667062942252	944.5001107910481	0.16352758697097275	0.020440948371371594	0.034661086659441315	0.4813202352664134	Lamprologus signatus	m	d
1961	FISH20220126_c1_r0_Lamprologus-signatus_su	1970-01-04 16:00:00	8.181015516795881	974.5004708880394	0.16176389119716358	0.016397983491219324	0.024909636313218707	0.4879061278956524	Lamprologus signatus	m	d
1962	FISH20220126_c1_r0_Lamprologus-signatus_su	1970-01-04 16:30:00	7.451104382710263	1004.4999169021107	0.15062877402913966	0.021771647000166195	0.03147908189743423	0.5008955333204042	Lamprologus signatus	m	d
1963	FISH20220126_c1_r0_Lamprologus-signatus_su	1970-01-04 17:00:00	7.904037942258407	1034.4994183147749	0.15672261924547118	0.07024541576643953	0.028321860154489877	0.49859162405727436	Lamprologus signatus	m	d
1964	FISH20220126_c1_r0_Lamprologus-signatus_su	1970-01-04 17:30:00	6.951451216931192	1064.4997784179038	0.13150897407489476	0.08879902503877686	0.02781629158610313	0.5506462270317293	Lamprologus signatus	m	d
1965	FISH20220126_c1_r0_Lamprologus-signatus_su	1970-01-04 18:00:00	8.472012478735168	1094.5001384964821	0.17284360977231178	0.0016619577862722287	0.026955514776674808	0.5095100145125803	Lamprologus signatus	m	d
1966	FISH20220126_c1_r0_Lamprologus-signatus_su	1970-01-04 18:30:00	7.8296772552617115	1124.4996399091463	0.15777519251011024	0.0070356212952191015	0.02386947601129822	0.5242750723252855	Lamprologus signatus	m	d
1967	FISH20220126_c1_r0_Lamprologus-signatus_su	1970-01-04 19:00:00	2.0668692243731352	1154.5	0.027254597828495458	0.7785840904054953	0.01897944128825601	0.38364518654239044	Lamprologus signatus	m	n
1968	FISH20220126_c1_r0_Lamprologus-signatus_su	1970-01-04 19:30:00	1.1533081189806842	1184.500304692261	0.018170738463243033	0.8718630546784112	0.012053101735034212	0.11905927513057314	Lamprologus signatus	m	n
[truncated: 1,999 more rows]
