# Supplementary material for: Widespread temporal niche partitioning in an adaptive radiation of cichlid fishes
Source: Nat Ecol Evol. 2025 Aug 27;9(10):1938–50. doi: 10.1038/s41559-025-02819-z (PMC12507676; doi:10.1038/s41559-025-02819-z)
Supplement: Supplementary file 5 — Raw activity patterns for each species binned in 30-min intervals. [file 41559_2025_2819_MOESM5_ESM.zip › Supplementary_Data_2/Neolamprologus cygnus_als_30m.csv]

	FishID	ts	speed_mm	time_of_day_m	movement	rest	vertical_pos	horizontal_pos	species	sex	daynight
0	FISH20200914_c1_r0_Neolamprologus-cygnus_sf	1970-01-02 00:00:00	2.1368086511831406	14.495730760700821	0.024783765801729873	0.7977378576180971	0.09196560198019293	0.10999227670610381	Neolamprologus cygnus	f	n
1	FISH20200914_c1_r0_Neolamprologus-cygnus_sf	1970-01-02 00:30:00	38.16533803360682	44.49963990914631	0.4363747160822115	0.07855520469780068	0.5641578498460352	0.8149163028429394	Neolamprologus cygnus	f	n
2	FISH20200914_c1_r0_Neolamprologus-cygnus_sf	1970-01-02 01:00:00	29.695678148294828	74.49165696546372	0.3257386773102722	0.23853872165862852	0.38941993805646286	0.7043699715670528	Neolamprologus cygnus	f	n
3	FISH20200914_c1_r0_Neolamprologus-cygnus_sf	1970-01-02 01:30:00	15.992463851088678	104.50019389507507	0.1733975957010692	0.5418536369176223	0.19450631034947638	0.19495437590330889	Neolamprologus cygnus	f	n
4	FISH20200914_c1_r0_Neolamprologus-cygnus_sf	1970-01-02 02:00:00	24.364704259498538	134.49326534005874	0.2847957430297655	0.11390721135192063	0.34931012627810193	0.1842643437287337	Neolamprologus cygnus	f	n
5	FISH20200914_c1_r0_Neolamprologus-cygnus_sf	1970-01-02 02:30:00	18.102347302352864	164.5	0.21399290937292267	0.14962331043651672	0.30454888078130377	0.20765611529344916	Neolamprologus cygnus	f	n
6	FISH20200914_c1_r0_Neolamprologus-cygnus_sf	1970-01-02 03:00:00	35.074419129976015	194.4939304916579	0.36616595532398427	0.05127210243334627	0.47369335250407635	0.29757900887754296	Neolamprologus cygnus	f	n
7	FISH20200914_c1_r0_Neolamprologus-cygnus_sf	1970-01-02 03:30:00	9.608835389330274	224.49975070633207	0.1757243366018503	0.008198991745609662	0.4977521018528954	0.08125315108592975	Neolamprologus cygnus	f	n
8	FISH20200914_c1_r0_Neolamprologus-cygnus_sf	1970-01-02 04:00:00	32.925769556565626	254.49426370337528	0.3574793548744665	0.02294518649891925	0.4452451967075943	0.18584286510702383	Neolamprologus cygnus	f	n
9	FISH20200914_c1_r0_Neolamprologus-cygnus_sf	1970-01-02 04:30:00	21.6158334277424	284.5003600908537	0.2474101157830591	0.08969032186582461	0.45357970241382256	0.2071020530532291	Neolamprologus cygnus	f	n
10	FISH20200914_c1_r0_Neolamprologus-cygnus_sf	1970-01-02 05:00:00	6.9579832084431485	314.4927937915743	0.08797117516629711	0.3114190687361419	0.4493492223092072	0.06506531936499692	Neolamprologus cygnus	f	n
11	FISH20200914_c1_r0_Neolamprologus-cygnus_sf	1970-01-02 05:30:00	19.272214180651673	344.5001107910481	0.21814757367604698	0.09827165964990028	0.5533360706522952	0.14279639398413677	Neolamprologus cygnus	f	n
12	FISH20200914_c1_r0_Neolamprologus-cygnus_sf	1970-01-02 06:00:00	13.665692315312794	374.4927656743722	0.16763678696158324	0.21348190032706912	0.43951554825043265	0.11593921619870375	Neolamprologus cygnus	f	n
13	FISH20200914_c1_r0_Neolamprologus-cygnus_sf	1970-01-02 06:30:00	15.56643170586658	404.4998615035178	0.19727438923051355	0.28873746606836187	0.2679608015698827	0.16368044729328596	Neolamprologus cygnus	f	n
14	FISH20200914_c1_r0_Neolamprologus-cygnus_sf	1970-01-02 07:00:00	29.89217092666642	434.49379226249863	0.38393747921516463	0.23966300853563907	0.27248207239677125	0.3860714380093352	Neolamprologus cygnus	f	d
15	FISH20200914_c1_r0_Neolamprologus-cygnus_sf	1970-01-02 07:30:00	24.410520143433352	464.50047088803944	0.25893302310121324	0.4726607944158218	0.17071953116260727	0.27480264367670654	Neolamprologus cygnus	f	d
16	FISH20200914_c1_r0_Neolamprologus-cygnus_sf	1970-01-02 08:00:00	11.54294683593075	494.49409677955765	0.17255141067568316	0.5810099218446871	0.1059634328806188	0.1829190042702068	Neolamprologus cygnus	f	d
17	FISH20200914_c1_r0_Neolamprologus-cygnus_sf	1970-01-02 08:30:00	15.753238090493644	524.5002215820962	0.17000886328384668	0.6495679149124751	0.10750869880825856	0.15537035912657582	Neolamprologus cygnus	f	d
18	FISH20200914_c1_r0_Neolamprologus-cygnus_sf	1970-01-02 09:00:00	19.183978009854364	554.4918496340651	0.2855400310490131	0.31198713683743623	0.2843153255088447	0.2855059669547535	Neolamprologus cygnus	f	d
19	FISH20200914_c1_r0_Neolamprologus-cygnus_sf	1970-01-02 09:30:00	16.881325483579253	584.4999723007036	0.255775303307296	0.1816519860395546	0.4038422492120268	0.23290836384700675	Neolamprologus cygnus	f	d
20	FISH20200914_c1_r0_Neolamprologus-cygnus_sf	1970-01-02 10:00:00	14.419683869871848	614.4935979158583	0.2034255307355468	0.22149548251205586	0.4214524245078766	0.14578761774649995	Neolamprologus cygnus	f	d
21	FISH20200914_c1_r0_Neolamprologus-cygnus_sf	1970-01-02 10:30:00	17.123321151179052	644.4997784179038	0.22690006647462885	0.09256592067360957	0.4636677368285496	0.20904525116051478	Neolamprologus cygnus	f	d
22	FISH20200914_c1_r0_Neolamprologus-cygnus_sf	1970-01-02 11:00:00	15.124953127008244	674.4942630674575	0.21528740092012638	0.15747464109528297	0.5648097878482478	0.13609756302055262	Neolamprologus cygnus	f	d
23	FISH20200914_c1_r0_Neolamprologus-cygnus_sf	1970-01-02 11:30:00	14.697001304540107	704.4994737133677	0.21417096005761455	0.10819345188632208	0.45445458285063933	0.16660591442826275	Neolamprologus cygnus	f	d
24	FISH20200914_c1_r0_Neolamprologus-cygnus_sf	1970-01-02 12:00:00	17.459257771575718	734.4927937915743	0.245509977827051	0.0917960088691796	0.5236870224382403	0.27173857347816854	Neolamprologus cygnus	f	d
25	FISH20200914_c1_r0_Neolamprologus-cygnus_sf	1970-01-02 12:30:00	16.143154603349462	764.5001384964822	0.19278710320757853	0.2977120381142319	0.4735164039979632	0.20255506224427663	Neolamprologus cygnus	f	d
26	FISH20200914_c1_r0_Neolamprologus-cygnus_sf	1970-01-02 13:00:00	7.423223042873441	794.4925439325905	0.11586008093575031	0.37773712511780033	0.31726717852803565	0.11738064592209935	Neolamprologus cygnus	f	d
27	FISH20200914_c1_r0_Neolamprologus-cygnus_sf	1970-01-02 13:30:00	8.822687263894537	824.4998338134279	0.13760248171947706	0.33929758475515176	0.35102223620053413	0.19278166894944146	Neolamprologus cygnus	f	d
28	FISH20200914_c1_r0_Neolamprologus-cygnus_sf	1970-01-02 14:00:00	7.6498690227148325	854.4948727897566	0.11961642924449864	0.2765367773405022	0.40361495647899415	0.09950188156854677	Neolamprologus cygnus	f	d
29	FISH20200914_c1_r0_Neolamprologus-cygnus_sf	1970-01-02 14:30:00	8.286180429127999	884.4996399091463	0.10475873912802615	0.3609772311783281	0.4615199082658328	0.10999024007143285	Neolamprologus cygnus	f	d
30	FISH20200914_c1_r0_Neolamprologus-cygnus_sf	1970-01-02 15:00:00	9.048770103487769	914.4930428515993	0.15494206995953214	0.16791396418870225	0.32778892900930734	0.24266639135282367	Neolamprologus cygnus	f	d
31	FISH20200914_c1_r0_Neolamprologus-cygnus_sf	1970-01-02 15:30:00	7.29111544173629	944.5001938950751	0.1044263475707717	0.22530607722563847	0.4224989642427061	0.11761359853896809	Neolamprologus cygnus	f	d
32	FISH20200914_c1_r0_Neolamprologus-cygnus_sf	1970-01-02 16:00:00	9.678139528392846	974.4927929925713	0.14885242266326643	0.1477436522896108	0.4882690211031674	0.18046454916371849	Neolamprologus cygnus	f	d
33	FISH20200914_c1_r0_Neolamprologus-cygnus_sf	1970-01-02 16:30:00	8.214641077808654	1004.499944604476	0.12796366053622868	0.307888322623532	0.5184555875182139	0.1595391674285505	Neolamprologus cygnus	f	d
34	FISH20200914_c1_r0_Neolamprologus-cygnus_sf	1970-01-02 17:00:00	8.36378488573942	1034.4944567627495	0.13325942350332595	0.267350332594235	0.3975507816210195	0.19408608787195672	Neolamprologus cygnus	f	d
35	FISH20200914_c1_r0_Neolamprologus-cygnus_sf	1970-01-02 17:30:00	18.170434684472383	1064.4996399091463	0.2879618857681015	0.12082433106199103	0.4509852152857277	0.3394151910390218	Neolamprologus cygnus	f	d
36	FISH20200914_c1_r0_Neolamprologus-cygnus_sf	1970-01-02 18:00:00	22.756294279426093	1094.4936807095344	0.24717294900221728	0.2796008869179601	0.4835586518715974	0.2748813327991815	Neolamprologus cygnus	f	d
37	FISH20200914_c1_r0_Neolamprologus-cygnus_sf	1970-01-02 18:30:00	26.416309750297767	1124.500304692261	0.34524403080161764	0.10060384466234558	0.45565768153860875	0.25427511872291114	Neolamprologus cygnus	f	d
38	FISH20200914_c1_r0_Neolamprologus-cygnus_sf	1970-01-02 19:00:00	52.34551291509582	1154.49284843109	0.554107994234394	0.01186384299811509	0.29306459217969016	0.3917114522935223	Neolamprologus cygnus	f	n
39	FISH20200914_c1_r0_Neolamprologus-cygnus_sf	1970-01-02 19:30:00	12.143753717995484	1184.5	0.14297584755151785	0.5438732550409927	0.1282498410621583	0.09869432679420913	Neolamprologus cygnus	f	n
40	FISH20200914_c1_r0_Neolamprologus-cygnus_sf	1970-01-02 20:00:00	4.469653479174035	1214.494040689617	0.07988247685570153	0.6426076833527358	0.07404250643034314	0.1283983364088339	Neolamprologus cygnus	f	n
41	FISH20200914_c1_r0_Neolamprologus-cygnus_sf	1970-01-02 20:30:00	15.422548433145659	1244.499750706332	0.19378427787934185	0.5149299207800122	0.15191493801819486	0.14780118713391838	Neolamprologus cygnus	f	n
42	FISH20200914_c1_r0_Neolamprologus-cygnus_sf	1970-01-02 21:00:00	8.110366898686534	1274.4934582547955	0.10755072624459475	0.6118194921831689	0.08762307637758476	0.14095522897038693	Neolamprologus cygnus	f	n
43	FISH20200914_c1_r0_Neolamprologus-cygnus_sf	1970-01-02 21:30:00	6.691127333468114	1304.5003600908537	0.08636640629328016	0.6735360921832585	0.0813198972515745	0.13621553823456897	Neolamprologus cygnus	f	n
44	FISH20200914_c1_r0_Neolamprologus-cygnus_sf	1970-01-02 22:00:00	1.9567303459855785	1334.4927367487248	0.030716345087602574	0.8006764249279219	0.037070123662073746	0.11083668330939331	Neolamprologus cygnus	f	n
45	FISH20200914_c1_r0_Neolamprologus-cygnus_sf	1970-01-02 22:30:00	18.461971265726604	1364.500110791048	0.19283181918900952	0.6352758697097275	0.13894539861382418	0.12389999602913382	Neolamprologus cygnus	f	n
46	FISH20200914_c1_r0_Neolamprologus-cygnus_sf	1970-01-02 23:00:00	31.9272723527344	1394.4947613504075	0.3221908088031487	0.43538998835855647	0.28649133113190367	0.22587923456978293	Neolamprologus cygnus	f	n
47	FISH20200914_c1_r0_Neolamprologus-cygnus_sf	1970-01-02 23:30:00	29.50661996387008	1424.4998615035179	0.30685280593872916	0.44595867264971467	0.21450301176781164	0.28274749989599096	Neolamprologus cygnus	f	n
48	FISH20200914_c1_r0_Neolamprologus-cygnus_sf	1970-01-03 00:00:00	9.715366387733207	14.494983648356522	0.14843966520702845	0.6901502134028047	0.11806743821741399	0.23334768750358084	Neolamprologus cygnus	f	n
49	FISH20200914_c1_r0_Neolamprologus-cygnus_sf	1970-01-03 00:30:00	22.939568877146108	44.500470888039445	0.23638579580078667	0.5887762450833749	0.16504842755167184	0.21117839035927685	Neolamprologus cygnus	f	n
50	FISH20200914_c1_r0_Neolamprologus-cygnus_sf	1970-01-03 01:00:00	1.2353931884393543	74.4942069959532	0.016353456400022174	0.8833638228283164	0.02323250672265778	0.1290757547363204	Neolamprologus cygnus	f	n
51	FISH20200914_c1_r0_Neolamprologus-cygnus_sf	1970-01-03 01:30:00	10.798786060835	103.86080629770993	0.11867843511450382	0.7513120229007634	0.09270246942901245	0.10622352098052672	Neolamprologus cygnus	f	n
52	FISH20200914_c1_r0_Neolamprologus-cygnus_sf	1970-01-03 02:00:00	0.40997444084748214	134.49351441241686	0.0020509977827050997	0.9864745011086474	0.016276545612947287	0.04344075490506446	Neolamprologus cygnus	f	n
53	FISH20200914_c1_r0_Neolamprologus-cygnus_sf	1970-01-03 02:30:00	0.7863134702034923	164.50022158209617	0.0134057168180811	0.9355750055395524	0.02970163547760204	0.03495824155055309	Neolamprologus cygnus	f	n
54	FISH20200914_c1_r0_Neolamprologus-cygnus_sf	1970-01-03 03:00:00	9.582036240256949	194.49237678106115	0.09641292897932029	0.8262460497865499	0.072936854155609	0.10512168497714561	Neolamprologus cygnus	f	n
55	FISH20200914_c1_r0_Neolamprologus-cygnus_sf	1970-01-03 03:30:00	16.126382915396434	224.49997230070358	0.16065591933964876	0.677081602127306	0.10545919991830759	0.0981556581687637	Neolamprologus cygnus	f	n
56	FISH20200914_c1_r0_Neolamprologus-cygnus_sf	1970-01-03 04:00:00	17.042318878754838	254.49243306169964	0.16785852874327845	0.732468540384722	0.12003866069601354	0.11908884112318555	Neolamprologus cygnus	f	n
57	FISH20200914_c1_r0_Neolamprologus-cygnus_sf	1970-01-03 04:30:00	26.268639040281606	284.4997784179038	0.2523266120097496	0.6269111455794372	0.22272580283640392	0.21235789571457672	Neolamprologus cygnus	f	n
58	FISH20200914_c1_r0_Neolamprologus-cygnus_sf	1970-01-03 05:00:00	9.500650555242554	314.49423503325943	0.1139689578713969	0.758259423503326	0.09122330546205693	0.09179354060829895	Neolamprologus cygnus	f	n
59	FISH20200914_c1_r0_Neolamprologus-cygnus_sf	1970-01-03 05:30:00	5.649429058267546	344.4994737133677	0.06182482964932691	0.8413384300038779	0.056901141631757864	0.10405368365970304	Neolamprologus cygnus	f	n
60	FISH20200914_c1_r0_Neolamprologus-cygnus_sf	1970-01-03 06:00:00	3.041313762651016	374.4918778067306	0.05610689138992072	0.78987636524921	0.05387130255289745	0.11824781484947586	Neolamprologus cygnus	f	n
61	FISH20200914_c1_r0_Neolamprologus-cygnus_sf	1970-01-03 06:30:00	8.590685703205136	404.5001384964822	0.11899617749709157	0.7006260040994958	0.0717257076712825	0.12410200429242868	Neolamprologus cygnus	f	n
62	FISH20200914_c1_r0_Neolamprologus-cygnus_sf	1970-01-03 07:00:00	34.5174700746435	434.4937361419069	0.45288248337028825	0.21729490022172948	0.33593945422002897	0.29462416909670003	Neolamprologus cygnus	f	d
63	FISH20200914_c1_r0_Neolamprologus-cygnus_sf	1970-01-03 07:30:00	5.752105624240031	464.49983381342787	0.11865721249723023	0.46559937957013076	0.13814119054510013	0.1024568584081095	Neolamprologus cygnus	f	d
64	FISH20200914_c1_r0_Neolamprologus-cygnus_sf	1970-01-03 08:00:00	11.46027919163097	494.49487278975664	0.24023058588770024	0.016628789978382574	0.5064449865835743	0.10737249281398618	Neolamprologus cygnus	f	d
65	FISH20200914_c1_r0_Neolamprologus-cygnus_sf	1970-01-03 08:30:00	9.738703367934908	524.4996399091463	0.19212232009306965	0.09318043321699629	0.4337226888840276	0.16921765897881902	Neolamprologus cygnus	f	d
66	FISH20200914_c1_r0_Neolamprologus-cygnus_sf	1970-01-03 09:00:00	7.1057694337749835	554.4941522088576	0.12028158084363394	0.28817693032537	0.310450976087021	0.15978651304939073	Neolamprologus cygnus	f	d
67	FISH20200914_c1_r0_Neolamprologus-cygnus_sf	1970-01-03 09:30:00	10.386829354664059	584.5001938950751	0.2329510830424907	0.09716913190404963	0.3958059572750331	0.4625618325789697	Neolamprologus cygnus	f	d
68	FISH20200914_c1_r0_Neolamprologus-cygnus_sf	1970-01-03 10:00:00	11.573359112184477	614.4938470066519	0.2532150776053215	0.01629711751662971	0.4627310637447743	0.609324167582768	Neolamprologus cygnus	f	d
69	FISH20200914_c1_r0_Neolamprologus-cygnus_sf	1970-01-03 10:30:00	12.027271272305349	644.5	0.26916685131841345	0.007644582317748726	0.4843206937712539	0.5913813758386166	Neolamprologus cygnus	f	d
70	FISH20200914_c1_r0_Neolamprologus-cygnus_sf	1970-01-03 11:00:00	9.775694175927745	674.4945950440712	0.1965740894728089	0.07012583846111203	0.37552757095315276	0.5743944286360937	Neolamprologus cygnus	f	d
71	FISH20200914_c1_r0_Neolamprologus-cygnus_sf	1970-01-03 11:30:00	7.939372128284716	704.4996953077392	0.16176389119716358	0.18525289457647776	0.30678758501242087	0.43361077754867433	Neolamprologus cygnus	f	d
72	FISH20200914_c1_r0_Neolamprologus-cygnus_sf	1970-01-03 12:00:00	8.853738447591336	734.4938743832806	0.18476633959753866	0.09978380176284717	0.29162675846843605	0.44623856527477573	Neolamprologus cygnus	f	d
73	FISH20200914_c1_r0_Neolamprologus-cygnus_sf	1970-01-03 12:30:00	9.26877174232637	764.5003600908537	0.18198437759680905	0.08093734419145754	0.39160078775652946	0.4140109093329788	Neolamprologus cygnus	f	d
74	FISH20200914_c1_r0_Neolamprologus-cygnus_sf	1970-01-03 13:00:00	9.464665639033953	794.4940961250624	0.184101114252453	0.023615499750540496	0.41625038905119344	0.4918109851623962	Neolamprologus cygnus	f	d
75	FISH20200914_c1_r0_Neolamprologus-cygnus_sf	1970-01-03 13:30:00	9.587456184342058	824.500055395524	0.20252603589629958	0.029470418790161754	0.32453889158547733	0.5274980588291216	Neolamprologus cygnus	f	d
76	FISH20200914_c1_r0_Neolamprologus-cygnus_sf	1970-01-03 14:00:00	8.150978811185256	854.494234394057	0.14541523450493402	0.1333296374320878	0.2846318366461947	0.44793589350587065	Neolamprologus cygnus	f	d
77	FISH20200914_c1_r0_Neolamprologus-cygnus_sf	1970-01-03 14:30:00	9.168738397179547	884.4998061049249	0.18048861558916404	0.06093845216331505	0.4271039211320382	0.4424663500101675	Neolamprologus cygnus	f	d
78	FISH20200914_c1_r0_Neolamprologus-cygnus_sf	1970-01-03 15:00:00	8.479672389368496	914.4944567627495	0.1572062084257206	0.13558758314855876	0.37401245222335816	0.3729830651772881	Neolamprologus cygnus	f	d
79	FISH20200914_c1_r0_Neolamprologus-cygnus_sf	1970-01-03 15:30:00	7.579762093327011	944.5003600908537	0.12237549166251177	0.2733366572489059	0.3794188253910728	0.13167081690578766	Neolamprologus cygnus	f	d
80	FISH20200914_c1_r0_Neolamprologus-cygnus_sf	1970-01-03 16:00:00	9.20986745138771	974.4942069959532	0.15793558401241753	0.10133599423471368	0.4249891687983173	0.3866776629161556	Neolamprologus cygnus	f	d
81	FISH20200914_c1_r0_Neolamprologus-cygnus_sf	1970-01-03 16:30:00	6.795719725514344	1004.5001107910481	0.09001772656769333	0.3828938621759362	0.2361656838393284	0.2831872722499137	Neolamprologus cygnus	f	d
82	FISH20200914_c1_r0_Neolamprologus-cygnus_sf	1970-01-03 17:00:00	7.1957155688867465	1033.1604376865141	0.1186585192553645	0.29167258775046184	0.33790169874407505	0.20325607861447914	Neolamprologus cygnus	f	d
83	FISH20200914_c1_r0_Neolamprologus-cygnus_sf	1970-01-03 17:30:00	4.881992656532671	1064.4998615035179	0.10071464184809706	0.48418370173397596	0.08051962646379753	0.4850912789401017	Neolamprologus cygnus	f	d
84	FISH20200914_c1_r0_Neolamprologus-cygnus_sf	1970-01-03 18:00:00	8.38674760400781	1094.4964252064512	0.18821703707809123	0.17330820816937317	0.2517961753085353	0.29552632042803356	Neolamprologus cygnus	f	d
85	FISH20200914_c1_r0_Neolamprologus-cygnus_sf	1970-01-03 18:30:00	5.23134970591506	1124.5004708880394	0.08824995845105535	0.41637582405406903	0.090172256892031	0.39743683745726516	Neolamprologus cygnus	f	d
86	FISH20200914_c1_r0_Neolamprologus-cygnus_sf	1970-01-03 19:00:00	37.91115198919484	1154.4965914759186	0.5402094995289032	0.0	0.4749467278684602	0.3834947047599205	Neolamprologus cygnus	f	n
87	FISH20200914_c1_r0_Neolamprologus-cygnus_sf	1970-01-03 19:30:00	25.839448709557868	1184.5002215820962	0.3153113228451141	0.5068136494571238	0.3000316397416224	0.17658337246805367	Neolamprologus cygnus	f	n
88	FISH20200914_c1_r0_Neolamprologus-cygnus_sf	1970-01-03 20:00:00	3.2298009037354514	1214.497672356462	0.06650410108623366	0.6897029483484814	0.10051673492234182	0.21105026101678376	Neolamprologus cygnus	f	n
89	FISH20200914_c1_r0_Neolamprologus-cygnus_sf	1970-01-03 20:30:00	3.641141843011806	1244.5000276992964	0.07041161154506675	0.692482410946762	0.07434753018425126	0.20094047258258294	Neolamprologus cygnus	f	n
90	FISH20200914_c1_r0_Neolamprologus-cygnus_sf	1970-01-03 21:00:00	4.926168322886884	1274.4965639547772	0.0855686100642873	0.4185878962536023	0.13728492177500376	0.15556266288381612	Neolamprologus cygnus	f	n
91	FISH20200914_c1_r0_Neolamprologus-cygnus_sf	1970-01-03 21:30:00	3.0409284756516244	1304.4997784179038	0.04531353866607578	0.7507755373365832	0.07265765304302232	0.14441154707578355	Neolamprologus cygnus	f	n
92	FISH20200914_c1_r0_Neolamprologus-cygnus_sf	1970-01-03 22:00:00	3.372810625042606	1334.4975893599335	0.056192851205320034	0.6961485175949016	0.18500932962195352	0.08919087552378392	Neolamprologus cygnus	f	n
93	FISH20200914_c1_r0_Neolamprologus-cygnus_sf	1970-01-03 22:30:00	8.842360249340919	1364.4995291119606	0.13954905545399146	0.3379868151348956	0.4612145406311341	0.14856910558668693	Neolamprologus cygnus	f	n
94	FISH20200914_c1_r0_Neolamprologus-cygnus_sf	1970-01-03 23:00:00	4.6715005559755145	1394.4969243557773	0.09897478525907454	0.4472152950955943	0.1086671760959221	0.13114409817264233	Neolamprologus cygnus	f	n
95	FISH20200914_c1_r0_Neolamprologus-cygnus_sf	1970-01-03 23:30:00	1.9602615533056966	1424.5001384964821	0.027311506287740293	0.7928092626447288	0.0383336987021903	0.1232647787384848	Neolamprologus cygnus	f	n
96	FISH20200914_c1_r0_Neolamprologus-cygnus_sf	1970-01-04 00:00:00	2.0257050690500016	14.497118155619596	0.04256262469518954	0.8015960984260696	0.07777783144239403	0.07047397212043743	Neolamprologus cygnus	f	n
97	FISH20200914_c1_r0_Neolamprologus-cygnus_sf	1970-01-04 00:30:00	4.553392829107338	44.49994460447596	0.0681918900952803	0.7395856414801684	0.07120996896976609	0.08748915542149285	Neolamprologus cygnus	f	n
98	FISH20200914_c1_r0_Neolamprologus-cygnus_sf	1970-01-04 01:00:00	1.3234063657598323	74.49916888297872	0.022384751773049646	0.8734485815602837	0.03149397501780681	0.09234995017647553	Neolamprologus cygnus	f	n
99	FISH20200914_c1_r0_Neolamprologus-cygnus_sf	1970-01-04 01:30:00	8.950534309297614	104.49969530773919	0.12885712702897345	0.665946484959282	0.12478852479515738	0.13774225827941597	Neolamprologus cygnus	f	n
100	FISH20200914_c1_r0_Neolamprologus-cygnus_sf	1970-01-04 02:00:00	2.0275439019407315	134.49747852590744	0.032418952618453865	0.8747021335550014	0.03513089045088853	0.0825009951518189	Neolamprologus cygnus	f	n
101	FISH20200914_c1_r0_Neolamprologus-cygnus_sf	1970-01-04 02:30:00	1.799882976151488	164.5003600908537	0.027643897844994738	0.7954683951027643	0.027853218955469612	0.1144958249074615	Neolamprologus cygnus	f	n
102	FISH20200914_c1_r0_Neolamprologus-cygnus_sf	1970-01-04 03:00:00	18.381309613574455	194.49692401485342	0.21199357091392784	0.5368286870254392	0.15011853679951853	0.17232754127633867	Neolamprologus cygnus	f	n
103	FISH20200914_c1_r0_Neolamprologus-cygnus_sf	1970-01-04 03:30:00	7.283816916224923	224.5001107910481	0.09140261466873477	0.7649013959672059	0.06734837300870611	0.07323659053735943	Neolamprologus cygnus	f	n
104	FISH20200914_c1_r0_Neolamprologus-cygnus_sf	1970-01-04 04:00:00	24.381009766591482	254.49753366956713	0.2899739511167766	0.3998226459014576	0.21764245895045442	0.2957978233355565	Neolamprologus cygnus	f	n
105	FISH20200914_c1_r0_Neolamprologus-cygnus_sf	1970-01-04 04:30:00	8.765387478520708	284.4998615035178	0.10437094897789596	0.6527616198548557	0.06133011410481681	0.1595238197834164	Neolamprologus cygnus	f	n
106	FISH20200914_c1_r0_Neolamprologus-cygnus_sf	1970-01-04 05:00:00	8.189869027881215	314.49806051202484	0.09908012856034579	0.7223761498392995	0.08150119599730987	0.18175939637064362	Neolamprologus cygnus	f	n
107	FISH20200914_c1_r0_Neolamprologus-cygnus_sf	1970-01-04 05:30:00	13.75497043140226	344.5005262866323	0.19904714420253725	0.32563292892360535	0.1273854638183796	0.3878679525657717	Neolamprologus cygnus	f	n
108	FISH20200914_c1_r0_Neolamprologus-cygnus_sf	1970-01-04 06:00:00	6.791063130741732	374.4978386167147	0.08639991132786522	0.752826424296165	0.062352178999836354	0.1797929407852832	Neolamprologus cygnus	f	n
109	FISH20200914_c1_r0_Neolamprologus-cygnus_sf	1970-01-04 06:30:00	6.0890699943668745	404.4994183147748	0.13544955958118665	0.27787934186471663	0.08240491592547226	0.5102561011101231	Neolamprologus cygnus	f	n
110	FISH20200914_c1_r0_Neolamprologus-cygnus_sf	1970-01-04 07:00:00	17.382271478042195	434.49672985256626	0.324853120496619	0.17725307615563685	0.2159446356662941	0.39986096267649085	Neolamprologus cygnus	f	d
111	FISH20200914_c1_r0_Neolamprologus-cygnus_sf	1970-01-04 07:30:00	14.566883233067466	464.50008309788933	0.310952301811534	0.05916569719129134	0.16170346008809516	0.584153313976412	Neolamprologus cygnus	f	d
112	FISH20200914_c1_r0_Neolamprologus-cygnus_sf	1970-01-04 08:00:00	11.26361854707844	494.49739525604076	0.2677898470405675	0.06960762580359123	0.1841150157484798	0.646005783714513	Neolamprologus cygnus	f	d
113	FISH20200914_c1_r0_Neolamprologus-cygnus_sf	1970-01-04 08:30:00	9.66432446119414	524.4998338134279	0.22213605140704631	0.12203633946377132	0.16213279804510558	0.5514437633019031	Neolamprologus cygnus	f	d
114	FISH20200914_c1_r0_Neolamprologus-cygnus_sf	1970-01-04 09:00:00	5.756310576816926	554.4973949672985	0.10569781620662898	0.47056867309610906	0.13349865413329828	0.31451024872869593	Neolamprologus cygnus	f	d
115	FISH20200914_c1_r0_Neolamprologus-cygnus_sf	1970-01-04 09:30:00	7.607886550173469	584.4996399091463	0.14575369785607445	0.36136502132845827	0.26802047898589043	0.47304125239924333	Neolamprologus cygnus	f	d
116	FISH20200914_c1_r0_Neolamprologus-cygnus_sf	1970-01-04 10:00:00	8.902905363594678	614.4962860310421	0.16823725055432373	0.09639689578713968	0.428499567676616	0.42445609895843806	Neolamprologus cygnus	f	d
117	FISH20200914_c1_r0_Neolamprologus-cygnus_sf	1970-01-04 10:30:00	7.970113610317965	644.5002492936679	0.1390504681181098	0.16802393219212233	0.3303644351835171	0.31989783614958184	Neolamprologus cygnus	f	d
118	FISH20200914_c1_r0_Neolamprologus-cygnus_sf	1970-01-04 11:00:00	6.636700359325418	674.496951557477	0.0967741935483871	0.3643720208402616	0.3944542852606441	0.4629127054509561	Neolamprologus cygnus	f	d
119	FISH20200914_c1_r0_Neolamprologus-cygnus_sf	1970-01-04 11:30:00	6.686515504884853	704.5	0.10226013738089962	0.25659206736095724	0.2893066564199974	0.3657565572576639	Neolamprologus cygnus	f	d
120	FISH20200914_c1_r0_Neolamprologus-cygnus_sf	1970-01-04 12:00:00	6.548382079578389	734.4982265573044	0.08645533141210375	0.38250942141432054	0.23770431346713106	0.4194729875989419	Neolamprologus cygnus	f	d
121	FISH20200914_c1_r0_Neolamprologus-cygnus_sf	1970-01-04 12:30:00	6.888962093330302	764.4998061049249	0.08104814137720902	0.3072959946817351	0.2869603332163996	0.36819126853001444	Neolamprologus cygnus	f	d
122	FISH20200914_c1_r0_Neolamprologus-cygnus_sf	1970-01-04 13:00:00	7.209693563967721	794.4983651981158	0.10906068162926018	0.29332224993072875	0.29480897297213354	0.4747544071660346	Neolamprologus cygnus	f	d
123	FISH20200914_c1_r0_Neolamprologus-cygnus_sf	1970-01-04 13:30:00	6.689397502021575	824.5004154894466	0.09860949531881891	0.46374162096282756	0.27507578028346125	0.41219648903270956	Neolamprologus cygnus	f	d
124	FISH20200914_c1_r0_Neolamprologus-cygnus_sf	1970-01-04 14:00:00	5.947190292760055	854.4983651981158	0.07758381823219729	0.44222776392352453	0.29135077127467063	0.22894997566773823	Neolamprologus cygnus	f	d
125	FISH20200914_c1_r0_Neolamprologus-cygnus_sf	1970-01-04 14:30:00	5.6634471567771385	884.5002215820962	0.0934522490582761	0.41380456459118103	0.13796938501312705	0.4221476425713252	Neolamprologus cygnus	f	d
126	FISH20200914_c1_r0_Neolamprologus-cygnus_sf	1970-01-04 15:00:00	6.094733168538501	914.4987807581467	0.0820217246730215	0.4087785413433828	0.23648024179856791	0.4309721893634451	Neolamprologus cygnus	f	d
127	FISH20200914_c1_r0_Neolamprologus-cygnus_sf	1970-01-04 15:30:00	6.815047321688822	944.4999723007036	0.1044263475707717	0.35178106476095505	0.18142413170888375	0.4129691015511935	Neolamprologus cygnus	f	d
128	FISH20200914_c1_r0_Neolamprologus-cygnus_sf	1970-01-04 16:00:00	7.539494786217666	974.4966740576497	0.10426829268292682	0.34395787139689576	0.37541893609146193	0.34553542314929864	Neolamprologus cygnus	f	d
129	FISH20200914_c1_r0_Neolamprologus-cygnus_sf	1970-01-04 16:30:00	6.93922286558612	1004.4997784179038	0.1121759361843563	0.3876024817194771	0.13802473962466957	0.47498636059785954	Neolamprologus cygnus	f	d
130	FISH20200914_c1_r0_Neolamprologus-cygnus_sf	1970-01-04 17:00:00	5.726172210578215	1034.4982819773886	0.053314121037463975	0.5868432720017734	0.20386044682504145	0.3004756463658353	Neolamprologus cygnus	f	d
131	FISH20200914_c1_r0_Neolamprologus-cygnus_sf	1970-01-04 17:30:00	6.075062585402411	1064.4994737133677	0.05844551548390671	0.6004099495872804	0.20360300337293016	0.4028662487098908	Neolamprologus cygnus	f	d
132	FISH20200914_c1_r0_Neolamprologus-cygnus_sf	1970-01-04 18:00:00	6.3976916370723975	1094.4980326960376	0.0772513161540593	0.3448046550290939	0.21164502169817972	0.48131101983603053	Neolamprologus cygnus	f	d
133	FISH20200914_c1_r0_Neolamprologus-cygnus_sf	1970-01-04 18:30:00	5.721241026378713	1124.5001384964821	0.04437427289346851	0.6566949199490333	0.23746046303894697	0.36993411291722683	Neolamprologus cygnus	f	d
134	FISH20200914_c1_r0_Neolamprologus-cygnus_sf	1970-01-04 19:00:00	8.26375895020878	1154.4983651981158	0.16940980881130507	0.2938764200609587	0.16078689702790877	0.3459295272556277	Neolamprologus cygnus	f	n
135	FISH20200914_c1_r0_Neolamprologus-cygnus_sf	1970-01-04 19:30:00	3.6120608715558395	1184.4998338134278	0.06110126301794815	0.5891867937070685	0.04010083621875499	0.40254920658714144	Neolamprologus cygnus	f	n
136	FISH20200914_c1_r0_Neolamprologus-cygnus_sf	1970-01-04 20:00:00	3.2617196091096075	1214.4985867095272	0.04068059635315635	0.7687191708695893	0.05087248081495111	0.3477680186966937	Neolamprologus cygnus	f	n
137	FISH20200914_c1_r0_Neolamprologus-cygnus_sf	1970-01-04 20:30:00	5.448322611735233	1244.4996399091463	0.08863774860118553	0.4808597861614315	0.12379817989846045	0.34919676695674456	Neolamprologus cygnus	f	n
138	FISH20200914_c1_r0_Neolamprologus-cygnus_sf	1970-01-04 21:00:00	4.895721095911022	1274.4981433242808	0.05636534944299729	0.5334478745219753	0.10712755700705523	0.4315818606997189	Neolamprologus cygnus	f	n
139	FISH20200914_c1_r0_Neolamprologus-cygnus_sf	1970-01-04 21:30:00	4.905359905014712	1304.500193895075	0.06066145919893635	0.5518253836352557	0.13729718857460138	0.459162624664287	Neolamprologus cygnus	f	n
140	FISH20200914_c1_r0_Neolamprologus-cygnus_sf	1970-01-04 22:00:00	6.0472906963874875	1334.498476032142	0.0912718204488778	0.371127736215018	0.16835897291073781	0.3454106912923148	Neolamprologus cygnus	f	n
141	FISH20200914_c1_r0_Neolamprologus-cygnus_sf	1970-01-04 22:30:00	4.408974112930305	1364.5	0.05096388211832484	0.686295147352094	0.1079671037321704	0.40375865613252165	Neolamprologus cygnus	f	n
142	FISH20200914_c1_r0_Neolamprologus-cygnus_sf	1970-01-04 23:00:00	3.37752794060472	1394.4985034918523	0.0304289990023279	0.7748032368916972	0.05847291000139662	0.2591014290651486	Neolamprologus cygnus	f	n
143	FISH20200914_c1_r0_Neolamprologus-cygnus_sf	1970-01-04 23:30:00	3.44413243870445	1424.499695307739	0.03407013461858069	0.7874909977286577	0.056496663359938276	0.2973031243409804	Neolamprologus cygnus	f	n
144	FISH20200914_c1_r0_Neolamprologus-cygnus_sf	1970-01-05 00:00:00	3.5430319953236222	14.498836307214896	0.04455280948686689	0.7293028926077801	0.06698092729052704	0.44874489749351476	Neolamprologus cygnus	f	n
145	FISH20200914_c1_r0_Neolamprologus-cygnus_sf	1970-01-05 00:30:00	3.4684911587870695	44.50036009085369	0.025704947094343802	0.8567392388233339	0.06541141801822388	0.2904100729538984	Neolamprologus cygnus	f	n
146	FISH20200914_c1_r0_Neolamprologus-cygnus_sf	1970-01-05 01:00:00	3.965827287271605	74.49853128637145	0.058360583051598955	0.6868591697611262	0.07294010672518837	0.22115026801054818	Neolamprologus cygnus	f	n
147	FISH20200914_c1_r0_Neolamprologus-cygnus_sf	1970-01-05 01:30:00	2.0302199813570976	104.50005539552404	0.018945269222246843	0.8835032129403945	0.040069824544290554	0.2590398861738384	Neolamprologus cygnus	f	n
148	FISH20200914_c1_r0_Neolamprologus-cygnus_sf	1970-01-05 02:00:00	5.782958389793212	134.49897455795133	0.08846516268499528	0.7605454243112909	0.12407083258656057	0.38417570342810375	Neolamprologus cygnus	f	n
149	FISH20200914_c1_r0_Neolamprologus-cygnus_sf	1970-01-05 02:30:00	4.294857113271514	164.49986150351782	0.06392997617860506	0.6614038003434712	0.07266241661967937	0.5014929295556595	Neolamprologus cygnus	f	n
150	FISH20200914_c1_r0_Neolamprologus-cygnus_sf	1970-01-05 03:00:00	3.2913907531248547	194.49844789356985	0.051995565410199555	0.794789356984479	0.0798755904173131	0.222747342181859	Neolamprologus cygnus	f	n
151	FISH20200914_c1_r0_Neolamprologus-cygnus_sf	1970-01-05 03:30:00	1.1739619127789451	224.50041548944657	0.010137942496260596	0.898620575037394	0.03255784304555897	0.09419151572877607	Neolamprologus cygnus	f	n
152	FISH20200914_c1_r0_Neolamprologus-cygnus_sf	1970-01-05 04:00:00	1.6725405684432082	254.49861434430773	0.02394413036248753	0.8464139230683959	0.04043208223974984	0.21241059609743296	Neolamprologus cygnus	f	n
153	FISH20200914_c1_r0_Neolamprologus-cygnus_sf	1970-01-05 04:30:00	3.0227861767177617	284.5002215820962	0.058442277863948594	0.7152670064258808	0.0815989620355292	0.10371196144327924	Neolamprologus cygnus	f	n
154	FISH20200914_c1_r0_Neolamprologus-cygnus_sf	1970-01-05 05:00:00	2.7423732742453124	314.49927945904	0.03619332668218601	0.7253630417913757	0.048517674971717314	0.2736814771001689	Neolamprologus cygnus	f	n
155	FISH20200914_c1_r0_Neolamprologus-cygnus_sf	1970-01-05 05:30:00	2.300907656503499	344.49991690211067	0.02720070910198881	0.8100382250290843	0.06295919153076208	0.1442000350081952	Neolamprologus cygnus	f	n
156	FISH20200914_c1_r0_Neolamprologus-cygnus_sf	1970-01-05 06:00:00	3.8517165064902077	374.4991132786522	0.05918864996674795	0.6183772999334959	0.03961815643820734	0.18734165690217308	Neolamprologus cygnus	f	n
157	FISH20200914_c1_r0_Neolamprologus-cygnus_sf	1970-01-05 06:30:00	3.682241002565065	404.5005816852252	0.06603512270788323	0.7391834247410116	0.0852525148035253	0.23675475299574242	Neolamprologus cygnus	f	n
158	FISH20200914_c1_r0_Neolamprologus-cygnus_sf	1970-01-05 07:00:00	9.913804201706496	434.498919248462	0.20706091004821814	0.14459901346782686	0.22357617880227446	0.36253675486113873	Neolamprologus cygnus	f	d
159	FISH20200914_c1_r0_Neolamprologus-cygnus_sf	1970-01-05 07:30:00	7.664781997459395	464.4994737133677	0.1403800343471276	0.154839067087696	0.24836662117763045	0.4686470732550978	Neolamprologus cygnus	f	d
160	FISH20200914_c1_r0_Neolamprologus-cygnus_sf	1970-01-05 08:00:00	5.558504518278942	494.4991964533112	0.08888888888888889	0.36104183984483235	0.16400800067777596	0.3843849759355108	Neolamprologus cygnus	f	d
161	FISH20200914_c1_r0_Neolamprologus-cygnus_sf	1970-01-05 08:30:00	6.293385423640299	524.5000830978893	0.08930253171569442	0.3127250567835577	0.2332891208374255	0.44417404655064363	Neolamprologus cygnus	f	d
162	FISH20200914_c1_r0_Neolamprologus-cygnus_sf	1970-01-05 09:00:00	4.961524394749895	554.4986141906874	0.06862527716186252	0.48342572062084255	0.10694026404478003	0.41899478749371183	Neolamprologus cygnus	f	d
163	FISH20200914_c1_r0_Neolamprologus-cygnus_sf	1970-01-05 09:30:00	5.256803271238499	584.4998338134279	0.05678041214269887	0.5078107688898736	0.19235367480978327	0.3382400655808608	Neolamprologus cygnus	f	d
164	FISH20200914_c1_r0_Neolamprologus-cygnus_sf	1970-01-05 10:00:00	6.412502738637418	614.4993903114954	0.06562465358607693	0.47178805010530983	0.29944019510032266	0.4030835147494383	Neolamprologus cygnus	f	d
165	FISH20200914_c1_r0_Neolamprologus-cygnus_sf	1970-01-05 10:30:00	4.913067027912658	644.4996399091463	0.07079940169519694	0.5297767436707108	0.10896380458710006	0.4873369788539753	Neolamprologus cygnus	f	d
166	FISH20200914_c1_r0_Neolamprologus-cygnus_sf	1970-01-05 11:00:00	5.450995380447561	674.4988081379233	0.04961472365430456	0.5554631631465159	0.17398159756278797	0.47202421977876335	Neolamprologus cygnus	f	d
167	FISH20200914_c1_r0_Neolamprologus-cygnus_sf	1970-01-05 11:30:00	5.8826567579223354	704.5001938950751	0.0726275552600964	0.47676029028862665	0.14646549203647233	0.46947973971041	Neolamprologus cygnus	f	d
168	FISH20200914_c1_r0_Neolamprologus-cygnus_sf	1970-01-05 12:00:00	5.954230961538501	734.499057858568	0.05497672356461982	0.559188649966748	0.16783497716234225	0.4300418072349744	Neolamprologus cygnus	f	d
169	FISH20200914_c1_r0_Neolamprologus-cygnus_sf	1970-01-05 12:30:00	4.4976664120040475	764.5	0.037724351872368715	0.7814092621316198	0.10876657488084097	0.4743124787029798	Neolamprologus cygnus	f	d
170	FISH20200914_c1_r0_Neolamprologus-cygnus_sf	1970-01-05 13:00:00	6.809855955300963	794.4998337581735	0.08627950792419373	0.4609331707857697	0.2196975364614739	0.4575738751668254	Neolamprologus cygnus	f	d
171	FISH20200914_c1_r0_Neolamprologus-cygnus_sf	1970-01-05 13:30:00	6.476048995136306	824.4996953077392	0.09750152346130408	0.3979280926264473	0.16409742394906698	0.513851743123693	Neolamprologus cygnus	f	d
172	FISH20200914_c1_r0_Neolamprologus-cygnus_sf	1970-01-05 14:00:00	5.912695669263681	854.4997505957989	0.07210552568863271	0.5525688632710747	0.22513933766136043	0.39092711296124133	Neolamprologus cygnus	f	d
173	FISH20200914_c1_r0_Neolamprologus-cygnus_sf	1970-01-05 14:30:00	7.362702796907543	884.5003600908537	0.11057559137997895	0.2740014403634148	0.2594816901104293	0.3620621590833447	Neolamprologus cygnus	f	d
174	FISH20200914_c1_r0_Neolamprologus-cygnus_sf	1970-01-05 15:00:00	8.619655343018046	914.4995565901785	0.13823301186121273	0.14710120829176365	0.3775024286839598	0.25635975208174544	Neolamprologus cygnus	f	d
175	FISH20200914_c1_r0_Neolamprologus-cygnus_sf	1970-01-05 15:30:00	7.954273311440502	939.2322938914994	0.13302007689021786	0.19641178983340452	0.24980273930077118	0.420388345855213	Neolamprologus cygnus	f	d
176	FISH20200914_c1_r0_Neolamprologus-cygnus_sf	1970-01-05 16:00:00	8.924805689993708	979.4225944875392	0.18088793530285527	0.09943885129559334	0.2520660330969974	0.27539107737499874	Neolamprologus cygnus	f	d
177	FISH20200914_c1_r0_Neolamprologus-cygnus_sf	1970-01-05 16:30:00	7.029242506480225	1004.4998615035178	0.11395490554539915	0.3018669325799125	0.18426181620481574	0.3677704254379071	Neolamprologus cygnus	f	d
178	FISH20200914_c1_r0_Neolamprologus-cygnus_sf	1970-01-05 17:00:00	5.834623900672299	1034.4998891475445	0.07460370247200976	0.45859660791486534	0.1333509600199225	0.4589252062647456	Neolamprologus cygnus	f	d
179	FISH20200914_c1_r0_Neolamprologus-cygnus_sf	1970-01-05 17:30:00	4.799284779364215	1064.5004708880394	0.04936014625228519	0.759403911140657	0.11264506023349219	0.4210317499112035	Neolamprologus cygnus	f	d
180	FISH20200914_c1_r0_Neolamprologus-cygnus_sf	1970-01-05 18:00:00	6.184895106848636	1094.4997228995787	0.06279095544225227	0.54743959210818	0.18912951010610624	0.44977857580629643	Neolamprologus cygnus	f	d
181	FISH20200914_c1_r0_Neolamprologus-cygnus_sf	1970-01-05 18:30:00	5.182213568277949	1124.5002215820962	0.03307112785286949	0.7334367383115444	0.20356104030339112	0.3819947323046226	Neolamprologus cygnus	f	d
182	FISH20200914_c1_r0_Neolamprologus-cygnus_sf	1970-01-05 19:00:00	19.211715753484956	1154.5003048611495	0.33285294606729116	0.18457956876004655	0.2955548812703575	0.4189150855730614	Neolamprologus cygnus	f	n
183	FISH20200914_c1_r0_Neolamprologus-cygnus_sf	1970-01-05 19:30:00	22.199224168319414	1184.5000276992964	0.35133787601794914	0.12885712702897345	0.2829690159843594	0.5603298823268774	Neolamprologus cygnus	f	n
184	FISH20200914_c1_r0_Neolamprologus-cygnus_sf	1970-01-05 20:00:00	3.660835728049325	1214.499112983701	0.055216764608049675	0.8122297372214214	0.04976753490865899	0.4068687043505641	Neolamprologus cygnus	f	n
185	FISH20200914_c1_r0_Neolamprologus-cygnus_sf	1970-01-05 20:30:00	2.6510148247272007	1244.4997784179038	0.038001329492577	0.804010635940616	0.042695425098870816	0.40540929145867527	Neolamprologus cygnus	f	n
186	FISH20200914_c1_r0_Neolamprologus-cygnus_sf	1970-01-05 21:00:00	3.7551341731301453	1274.5003879835938	0.03829952333444186	0.8118279569892473	0.058638288110605036	0.5419439142467479	Neolamprologus cygnus	f	n
187	FISH20200914_c1_r0_Neolamprologus-cygnus_sf	1970-01-05 21:30:00	3.134469187711539	1304.4995845105534	0.021217661071408787	0.8302587114287298	0.056327071655746824	0.4125177659562981	Neolamprologus cygnus	f	n
188	FISH20200914_c1_r0_Neolamprologus-cygnus_sf	1970-01-05 22:00:00	2.762456452386264	1334.5000554139422	0.020115260999667515	0.8990912113487753	0.04121436329491216	0.4271445748093231	Neolamprologus cygnus	f	n
189	FISH20200914_c1_r0_Neolamprologus-cygnus_sf	1970-01-05 22:30:00	3.8898802862246917	1364.500193895075	0.054124425239598914	0.6451720126308792	0.09664789997898036	0.40794843245533113	Neolamprologus cygnus	f	n
190	FISH20200914_c1_r0_Neolamprologus-cygnus_sf	1970-01-05 23:00:00	6.353543057950723	1394.4998337397474	0.10779206384393704	0.4390933274218577	0.2428838810889682	0.25775438750095275	Neolamprologus cygnus	f	n
191	FISH20200914_c1_r0_Neolamprologus-cygnus_sf	1970-01-05 23:30:00	6.038774944267391	1424.5	0.08935298027919344	0.38970751163306006	0.191339044827336	0.3876395478421876	Neolamprologus cygnus	f	n
192	FISH20200914_c1_r0_Neolamprologus-cygnus_sf	1970-01-06 00:00:00	6.141540766964962	14.500498780758146	0.09000221680336955	0.4158168920416759	0.16049337136499198	0.35523371674096177	Neolamprologus cygnus	f	n
193	FISH20200914_c1_r0_Neolamprologus-cygnus_sf	1970-01-06 00:30:00	6.907457974517865	44.49975070633206	0.11367791258102045	0.23566561409340203	0.2308207330174813	0.34259188135949487	Neolamprologus cygnus	f	n
194	FISH20200914_c1_r0_Neolamprologus-cygnus_sf	1970-01-06 01:00:00	6.239965429776196	74.50019393805064	0.09414307087050479	0.3636061395245747	0.2226623262302372	0.2946852010599746	Neolamprologus cygnus	f	n
195	FISH20200914_c1_r0_Neolamprologus-cygnus_sf	1970-01-06 01:30:00	4.7769986881486055	104.50036009085369	0.07024541576643953	0.573984820785552	0.13481145289397836	0.41202156448419586	Neolamprologus cygnus	f	n
196	FISH20200914_c1_r0_Neolamprologus-cygnus_sf	1970-01-06 02:00:00	4.590728797094825	134.5000831347337	0.06894640580834673	0.4345729645846034	0.15135009187016168	0.21353671814279132	Neolamprologus cygnus	f	n
197	FISH20200914_c1_r0_Neolamprologus-cygnus_sf	1970-01-06 02:30:00	2.502884470407736	164.50016618657213	0.027753157544870375	0.8085530689120319	0.07112747281168108	0.21832145071010192	Neolamprologus cygnus	f	n
198	FISH20200914_c1_r0_Neolamprologus-cygnus_sf	1970-01-06 03:00:00	5.826531382608691	194.50088662307436	0.11476227418818574	0.39421478443976504	0.15607835175383392	0.36649213844615147	Neolamprologus cygnus	f	n
199	FISH20200914_c1_r0_Neolamprologus-cygnus_sf	1970-01-06 03:30:00	4.038933421348624	224.4999169021107	0.056007977397374106	0.5566450612154451	0.09087337937282444	0.33682970531946077	Neolamprologus cygnus	f	n
200	FISH20200914_c1_r0_Neolamprologus-cygnus_sf	1970-01-06 04:00:00	2.3864168058819546	254.50088672134783	0.03375083130126358	0.8265351363334072	0.08030845001566758	0.16781154935926915	Neolamprologus cygnus	f	n
201	FISH20200914_c1_r0_Neolamprologus-cygnus_sf	1970-01-06 04:30:00	5.866522780458786	284.5005816852252	0.1145642900670323	0.32629771203811425	0.11707910495002435	0.40498248126638514	Neolamprologus cygnus	f	n
202	FISH20200914_c1_r0_Neolamprologus-cygnus_sf	1970-01-06 05:00:00	4.400292635087382	314.50060962092664	0.07731101751274662	0.5791398802926181	0.0875373440356401	0.4965612473191605	Neolamprologus cygnus	f	n
203	FISH20200914_c1_r0_Neolamprologus-cygnus_sf	1970-01-06 05:30:00	4.583412260146077	344.4994737133677	0.08010636529832142	0.5277823943271841	0.13830213705186206	0.309686164643688	Neolamprologus cygnus	f	n
204	FISH20200914_c1_r0_Neolamprologus-cygnus_sf	1970-01-06 06:00:00	3.0276585758071812	374.50036021058463	0.04599612080908839	0.7783873649210308	0.06104114406254185	0.443061231142506	Neolamprologus cygnus	f	n
205	FISH20200914_c1_r0_Neolamprologus-cygnus_sf	1970-01-06 06:30:00	4.452187798539888	404.5001384964822	0.07218436651709047	0.5011910697468285	0.11076539497846742	0.49349636813342335	Neolamprologus cygnus	f	n
206	FISH20200914_c1_r0_Neolamprologus-cygnus_sf	1970-01-06 07:00:00	9.154874456609338	434.50041571974947	0.19394712044786874	0.22543096280693975	0.20149999709344343	0.3383463273896719	Neolamprologus cygnus	f	d
207	FISH20200914_c1_r0_Neolamprologus-cygnus_sf	1970-01-06 07:30:00	5.052215045786549	464.4998892089519	0.08508752492798582	0.4665411034788389	0.12704195102217286	0.3549675005167169	Neolamprologus cygnus	f	d
208	FISH20200914_c1_r0_Neolamprologus-cygnus_sf	1970-01-06 08:00:00	3.7289033564742025	494.5010254420487	0.042569702344659385	0.7470206751288732	0.0795738690396398	0.35309666963066205	Neolamprologus cygnus	f	d
209	FISH20200914_c1_r0_Neolamprologus-cygnus_sf	1970-01-06 08:30:00	5.149971355822801	524.4996399091463	0.04570383912248629	0.615256772477979	0.11684884784428781	0.41929053489436685	Neolamprologus cygnus	f	d
210	FISH20200914_c1_r0_Neolamprologus-cygnus_sf	1970-01-06 09:00:00	5.769599555111634	554.5009697977279	0.04970906068162926	0.6507619839290663	0.21772771419555922	0.3641741817258992	Neolamprologus cygnus	f	d
211	FISH20200914_c1_r0_Neolamprologus-cygnus_sf	1970-01-06 09:30:00	7.014576888212	584.5003046922608	0.08620021051465293	0.40452052517866044	0.2993151195525442	0.44564298213884324	Neolamprologus cygnus	f	d
212	FISH20200914_c1_r0_Neolamprologus-cygnus_sf	1970-01-06 10:00:00	2.972234953341991	614.500803635759	0.018733026658537936	0.8772931330709971	0.049717108587879484	0.4137609291901671	Neolamprologus cygnus	f	d
213	FISH20200914_c1_r0_Neolamprologus-cygnus_sf	1970-01-06 10:30:00	2.9037819895740222	644.5	0.020440948371371594	0.7945933968535343	0.09279969469456967	0.37973206953953365	Neolamprologus cygnus	f	d
214	FISH20200914_c1_r0_Neolamprologus-cygnus_sf	1970-01-06 11:00:00	3.272820085936926	674.5017460229477	0.01424533008148107	0.9380854719804889	0.05482377132356709	0.44140748057110324	Neolamprologus cygnus	f	d
215	FISH20200914_c1_r0_Neolamprologus-cygnus_sf	1970-01-06 11:30:00	5.37392038726532	704.4998061049249	0.05440141820397762	0.6357542518420032	0.11769085565871028	0.42787413929394147	Neolamprologus cygnus	f	d
216	FISH20200914_c1_r0_Neolamprologus-cygnus_sf	1970-01-06 12:00:00	4.983567331320321	734.501357867317	0.05331707587430028	0.6863603613589758	0.09855469180754789	0.4667526268945794	Neolamprologus cygnus	f	d
217	FISH20200914_c1_r0_Neolamprologus-cygnus_sf	1970-01-06 12:30:00	4.749774518113655	764.5004154894466	0.03334995291119606	0.8422802060827655	0.0670992748512398	0.4833558651979997	Neolamprologus cygnus	f	d
218	FISH20200914_c1_r0_Neolamprologus-cygnus_sf	1970-01-06 13:00:00	3.9688417556500553	794.5009699052264	0.010807515379925733	0.9586543257773098	0.061415078422127185	0.4549474947103515	Neolamprologus cygnus	f	d
219	FISH20200914_c1_r0_Neolamprologus-cygnus_sf	1970-01-06 13:30:00	4.316278420517154	824.5002215820962	0.02697762020828717	0.7507201418125415	0.0936161036179423	0.42008328647213977	Neolamprologus cygnus	f	d
220	FISH20200914_c1_r0_Neolamprologus-cygnus_sf	1970-01-06 14:00:00	3.8385608559495497	854.5017736392861	0.02316816317481432	0.8220818091120718	0.08030106020467416	0.37595680107759877	Neolamprologus cygnus	f	d
221	FISH20200914_c1_r0_Neolamprologus-cygnus_sf	1970-01-06 14:30:00	4.801014783615801	884.4999723007036	0.039831588277657745	0.7600686942551659	0.10818400057542987	0.37722484706030884	Neolamprologus cygnus	f	d
222	FISH20200914_c1_r0_Neolamprologus-cygnus_sf	1970-01-06 15:00:00	2.843110327002941	914.5013300820217	0.010031035247173576	0.9286189315007759	0.03468171680778782	0.3842715705213609	Neolamprologus cygnus	f	d
223	FISH20200914_c1_r0_Neolamprologus-cygnus_sf	1970-01-06 15:30:00	4.639553829963713	944.5005816852251	0.03667386848374051	0.7156944213616974	0.08514685986946358	0.3505571166475609	Neolamprologus cygnus	f	d
224	FISH20200914_c1_r0_Neolamprologus-cygnus_sf	1970-01-06 16:00:00	3.550850674952587	974.5019677401474	0.01219444598414722	0.9802117399257247	0.06315386821597939	0.3869605017329789	Neolamprologus cygnus	f	d
225	FISH20200914_c1_r0_Neolamprologus-cygnus_sf	1970-01-06 16:30:00	5.488513180310614	1004.4994737133677	0.039831588277657745	0.7200709101988809	0.16554380183441006	0.39368788898307705	Neolamprologus cygnus	f	d
226	FISH20200914_c1_r0_Neolamprologus-cygnus_sf	1970-01-06 17:00:00	5.162608063204281	1034.5017182130584	0.022170491076377342	0.8484092672652699	0.18797960675050496	0.3418850413461014	Neolamprologus cygnus	f	d
227	FISH20200914_c1_r0_Neolamprologus-cygnus_sf	1970-01-06 17:30:00	4.103699676152222	1064.5001384964821	0.02376599634369287	0.8375159270954518	0.11428557868249221	0.3715540562244502	Neolamprologus cygnus	f	d
228	FISH20200914_c1_r0_Neolamprologus-cygnus_sf	1970-01-06 18:00:00	4.648660569666636	1094.5013302294647	0.020230573107194325	0.9345416250969959	0.10742221047655691	0.3871839889930006	Neolamprologus cygnus	f	d
229	FISH20200914_c1_r0_Neolamprologus-cygnus_sf	1970-01-06 18:30:00	4.126564837228532	1124.4998338134278	0.019831597606913363	0.8951362729891424	0.08396414952241958	0.4390446157412724	Neolamprologus cygnus	f	d
230	FISH20200914_c1_r0_Neolamprologus-cygnus_sf	1970-01-06 19:00:00	10.451241912776991	1154.5018844917415	0.19643055093670325	0.24415253297860548	0.27573475774644046	0.4264556837034722	Neolamprologus cygnus	f	n
231	FISH20200914_c1_r0_Neolamprologus-cygnus_sf	1970-01-06 19:30:00	24.62753420015822	1184.4996399091463	0.3536092183258545	0.1473048584565952	0.41907038869927987	0.5157702103610398	Neolamprologus cygnus	f	n
232	FISH20200914_c1_r0_Neolamprologus-cygnus_sf	1970-01-06 20:00:00	4.656251726056504	1214.5018844917415	0.06058086686620109	0.5897350626316373	0.09172729575516952	0.48488895890912737	Neolamprologus cygnus	f	n
233	FISH20200914_c1_r0_Neolamprologus-cygnus_sf	1970-01-06 20:30:00	2.0807120783473696	1244.500249293668	0.019278710320757852	0.8505899950141267	0.039395968766321884	0.30334628450017564	Neolamprologus cygnus	f	n
234	FISH20200914_c1_r0_Neolamprologus-cygnus_sf	1970-01-06 21:00:00	0.9291911441641273	1274.5018292682928	0.004656319290465632	0.9907982261640799	0.033393207519612	0.28846564496204885	Neolamprologus cygnus	f	n
235	FISH20200914_c1_r0_Neolamprologus-cygnus_sf	1970-01-06 21:30:00	2.7143304965379116	1304.5	0.01828052293374695	0.8855528473299358	0.0323947284659049	0.3827017779734663	Neolamprologus cygnus	f	n
236	FISH20200914_c1_r0_Neolamprologus-cygnus_sf	1970-01-06 22:00:00	3.4329302299672495	1334.5018564699362	0.0314768633970629	0.714713216957606	0.06439616533915486	0.3441214889945896	Neolamprologus cygnus	f	n
237	FISH20200914_c1_r0_Neolamprologus-cygnus_sf	1970-01-06 22:30:00	3.636162942284621	1364.499750706332	0.026868317544734364	0.8639410558971802	0.03896505445305379	0.3818404460005699	Neolamprologus cygnus	f	n
238	FISH20200914_c1_r0_Neolamprologus-cygnus_sf	1970-01-06 23:00:00	3.8069177159703687	1394.5020505431169	0.027543781866548437	0.7607514963422745	0.07689929221450713	0.29965576651972736	Neolamprologus cygnus	f	n
239	FISH20200914_c1_r0_Neolamprologus-cygnus_sf	1970-01-06 23:30:00	3.4180416277872814	1424.5003600908537	0.023987590715195833	0.7910919062655809	0.0527718280036098	0.4149339362568095	Neolamprologus cygnus	f	n
240	FISH20200914_c1_r0_Neolamprologus-cygnus_sf	1970-01-07 00:00:00	4.2753460522216935	14.50260532150776	0.02483370288248337	0.7971729490022172	0.03723065762280825	0.5554966554249066	Neolamprologus cygnus	f	n
241	FISH20200914_c1_r0_Neolamprologus-cygnus_sf	1970-01-07 00:30:00	3.3385256550290445	44.50016618657212	0.02033015732328828	0.8615111898958564	0.043725374282724605	0.42839108276578747	Neolamprologus cygnus	f	n
242	FISH20200914_c1_r0_Neolamprologus-cygnus_sf	1970-01-07 01:00:00	3.1160374484543367	74.50346471533899	0.03775153833361051	0.7527579134098342	0.07163706453781384	0.2465099074462059	Neolamprologus cygnus	f	n
243	FISH20200914_c1_r0_Neolamprologus-cygnus_sf	1970-01-07 01:30:00	1.5089453655742664	104.49991690211068	0.009196166417373	0.9511938396764722	0.04231082497846682	0.23479652770245787	Neolamprologus cygnus	f	n
244	FISH20200914_c1_r0_Neolamprologus-cygnus_sf	1970-01-07 02:00:00	4.099972969341872	134.5017178322066	0.056522220990801286	0.7095755292031475	0.12103604099878658	0.32336299531450363	Neolamprologus cygnus	f	n
245	FISH20200914_c1_r0_Neolamprologus-cygnus_sf	1970-01-07 02:30:00	3.128710237185252	164.5005816852252	0.02481856960833195	0.8000664783114508	0.03968233121206746	0.3477030998538685	Neolamprologus cygnus	f	n
246	FISH20200914_c1_r0_Neolamprologus-cygnus_sf	1970-01-07 03:00:00	2.8161775924247827	194.5012745206694	0.02698658982600022	0.8310428903912225	0.07878836070048155	0.2031656668610505	Neolamprologus cygnus	f	n
247	FISH20200914_c1_r0_Neolamprologus-cygnus_sf	1970-01-07 03:30:00	2.353431465480985	224.49947371336768	0.030967813417539194	0.886654478976234	0.07597760795217613	0.16257090099210833	Neolamprologus cygnus	f	n
248	FISH20200914_c1_r0_Neolamprologus-cygnus_sf	1970-01-07 04:00:00	2.499704162504387	254.50177344269562	0.029261804477942806	0.8286410995344713	0.052254508673526844	0.24439838005696815	Neolamprologus cygnus	f	n
249	FISH20200914_c1_r0_Neolamprologus-cygnus_sf	1970-01-07 04:30:00	2.796008898975736	284.50008309788933	0.0484183701733976	0.6621793806437316	0.082508839430577	0.3004242996849742	Neolamprologus cygnus	f	n
250	FISH20200914_c1_r0_Neolamprologus-cygnus_sf	1970-01-07 05:00:00	3.0431894651503817	314.5010528649008	0.03075473789205364	0.7640474343344785	0.0298870441296726	0.512861829259369	Neolamprologus cygnus	f	n
251	FISH20200914_c1_r0_Neolamprologus-cygnus_sf	1970-01-07 05:30:00	2.0851080760780127	344.49983381342787	0.02376467981387104	0.8130401063594062	0.03866061297295395	0.39611212150568703	Neolamprologus cygnus	f	n
252	FISH20200914_c1_r0_Neolamprologus-cygnus_sf	1970-01-07 06:00:00	4.326202331143385	374.50257717674447	0.07415618245302888	0.6252840436734468	0.0667176090335953	0.4497603647123028	Neolamprologus cygnus	f	n
253	FISH20200914_c1_r0_Neolamprologus-cygnus_sf	1970-01-07 06:30:00	4.543482105439354	404.4996399091463	0.07013461858068805	0.5183092349454324	0.047474016464267556	0.5362398158531964	Neolamprologus cygnus	f	n
254	FISH20200914_c1_r0_Neolamprologus-cygnus_sf	1970-01-07 07:00:00	5.178519548500062	434.50207813798835	0.09232474369631477	0.5477971737323358	0.08949041314324314	0.4091904342784469	Neolamprologus cygnus	f	d
255	FISH20200914_c1_r0_Neolamprologus-cygnus_sf	1970-01-07 07:30:00	3.9423265121667175	464.50024929366793	0.045870034901113514	0.6328735250124646	0.06395145643064251	0.3377532914445494	Neolamprologus cygnus	f	d
256	FISH20200914_c1_r0_Neolamprologus-cygnus_sf	1970-01-07 08:00:00	4.800386295705395	494.50182886277986	0.03790733761915318	0.7299379295056528	0.11126273638671672	0.4017557338830001	Neolamprologus cygnus	f	d
257	FISH20200914_c1_r0_Neolamprologus-cygnus_sf	1970-01-07 08:30:00	4.5966783338895905	524.5	0.02847329935741192	0.7717150454243297	0.08637424385289637	0.3968265957779249	Neolamprologus cygnus	f	d
258	FISH20200914_c1_r0_Neolamprologus-cygnus_sf	1970-01-07 09:00:00	5.335372955357959	554.5034089019456	0.036195332852946065	0.7507344382240452	0.07354377080925975	0.4898977743361492	Neolamprologus cygnus	f	d
259	FISH20200914_c1_r0_Neolamprologus-cygnus_sf	1970-01-07 09:30:00	4.755416347955631	584.4998061049249	0.018835521577751924	0.8564068472660794	0.12098013449010797	0.3979152904306192	Neolamprologus cygnus	f	d
260	FISH20200914_c1_r0_Neolamprologus-cygnus_sf	1970-01-07 10:00:00	5.131390309921567	614.5028542925235	0.02654769162556116	0.8969129302222468	0.11715669223145099	0.4016308845768563	Neolamprologus cygnus	f	d
261	FISH20200914_c1_r0_Neolamprologus-cygnus_sf	1970-01-07 10:30:00	5.31508244099345	644.5004154894466	0.02548335272284084	0.8776245083374882	0.17370560205791316	0.4151298212487571	Neolamprologus cygnus	f	d
262	FISH20200914_c1_r0_Neolamprologus-cygnus_sf	1970-01-07 11:00:00	4.391058961292972	674.5038248337029	0.022339246119733924	0.9022727272727272	0.09945103937745446	0.38357192932605355	Neolamprologus cygnus	f	d
263	FISH20200914_c1_r0_Neolamprologus-cygnus_sf	1970-01-07 11:30:00	5.154556306003936	704.5002215820962	0.028805672501661866	0.8967427431863505	0.12704558405211178	0.3887410575796913	Neolamprologus cygnus	f	d
264	FISH20200914_c1_r0_Neolamprologus-cygnus_sf	1970-01-07 12:00:00	3.9764663225094274	734.5033531009256	0.02893088732472427	0.7193925622124924	0.10038017665169056	0.441094965947366	Neolamprologus cygnus	f	d
265	FISH20200914_c1_r0_Neolamprologus-cygnus_sf	1970-01-07 12:30:00	4.884829932298042	764.4999169021107	0.018336934241870256	0.9121378316990748	0.09593997051027324	0.3887731260029358	Neolamprologus cygnus	f	d
266	FISH20200914_c1_r0_Neolamprologus-cygnus_sf	1970-01-07 13:00:00	3.4265063565627565	794.5038244097107	0.008480212836714332	0.9756124598159849	0.07538196202951597	0.29548036374509506	Neolamprologus cygnus	f	d
267	FISH20200914_c1_r0_Neolamprologus-cygnus_sf	1970-01-07 13:30:00	4.011607041292622	824.5005816852251	0.019167913135006372	0.898842169408897	0.05893772011632345	0.5176509693124308	Neolamprologus cygnus	f	d
268	FISH20200914_c1_r0_Neolamprologus-cygnus_sf	1970-01-07 14:00:00	4.777328196389553	854.5032701474338	0.02527435982707017	0.7957543509588737	0.09708898504834677	0.3959033729887067	Neolamprologus cygnus	f	d
269	FISH20200914_c1_r0_Neolamprologus-cygnus_sf	1970-01-07 14:30:00	5.373504211899085	884.4994737133677	0.02149465403578749	0.845160932912304	0.1279097047124076	0.4460534088988746	Neolamprologus cygnus	f	d
270	FISH20200914_c1_r0_Neolamprologus-cygnus_sf	1970-01-07 15:00:00	5.657011196219739	914.5030205619908	0.018622180346948954	0.8983539322729036	0.09820966833620985	0.4956469535661074	Neolamprologus cygnus	f	d
271	FISH20200914_c1_r0_Neolamprologus-cygnus_sf	1970-01-07 15:30:00	4.437420409495411	944.5001384964822	0.01506841726220154	0.9257658855465071	0.06525913325996463	0.45646002293222276	Neolamprologus cygnus	f	d
272	FISH20200914_c1_r0_Neolamprologus-cygnus_sf	1970-01-07 16:00:00	4.929920133535352	974.5027713113845	0.027879392528544506	0.8133798913645938	0.09934406293406955	0.4251757570337781	Neolamprologus cygnus	f	d
273	FISH20200914_c1_r0_Neolamprologus-cygnus_sf	1970-01-07 16:30:00	3.8023851749581663	1004.4998338134279	0.021715045424329713	0.8507644582317748	0.06709052561433201	0.31794889460326575	Neolamprologus cygnus	f	d
274	FISH20200914_c1_r0_Neolamprologus-cygnus_sf	1970-01-07 17:00:00	3.9652705641809582	1034.5034639472372	0.025605497977054813	0.8455356648007537	0.04895149949926659	0.39504181653817405	Neolamprologus cygnus	f	d
275	FISH20200914_c1_r0_Neolamprologus-cygnus_sf	1970-01-07 17:30:00	6.771680582759927	1064.4996399091463	0.056118774583125586	0.5673369896404631	0.1737497654950735	0.37721501106676136	Neolamprologus cygnus	f	d
276	FISH20200914_c1_r0_Neolamprologus-cygnus_sf	1970-01-07 18:00:00	6.613203900474861	1094.5061817375395	0.03891999778233631	0.7307756278760326	0.15639167129759868	0.40389492282610046	Neolamprologus cygnus	f	d
277	FISH20200914_c1_r0_Neolamprologus-cygnus_sf	1970-01-07 18:30:00	5.607551071627579	1124.500193895075	0.038446623455764224	0.7590161209905268	0.12294291581878695	0.5162944253652967	Neolamprologus cygnus	f	d
278	FISH20200914_c1_r0_Neolamprologus-cygnus_sf	1970-01-07 19:00:00	8.40764018249656	1154.50546099684	0.1641625547485724	0.2609635748738704	0.24128179332595492	0.6015614188792409	Neolamprologus cygnus	f	n
279	FISH20200914_c1_r0_Neolamprologus-cygnus_sf	1970-01-07 19:30:00	10.700418717055802	1184.5	0.18407932639042765	0.2364834921338356	0.3433916576468113	0.5932048312345092	Neolamprologus cygnus	f	n
280	FISH20200914_c1_r0_Neolamprologus-cygnus_sf	1970-01-07 20:00:00	2.1955199140799113	1214.5040461146214	0.03453053985145771	0.8036803015186786	0.036377721228110754	0.6845685288831594	Neolamprologus cygnus	f	n
281	FISH20200914_c1_r0_Neolamprologus-cygnus_sf	1970-01-07 20:30:00	1.9172711868359376	1244.499695307739	0.022270234336047863	0.8077668827211789	0.019786562804437732	0.4947755926950376	Neolamprologus cygnus	f	n
282	FISH20200914_c1_r0_Neolamprologus-cygnus_sf	1970-01-07 21:00:00	3.334235006669646	1274.504572917244	0.029654675461448923	0.7524527465218114	0.051476789656120805	0.5016525733401886	Neolamprologus cygnus	f	n
283	FISH20200914_c1_r0_Neolamprologus-cygnus_sf	1970-01-07 21:30:00	3.9048488641813313	1304.5003600908537	0.030967813417539194	0.754695030746219	0.05330600717956028	0.4426047301087617	Neolamprologus cygnus	f	n
284	FISH20200914_c1_r0_Neolamprologus-cygnus_sf	1970-01-07 22:00:00	3.1353404083917695	1334.5035472785721	0.025662343420906772	0.855226693271256	0.036878581520846526	0.40351650304285525	Neolamprologus cygnus	f	n
285	FISH20200914_c1_r0_Neolamprologus-cygnus_sf	1970-01-07 22:30:00	2.9174651568704713	1364.500110791048	0.012131619765122979	0.9150232661200975	0.0300264605680409	0.507907361925484	Neolamprologus cygnus	f	n
286	FISH20200914_c1_r0_Neolamprologus-cygnus_sf	1970-01-07 23:00:00	2.9781575098387862	1394.5058210444618	0.017130502272979267	0.9148464353032487	0.04904834910315123	0.30793284438733054	Neolamprologus cygnus	f	n
287	FISH20200914_c1_r0_Neolamprologus-cygnus_sf	1970-01-07 23:30:00	1.0933711347910913	1424.4998615035179	0.009583956567503186	0.9156833416431223	0.05355566908039136	0.15535162045539522	Neolamprologus cygnus	f	n
288	FISH20200914_c1_r0_Neolamprologus-cygnus_sf	1970-01-08 00:00:00	2.7436725773282715	14.506818937797982	0.02433750970174077	0.7827364452821821	0.05040704632805688	0.31591472792163305	Neolamprologus cygnus	f	n
289	FISH20200914_c1_r0_Neolamprologus-cygnus_sf	1970-01-08 00:30:00	0.9157443191098699	44.500470888039445	0.008309788931361143	0.9368456041216553	0.04048904452094853	0.19656507141632656	Neolamprologus cygnus	f	n
290	FISH20200914_c1_r0_Neolamprologus-cygnus_sf	1970-01-08 01:00:00	2.0527110627149368	74.50462834654398	0.013192173382850175	0.8562718252868466	0.054381778413608584	0.23746665884331056	Neolamprologus cygnus	f	n
291	FISH20200914_c1_r0_Neolamprologus-cygnus_sf	1970-01-08 01:30:00	2.756189869527599	104.50022158209617	0.03412364280966098	0.7866718369155772	0.05528875659291207	0.24146842219076167	Neolamprologus cygnus	f	n
292	FISH20200914_c1_r0_Neolamprologus-cygnus_sf	1970-01-08 02:00:00	2.9365289970249773	134.50529349814312	0.02699406906490771	0.8061637381519872	0.04587707942773352	0.40422952341516294	Neolamprologus cygnus	f	n
293	FISH20200914_c1_r0_Neolamprologus-cygnus_sf	1970-01-08 02:30:00	2.2016912471224894	164.50002769929642	0.012686277768544679	0.9032740568389563	0.05235751247357405	0.24084637046155782	Neolamprologus cygnus	f	n
294	FISH20200914_c1_r0_Neolamprologus-cygnus_sf	1970-01-08 03:00:00	2.1084349014082484	194.50559929038695	0.01180840447943231	0.967124958421111	0.04730493184481513	0.20326874143233664	Neolamprologus cygnus	f	n
295	FISH20200914_c1_r0_Neolamprologus-cygnus_sf	1970-01-08 03:30:00	3.0540709600829876	224.49977841790383	0.03794593396853534	0.7761466873476623	0.05553949512666709	0.39319853523063725	Neolamprologus cygnus	f	n
296	FISH20200914_c1_r0_Neolamprologus-cygnus_sf	1970-01-08 04:00:00	3.1453103107901668	254.5048500637437	0.03697134305193726	0.7665317887035087	0.07243223972770484	0.4321764281622996	Neolamprologus cygnus	f	n
297	FISH20200914_c1_r0_Neolamprologus-cygnus_sf	1970-01-08 04:30:00	3.0179700804007132	284.4995845105534	0.02825328236662789	0.781452551105202	0.10276589961302772	0.23288947254929093	Neolamprologus cygnus	f	n
298	FISH20200914_c1_r0_Neolamprologus-cygnus_sf	1970-01-08 05:00:00	4.263388974157684	314.50454495067066	0.05448398182019732	0.6861766988138788	0.06945193560055407	0.339693217251391	Neolamprologus cygnus	f	n
299	FISH20200914_c1_r0_Neolamprologus-cygnus_sf	1970-01-08 05:30:00	5.551371304064488	344.5001384964822	0.08248850479197828	0.45781397152512326	0.10916388757278223	0.6692797244259804	Neolamprologus cygnus	f	n
300	FISH20200914_c1_r0_Neolamprologus-cygnus_sf	1970-01-08 06:00:00	4.589705559418816	374.504822616408	0.042350332594235034	0.7706208425720621	0.05323371994707578	0.688053029365365	Neolamprologus cygnus	f	n
301	FISH20200914_c1_r0_Neolamprologus-cygnus_sf	1970-01-08 06:30:00	3.5580286496230973	403.55427003816794	0.0413287213740458	0.7470181297709924	0.0787830356165777	0.5924131541343329	Neolamprologus cygnus	f	n
302	FISH20200914_c1_r0_Neolamprologus-cygnus_sf	1970-01-08 07:00:00	8.218786218539416	434.5046013970507	0.1486861071072181	0.43868499833684443	0.30321585356750774	0.5440486704556639	Neolamprologus cygnus	f	d
303	FISH20200914_c1_r0_Neolamprologus-cygnus_sf	1970-01-08 07:30:00	8.638832420467695	464.5	0.11644139153556393	0.358021271881232	0.26822607348851557	0.4854381454923321	Neolamprologus cygnus	f	d
304	FISH20200914_c1_r0_Neolamprologus-cygnus_sf	1970-01-08 08:00:00	8.09094347349586	483.429419245443	0.0854175498092412	0.29885544722339974	0.23294663255083917	0.5475752764013654	Neolamprologus cygnus	f	d
305	FISH20200914_c1_r1_Neolamprologus-cygnus_sf	1970-01-02 00:00:00	33.33193065319822	14.495730760700821	0.36327345309381237	0.31220891550232865	0.5148219713224415	0.5816034037424724	Neolamprologus cygnus	f	n
306	FISH20200914_c1_r1_Neolamprologus-cygnus_sf	1970-01-02 00:30:00	31.093640186694486	44.49963990914631	0.36446734252949975	0.40878621683009253	0.3777803803295782	0.3772816339488567	Neolamprologus cygnus	f	n
307	FISH20200914_c1_r1_Neolamprologus-cygnus_sf	1970-01-02 01:00:00	28.44530670740586	74.49165696546372	0.3334996396696047	0.36543045623371584	0.32788576217459153	0.6038979509240832	Neolamprologus cygnus	f	n
308	FISH20200914_c1_r1_Neolamprologus-cygnus_sf	1970-01-02 01:30:00	1.2364170982719638	104.50019389507507	0.01102431998227245	0.9036618469890865	0.02730167221799698	0.5931676222923787	Neolamprologus cygnus	f	n
309	FISH20200914_c1_r1_Neolamprologus-cygnus_sf	1970-01-02 02:00:00	4.986411902924757	134.49326534005874	0.05548472922786985	0.8943517543373427	0.059667966822930234	0.7355856200834537	Neolamprologus cygnus	f	n
310	FISH20200914_c1_r1_Neolamprologus-cygnus_sf	1970-01-02 02:30:00	1.6877195966310519	164.5	0.013128739197872812	0.912031907821848	0.043464961629679714	0.7588081609055702	Neolamprologus cygnus	f	n
311	FISH20200914_c1_r1_Neolamprologus-cygnus_sf	1970-01-02 03:00:00	31.26496154171439	194.4939304916579	0.3735380522144005	0.3348484008646971	0.528469784474463	0.6706891169628559	Neolamprologus cygnus	f	n
312	FISH20200914_c1_r1_Neolamprologus-cygnus_sf	1970-01-02 03:30:00	35.80567166502849	224.49975070633207	0.45653980388898124	0.2350562295717689	0.6150505438404482	0.587918374789945	Neolamprologus cygnus	f	n
313	FISH20200914_c1_r1_Neolamprologus-cygnus_sf	1970-01-02 04:00:00	46.35049368045007	254.49426370337528	0.5599955661475364	0.20345840492157624	0.6699160790600193	0.5981471923553153	Neolamprologus cygnus	f	n
314	FISH20200914_c1_r1_Neolamprologus-cygnus_sf	1970-01-02 04:30:00	21.759431646879634	284.5003600908537	0.23367126474987535	0.5539859287574096	0.21514510393551084	0.7530078426430997	Neolamprologus cygnus	f	n
315	FISH20200914_c1_r1_Neolamprologus-cygnus_sf	1970-01-02 05:00:00	1.6405262120378816	314.4927937915743	0.030598669623059866	0.8715631929046563	0.33488367941693414	0.8749548709295097	Neolamprologus cygnus	f	n
316	FISH20200914_c1_r1_Neolamprologus-cygnus_sf	1970-01-02 05:30:00	0.403466201541636	344.5001107910481	0.0018280522933746953	1.0	0.6248774008054732	0.9569691837939229	Neolamprologus cygnus	f	n
317	FISH20200914_c1_r1_Neolamprologus-cygnus_sf	1970-01-02 06:00:00	1.9627340033404919	374.4927656743722	0.02771772271190199	0.8121292754587283	0.3769728862315631	0.9052614685357646	Neolamprologus cygnus	f	n
318	FISH20200914_c1_r1_Neolamprologus-cygnus_sf	1970-01-02 06:30:00	1.4270825202719104	404.4998615035178	0.019500304692260818	0.8801728436097723	0.06970057881226344	0.8214429046934019	Neolamprologus cygnus	f	n
319	FISH20200914_c1_r1_Neolamprologus-cygnus_sf	1970-01-02 07:00:00	4.29650576425168	434.49379226249863	0.06895022724753354	0.7854450726083583	0.1735981381533372	0.7815678098742498	Neolamprologus cygnus	f	d
320	FISH20200914_c1_r1_Neolamprologus-cygnus_sf	1970-01-02 07:30:00	0.9272779177436401	464.50047088803944	0.010137942496260596	0.9292559968976788	0.20292384407785904	0.8715953215516238	Neolamprologus cygnus	f	d
321	FISH20200914_c1_r1_Neolamprologus-cygnus_sf	1970-01-02 08:00:00	0.3171136133624368	494.49409677955765	0.007261238290560391	0.942686103874508	0.026527545255114082	0.8360829821390481	Neolamprologus cygnus	f	d
322	FISH20200914_c1_r1_Neolamprologus-cygnus_sf	1970-01-02 08:30:00	2.2922829398237883	524.5002215820962	0.046255262574783955	0.8433968535342344	0.04565099836836221	0.6012486277282333	Neolamprologus cygnus	f	d
323	FISH20200914_c1_r1_Neolamprologus-cygnus_sf	1970-01-02 09:00:00	4.2567522907929884	554.4918496340651	0.07268795741849635	0.6936127744510978	0.05586862683943622	0.3324991798810041	Neolamprologus cygnus	f	d
324	FISH20200914_c1_r1_Neolamprologus-cygnus_sf	1970-01-02 09:30:00	0.7966831799010803	584.4999723007036	0.017505955348734142	0.9360146252285192	0.04365191819673719	0.8580515182318851	Neolamprologus cygnus	f	d
325	FISH20200914_c1_r1_Neolamprologus-cygnus_sf	1970-01-02 10:00:00	1.2853084632496232	614.4935979158583	0.026273488165844464	0.8894739759436838	0.09257227138886952	0.851119595013468	Neolamprologus cygnus	f	d
326	FISH20200914_c1_r1_Neolamprologus-cygnus_sf	1970-01-02 10:30:00	0.8273031729694686	644.4997784179038	0.01689563483270552	0.9242743186350543	0.1454222080753331	0.8653326697697357	Neolamprologus cygnus	f	d
327	FISH20200914_c1_r1_Neolamprologus-cygnus_sf	1970-01-02 11:00:00	0.9449647010804234	674.4942630674575	0.018513386175932598	0.8778892522587439	0.33239640858480135	0.8711822724516624	Neolamprologus cygnus	f	d
328	FISH20200914_c1_r1_Neolamprologus-cygnus_sf	1970-01-02 11:30:00	1.6958749996245566	704.4994737133677	0.0312448063819179	0.8298709212785995	0.05319700660691304	0.8457021316236926	Neolamprologus cygnus	f	d
329	FISH20200914_c1_r1_Neolamprologus-cygnus_sf	1970-01-02 12:00:00	3.018486796940998	734.4927937915743	0.04573170731707317	0.8021618625277162	0.09994122783179381	0.7899500592562659	Neolamprologus cygnus	f	d
330	FISH20200914_c1_r1_Neolamprologus-cygnus_sf	1970-01-02 12:30:00	2.5885289016105357	764.5001384964822	0.043875685557586835	0.8243864605839012	0.0690095400672646	0.8231323232834955	Neolamprologus cygnus	f	d
331	FISH20200914_c1_r1_Neolamprologus-cygnus_sf	1970-01-02 13:00:00	1.6564797068148824	794.4925439325905	0.02671988469427352	0.8905704307334109	0.041966813757542416	0.8319472057803181	Neolamprologus cygnus	f	d
332	FISH20200914_c1_r1_Neolamprologus-cygnus_sf	1970-01-02 13:30:00	0.31471855336906246	824.4998338134279	0.002437403057832927	1.0	0.10249457562248492	0.8700219230281945	Neolamprologus cygnus	f	d
333	FISH20200914_c1_r1_Neolamprologus-cygnus_sf	1970-01-02 14:00:00	0.8888084928751918	854.4948727897566	0.013912754281913419	0.9013912754281913	0.22736782190000937	0.8748650411825134	Neolamprologus cygnus	f	d
334	FISH20200914_c1_r1_Neolamprologus-cygnus_sf	1970-01-02 14:30:00	1.1041582076843375	884.4996399091463	0.019888094842391003	0.9260982771037616	0.1329219336092575	0.8766072763752107	Neolamprologus cygnus	f	d
335	FISH20200914_c1_r1_Neolamprologus-cygnus_sf	1970-01-02 15:00:00	1.1794808285956897	914.4930428515993	0.027551416375630577	0.8562558900160763	0.07997240130015103	0.8680465917197842	Neolamprologus cygnus	f	d
336	FISH20200914_c1_r1_Neolamprologus-cygnus_sf	1970-01-02 15:30:00	0.3677527914626118	944.5001938950751	0.009362362196000222	0.9530219932413717	0.04448258475254409	0.8711547801176502	Neolamprologus cygnus	f	d
337	FISH20200914_c1_r1_Neolamprologus-cygnus_sf	1970-01-02 16:00:00	1.9960819565440382	974.4927929925713	0.02938241490187382	0.772369442288502	0.11575217955342024	0.7811712727389282	Neolamprologus cygnus	f	d
338	FISH20200914_c1_r1_Neolamprologus-cygnus_sf	1970-01-02 16:30:00	2.569308245605134	1004.499944604476	0.04210059827165965	0.7468424551296255	0.20579331779870583	0.8245837947017705	Neolamprologus cygnus	f	d
339	FISH20200914_c1_r1_Neolamprologus-cygnus_sf	1970-01-02 17:00:00	0.5430126739622901	1034.4944567627495	0.003492239467849224	0.9593680709534368	0.33210060732998287	0.9002911080712702	Neolamprologus cygnus	f	d
340	FISH20200914_c1_r1_Neolamprologus-cygnus_sf	1970-01-02 17:30:00	3.655207735009767	1064.4996399091463	0.07179657636696028	0.7556922054179824	0.11126586519673794	0.8154067956280875	Neolamprologus cygnus	f	d
341	FISH20200914_c1_r1_Neolamprologus-cygnus_sf	1970-01-02 18:00:00	2.2783908174300245	1094.4936807095344	0.028824833702882482	0.8494456762749446	0.04236550768484073	0.7634181823187781	Neolamprologus cygnus	f	d
342	FISH20200914_c1_r1_Neolamprologus-cygnus_sf	1970-01-02 18:30:00	1.1643675118873469	1124.500304692261	0.02614813583734973	0.9179546839510276	0.04204963966484885	0.8427864781960048	Neolamprologus cygnus	f	d
343	FISH20200914_c1_r1_Neolamprologus-cygnus_sf	1970-01-02 19:00:00	38.0669237134044	1154.49284843109	0.5557157112761947	0.05970728462135492	0.5604412233890255	0.6537328361266854	Neolamprologus cygnus	f	n
344	FISH20200914_c1_r1_Neolamprologus-cygnus_sf	1970-01-02 19:30:00	16.793961477291024	1184.5	0.2027476179924662	0.7108907600265898	0.4166165564676535	0.8044285664525062	Neolamprologus cygnus	f	n
345	FISH20200914_c1_r1_Neolamprologus-cygnus_sf	1970-01-02 20:00:00	0.332183028345515	1214.494040689617	0.0003326126725428239	1.0	0.45804097273988664	0.9116458859824785	Neolamprologus cygnus	f	n
346	FISH20200914_c1_r1_Neolamprologus-cygnus_sf	1970-01-02 20:30:00	0.5242061045294066	1244.499750706332	0.002825328236662789	0.9680350119106975	0.2483397179112344	0.8798241617256662	Neolamprologus cygnus	f	n
347	FISH20200914_c1_r1_Neolamprologus-cygnus_sf	1970-01-02 21:00:00	14.162967439939806	1274.4934582547955	0.19680674132387183	0.5740104224415123	0.33134882987467223	0.784531227176765	Neolamprologus cygnus	f	n
348	FISH20200914_c1_r1_Neolamprologus-cygnus_sf	1970-01-02 21:30:00	20.82045692768175	1304.5003600908537	0.2648606725389175	0.5386405185308293	0.2927500779349882	0.7004701840156689	Neolamprologus cygnus	f	n
349	FISH20200914_c1_r1_Neolamprologus-cygnus_sf	1970-01-02 22:00:00	0.7745588862909554	1334.4927367487248	0.009037480594366822	0.9407850964737192	0.05455113142401635	0.8334988965930479	Neolamprologus cygnus	f	n
350	FISH20200914_c1_r1_Neolamprologus-cygnus_sf	1970-01-02 22:30:00	19.35170484129596	1364.500110791048	0.26905606027033013	0.4657655661422557	0.5217931380759747	0.8225820860688362	Neolamprologus cygnus	f	n
351	FISH20200914_c1_r1_Neolamprologus-cygnus_sf	1970-01-02 23:00:00	23.059501518473112	1394.4947613504075	0.29197849104717555	0.501967958312545	0.4697022876032442	0.8177685038897216	Neolamprologus cygnus	f	n
352	FISH20200914_c1_r1_Neolamprologus-cygnus_sf	1970-01-02 23:30:00	2.3731798348390023	1424.4998615035179	0.038945210791645896	0.8751315716580799	0.12442224465765078	0.8474546291853665	Neolamprologus cygnus	f	n
353	FISH20200914_c1_r1_Neolamprologus-cygnus_sf	1970-01-03 00:00:00	15.097010511120518	14.494983648356522	0.21456682002106314	0.59924616152098	0.2900243478146133	0.7963787939642271	Neolamprologus cygnus	f	n
354	FISH20200914_c1_r1_Neolamprologus-cygnus_sf	1970-01-03 00:30:00	22.567725294887925	44.500470888039445	0.31931748933577087	0.4922164977009584	0.3103525969143177	0.6968193128727871	Neolamprologus cygnus	f	n
355	FISH20200914_c1_r1_Neolamprologus-cygnus_sf	1970-01-03 01:00:00	10.855124581639567	74.4942069959532	0.13404290703475802	0.6683297300293808	0.19885548635049421	0.8378235470488762	Neolamprologus cygnus	f	n
356	FISH20200914_c1_r1_Neolamprologus-cygnus_sf	1970-01-03 01:30:00	14.517826950664636	103.86080629770993	0.21982347328244276	0.5676288167938931	0.323108109263187	0.7911986368749223	Neolamprologus cygnus	f	n
357	FISH20200914_c1_r1_Neolamprologus-cygnus_sf	1970-01-03 02:00:00	16.270021654535885	134.49351441241686	0.23536585365853657	0.36712860310421286	0.427514245829326	0.7849303977729213	Neolamprologus cygnus	f	n
358	FISH20200914_c1_r1_Neolamprologus-cygnus_sf	1970-01-03 02:30:00	22.82818785773776	164.50022158209617	0.3046753822291159	0.5032683359184578	0.5025107342382971	0.7402815707867817	Neolamprologus cygnus	f	n
359	FISH20200914_c1_r1_Neolamprologus-cygnus_sf	1970-01-03 03:00:00	21.394821169844832	194.49237678106115	0.2736042579142873	0.439263735654488	0.34634086815778686	0.707667181278369	Neolamprologus cygnus	f	n
360	FISH20200914_c1_r1_Neolamprologus-cygnus_sf	1970-01-03 03:30:00	32.960639020886966	224.49997230070358	0.4221372777131461	0.1868040551769985	0.6745343461475165	0.7288501159950236	Neolamprologus cygnus	f	n
361	FISH20200914_c1_r1_Neolamprologus-cygnus_sf	1970-01-03 04:00:00	19.2879412040505	254.49243306169964	0.23127667830811022	0.51865402738511	0.528455563791567	0.8073516305887793	Neolamprologus cygnus	f	n
362	FISH20200914_c1_r1_Neolamprologus-cygnus_sf	1970-01-03 04:30:00	18.116598057130727	284.4997784179038	0.24191225348991802	0.4061599822734323	0.6927732308786779	0.7790392603198019	Neolamprologus cygnus	f	n
363	FISH20200914_c1_r1_Neolamprologus-cygnus_sf	1970-01-03 05:00:00	18.703720892370143	314.49423503325943	0.238470066518847	0.521840354767184	0.6261404964641332	0.7322501270324988	Neolamprologus cygnus	f	n
364	FISH20200914_c1_r1_Neolamprologus-cygnus_sf	1970-01-03 05:30:00	24.643030287603775	344.4994737133677	0.32541133455210236	0.4348789540745665	0.28745412582074087	0.7946240034848259	Neolamprologus cygnus	f	n
365	FISH20200914_c1_r1_Neolamprologus-cygnus_sf	1970-01-03 06:00:00	5.707303467190091	374.4918778067306	0.0783389698952154	0.6937960858235849	0.5798581538812018	0.8112570358020479	Neolamprologus cygnus	f	n
366	FISH20200914_c1_r1_Neolamprologus-cygnus_sf	1970-01-03 06:30:00	2.9851864656644786	404.5001384964822	0.016010193341089135	0.9006703229737965	0.6223787281603445	0.8120325743726784	Neolamprologus cygnus	f	n
367	FISH20200914_c1_r1_Neolamprologus-cygnus_sf	1970-01-03 07:00:00	44.932531228305784	434.4937361419069	0.6593126385809313	0.009368070953436808	0.541958651590372	0.6510894360269355	Neolamprologus cygnus	f	d
368	FISH20200914_c1_r1_Neolamprologus-cygnus_sf	1970-01-03 07:30:00	6.887195941223744	464.49983381342787	0.11572124972302238	0.5925105251495679	0.09209839266908822	0.725235490051122	Neolamprologus cygnus	f	d
369	FISH20200914_c1_r1_Neolamprologus-cygnus_sf	1970-01-03 08:00:00	0.19033847715730076	494.49487278975664	0.004101768194667702	0.9664652735435951	0.052902343416669474	0.8676500443751722	Neolamprologus cygnus	f	d
370	FISH20200914_c1_r1_Neolamprologus-cygnus_sf	1970-01-03 08:30:00	1.4520558147079443	524.4996399091463	0.03744944878400089	0.8633870699684228	0.046921598001478694	0.7879665824790596	Neolamprologus cygnus	f	d
371	FISH20200914_c1_r1_Neolamprologus-cygnus_sf	1970-01-03 09:00:00	0.8052146885343541	554.4941522088576	0.018347098276148773	0.9348151432847404	0.04344554796954791	0.7851640171182269	Neolamprologus cygnus	f	d
372	FISH20200914_c1_r1_Neolamprologus-cygnus_sf	1970-01-03 09:30:00	3.700844366603041	584.5001938950751	0.08204531604897236	0.6626779679796133	0.07918889750438157	0.6563458420511639	Neolamprologus cygnus	f	d
373	FISH20200914_c1_r1_Neolamprologus-cygnus_sf	1970-01-03 10:00:00	5.184077207926603	614.4938470066519	0.08847006651884701	0.48386917960088693	0.13848695863236304	0.541378707039919	Neolamprologus cygnus	f	d
374	FISH20200914_c1_r1_Neolamprologus-cygnus_sf	1970-01-03 10:30:00	4.315616024907231	644.5	0.08154221138931975	0.635996011522269	0.14245222760064813	0.5864959843550216	Neolamprologus cygnus	f	d
375	FISH20200914_c1_r1_Neolamprologus-cygnus_sf	1970-01-03 11:00:00	5.207586789192281	674.4945950440712	0.06896169410721215	0.44109983923720825	0.16559476278145357	0.4466055323884736	Neolamprologus cygnus	f	d
376	FISH20200914_c1_r1_Neolamprologus-cygnus_sf	1970-01-03 11:30:00	5.6644953974372605	704.4996953077392	0.09694753753254667	0.49648218935239047	0.1303986174609169	0.5627931508873073	Neolamprologus cygnus	f	d
377	FISH20200914_c1_r1_Neolamprologus-cygnus_sf	1970-01-03 12:00:00	4.828160859768432	734.4938743832806	0.04917124009091413	0.6876767004822884	0.13791895829909798	0.5511849903911932	Neolamprologus cygnus	f	d
378	FISH20200914_c1_r1_Neolamprologus-cygnus_sf	1970-01-03 12:30:00	5.7691622167457375	764.5003600908537	0.06908204531604897	0.5054013628053847	0.25971901112528684	0.3825226095507102	Neolamprologus cygnus	f	d
379	FISH20200914_c1_r1_Neolamprologus-cygnus_sf	1970-01-03 13:00:00	5.936287244079671	794.4940961250624	0.0738954487499307	0.4777426686623427	0.3314036115016093	0.3187744784649396	Neolamprologus cygnus	f	d
380	FISH20200914_c1_r1_Neolamprologus-cygnus_sf	1970-01-03 13:30:00	4.435124629457049	824.500055395524	0.03971859073786838	0.6823066696210947	0.12587596221041814	0.4801946575633364	Neolamprologus cygnus	f	d
381	FISH20200914_c1_r1_Neolamprologus-cygnus_sf	1970-01-03 14:00:00	4.996890400028941	854.494234394057	0.05360904756624903	0.7386073844106885	0.29284638904981	0.23555070083527277	Neolamprologus cygnus	f	d
382	FISH20200914_c1_r1_Neolamprologus-cygnus_sf	1970-01-03 14:30:00	3.863614255626239	884.4998061049249	0.02675752035898288	0.7806215722120659	0.21622935378032837	0.39605031115543565	Neolamprologus cygnus	f	d
383	FISH20200914_c1_r1_Neolamprologus-cygnus_sf	1970-01-03 15:00:00	4.003347185190894	914.4944567627495	0.04639689578713969	0.7738359201773836	0.3549942187359307	0.3749501931886234	Neolamprologus cygnus	f	d
384	FISH20200914_c1_r1_Neolamprologus-cygnus_sf	1970-01-03 15:30:00	1.370986190365635	944.5003600908537	0.032962162761065866	0.8300371170572267	0.06411517122427476	0.7793462993168325	Neolamprologus cygnus	f	d
385	FISH20200914_c1_r1_Neolamprologus-cygnus_sf	1970-01-03 16:00:00	4.240775537980192	974.4942069959532	0.0417983258495482	0.7939464493597206	0.344272400319232	0.21424019527555635	Neolamprologus cygnus	f	d
386	FISH20200914_c1_r1_Neolamprologus-cygnus_sf	1970-01-03 16:30:00	4.7075184283521505	1004.5001107910481	0.05223797917128296	0.7235763350321294	0.35577443686855853	0.2857956883165569	Neolamprologus cygnus	f	d
387	FISH20200914_c1_r1_Neolamprologus-cygnus_sf	1970-01-03 17:00:00	0.010744318377463834	1034.2276885792185	0.0	1.0	0.04182106124984195	0.8238021474023114	Neolamprologus cygnus	f	d
388	FISH20200914_c1_r1_Neolamprologus-cygnus_sf	1970-01-03 17:30:00	2.831807263158829	1064.4998615035179	0.051963880117445016	0.7223422525067863	0.09503078615768489	0.7005854349191184	Neolamprologus cygnus	f	d
389	FISH20200914_c1_r1_Neolamprologus-cygnus_sf	1970-01-03 18:00:00	5.594035216553785	1094.4964252064512	0.1034196087125201	0.3279388128360029	0.30024360030300457	0.4634300318263502	Neolamprologus cygnus	f	d
390	FISH20200914_c1_r1_Neolamprologus-cygnus_sf	1970-01-03 18:30:00	6.7723292344228545	1124.5004708880394	0.1184975901612099	0.21450335161486897	0.34030558770750546	0.3550859370671947	Neolamprologus cygnus	f	d
391	FISH20200914_c1_r1_Neolamprologus-cygnus_sf	1970-01-03 19:00:00	7.514136852204103	1154.4965914759186	0.152857063681206	0.38646566535498533	0.2359804203217769	0.7273896040015547	Neolamprologus cygnus	f	n
392	FISH20200914_c1_r1_Neolamprologus-cygnus_sf	1970-01-03 19:30:00	7.1250927131236965	1184.5002215820962	0.11732771992023044	0.4725238200753379	0.4257055490703783	0.7203624236510151	Neolamprologus cygnus	f	n
393	FISH20200914_c1_r1_Neolamprologus-cygnus_sf	1970-01-03 20:00:00	1.5801315416649588	1214.497672356462	0.02493903790733762	0.8498669917978275	0.0840716100822158	0.7801156101705955	Neolamprologus cygnus	f	n
394	FISH20200914_c1_r1_Neolamprologus-cygnus_sf	1970-01-03 20:30:00	3.1191855353606233	1244.5000276992964	0.050745111074178714	0.8303695086144812	0.09794768328025595	0.7659203164470184	Neolamprologus cygnus	f	n
395	FISH20200914_c1_r1_Neolamprologus-cygnus_sf	1970-01-03 21:00:00	2.243072054072318	1274.4965639547772	0.028042562624695188	0.870594103303037	0.04211195947977765	0.7545626024881731	Neolamprologus cygnus	f	n
396	FISH20200914_c1_r1_Neolamprologus-cygnus_sf	1970-01-03 21:30:00	1.974289120584355	1304.4997784179038	0.03755816530024374	0.7973631730556171	0.11744055327884581	0.7423164666893354	Neolamprologus cygnus	f	n
397	FISH20200914_c1_r1_Neolamprologus-cygnus_sf	1970-01-03 22:00:00	0.008653266864534003	1334.4975893599335	0.0	1.0	0.03859077048852823	0.7691740345412065	Neolamprologus cygnus	f	n
398	FISH20200914_c1_r1_Neolamprologus-cygnus_sf	1970-01-03 22:30:00	3.3043294730832184	1364.4995291119606	0.05678355769763448	0.823333887319262	0.09184530670918924	0.7858826716910455	Neolamprologus cygnus	f	n
399	FISH20200914_c1_r1_Neolamprologus-cygnus_sf	1970-01-03 23:00:00	1.8670925880621188	1394.4969243557773	0.028207259628706013	0.7659739540038792	0.04257433658530456	0.7689629860533803	Neolamprologus cygnus	f	n
400	FISH20200914_c1_r1_Neolamprologus-cygnus_sf	1970-01-03 23:30:00	1.4500577777606731	1424.5001384964821	0.01695196941997673	0.8810592210957842	0.03663853402024163	0.7701971696143018	Neolamprologus cygnus	f	n
401	FISH20200914_c1_r1_Neolamprologus-cygnus_sf	1970-01-04 00:00:00	3.7509833568618087	14.497118155619596	0.056583906007537134	0.7982708933717579	0.14262130504976026	0.7464578516197055	Neolamprologus cygnus	f	n
402	FISH20200914_c1_r1_Neolamprologus-cygnus_sf	1970-01-04 00:30:00	1.012863625443957	44.49994460447596	0.007478395745623753	0.9515843119875914	0.04225448887768909	0.8078857962259771	Neolamprologus cygnus	f	n
403	FISH20200914_c1_r1_Neolamprologus-cygnus_sf	1970-01-04 01:00:00	3.7947929256400266	74.49916888297872	0.05978501773049645	0.7460660460992907	0.09332018377876415	0.7682471616353753	Neolamprologus cygnus	f	n
404	FISH20200914_c1_r1_Neolamprologus-cygnus_sf	1970-01-04 01:30:00	19.61616804837361	104.49969530773919	0.2917289900836519	0.3984820785552047	0.6888086073678713	0.7388701341569109	Neolamprologus cygnus	f	n
405	FISH20200914_c1_r1_Neolamprologus-cygnus_sf	1970-01-04 02:00:00	5.214721392952696	134.49747852590744	0.07342754225547243	0.8736492103075644	0.14004563034914977	0.7555619545060609	Neolamprologus cygnus	f	n
406	FISH20200914_c1_r1_Neolamprologus-cygnus_sf	1970-01-04 02:30:00	0.6454857867486311	164.5003600908537	0.005872250844828541	0.9669270400531826	0.21558313053154385	0.8521820964083152	Neolamprologus cygnus	f	n
407	FISH20200914_c1_r1_Neolamprologus-cygnus_sf	1970-01-04 03:00:00	0.560915391568766	194.49692401485342	0.003768774594025384	0.966468990744333	0.28817495961704803	0.9425505364335706	Neolamprologus cygnus	f	n
408	FISH20200914_c1_r1_Neolamprologus-cygnus_sf	1970-01-04 03:30:00	3.241020975790049	224.5001107910481	0.056835807666740526	0.6628628406824728	0.17893982859296328	0.811384714398661	Neolamprologus cygnus	f	n
409	FISH20200914_c1_r1_Neolamprologus-cygnus_sf	1970-01-04 04:00:00	4.963343731564676	254.49753366956713	0.09061685972399268	0.694175026325999	0.16745504893803947	0.7890734853624132	Neolamprologus cygnus	f	n
410	FISH20200914_c1_r1_Neolamprologus-cygnus_sf	1970-01-04 04:30:00	0.5290748974944949	284.4998615035178	0.002659132458035566	1.0	0.12389470604981669	0.8058112491063393	Neolamprologus cygnus	f	n
411	FISH20200914_c1_r1_Neolamprologus-cygnus_sf	1970-01-04 05:00:00	7.07927669544036	314.49806051202484	0.12141194724592708	0.746093317078577	0.19555948118917044	0.7735832099196313	Neolamprologus cygnus	f	n
412	FISH20200914_c1_r1_Neolamprologus-cygnus_sf	1970-01-04 05:30:00	3.2905507228684	344.5005262866323	0.05861171126253393	0.7726995734308348	0.38725744874109724	0.8466595777844625	Neolamprologus cygnus	f	n
413	FISH20200914_c1_r1_Neolamprologus-cygnus_sf	1970-01-04 06:00:00	7.429064917645957	374.4978386167147	0.12003990246065174	0.6062957215694967	0.20805923965771303	0.822606094982326	Neolamprologus cygnus	f	n
414	FISH20200914_c1_r1_Neolamprologus-cygnus_sf	1970-01-04 06:30:00	3.5039504455056756	404.4994183147748	0.07894299484793087	0.751703506730929	0.10925157326433828	0.7617822367715069	Neolamprologus cygnus	f	n
415	FISH20200914_c1_r1_Neolamprologus-cygnus_sf	1970-01-04 07:00:00	10.099015022144785	434.49672985256626	0.21522004212393306	0.4229021172818978	0.1952679345301939	0.7008809895465302	Neolamprologus cygnus	f	d
416	FISH20200914_c1_r1_Neolamprologus-cygnus_sf	1970-01-04 07:30:00	10.37875974438747	464.50008309788933	0.23511162816464462	0.13367680460916292	0.2831687847613841	0.41676499916901727	Neolamprologus cygnus	f	d
417	FISH20200914_c1_r1_Neolamprologus-cygnus_sf	1970-01-04 08:00:00	10.215682519888265	494.49739525604076	0.2168033695411217	0.04910219463533585	0.32136581977782985	0.3999216036725067	Neolamprologus cygnus	f	d
418	FISH20200914_c1_r1_Neolamprologus-cygnus_sf	1970-01-04 08:30:00	8.31722484543819	524.4998338134279	0.16142255705738975	0.13682694438289386	0.2872904066096996	0.44603806595759965	Neolamprologus cygnus	f	d
419	FISH20200914_c1_r1_Neolamprologus-cygnus_sf	1970-01-04 09:00:00	7.503583227216877	554.4973949672985	0.12559583194767765	0.35378561135129144	0.5689246705091197	0.7265142445405127	Neolamprologus cygnus	f	d
420	FISH20200914_c1_r1_Neolamprologus-cygnus_sf	1970-01-04 09:30:00	6.607081937165465	584.4996399091463	0.09174006980222703	0.42546119328569054	0.47193405666194943	0.6232317461636379	Neolamprologus cygnus	f	d
421	FISH20200914_c1_r1_Neolamprologus-cygnus_sf	1970-01-04 10:00:00	6.522458051097386	614.4962860310421	0.09162971175166297	0.3310975609756098	0.41157831380626714	0.5510968680709533	Neolamprologus cygnus	f	d
422	FISH20200914_c1_r1_Neolamprologus-cygnus_sf	1970-01-04 10:30:00	7.166280402582862	644.5002492936679	0.11999335216885491	0.2286299927981829	0.363624193975054	0.6310048035196548	Neolamprologus cygnus	f	d
423	FISH20200914_c1_r1_Neolamprologus-cygnus_sf	1970-01-04 11:00:00	7.435306007595277	674.496951557477	0.12792373351069727	0.22785722203746814	0.3809850076973603	0.639644475390764	Neolamprologus cygnus	f	d
424	FISH20200914_c1_r1_Neolamprologus-cygnus_sf	1970-01-04 11:30:00	7.549237815564389	704.5	0.13527586970972746	0.13992909372922668	0.3689819236866002	0.5455912664340085	Neolamprologus cygnus	f	d
425	FISH20200914_c1_r1_Neolamprologus-cygnus_sf	1970-01-04 12:00:00	6.98094609808747	734.4982265573044	0.11167146974063401	0.2280536466415429	0.3685100703867831	0.5236033561479345	Neolamprologus cygnus	f	d
426	FISH20200914_c1_r1_Neolamprologus-cygnus_sf	1970-01-04 12:30:00	5.096308434978024	764.4998061049249	0.08365187524236885	0.3566007423411445	0.2555650181160042	0.6895380334422831	Neolamprologus cygnus	f	d
427	FISH20200914_c1_r1_Neolamprologus-cygnus_sf	1970-01-04 13:00:00	6.079658177487814	794.4983651981158	0.0916043225270158	0.3981158215572181	0.2289046860167171	0.6921647847972645	Neolamprologus cygnus	f	d
428	FISH20200914_c1_r1_Neolamprologus-cygnus_sf	1970-01-04 13:30:00	5.660552909643267	824.5004154894466	0.08426125976400199	0.41720680294720514	0.2960652411854792	0.5854282080401788	Neolamprologus cygnus	f	d
429	FISH20200914_c1_r1_Neolamprologus-cygnus_sf	1970-01-04 14:00:00	3.6843170533945275	854.4983651981158	0.05325574951510113	0.6408423385979496	0.14335378492706985	0.7499680428558143	Neolamprologus cygnus	f	d
430	FISH20200914_c1_r1_Neolamprologus-cygnus_sf	1970-01-04 14:30:00	5.542588514741763	884.5002215820962	0.09156880124085974	0.3253933082206958	0.243730252878101	0.6730915087894257	Neolamprologus cygnus	f	d
431	FISH20200914_c1_r1_Neolamprologus-cygnus_sf	1970-01-04 15:00:00	5.742865486942021	914.4987807581467	0.08978053646641543	0.3851695854577699	0.21613373751736337	0.5718165202652783	Neolamprologus cygnus	f	d
432	FISH20200914_c1_r1_Neolamprologus-cygnus_sf	1970-01-04 15:30:00	6.333577703967937	944.4999723007036	0.09727992908980113	0.2511772200986095	0.3045156573141434	0.43806298820010353	Neolamprologus cygnus	f	d
433	FISH20200914_c1_r1_Neolamprologus-cygnus_sf	1970-01-04 16:00:00	5.13609017734377	974.4966740576497	0.0807649667405765	0.441019955654102	0.15862811217703832	0.7056492060845021	Neolamprologus cygnus	f	d
434	FISH20200914_c1_r1_Neolamprologus-cygnus_sf	1970-01-04 16:30:00	4.651355659519698	1004.4997784179038	0.06392643474407268	0.5499113671615333	0.13196213606568657	0.6694565747441843	Neolamprologus cygnus	f	d
435	FISH20200914_c1_r1_Neolamprologus-cygnus_sf	1970-01-04 17:00:00	2.423050381108972	1034.4982819773886	0.028430503214364886	0.9000221680336954	0.05350829628823193	0.7305163189056437	Neolamprologus cygnus	f	d
436	FISH20200914_c1_r1_Neolamprologus-cygnus_sf	1970-01-04 17:30:00	5.143457419923113	1064.4994737133677	0.06503794803611988	0.47548612265248463	0.17565144155988896	0.6083801336029335	Neolamprologus cygnus	f	d
437	FISH20200914_c1_r1_Neolamprologus-cygnus_sf	1970-01-04 18:00:00	6.314542945292971	1094.4980326960376	0.06810750900526462	0.4658354114713217	0.17885037570439838	0.5239149233398006	Neolamprologus cygnus	f	d
438	FISH20200914_c1_r1_Neolamprologus-cygnus_sf	1970-01-04 18:30:00	4.74641816181393	1124.5001384964821	0.054733809761232065	0.6223477923660738	0.0659373146892471	0.6789298376821251	Neolamprologus cygnus	f	d
439	FISH20200914_c1_r1_Neolamprologus-cygnus_sf	1970-01-04 19:00:00	3.9383312592029616	1154.4983651981158	0.06334164588528678	0.7476309226932668	0.07789762936510344	0.6848217996674851	Neolamprologus cygnus	f	n
440	FISH20200914_c1_r1_Neolamprologus-cygnus_sf	1970-01-04 19:30:00	4.067815759858067	1184.4998338134278	0.05943939729669843	0.6079658763571903	0.054145191340731806	0.7081636268372589	Neolamprologus cygnus	f	n
441	FISH20200914_c1_r1_Neolamprologus-cygnus_sf	1970-01-04 20:00:00	1.772353243850476	1214.4985867095272	0.01535221415507399	0.8920911156681262	0.04161243370411494	0.711436391337892	Neolamprologus cygnus	f	n
442	FISH20200914_c1_r1_Neolamprologus-cygnus_sf	1970-01-04 20:30:00	1.8896619789959475	1244.4996399091463	0.01855852861337322	0.8408398426679963	0.0377405133956866	0.7406277320172093	Neolamprologus cygnus	f	n
443	FISH20200914_c1_r1_Neolamprologus-cygnus_sf	1970-01-04 21:00:00	1.317931973071367	1274.4981433242808	0.012359363742171479	0.9391453749376489	0.03798130390501926	0.713094736549076	Neolamprologus cygnus	f	n
444	FISH20200914_c1_r1_Neolamprologus-cygnus_sf	1970-01-04 21:30:00	1.9669626894717493	1304.500193895075	0.024707772422580467	0.872749432164423	0.03379044487483106	0.7103013142277734	Neolamprologus cygnus	f	n
445	FISH20200914_c1_r1_Neolamprologus-cygnus_sf	1970-01-04 22:00:00	2.1943798076045047	1334.498476032142	0.019783873649210307	0.9054031587697423	0.03040340211718004	0.7039910674665741	Neolamprologus cygnus	f	n
446	FISH20200914_c1_r1_Neolamprologus-cygnus_sf	1970-01-04 22:30:00	4.152363836541631	1364.5	0.060048748061156655	0.6492909372922668	0.0690396979796513	0.7002263733885277	Neolamprologus cygnus	f	n
447	FISH20200914_c1_r1_Neolamprologus-cygnus_sf	1970-01-04 23:00:00	1.799584439788675	1394.4985034918523	0.02494180246092451	0.8284003990688393	0.046556233312296705	0.7330967884708132	Neolamprologus cygnus	f	n
448	FISH20200914_c1_r1_Neolamprologus-cygnus_sf	1970-01-04 23:30:00	2.039100230055228	1424.499695307739	0.028751869702509557	0.8484294498919728	0.06380577825507355	0.7640314772466603	Neolamprologus cygnus	f	n
449	FISH20200914_c1_r1_Neolamprologus-cygnus_sf	1970-01-05 00:00:00	1.0469709738449788	14.498836307214896	0.013077690346891277	0.9180427795633381	0.04015713484783555	0.7411494813760746	Neolamprologus cygnus	f	n
450	FISH20200914_c1_r1_Neolamprologus-cygnus_sf	1970-01-05 00:30:00	1.9902204325373976	44.50036009085369	0.022602625893302312	0.8745221871364467	0.05780665162443039	0.7164750852200946	Neolamprologus cygnus	f	n
451	FISH20200914_c1_r1_Neolamprologus-cygnus_sf	1970-01-05 01:00:00	3.5592303427302965	74.49853128637145	0.04677714349055035	0.8187108573962202	0.07648465531696795	0.7147150535518376	Neolamprologus cygnus	f	n
452	FISH20200914_c1_r1_Neolamprologus-cygnus_sf	1970-01-05 01:30:00	1.3839177049589257	104.50005539552404	0.016009306448039	0.9028362508309329	0.03638981618375167	0.7346440397424497	Neolamprologus cygnus	f	n
453	FISH20200914_c1_r1_Neolamprologus-cygnus_sf	1970-01-05 02:00:00	3.0436815322374593	134.49897455795133	0.05626073942686104	0.7915304029710105	0.10306191488513067	0.743558175462381	Neolamprologus cygnus	f	n
454	FISH20200914_c1_r1_Neolamprologus-cygnus_sf	1970-01-05 02:30:00	1.156214032063407	164.49986150351782	0.019167913135006372	0.9451553930530164	0.05289199847267446	0.7276598064659278	Neolamprologus cygnus	f	n
455	FISH20200914_c1_r1_Neolamprologus-cygnus_sf	1970-01-05 03:00:00	2.10857238103848	194.49844789356985	0.03420177383592018	0.8068181818181818	0.137785264639554	0.7472245472080624	Neolamprologus cygnus	f	n
456	FISH20200914_c1_r1_Neolamprologus-cygnus_sf	1970-01-05 03:30:00	3.6348238551141323	224.50041548944657	0.04570383912248629	0.7036175281147858	0.06550256685610191	0.7364905337654499	Neolamprologus cygnus	f	n
457	FISH20200914_c1_r1_Neolamprologus-cygnus_sf	1970-01-05 04:00:00	6.685224973877981	254.49861434430773	0.12858884824298858	0.48819421350182907	0.12265938981610126	0.6331383985468324	Neolamprologus cygnus	f	n
458	FISH20200914_c1_r1_Neolamprologus-cygnus_sf	1970-01-05 04:30:00	2.2285490007205575	284.5002215820962	0.033514292045202745	0.7461777088411257	0.05868673851774067	0.7654159808741083	Neolamprologus cygnus	f	n
459	FISH20200914_c1_r1_Neolamprologus-cygnus_sf	1970-01-05 05:00:00	2.3826419338709695	314.49927945904	0.037800687285223365	0.7838931382330119	0.071208975958995	0.7649543688684148	Neolamprologus cygnus	f	n
460	FISH20200914_c1_r1_Neolamprologus-cygnus_sf	1970-01-05 05:30:00	3.0692325210944476	344.49991690211067	0.053348844939338544	0.8016730375048474	0.1504195591141036	0.7711780470818472	Neolamprologus cygnus	f	n
461	FISH20200914_c1_r1_Neolamprologus-cygnus_sf	1970-01-05 06:00:00	2.9862050768501183	374.4991132786522	0.04378186654843715	0.6796164930170694	0.10982663246232924	0.6826232403445708	Neolamprologus cygnus	f	n
462	FISH20200914_c1_r1_Neolamprologus-cygnus_sf	1970-01-05 06:30:00	2.543507690807811	404.5005816852252	0.0428785108858235	0.8292061381640906	0.0777323548751507	0.684593460374629	Neolamprologus cygnus	f	n
463	FISH20200914_c1_r1_Neolamprologus-cygnus_sf	1970-01-05 07:00:00	7.517278688809948	434.498919248462	0.14227124092445823	0.28770160172920245	0.1529763810553344	0.5983805667209997	Neolamprologus cygnus	f	d
464	FISH20200914_c1_r1_Neolamprologus-cygnus_sf	1970-01-05 07:30:00	6.050732112757356	464.4994737133677	0.09761232064705556	0.37294332723948814	0.09623485430333749	0.5128603793880309	Neolamprologus cygnus	f	d
465	FISH20200914_c1_r1_Neolamprologus-cygnus_sf	1970-01-05 08:00:00	2.4246333650098766	494.4991964533112	0.02227763923524522	0.8048212801330008	0.048528047074949246	0.6482580008312564	Neolamprologus cygnus	f	d
466	FISH20200914_c1_r1_Neolamprologus-cygnus_sf	1970-01-05 08:30:00	6.639937248434021	524.5000830978893	0.10431555038502022	0.29882000997174674	0.2698569126462523	0.5727702643436396	Neolamprologus cygnus	f	d
467	FISH20200914_c1_r1_Neolamprologus-cygnus_sf	1970-01-05 09:00:00	5.803824387789043	554.4986141906874	0.08636363636363636	0.3986141906873614	0.22576291530070286	0.6759937784191304	Neolamprologus cygnus	f	d
468	FISH20200914_c1_r1_Neolamprologus-cygnus_sf	1970-01-05 09:30:00	4.302104723963143	584.4998338134279	0.049246620873033456	0.6491801462441835	0.10845486856489461	0.7043960788035986	Neolamprologus cygnus	f	d
469	FISH20200914_c1_r1_Neolamprologus-cygnus_sf	1970-01-05 10:00:00	7.14651730789336	614.4993903114954	0.11018734064959539	0.258341647267487	0.2861631514593699	0.6052218234909166	Neolamprologus cygnus	f	d
470	FISH20200914_c1_r1_Neolamprologus-cygnus_sf	1970-01-05 10:30:00	3.5279345773183146	644.4996399091463	0.051299097002936125	0.6200764500581685	0.09025643648059503	0.6800002423688657	Neolamprologus cygnus	f	d
471	FISH20200914_c1_r1_Neolamprologus-cygnus_sf	1970-01-05 11:00:00	1.7943776810921805	674.4988081379233	0.026110094794611675	0.818448916237042	0.05385431523536966	0.7243451682329402	Neolamprologus cygnus	f	d
472	FISH20200914_c1_r1_Neolamprologus-cygnus_sf	1970-01-05 11:30:00	6.015054385723942	704.5001938950751	0.08426125976400199	0.4192011522907318	0.18285697730928901	0.6239254409864213	Neolamprologus cygnus	f	d
473	FISH20200914_c1_r1_Neolamprologus-cygnus_sf	1970-01-05 12:00:00	3.316853754876346	734.499057858568	0.05641764575482155	0.6685324761693637	0.08909020389344294	0.6812010455922575	Neolamprologus cygnus	f	d
474	FISH20200914_c1_r1_Neolamprologus-cygnus_sf	1970-01-05 12:30:00	4.527828557294972	764.5	0.07389762907157102	0.5491912253489918	0.11388694494669158	0.5824808456786268	Neolamprologus cygnus	f	d
475	FISH20200914_c1_r1_Neolamprologus-cygnus_sf	1970-01-05 13:00:00	4.0928237809919965	794.4998337581735	0.06904577191621412	0.652388340906572	0.08663855092212894	0.6437573390488763	Neolamprologus cygnus	f	d
476	FISH20200914_c1_r1_Neolamprologus-cygnus_sf	1970-01-05 13:30:00	2.926688383963163	824.4996953077392	0.03329455431832031	0.766273336657249	0.05184058546806253	0.5524826071501171	Neolamprologus cygnus	f	d
477	FISH20200914_c1_r1_Neolamprologus-cygnus_sf	1970-01-05 14:00:00	2.2229943909779437	854.4997505957989	0.033253893476694565	0.7686083245580003	0.2914779683116955	0.771122526741489	Neolamprologus cygnus	f	d
478	FISH20200914_c1_r1_Neolamprologus-cygnus_sf	1970-01-05 14:30:00	3.9670687868882597	884.5003600908537	0.052074677303196495	0.6710985540967259	0.44957677295143866	0.8184789996799154	Neolamprologus cygnus	f	d
479	FISH20200914_c1_r1_Neolamprologus-cygnus_sf	1970-01-05 15:00:00	3.5780357418261444	914.4995565901785	0.06207737501385656	0.6924398625429553	0.3080994655276408	0.8140309040176872	Neolamprologus cygnus	f	d
480	FISH20200914_c1_r1_Neolamprologus-cygnus_sf	1970-01-05 15:30:00	4.474328176526682	939.1396291504959	0.09780077619663648	0.6376886589047003	0.12559094469732404	0.733032769480051	Neolamprologus cygnus	f	d
481	FISH20200914_c1_r1_Neolamprologus-cygnus_sf	1970-01-05 16:00:00	2.3748528254215184	979.3959996707548	0.03325376574203638	0.8195736274590502	0.09385683468088424	0.8161535310474576	Neolamprologus cygnus	f	d
482	FISH20200914_c1_r1_Neolamprologus-cygnus_sf	1970-01-05 16:30:00	4.223600128274936	1004.4998615035178	0.1002160545122154	0.6232341698520858	0.1482339093518602	0.7668067628554859	Neolamprologus cygnus	f	d
483	FISH20200914_c1_r1_Neolamprologus-cygnus_sf	1970-01-05 17:00:00	8.36429429349934	1034.4998891475445	0.15785389646380668	0.18030151867863872	0.4243975185448326	0.6233300539481939	Neolamprologus cygnus	f	d
484	FISH20200914_c1_r1_Neolamprologus-cygnus_sf	1970-01-05 17:30:00	6.7717447590634094	1064.5004708880394	0.0961719572322863	0.5154839067087696	0.3422493107136592	0.63665742202648	Neolamprologus cygnus	f	d
485	FISH20200914_c1_r1_Neolamprologus-cygnus_sf	1970-01-05 18:00:00	7.069635846155673	1094.4997228995787	0.07010640656173797	0.3780758146752383	0.27200882392678677	0.5421647546737596	Neolamprologus cygnus	f	d
486	FISH20200914_c1_r1_Neolamprologus-cygnus_sf	1970-01-05 18:30:00	7.098451147476677	1124.5002215820962	0.08337026368269444	0.4289829381785952	0.2275401879776589	0.5270986825097788	Neolamprologus cygnus	f	d
487	FISH20200914_c1_r1_Neolamprologus-cygnus_sf	1970-01-05 19:00:00	8.176987005656617	1154.5003048611495	0.1792029266670362	0.2878997838257303	0.18256442552587118	0.4903929836321915	Neolamprologus cygnus	f	n
488	FISH20200914_c1_r1_Neolamprologus-cygnus_sf	1970-01-05 19:30:00	3.1765193492943533	1184.5000276992964	0.04847376876627334	0.7124813029749044	0.04315994771645778	0.6486299100210126	Neolamprologus cygnus	f	n
489	FISH20200914_c1_r1_Neolamprologus-cygnus_sf	1970-01-05 20:00:00	1.3855946049140897	1214.499112983701	0.01812839560926932	0.9095797760283845	0.05287587220634274	0.7209721958182059	Neolamprologus cygnus	f	n
490	FISH20200914_c1_r1_Neolamprologus-cygnus_sf	1970-01-05 20:30:00	3.0942088909253362	1244.4997784179038	0.04830489696432528	0.7801351650786617	0.045753982249831626	0.4302685067213211	Neolamprologus cygnus	f	n
491	FISH20200914_c1_r1_Neolamprologus-cygnus_sf	1970-01-05 21:00:00	1.6500323727360664	1274.5003879835938	0.024498392639396963	0.8286775302072941	0.029513736960841693	0.6162667390358088	Neolamprologus cygnus	f	n
492	FISH20200914_c1_r1_Neolamprologus-cygnus_sf	1970-01-05 21:30:00	2.0886257289535815	1304.4995845105534	0.02437538086532602	0.8201207689324691	0.025949380278366678	0.5137553991010594	Neolamprologus cygnus	f	n
493	FISH20200914_c1_r1_Neolamprologus-cygnus_sf	1970-01-05 22:00:00	1.2871564331390106	1334.5000554139422	0.01839742879308434	0.851878532638812	0.03332178936448165	0.6798933433930218	Neolamprologus cygnus	f	n
494	FISH20200914_c1_r1_Neolamprologus-cygnus_sf	1970-01-05 22:30:00	2.2926727706618033	1364.500193895075	0.04066256717079386	0.790205528779569	0.05631701281198284	0.7069664913452123	Neolamprologus cygnus	f	n
495	FISH20200914_c1_r1_Neolamprologus-cygnus_sf	1970-01-05 23:00:00	1.24690354421525	1394.4998337397474	0.019729549988915983	0.8325205054311683	0.07397609008485491	0.8089037140582177	Neolamprologus cygnus	f	n
496	FISH20200914_c1_r1_Neolamprologus-cygnus_sf	1970-01-05 23:30:00	2.665493122602006	1424.5	0.03284954575670286	0.7854531353866607	0.11615647260839314	0.6871763013442814	Neolamprologus cygnus	f	n
497	FISH20200914_c1_r1_Neolamprologus-cygnus_sf	1970-01-06 00:00:00	1.3658671230150798	14.500498780758146	0.010086455331412104	0.9327200177344269	0.031935285945397844	0.6107164925074764	Neolamprologus cygnus	f	n
498	FISH20200914_c1_r1_Neolamprologus-cygnus_sf	1970-01-06 00:30:00	1.001232507304251	44.49975070633206	0.022990416043432497	0.8931361143426957	0.055917561987845935	0.7381045977155253	Neolamprologus cygnus	f	n
499	FISH20200914_c1_r1_Neolamprologus-cygnus_sf	1970-01-06 01:00:00	3.373621338056763	74.50019393805064	0.055909569457527564	0.7237213941375298	0.07364102353986149	0.7410191198304339	Neolamprologus cygnus	f	n
500	FISH20200914_c1_r1_Neolamprologus-cygnus_sf	1970-01-06 01:30:00	2.054547862571298	104.50036009085369	0.020719073735527116	0.8780676970804941	0.06042347282732607	0.7640679080667393	Neolamprologus cygnus	f	n
501	FISH20200914_c1_r1_Neolamprologus-cygnus_sf	1970-01-06 02:00:00	2.9563507156292923	134.5000831347337	0.03996009532782797	0.7137394003214543	0.07567096960850518	0.7053039482168258	Neolamprologus cygnus	f	n
502	FISH20200914_c1_r1_Neolamprologus-cygnus_sf	1970-01-06 02:30:00	2.4485635837003867	164.50016618657213	0.032461777088411255	0.8289940172834035	0.05693331845261921	0.6606261762711543	Neolamprologus cygnus	f	n
503	FISH20200914_c1_r1_Neolamprologus-cygnus_sf	1970-01-06 03:00:00	4.264880915857839	194.50088662307436	0.07658206804832096	0.6175883852377259	0.0808492427970366	0.6241823181508913	Neolamprologus cygnus	f	n
504	FISH20200914_c1_r1_Neolamprologus-cygnus_sf	1970-01-06 03:30:00	4.448176664495974	224.4999169021107	0.05495540413273503	0.7617306520414382	0.08673532322456096	0.755468441268246	Neolamprologus cygnus	f	n
505	FISH20200914_c1_r1_Neolamprologus-cygnus_sf	1970-01-06 04:00:00	5.612600338354389	254.50088672134783	0.055309244070050986	0.5868432720017734	0.06859742260535673	0.7170452948861652	Neolamprologus cygnus	f	n
506	FISH20200914_c1_r1_Neolamprologus-cygnus_sf	1970-01-06 04:30:00	4.874897548783944	284.5005816852252	0.07063320591656971	0.5478366849482024	0.09492122746235734	0.680958522611848	Neolamprologus cygnus	f	n
507	FISH20200914_c1_r1_Neolamprologus-cygnus_sf	1970-01-06 05:00:00	3.4598743428318675	314.50060962092664	0.0519840390157393	0.7105963201064066	0.06438338105800571	0.28650619088523405	Neolamprologus cygnus	f	n
508	FISH20200914_c1_r1_Neolamprologus-cygnus_sf	1970-01-06 05:30:00	4.790386638553182	344.4994737133677	0.08437205694975347	0.538695917123705	0.13006392483672416	0.5933669324724338	Neolamprologus cygnus	f	n
509	FISH20200914_c1_r1_Neolamprologus-cygnus_sf	1970-01-06 06:00:00	3.3715779647688535	374.50036021058463	0.04505403158769742	0.7670268772513161	0.06187031424676192	0.4270545373754753	Neolamprologus cygnus	f	n
510	FISH20200914_c1_r1_Neolamprologus-cygnus_sf	1970-01-06 06:30:00	3.760782930974363	404.5001384964822	0.06775247908703119	0.6261702952745001	0.05963938794060831	0.24875041548947027	Neolamprologus cygnus	f	n
511	FISH20200914_c1_r1_Neolamprologus-cygnus_sf	1970-01-06 07:00:00	7.880958330077757	434.50041571974947	0.16589989468433014	0.18962363505348928	0.2198210010793971	0.4139765557156849	Neolamprologus cygnus	f	d
512	FISH20200914_c1_r1_Neolamprologus-cygnus_sf	1970-01-06 07:30:00	8.646434033023063	464.4998892089519	0.17039663195213828	0.20701307334367383	0.28813670435310185	0.4292924029655047	Neolamprologus cygnus	f	d
513	FISH20200914_c1_r1_Neolamprologus-cygnus_sf	1970-01-06 08:00:00	7.729964932355079	494.5010254420487	0.12344105093952663	0.23984258078820464	0.3871221173074235	0.43805228368715304	Neolamprologus cygnus	f	d
514	FISH20200914_c1_r1_Neolamprologus-cygnus_sf	1970-01-06 08:30:00	5.5387371635405875	524.4996399091463	0.0833194836851144	0.4731593817517035	0.17647629054955247	0.4253577710376208	Neolamprologus cygnus	f	d
515	FISH20200914_c1_r1_Neolamprologus-cygnus_sf	1970-01-06 09:00:00	6.267311019883868	554.5009697977279	0.09947353837628152	0.2227763923524522	0.25452833235778954	0.40204304054678136	Neolamprologus cygnus	f	d
516	FISH20200914_c1_r1_Neolamprologus-cygnus_sf	1970-01-06 09:30:00	7.667964957792298	584.5003046922608	0.11833139438258268	0.23849094233006482	0.2311037530415981	0.4379652327664241	Neolamprologus cygnus	f	d
517	FISH20200914_c1_r1_Neolamprologus-cygnus_sf	1970-01-06 10:00:00	7.099699249021829	614.500803635759	0.09421936485063459	0.27561935376600344	0.2495896554811375	0.35437121275101807	Neolamprologus cygnus	f	d
518	FISH20200914_c1_r1_Neolamprologus-cygnus_sf	1970-01-06 10:30:00	6.652105264183483	644.5	0.07616884555727897	0.4485929536893419	0.2696803252143399	0.42590854429796005	Neolamprologus cygnus	f	d
519	FISH20200914_c1_r1_Neolamprologus-cygnus_sf	1970-01-06 11:00:00	6.859971520481759	674.5017460229477	0.08857602128485118	0.4186020730558173	0.394501274053941	0.38098584474253205	Neolamprologus cygnus	f	d
520	FISH20200914_c1_r1_Neolamprologus-cygnus_sf	1970-01-06 11:30:00	5.5418196456798485	704.4998061049249	0.06531494100049859	0.44750983325023547	0.0735969359369722	0.5190690125406012	Neolamprologus cygnus	f	d
521	FISH20200914_c1_r1_Neolamprologus-cygnus_sf	1970-01-06 12:00:00	6.063111819913608	734.501357867317	0.06938979105470265	0.4141218200964363	0.37490596100636775	0.343291257920895	Neolamprologus cygnus	f	d
522	FISH20200914_c1_r1_Neolamprologus-cygnus_sf	1970-01-06 12:30:00	7.354878778591242	764.5004154894466	0.11046479419422747	0.33089579524680074	0.4032159129016118	0.38412414824663677	Neolamprologus cygnus	f	d
523	FISH20200914_c1_r1_Neolamprologus-cygnus_sf	1970-01-06 13:00:00	5.990874239049652	794.5009699052264	0.060023277725433685	0.5433686194091891	0.28814166650542716	0.41004025106689634	Neolamprologus cygnus	f	d
524	FISH20200914_c1_r1_Neolamprologus-cygnus_sf	1970-01-06 13:30:00	5.8930914818238085	824.5002215820962	0.05805450919565699	0.44166851318413475	0.32023812372409993	0.471986656603145	Neolamprologus cygnus	f	d
525	FISH20200914_c1_r1_Neolamprologus-cygnus_sf	1970-01-06 14:00:00	5.321348610776774	854.5017736392861	0.040904556035916195	0.7383327790710564	0.14167972790641273	0.5445994069393684	Neolamprologus cygnus	f	d
526	FISH20200914_c1_r1_Neolamprologus-cygnus_sf	1970-01-06 14:30:00	5.818348747577411	884.4999723007036	0.0557309844329954	0.5980278100936236	0.32471213219350265	0.3373188004358046	Neolamprologus cygnus	f	d
527	FISH20200914_c1_r1_Neolamprologus-cygnus_sf	1970-01-06 15:00:00	2.80343507903233	914.5013300820217	0.023110175127466194	0.79743959210818	0.1456523025897252	0.5199755920712217	Neolamprologus cygnus	f	d
528	FISH20200914_c1_r1_Neolamprologus-cygnus_sf	1970-01-06 15:30:00	3.6022463044863313	944.5005816852251	0.03822502908426126	0.7054456816796854	0.1030086434916959	0.4431018364633504	Neolamprologus cygnus	f	d
529	FISH20200914_c1_r1_Neolamprologus-cygnus_sf	1970-01-06 16:00:00	4.709452466627037	974.5019677401474	0.03819078765035198	0.7607671415110027	0.2306873987554285	0.44284881196534026	Neolamprologus cygnus	f	d
530	FISH20200914_c1_r1_Neolamprologus-cygnus_sf	1970-01-06 16:30:00	5.431241810170409	1004.4994737133677	0.03861281923439144	0.730319649880893	0.3659584333540213	0.3348490619171641	Neolamprologus cygnus	f	d
531	FISH20200914_c1_r1_Neolamprologus-cygnus_sf	1970-01-06 17:00:00	5.480403961143784	1034.5017182130584	0.037745261057532425	0.7076820751579648	0.294788614534527	0.4116817703137085	Neolamprologus cygnus	f	d
532	FISH20200914_c1_r1_Neolamprologus-cygnus_sf	1970-01-06 17:30:00	5.223921120849474	1064.5001384964821	0.04199213339981164	0.610769486455044	0.27932236867337196	0.30280847783133263	Neolamprologus cygnus	f	d
533	FISH20200914_c1_r1_Neolamprologus-cygnus_sf	1970-01-06 18:00:00	4.873946570235734	1094.5013302294647	0.03419798248531205	0.7663230240549829	0.2923378487670809	0.42631106122750384	Neolamprologus cygnus	f	d
534	FISH20200914_c1_r1_Neolamprologus-cygnus_sf	1970-01-06 18:30:00	1.593722230907511	1124.4998338134278	0.01318413472191447	0.9052182583647241	0.04632684244201806	0.6564097237609933	Neolamprologus cygnus	f	d
535	FISH20200914_c1_r1_Neolamprologus-cygnus_sf	1970-01-06 19:00:00	7.391154629402041	1154.5018844917415	0.1468795033809999	0.39895798691941026	0.16576017729821074	0.6069337419581002	Neolamprologus cygnus	f	n
536	FISH20200914_c1_r1_Neolamprologus-cygnus_sf	1970-01-06 19:30:00	2.5356352995707514	1184.4996399091463	0.038391224862888484	0.730541244252396	0.027609429404451005	0.5150178874259187	Neolamprologus cygnus	f	n
537	FISH20200914_c1_r1_Neolamprologus-cygnus_sf	1970-01-06 20:00:00	0.9199995616358771	1214.5018844917415	0.011029819310497728	0.9238443631526438	0.013171805235515954	0.1346488624639151	Neolamprologus cygnus	f	n
538	FISH20200914_c1_r1_Neolamprologus-cygnus_sf	1970-01-06 20:30:00	1.759627248293415	1244.500249293668	0.025206359758462134	0.8232230901335106	0.016271483127925528	0.3241250228326163	Neolamprologus cygnus	f	n
539	FISH20200914_c1_r1_Neolamprologus-cygnus_sf	1970-01-06 21:00:00	0.6889129727795187	1274.5018292682928	0.009534368070953437	0.9324279379157427	0.013858883355677564	0.24036251467850042	Neolamprologus cygnus	f	n
540	FISH20200914_c1_r1_Neolamprologus-cygnus_sf	1970-01-06 21:30:00	1.2060857801383527	1304.5	0.016840239308663858	0.8849988920895192	0.017627662002346788	0.2740933419390087	Neolamprologus cygnus	f	n
541	FISH20200914_c1_r1_Neolamprologus-cygnus_sf	1970-01-06 22:00:00	1.4868737188254602	1334.5018564699362	0.01801052923247437	0.8109171515655306	0.023193539466583882	0.33265602501441077	Neolamprologus cygnus	f	n
542	FISH20200914_c1_r1_Neolamprologus-cygnus_sf	1970-01-06 22:30:00	1.657311070994636	1364.499750706332	0.022602625893302312	0.8502576034568722	0.018297798932370803	0.31801809783455187	Neolamprologus cygnus	f	n
543	FISH20200914_c1_r1_Neolamprologus-cygnus_sf	1970-01-06 23:00:00	1.9851132645005654	1394.5020505431169	0.0272666814453558	0.776767900687209	0.018105764297051546	0.2672921505317484	Neolamprologus cygnus	f	n
544	FISH20200914_c1_r1_Neolamprologus-cygnus_sf	1970-01-06 23:30:00	0.9747713636166468	1424.5003600908537	0.01340645947592931	0.8926929255996897	0.023083974889562497	0.2494813225576989	Neolamprologus cygnus	f	n
545	FISH20200914_c1_r1_Neolamprologus-cygnus_sf	1970-01-07 00:00:00	0.6715876515040602	14.50260532150776	0.007815964523281597	0.964689578713969	0.018900919338984072	0.2834078821765278	Neolamprologus cygnus	f	n
546	FISH20200914_c1_r1_Neolamprologus-cygnus_sf	1970-01-07 00:30:00	1.097833118926747	44.50016618657212	0.019111455794371814	0.8137602481719477	0.0339964510115849	0.47320009206261937	Neolamprologus cygnus	f	n
547	FISH20200914_c1_r1_Neolamprologus-cygnus_sf	1970-01-07 01:00:00	1.7060211320894103	74.50346471533899	0.01590997283663174	0.8384611120350351	0.02499932940620761	0.2899029142843068	Neolamprologus cygnus	f	n
548	FISH20200914_c1_r1_Neolamprologus-cygnus_sf	1970-01-07 01:30:00	1.719712216901245	104.49991690211068	0.025815744280095285	0.8329178438867653	0.01885519112712806	0.22371912418473547	Neolamprologus cygnus	f	n
549	FISH20200914_c1_r1_Neolamprologus-cygnus_sf	1970-01-07 02:00:00	1.9520815113088243	134.5017178322066	0.025102515792973512	0.8760390114152721	0.018313902953183598	0.1734996915677047	Neolamprologus cygnus	f	n
550	FISH20200914_c1_r1_Neolamprologus-cygnus_sf	1970-01-07 02:30:00	1.8517049888697816	164.5005816852252	0.021882444185917678	0.8068805052351671	0.025677206822613288	0.3536640690009391	Neolamprologus cygnus	f	n
551	FISH20200914_c1_r1_Neolamprologus-cygnus_sf	1970-01-07 03:00:00	2.6909404440225715	194.5012745206694	0.0435553585282057	0.7115150171783221	0.028551097214062106	0.3365951389869905	Neolamprologus cygnus	f	n
552	FISH20200914_c1_r1_Neolamprologus-cygnus_sf	1970-01-07 03:30:00	1.5613310114688768	224.49947371336768	0.030967813417539194	0.8509777851642568	0.04586431329550144	0.5067910273229405	Neolamprologus cygnus	f	n
553	FISH20200914_c1_r1_Neolamprologus-cygnus_sf	1970-01-07 04:00:00	3.8549326138801456	254.50177344269562	0.0701618266459765	0.5801374418089116	0.05560754095307924	0.27104980399976425	Neolamprologus cygnus	f	n
554	FISH20200914_c1_r1_Neolamprologus-cygnus_sf	1970-01-07 04:30:00	1.6442945063232108	284.50008309788933	0.025760345687219546	0.8313666832862445	0.018433479641374925	0.22348859708211566	Neolamprologus cygnus	f	n
555	FISH20200914_c1_r1_Neolamprologus-cygnus_sf	1970-01-07 05:00:00	2.131506631003094	314.5010528649008	0.04211459603236174	0.718330932062507	0.02951120312521275	0.2264002987735015	Neolamprologus cygnus	f	n
556	FISH20200914_c1_r1_Neolamprologus-cygnus_sf	1970-01-07 05:30:00	2.210421070068552	344.49983381342787	0.043430090848659425	0.7521604254376246	0.03517935366207026	0.2131412031907792	Neolamprologus cygnus	f	n
557	FISH20200914_c1_r1_Neolamprologus-cygnus_sf	1970-01-07 06:00:00	2.8782497387963644	374.50257717674447	0.058693121986365906	0.7083079310535942	0.04125481988405021	0.19269871304698674	Neolamprologus cygnus	f	n
558	FISH20200914_c1_r1_Neolamprologus-cygnus_sf	1970-01-07 06:30:00	1.2225070615551137	404.4996399091463	0.019500304692260818	0.8264362085203036	0.030491393924551073	0.25551729099826587	Neolamprologus cygnus	f	n
559	FISH20200914_c1_r1_Neolamprologus-cygnus_sf	1970-01-07 07:00:00	2.7885531321224803	434.50207813798835	0.05403158769742311	0.7210861734552507	0.0713586393955663	0.26469501712479504	Neolamprologus cygnus	f	d
560	FISH20200914_c1_r1_Neolamprologus-cygnus_sf	1970-01-07 07:30:00	3.1110783723261415	464.50024929366793	0.03861281923439144	0.6410725167580743	0.04455613780987259	0.3271207282597627	Neolamprologus cygnus	f	d
561	FISH20200914_c1_r1_Neolamprologus-cygnus_sf	1970-01-07 08:00:00	3.4864205848448035	494.50182886277986	0.048160053203280866	0.6220350254932387	0.06998165379781134	0.3070948667617858	Neolamprologus cygnus	f	d
562	FISH20200914_c1_r1_Neolamprologus-cygnus_sf	1970-01-07 08:30:00	2.6288540079755043	524.5	0.02636826944382894	0.767615776645247	0.027954089238583734	0.3411879570130863	Neolamprologus cygnus	f	d
563	FISH20200914_c1_r1_Neolamprologus-cygnus_sf	1970-01-07 09:00:00	3.215083641239917	554.5034089019456	0.047114904938750625	0.6530680117510116	0.03883568623605094	0.29552310247030233	Neolamprologus cygnus	f	d
564	FISH20200914_c1_r1_Neolamprologus-cygnus_sf	1970-01-07 09:30:00	2.980696976613143	584.4998061049249	0.044485070079219986	0.7146972466899341	0.0371098865508902	0.31938258268239517	Neolamprologus cygnus	f	d
565	FISH20200914_c1_r1_Neolamprologus-cygnus_sf	1970-01-07 10:00:00	4.76716123817695	614.5028542925235	0.05863769883057141	0.5441445435903121	0.13772691109043136	0.3263890428420992	Neolamprologus cygnus	f	d
566	FISH20200914_c1_r1_Neolamprologus-cygnus_sf	1970-01-07 10:30:00	3.827333206535094	644.5004154894466	0.04681181098000111	0.6227355825162041	0.10774973046453848	0.5232360164718477	Neolamprologus cygnus	f	d
567	FISH20200914_c1_r1_Neolamprologus-cygnus_sf	1970-01-07 11:00:00	4.274706014072938	674.5038248337029	0.05271618625277162	0.604490022172949	0.03267977882995889	0.2708900833041205	Neolamprologus cygnus	f	d
568	FISH20200914_c1_r1_Neolamprologus-cygnus_sf	1970-01-07 11:30:00	2.928842443570429	704.5002215820962	0.03550853091070241	0.7362619100376689	0.0433268216258745	0.5332940452370405	Neolamprologus cygnus	f	d
569	FISH20200914_c1_r1_Neolamprologus-cygnus_sf	1970-01-07 12:00:00	3.4772304197534782	734.5033531009256	0.04655545086737239	0.6221249237931608	0.038528644752985355	0.3825175761186278	Neolamprologus cygnus	f	d
570	FISH20200914_c1_r1_Neolamprologus-cygnus_sf	1970-01-07 12:30:00	6.04373926166357	764.4999169021107	0.0634313888427234	0.43521134563182096	0.39741180396502773	0.34426024412313794	Neolamprologus cygnus	f	d
571	FISH20200914_c1_r1_Neolamprologus-cygnus_sf	1970-01-07 13:00:00	6.029916845024005	794.5038244097107	0.053818867087905994	0.5174038354949562	0.38285256820213137	0.3243512244577487	Neolamprologus cygnus	f	d
572	FISH20200914_c1_r1_Neolamprologus-cygnus_sf	1970-01-07 13:30:00	3.6969703862237577	824.5005816852251	0.02897346407401252	0.7635588056063376	0.035039732919775884	0.3860231658449152	Neolamprologus cygnus	f	d
573	FISH20200914_c1_r1_Neolamprologus-cygnus_sf	1970-01-07 14:00:00	5.976738847325779	854.5032701474338	0.05708901452167166	0.5611351291431105	0.1819559013846036	0.46921748558917875	Neolamprologus cygnus	f	d
574	FISH20200914_c1_r1_Neolamprologus-cygnus_sf	1970-01-07 14:30:00	4.773183613037027	884.4994737133677	0.058057725333776525	0.6496039000609385	0.15926442724465356	0.48086017582792695	Neolamprologus cygnus	f	d
575	FISH20200914_c1_r1_Neolamprologus-cygnus_sf	1970-01-07 15:00:00	3.8018997152319467	914.5030205619908	0.03175746827024331	0.7680540930000554	0.07146800845446095	0.7298612601080794	Neolamprologus cygnus	f	d
576	FISH20200914_c1_r1_Neolamprologus-cygnus_sf	1970-01-07 15:30:00	3.426283587634799	944.5001384964822	0.023267409007811202	0.8544678965154285	0.10849904477990671	0.5498875870219625	Neolamprologus cygnus	f	d
577	FISH20200914_c1_r1_Neolamprologus-cygnus_sf	1970-01-07 16:00:00	3.8190330820611584	974.5027713113845	0.0333665890699479	0.7127258618778406	0.24103701378239892	0.4243615865937718	Neolamprologus cygnus	f	d
578	FISH20200914_c1_r1_Neolamprologus-cygnus_sf	1970-01-07 16:30:00	2.845971994330237	1004.4998338134279	0.027143806780412144	0.8411810325725682	0.377399860536138	0.7212964815608596	Neolamprologus cygnus	f	d
579	FISH20200914_c1_r1_Neolamprologus-cygnus_sf	1970-01-07 17:00:00	6.079180134133173	1034.5034639472372	0.060023277725433685	0.5069556060522086	0.36449869545239444	0.2996111523203223	Neolamprologus cygnus	f	d
580	FISH20200914_c1_r1_Neolamprologus-cygnus_sf	1970-01-07 17:30:00	6.384064910309031	1064.4996399091463	0.065868926929256	0.4788100382250291	0.3915550137347314	0.37878394151242345	Neolamprologus cygnus	f	d
581	FISH20200914_c1_r1_Neolamprologus-cygnus_sf	1970-01-07 18:00:00	7.7659140323184355	1094.5061817375395	0.11581748627820591	0.30947496812108444	0.3443670030013932	0.3905454759660692	Neolamprologus cygnus	f	d
582	FISH20200914_c1_r1_Neolamprologus-cygnus_sf	1970-01-07 18:30:00	5.76655194558818	1124.500193895075	0.0758960722397651	0.4399202260262589	0.23253420043604786	0.55530233782062	Neolamprologus cygnus	f	d
583	FISH20200914_c1_r1_Neolamprologus-cygnus_sf	1970-01-07 19:00:00	8.382701481077403	1154.50546099684	0.1594500194045573	0.28707656483894217	0.16569978771447	0.42984161030104234	Neolamprologus cygnus	f	n
584	FISH20200914_c1_r1_Neolamprologus-cygnus_sf	1970-01-07 19:30:00	4.598172675310654	1184.5	0.07157101706182141	0.8257810768889874	0.07354001654655738	0.2792113870115865	Neolamprologus cygnus	f	n
585	FISH20200914_c1_r1_Neolamprologus-cygnus_sf	1970-01-07 20:00:00	2.593005066499846	1214.5040461146214	0.04944019510032147	0.8238000221704911	0.06864065243264994	0.5253636090572305	Neolamprologus cygnus	f	n
586	FISH20200914_c1_r1_Neolamprologus-cygnus_sf	1970-01-07 20:30:00	0.244040774625307	1244.499695307739	0.0006093845216331506	1.0	0.055056784971796634	0.7945177515187198	Neolamprologus cygnus	f	n
587	FISH20200914_c1_r1_Neolamprologus-cygnus_sf	1970-01-07 21:00:00	0.8776417748563877	1274.504572917244	0.008813258688542764	0.9118119838146445	0.017478588412127957	0.2773596518221155	Neolamprologus cygnus	f	n
588	FISH20200914_c1_r1_Neolamprologus-cygnus_sf	1970-01-07 21:30:00	1.1452434423119102	1304.5003600908537	0.015234613040828763	0.8596753642457482	0.018204538131531802	0.2909153993212232	Neolamprologus cygnus	f	n
589	FISH20200914_c1_r1_Neolamprologus-cygnus_sf	1970-01-07 22:00:00	1.187316170215965	1334.5035472785721	0.010918966855115841	0.9420241658352733	0.020334600473964282	0.3778262100130198	Neolamprologus cygnus	f	n
590	FISH20200914_c1_r1_Neolamprologus-cygnus_sf	1970-01-07 22:30:00	2.8925428651170715	1364.500110791048	0.042155993795701306	0.7193662752049634	0.0225715044768758	0.3440643695989319	Neolamprologus cygnus	f	n
591	FISH20200914_c1_r1_Neolamprologus-cygnus_sf	1970-01-07 23:00:00	3.6034731819229373	1394.5058210444618	0.044960638651735226	0.7265772258565251	0.04937558677899809	0.3744819385926091	Neolamprologus cygnus	f	n
592	FISH20200914_c1_r1_Neolamprologus-cygnus_sf	1970-01-07 23:30:00	3.5773874130882457	1424.4998615035179	0.043100105257326465	0.7486565841227633	0.03861111621545703	0.4731044479046122	Neolamprologus cygnus	f	n
593	FISH20200914_c1_r1_Neolamprologus-cygnus_sf	1970-01-08 00:00:00	3.6182650104319967	14.506818937797982	0.04623572458143919	0.6188601840558821	0.027333796062986054	0.2797523113301989	Neolamprologus cygnus	f	n
594	FISH20200914_c1_r1_Neolamprologus-cygnus_sf	1970-01-08 00:30:00	3.0957960353896046	44.500470888039445	0.042490720735693314	0.692260816575259	0.026449877877244923	0.2971585179322435	Neolamprologus cygnus	f	n
595	FISH20200914_c1_r1_Neolamprologus-cygnus_sf	1970-01-08 01:00:00	2.414673519923299	74.50462834654398	0.024943184967573858	0.8123718197439166	0.025149905529380935	0.37826389189885357	Neolamprologus cygnus	f	n
596	FISH20200914_c1_r1_Neolamprologus-cygnus_sf	1970-01-08 01:30:00	2.137563635454154	104.50022158209617	0.021936627520496344	0.8664413915355639	0.02653034072271726	0.3154474719232142	Neolamprologus cygnus	f	n
597	FISH20200914_c1_r1_Neolamprologus-cygnus_sf	1970-01-08 02:00:00	2.2670240405857354	134.50529349814312	0.03270328695748573	0.8152541433401697	0.06259800799059684	0.5380211955484195	Neolamprologus cygnus	f	n
598	FISH20200914_c1_r1_Neolamprologus-cygnus_sf	1970-01-08 02:30:00	2.203247151581388	164.50002769929642	0.030469226081657527	0.7595701069192843	0.03192601130021908	0.25462079817061606	Neolamprologus cygnus	f	n
599	FISH20200914_c1_r1_Neolamprologus-cygnus_sf	1970-01-08 03:00:00	1.574721326219156	194.50559929038695	0.017740325978489856	0.8420002217540747	0.034571954188106775	0.5770643435210467	Neolamprologus cygnus	f	n
600	FISH20200914_c1_r1_Neolamprologus-cygnus_sf	1970-01-08 03:30:00	1.8151140290991075	224.49977841790383	0.024927985818745845	0.8388544205628186	0.06230097404748721	0.6482386173980428	Neolamprologus cygnus	f	n
601	FISH20200914_c1_r1_Neolamprologus-cygnus_sf	1970-01-08 04:00:00	2.985116836060714	254.5048500637437	0.05742475472534782	0.7161465550690095	0.12504117687682315	0.7053841739523488	Neolamprologus cygnus	f	n
602	FISH20200914_c1_r1_Neolamprologus-cygnus_sf	1970-01-08 04:30:00	4.85936490942256	284.4995845105534	0.1007700404409728	0.5462855243476815	0.13109213568908612	0.3613968298906737	Neolamprologus cygnus	f	n
603	FISH20200914_c1_r1_Neolamprologus-cygnus_sf	1970-01-08 05:00:00	2.201745168166525	314.50454495067066	0.027823966300853563	0.8106085799800465	0.036065842929193744	0.4873228063366889	Neolamprologus cygnus	f	n
604	FISH20200914_c1_r1_Neolamprologus-cygnus_sf	1970-01-08 05:30:00	4.921089189631762	344.5001384964822	0.09329123040274777	0.39260982771037617	0.13059417956037156	0.47655266391927736	Neolamprologus cygnus	f	n
605	FISH20200914_c1_r1_Neolamprologus-cygnus_sf	1970-01-08 06:00:00	5.0240372999844265	374.504822616408	0.09606430155210643	0.5150776053215078	0.10755844179272582	0.514337933179935	Neolamprologus cygnus	f	n
606	FISH20200914_c1_r1_Neolamprologus-cygnus_sf	1970-01-08 06:30:00	4.004741125386286	403.55427003816794	0.054747137404580155	0.7006798664122137	0.06209630064592046	0.5782571302739762	Neolamprologus cygnus	f	n
607	FISH20200914_c1_r1_Neolamprologus-cygnus_sf	1970-01-08 07:00:00	4.730881141382344	434.5046013970507	0.07728129504379642	0.45420778356802305	0.10015444055973978	0.6130309393132922	Neolamprologus cygnus	f	d
608	FISH20200914_c1_r1_Neolamprologus-cygnus_sf	1970-01-08 07:30:00	3.462295173967691	464.5	0.030024374030578328	0.7427431863505429	0.12949625637704115	0.5575122100967675	Neolamprologus cygnus	f	d
609	FISH20200914_c1_r1_Neolamprologus-cygnus_sf	1970-01-08 08:00:00	7.523960336868529	483.429419245443	0.1030097498940229	0.19584569732937684	0.32002813723596596	0.42652739508266285	Neolamprologus cygnus	f	d
610	FISH20200914_c2_r0_Neolamprologus-cygnus_sm	1970-01-02 00:00:00	12.66406886828732	14.4971168773564	0.17570414726103348	0.524839210467953	0.14110010928124078	0.6300075630087617	Neolamprologus cygnus	m	n
611	FISH20200914_c2_r0_Neolamprologus-cygnus_sm	1970-01-02 00:30:00	24.663380066732522	44.50058168522519	0.28463797019555703	0.27522020940668107	0.16991695158563255	0.4734517398255251	Neolamprologus cygnus	m	n
612	FISH20200914_c2_r0_Neolamprologus-cygnus_sm	1970-01-02 01:00:00	25.4316124624443	74.4944573772309	0.31149539962310163	0.33172597273029597	0.22727209629948014	0.45665077971008944	Neolamprologus cygnus	m	n
613	FISH20200914_c2_r0_Neolamprologus-cygnus_sm	1970-01-02 01:30:00	12.108674464828459	104.49975070633207	0.1448673203700626	0.5766439532435876	0.10489451589076612	0.44091638524518056	Neolamprologus cygnus	m	n
614	FISH20200914_c2_r0_Neolamprologus-cygnus_sm	1970-01-02 02:00:00	27.625939624507478	134.49423567232014	0.357111185012748	0.3594945128034586	0.2520096277534075	0.49815743351507896	Neolamprologus cygnus	m	n
615	FISH20200914_c2_r0_Neolamprologus-cygnus_sm	1970-01-02 02:30:00	27.411086883632354	164.5005816852252	0.32480195003046924	0.3886211290233228	0.2282743706527248	0.49508222967716903	Neolamprologus cygnus	m	n
616	FISH20200914_c2_r0_Neolamprologus-cygnus_sm	1970-01-02 03:00:00	47.34504850420227	194.4938470066519	0.6019955654101996	0.12366962305986696	0.5417422093233724	0.508045145207977	Neolamprologus cygnus	m	n
617	FISH20200914_c2_r0_Neolamprologus-cygnus_sm	1970-01-02 03:30:00	5.89304835819113	224.49980610492494	0.07761342861891309	0.7083264085092239	0.07355619300200282	0.5658921131020567	Neolamprologus cygnus	m	n
618	FISH20200914_c2_r0_Neolamprologus-cygnus_sm	1970-01-02 04:00:00	19.418681703853025	254.49068529607453	0.19255932579285873	0.5763473053892215	0.15042288702214432	0.5332967240445834	Neolamprologus cygnus	m	n
619	FISH20200914_c2_r0_Neolamprologus-cygnus_sm	1970-01-02 04:30:00	34.74351157166159	284.49983381342787	0.4028362508309329	0.23127631287391978	0.3877850693832887	0.5994347964220041	Neolamprologus cygnus	m	n
620	FISH20200914_c2_r0_Neolamprologus-cygnus_sm	1970-01-02 05:00:00	12.597888453125039	314.4950116395078	0.18107748586631195	0.4881387872741381	0.159669239381347	0.6636504300555734	Neolamprologus cygnus	m	n
621	FISH20200914_c2_r0_Neolamprologus-cygnus_sm	1970-01-02 05:30:00	18.63288447907884	344.49991690211067	0.26840618248296494	0.24452938895352058	0.22993328235324856	0.585889425536934	Neolamprologus cygnus	m	n
622	FISH20200914_c2_r0_Neolamprologus-cygnus_sm	1970-01-02 06:00:00	10.872016180423548	374.4948179349332	0.2011306323782076	0.42797760904505905	0.17689442960446708	0.40179908530344555	Neolamprologus cygnus	m	n
623	FISH20200914_c2_r0_Neolamprologus-cygnus_sm	1970-01-02 06:30:00	16.630544072930224	404.4998892089519	0.2629071571017062	0.35425437624639927	0.2169480764866475	0.5966196094288414	Neolamprologus cygnus	m	n
624	FISH20200914_c2_r0_Neolamprologus-cygnus_sm	1970-01-02 07:00:00	16.008407076550103	434.4944847846572	0.3320769358683	0.2575245274652181	0.30402862161394145	0.5170286485941383	Neolamprologus cygnus	m	d
625	FISH20200914_c2_r0_Neolamprologus-cygnus_sm	1970-01-02 07:30:00	9.558901830415792	464.49991690211067	0.21572212065813529	0.25411334552102377	0.24785112875051424	0.6458337493868805	Neolamprologus cygnus	m	d
626	FISH20200914_c2_r0_Neolamprologus-cygnus_sm	1970-01-02 08:00:00	6.13170244842633	494.4937087744582	0.14882767030652402	0.4643866747962973	0.06964080306504919	0.7428455280238848	Neolamprologus cygnus	m	d
627	FISH20200914_c2_r0_Neolamprologus-cygnus_sm	1970-01-02 08:30:00	7.060305813030254	524.499944604476	0.15765566142255705	0.29719698648349213	0.06854509932032217	0.7441173563766463	Neolamprologus cygnus	m	d
628	FISH20200914_c2_r0_Neolamprologus-cygnus_sm	1970-01-02 09:00:00	6.768437596002133	554.4951499362563	0.1499916856050108	0.37847125990798736	0.05978502139553525	0.7549677240040679	Neolamprologus cygnus	m	d
629	FISH20200914_c2_r0_Neolamprologus-cygnus_sm	1970-01-02 09:30:00	4.925921105374475	584.4999723007036	0.09993906154783669	0.4859564567059997	0.06927501987068851	0.7784152188847985	Neolamprologus cygnus	m	d
630	FISH20200914_c2_r0_Neolamprologus-cygnus_sm	1970-01-02 10:00:00	6.5745319731989005	614.492155014692	0.1446471142651217	0.37783445140544436	0.06173672546544969	0.7692289452084611	Neolamprologus cygnus	m	d
631	FISH20200914_c2_r0_Neolamprologus-cygnus_sm	1970-01-02 10:30:00	5.60042476195494	644.5	0.12231331708397962	0.5311876800354531	0.06631572235428213	0.7766297340608941	Neolamprologus cygnus	m	d
632	FISH20200914_c2_r0_Neolamprologus-cygnus_sm	1970-01-02 11:00:00	6.6617438805069416	674.4936245703515	0.1333296374320878	0.41279521011198583	0.06972658258546398	0.7271353370537758	Neolamprologus cygnus	m	d
633	FISH20200914_c2_r0_Neolamprologus-cygnus_sm	1970-01-02 11:30:00	9.12072613731983	704.5000276992964	0.1502963824718852	0.23932192122320092	0.13220422297950066	0.648189487107178	Neolamprologus cygnus	m	d
634	FISH20200914_c2_r0_Neolamprologus-cygnus_sm	1970-01-02 12:00:00	10.597683520274048	734.4937915742794	0.19684035476718403	0.17633037694013304	0.2904934318499917	0.5659362990593413	Neolamprologus cygnus	m	d
635	FISH20200914_c2_r0_Neolamprologus-cygnus_sm	1970-01-02 12:30:00	10.03954895904205	764.500055395524	0.17876135608242855	0.1613671615333481	0.21638311745257552	0.6000640602414441	Neolamprologus cygnus	m	d
636	FISH20200914_c2_r0_Neolamprologus-cygnus_sm	1970-01-02 13:00:00	9.816371682492031	794.4936245703515	0.15938574121299479	0.15118084044794322	0.2570644751647124	0.555032609365752	Neolamprologus cygnus	m	d
637	FISH20200914_c2_r0_Neolamprologus-cygnus_sm	1970-01-02 13:30:00	12.017213258311731	824.5000276992964	0.24624674533266855	0.022879618857681014	0.28532476211660224	0.5411781351344352	Neolamprologus cygnus	m	d
638	FISH20200914_c2_r0_Neolamprologus-cygnus_sm	1970-01-02 14:00:00	11.885603911818247	854.4943184967574	0.21622969901890138	0.06984091790920681	0.3671532164651445	0.5165055698543985	Neolamprologus cygnus	m	d
639	FISH20200914_c2_r0_Neolamprologus-cygnus_sm	1970-01-02 14:30:00	11.648567914908957	884.5001107910481	0.24196764901395967	0.06132284511411478	0.3542169717158132	0.6222958296985966	Neolamprologus cygnus	m	d
640	FISH20200914_c2_r0_Neolamprologus-cygnus_sm	1970-01-02 15:00:00	12.759185861086257	914.493152963353	0.2564728058989854	0.11127127571103843	0.2535743496039332	0.6123441439168823	Neolamprologus cygnus	m	d
641	FISH20200914_c2_r0_Neolamprologus-cygnus_sm	1970-01-02 15:30:00	12.71479558114256	944.5000830978893	0.3149963990914631	0.011467508725278379	0.23388675021309427	0.5971551976347546	Neolamprologus cygnus	m	d
642	FISH20200914_c2_r0_Neolamprologus-cygnus_sm	1970-01-02 16:00:00	15.159884947500121	974.4935691318328	0.3129504379642976	0.031045570462357244	0.38676665810244676	0.48217612106056285	Neolamprologus cygnus	m	d
643	FISH20200914_c2_r0_Neolamprologus-cygnus_sm	1970-01-02 16:30:00	16.284325199552658	1004.5001107910481	0.29769554619986704	0.20202747617992467	0.2549866013122307	0.5406185705653017	Neolamprologus cygnus	m	d
644	FISH20200914_c2_r0_Neolamprologus-cygnus_sm	1970-01-02 17:00:00	16.445217690482714	1034.4934575293858	0.2952428476380572	0.14282546019072964	0.21405786949092787	0.5872344471500575	Neolamprologus cygnus	m	d
645	FISH20200914_c2_r0_Neolamprologus-cygnus_sm	1970-01-02 17:30:00	13.780099198585201	1064.5000830978893	0.26735360921832585	0.04581463630823777	0.2967373743510483	0.6289058123504124	Neolamprologus cygnus	m	d
646	FISH20200914_c2_r0_Neolamprologus-cygnus_sm	1970-01-02 18:00:00	6.778602280972472	1094.4921541447186	0.12847241474909898	0.3433878569448295	0.15707013134079184	0.7224133657286312	Neolamprologus cygnus	m	d
647	FISH20200914_c2_r0_Neolamprologus-cygnus_sm	1970-01-02 18:30:00	11.084665908100527	1124.500110791048	0.22911588743629516	0.1430312430755595	0.24201576446157488	0.6742801853707903	Neolamprologus cygnus	m	d
648	FISH20200914_c2_r0_Neolamprologus-cygnus_sm	1970-01-02 19:00:00	39.42737277335212	1154.4934575293858	0.6203149257041473	0.002439565313816811	0.574806077673456	0.4705689322870467	Neolamprologus cygnus	m	n
649	FISH20200914_c2_r0_Neolamprologus-cygnus_sm	1970-01-02 19:30:00	18.543435271593466	1184.5000830978893	0.3113400919616642	0.1687995124923827	0.30779633937477496	0.5780871373606287	Neolamprologus cygnus	m	n
650	FISH20200914_c2_r0_Neolamprologus-cygnus_sm	1970-01-02 20:00:00	3.217184018850998	1214.494040689617	0.07284217528687843	0.5374466433837796	0.04623073304247931	0.6298317889876128	Neolamprologus cygnus	m	n
651	FISH20200914_c2_r0_Neolamprologus-cygnus_sm	1970-01-02 20:30:00	5.448986510876282	1244.5001661865722	0.11345003323731442	0.45590516286284066	0.13660887680637732	0.5919389697019778	Neolamprologus cygnus	m	n
652	FISH20200914_c2_r0_Neolamprologus-cygnus_sm	1970-01-02 21:00:00	13.099249788300806	1274.495399113082	0.2441241685144124	0.26906873614190685	0.46331601978816356	0.624732987567763	Neolamprologus cygnus	m	n
653	FISH20200914_c2_r0_Neolamprologus-cygnus_sm	1970-01-02 21:30:00	3.247796999756101	1304.500193895075	0.06747548612265249	0.5475042933909479	0.05833226636647056	0.6550083656388225	Neolamprologus cygnus	m	n
654	FISH20200914_c2_r0_Neolamprologus-cygnus_sm	1970-01-02 22:00:00	6.7890689153153225	1334.4919314589918	0.1385792713358842	0.4165141684689181	0.23713540952027468	0.6001231279653343	Neolamprologus cygnus	m	n
655	FISH20200914_c2_r0_Neolamprologus-cygnus_sm	1970-01-02 22:30:00	21.385074981684244	1364.5001661865722	0.3453910923997341	0.18972966984267672	0.5418914006732785	0.6026410803277545	Neolamprologus cygnus	m	n
656	FISH20200914_c2_r0_Neolamprologus-cygnus_sm	1970-01-02 23:00:00	13.566210837717826	1394.4960088691796	0.21169623059866963	0.4051552106430155	0.2902902077290433	0.6625162007035555	Neolamprologus cygnus	m	n
657	FISH20200914_c2_r0_Neolamprologus-cygnus_sm	1970-01-02 23:30:00	20.288523446940605	1424.500193895075	0.29128580134064597	0.26607944158218383	0.3066990790276789	0.6285583018289017	Neolamprologus cygnus	m	n
658	FISH20200914_c2_r0_Neolamprologus-cygnus_sm	1970-01-03 00:00:00	20.725579307330737	14.494345271094357	0.3040248364563699	0.14120190708504268	0.46982771182287525	0.5938324026963565	Neolamprologus cygnus	m	n
659	FISH20200914_c2_r0_Neolamprologus-cygnus_sm	1970-01-03 00:30:00	3.4492536028675955	44.49936291618193	0.07678244972577697	0.48878178494266245	0.04364739649207648	0.4963113676220323	Neolamprologus cygnus	m	n
660	FISH20200914_c2_r0_Neolamprologus-cygnus_sm	1970-01-03 01:00:00	7.389100554038456	74.4944287377349	0.15161594323410388	0.36548589167913964	0.19155332965215585	0.6774268446878248	Neolamprologus cygnus	m	n
661	FISH20200914_c2_r0_Neolamprologus-cygnus_sm	1970-01-03 01:30:00	9.884773892063254	104.50024929366793	0.16342584898343582	0.33981496869979505	0.19403193971563304	0.5320397366998336	Neolamprologus cygnus	m	n
662	FISH20200914_c2_r0_Neolamprologus-cygnus_sm	1970-01-03 02:00:00	16.12743591827365	134.49606473783393	0.23367697594501718	0.304289990023279	0.23966325971186847	0.6145771881902077	Neolamprologus cygnus	m	n
663	FISH20200914_c2_r0_Neolamprologus-cygnus_sm	1970-01-03 02:30:00	19.924505929636094	164.4994183147748	0.2823112292947759	0.28341920115229075	0.5111953275722124	0.5937081866144941	Neolamprologus cygnus	m	n
664	FISH20200914_c2_r0_Neolamprologus-cygnus_sm	1970-01-03 03:00:00	14.719262564412887	194.49526079485616	0.21063133972617926	0.19156366055096724	0.37899436345978826	0.5774496900079592	Neolamprologus cygnus	m	n
665	FISH20200914_c2_r0_Neolamprologus-cygnus_sm	1970-01-03 03:30:00	10.294315206767951	224.50024929366793	0.14414713866267798	0.3145532103484571	0.3403604188936903	0.5379456103159173	Neolamprologus cygnus	m	n
666	FISH20200914_c2_r0_Neolamprologus-cygnus_sm	1970-01-03 04:00:00	21.81781957137384	254.4948722212983	0.3328344143245191	0.10820998946726537	0.30775682563576345	0.5904682759655625	Neolamprologus cygnus	m	n
667	FISH20200914_c2_r0_Neolamprologus-cygnus_sm	1970-01-03 04:30:00	13.584501877252913	284.4994737133677	0.2103484571491884	0.3297324247964102	0.2665324213151688	0.5528608070300136	Neolamprologus cygnus	m	n
668	FISH20200914_c2_r0_Neolamprologus-cygnus_sm	1970-01-03 05:00:00	8.37552394717854	314.4959259464553	0.15315115570090349	0.3570755501358018	0.21826548751669347	0.6342819834116382	Neolamprologus cygnus	m	n
669	FISH20200914_c2_r0_Neolamprologus-cygnus_sm	1970-01-03 05:30:00	13.170527566879237	344.50030469226084	0.19577862722286854	0.3279042712315107	0.19029194891077658	0.601346874058252	Neolamprologus cygnus	m	n
670	FISH20200914_c2_r0_Neolamprologus-cygnus_sm	1970-01-03 06:00:00	25.282707713280736	374.4959534368071	0.31380266075388025	0.1811529933481153	0.5636054980949549	0.6030440325464126	Neolamprologus cygnus	m	n
671	FISH20200914_c2_r0_Neolamprologus-cygnus_sm	1970-01-03 06:30:00	17.816959271644755	404.4994737133677	0.29898620575037393	0.10630989972854689	0.30525875745475867	0.5754871832365526	Neolamprologus cygnus	m	n
672	FISH20200914_c2_r0_Neolamprologus-cygnus_sm	1970-01-03 07:00:00	32.26476197769452	434.49562084257207	0.5177937915742794	0.03015521064301552	0.4606421735221311	0.561414645686909	Neolamprologus cygnus	m	d
673	FISH20200914_c2_r0_Neolamprologus-cygnus_sm	1970-01-03 07:30:00	12.508792237867372	464.5004154894466	0.3543847986261149	0.028142485180876406	0.0755838484481902	0.7099575642265281	Neolamprologus cygnus	m	d
674	FISH20200914_c2_r0_Neolamprologus-cygnus_sm	1970-01-03 08:00:00	13.718048842838586	494.49492709430615	0.35604590563840993	0.0	0.17509024333498918	0.6323896105391815	Neolamprologus cygnus	m	d
675	FISH20200914_c2_r0_Neolamprologus-cygnus_sm	1970-01-03 08:30:00	14.281386264759009	524.4995291119606	0.37310952301811534	0.009140767824497258	0.3223193064430943	0.6101490447804448	Neolamprologus cygnus	m	d
676	FISH20200914_c2_r0_Neolamprologus-cygnus_sm	1970-01-03 09:00:00	11.088278155789826	554.4952602694162	0.1783912633738012	0.21514496368978325	0.5011168316248015	0.6583084466570363	Neolamprologus cygnus	m	d
677	FISH20200914_c2_r0_Neolamprologus-cygnus_sm	1970-01-03 09:30:00	10.769145830161815	584.5004154894466	0.1577197939172345	0.29682566062822	0.48155829379698273	0.5885301670160348	Neolamprologus cygnus	m	d
678	FISH20200914_c2_r0_Neolamprologus-cygnus_sm	1970-01-03 10:00:00	9.365925731719715	614.4957037529797	0.15627252064970343	0.19391318809246633	0.4444762933081061	0.7049106885296746	Neolamprologus cygnus	m	d
679	FISH20200914_c2_r0_Neolamprologus-cygnus_sm	1970-01-03 10:30:00	7.0812441528300445	644.4995845105534	0.05916569719129134	0.6242313445238491	0.5070633205916536	0.6838412459109485	Neolamprologus cygnus	m	d
680	FISH20200914_c2_r0_Neolamprologus-cygnus_sm	1970-01-03 11:00:00	7.157437588871527	674.4968131685418	0.07387906667405642	0.48772377099152026	0.575279966471501	0.6042682828405015	Neolamprologus cygnus	m	d
681	FISH20200914_c2_r0_Neolamprologus-cygnus_sm	1970-01-03 11:30:00	8.590286111725334	704.5004708880394	0.11068638856573043	0.3903384854024708	0.46488013736173467	0.6296921113193418	Neolamprologus cygnus	m	d
682	FISH20200914_c2_r0_Neolamprologus-cygnus_sm	1970-01-03 12:00:00	9.369171297675258	734.4957587181904	0.13156289848644453	0.4027277263403005	0.5026510628454706	0.5453856053075803	Neolamprologus cygnus	m	d
683	FISH20200914_c2_r0_Neolamprologus-cygnus_sm	1970-01-03 12:30:00	8.091465259665283	764.4995845105534	0.09290344025261758	0.44424131627056673	0.4063985542138809	0.6286133619375104	Neolamprologus cygnus	m	d
684	FISH20200914_c2_r0_Neolamprologus-cygnus_sm	1970-01-03 13:00:00	9.01722701303805	794.4973119769439	0.12309482901956438	0.3968297954885551	0.4903451523073558	0.5827419742811717	Neolamprologus cygnus	m	d
685	FISH20200914_c2_r0_Neolamprologus-cygnus_sm	1970-01-03 13:30:00	8.224541843109662	824.5004708880394	0.11251454213062988	0.40651487452218715	0.3516064169311426	0.5938637765525319	Neolamprologus cygnus	m	d
686	FISH20200914_c2_r0_Neolamprologus-cygnus_sm	1970-01-03 14:00:00	7.304477321533716	854.4970345324539	0.06324483121778172	0.5599467878720692	0.48508709014764484	0.5901270821124697	Neolamprologus cygnus	m	d
687	FISH20200914_c2_r0_Neolamprologus-cygnus_sm	1970-01-03 14:30:00	9.711308213399104	884.4996953077392	0.17023987590715195	0.2348346352002659	0.31689785955569744	0.5663705042095512	Neolamprologus cygnus	m	d
688	FISH20200914_c2_r0_Neolamprologus-cygnus_sm	1970-01-03 15:00:00	8.880894077867744	914.1185985436314	0.117762922287215	0.2982571326250448	0.4755167814909715	0.5420053502133554	Neolamprologus cygnus	m	d
689	FISH20200914_c2_r0_Neolamprologus-cygnus_sm	1970-01-03 15:30:00	8.49558126669834	944.4999169021107	0.1203811423189851	0.2967702620353443	0.45317739382591726	0.5514724573653622	Neolamprologus cygnus	m	d
690	FISH20200914_c2_r0_Neolamprologus-cygnus_sm	1970-01-03 16:00:00	8.196439979169499	974.494068078501	0.11071072180951325	0.42732010200687437	0.3611394910174543	0.5562511276827005	Neolamprologus cygnus	m	d
691	FISH20200914_c2_r0_Neolamprologus-cygnus_sm	1970-01-03 16:30:00	8.65289252947106	1004.4998892089519	0.12425216042543763	0.3134832705517394	0.418106420324506	0.5664669569647871	Neolamprologus cygnus	m	d
692	FISH20200914_c2_r0_Neolamprologus-cygnus_sm	1970-01-03 17:00:00	10.483575155061896	1034.425078369906	0.18318609290396123	0.08862923909945854	0.2797722151443264	0.523748320921256	Neolamprologus cygnus	m	d
693	FISH20200914_c2_r0_Neolamprologus-cygnus_sm	1970-01-03 17:30:00	9.433421741411355	1064.4999723007036	0.10769486455044042	0.3938839953465182	0.48456170089413	0.5613250576184867	Neolamprologus cygnus	m	d
694	FISH20200914_c2_r0_Neolamprologus-cygnus_sm	1970-01-03 18:00:00	10.315720849495985	1094.495371653456	0.1377972396208636	0.22770356410398537	0.4098579753970859	0.5697552903654219	Neolamprologus cygnus	m	d
695	FISH20200914_c2_r0_Neolamprologus-cygnus_sm	1970-01-03 18:30:00	10.981560697605419	1124.499944604476	0.1732218036782628	0.1993684910259251	0.49947708968317545	0.5314424317529445	Neolamprologus cygnus	m	d
696	FISH20200914_c2_r0_Neolamprologus-cygnus_sm	1970-01-03 19:00:00	17.58106660052219	1154.4979494568831	0.3274772777654622	0.09133229882509421	0.4602024356708822	0.5668005025958082	Neolamprologus cygnus	m	n
697	FISH20200914_c2_r0_Neolamprologus-cygnus_sm	1970-01-03 19:30:00	10.935401794477889	1184.5000276992964	0.16132070245415767	0.1839787269403357	0.5440839742247534	0.6525073053368505	Neolamprologus cygnus	m	n
698	FISH20200914_c2_r0_Neolamprologus-cygnus_sm	1970-01-03 20:00:00	8.680735373919697	1214.4967023222302	0.20999833730532616	0.04511444881671563	0.11527581057202298	0.617346228680007	Neolamprologus cygnus	m	n
699	FISH20200914_c2_r0_Neolamprologus-cygnus_sm	1970-01-03 20:30:00	7.6279020377679005	1245.3787571564885	0.1629293893129771	0.19537213740458015	0.14544995430801722	0.6491864291988712	Neolamprologus cygnus	m	n
700	FISH20200914_c2_r0_Neolamprologus-cygnus_sm	1970-01-03 21:00:00	6.977813369068692	1274.49567675424	0.14155858552266934	0.40599711783616005	0.1839355367854652	0.6389969004208377	Neolamprologus cygnus	m	n
701	FISH20200914_c2_r0_Neolamprologus-cygnus_sm	1970-01-03 21:30:00	2.8737925168372613	1304.4995291119606	0.05650656473325578	0.6770262035344302	0.05726599408423109	0.6806156036060544	Neolamprologus cygnus	m	n
702	FISH20200914_c2_r0_Neolamprologus-cygnus_sm	1970-01-03 22:00:00	3.0097693857971466	1334.4961760141875	0.0541454223010419	0.71536244735092	0.052039793964525335	0.6891780941901938	Neolamprologus cygnus	m	n
703	FISH20200914_c2_r0_Neolamprologus-cygnus_sm	1970-01-03 22:30:00	3.0200437845893497	1364.5004708880394	0.05700515206913744	0.7311506287740291	0.0636252839177881	0.6440112372266105	Neolamprologus cygnus	m	n
704	FISH20200914_c2_r0_Neolamprologus-cygnus_sm	1970-01-03 23:00:00	6.506940906925039	1393.8716587112172	0.11109785202863962	0.25274463007159903	0.14131230667175698	0.5178850575271419	Neolamprologus cygnus	m	n
705	FISH20200914_c2_r0_Neolamprologus-cygnus_sm	1970-01-03 23:30:00	8.957369563169678	1424.499889208952	0.1330046532240195	0.22235763350321294	0.4508264309283065	0.5990503559980388	Neolamprologus cygnus	m	n
706	FISH20200914_c2_r0_Neolamprologus-cygnus_sm	1970-01-04 00:00:00	9.308955039295236	14.496813521751177	0.14369631476863398	0.30418398448323636	0.49719733897883334	0.5677298042515472	Neolamprologus cygnus	m	n
707	FISH20200914_c2_r0_Neolamprologus-cygnus_sm	1970-01-04 00:30:00	8.742851908877181	44.49997230070356	0.12653038612819234	0.2959392831422082	0.5697275811852777	0.5759757852863372	Neolamprologus cygnus	m	n
708	FISH20200914_c2_r0_Neolamprologus-cygnus_sm	1970-01-04 01:00:00	10.69522303591664	74.49487335808901	0.18810619076650226	0.12492379316078257	0.46140664639173173	0.5372176650190624	Neolamprologus cygnus	m	n
709	FISH20200914_c2_r0_Neolamprologus-cygnus_sm	1970-01-04 01:30:00	13.282588255716105	104.5	0.2022490582760913	0.26905606027033013	0.6100010342729174	0.5090607220688116	Neolamprologus cygnus	m	n
710	FISH20200914_c2_r0_Neolamprologus-cygnus_sm	1970-01-04 02:00:00	13.884821873262828	134.4963976945245	0.25997561516293505	0.04849257370871204	0.5264646808305447	0.5276729072766657	Neolamprologus cygnus	m	n
711	FISH20200914_c2_r0_Neolamprologus-cygnus_sm	1970-01-04 02:30:00	19.295568685415244	164.50002769929642	0.3895629051022104	0.04093956013517257	0.4063685536163844	0.5860071052362266	Neolamprologus cygnus	m	n
712	FISH20200914_c2_r0_Neolamprologus-cygnus_sm	1970-01-04 03:00:00	15.071721682997008	194.49548301280274	0.31430471651055814	0.08030815274621737	0.2657866751747138	0.42580875886857383	Neolamprologus cygnus	m	n
713	FISH20200914_c2_r0_Neolamprologus-cygnus_sm	1970-01-04 03:30:00	24.552943065137956	224.5001107910481	0.4217815200531797	0.03417903833370264	0.3000683155677151	0.34528709322648915	Neolamprologus cygnus	m	n
714	FISH20200914_c2_r0_Neolamprologus-cygnus_sm	1970-01-04 04:00:00	15.86007897472737	254.4973676918814	0.2939872540870047	0.06478248822388473	0.10155692135518929	0.26565707628791824	Neolamprologus cygnus	m	n
715	FISH20200914_c2_r0_Neolamprologus-cygnus_sm	1970-01-04 04:30:00	23.693762370486596	284.5001938950751	0.35704393108415045	0.03262977120381142	0.09553218995770124	0.33835504590856413	Neolamprologus cygnus	m	n
716	FISH20200914_c2_r0_Neolamprologus-cygnus_sm	1970-01-04 05:00:00	15.073145102471868	314.4950116395078	0.2746369582086243	0.03929719543287884	0.10274875575653629	0.3798516292940303	Neolamprologus cygnus	m	n
717	FISH20200914_c2_r0_Neolamprologus-cygnus_sm	1970-01-04 05:30:00	15.487439445981828	344.4994183147748	0.3193728879286466	0.09290344025261758	0.13243711464713429	0.2753688040030457	Neolamprologus cygnus	m	n
718	FISH20200914_c2_r0_Neolamprologus-cygnus_sm	1970-01-04 06:00:00	21.603494825719906	374.49562181334517	0.45217246730215027	0.0021059632010640658	0.2721964023975068	0.41281580631469583	Neolamprologus cygnus	m	n
719	FISH20200914_c2_r0_Neolamprologus-cygnus_sm	1970-01-04 06:30:00	10.349062980102058	404.50030469226084	0.23544401972189907	0.03816963049138552	0.108722332712563	0.34840163776744054	Neolamprologus cygnus	m	n
720	FISH20200914_c2_r0_Neolamprologus-cygnus_sm	1970-01-04 07:00:00	18.832290760229192	434.4962314342718	0.46043005985369095	0.021004211926402127	0.31002882514108976	0.4484473572408	Neolamprologus cygnus	m	d
721	FISH20200914_c2_r0_Neolamprologus-cygnus_sm	1970-01-04 07:30:00	20.244929104122512	464.49952911196056	0.46662234779236605	0.0014957620076450058	0.4588512306772315	0.3786892106219495	Neolamprologus cygnus	m	d
722	FISH20200914_c2_r0_Neolamprologus-cygnus_sm	1970-01-04 08:00:00	15.793339838738172	494.49625935162095	0.35522305347741756	0.0542532557495151	0.5777644676492666	0.42510085952802446	Neolamprologus cygnus	m	d
723	FISH20200914_c2_r0_Neolamprologus-cygnus_sm	1970-01-04 08:30:00	11.733163613773737	524.5004708880394	0.20852030358428897	0.058168522519528004	0.6800659293465525	0.4815149788881695	Neolamprologus cygnus	m	d
724	FISH20200914_c2_r0_Neolamprologus-cygnus_sm	1970-01-04 09:00:00	12.907899461918895	554.4968689387642	0.20399002493765586	0.06034912718204489	0.6788948240342431	0.5524076209115111	Neolamprologus cygnus	m	d
725	FISH20200914_c2_r0_Neolamprologus-cygnus_sm	1970-01-04 09:30:00	12.68295172265964	584.4996399091463	0.22586006315439588	0.0038779015013018668	0.5907180410789757	0.5228764032570695	Neolamprologus cygnus	m	d
726	FISH20200914_c2_r0_Neolamprologus-cygnus_sm	1970-01-04 10:00:00	11.101785445139477	614.4958709748934	0.16477304217702157	0.17524801862218034	0.634916621638836	0.5185620727492682	Neolamprologus cygnus	m	d
727	FISH20200914_c2_r0_Neolamprologus-cygnus_sm	1970-01-04 10:30:00	12.581849525952345	644.5005262866323	0.24353221428175725	0.07506509334662899	0.5266971007456047	0.50249084935971	Neolamprologus cygnus	m	d
728	FISH20200914_c2_r0_Neolamprologus-cygnus_sm	1970-01-04 11:00:00	11.14906925241847	674.4964252064512	0.17474921022002993	0.12215263537105803	0.48258080352859845	0.5741030732986412	Neolamprologus cygnus	m	d
729	FISH20200914_c2_r0_Neolamprologus-cygnus_sm	1970-01-04 11:30:00	10.445263338360771	704.4997507063321	0.13550495817406238	0.31998227245027977	0.6032569518957757	0.5144317847565081	Neolamprologus cygnus	m	d
730	FISH20200914_c2_r0_Neolamprologus-cygnus_sm	1970-01-04 12:00:00	9.969746496453947	734.4956492822702	0.0844094662750097	0.24668846644127918	0.5956221902259967	0.4721492998226761	Neolamprologus cygnus	m	d
731	FISH20200914_c2_r0_Neolamprologus-cygnus_sm	1970-01-04 12:30:00	12.007379299574705	764.4998338134279	0.1858519831597607	0.1911699534677598	0.5034584546958302	0.48546482372941	Neolamprologus cygnus	m	d
732	FISH20200914_c2_r0_Neolamprologus-cygnus_sm	1970-01-04 13:00:00	11.817647059518153	794.4960093116063	0.16816317481432214	0.0892362265824188	0.4630257663303938	0.46313388244808207	Neolamprologus cygnus	m	d
733	FISH20200914_c2_r0_Neolamprologus-cygnus_sm	1970-01-04 13:30:00	10.943402502211049	824.4999169021107	0.14303916680516315	0.23184311118497591	0.46815953321915516	0.47512699083756904	Neolamprologus cygnus	m	d
734	FISH20200914_c2_r0_Neolamprologus-cygnus_sm	1970-01-04 14:00:00	10.923134679678979	854.4966472707121	0.1337212524244943	0.2635078969243558	0.5293212922711606	0.47745797308042726	Neolamprologus cygnus	m	d
735	FISH20200914_c2_r0_Neolamprologus-cygnus_sm	1970-01-04 14:30:00	11.416935462725927	884.4998892089519	0.1664635497451806	0.20163970751163307	0.44392926978992264	0.4394560768776981	Neolamprologus cygnus	m	d
736	FISH20200914_c2_r0_Neolamprologus-cygnus_sm	1970-01-04 15:00:00	12.014056106198483	914.4966468990744	0.21947569694618413	0.07964307487668348	0.3386455283978296	0.40797244599995774	Neolamprologus cygnus	m	d
737	FISH20200914_c2_r0_Neolamprologus-cygnus_sm	1970-01-04 15:30:00	12.070335731583471	944.4999723007036	0.2062489612763836	0.10547892083541079	0.3069399206444425	0.43020448624800345	Neolamprologus cygnus	m	d
738	FISH20200914_c2_r0_Neolamprologus-cygnus_sm	1970-01-04 16:00:00	9.605484209443551	974.4957876066954	0.09583194767764106	0.32174925174592617	0.5339493179894753	0.4733582717492661	Neolamprologus cygnus	m	d
739	FISH20200914_c2_r0_Neolamprologus-cygnus_sm	1970-01-04 16:30:00	11.540189909958215	1004.500055395524	0.2067914912475072	0.058442277863948594	0.2797503251767456	0.41082132946548844	Neolamprologus cygnus	m	d
740	FISH20200914_c2_r0_Neolamprologus-cygnus_sm	1970-01-04 17:00:00	11.628097394875676	1034.4975615162934	0.21159388162270007	0.08119042340944359	0.20631884396718042	0.4111898229311367	Neolamprologus cygnus	m	d
741	FISH20200914_c2_r0_Neolamprologus-cygnus_sm	1970-01-04 17:30:00	10.777119856223944	1064.5000276992964	0.1632596532048086	0.08193451886322087	0.22815692898318557	0.42678929274951866	Neolamprologus cygnus	m	d
742	FISH20200914_c2_r0_Neolamprologus-cygnus_sm	1970-01-04 18:00:00	10.431282093659588	1094.4970906068163	0.13277916320310335	0.13283458021612635	0.32940173902270353	0.42333067534828667	Neolamprologus cygnus	m	d
743	FISH20200914_c2_r0_Neolamprologus-cygnus_sm	1970-01-04 18:30:00	10.322501404034174	1124.500055395524	0.14192333259472634	0.2713826722800798	0.45262394037232606	0.46847453137192074	Neolamprologus cygnus	m	d
744	FISH20200914_c2_r0_Neolamprologus-cygnus_sm	1970-01-04 19:00:00	13.963923705910087	1154.4975615162934	0.3078031478607848	0.04455774772777655	0.2591358585692867	0.48423507416359024	Neolamprologus cygnus	m	n
745	FISH20200914_c2_r0_Neolamprologus-cygnus_sm	1970-01-04 19:30:00	8.5759746746805	1184.5000830978893	0.17323139992244196	0.20569497534762618	0.23882404519855738	0.5936500237333985	Neolamprologus cygnus	m	n
746	FISH20200914_c2_r0_Neolamprologus-cygnus_sm	1970-01-04 20:00:00	6.61586260518421	1214.4959538853786	0.1254295532646048	0.22331227136681078	0.08469060610839928	0.5689642249099098	Neolamprologus cygnus	m	n
747	FISH20200914_c2_r0_Neolamprologus-cygnus_sm	1970-01-04 20:30:00	5.307182873482622	1244.500110791048	0.08913139818302682	0.5269776202082872	0.15370827009987428	0.6300834701110213	Neolamprologus cygnus	m	n
748	FISH20200914_c2_r0_Neolamprologus-cygnus_sm	1970-01-04 21:00:00	9.143094310381771	1274.4976169363777	0.1529594324983374	0.2001773442695633	0.45349442885835717	0.5008989115089132	Neolamprologus cygnus	m	n
749	FISH20200914_c2_r0_Neolamprologus-cygnus_sm	1970-01-04 21:30:00	5.399852515695356	1304.5001384964821	0.08470444850700792	0.4261813749930752	0.1266202623951745	0.35634338146466377	Neolamprologus cygnus	m	n
750	FISH20200914_c2_r0_Neolamprologus-cygnus_sm	1970-01-04 22:00:00	5.57462366725652	1334.4968685916976	0.09549409743390788	0.5231945906999944	0.15332363958336181	0.35288577987434633	Neolamprologus cygnus	m	n
751	FISH20200914_c2_r0_Neolamprologus-cygnus_sm	1970-01-04 22:30:00	5.357908311265105	1364.5001661865722	0.08048969643252825	0.564203412364281	0.25410939394284204	0.42980270167693263	Neolamprologus cygnus	m	n
752	FISH20200914_c2_r0_Neolamprologus-cygnus_sm	1970-01-04 23:00:00	5.319729071430918	1394.4980602970516	0.08950343604522279	0.5435047661272445	0.22567845233636086	0.37998978283905044	Neolamprologus cygnus	m	n
753	FISH20200914_c2_r0_Neolamprologus-cygnus_sm	1970-01-04 23:30:00	4.818849607055361	1424.500193895075	0.054124425239598914	0.6506564733255775	0.30503168180253903	0.3956222249225625	Neolamprologus cygnus	m	n
754	FISH20200914_c2_r0_Neolamprologus-cygnus_sm	1970-01-05 00:00:00	5.981534610068431	14.496924014853406	0.10014964252064512	0.4594579615363299	0.30329082941003666	0.41109668654186626	Neolamprologus cygnus	m	n
755	FISH20200914_c2_r0_Neolamprologus-cygnus_sm	1970-01-05 00:30:00	3.4533077899860407	44.49941831477481	0.058833305634036895	0.5970306354218603	0.05822902581657274	0.2925871605468153	Neolamprologus cygnus	m	n
756	FISH20200914_c2_r0_Neolamprologus-cygnus_sm	1970-01-05 01:00:00	4.634385364307851	74.49659147591863	0.097877293133071	0.5205342792218589	0.11039815425822065	0.3571779703001944	Neolamprologus cygnus	m	n
757	FISH20200914_c2_r0_Neolamprologus-cygnus_sm	1970-01-05 01:30:00	5.416796884722312	104.50024929366793	0.09733532768267686	0.41598803390393885	0.1350923976561154	0.3482065579974307	Neolamprologus cygnus	m	n
758	FISH20200914_c2_r0_Neolamprologus-cygnus_sm	1970-01-05 02:00:00	4.511531650786041	134.497034861165	0.08518539045613258	0.44371778529069444	0.08877994210875544	0.3654582575027642	Neolamprologus cygnus	m	n
759	FISH20200914_c2_r0_Neolamprologus-cygnus_sm	1970-01-05 02:30:00	4.676854787573763	164.49947371336768	0.09306963603124481	0.5270068140269237	0.08350819037231993	0.3552615857243397	Neolamprologus cygnus	m	n
760	FISH20200914_c2_r0_Neolamprologus-cygnus_sm	1970-01-05 03:00:00	4.807992103518766	194.49664689907442	0.07781411073546528	0.5279055589425262	0.1525706548957476	0.35686157293624476	Neolamprologus cygnus	m	n
761	FISH20200914_c2_r0_Neolamprologus-cygnus_sm	1970-01-05 03:30:00	6.227809479113968	224.5003600908537	0.1032075785275054	0.37964655697745275	0.2684938829743886	0.4167997191934449	Neolamprologus cygnus	m	n
762	FISH20200914_c2_r0_Neolamprologus-cygnus_sm	1970-01-05 04:00:00	3.2922383920064715	254.4970902843208	0.06229562711300782	0.5996231225405975	0.06027795633559039	0.34229826394586077	Neolamprologus cygnus	m	n
763	FISH20200914_c2_r0_Neolamprologus-cygnus_sm	1970-01-05 04:30:00	7.949717302307364	284.49952911196056	0.13301202149465405	0.30685280593872916	0.31025094893100996	0.5022502998688486	Neolamprologus cygnus	m	n
764	FISH20200914_c2_r0_Neolamprologus-cygnus_sm	1970-01-05 05:00:00	9.78779737177329	314.4972011306324	0.18611095715790058	0.18417114670509338	0.32337485828164586	0.47776340588498467	Neolamprologus cygnus	m	n
765	FISH20200914_c2_r0_Neolamprologus-cygnus_sm	1970-01-05 05:30:00	11.81271798955253	344.50047088803944	0.2161653094011412	0.22591546174727162	0.34134294892233624	0.44764776559196395	Neolamprologus cygnus	m	n
766	FISH20200914_c2_r0_Neolamprologus-cygnus_sm	1970-01-05 06:00:00	9.420599245809736	374.4978940367989	0.18981378851695854	0.10141875415650632	0.09702357312537468	0.47098290171886203	Neolamprologus cygnus	m	n
767	FISH20200914_c2_r0_Neolamprologus-cygnus_sm	1970-01-05 06:30:00	8.741346865211296	404.4995845105534	0.14902221483574318	0.24962605949808875	0.27155042920519423	0.4579546681550914	Neolamprologus cygnus	m	n
768	FISH20200914_c2_r0_Neolamprologus-cygnus_sm	1970-01-05 07:00:00	12.293200985849772	434.497311976944	0.23654602893088733	0.09261209333259436	0.5217668165324423	0.5783130884547909	Neolamprologus cygnus	m	d
769	FISH20200914_c2_r0_Neolamprologus-cygnus_sm	1970-01-05 07:30:00	11.833746304138472	464.5005262866323	0.19721899063763781	0.0891363359370672	0.5097704037954903	0.499959663957323	Neolamprologus cygnus	m	d
770	FISH20200914_c2_r0_Neolamprologus-cygnus_sm	1970-01-05 08:00:00	10.608998657796738	494.49733954107086	0.12786830728300633	0.39241769205187893	0.5663004014466302	0.5245795565043921	Neolamprologus cygnus	m	d
771	FISH20200914_c2_r0_Neolamprologus-cygnus_sm	1970-01-05 08:30:00	9.69506394512473	524.4996953077392	0.10248739682012077	0.30890255387513155	0.6072259012355113	0.5197526447186651	Neolamprologus cygnus	m	d
772	FISH20200914_c2_r0_Neolamprologus-cygnus_sm	1970-01-05 09:00:00	10.365893178988497	554.4965077605322	0.13786031042128602	0.15521064301552107	0.4216623347914371	0.455035539940655	Neolamprologus cygnus	m	d
773	FISH20200914_c2_r0_Neolamprologus-cygnus_sm	1970-01-05 09:30:00	10.434478893587073	584.5005816852251	0.15262312337266634	0.14032463575425183	0.4036984167550798	0.5259655235714242	Neolamprologus cygnus	m	d
774	FISH20200914_c2_r0_Neolamprologus-cygnus_sm	1970-01-05 10:00:00	10.898192435825822	614.4980602970517	0.16310130791398803	0.15523165595211705	0.5283192444651782	0.5097624002156338	Neolamprologus cygnus	m	d
775	FISH20200914_c2_r0_Neolamprologus-cygnus_sm	1970-01-05 10:30:00	9.812578778960718	644.4997507063321	0.13705611877458312	0.13522796520968366	0.23923648019098484	0.5326393051775393	Neolamprologus cygnus	m	d
776	FISH20200914_c2_r0_Neolamprologus-cygnus_sm	1970-01-05 11:00:00	10.345084575712454	674.496923673854	0.15614433789701235	0.14699850340890194	0.24853953842297533	0.5334521469596676	Neolamprologus cygnus	m	d
777	FISH20200914_c2_r0_Neolamprologus-cygnus_sm	1970-01-05 11:30:00	9.201521552648217	704.4998338134279	0.11633060048748062	0.14762907157101707	0.11442171424210112	0.5241333815909951	Neolamprologus cygnus	m	d
778	FISH20200914_c2_r0_Neolamprologus-cygnus_sm	1970-01-05 12:00:00	9.53291731224661	734.4977551133529	0.11817526744637215	0.24133917188625909	0.3079002158728403	0.5482737837135142	Neolamprologus cygnus	m	d
779	FISH20200914_c2_r0_Neolamprologus-cygnus_sm	1970-01-05 12:30:00	9.896086787749077	764.4999169021107	0.13101767215112736	0.22381031521799347	0.25734010434684745	0.5114762529023623	Neolamprologus cygnus	m	d
780	FISH20200914_c2_r0_Neolamprologus-cygnus_sm	1970-01-05 13:00:00	9.93240700079743	794.4979772790247	0.12684954280964256	0.18686616791354946	0.44779072794683555	0.524049572831895	Neolamprologus cygnus	m	d
781	FISH20200914_c2_r0_Neolamprologus-cygnus_sm	1970-01-05 13:30:00	9.780144119813508	824.4998892089519	0.15106359406159983	0.22994682029692	0.2040873194122579	0.49790512405212617	Neolamprologus cygnus	m	d
782	FISH20200914_c2_r0_Neolamprologus-cygnus_sm	1970-01-05 14:00:00	8.609516696027628	854.4981155082585	0.10414588183128257	0.2888260724975058	0.10763472006070827	0.5337785041510874	Neolamprologus cygnus	m	d
783	FISH20200914_c2_r0_Neolamprologus-cygnus_sm	1970-01-05 14:30:00	10.086605756087746	884.4999723007036	0.1427067752479087	0.12237549166251177	0.2798001332578841	0.49043934243336795	Neolamprologus cygnus	m	d
784	FISH20200914_c2_r0_Neolamprologus-cygnus_sm	1970-01-05 15:00:00	10.106832268902597	914.4970345324539	0.13308574912698853	0.13624521922288121	0.46900195945087747	0.4932829509972248	Neolamprologus cygnus	m	d
785	FISH20200914_c2_r0_Neolamprologus-cygnus_sm	1970-01-05 15:30:00	10.892754310881303	941.336189339139	0.15120443851394058	0.06903574689233795	0.3547540487605966	0.483794043181078	Neolamprologus cygnus	m	d
786	FISH20200914_c2_r0_Neolamprologus-cygnus_sm	1970-01-05 16:00:00	10.141110835079258	981.5497541069374	0.15245369885947474	0.01318405357329706	0.3652356808425955	0.5175715990262749	Neolamprologus cygnus	m	d
787	FISH20200914_c2_r0_Neolamprologus-cygnus_sm	1970-01-05 16:30:00	10.821335801226263	1004.5000276992964	0.19339648772921167	0.01850313002049748	0.3923951790839009	0.5246095555690155	Neolamprologus cygnus	m	d
788	FISH20200914_c2_r0_Neolamprologus-cygnus_sm	1970-01-05 17:00:00	11.574444618933512	1034.497894036799	0.21231434271780092	0.007703391709155398	0.41529048495754584	0.6138339817445541	Neolamprologus cygnus	m	d
789	FISH20200914_c2_r0_Neolamprologus-cygnus_sm	1970-01-05 17:30:00	11.171782843377652	1064.500055395524	0.18302681143363617	0.05445380013294926	0.4552352284738999	0.5815594731310288	Neolamprologus cygnus	m	d
790	FISH20200914_c2_r0_Neolamprologus-cygnus_sm	1970-01-05 18:00:00	10.033986564443332	1094.4987251967632	0.1403946347411595	0.10021061966522558	0.4186332930446681	0.4694550687454528	Neolamprologus cygnus	m	d
791	FISH20200914_c2_r0_Neolamprologus-cygnus_sm	1970-01-05 18:30:00	10.091924911226833	1124.5000830978893	0.14791424297822836	0.10708548002880727	0.4480029811472359	0.5651064911016345	Neolamprologus cygnus	m	d
792	FISH20200914_c2_r0_Neolamprologus-cygnus_sm	1970-01-05 19:00:00	11.61058172465646	1154.4979492295754	0.2478660902338987	0.1710453386542512	0.34538870530693044	0.46032419037632905	Neolamprologus cygnus	m	n
793	FISH20200914_c2_r0_Neolamprologus-cygnus_sm	1970-01-05 19:30:00	4.983937138345643	1184.500110791048	0.09638821183248393	0.4966208730334589	0.08871994834659784	0.4232647887997665	Neolamprologus cygnus	m	n
794	FISH20200914_c2_r0_Neolamprologus-cygnus_sm	1970-01-05 20:00:00	3.583074165954191	1214.4993627043502	0.07026877251316153	0.6402327514546966	0.05031814555587757	0.3511752413489889	Neolamprologus cygnus	m	n
795	FISH20200914_c2_r0_Neolamprologus-cygnus_sm	1970-01-05 20:30:00	3.8364074506690073	1244.5001384964821	0.08193451886322087	0.6206858345798016	0.0748729556287275	0.48269177588142304	Neolamprologus cygnus	m	n
796	FISH20200914_c2_r0_Neolamprologus-cygnus_sm	1970-01-05 21:00:00	4.670496658199672	1274.4981987474366	0.08729147037632323	0.44798536828687024	0.05815588574658503	0.4565441258058407	Neolamprologus cygnus	m	n
797	FISH20200914_c2_r0_Neolamprologus-cygnus_sm	1970-01-05 21:30:00	4.435701803154757	1304.5001661865722	0.07101706182140483	0.6022601373808997	0.07885218131173304	0.4332557269495022	Neolamprologus cygnus	m	n
798	FISH20200914_c2_r0_Neolamprologus-cygnus_sm	1970-01-05 22:00:00	3.7059380216164346	1334.4988360492184	0.060414588183128254	0.6259838155415143	0.05535949853161414	0.41299831960317884	Neolamprologus cygnus	m	n
799	FISH20200914_c2_r0_Neolamprologus-cygnus_sm	1970-01-05 22:30:00	3.9534594495525375	1364.500193895075	0.07877679906930364	0.6021827045593042	0.07474826695293299	0.5098895514530404	Neolamprologus cygnus	m	n
800	FISH20200914_c2_r0_Neolamprologus-cygnus_sm	1970-01-05 23:00:00	3.457106200419388	1394.4982541705924	0.049437454968685915	0.6587596297733193	0.06849356011393933	0.4590389579633906	Neolamprologus cygnus	m	n
801	FISH20200914_c2_r0_Neolamprologus-cygnus_sm	1970-01-05 23:30:00	4.510346326930963	1424.4994183147749	0.07135338762395435	0.6354218602847488	0.18398006587913313	0.4667526642379302	Neolamprologus cygnus	m	n
802	FISH20200914_c2_r0_Neolamprologus-cygnus_sm	1970-01-06 00:00:00	4.254452869219449	14.498725338062513	0.07005098647749945	0.48924850365772554	0.06126146157663319	0.3797841303064976	Neolamprologus cygnus	m	n
803	FISH20200914_c2_r0_Neolamprologus-cygnus_sm	1970-01-06 00:30:00	2.1442707937443672	44.50024929366794	0.035565896626225696	0.7314276217384078	0.036627926146136774	0.35164747630076176	Neolamprologus cygnus	m	n
804	FISH20200914_c2_r0_Neolamprologus-cygnus_sm	1970-01-06 01:00:00	7.447683355607271	74.49894701839946	0.11859898027045002	0.28790733761915316	0.2626790604504182	0.4718854251273574	Neolamprologus cygnus	m	n
805	FISH20200914_c2_r0_Neolamprologus-cygnus_sm	1970-01-06 01:30:00	6.3662155043955195	104.49947371336768	0.11905157608996732	0.3359924657913689	0.1046053469516789	0.3748635485269632	Neolamprologus cygnus	m	n
806	FISH20200914_c2_r0_Neolamprologus-cygnus_sm	1970-01-06 02:00:00	6.124511128988981	134.49891936824605	0.12042116929897478	0.4342477140482128	0.10834955243646958	0.36330648824870826	Neolamprologus cygnus	m	n
807	FISH20200914_c2_r0_Neolamprologus-cygnus_sm	1970-01-06 02:30:00	5.120475521667729	164.5003600908537	0.09013351060883054	0.40856462245858954	0.09346897452852586	0.40139067392334205	Neolamprologus cygnus	m	n
808	FISH20200914_c2_r0_Neolamprologus-cygnus_sm	1970-01-06 03:00:00	4.4785044478879685	194.49914103629814	0.06821834303131061	0.5013577168190635	0.0705313754887696	0.41533538861604435	Neolamprologus cygnus	m	n
809	FISH20200914_c2_r0_Neolamprologus-cygnus_sm	1970-01-06 03:30:00	7.499509626928293	224.49952911196056	0.12071353387623954	0.4260151792144479	0.1990063065691182	0.40554060395297975	Neolamprologus cygnus	m	n
810	FISH20200914_c2_r0_Neolamprologus-cygnus_sm	1970-01-06 04:00:00	7.307312903125466	254.49911337692564	0.14324504045217776	0.3089327274742325	0.16058650719058365	0.6198592282722316	Neolamprologus cygnus	m	n
811	FISH20200914_c2_r0_Neolamprologus-cygnus_sm	1970-01-06 04:30:00	9.139062196946975	284.50047088803944	0.12326186914852363	0.23954351559470388	0.5627245965233466	0.5656731137766334	Neolamprologus cygnus	m	n
812	FISH20200914_c2_r0_Neolamprologus-cygnus_sm	1970-01-06 05:00:00	9.218176862594966	314.4991964533112	0.12668329177057355	0.343585480742588	0.514917221883198	0.620918963058521	Neolamprologus cygnus	m	n
813	FISH20200914_c2_r0_Neolamprologus-cygnus_sm	1970-01-06 05:30:00	9.812342624523001	344.4995845105534	0.15301091352279653	0.2931139549055454	0.523966000327037	0.5803442633290392	Neolamprologus cygnus	m	n
814	FISH20200914_c2_r0_Neolamprologus-cygnus_sm	1970-01-06 06:00:00	9.723598332199208	374.49939037907336	0.13727554865883396	0.34216360008867214	0.5714181547489399	0.5581987637370617	Neolamprologus cygnus	m	n
815	FISH20200914_c2_r0_Neolamprologus-cygnus_sm	1970-01-06 06:30:00	9.740962354936057	404.5005262866323	0.17655531549498643	0.2733920558417816	0.40164004940013665	0.5482409479996639	Neolamprologus cygnus	m	n
816	FISH20200914_c2_r0_Neolamprologus-cygnus_sm	1970-01-06 07:00:00	10.060018993438009	434.49941805686416	0.14543036080474422	0.28531840603003933	0.48895655946443817	0.5072055182048113	Neolamprologus cygnus	m	d
817	FISH20200914_c2_r0_Neolamprologus-cygnus_sm	1970-01-06 07:30:00	10.41417680788081	464.49969530773916	0.12342806492715085	0.28613373220320204	0.5224855524319202	0.5079454106102017	Neolamprologus cygnus	m	d
818	FISH20200914_c2_r0_Neolamprologus-cygnus_sm	1970-01-06 08:00:00	8.413898950156467	494.49936263370836	0.07964307487668348	0.5311201019786067	0.6282024663136898	0.47463476309648983	Neolamprologus cygnus	m	d
819	FISH20200914_c2_r0_Neolamprologus-cygnus_sm	1970-01-06 08:30:00	9.106012859291816	524.5005816852251	0.10991080826547006	0.31699074843498976	0.4212542475741292	0.45338546893780707	Neolamprologus cygnus	m	d
820	FISH20200914_c2_r0_Neolamprologus-cygnus_sm	1970-01-06 09:00:00	8.918072090688167	554.4996120594103	0.1148304145422301	0.3019286189315008	0.26827138227401753	0.4660730885940344	Neolamprologus cygnus	m	d
821	FISH20200914_c2_r0_Neolamprologus-cygnus_sm	1970-01-06 09:30:00	6.942615453089872	584.4997507063321	0.0811589385629605	0.43831366683286244	0.1819350879122053	0.4916355458583546	Neolamprologus cygnus	m	d
822	FISH20200914_c2_r0_Neolamprologus-cygnus_sm	1970-01-06 10:00:00	8.154931988390466	614.4995843724023	0.10518149071765032	0.2739817123857024	0.12035093535044163	0.44466949846474507	Neolamprologus cygnus	m	d
823	FISH20200914_c2_r0_Neolamprologus-cygnus_sm	1970-01-06 10:30:00	8.508839667714106	644.5006370838181	0.08398426679962329	0.38856573043044706	0.4742712867419453	0.5385668417871449	Neolamprologus cygnus	m	d
824	FISH20200914_c2_r0_Neolamprologus-cygnus_sm	1970-01-06 11:00:00	6.6201606823408135	674.4995843263315	0.032865931386133126	0.8213157457185613	0.6466171865699046	0.5757999700421428	Neolamprologus cygnus	m	d
825	FISH20200914_c2_r0_Neolamprologus-cygnus_sm	1970-01-06 11:30:00	8.13996034129486	704.4998061049249	0.09905268406182482	0.3808653260207191	0.2923382909216016	0.5919092555252635	Neolamprologus cygnus	m	d
826	FISH20200914_c2_r0_Neolamprologus-cygnus_sm	1970-01-06 12:00:00	7.7044376738544464	734.4987529789946	0.07393448982985092	0.550130244416117	0.5503355277665816	0.5568593605251437	Neolamprologus cygnus	m	d
827	FISH20200914_c2_r0_Neolamprologus-cygnus_sm	1970-01-06 12:30:00	8.164797236698522	764.4998338134279	0.09439397296698426	0.48598493241746066	0.5772001060380749	0.5481548439154922	Neolamprologus cygnus	m	d
828	FISH20200914_c2_r0_Neolamprologus-cygnus_sm	1970-01-06 13:00:00	9.109602451556436	794.5000831347337	0.12398159951227623	0.43451754142880894	0.48849542541289986	0.5920861377431335	Neolamprologus cygnus	m	d
829	FISH20200914_c2_r0_Neolamprologus-cygnus_sm	1970-01-06 13:30:00	8.6354808952272	824.4999169021107	0.09212785995235721	0.5593595922663565	0.4659593220350336	0.5433566199231237	Neolamprologus cygnus	m	d
830	FISH20200914_c2_r0_Neolamprologus-cygnus_sm	1970-01-06 14:00:00	7.800448637800493	854.499279538905	0.08168920416759033	0.6033030370206163	0.332995008508888	0.516376126969118	Neolamprologus cygnus	m	d
831	FISH20200914_c2_r0_Neolamprologus-cygnus_sm	1970-01-06 14:30:00	5.526189861422155	884.4998892089519	0.08436738311544427	0.49163527586970973	0.08658169785438251	0.4832389616238552	Neolamprologus cygnus	m	d
832	FISH20200914_c2_r0_Neolamprologus-cygnus_sm	1970-01-06 15:00:00	4.321813256218361	914.5001385425326	0.060072042116929895	0.6254918259905791	0.04150273862171515	0.458453887909787	Neolamprologus cygnus	m	d
833	FISH20200914_c2_r0_Neolamprologus-cygnus_sm	1970-01-06 15:30:00	4.429351446773112	944.4999723007036	0.07340313556035677	0.6014071242590439	0.08907390791547148	0.5860773971371622	Neolamprologus cygnus	m	d
834	FISH20200914_c2_r0_Neolamprologus-cygnus_sm	1970-01-06 16:00:00	6.048535012565504	974.4993072105526	0.049825417059247354	0.5919747270409577	0.3287818810820026	0.4996102882985997	Neolamprologus cygnus	m	d
835	FISH20200914_c2_r0_Neolamprologus-cygnus_sm	1970-01-06 16:30:00	4.830868349280085	1004.499944604476	0.06658541989807223	0.5882450697983603	0.10347992673732564	0.5955267042528823	Neolamprologus cygnus	m	d
836	FISH20200914_c2_r0_Neolamprologus-cygnus_sm	1970-01-06 17:00:00	3.646730022885263	1034.500221680337	0.046774551097317665	0.671802261139437	0.03935420365523711	0.6020497078650386	Neolamprologus cygnus	m	d
837	FISH20200914_c2_r0_Neolamprologus-cygnus_sm	1970-01-06 17:30:00	3.047027366116358	1064.4999723007036	0.04514985319372888	0.7214004764278987	0.03993937285110634	0.5807168216868029	Neolamprologus cygnus	m	d
838	FISH20200914_c2_r0_Neolamprologus-cygnus_sm	1970-01-06 18:00:00	5.565958799513804	1094.49927945904	0.09161955437312937	0.4410819199645272	0.05590530454116084	0.6433419328649777	Neolamprologus cygnus	m	d
839	FISH20200914_c2_r0_Neolamprologus-cygnus_sm	1970-01-06 18:30:00	6.433528199124795	1124.500055395524	0.09528030135165079	0.4138599601152227	0.059413289436421914	0.5605875851748399	Neolamprologus cygnus	m	d
840	FISH20200914_c2_r0_Neolamprologus-cygnus_sm	1970-01-06 19:00:00	7.116412350540958	1154.5006927894474	0.17569140386853627	0.41628332317242145	0.09188204813844518	0.585212424765374	Neolamprologus cygnus	m	n
841	FISH20200914_c2_r0_Neolamprologus-cygnus_sm	1970-01-06 19:30:00	6.2528863007287825	1184.5000276992964	0.1274167636142042	0.5651210459254334	0.15954685959432274	0.6394746453276635	Neolamprologus cygnus	m	n
842	FISH20200914_c2_r0_Neolamprologus-cygnus_sm	1970-01-06 20:00:00	3.1959596619122794	1214.4998614267502	0.048057203037525635	0.6375478077711878	0.037336154924717105	0.6512668417299277	Neolamprologus cygnus	m	n
843	FISH20200914_c2_r0_Neolamprologus-cygnus_sm	1970-01-06 20:30:00	3.9997430001570335	1244.500055395524	0.07954797252382008	0.6772102814092621	0.036563179682992365	0.6682681350955723	Neolamprologus cygnus	m	n
844	FISH20200914_c2_r0_Neolamprologus-cygnus_sm	1970-01-06 21:00:00	2.00985737594661	1274.5006649673057	0.028371938379696333	0.8145849495733126	0.036714164171924114	0.7078615342145699	Neolamprologus cygnus	m	n
845	FISH20200914_c2_r0_Neolamprologus-cygnus_sm	1970-01-06 21:30:00	1.4640230450025997	1304.5000830978893	0.02781009362362196	0.8472660794415822	0.035465141481475844	0.7067069869134176	Neolamprologus cygnus	m	n
846	FISH20200914_c2_r0_Neolamprologus-cygnus_sm	1970-01-06 22:00:00	2.9108825129272753	1334.4998891598316	0.05314786078474839	0.7020616271336733	0.053659366396072834	0.6925783590327261	Neolamprologus cygnus	m	n
847	FISH20200914_c2_r0_Neolamprologus-cygnus_sm	1970-01-06 22:30:00	3.269792928540919	1364.500110791048	0.05035453135386661	0.6707844006204299	0.07723642274116001	0.7124812095223045	Neolamprologus cygnus	m	n
848	FISH20200914_c2_r0_Neolamprologus-cygnus_sm	1970-01-06 23:00:00	1.7272504762533885	1394.5007482126032	0.020007759241811227	0.8325112231890484	0.022369689863068958	0.7090032602586479	Neolamprologus cygnus	m	n
849	FISH20200914_c2_r0_Neolamprologus-cygnus_sm	1970-01-06 23:30:00	1.8841823608765367	1424.5001384964821	0.019888094842391003	0.8194559858179602	0.025333140526142238	0.5554436676982475	Neolamprologus cygnus	m	n
850	FISH20200914_c2_r0_Neolamprologus-cygnus_sm	1970-01-07 00:00:00	2.7230574306812665	14.500055432372505	0.041019955654102	0.7842017738359202	0.03531368693939104	0.695229654851628	Neolamprologus cygnus	m	n
851	FISH20200914_c2_r0_Neolamprologus-cygnus_sm	1970-01-07 00:30:00	3.0504799655367507	44.50016618657212	0.04553512076224241	0.7514402836250831	0.04615242103543255	0.6834961502930872	Neolamprologus cygnus	m	n
852	FISH20200914_c2_r0_Neolamprologus-cygnus_sm	1970-01-07 01:00:00	2.757751609525223	74.50108063175395	0.03873649210307564	0.7268495428096425	0.029487124752733223	0.674238030179147	Neolamprologus cygnus	m	n
853	FISH20200914_c2_r0_Neolamprologus-cygnus_sm	1970-01-07 01:30:00	2.8783881751084643	104.50019389507507	0.05163148856019057	0.7328679851531771	0.06803373991883649	0.6996453023290381	Neolamprologus cygnus	m	n
854	FISH20200914_c2_r0_Neolamprologus-cygnus_sm	1970-01-07 02:00:00	3.345062787773989	134.50055426227692	0.05925063740161845	0.7070169604256734	0.05120847595958087	0.6561345545616685	Neolamprologus cygnus	m	n
855	FISH20200914_c2_r0_Neolamprologus-cygnus_sm	1970-01-07 02:30:00	2.9603918304902725	164.4994183147748	0.054069026646723174	0.728823887873248	0.05116871783722231	0.6843619475527917	Neolamprologus cygnus	m	n
856	FISH20200914_c2_r0_Neolamprologus-cygnus_sm	1970-01-07 03:00:00	3.5826147778329287	194.50041562759768	0.05912995289553893	0.6672762538099196	0.0453316189218092	0.6726945930038102	Neolamprologus cygnus	m	n
857	FISH20200914_c2_r0_Neolamprologus-cygnus_sm	1970-01-07 03:30:00	3.932754232205807	224.50024929366793	0.05345964212509002	0.6179159049360147	0.04300922478622999	0.47031182638103713	Neolamprologus cygnus	m	n
858	FISH20200914_c2_r0_Neolamprologus-cygnus_sm	1970-01-07 04:00:00	3.858433878314542	254.50030479357162	0.07669714602382932	0.628761429758936	0.05309217724403232	0.6663811166810024	Neolamprologus cygnus	m	n
859	FISH20200914_c2_r0_Neolamprologus-cygnus_sm	1970-01-07 04:30:00	2.542440215450096	284.4994737133677	0.039166805163148855	0.7826159215555925	0.03255487431464766	0.6729708234453493	Neolamprologus cygnus	m	n
860	FISH20200914_c2_r0_Neolamprologus-cygnus_sm	1970-01-07 05:00:00	6.0320586927283655	314.5004710446107	0.13482959268495429	0.3802715433638127	0.07322496042538937	0.6668752423083376	Neolamprologus cygnus	m	n
861	FISH20200914_c2_r0_Neolamprologus-cygnus_sm	1970-01-07 05:30:00	2.1752135755768065	344.50030469226084	0.039166805163148855	0.7570771702398759	0.03661462044180948	0.7360635023576847	Neolamprologus cygnus	m	n
862	FISH20200914_c2_r0_Neolamprologus-cygnus_sm	1970-01-07 06:00:00	3.186289273301454	374.50058194313584	0.05908108407692734	0.7031535775647065	0.03552557309803404	0.681047188358476	Neolamprologus cygnus	m	n
863	FISH20200914_c2_r0_Neolamprologus-cygnus_sm	1970-01-07 06:30:00	4.360184437427612	404.4994737133677	0.09201706276660573	0.5201373885103319	0.0403885031350321	0.690521740788538	Neolamprologus cygnus	m	n
864	FISH20200914_c2_r0_Neolamprologus-cygnus_sm	1970-01-07 07:00:00	5.433339884951396	434.50052646162374	0.12141867553338875	0.5398725408700471	0.10607871057502422	0.518888454356311	Neolamprologus cygnus	m	d
865	FISH20200914_c2_r0_Neolamprologus-cygnus_sm	1970-01-07 07:30:00	4.118415209564422	464.5004154894466	0.07030081435931528	0.5129355714364855	0.04182648156506721	0.6759745893085749	Neolamprologus cygnus	m	d
866	FISH20200914_c2_r0_Neolamprologus-cygnus_sm	1970-01-07 08:00:00	5.17391143605564	494.501080751538	0.09410851853904562	0.5185390456132573	0.051834883200295764	0.6570258218853151	Neolamprologus cygnus	m	d
867	FISH20200914_c2_r0_Neolamprologus-cygnus_sm	1970-01-07 08:30:00	4.1193044894132065	524.4995291119606	0.05434601961110188	0.6391335660074234	0.03412678846658083	0.6918075861321359	Neolamprologus cygnus	m	d
868	FISH20200914_c2_r0_Neolamprologus-cygnus_sm	1970-01-07 09:00:00	3.030012822974557	554.5011084016847	0.03269784970073154	0.745178452671248	0.03078100125841972	0.7148968509201723	Neolamprologus cygnus	m	d
869	FISH20200914_c2_r0_Neolamprologus-cygnus_sm	1970-01-07 09:30:00	3.9063491792753644	584.5004708880394	0.051908481524569276	0.6940889701401585	0.03160598512338025	0.6746641474410034	Neolamprologus cygnus	m	d
870	FISH20200914_c2_r0_Neolamprologus-cygnus_sm	1970-01-07 10:00:00	4.001240898530702	614.5009975615163	0.05974285080913323	0.6839392595876745	0.04753193100986257	0.6418699978012767	Neolamprologus cygnus	m	d
871	FISH20200914_c2_r0_Neolamprologus-cygnus_sm	1970-01-07 10:30:00	4.863148069689358	644.4995845105534	0.07395712148911418	0.621461414880062	0.042372140968154365	0.6842377238241311	Neolamprologus cygnus	m	d
872	FISH20200914_c2_r0_Neolamprologus-cygnus_sm	1970-01-07 11:00:00	2.0950069959010156	674.501163821769	0.016238084681888715	0.8392263356240302	0.023923728569502378	0.6889119423396046	Neolamprologus cygnus	m	d
873	FISH20200914_c2_r0_Neolamprologus-cygnus_sm	1970-01-07 11:30:00	4.669367801550882	704.5005262866323	0.07218436651709047	0.5994681735083929	0.053375623715340874	0.592766749019894	Neolamprologus cygnus	m	d
874	FISH20200914_c2_r0_Neolamprologus-cygnus_sm	1970-01-07 12:00:00	4.247449954330588	734.5011915978496	0.06412459125422601	0.6042232444715402	0.0543118461721024	0.6993913499015292	Neolamprologus cygnus	m	d
875	FISH20200914_c2_r0_Neolamprologus-cygnus_sm	1970-01-07 12:30:00	3.0741227733755982	764.4996953077392	0.0416597418425572	0.786992410392776	0.04598443048489023	0.7191732499036803	Neolamprologus cygnus	m	d
876	FISH20200914_c2_r0_Neolamprologus-cygnus_sm	1970-01-07 13:00:00	3.5816393069761467	794.501357867317	0.05104472648672615	0.7049825417059248	0.03920292460123454	0.6993967680511459	Neolamprologus cygnus	m	d
877	FISH20200914_c2_r0_Neolamprologus-cygnus_sm	1970-01-07 13:30:00	3.8323906195145403	824.5005262866323	0.059498088748545785	0.7316492161099108	0.044009495753970715	0.7299529585838559	Neolamprologus cygnus	m	d
878	FISH20200914_c2_r0_Neolamprologus-cygnus_sm	1970-01-07 14:00:00	2.5323021063939932	854.5014963422744	0.03147860784748393	0.8014852582575925	0.03548057417216046	0.735332753021431	Neolamprologus cygnus	m	d
879	FISH20200914_c2_r0_Neolamprologus-cygnus_sm	1970-01-07 14:30:00	3.020979058289657	884.4997507063321	0.05157608996731483	0.7722009860949531	0.03079910712865748	0.6347216491495381	Neolamprologus cygnus	m	d
880	FISH20200914_c2_r0_Neolamprologus-cygnus_sm	1970-01-07 15:00:00	2.2896068581174793	914.5026886191031	0.03132102666444925	0.8329730029380786	0.03368130380147968	0.7519027849706984	Neolamprologus cygnus	m	d
881	FISH20200914_c2_r0_Neolamprologus-cygnus_sm	1970-01-07 15:30:00	2.1109238579273963	944.5005816852251	0.026258933023101214	0.8493712259708603	0.034732156171810934	0.7420782550819398	Neolamprologus cygnus	m	d
882	FISH20200914_c2_r0_Neolamprologus-cygnus_sm	1970-01-07 16:00:00	1.9778494305815233	974.5021340280472	0.02000997727398703	0.8224045230308741	0.021382145502412873	0.7129831338010523	Neolamprologus cygnus	m	d
883	FISH20200914_c2_r0_Neolamprologus-cygnus_sm	1970-01-07 16:30:00	2.796955936836093	1004.4997507063321	0.029416652817018447	0.7739183424741012	0.023621725687922233	0.7204139075966862	Neolamprologus cygnus	m	d
884	FISH20200914_c2_r0_Neolamprologus-cygnus_sm	1970-01-07 17:00:00	2.890691932214869	1034.5013025885482	0.023723740369159137	0.8459065462003215	0.025176456915606535	0.7222118300124598	Neolamprologus cygnus	m	d
885	FISH20200914_c2_r0_Neolamprologus-cygnus_sm	1970-01-07 17:30:00	7.0506503867083286	1064.4998338134278	0.11189895856414801	0.3730334588965212	0.18596616186076237	0.630322430977198	Neolamprologus cygnus	m	d
886	FISH20200914_c2_r0_Neolamprologus-cygnus_sm	1970-01-07 18:00:00	4.629868919053422	1094.5025777482122	0.05105604523532346	0.6388935085093409	0.07585498267533927	0.6401690606578632	Neolamprologus cygnus	m	d
887	FISH20200914_c2_r0_Neolamprologus-cygnus_sm	1970-01-07 18:30:00	2.165938459885249	1124.499806104925	0.021328458257160267	0.8514763725001385	0.03181674850278628	0.7197747292505082	Neolamprologus cygnus	m	d
888	FISH20200914_c2_r0_Neolamprologus-cygnus_sm	1970-01-07 19:00:00	7.4744844113286835	1154.5017462165308	0.17096291368701147	0.3588336382282832	0.06949938443208489	0.6814128338588636	Neolamprologus cygnus	m	n
889	FISH20200914_c2_r0_Neolamprologus-cygnus_sm	1970-01-07 19:30:00	3.6119673002419277	1184.4998338134278	0.07096166629736317	0.6130622645690228	0.0332251809642869	0.7345834595057149	Neolamprologus cygnus	m	n
890	FISH20200914_c2_r0_Neolamprologus-cygnus_sm	1970-01-07 20:00:00	2.7146377694416923	1214.5023833277908	0.04733399844806562	0.777851679414699	0.0275529471180124	0.773600679654192	Neolamprologus cygnus	m	n
891	FISH20200914_c2_r0_Neolamprologus-cygnus_sm	1970-01-07 20:30:00	2.294737817901146	1244.499806104925	0.04221372777131461	0.8057171347847765	0.03649788171513512	0.7848645854171425	Neolamprologus cygnus	m	n
892	FISH20200914_c2_r0_Neolamprologus-cygnus_sm	1970-01-07 21:00:00	1.891942554140074	1274.5022172949002	0.01967849223946785	0.8323725055432373	0.023958591515324458	0.7526293685450977	Neolamprologus cygnus	m	n
893	FISH20200914_c2_r0_Neolamprologus-cygnus_sm	1970-01-07 21:30:00	2.2935755526118804	1304.499889208952	0.02935962774207844	0.8573011300686905	0.03092007446764929	0.7194328400912842	Neolamprologus cygnus	m	n
894	FISH20200914_c2_r0_Neolamprologus-cygnus_sm	1970-01-07 22:00:00	2.471235948722692	1334.5025496064738	0.031482097328455826	0.8068395964970624	0.028468400854532547	0.7600773574039209	Neolamprologus cygnus	m	n
895	FISH20200914_c2_r0_Neolamprologus-cygnus_sm	1970-01-07 22:30:00	2.486700664710929	1364.4999169021107	0.022381031521799346	0.8643842446401862	0.0268010358699974	0.7362224771384608	Neolamprologus cygnus	m	n
896	FISH20200914_c2_r0_Neolamprologus-cygnus_sm	1970-01-07 23:00:00	2.1734707365685955	1394.5019677401474	0.019067679175212016	0.8477357130979436	0.02506040705200686	0.7107904590708947	Neolamprologus cygnus	m	n
897	FISH20200914_c2_r0_Neolamprologus-cygnus_sm	1970-01-07 23:30:00	2.8975537996744722	1424.499889208952	0.0443718147573676	0.7996897850653667	0.04167026608208586	0.7443042901579406	Neolamprologus cygnus	m	n
898	FISH20200914_c2_r0_Neolamprologus-cygnus_sm	1970-01-08 00:00:00	2.658631787919373	14.503409279893564	0.03159820389156827	0.7603525694328954	0.03435121854980399	0.7440271130134826	Neolamprologus cygnus	m	n
899	FISH20200914_c2_r0_Neolamprologus-cygnus_sm	1970-01-08 00:30:00	1.8607438882272145	44.49997230070356	0.01512381585507728	0.870810481413772	0.026280690778606158	0.8127623464677485	Neolamprologus cygnus	m	n
900	FISH20200914_c2_r0_Neolamprologus-cygnus_sm	1970-01-08 01:00:00	3.534990287142589	74.50152413678435	0.057695505182065066	0.691570138003658	0.043455772740275705	0.7481753534467607	Neolamprologus cygnus	m	n
901	FISH20200914_c2_r0_Neolamprologus-cygnus_sm	1970-01-08 01:30:00	2.971784901539237	104.49994460447596	0.03340350099711943	0.7898847773099934	0.03024880121407799	0.7532861617693729	Neolamprologus cygnus	m	n
902	FISH20200914_c2_r0_Neolamprologus-cygnus_sm	1970-01-08 02:00:00	3.181175369633893	134.50266045892917	0.05154639175257732	0.7248087795144662	0.0453132017236708	0.7012301687553573	Neolamprologus cygnus	m	n
903	FISH20200914_c2_r0_Neolamprologus-cygnus_sm	1970-01-08 02:30:00	3.2619364828802744	164.50002769929642	0.041825937621184424	0.7782948313112847	0.036327669120101026	0.6960744060644872	Neolamprologus cygnus	m	n
904	FISH20200914_c2_r0_Neolamprologus-cygnus_sm	1970-01-08 03:00:00	3.9905130401468156	194.502327901563	0.06778627646602373	0.6150648486863984	0.051382959733763126	0.7233653270226242	Neolamprologus cygnus	m	n
905	FISH20200914_c2_r0_Neolamprologus-cygnus_sm	1970-01-08 03:30:00	4.456925981649418	224.50005539552404	0.08968535342344339	0.6089629957899402	0.052151455044607414	0.7009481096249083	Neolamprologus cygnus	m	n
906	FISH20200914_c2_r0_Neolamprologus-cygnus_sm	1970-01-08 04:00:00	4.019028284282172	254.50321472120606	0.0796474891918856	0.559638620995455	0.05426187688797575	0.7089500012279205	Neolamprologus cygnus	m	n
907	FISH20200914_c2_r0_Neolamprologus-cygnus_sm	1970-01-08 04:30:00	2.8626224888452056	284.5000276992964	0.04121655309955127	0.7105977508171293	0.03392937867715665	0.7361026537053674	Neolamprologus cygnus	m	n
908	FISH20200914_c2_r0_Neolamprologus-cygnus_sm	1970-01-08 05:00:00	2.2976893889755816	314.5026883210465	0.022836871570312067	0.8748960700626351	0.03574461393827016	0.7638460076961762	Neolamprologus cygnus	m	n
909	FISH20200914_c2_r0_Neolamprologus-cygnus_sm	1970-01-08 05:30:00	4.281889162417677	344.5001107910481	0.08652780855306891	0.6239751828052293	0.0522068505686453	0.7646155054215287	Neolamprologus cygnus	m	n
910	FISH20200914_c2_r0_Neolamprologus-cygnus_sm	1970-01-08 06:00:00	3.239535727179328	374.5041853761295	0.06502577748212207	0.7518155108376295	0.05299653704318895	0.7408852442247316	Neolamprologus cygnus	m	n
911	FISH20200914_c2_r0_Neolamprologus-cygnus_sm	1970-01-08 06:30:00	2.3743206599703597	404.50008309788933	0.03467951914021384	0.7802337820619356	0.027759967102268905	0.7444615228565404	Neolamprologus cygnus	m	n
912	FISH20200914_c2_r0_Neolamprologus-cygnus_sm	1970-01-08 07:00:00	5.017216022857209	434.50274375034644	0.1126877667535059	0.630730003880051	0.07531100274951175	0.7049537876556508	Neolamprologus cygnus	m	d
913	FISH20200914_c2_r0_Neolamprologus-cygnus_sm	1970-01-08 07:30:00	2.7579849517078014	464.50016618657213	0.04016175493020164	0.6961001551074674	0.02534261545865887	0.7225514614264062	Neolamprologus cygnus	m	d
914	FISH20200914_c2_r0_Neolamprologus-cygnus_sm	1970-01-08 08:00:00	3.717420934006754	484.0769230769231	0.056373886161120206	0.5846517548645208	0.03933535842001134	0.7158909470301961	Neolamprologus cygnus	m	d
915	FISH20200914_c2_r1_Neolamprologus-cygnus_sf	1970-01-02 00:00:00	38.2121283777964	14.4971168773564	0.35883787979596365	0.5190729651807496	0.28055354095125395	0.6847608620533358	Neolamprologus cygnus	f	n
916	FISH20200914_c2_r1_Neolamprologus-cygnus_sf	1970-01-02 00:30:00	26.212281297237883	44.50058168522519	0.2537255553708936	0.6548667663841339	0.23118086573895041	0.31667316261607226	Neolamprologus cygnus	f	n
917	FISH20200914_c2_r1_Neolamprologus-cygnus_sf	1970-01-02 01:00:00	38.569953273527034	74.4944573772309	0.3966855115840816	0.424675756568008	0.43219767230499534	0.6955776074323247	Neolamprologus cygnus	f	n
918	FISH20200914_c2_r1_Neolamprologus-cygnus_sf	1970-01-02 01:30:00	3.982909460574411	104.49975070633207	0.04116115450667553	0.859287574095618	0.044201981398116014	0.36766232090583834	Neolamprologus cygnus	f	n
919	FISH20200914_c2_r1_Neolamprologus-cygnus_sf	1970-01-02 02:00:00	1.6606973123508089	134.49423567232014	0.02760226139008979	0.9314377563463031	0.019762505499591666	0.09205913792648032	Neolamprologus cygnus	f	n
920	FISH20200914_c2_r1_Neolamprologus-cygnus_sf	1970-01-02 02:30:00	5.8825864798222725	164.5005816852252	0.10880283640795524	0.6320425461193285	0.08644339657375484	0.170424483249684	Neolamprologus cygnus	f	n
921	FISH20200914_c2_r1_Neolamprologus-cygnus_sf	1970-01-02 03:00:00	1.0210155003694132	194.4938470066519	0.003880266075388027	1.0	0.013197294487060411	0.09388450823722014	Neolamprologus cygnus	f	n
922	FISH20200914_c2_r1_Neolamprologus-cygnus_sf	1970-01-02 03:30:00	21.4714177617004	224.49980610492494	0.27776854467896517	0.5432940003323915	0.2090829347903554	0.1816955837487414	Neolamprologus cygnus	f	n
923	FISH20200914_c2_r1_Neolamprologus-cygnus_sf	1970-01-02 04:00:00	10.668873153032642	254.49068529607453	0.15535595475715236	0.5958083832335329	0.23388940717598558	0.19989579246066738	Neolamprologus cygnus	f	n
924	FISH20200914_c2_r1_Neolamprologus-cygnus_sf	1970-01-02 04:30:00	5.57355553164803	284.49983381342787	0.0566142255705739	0.8941391535563926	0.05670146289518427	0.09698067528525366	Neolamprologus cygnus	f	n
925	FISH20200914_c2_r1_Neolamprologus-cygnus_sf	1970-01-02 05:00:00	2.1227384945187606	314.4950116395078	0.029486753131581864	0.8865425119166389	0.030431049387992536	0.11338140643817556	Neolamprologus cygnus	f	n
926	FISH20200914_c2_r1_Neolamprologus-cygnus_sf	1970-01-02 05:30:00	2.7373654528777136	344.49991690211067	0.04276771370007202	0.865049027754695	0.03081968239745815	0.11619729198128737	Neolamprologus cygnus	f	n
927	FISH20200914_c2_r1_Neolamprologus-cygnus_sf	1970-01-02 06:00:00	1.1507195526849716	374.4948179349332	0.0014410020506567644	1.0	0.012564489661171433	0.08779634581033412	Neolamprologus cygnus	f	n
928	FISH20200914_c2_r1_Neolamprologus-cygnus_sf	1970-01-02 06:30:00	1.6109510614541067	404.4998892089519	0.017837358741413695	0.9400620429869266	0.019340607465255132	0.10007381699416847	Neolamprologus cygnus	f	n
929	FISH20200914_c2_r1_Neolamprologus-cygnus_sf	1970-01-02 07:00:00	18.640259098094443	434.4944847846572	0.4000886868798847	0.10775455905991907	0.3803906285235055	0.3980343042863021	Neolamprologus cygnus	f	d
930	FISH20200914_c2_r1_Neolamprologus-cygnus_sf	1970-01-02 07:30:00	13.394131241213909	464.49991690211067	0.289568444961498	0.05312725056783558	0.5146483686146731	0.4692501751283941	Neolamprologus cygnus	f	d
931	FISH20200914_c2_r1_Neolamprologus-cygnus_sf	1970-01-02 08:00:00	10.598628585864528	494.4937087744582	0.19705116124383348	0.18934648855384956	0.49249858242148115	0.45904184715353974	Neolamprologus cygnus	f	d
932	FISH20200914_c2_r1_Neolamprologus-cygnus_sf	1970-01-02 08:30:00	2.4588399461475396	524.499944604476	0.04492576999778418	0.7956459118103257	0.06561844973733538	0.5399696734089838	Neolamprologus cygnus	f	d
933	FISH20200914_c2_r1_Neolamprologus-cygnus_sf	1970-01-02 09:00:00	4.283465408422977	554.4951499362563	0.08752286458622027	0.6630452857380411	0.08752930218564214	0.5456551671381141	Neolamprologus cygnus	f	d
934	FISH20200914_c2_r1_Neolamprologus-cygnus_sf	1970-01-02 09:30:00	6.592045641690472	584.4999723007036	0.09611655863941056	0.45753697856074454	0.26113621011767185	0.40416577867619774	Neolamprologus cygnus	f	d
935	FISH20200914_c2_r1_Neolamprologus-cygnus_sf	1970-01-02 10:00:00	4.759887031626971	614.492155014692	0.06486666297056051	0.4883849864168099	0.2597269671033646	0.5100070551162023	Neolamprologus cygnus	f	d
936	FISH20200914_c2_r1_Neolamprologus-cygnus_sf	1970-01-02 10:30:00	5.593624822788343	644.5	0.08010192776423665	0.5514070463106581	0.2328341161390937	0.46711553350178314	Neolamprologus cygnus	f	d
937	FISH20200914_c2_r1_Neolamprologus-cygnus_sf	1970-01-02 11:00:00	2.6536360992834127	674.4936245703515	0.027331189710610933	0.7852311786229071	0.07450463445356068	0.7145628131537939	Neolamprologus cygnus	f	d
938	FISH20200914_c2_r1_Neolamprologus-cygnus_sf	1970-01-02 11:30:00	4.4354544202756445	704.5000276992964	0.049914132181042604	0.7312614259597806	0.18277600112311357	0.5002257465342845	Neolamprologus cygnus	f	d
939	FISH20200914_c2_r1_Neolamprologus-cygnus_sf	1970-01-02 12:00:00	4.513177701757086	734.4937915742794	0.057760532150776055	0.6393015521064301	0.1863875222073772	0.5707863743510947	Neolamprologus cygnus	f	d
940	FISH20200914_c2_r1_Neolamprologus-cygnus_sf	1970-01-02 12:30:00	3.5423553248653286	764.500055395524	0.037059605583868824	0.7369266563261688	0.20747227987332925	0.5927593133315106	Neolamprologus cygnus	f	d
941	FISH20200914_c2_r1_Neolamprologus-cygnus_sf	1970-01-02 13:00:00	3.5504712234709928	794.4936245703515	0.046346601618804745	0.7652178733784233	0.13206772245480278	0.7070559784701799	Neolamprologus cygnus	f	d
942	FISH20200914_c2_r1_Neolamprologus-cygnus_sf	1970-01-02 13:30:00	3.59925610189368	824.5000276992964	0.03944379812752756	0.7817295440695806	0.1468566803993235	0.6458159256640461	Neolamprologus cygnus	f	d
943	FISH20200914_c2_r1_Neolamprologus-cygnus_sf	1970-01-02 14:00:00	3.8091901178726393	854.4943184967574	0.029654675461448923	0.7695804001995454	0.253162826839229	0.4136697399862832	Neolamprologus cygnus	f	d
944	FISH20200914_c2_r1_Neolamprologus-cygnus_sf	1970-01-02 14:30:00	5.015849411423397	884.5001107910481	0.07195878573011301	0.5827609129182362	0.11790791061846319	0.5466215613802001	Neolamprologus cygnus	f	d
945	FISH20200914_c2_r1_Neolamprologus-cygnus_sf	1970-01-02 15:00:00	4.5235784683579325	914.493152963353	0.05427731884459722	0.6962909574762988	0.12542089121842676	0.5090742139842093	Neolamprologus cygnus	f	d
946	FISH20200914_c2_r1_Neolamprologus-cygnus_sf	1970-01-02 15:30:00	4.577846867450412	944.5000830978893	0.054013628053847434	0.5788044983657415	0.13916573848216987	0.5343069717981942	Neolamprologus cygnus	f	d
947	FISH20200914_c2_r1_Neolamprologus-cygnus_sf	1970-01-02 16:00:00	4.595838167220583	974.4935691318328	0.04579221643197694	0.6960860405809957	0.2199256366304759	0.473937116755269	Neolamprologus cygnus	f	d
948	FISH20200914_c2_r1_Neolamprologus-cygnus_sf	1970-01-02 16:30:00	2.645383630820346	1004.5001107910481	0.010525149567914912	0.9247174828273875	0.06510195528996131	0.6068154631961902	Neolamprologus cygnus	f	d
949	FISH20200914_c2_r1_Neolamprologus-cygnus_sf	1970-01-02 17:00:00	3.9103917843519787	1034.4934575293858	0.053393213572854294	0.7188955422488357	0.10500711826863743	0.6024914886422604	Neolamprologus cygnus	f	d
950	FISH20200914_c2_r1_Neolamprologus-cygnus_sf	1970-01-02 17:30:00	3.450659839596808	1064.5000830978893	0.03783723893413107	0.7949698077668828	0.0988937141866187	0.6443468249121345	Neolamprologus cygnus	f	d
951	FISH20200914_c2_r1_Neolamprologus-cygnus_sf	1970-01-02 18:00:00	4.806505657861159	1094.4921541447186	0.06947601885223177	0.6754089270862212	0.1787391493765599	0.6669129005675428	Neolamprologus cygnus	f	d
952	FISH20200914_c2_r1_Neolamprologus-cygnus_sf	1970-01-02 18:30:00	4.108990180834235	1124.500110791048	0.05201639707511633	0.6762131619765123	0.192647740894837	0.6401977674838929	Neolamprologus cygnus	f	d
953	FISH20200914_c2_r1_Neolamprologus-cygnus_sf	1970-01-02 19:00:00	16.935341990386245	1154.4934575293858	0.3754158349966733	0.16993790197383013	0.31883371416205974	0.5568998414751359	Neolamprologus cygnus	f	n
954	FISH20200914_c2_r1_Neolamprologus-cygnus_sf	1970-01-02 19:30:00	14.584520731390452	1184.5000830978893	0.31189407789042156	0.1757243366018503	0.42701426742628834	0.40457789176460507	Neolamprologus cygnus	f	n
955	FISH20200914_c2_r1_Neolamprologus-cygnus_sf	1970-01-02 20:00:00	2.5404626213319017	1214.494040689617	0.05188757691668053	0.8621320472309995	0.04496838974492738	0.12427850549099927	Neolamprologus cygnus	f	n
956	FISH20200914_c2_r1_Neolamprologus-cygnus_sf	1970-01-02 20:30:00	1.0862517302538262	1244.5001661865722	0.005927321072457346	1.0	0.015734221221511364	0.09252582174398621	Neolamprologus cygnus	f	n
957	FISH20200914_c2_r1_Neolamprologus-cygnus_sf	1970-01-02 21:00:00	7.716401811014822	1274.495399113082	0.18353658536585366	0.42943458980044347	0.2986742961488039	0.4284356076304021	Neolamprologus cygnus	f	n
958	FISH20200914_c2_r1_Neolamprologus-cygnus_sf	1970-01-02 21:30:00	3.1639987489203443	1304.500193895075	0.07301534541022658	0.8480416597418425	0.07920619916917163	0.24001538383325477	Neolamprologus cygnus	f	n
959	FISH20200914_c2_r1_Neolamprologus-cygnus_sf	1970-01-02 22:00:00	1.1678141641395299	1334.4919314589918	0.015915266455941886	0.8911440137525647	0.04128904440648113	0.5096898374819977	Neolamprologus cygnus	f	n
960	FISH20200914_c2_r1_Neolamprologus-cygnus_sf	1970-01-02 22:30:00	8.309195080158139	1364.5001661865722	0.18684910259251053	0.2923775758918679	0.3287498802142129	0.5452317556219822	Neolamprologus cygnus	f	n
961	FISH20200914_c2_r1_Neolamprologus-cygnus_sf	1970-01-02 23:00:00	10.153493402093996	1394.4960088691796	0.24528824833702884	0.40848115299334814	0.2898385433195848	0.6070845120264011	Neolamprologus cygnus	f	n
962	FISH20200914_c2_r1_Neolamprologus-cygnus_sf	1970-01-02 23:30:00	15.033435434646705	1424.500193895075	0.3073513932746108	0.14907761342861892	0.3608454874749312	0.5531211862248211	Neolamprologus cygnus	f	n
963	FISH20200914_c2_r1_Neolamprologus-cygnus_sf	1970-01-03 00:00:00	11.37330959311815	14.494345271094357	0.21864951768488747	0.46141479099678456	0.2125523566879861	0.2470192228416253	Neolamprologus cygnus	f	n
964	FISH20200914_c2_r1_Neolamprologus-cygnus_sf	1970-01-03 00:30:00	17.122203920212527	44.49936291618193	0.31089690321865826	0.1981607667165254	0.3444353133439306	0.4532315994135679	Neolamprologus cygnus	f	n
965	FISH20200914_c2_r1_Neolamprologus-cygnus_sf	1970-01-03 01:00:00	14.458655006985152	74.4944287377349	0.24557902322745162	0.2693053938688397	0.5509657658825027	0.4692148180679442	Neolamprologus cygnus	f	n
966	FISH20200914_c2_r1_Neolamprologus-cygnus_sf	1970-01-03 01:30:00	17.63948919310917	104.50024929366793	0.2706221261979946	0.37482687939726334	0.74621392768797	0.664468260376022	Neolamprologus cygnus	f	n
967	FISH20200914_c2_r1_Neolamprologus-cygnus_sf	1970-01-03 02:00:00	22.62668749670647	134.49606473783393	0.35190111960979936	0.3073384325462809	0.7150172716388392	0.5519337194147349	Neolamprologus cygnus	f	n
968	FISH20200914_c2_r1_Neolamprologus-cygnus_sf	1970-01-03 02:30:00	10.51530382654492	164.4994183147748	0.22718962938341367	0.21705168688715307	0.693817869727979	0.23637022519036138	Neolamprologus cygnus	f	n
969	FISH20200914_c2_r1_Neolamprologus-cygnus_sf	1970-01-03 03:00:00	16.19788895704586	194.49526079485616	0.2851283188293332	0.32276481348040575	0.78226682425573	0.2142441384061973	Neolamprologus cygnus	f	n
970	FISH20200914_c2_r1_Neolamprologus-cygnus_sf	1970-01-03 03:30:00	10.94141566895557	224.50024929366793	0.16940889701401585	0.4947648329732425	0.8893386870395684	0.40279054841000356	Neolamprologus cygnus	f	n
971	FISH20200914_c2_r1_Neolamprologus-cygnus_sf	1970-01-03 04:00:00	28.06221163928405	254.4948722212983	0.4650479516602916	0.14169299850324296	0.3816602158401433	0.4351458318504073	Neolamprologus cygnus	f	n
972	FISH20200914_c2_r1_Neolamprologus-cygnus_sf	1970-01-03 04:30:00	18.874941421348655	284.4994737133677	0.316935349842114	0.3500637083818071	0.7225892665742004	0.64760223868377	Neolamprologus cygnus	f	n
973	FISH20200914_c2_r1_Neolamprologus-cygnus_sf	1970-01-03 05:00:00	13.965902499373032	314.4959259464553	0.2384568482900061	0.49986142675018014	0.6856681114748441	0.5882548067082187	Neolamprologus cygnus	f	n
974	FISH20200914_c2_r1_Neolamprologus-cygnus_sf	1970-01-03 05:30:00	13.703022084894647	344.50030469226084	0.2245304969253781	0.3681790482521744	0.8142585286277984	0.5401017520269364	Neolamprologus cygnus	f	n
975	FISH20200914_c2_r1_Neolamprologus-cygnus_sf	1970-01-03 06:00:00	8.966331935714392	374.4959534368071	0.13991130820399114	0.6318736141906873	0.8807586832573936	0.564229118286335	Neolamprologus cygnus	f	n
976	FISH20200914_c2_r1_Neolamprologus-cygnus_sf	1970-01-03 06:30:00	4.977656919623245	404.4994737133677	0.019888094842391003	0.891141764999169	0.9628717598275044	0.0560678013216344	Neolamprologus cygnus	f	n
977	FISH20200914_c2_r1_Neolamprologus-cygnus_sf	1970-01-03 07:00:00	18.065719820955007	434.49562084257207	0.3853658536585366	0.15825942350332595	0.5456413073020017	0.49873930341618605	Neolamprologus cygnus	f	d
978	FISH20200914_c2_r1_Neolamprologus-cygnus_sf	1970-01-03 07:30:00	6.263055360092036	464.5004154894466	0.13317821727328125	0.38369065425738186	0.12870551523578644	0.6042384433871928	Neolamprologus cygnus	f	d
979	FISH20200914_c2_r1_Neolamprologus-cygnus_sf	1970-01-03 08:00:00	5.68919804731738	494.49492709430615	0.12269224372123967	0.5769806508842934	0.14508517717758376	0.6587081925524372	Neolamprologus cygnus	f	d
980	FISH20200914_c2_r1_Neolamprologus-cygnus_sf	1970-01-03 08:30:00	8.931209491046538	524.4995291119606	0.16259487009029971	0.10492493490665337	0.32349621207820056	0.2580992578883215	Neolamprologus cygnus	f	d
981	FISH20200914_c2_r1_Neolamprologus-cygnus_sf	1970-01-03 09:00:00	9.70464047275418	554.4952602694162	0.1796662786185487	0.055380009978380176	0.3522257159177983	0.179527963355313	Neolamprologus cygnus	f	d
982	FISH20200914_c2_r1_Neolamprologus-cygnus_sf	1970-01-03 09:30:00	8.679657621442104	584.5004154894466	0.15860617140324637	0.047864384244640186	0.3763608784771632	0.20068850507608058	Neolamprologus cygnus	f	d
983	FISH20200914_c2_r1_Neolamprologus-cygnus_sf	1970-01-03 10:00:00	5.917834714793003	614.4957037529797	0.06801929153500748	0.37629580353678144	0.24582271537961883	0.2804095400137369	Neolamprologus cygnus	f	d
984	FISH20200914_c2_r1_Neolamprologus-cygnus_sf	1970-01-03 10:30:00	6.5117753235053115	644.4995845105534	0.09118608387346962	0.35748711982715636	0.30655817832910265	0.26330912950235036	Neolamprologus cygnus	f	d
985	FISH20200914_c2_r1_Neolamprologus-cygnus_sf	1970-01-03 11:00:00	5.756718496435599	674.4968131685418	0.06495593859114338	0.5497422823255557	0.33328779282619597	0.27047451075947854	Neolamprologus cygnus	f	d
986	FISH20200914_c2_r1_Neolamprologus-cygnus_sf	1970-01-03 11:30:00	4.751062312898494	704.5004708880394	0.03595368677635588	0.7099329677026204	0.2978265342743583	0.27630261268286715	Neolamprologus cygnus	f	d
987	FISH20200914_c2_r1_Neolamprologus-cygnus_sf	1970-01-03 12:00:00	3.529518289826301	734.4957587181904	0.038698231413206184	0.6872539779342463	0.23944530686921506	0.5247950766116357	Neolamprologus cygnus	f	d
988	FISH20200914_c2_r1_Neolamprologus-cygnus_sf	1970-01-03 12:30:00	4.244123223929845	764.4995845105534	0.0394991967204033	0.7098775691097446	0.2060548631287815	0.4934264040833595	Neolamprologus cygnus	f	d
989	FISH20200914_c2_r1_Neolamprologus-cygnus_sf	1970-01-03 13:00:00	3.2362214052409017	794.4973119769439	0.030593581998558998	0.764063625782852	0.22176296589329456	0.510196779510705	Neolamprologus cygnus	f	d
990	FISH20200914_c2_r1_Neolamprologus-cygnus_sf	1970-01-03 13:30:00	3.6420163802004004	824.5004708880394	0.05229627167469946	0.5896626225693867	0.2881758568717037	0.5206987253106283	Neolamprologus cygnus	f	d
991	FISH20200914_c2_r1_Neolamprologus-cygnus_sf	1970-01-03 14:00:00	6.036105538434553	854.4970345324539	0.09938473477079984	0.27842137353805224	0.40880155478326274	0.30333244076579247	Neolamprologus cygnus	f	d
992	FISH20200914_c2_r1_Neolamprologus-cygnus_sf	1970-01-03 14:30:00	5.7898010987827915	884.4996953077392	0.08376267242812033	0.43089025538751313	0.31373534991093655	0.32441863984544167	Neolamprologus cygnus	f	d
993	FISH20200914_c2_r1_Neolamprologus-cygnus_sf	1970-01-03 15:00:00	3.8378370931274306	914.1185985436314	0.030142055628506626	0.8331144801241495	0.2909186607518341	0.39328681025038337	Neolamprologus cygnus	f	d
994	FISH20200914_c2_r1_Neolamprologus-cygnus_sf	1970-01-03 15:30:00	4.774136831835666	944.4999169021107	0.04847376876627334	0.6600742341144535	0.27625777171719307	0.3755792403661866	Neolamprologus cygnus	f	d
995	FISH20200914_c2_r1_Neolamprologus-cygnus_sf	1970-01-03 16:00:00	4.5575920579575495	974.494068078501	0.052777469786007315	0.6495176848874598	0.2368614154108117	0.46753265569312114	Neolamprologus cygnus	f	d
996	FISH20200914_c2_r1_Neolamprologus-cygnus_sf	1970-01-03 16:30:00	2.708597476973634	1004.4998892089519	0.0331819189009528	0.7713826722800797	0.1618228413293256	0.6663581125051333	Neolamprologus cygnus	f	d
997	FISH20200914_c2_r1_Neolamprologus-cygnus_sf	1970-01-03 17:00:00	3.6927710541716974	1034.3754222481073	0.044496214327315084	0.6136866627839255	0.24061932347148512	0.5709136697170126	Neolamprologus cygnus	f	d
998	FISH20200914_c2_r1_Neolamprologus-cygnus_sf	1970-01-03 17:30:00	5.281010954837615	1064.4999723007036	0.08487064428563515	0.5349288128081546	0.34275816029019524	0.4116835011207206	Neolamprologus cygnus	f	d
999	FISH20200914_c2_r1_Neolamprologus-cygnus_sf	1970-01-03 18:00:00	3.5373252830804165	1094.495371653456	0.046560611939471204	0.6813369547142619	0.28126678384372217	0.5484867458935204	Neolamprologus cygnus	f	d
1000	FISH20200914_c2_r1_Neolamprologus-cygnus_sf	1970-01-03 18:30:00	3.6876962193566234	1124.499944604476	0.04874806115665854	0.6155550631508974	0.23196327874778827	0.5674889097493071	Neolamprologus cygnus	f	d
1001	FISH20200914_c2_r1_Neolamprologus-cygnus_sf	1970-01-03 19:00:00	8.850125789307587	1154.4979494568831	0.19036798935934382	0.3818443804034582	0.49731561634706123	0.4052872394545487	Neolamprologus cygnus	f	n
1002	FISH20200914_c2_r1_Neolamprologus-cygnus_sf	1970-01-03 19:30:00	8.311532741963402	1184.5000276992964	0.1556700459808321	0.3880671430945654	0.6751187370772662	0.16128081983798617	Neolamprologus cygnus	f	n
1003	FISH20200914_c2_r1_Neolamprologus-cygnus_sf	1970-01-03 20:00:00	6.858439734911108	1214.4967023222302	0.08912043451754142	0.39350440614088567	0.7578239595335239	0.09998785500472031	Neolamprologus cygnus	f	n
1004	FISH20200914_c2_r1_Neolamprologus-cygnus_sf	1970-01-03 20:30:00	7.185099291782449	1245.3787571564885	0.09953482824427481	0.3912810114503817	0.6574039467367626	0.11689613540208126	Neolamprologus cygnus	f	n
1005	FISH20200914_c2_r1_Neolamprologus-cygnus_sf	1970-01-03 21:00:00	2.186184623198835	1274.49567675424	0.043398736282008646	0.8182019731737058	0.12707374993200757	0.7585120255236167	Neolamprologus cygnus	f	n
1006	FISH20200914_c2_r1_Neolamprologus-cygnus_sf	1970-01-03 21:30:00	5.5637400761263365	1304.4995291119606	0.034956512104592545	0.7515373109523018	0.7672262956819135	0.08129661553934027	Neolamprologus cygnus	f	n
1007	FISH20200914_c2_r1_Neolamprologus-cygnus_sf	1970-01-03 22:00:00	6.531490003367965	1334.4961760141875	0.0723232099312791	0.5867324318332964	0.6067184287958457	0.13876484044918724	Neolamprologus cygnus	f	n
1008	FISH20200914_c2_r1_Neolamprologus-cygnus_sf	1970-01-03 22:30:00	6.35548310428346	1364.5004708880394	0.05728214503351615	0.5974738241648662	0.4659099081243583	0.11414049629490307	Neolamprologus cygnus	f	n
1009	FISH20200914_c2_r1_Neolamprologus-cygnus_sf	1970-01-03 23:00:00	3.093821738441006	1393.8716587112172	0.030966587112171838	0.7970763723150358	0.10101649705748537	0.12049628588778766	Neolamprologus cygnus	f	n
1010	FISH20200914_c2_r1_Neolamprologus-cygnus_sf	1970-01-03 23:30:00	2.7109916030823493	1424.499889208952	0.039164635497451805	0.7424662087303346	0.08039434559650036	0.36086403469091977	Neolamprologus cygnus	f	n
1011	FISH20200914_c2_r1_Neolamprologus-cygnus_sf	1970-01-04 00:00:00	6.494524097858507	14.496813521751177	0.09326683291770574	0.5610972568578554	0.3649454262893761	0.2117464392929552	Neolamprologus cygnus	f	n
1012	FISH20200914_c2_r1_Neolamprologus-cygnus_sf	1970-01-04 00:30:00	8.086508941238305	44.49997230070356	0.1105201927871032	0.5696637305412443	0.5438560293798413	0.20541514142976808	Neolamprologus cygnus	f	n
1013	FISH20200914_c2_r1_Neolamprologus-cygnus_sf	1970-01-04 01:00:00	4.69601315231874	74.49487335808901	0.05608823366402483	0.6593692844870587	0.36104459567431896	0.10970068107077799	Neolamprologus cygnus	f	n
1014	FISH20200914_c2_r1_Neolamprologus-cygnus_sf	1970-01-04 01:30:00	5.542994270695274	104.5	0.10054287613560824	0.5557832927099491	0.28704377829129246	0.4869134356981532	Neolamprologus cygnus	f	n
1015	FISH20200914_c2_r1_Neolamprologus-cygnus_sf	1970-01-04 02:00:00	5.663584978862601	134.4963976945245	0.09244070050986478	0.45804699623143424	0.45455428315299495	0.4650700434491389	Neolamprologus cygnus	f	n
1016	FISH20200914_c2_r1_Neolamprologus-cygnus_sf	1970-01-04 02:30:00	6.508647231411597	164.50002769929642	0.1425959780621572	0.42562738906431774	0.2200300497599841	0.6354710075924335	Neolamprologus cygnus	f	n
1017	FISH20200914_c2_r1_Neolamprologus-cygnus_sf	1970-01-04 03:00:00	8.203079310229787	194.49548301280274	0.17630105858227568	0.46067727096380867	0.3690216570070141	0.4729174488843777	Neolamprologus cygnus	f	n
1018	FISH20200914_c2_r1_Neolamprologus-cygnus_sf	1970-01-04 03:30:00	4.590049887900205	224.5001107910481	0.09051628628406824	0.6223133170839796	0.3145606135930395	0.6534664555624027	Neolamprologus cygnus	f	n
1019	FISH20200914_c2_r1_Neolamprologus-cygnus_sf	1970-01-04 04:00:00	2.815483454346694	254.4973676918814	0.06406206705458575	0.8208922139096703	0.22319619837409777	0.7984504593122992	Neolamprologus cygnus	f	n
1020	FISH20200914_c2_r1_Neolamprologus-cygnus_sf	1970-01-04 04:30:00	9.91512443811015	284.5001938950751	0.21760567281591048	0.36950861448119215	0.38055635877952815	0.6139522938339265	Neolamprologus cygnus	f	n
1021	FISH20200914_c2_r1_Neolamprologus-cygnus_sf	1970-01-04 05:00:00	9.060771320697272	314.4950116395078	0.16705465026050326	0.4138122159405831	0.44310172889861105	0.6131632368158503	Neolamprologus cygnus	f	n
1022	FISH20200914_c2_r1_Neolamprologus-cygnus_sf	1970-01-04 05:30:00	7.087354193869044	344.4994183147748	0.14614148800620463	0.4923272948867099	0.24152946812816184	0.7430311313154645	Neolamprologus cygnus	f	n
1023	FISH20200914_c2_r1_Neolamprologus-cygnus_sf	1970-01-04 06:00:00	8.452442729530176	374.49562181334517	0.1652072711150521	0.3639991132786522	0.39655241936645286	0.3027283780242733	Neolamprologus cygnus	f	n
1024	FISH20200914_c2_r1_Neolamprologus-cygnus_sf	1970-01-04 06:30:00	7.125353730032851	404.50030469226084	0.131737853858512	0.4872306243421417	0.22666532127226321	0.254597837356925	Neolamprologus cygnus	f	n
1025	FISH20200914_c2_r1_Neolamprologus-cygnus_sf	1970-01-04 07:00:00	9.8217835361833	434.4962314342718	0.20998669917978274	0.2258922633562403	0.2514969876946731	0.519095006420854	Neolamprologus cygnus	f	d
1026	FISH20200914_c2_r1_Neolamprologus-cygnus_sf	1970-01-04 07:30:00	8.307392259043752	464.49952911196056	0.1830369508614481	0.2134507783502299	0.24301698156121385	0.5163692461540852	Neolamprologus cygnus	f	d
1027	FISH20200914_c2_r1_Neolamprologus-cygnus_sf	1970-01-04 08:00:00	7.926207409057057	494.49625935162095	0.1542809642560266	0.13787752840121917	0.1610115067748126	0.569361824454872	Neolamprologus cygnus	f	d
1028	FISH20200914_c2_r1_Neolamprologus-cygnus_sf	1970-01-04 08:30:00	6.509309971125234	524.5004708880394	0.09705833471829815	0.39194504459586726	0.20874185494445952	0.3821196616162142	Neolamprologus cygnus	f	d
1029	FISH20200914_c2_r1_Neolamprologus-cygnus_sf	1970-01-04 09:00:00	5.11660130711211	554.4968689387642	0.060072042116929895	0.5192574120254918	0.2315673893251709	0.33190932377581467	Neolamprologus cygnus	f	d
1030	FISH20200914_c2_r1_Neolamprologus-cygnus_sf	1970-01-04 09:30:00	6.164035526913905	584.4996399091463	0.07528668771813196	0.38939670932358317	0.30554216469485324	0.28704851922402147	Neolamprologus cygnus	f	d
1031	FISH20200914_c2_r1_Neolamprologus-cygnus_sf	1970-01-04 10:00:00	7.10127101629246	614.4958709748934	0.11455966302721277	0.21814554120711632	0.3495935606554836	0.2756333461998136	Neolamprologus cygnus	f	d
1032	FISH20200914_c2_r1_Neolamprologus-cygnus_sf	1970-01-04 10:30:00	4.805988035662268	644.5005262866323	0.07500969475375326	0.41936734806935905	0.18086930886986446	0.5195041836864362	Neolamprologus cygnus	f	d
1033	FISH20200914_c2_r1_Neolamprologus-cygnus_sf	1970-01-04 11:00:00	5.545050096527694	674.4964252064512	0.05359419165327274	0.6505015795599401	0.27873122626658414	0.3640752569934527	Neolamprologus cygnus	f	d
1034	FISH20200914_c2_r1_Neolamprologus-cygnus_sf	1970-01-04 11:30:00	6.426835333900842	704.4997507063321	0.06980222702343361	0.513046368622237	0.3187188479293785	0.4456757609994728	Neolamprologus cygnus	f	d
1035	FISH20200914_c2_r1_Neolamprologus-cygnus_sf	1970-01-04 12:00:00	5.731557697064682	734.4956492822702	0.045834949842044004	0.6631934822368786	0.28259429018955834	0.43183598626235165	Neolamprologus cygnus	f	d
1036	FISH20200914_c2_r1_Neolamprologus-cygnus_sf	1970-01-04 12:30:00	6.002248820606385	764.4998338134279	0.055949479282074006	0.6181032572568137	0.3041199216755526	0.3734931215585363	Neolamprologus cygnus	f	d
1037	FISH20200914_c2_r1_Neolamprologus-cygnus_sf	1970-01-04 13:00:00	4.703764448752445	794.4960093116063	0.05149096552488638	0.738776188892584	0.2606502701426255	0.4358135313022533	Neolamprologus cygnus	f	d
1038	FISH20200914_c2_r1_Neolamprologus-cygnus_sf	1970-01-04 13:30:00	3.6964539882655187	824.4999169021107	0.03312835853969309	0.7699296437870478	0.20599915147248093	0.5686512584276584	Neolamprologus cygnus	f	d
1039	FISH20200914_c2_r1_Neolamprologus-cygnus_sf	1970-01-04 14:00:00	5.861588553256157	854.4966472707121	0.07691881407592131	0.4349127182044888	0.20052379403458595	0.44439684265120655	Neolamprologus cygnus	f	d
1040	FISH20200914_c2_r1_Neolamprologus-cygnus_sf	1970-01-04 14:30:00	4.809182267922354	884.4998892089519	0.03168623975182805	0.7780301351650787	0.18787959696832415	0.4578537304678935	Neolamprologus cygnus	f	d
1041	FISH20200914_c2_r1_Neolamprologus-cygnus_sf	1970-01-04 15:00:00	4.164728182934383	914.4966468990744	0.040348057418389406	0.703763232278446	0.13861520597964314	0.49778536940189916	Neolamprologus cygnus	f	d
1042	FISH20200914_c2_r1_Neolamprologus-cygnus_sf	1970-01-04 15:30:00	3.9431168144723796	944.4999723007036	0.02830868095950363	0.7633372112348347	0.13077465813734648	0.5173009696283495	Neolamprologus cygnus	f	d
1043	FISH20200914_c2_r1_Neolamprologus-cygnus_sf	1970-01-04 16:00:00	5.0113204795541035	974.4957876066954	0.054095998226360714	0.6746480434541625	0.3264253663467116	0.2894130220369001	Neolamprologus cygnus	f	d
1044	FISH20200914_c2_r1_Neolamprologus-cygnus_sf	1970-01-04 16:30:00	4.403112465118235	1004.500055395524	0.03478838909816087	0.762297806337248	0.29915397960068063	0.3376660936999461	Neolamprologus cygnus	f	d
1045	FISH20200914_c2_r1_Neolamprologus-cygnus_sf	1970-01-04 17:00:00	4.444765483731718	1034.4975615162934	0.06118377299933496	0.584072267789847	0.1618083590698231	0.5318895581565548	Neolamprologus cygnus	f	d
1046	FISH20200914_c2_r1_Neolamprologus-cygnus_sf	1970-01-04 17:30:00	4.925519015104634	1064.5000276992964	0.03600908536923162	0.687108747437815	0.2508652159117148	0.3277639718365359	Neolamprologus cygnus	f	d
1047	FISH20200914_c2_r1_Neolamprologus-cygnus_sf	1970-01-04 18:00:00	4.2323662792780254	1094.4970906068163	0.017179274037129398	0.8796342477140482	0.21702842617404167	0.33792911978218765	Neolamprologus cygnus	f	d
1048	FISH20200914_c2_r1_Neolamprologus-cygnus_sf	1970-01-04 18:30:00	5.348226089384188	1124.500055395524	0.034566807001994236	0.7873365832040771	0.21218670562474243	0.3426017584090865	Neolamprologus cygnus	f	d
1049	FISH20200914_c2_r1_Neolamprologus-cygnus_sf	1970-01-04 19:00:00	8.941468210969258	1154.4975615162934	0.19302815340279317	0.2517734426956329	0.40397437733298636	0.20819647742511524	Neolamprologus cygnus	f	n
1050	FISH20200914_c2_r1_Neolamprologus-cygnus_sf	1970-01-04 19:30:00	5.597349092149915	1184.5000830978893	0.07157498199545731	0.3896737022879619	0.47478951115386564	0.09395874520329656	Neolamprologus cygnus	f	n
1051	FISH20200914_c2_r1_Neolamprologus-cygnus_sf	1970-01-04 20:00:00	5.529330849312623	1214.4959538853786	0.07233122713668108	0.4572663784502827	0.271140845618334	0.13002889160444692	Neolamprologus cygnus	f	n
1052	FISH20200914_c2_r1_Neolamprologus-cygnus_sf	1970-01-04 20:30:00	4.669879138233801	1244.500110791048	0.04010635940615998	0.6850764458231775	0.22500719969777772	0.19738512366859234	Neolamprologus cygnus	f	n
1053	FISH20200914_c2_r1_Neolamprologus-cygnus_sf	1970-01-04 21:00:00	5.740292130063061	1274.4976169363777	0.062403014852582574	0.576202615827976	0.4142608699094496	0.15349592514812568	Neolamprologus cygnus	f	n
1054	FISH20200914_c2_r1_Neolamprologus-cygnus_sf	1970-01-04 21:30:00	6.294294792614942	1304.5001384964821	0.06742008752977674	0.3922774361531217	0.559967772470752	0.11852643676578264	Neolamprologus cygnus	f	n
1055	FISH20200914_c2_r1_Neolamprologus-cygnus_sf	1970-01-04 22:00:00	5.869893512208508	1334.4968685916976	0.059857008258050216	0.44266474533059913	0.7054639227959167	0.08648242348079341	Neolamprologus cygnus	f	n
1056	FISH20200914_c2_r1_Neolamprologus-cygnus_sf	1970-01-04 22:30:00	5.797031783178054	1364.5001661865722	0.050132949257699976	0.5257589186793707	0.6487004674556331	0.1270843248804367	Neolamprologus cygnus	f	n
1057	FISH20200914_c2_r1_Neolamprologus-cygnus_sf	1970-01-04 23:00:00	3.7165902894815246	1394.4980602970516	0.04755043227665706	0.7988805142983817	0.23695554070035302	0.19852190153632082	Neolamprologus cygnus	f	n
1058	FISH20200914_c2_r1_Neolamprologus-cygnus_sf	1970-01-04 23:30:00	2.375103822770812	1424.500193895075	0.01512381585507728	0.8764611378870977	0.21907683234290978	0.2469197781390044	Neolamprologus cygnus	f	n
1059	FISH20200914_c2_r1_Neolamprologus-cygnus_sf	1970-01-05 00:00:00	3.824615767531157	14.496924014853406	0.03231169982818822	0.7643407415618245	0.23630402595869004	0.19441338962227117	Neolamprologus cygnus	f	n
1060	FISH20200914_c2_r1_Neolamprologus-cygnus_sf	1970-01-05 00:30:00	4.187066062938069	44.49941831477481	0.026923716137610104	0.8503130020497479	0.22984919195473566	0.27698782880894524	Neolamprologus cygnus	f	n
1061	FISH20200914_c2_r1_Neolamprologus-cygnus_sf	1970-01-05 01:00:00	3.8706753889030345	74.49659147591863	0.031480352491270853	0.8389403092612093	0.31062510090629347	0.2976372135773362	Neolamprologus cygnus	f	n
1062	FISH20200914_c2_r1_Neolamprologus-cygnus_sf	1970-01-05 01:30:00	2.3889675097790177	104.50024929366793	0.01972189906376378	0.8320314664007534	0.08503271097661225	0.19932850786458473	Neolamprologus cygnus	f	n
1063	FISH20200914_c2_r1_Neolamprologus-cygnus_sf	1970-01-05 02:00:00	3.8239824414025763	134.497034861165	0.05270742116056088	0.6829241256997174	0.3009309110775093	0.37059895596768394	Neolamprologus cygnus	f	n
1064	FISH20200914_c2_r1_Neolamprologus-cygnus_sf	1970-01-05 02:30:00	5.207182624842436	164.49947371336768	0.050523516702675755	0.6845050135726553	0.46663357374947406	0.1773694672021126	Neolamprologus cygnus	f	n
1065	FISH20200914_c2_r1_Neolamprologus-cygnus_sf	1970-01-05 03:00:00	2.9261850674781207	194.49664689907442	0.04550241090727706	0.8228121709250125	0.0498045163658977	0.33238914766099487	Neolamprologus cygnus	f	n
1066	FISH20200914_c2_r1_Neolamprologus-cygnus_sf	1970-01-05 03:30:00	4.344322124484969	224.5003600908537	0.06703229737964655	0.5403578749099773	0.2701691187958607	0.4416584221800699	Neolamprologus cygnus	f	n
1067	FISH20200914_c2_r1_Neolamprologus-cygnus_sf	1970-01-05 04:00:00	1.2522045566482776	254.4970902843208	0.006983317630105858	0.9467937704372887	0.026415416174544265	0.16895557741145092	Neolamprologus cygnus	f	n
1068	FISH20200914_c2_r1_Neolamprologus-cygnus_sf	1970-01-05 04:30:00	1.4190244286426652	284.49952911196056	0.017505955348734142	0.8711982715639023	0.038413246663773354	0.24788488281664012	Neolamprologus cygnus	f	n
1069	FISH20200914_c2_r1_Neolamprologus-cygnus_sf	1970-01-05 05:00:00	2.395036287878523	314.4972011306324	0.031591198802859835	0.7927728204843983	0.04241734634617993	0.2855776486611376	Neolamprologus cygnus	f	n
1070	FISH20200914_c2_r1_Neolamprologus-cygnus_sf	1970-01-05 05:30:00	5.307899273160359	344.50047088803944	0.06946983546617916	0.48739682012076896	0.3851565233907622	0.23154961883692304	Neolamprologus cygnus	f	n
1071	FISH20200914_c2_r1_Neolamprologus-cygnus_sf	1970-01-05 06:00:00	0.924695820567492	374.4978940367989	0.0048215473287519395	0.9575482154732875	0.01688410730980942	0.11400086223595444	Neolamprologus cygnus	f	n
1072	FISH20200914_c2_r1_Neolamprologus-cygnus_sf	1970-01-05 06:30:00	3.007245369478587	404.4995845105534	0.03069082045316049	0.7831145088914742	0.06680822746715931	0.4800594732624911	Neolamprologus cygnus	f	n
1073	FISH20200914_c2_r1_Neolamprologus-cygnus_sf	1970-01-05 07:00:00	4.6268041249011445	434.497311976944	0.07809122651443773	0.49304439394779137	0.1385392812286051	0.2946351094876598	Neolamprologus cygnus	f	d
1074	FISH20200914_c2_r1_Neolamprologus-cygnus_sf	1970-01-05 07:30:00	4.408456532749555	464.5005262866323	0.043266301035953685	0.6526508226691042	0.11198868561160867	0.35376350395336215	Neolamprologus cygnus	f	d
1075	FISH20200914_c2_r1_Neolamprologus-cygnus_sf	1970-01-05 08:00:00	4.574724829873503	494.49733954107086	0.03159294978383771	0.7969737279680745	0.14161151584880327	0.4036612357709262	Neolamprologus cygnus	f	d
1076	FISH20200914_c2_r1_Neolamprologus-cygnus_sf	1970-01-05 08:30:00	5.336754843345185	524.4996953077392	0.051188299817184646	0.5846213506176943	0.1839912862486614	0.5299534837574469	Neolamprologus cygnus	f	d
1077	FISH20200914_c2_r1_Neolamprologus-cygnus_sf	1970-01-05 09:00:00	4.1137058480167354	554.4965077605322	0.020177383592017737	0.8902439024390244	0.15459227940670675	0.4767512037680929	Neolamprologus cygnus	f	d
1078	FISH20200914_c2_r1_Neolamprologus-cygnus_sf	1970-01-05 09:30:00	2.47502487822733	584.5005816852251	0.019223311727882112	0.8783446900448728	0.12613563236722605	0.6825150323108845	Neolamprologus cygnus	f	d
1079	FISH20200914_c2_r1_Neolamprologus-cygnus_sf	1970-01-05 10:00:00	2.599497597325875	614.4980602970517	0.018565728219906895	0.8871647084903569	0.12177799743252768	0.6833952121631283	Neolamprologus cygnus	f	d
1080	FISH20200914_c2_r1_Neolamprologus-cygnus_sf	1970-01-05 10:30:00	0.44294855326770016	644.4997507063321	0.005152069137443909	0.9353498421140103	0.0491323757391075	0.7534841985999999	Neolamprologus cygnus	f	d
1081	FISH20200914_c2_r1_Neolamprologus-cygnus_sf	1970-01-05 11:00:00	3.0084346679980793	674.496923673854	0.027936367163682724	0.8403636162075273	0.11215197887765295	0.5059862550642193	Neolamprologus cygnus	f	d
1082	FISH20200914_c2_r1_Neolamprologus-cygnus_sf	1970-01-05 11:30:00	3.1805842131995847	704.4998338134279	0.04703079991136716	0.6934411699534677	0.10288583154530756	0.6643367768152499	Neolamprologus cygnus	f	d
1083	FISH20200914_c2_r1_Neolamprologus-cygnus_sf	1970-01-05 12:00:00	3.4756125283569546	734.4977551133529	0.026772351865195942	0.8183027548362064	0.11042703468743104	0.6368653926977804	Neolamprologus cygnus	f	d
1084	FISH20200914_c2_r1_Neolamprologus-cygnus_sf	1970-01-05 12:30:00	0.659929739902902	764.4999169021107	0.005429062101822614	0.9422746662234779	0.0549088284317961	0.6928257559555904	Neolamprologus cygnus	f	d
1085	FISH20200914_c2_r1_Neolamprologus-cygnus_sf	1970-01-05 13:00:00	3.0968912907725525	794.4979772790247	0.006428373510667775	0.9666943751731781	0.12895892030938974	0.57780572247879	Neolamprologus cygnus	f	d
1086	FISH20200914_c2_r1_Neolamprologus-cygnus_sf	1970-01-05 13:30:00	4.007548219978348	824.4998892089519	0.04420562818524263	0.7458453356968757	0.1308380344979925	0.4203191656275903	Neolamprologus cygnus	f	d
1087	FISH20200914_c2_r1_Neolamprologus-cygnus_sf	1970-01-05 14:00:00	3.7460482960371833	854.4981155082585	0.013967409378117725	0.9219598714111518	0.11599401259035867	0.4662795357840195	Neolamprologus cygnus	f	d
1088	FISH20200914_c2_r1_Neolamprologus-cygnus_sf	1970-01-05 14:30:00	3.490665726006405	884.4999723007036	0.022159437150296384	0.8054955404132735	0.2667933866467311	0.5310806320509542	Neolamprologus cygnus	f	d
1089	FISH20200914_c2_r1_Neolamprologus-cygnus_sf	1970-01-05 15:00:00	4.345744548640756	914.4970345324539	0.035308464054098994	0.6616041239399146	0.2919712122250188	0.39186831397735783	Neolamprologus cygnus	f	d
1090	FISH20200914_c2_r1_Neolamprologus-cygnus_sf	1970-01-05 15:30:00	5.399659103098771	941.3090947486977	0.051457130789807126	0.6809798676615515	0.32339290195813825	0.30841067515712	Neolamprologus cygnus	f	d
1091	FISH20200914_c2_r1_Neolamprologus-cygnus_sf	1970-01-05 16:00:00	4.965097726683589	981.5560791705938	0.02136349355953503	0.9162215938841763	0.32757486881979503	0.2800408894804637	Neolamprologus cygnus	f	d
1092	FISH20200914_c2_r1_Neolamprologus-cygnus_sf	1970-01-05 16:30:00	6.645991656159521	1004.5000276992964	0.09999446014071242	0.5241260871973852	0.3409484143133798	0.32857872702072877	Neolamprologus cygnus	f	d
1093	FISH20200914_c2_r1_Neolamprologus-cygnus_sf	1970-01-05 17:00:00	5.287492889373017	1034.497894036799	0.042230104189758366	0.7681777876302373	0.24764824972011334	0.5726787376490061	Neolamprologus cygnus	f	d
1094	FISH20200914_c2_r1_Neolamprologus-cygnus_sf	1970-01-05 17:30:00	3.6081048764023085	1064.500055395524	0.026035896299578993	0.7757035231553291	0.10340318617162485	0.7419403336668075	Neolamprologus cygnus	f	d
1095	FISH20200914_c2_r1_Neolamprologus-cygnus_sf	1970-01-05 18:00:00	4.476384469743577	1094.4987251967632	0.02810109743930828	0.8282341203857665	0.18687516395490952	0.5938353462783458	Neolamprologus cygnus	f	d
1096	FISH20200914_c2_r1_Neolamprologus-cygnus_sf	1970-01-05 18:30:00	4.978388904881261	1124.5000830978893	0.02271342307905379	0.8583457980167304	0.21166296941275314	0.4255925873841787	Neolamprologus cygnus	f	d
1097	FISH20200914_c2_r1_Neolamprologus-cygnus_sf	1970-01-05 19:00:00	9.085792098186133	1154.4979492295754	0.1834608136570225	0.2494180246092451	0.4066633083880917	0.41600477693184934	Neolamprologus cygnus	f	n
1098	FISH20200914_c2_r1_Neolamprologus-cygnus_sf	1970-01-05 19:30:00	7.211685425020971	1184.500110791048	0.1434190117438511	0.33519831597606914	0.2825248282050612	0.38126198870586975	Neolamprologus cygnus	f	n
1099	FISH20200914_c2_r1_Neolamprologus-cygnus_sf	1970-01-05 20:00:00	3.195254125298153	1214.4993627043502	0.033361041839844834	0.7699085619285121	0.06129074312149308	0.6218417904395261	Neolamprologus cygnus	f	n
1100	FISH20200914_c2_r1_Neolamprologus-cygnus_sf	1970-01-05 20:30:00	3.4642480474249124	1244.5001384964821	0.02725610769486455	0.8371281369453216	0.10373360709184587	0.4583506931981188	Neolamprologus cygnus	f	n
1101	FISH20200914_c2_r1_Neolamprologus-cygnus_sf	1970-01-05 21:00:00	2.8371743513965377	1274.4981987474366	0.019675220307044283	0.8292966801529679	0.07735652545695638	0.5436235440626909	Neolamprologus cygnus	f	n
1102	FISH20200914_c2_r1_Neolamprologus-cygnus_sf	1970-01-05 21:30:00	2.652324020214094	1304.5001661865722	0.019056060270330157	0.8474961223133171	0.06571590801177478	0.6047688881255063	Neolamprologus cygnus	f	n
1103	FISH20200914_c2_r1_Neolamprologus-cygnus_sf	1970-01-05 22:00:00	2.616279840652566	1334.4988360492184	0.021449950116395076	0.8932490854672431	0.06322927661543207	0.5926202874861342	Neolamprologus cygnus	f	n
1104	FISH20200914_c2_r1_Neolamprologus-cygnus_sf	1970-01-05 22:30:00	2.9370063467192185	1364.500193895075	0.029361254224142708	0.7763558805606338	0.08087588100106625	0.5606657206291528	Neolamprologus cygnus	f	n
1105	FISH20200914_c2_r1_Neolamprologus-cygnus_sf	1970-01-05 23:00:00	2.8322646687841777	1394.4982541705924	0.019896912930222246	0.8269134844538047	0.10171672364465977	0.535800899035791	Neolamprologus cygnus	f	n
1106	FISH20200914_c2_r1_Neolamprologus-cygnus_sf	1970-01-05 23:30:00	1.8622520694159803	1424.4994183147749	0.01218769043266301	0.9111960556201872	0.0680258680139668	0.5518288654734343	Neolamprologus cygnus	f	n
1107	FISH20200914_c2_r1_Neolamprologus-cygnus_sf	1970-01-06 00:00:00	2.276604776520616	14.498725338062513	0.011250277100421193	0.8906007537131456	0.09024927475187156	0.6636913771065741	Neolamprologus cygnus	f	n
1108	FISH20200914_c2_r1_Neolamprologus-cygnus_sf	1970-01-06 00:30:00	1.7035372143509557	44.50024929366794	0.003545509944047421	1.0	0.06918970267472108	0.6851138517570987	Neolamprologus cygnus	f	n
1109	FISH20200914_c2_r1_Neolamprologus-cygnus_sf	1970-01-06 01:00:00	2.074980093762481	74.49894701839946	0.015739303923741964	0.8969740634005764	0.08634915472590156	0.7003616068928807	Neolamprologus cygnus	f	n
1110	FISH20200914_c2_r1_Neolamprologus-cygnus_sf	1970-01-06 01:30:00	2.4080682387294186	104.49947371336768	0.023322807600686942	0.885380311340092	0.10032395348866831	0.6740234587110389	Neolamprologus cygnus	f	n
1111	FISH20200914_c2_r1_Neolamprologus-cygnus_sf	1970-01-06 02:00:00	1.2126862202500341	134.49891936824605	0.004211692989747853	0.9669714602382932	0.06226716679661175	0.7363433952921791	Neolamprologus cygnus	f	n
1112	FISH20200914_c2_r1_Neolamprologus-cygnus_sf	1970-01-06 02:30:00	2.0735705897514407	164.5003600908537	0.030469226081657527	0.7974627444462911	0.0834264528625057	0.6356350410632357	Neolamprologus cygnus	f	n
1113	FISH20200914_c2_r1_Neolamprologus-cygnus_sf	1970-01-06 03:00:00	2.0608269997232265	194.49914103629814	0.009032973122748684	0.9073981712385703	0.07939077926238304	0.6032961956697749	Neolamprologus cygnus	f	n
1114	FISH20200914_c2_r1_Neolamprologus-cygnus_sf	1970-01-06 03:30:00	1.1053322947104895	224.49952911196056	0.017118165198603954	0.8837183535538198	0.05656433238434062	0.7498859935566744	Neolamprologus cygnus	f	n
1115	FISH20200914_c2_r1_Neolamprologus-cygnus_sf	1970-01-06 04:00:00	2.666016183658964	254.49911337692564	0.01246813698326499	0.9353873434556135	0.08745204646745798	0.5312513141716793	Neolamprologus cygnus	f	n
1116	FISH20200914_c2_r1_Neolamprologus-cygnus_sf	1970-01-06 04:30:00	3.4653046339170515	284.50047088803944	0.05307185197495984	0.7557476040108582	0.12347185046096537	0.5413599666165974	Neolamprologus cygnus	f	n
1117	FISH20200914_c2_r1_Neolamprologus-cygnus_sf	1970-01-06 05:00:00	1.5837277815929436	314.4991964533112	0.010418398448323636	0.912829038514824	0.06618495169942519	0.6986539786846778	Neolamprologus cygnus	f	n
1118	FISH20200914_c2_r1_Neolamprologus-cygnus_sf	1970-01-06 05:30:00	1.9229164556020681	344.4995845105534	0.027754695030746217	0.8507007921998782	0.06421087986543773	0.7477999820145915	Neolamprologus cygnus	f	n
1119	FISH20200914_c2_r1_Neolamprologus-cygnus_sf	1970-01-06 06:00:00	1.0752951315832016	374.49939037907336	0.010418975836843272	0.9191420970959876	0.06315819092198315	0.7193409294482208	Neolamprologus cygnus	f	n
1120	FISH20200914_c2_r1_Neolamprologus-cygnus_sf	1970-01-06 06:30:00	3.336478037430071	404.5005262866323	0.047365796908758515	0.613761010470334	0.1168934945532091	0.5664599130429359	Neolamprologus cygnus	f	n
1121	FISH20200914_c2_r1_Neolamprologus-cygnus_sf	1970-01-06 07:00:00	4.538375706263964	434.49941805686416	0.045834949842044004	0.770714404478191	0.1814972376204101	0.3389859486449266	Neolamprologus cygnus	f	d
1122	FISH20200914_c2_r1_Neolamprologus-cygnus_sf	1970-01-06 07:30:00	5.405726658827225	464.49969530773916	0.06431776632873525	0.5605783613096227	0.26338024117840675	0.4487239363867308	Neolamprologus cygnus	f	d
1123	FISH20200914_c2_r1_Neolamprologus-cygnus_sf	1970-01-06 08:00:00	3.1620211766206237	494.49936263370836	0.035858781799035636	0.718561214875575	0.15178766772462632	0.7066145226565034	Neolamprologus cygnus	f	d
1124	FISH20200914_c2_r1_Neolamprologus-cygnus_sf	1970-01-06 08:30:00	4.258426781862617	524.5005816852251	0.02027588499252119	0.8606725389175115	0.20566560288005165	0.5728498495905959	Neolamprologus cygnus	f	d
1125	FISH20200914_c2_r1_Neolamprologus-cygnus_sf	1970-01-06 09:00:00	1.9934020246542408	554.4996120594103	0.011749057858567944	0.9645865661715806	0.12102623953577799	0.8533206095395153	Neolamprologus cygnus	f	d
1126	FISH20200914_c2_r1_Neolamprologus-cygnus_sf	1970-01-06 09:30:00	5.555669187423035	584.4997507063321	0.06742008752977674	0.5931527339205585	0.14887350035762342	0.5143728207291622	Neolamprologus cygnus	f	d
1127	FISH20200914_c2_r1_Neolamprologus-cygnus_sf	1970-01-06 10:00:00	4.152481872431166	614.4995843724023	0.01402050429481851	0.8988639512330285	0.17894187925630867	0.4002867037971495	Neolamprologus cygnus	f	d
1128	FISH20200914_c2_r1_Neolamprologus-cygnus_sf	1970-01-06 10:30:00	1.1189556143127262	644.5006370838181	0.00753420863110077	0.9668162428674312	0.10329041834883722	0.8174917942883054	Neolamprologus cygnus	f	d
1129	FISH20200914_c2_r1_Neolamprologus-cygnus_sf	1970-01-06 11:00:00	4.3789482403879685	674.4995843263315	0.016294407803580335	0.914094108518539	0.1593139473920668	0.518378351256226	Neolamprologus cygnus	f	d
1130	FISH20200914_c2_r1_Neolamprologus-cygnus_sf	1970-01-06 11:30:00	3.96692141489057	704.4998061049249	0.023987590715195833	0.8124203645227411	0.1269755964037027	0.5853885719586773	Neolamprologus cygnus	f	d
1131	FISH20200914_c2_r1_Neolamprologus-cygnus_sf	1970-01-06 12:00:00	2.0504562098023165	734.4987529789946	0.00653993238374993	0.9468491935930832	0.09898201260412273	0.7809012242395856	Neolamprologus cygnus	f	d
1132	FISH20200914_c2_r1_Neolamprologus-cygnus_sf	1970-01-06 12:30:00	1.4183700434169073	764.4998338134279	0.0070906270773321515	0.9777863948592954	0.09148291237322696	0.8467977235170913	Neolamprologus cygnus	f	d
1133	FISH20200914_c2_r1_Neolamprologus-cygnus_sf	1970-01-06 13:00:00	3.5452233151210164	794.5000831347337	0.024607881172753976	0.8784015961868868	0.16943043757097495	0.5386274799812357	Neolamprologus cygnus	f	d
1134	FISH20200914_c2_r1_Neolamprologus-cygnus_sf	1970-01-06 13:30:00	1.4643721796082714	824.4999169021107	0.014182039776189684	0.8412276328181264	0.07108193477187201	0.6249366367747572	Neolamprologus cygnus	f	d
1135	FISH20200914_c2_r1_Neolamprologus-cygnus_sf	1970-01-06 14:00:00	1.2561340543166062	854.499279538905	0.0042119264021281315	0.9931833296386611	0.07377031499423169	0.7916055173923999	Neolamprologus cygnus	f	d
1136	FISH20200914_c2_r1_Neolamprologus-cygnus_sf	1970-01-06 14:30:00	2.1621599850789384	884.4998892089519	0.016120097496122313	0.9253822291158874	0.08159367159468855	0.7251387924006728	Neolamprologus cygnus	f	d
1137	FISH20200914_c2_r1_Neolamprologus-cygnus_sf	1970-01-06 15:00:00	1.3947038204080802	914.5001385425326	0.011914657799944583	0.9259074535882515	0.06644724455252521	0.8259290848049771	Neolamprologus cygnus	f	d
1138	FISH20200914_c2_r1_Neolamprologus-cygnus_sf	1970-01-06 15:30:00	1.4231366951256053	944.4999723007036	0.003656307129798903	1.0	0.0740301031136417	0.8578020941542173	Neolamprologus cygnus	f	d
1139	FISH20200914_c2_r1_Neolamprologus-cygnus_sf	1970-01-06 16:00:00	3.5249489294922913	974.4993072105526	0.009033974394502023	0.9848140553123095	0.12561456017938744	0.6711013389993815	Neolamprologus cygnus	f	d
1140	FISH20200914_c2_r1_Neolamprologus-cygnus_sf	1970-01-06 16:30:00	3.223318146393632	1004.499944604476	0.030910702415244847	0.840073122091735	0.08915328973717018	0.6331757565586327	Neolamprologus cygnus	f	d
1141	FISH20200914_c2_r1_Neolamprologus-cygnus_sf	1970-01-06 17:00:00	4.349017990517411	1034.500221680337	0.02371979605409	0.8486477499445799	0.12514762912191155	0.5930458397334306	Neolamprologus cygnus	f	d
1142	FISH20200914_c2_r1_Neolamprologus-cygnus_sf	1970-01-06 17:30:00	4.637217912990993	1064.4999723007036	0.023876793529444353	0.8206747548612265	0.11382385002327564	0.49966815477995086	Neolamprologus cygnus	f	d
1143	FISH20200914_c2_r1_Neolamprologus-cygnus_sf	1970-01-06 18:00:00	1.731009217114358	1094.49927945904	0.0030484425230018846	0.9823190333665891	0.07920007732130882	0.7464682451444276	Neolamprologus cygnus	f	d
1144	FISH20200914_c2_r1_Neolamprologus-cygnus_sf	1970-01-06 18:30:00	1.301541457873356	1124.500055395524	0.0072014181254154664	0.9641590959450477	0.08721724197728316	0.8174338345808657	Neolamprologus cygnus	f	d
1145	FISH20200914_c2_r1_Neolamprologus-cygnus_sf	1970-01-06 19:00:00	8.923789038883758	1154.5006927894474	0.1938701989691293	0.28227013246134236	0.24227032007388738	0.4174323971411283	Neolamprologus cygnus	f	n
1146	FISH20200914_c2_r1_Neolamprologus-cygnus_sf	1970-01-06 19:30:00	11.187420068224437	1184.5000276992964	0.24275663398149688	0.32729488670987755	0.5672169880301143	0.29221391898933385	Neolamprologus cygnus	f	n
1147	FISH20200914_c2_r1_Neolamprologus-cygnus_sf	1970-01-06 20:00:00	2.4917659853144065	1214.4998614267502	0.058089906324483125	0.8185799013358461	0.09614801907410109	0.769875133507298	Neolamprologus cygnus	f	n
1148	FISH20200914_c2_r1_Neolamprologus-cygnus_sf	1970-01-06 20:30:00	1.4747635901604592	1244.500055395524	0.019665411034788388	0.8813981830268114	0.06727448130864971	0.7468671812908355	Neolamprologus cygnus	f	n
1149	FISH20200914_c2_r1_Neolamprologus-cygnus_sf	1970-01-06 21:00:00	3.208686505784865	1274.5006649673057	0.03252798404078466	0.7673168569212013	0.2641128120680461	0.4576668450825067	Neolamprologus cygnus	f	n
1150	FISH20200914_c2_r1_Neolamprologus-cygnus_sf	1970-01-06 21:30:00	2.4312896220843374	1304.5000830978893	0.014791424297822835	0.9120270345133233	0.04055207106435255	0.39607169342789883	Neolamprologus cygnus	f	n
1151	FISH20200914_c2_r1_Neolamprologus-cygnus_sf	1970-01-06 22:00:00	2.1818776575093017	1334.4998891598316	0.007703391709155398	0.9607625803591221	0.047453705297337896	0.47312060328531885	Neolamprologus cygnus	f	n
1152	FISH20200914_c2_r1_Neolamprologus-cygnus_sf	1970-01-06 22:30:00	1.4063903699538212	1364.500110791048	0.009140261466873476	0.9331929980057612	0.055204822369608116	0.6981338373342681	Neolamprologus cygnus	f	n
1153	FISH20200914_c2_r1_Neolamprologus-cygnus_sf	1970-01-06 23:00:00	1.1653137151386497	1394.5007482126032	0.0055977387352435844	0.9685750706645236	0.04997307504715216	0.7072066607369389	Neolamprologus cygnus	f	n
1154	FISH20200914_c2_r1_Neolamprologus-cygnus_sf	1970-01-06 23:30:00	0.8373963180745119	1424.5001384964821	0.003656307129798903	0.9673702287961886	0.03841541956685238	0.7255400408576981	Neolamprologus cygnus	f	n
1155	FISH20200914_c2_r1_Neolamprologus-cygnus_sf	1970-01-07 00:00:00	2.2309627116931012	14.500055432372505	0.005598669623059867	0.9675720620842572	0.06537807516499447	0.5322387890038857	Neolamprologus cygnus	f	n
1156	FISH20200914_c2_r1_Neolamprologus-cygnus_sf	1970-01-07 00:30:00	1.358719727805795	44.50016618657212	0.022989142477287835	0.8446709505871925	0.09049745564273565	0.6990503577542616	Neolamprologus cygnus	f	n
1157	FISH20200914_c2_r1_Neolamprologus-cygnus_sf	1970-01-07 01:00:00	0.46458684578437875	74.50108063175395	0.0065946245497367694	0.9319479080077584	0.03699149400423989	0.7686459999320011	Neolamprologus cygnus	f	n
1158	FISH20200914_c2_r1_Neolamprologus-cygnus_sf	1970-01-07 01:30:00	0.07800654174360695	104.50019389507507	0.00033239155725444574	1.0	0.04079365901671926	0.7768582992634256	Neolamprologus cygnus	f	n
1159	FISH20200914_c2_r1_Neolamprologus-cygnus_sf	1970-01-07 02:00:00	0.39741384203511326	134.50055426227692	0.005320917858330562	0.9499501163950782	0.042356542288120407	0.8003371742846488	Neolamprologus cygnus	f	n
1160	FISH20200914_c2_r1_Neolamprologus-cygnus_sf	1970-01-07 02:30:00	1.4222112002661205	164.4994183147748	0.03456872195446236	0.8862666888261038	0.07723007797476444	0.7689295501296181	Neolamprologus cygnus	f	n
1161	FISH20200914_c2_r1_Neolamprologus-cygnus_sf	1970-01-07 03:00:00	1.4554218868680135	194.50041562759768	0.026433915211970076	0.7811027985591577	0.05935086274274771	0.7647694060566868	Neolamprologus cygnus	f	n
1162	FISH20200914_c2_r1_Neolamprologus-cygnus_sf	1970-01-07 03:30:00	0.3652065752979596	224.50024929366793	0.005761453659077059	0.9661514597529223	0.04628418082009821	0.7975084441221272	Neolamprologus cygnus	f	n
1163	FISH20200914_c2_r1_Neolamprologus-cygnus_sf	1970-01-07 04:00:00	0.6300391482981483	254.50030479357162	0.010917151565530617	0.9550568024383486	0.052758206658664326	0.8098219373294185	Neolamprologus cygnus	f	n
1164	FISH20200914_c2_r1_Neolamprologus-cygnus_sf	1970-01-07 04:30:00	0.75002129010974	284.4994737133677	0.007423411445349288	0.9318043321699628	0.05042238442562469	0.7675307542624217	Neolamprologus cygnus	f	n
1165	FISH20200914_c2_r1_Neolamprologus-cygnus_sf	1970-01-07 05:00:00	0.7792796122411224	314.5004710446107	0.007813798836242726	0.9232474369631477	0.03611730313088268	0.7676408225561141	Neolamprologus cygnus	f	n
1166	FISH20200914_c2_r1_Neolamprologus-cygnus_sf	1970-01-07 05:30:00	0.9767403658776668	344.50030469226084	0.0162317877125921	0.9514154340479751	0.05343924246007445	0.7984348359464909	Neolamprologus cygnus	f	n
1167	FISH20200914_c2_r1_Neolamprologus-cygnus_sf	1970-01-07 06:00:00	5.284623036869947	374.50058194313584	0.10087014354597351	0.48207060910048216	0.12811042543861198	0.5862585101693402	Neolamprologus cygnus	f	n
1168	FISH20200914_c2_r1_Neolamprologus-cygnus_sf	1970-01-07 06:30:00	1.4516335031215126	404.4994737133677	0.006758628330840397	0.9487563015899396	0.042879903146384256	0.5980890564038732	Neolamprologus cygnus	f	n
1169	FISH20200914_c2_r1_Neolamprologus-cygnus_sf	1970-01-07 07:00:00	2.5098006573531975	434.50052646162374	0.04876697146023829	0.7609864228318094	0.0879619287863981	0.783358061402119	Neolamprologus cygnus	f	d
1170	FISH20200914_c2_r1_Neolamprologus-cygnus_sf	1970-01-07 07:30:00	4.705597233103702	464.5004154894466	0.029084261259764002	0.7930308570162318	0.3380405792972353	0.48401291672280405	Neolamprologus cygnus	f	d
1171	FISH20200914_c2_r1_Neolamprologus-cygnus_sf	1970-01-07 08:00:00	1.6390575976540829	494.501080751538	0.020118605553400212	0.8588372221914315	0.12592993750337206	0.7784739749276886	Neolamprologus cygnus	f	d
1172	FISH20200914_c2_r1_Neolamprologus-cygnus_sf	1970-01-07 08:30:00	2.15584841489063	524.4995291119606	0.01628718630546784	0.865713810869204	0.1151310675913413	0.8804420464625797	Neolamprologus cygnus	f	d
1173	FISH20200914_c2_r1_Neolamprologus-cygnus_sf	1970-01-07 09:00:00	1.6327111701499224	554.5011084016847	0.0164043449346043	0.9181999556639326	0.10225494676374815	0.874816675286157	Neolamprologus cygnus	f	d
1174	FISH20200914_c2_r1_Neolamprologus-cygnus_sf	1970-01-07 09:30:00	0.9807507525994468	584.5004708880394	0.006315439587834469	0.9461525677247797	0.07148904220837592	0.8573958919289033	Neolamprologus cygnus	f	d
1175	FISH20200914_c2_r1_Neolamprologus-cygnus_sf	1970-01-07 10:00:00	3.291000541678933	614.5009975615163	0.0432830857902904	0.8024273996896475	0.10935448939601564	0.699830755949281	Neolamprologus cygnus	f	d
1176	FISH20200914_c2_r1_Neolamprologus-cygnus_sf	1970-01-07 10:30:00	1.2116108277110778	644.4995845105534	0.006426236773585951	0.9674810259819401	0.09358779352221938	0.8515272364940513	Neolamprologus cygnus	f	d
1177	FISH20200914_c2_r1_Neolamprologus-cygnus_sf	1970-01-07 11:00:00	2.0576847333788786	674.501163821769	0.019397029483484814	0.8821769009088893	0.09152775493109544	0.8343964512468702	Neolamprologus cygnus	f	d
1178	FISH20200914_c2_r1_Neolamprologus-cygnus_sf	1970-01-07 11:30:00	1.985597406453613	704.5005262866323	0.02010968921389397	0.8729156279430502	0.08975316050535237	0.8632548323143182	Neolamprologus cygnus	f	d
1179	FISH20200914_c2_r1_Neolamprologus-cygnus_sf	1970-01-07 12:00:00	1.927874776825439	734.5011915978496	0.014077481571800698	0.9101036413013357	0.1260844634821472	0.8245606791759256	Neolamprologus cygnus	f	d
1180	FISH20200914_c2_r1_Neolamprologus-cygnus_sf	1970-01-07 12:30:00	1.7067678429535513	764.4996953077392	0.016453382084095063	0.8771259210016066	0.09946173155919122	0.897087551134246	Neolamprologus cygnus	f	d
1181	FISH20200914_c2_r1_Neolamprologus-cygnus_sf	1970-01-07 13:00:00	0.9535580946348438	794.501357867317	0.006318239760571967	0.9805464723161337	0.07985067818570556	0.8759371099845663	Neolamprologus cygnus	f	d
1182	FISH20200914_c2_r1_Neolamprologus-cygnus_sf	1970-01-07 13:30:00	1.3685970857697731	824.5005262866323	0.017672151127361365	0.9038280427677137	0.06623387663596231	0.819651256679202	Neolamprologus cygnus	f	d
1183	FISH20200914_c2_r1_Neolamprologus-cygnus_sf	1970-01-07 14:00:00	1.0469043472647204	854.5014963422744	0.004932387497228996	1.0	0.08651102946443644	0.8816180039354529	Neolamprologus cygnus	f	d
1184	FISH20200914_c2_r1_Neolamprologus-cygnus_sf	1970-01-07 14:30:00	1.4295734887849567	884.4997507063321	0.017561353941609882	0.8872638634978671	0.08413330130989774	0.8385915014769828	Neolamprologus cygnus	f	d
1185	FISH20200914_c2_r1_Neolamprologus-cygnus_sf	1970-01-07 15:00:00	0.651385495559823	914.5026886191031	0.0006652253450856477	1.0	0.06021401101730778	0.8486904021997554	Neolamprologus cygnus	f	d
1186	FISH20200914_c2_r1_Neolamprologus-cygnus_sf	1970-01-07 15:30:00	0.39252655689202215	944.5005816852251	0.0014957620076450058	1.0	0.05787379609497288	0.8472738993061555	Neolamprologus cygnus	f	d
1187	FISH20200914_c2_r1_Neolamprologus-cygnus_sf	1970-01-07 16:00:00	0.4620180389424132	974.5021340280472	0.0010531566986308964	1.0	0.07010668351917611	0.8622804677446299	Neolamprologus cygnus	f	d
1188	FISH20200914_c2_r1_Neolamprologus-cygnus_sf	1970-01-07 16:30:00	0.8222989202157989	1004.4997507063321	0.0034901113511716804	0.9739626613484017	0.08698618591469497	0.8815824496480572	Neolamprologus cygnus	f	d
1189	FISH20200914_c2_r1_Neolamprologus-cygnus_sf	1970-01-07 17:00:00	0.7654563295024592	1034.5013025885482	0.002993182196108863	1.0	0.08877373258789797	0.8854266104248926	Neolamprologus cygnus	f	d
1190	FISH20200914_c2_r1_Neolamprologus-cygnus_sf	1970-01-07 17:30:00	4.007369260554648	1064.4998338134278	0.03340350099711943	0.7306669621094616	0.23962625840127105	0.4419186856738356	Neolamprologus cygnus	f	d
1191	FISH20200914_c2_r1_Neolamprologus-cygnus_sf	1970-01-07 18:00:00	4.4380558780627535	1094.5025777482122	0.05227562503464715	0.5759742779533233	0.4802769931596453	0.07850525683652114	Neolamprologus cygnus	f	d
1192	FISH20200914_c2_r1_Neolamprologus-cygnus_sf	1970-01-07 18:30:00	3.4276625762199373	1124.499806104925	0.034291728990083654	0.7607888759625505	0.49599111425250125	0.09679256094026267	Neolamprologus cygnus	f	d
1193	FISH20200914_c2_r1_Neolamprologus-cygnus_sf	1970-01-07 19:00:00	6.0445393688171665	1154.5017462165308	0.12550584843949222	0.42818338045346194	0.23539423037525153	0.5277723031175209	Neolamprologus cygnus	f	n
1194	FISH20200914_c2_r1_Neolamprologus-cygnus_sf	1970-01-07 19:30:00	2.1902826446450963	1184.4998338134278	0.053844449368491025	0.7969200088632838	0.08147176273373717	0.5910200905471038	Neolamprologus cygnus	f	n
1195	FISH20200914_c2_r1_Neolamprologus-cygnus_sf	1970-01-07 20:00:00	0.5420800960732954	1214.5023833277908	0.0044340982152754685	0.966688837157743	0.036238708297325624	0.7000914305990793	Neolamprologus cygnus	f	n
1196	FISH20200914_c2_r1_Neolamprologus-cygnus_sf	1970-01-07 20:30:00	0.22637211179034722	1244.499806104925	0.00116337045039056	1.0	0.04077200921884127	0.8111326445693452	Neolamprologus cygnus	f	n
1197	FISH20200914_c2_r1_Neolamprologus-cygnus_sf	1970-01-07 21:00:00	0.0981202291794317	1274.5022172949002	0.0004434589800443459	1.0	0.04209239439249361	0.8163656951676025	Neolamprologus cygnus	f	n
1198	FISH20200914_c2_r1_Neolamprologus-cygnus_sf	1970-01-07 21:30:00	0.584817471359222	1304.499889208952	0.005151783735874141	0.9463771327276757	0.04336885657237296	0.7580153210813492	Neolamprologus cygnus	f	n
1199	FISH20200914_c2_r1_Neolamprologus-cygnus_sf	1970-01-07 22:00:00	0.4783276759769089	1334.5025496064738	0.005431770313712449	0.9415253297860547	0.04206807688259275	0.8027823521921592	Neolamprologus cygnus	f	n
1200	FISH20200914_c2_r1_Neolamprologus-cygnus_sf	1970-01-07 22:30:00	0.21497374358382762	1364.4999169021107	0.001274167636142042	1.0	0.039908296925000225	0.8020768021158143	Neolamprologus cygnus	f	n
1201	FISH20200914_c2_r1_Neolamprologus-cygnus_sf	1970-01-07 23:00:00	0.1917809008470878	1394.5019677401474	0.0008314394989191287	1.0	0.0444934475856061	0.8184244129896623	Neolamprologus cygnus	f	n
1202	FISH20200914_c2_r1_Neolamprologus-cygnus_sf	1970-01-07 23:30:00	0.009230405044326793	1424.499889208952	0.0	1.0	0.04627070556275496	0.8256344551574526	Neolamprologus cygnus	f	n
1203	FISH20200914_c2_r1_Neolamprologus-cygnus_sf	1970-01-08 00:00:00	0.39841211390292075	14.503409279893564	0.002716336825766395	0.9696768113531792	0.043030952235304835	0.8020293807772992	Neolamprologus cygnus	f	n
1204	FISH20200914_c2_r1_Neolamprologus-cygnus_sf	1970-01-08 00:30:00	0.6005400780944521	44.49997230070356	0.00753420863110077	0.9320813251343416	0.04657372481351365	0.804479937617338	Neolamprologus cygnus	f	n
1205	FISH20200914_c2_r1_Neolamprologus-cygnus_sf	1970-01-08 01:00:00	0.2569631532138494	74.50152413678435	0.002826580945519038	0.9986144211051378	0.04708382486415746	0.8321971892668413	Neolamprologus cygnus	f	n
1206	FISH20200914_c2_r1_Neolamprologus-cygnus_sf	1970-01-08 01:30:00	2.7436971765002487	104.49994460447596	0.05456459118103257	0.7186461333924219	0.0826988086020325	0.7528359905203897	Neolamprologus cygnus	f	n
1207	FISH20200914_c2_r1_Neolamprologus-cygnus_sf	1970-01-08 02:00:00	0.2141288648794127	134.50266045892917	0.0014410819199645272	1.0	0.0394094243334548	0.7975545204376104	Neolamprologus cygnus	f	n
1208	FISH20200914_c2_r1_Neolamprologus-cygnus_sf	1970-01-08 02:30:00	0.19542945829293334	164.50002769929642	0.0	1.0	0.03855929850789939	0.7976157556880858	Neolamprologus cygnus	f	n
1209	FISH20200914_c2_r1_Neolamprologus-cygnus_sf	1970-01-08 03:00:00	0.4177021309452783	194.502327901563	0.00892362265824188	0.9526660015519344	0.046431664007832364	0.8016620161637531	Neolamprologus cygnus	f	n
1210	FISH20200914_c2_r1_Neolamprologus-cygnus_sf	1970-01-08 03:30:00	0.20778482685618113	224.50005539552404	0.002326612009749612	0.9840460890760027	0.04735197437929425	0.8247583833627236	Neolamprologus cygnus	f	n
1211	FISH20200914_c2_r1_Neolamprologus-cygnus_sf	1970-01-08 04:00:00	1.3339620555806961	254.50321472120606	0.030761556368473563	0.876787495843033	0.05808394348199442	0.7755310345235384	Neolamprologus cygnus	f	n
1212	FISH20200914_c2_r1_Neolamprologus-cygnus_sf	1970-01-08 04:30:00	1.0631662273619034	284.5000276992964	0.010027145310509113	0.9223865713810869	0.04860060499335848	0.7828132426086213	Neolamprologus cygnus	f	n
1213	FISH20200914_c2_r1_Neolamprologus-cygnus_sf	1970-01-08 05:00:00	0.22609263126862922	314.5026883210465	0.0013303031982706058	1.0	0.04418149616567855	0.8218283867074324	Neolamprologus cygnus	f	n
1214	FISH20200914_c2_r1_Neolamprologus-cygnus_sf	1970-01-08 05:30:00	0.7867899317330227	344.5001107910481	0.013350321294039442	0.9288167516064701	0.044594624467040385	0.7995265748958909	Neolamprologus cygnus	f	n
1215	FISH20200914_c2_r1_Neolamprologus-cygnus_sf	1970-01-08 06:00:00	1.5291628914033382	374.5041853761295	0.03708631298852486	0.8338045346194357	0.07025507245966423	0.7340190798283222	Neolamprologus cygnus	f	n
1216	FISH20200914_c2_r1_Neolamprologus-cygnus_sf	1970-01-08 06:30:00	0.3330557412355753	404.50008309788933	0.0019389507506509334	1.0	0.043738881675826444	0.8159010432989129	Neolamprologus cygnus	f	n
1217	FISH20200914_c2_r1_Neolamprologus-cygnus_sf	1970-01-08 07:00:00	0.9279560901709646	434.50274375034644	0.016407072778670807	0.9120891303142842	0.06297206732001456	0.8112694797725256	Neolamprologus cygnus	f	d
1218	FISH20200914_c2_r1_Neolamprologus-cygnus_sf	1970-01-08 07:30:00	0.4383243100931855	464.50016618657213	0.006370485264790605	0.9469310879680922	0.0549483217586275	0.8237934326595009	Neolamprologus cygnus	f	d
1219	FISH20200914_c2_r1_Neolamprologus-cygnus_sf	1970-01-08 08:00:00	0.2304573611579598	484.0769230769231	0.0029096199308965265	1.0	0.053371033194833065	0.8241590481975278	Neolamprologus cygnus	f	d
1220	FISH20200914_c3_r0_Neolamprologus-cygnus_sf	1970-01-02 00:00:00	19.93821745074301	14.49822636071389	0.3509588737390533	0.052433211395632416	0.44118351685757146	0.6875981789136552	Neolamprologus cygnus	f	n
1221	FISH20200914_c3_r0_Neolamprologus-cygnus_sf	1970-01-02 00:30:00	30.397554208966294	44.50022158209617	0.4402282295590516	0.0	0.3446312743653598	0.7430783501129073	Neolamprologus cygnus	f	n
1222	FISH20200914_c3_r0_Neolamprologus-cygnus_sf	1970-01-02 01:00:00	16.577791715281997	74.49747712780704	0.2954255614083726	0.11782644857222069	0.2950290911939596	0.7114811329799412	Neolamprologus cygnus	f	n
1223	FISH20200914_c3_r0_Neolamprologus-cygnus_sf	1970-01-02 01:30:00	11.935178200476146	104.49997230070356	0.25505512159991134	0.06077225638468783	0.33944077967238495	0.6067123831327289	Neolamprologus cygnus	f	n
1224	FISH20200914_c3_r0_Neolamprologus-cygnus_sf	1970-01-02 02:00:00	10.237840037569454	134.4982817869416	0.19299412481986475	0.15247755237778518	0.2075993426973818	0.6306723482832421	Neolamprologus cygnus	f	n
1225	FISH20200914_c3_r0_Neolamprologus-cygnus_sf	1970-01-02 02:30:00	10.808557327930561	164.5005816852252	0.2128967924214725	0.040385574206415156	0.4493559258374685	0.5195342409163839	Neolamprologus cygnus	f	n
1226	FISH20200914_c3_r0_Neolamprologus-cygnus_sf	1970-01-02 03:00:00	9.836240686567228	194.4990024384837	0.19175349146530704	0.040512081578364	0.4125372526031092	0.514266206276245	Neolamprologus cygnus	f	n
1227	FISH20200914_c3_r0_Neolamprologus-cygnus_sf	1970-01-02 03:30:00	9.688766228669193	224.50022158209617	0.18269443828938622	0.1462441834699756	0.32598684460226734	0.4759230019335846	Neolamprologus cygnus	f	n
1228	FISH20200914_c3_r0_Neolamprologus-cygnus_sf	1970-01-02 04:00:00	9.137998949895357	254.49878035258897	0.1723583545847655	0.07462024614702295	0.6297759650778977	0.43066740144120197	Neolamprologus cygnus	f	n
1229	FISH20200914_c3_r0_Neolamprologus-cygnus_sf	1970-01-02 04:30:00	11.566962892091388	284.4999723007036	0.22098498698133068	0.03528890366184699	0.6268630488041762	0.3520329265755808	Neolamprologus cygnus	f	n
1230	FISH20200914_c3_r0_Neolamprologus-cygnus_sf	1970-01-02 05:00:00	11.469639859746456	314.4989746716178	0.24358476971678766	0.00825805021337915	0.5505450139547861	0.4670599875524216	Neolamprologus cygnus	f	n
1231	FISH20200914_c3_r0_Neolamprologus-cygnus_sf	1970-01-02 05:30:00	11.424845754528802	344.5005816852252	0.24923826934795856	0.0	0.5560114115678946	0.45537203090140654	Neolamprologus cygnus	f	n
1232	FISH20200914_c3_r0_Neolamprologus-cygnus_sf	1970-01-02 06:00:00	12.127437022759624	374.4983092189146	0.2632074948722213	0.004712012861023338	0.5533526823837446	0.4614005930491331	Neolamprologus cygnus	f	n
1233	FISH20200914_c3_r0_Neolamprologus-cygnus_sf	1970-01-02 06:30:00	12.080892351001474	404.5002215820962	0.2730445380013295	0.006093507644582318	0.5417864794436589	0.4678811737883548	Neolamprologus cygnus	f	n
1234	FISH20200914_c3_r0_Neolamprologus-cygnus_sf	1970-01-02 07:00:00	11.115216653265975	434.49933488526773	0.23678084469571	0.02904334331005432	0.45551986456108473	0.5108709430264884	Neolamprologus cygnus	f	d
1235	FISH20200914_c3_r0_Neolamprologus-cygnus_sf	1970-01-02 07:30:00	10.797574718630718	464.4999723007036	0.22425350396099938	0.028031687995124923	0.4991981663698347	0.4939856450383481	Neolamprologus cygnus	f	d
1236	FISH20200914_c3_r0_Neolamprologus-cygnus_sf	1970-01-02 08:00:00	12.774255283393707	494.4986974114517	0.2970456183138407	0.0	0.49755744867161206	0.5237623451023304	Neolamprologus cygnus	f	d
1237	FISH20200914_c3_r0_Neolamprologus-cygnus_sf	1970-01-02 08:30:00	10.767208944619645	524.5005816852251	0.22857459420530718	0.04847376876627334	0.4285529860428936	0.5703289416802135	Neolamprologus cygnus	f	d
1238	FISH20200914_c3_r0_Neolamprologus-cygnus_sf	1970-01-02 09:00:00	11.307429006579257	554.4989744442597	0.2594933200288264	0.0	0.504324055176078	0.4952802775737219	Neolamprologus cygnus	f	d
1239	FISH20200914_c3_r0_Neolamprologus-cygnus_sf	1970-01-02 09:30:00	11.122216335674048	584.5002215820962	0.24490361178816752	0.0013294925769997785	0.4192271357459653	0.5106049411340027	Neolamprologus cygnus	f	d
1240	FISH20200914_c3_r0_Neolamprologus-cygnus_sf	1970-01-02 10:00:00	12.175921893437947	614.5	0.27283307470627355	0.0021059632010640658	0.46325191854748793	0.5627518677669417	Neolamprologus cygnus	f	d
1241	FISH20200914_c3_r0_Neolamprologus-cygnus_sf	1970-01-02 10:30:00	9.11897107843021	644.4999723007036	0.17090465902166085	0.15450667553044153	0.39830982779171153	0.5221730727862843	Neolamprologus cygnus	f	d
1242	FISH20200914_c3_r0_Neolamprologus-cygnus_sf	1970-01-02 11:00:00	9.508575030888213	674.4992239467849	0.19196230598669622	0.16945676274944568	0.31887752610656567	0.5651224529253078	Neolamprologus cygnus	f	d
1243	FISH20200914_c3_r0_Neolamprologus-cygnus_sf	1970-01-02 11:30:00	9.785057496672549	704.5005816852251	0.18913079607777963	0.04021937842778794	0.2709563252134164	0.537312664399614	Neolamprologus cygnus	f	d
1244	FISH20200914_c3_r0_Neolamprologus-cygnus_sf	1970-01-02 12:00:00	9.48509902573589	734.4992240328123	0.1771976499279459	0.1527546835162399	0.2686111869115193	0.5813748176012121	Neolamprologus cygnus	f	d
1245	FISH20200914_c3_r0_Neolamprologus-cygnus_sf	1970-01-02 12:30:00	8.873021452129663	764.4994183147749	0.17118165198603955	0.19594482300149577	0.2573786994488936	0.6197767106516826	Neolamprologus cygnus	f	d
1246	FISH20200914_c3_r0_Neolamprologus-cygnus_sf	1970-01-02 13:00:00	7.793629018093434	794.4986140370329	0.1252910522230846	0.2112761947000776	0.2989444343254343	0.5604918681605932	Neolamprologus cygnus	f	d
1247	FISH20200914_c3_r0_Neolamprologus-cygnus_sf	1970-01-02 13:30:00	9.232223576373295	824.5000276992964	0.16924270123538862	0.05794692814802504	0.42961147873303784	0.45777398181237766	Neolamprologus cygnus	f	d
1248	FISH20200914_c3_r0_Neolamprologus-cygnus_sf	1970-01-02 14:00:00	9.31941247222284	854.4980870529525	0.1793734405322983	0.11045189908511228	0.3996675396896831	0.49683654116259923	Neolamprologus cygnus	f	d
1249	FISH20200914_c3_r0_Neolamprologus-cygnus_sf	1970-01-02 14:30:00	9.510442778211933	884.4997784179038	0.19410591624196766	0.05783292709949036	0.32811654495314907	0.4832499465610503	Neolamprologus cygnus	f	d
1250	FISH20200914_c3_r0_Neolamprologus-cygnus_sf	1970-01-02 15:00:00	9.212362310571782	914.4990298797051	0.17573036199345862	0.1503963634347802	0.29613054260629046	0.5636290000559291	Neolamprologus cygnus	f	d
1251	FISH20200914_c3_r0_Neolamprologus-cygnus_sf	1970-01-02 15:30:00	9.63451505857089	944.4994183147749	0.17915904936014626	0.1825937621184422	0.33721959432866233	0.519476151884104	Neolamprologus cygnus	f	d
1252	FISH20200914_c3_r0_Neolamprologus-cygnus_sf	1970-01-02 16:00:00	10.684553854971531	974.4995289031757	0.2220251621127307	0.022058416006207393	0.31176917494269135	0.5117994430523432	Neolamprologus cygnus	f	d
1253	FISH20200914_c3_r0_Neolamprologus-cygnus_sf	1970-01-02 16:30:00	9.425875551677853	1004.5000276992964	0.1748933577087142	0.15290011633704503	0.20657579489976838	0.5711265346663733	Neolamprologus cygnus	f	d
1254	FISH20200914_c3_r0_Neolamprologus-cygnus_sf	1970-01-02 17:00:00	11.3190126761702	1034.499112983701	0.24814280962412685	0.22308459917950993	0.34709726448441985	0.6632381675476811	Neolamprologus cygnus	f	d
1255	FISH20200914_c3_r0_Neolamprologus-cygnus_sf	1970-01-02 17:30:00	12.0361904985879	1064.4997784179038	0.23609572346554397	0.19986705074230002	0.28657871279237024	0.6967230796096087	Neolamprologus cygnus	f	d
1256	FISH20200914_c3_r0_Neolamprologus-cygnus_sf	1970-01-02 18:00:00	14.37574492455042	1094.4996673320027	0.2918052783322244	0.034874695054335776	0.46498456775048314	0.6534304459513705	Neolamprologus cygnus	f	d
1257	FISH20200914_c3_r0_Neolamprologus-cygnus_sf	1970-01-02 18:30:00	13.356532036845161	1124.4994737133677	0.28967924214724944	0.01689657082710099	0.39036049120567123	0.5535212776456401	Neolamprologus cygnus	f	d
1258	FISH20200914_c3_r0_Neolamprologus-cygnus_sf	1970-01-02 19:00:00	7.968868801375483	1154.4993624216888	0.151577313300438	0.13211731440926983	0.49582745491165187	0.6138453933483105	Neolamprologus cygnus	f	n
1259	FISH20200914_c3_r0_Neolamprologus-cygnus_sf	1970-01-02 19:30:00	18.709067055566393	1184.5000830978893	0.40019943493435267	0.013184865104426348	0.4729025871323576	0.6813677778059115	Neolamprologus cygnus	f	n
1260	FISH20200914_c3_r0_Neolamprologus-cygnus_sf	1970-01-02 20:00:00	28.62732776518692	1214.4990574406743	0.6132734530938124	0.0	0.5426411089367451	0.7891424044234271	Neolamprologus cygnus	f	n
1261	FISH20200914_c3_r0_Neolamprologus-cygnus_sf	1970-01-02 20:30:00	22.530003497535855	1244.4997784179038	0.4254930201639707	0.12524927985818746	0.3522980015319117	0.6401709141460014	Neolamprologus cygnus	f	n
1262	FISH20200914_c3_r0_Neolamprologus-cygnus_sf	1970-01-02 21:00:00	13.275688445808457	1274.4997782459252	0.27608382304024837	0.23855194589200576	0.2848957439315625	0.7609103127148407	Neolamprologus cygnus	f	n
1263	FISH20200914_c3_r0_Neolamprologus-cygnus_sf	1970-01-02 21:30:00	16.04448020457821	1304.4995291119606	0.35898288183480137	0.1673037504847377	0.299033335222134	0.7699544692050538	Neolamprologus cygnus	f	n
1264	FISH20200914_c3_r0_Neolamprologus-cygnus_sf	1970-01-02 22:00:00	19.273908870271367	1334.4993901762946	0.3871826144805411	0.12224193369553166	0.47029264121945064	0.6978757991162566	Neolamprologus cygnus	f	n
1265	FISH20200914_c3_r0_Neolamprologus-cygnus_sf	1970-01-02 22:30:00	14.106843703753606	1364.5001384964821	0.2904548224475098	0.137942496260595	0.5309489706661229	0.6573977972394387	Neolamprologus cygnus	f	n
1266	FISH20200914_c3_r0_Neolamprologus-cygnus_sf	1970-01-02 23:00:00	17.659149790899367	1393.6444156913485	0.33876374757395755	0.08727871552079045	0.5385961540804834	0.6469732844184531	Neolamprologus cygnus	f	n
1267	FISH20200914_c3_r0_Neolamprologus-cygnus_sf	1970-01-02 23:30:00	13.882632881413334	1424.7037806864782	0.25987304084040225	0.22493118364136847	0.480380705191603	0.7725147643440365	Neolamprologus cygnus	f	n
1268	FISH20200914_c3_r0_Neolamprologus-cygnus_sf	1970-01-03 00:00:00	13.822554542000002	14.498197948433601	0.26759079567507627	0.2544496811754921	0.5890728604114452	0.6202625383192406	Neolamprologus cygnus	f	n
1269	FISH20200914_c3_r0_Neolamprologus-cygnus_sf	1970-01-03 00:30:00	12.951514872258056	44.49977841790383	0.2516618657212497	0.32788610680257035	0.5031716422630923	0.7570664756071694	Neolamprologus cygnus	f	n
1270	FISH20200914_c3_r0_Neolamprologus-cygnus_sf	1970-01-03 01:00:00	24.754070539379846	74.4993903114954	0.4429664117060193	0.15242212615009423	0.4532575348353531	0.7377022244483589	Neolamprologus cygnus	f	n
1271	FISH20200914_c3_r0_Neolamprologus-cygnus_sf	1970-01-03 01:30:00	20.78847775380278	104.49952911196056	0.34906653371004376	0.27389064317766326	0.34950563688678976	0.8044689591565393	Neolamprologus cygnus	f	n
1272	FISH20200914_c3_r0_Neolamprologus-cygnus_sf	1970-01-03 02:00:00	19.732392744939723	134.49894690167386	0.3666444961755903	0.2031371244873074	0.3454089723217862	0.8093600216125655	Neolamprologus cygnus	f	n
1273	FISH20200914_c3_r0_Neolamprologus-cygnus_sf	1970-01-03 02:30:00	31.279422830178326	164.50013849648218	0.5083928868206747	0.15661182205971969	0.6211293848144391	0.7278391870568243	Neolamprologus cygnus	f	n
1274	FISH20200914_c3_r0_Neolamprologus-cygnus_sf	1970-01-03 03:00:00	23.854078944497925	194.4987806229908	0.3973506263163729	0.09572109522225918	0.5753099573896184	0.8047073385059466	Neolamprologus cygnus	f	n
1275	FISH20200914_c3_r0_Neolamprologus-cygnus_sf	1970-01-03 03:30:00	26.76692273467323	224.49977841790383	0.4732439618878795	0.040438732550409924	0.6128124425034128	0.7602348939013985	Neolamprologus cygnus	f	n
1276	FISH20200914_c3_r0_Neolamprologus-cygnus_sf	1970-01-03 04:00:00	18.417944455096826	254.49905754518238	0.34432863953875154	0.1362678789222752	0.5305186784397736	0.724637193685935	Neolamprologus cygnus	f	n
1277	FISH20200914_c3_r0_Neolamprologus-cygnus_sf	1970-01-03 04:30:00	25.491509406047655	284.49952911196056	0.4597529222757742	0.008475984709988366	0.610043385322154	0.7458682494277074	Neolamprologus cygnus	f	n
1278	FISH20200914_c3_r0_Neolamprologus-cygnus_sf	1970-01-03 05:00:00	24.441707318106324	314.49825320246214	0.41512782121665837	0.04602672877502357	0.4537628087856657	0.6981380346480323	Neolamprologus cygnus	f	n
1279	FISH20200914_c3_r0_Neolamprologus-cygnus_sf	1970-01-03 05:30:00	19.0141670634304	344.5001384964822	0.3467951914021384	0.03794803611988255	0.6220243929132018	0.5242499697019822	Neolamprologus cygnus	f	n
1280	FISH20200914_c3_r0_Neolamprologus-cygnus_sf	1970-01-03 06:00:00	23.501042912499255	374.49919609691193	0.4067195209846427	0.04302267561124355	0.5228661747589515	0.5754296937580223	Neolamprologus cygnus	f	n
1281	FISH20200914_c3_r0_Neolamprologus-cygnus_sf	1970-01-03 06:30:00	14.041758132757058	404.49983381342787	0.26578772435187237	0.049745180589408376	0.652554619263764	0.6799306540976321	Neolamprologus cygnus	f	n
1282	FISH20200914_c3_r0_Neolamprologus-cygnus_sf	1970-01-03 07:00:00	11.427013131532535	434.49986142675016	0.21606341111911756	0.07444154980322598	0.66536838828143	0.5891042515007089	Neolamprologus cygnus	f	d
1283	FISH20200914_c3_r0_Neolamprologus-cygnus_sf	1970-01-03 07:30:00	14.410543395549254	464.4995845105534	0.2824774250734031	0.02143925544291175	0.572527331704638	0.6675132378789914	Neolamprologus cygnus	f	d
1284	FISH20200914_c3_r0_Neolamprologus-cygnus_sf	1970-01-03 08:00:00	15.874552100971082	494.49950110864745	0.3564855875831486	0.0004988913525498891	0.5379554406918821	0.6756062074467785	Neolamprologus cygnus	f	d
1285	FISH20200914_c3_r0_Neolamprologus-cygnus_sf	1970-01-03 08:30:00	15.11192887333906	524.5001384964822	0.35117168023932194	0.02653592598747992	0.46402850976068305	0.6851987189105977	Neolamprologus cygnus	f	d
1286	FISH20200914_c3_r0_Neolamprologus-cygnus_sf	1970-01-03 09:00:00	11.394777795927258	554.4993071337509	0.24749182417826063	0.10703397816085583	0.38759643274025024	0.7617172706808469	Neolamprologus cygnus	f	d
1287	FISH20200914_c3_r0_Neolamprologus-cygnus_sf	1970-01-03 09:30:00	10.477351951423223	584.4998338134279	0.22789718590737867	0.02481719477066253	0.37688918617920225	0.7687753529293954	Neolamprologus cygnus	f	d
1288	FISH20200914_c3_r0_Neolamprologus-cygnus_sf	1970-01-03 10:00:00	10.981907887372062	614.4998614267502	0.24327919738373704	0.00809267778947952	0.4932302559341658	0.6559489282016712	Neolamprologus cygnus	f	d
1289	FISH20200914_c3_r0_Neolamprologus-cygnus_sf	1970-01-03 10:30:00	10.41051009825284	644.4995845105534	0.21865824608054957	0.035732092404852915	0.4413361887557517	0.7350161787126643	Neolamprologus cygnus	f	d
1290	FISH20200914_c3_r0_Neolamprologus-cygnus_sf	1970-01-03 11:00:00	10.313563187904775	674.4995011086475	0.21507760532150777	0.037749445676274945	0.5561963987947781	0.5502174466356351	Neolamprologus cygnus	f	d
1291	FISH20200914_c3_r0_Neolamprologus-cygnus_sf	1970-01-03 11:30:00	11.061600500657743	704.5001384964822	0.2596532048085979	0.0	0.600030835236356	0.5201841043215413	Neolamprologus cygnus	f	d
1292	FISH20200914_c3_r0_Neolamprologus-cygnus_sf	1970-01-03 12:00:00	10.054766239580452	734.4992515385042	0.2025835782003659	0.03088096690136941	0.5305141750946756	0.6499873145231099	Neolamprologus cygnus	f	d
1293	FISH20200914_c3_r0_Neolamprologus-cygnus_sf	1970-01-03 12:30:00	11.081983754496205	764.4998892089519	0.22673387990250388	0.02071792599157988	0.3946663147138109	0.6528451165604973	Neolamprologus cygnus	f	d
1294	FISH20200914_c3_r0_Neolamprologus-cygnus_sf	1970-01-03 13:00:00	11.658892160884692	794.5005822012753	0.263709453839756	0.0038813418353202105	0.5001922128035372	0.6083359496588348	Neolamprologus cygnus	f	d
1295	FISH20200914_c3_r0_Neolamprologus-cygnus_sf	1970-01-03 13:30:00	11.061021436325994	824.4996399091463	0.23422525067863276	0.01213229183978727	0.4326033642399615	0.6669985690531285	Neolamprologus cygnus	f	d
1296	FISH20200914_c3_r0_Neolamprologus-cygnus_sf	1970-01-03 14:00:00	13.100013707788607	854.50022172949	0.28980044345898004	0.0	0.4966405992845413	0.45990856717719025	Neolamprologus cygnus	f	d
1297	FISH20200914_c3_r0_Neolamprologus-cygnus_sf	1970-01-03 14:30:00	11.798599200884869	884.5001384964822	0.2597086034014736	0.06730929034402526	0.4832250259212103	0.6035484082810225	Neolamprologus cygnus	f	d
1298	FISH20200914_c3_r0_Neolamprologus-cygnus_sf	1970-01-03 15:00:00	12.641423272049016	914.4999168560502	0.27055041294828447	0.0	0.5131499006296469	0.5635805272097241	Neolamprologus cygnus	f	d
1299	FISH20200914_c3_r0_Neolamprologus-cygnus_sf	1970-01-03 15:30:00	11.879728798034643	944.499944604476	0.26218701528916466	0.0036561045867493907	0.5224255178713426	0.5434903778096937	Neolamprologus cygnus	f	d
1300	FISH20200914_c3_r0_Neolamprologus-cygnus_sf	1970-01-03 16:00:00	10.461562301355066	974.5005543851868	0.22729792659940126	0.022175407473112318	0.45926028556353543	0.6134604968123507	Neolamprologus cygnus	f	d
1301	FISH20200914_c3_r0_Neolamprologus-cygnus_sf	1970-01-03 16:30:00	11.492320662699159	1004.4996399091463	0.2660240429893081	0.0394991967204033	0.4516049008505284	0.568029410905056	Neolamprologus cygnus	f	d
1302	FISH20200914_c3_r0_Neolamprologus-cygnus_sf	1970-01-03 17:00:00	11.630530462086694	1034.5003603703499	0.25048511393247214	0.0	0.48944936550126916	0.6591417249874308	Neolamprologus cygnus	f	d
1303	FISH20200914_c3_r0_Neolamprologus-cygnus_sf	1970-01-03 17:30:00	12.700254801826528	1064.500193895075	0.2898454379258767	0.0	0.5436334409765046	0.5164900087475877	Neolamprologus cygnus	f	d
1304	FISH20200914_c3_r0_Neolamprologus-cygnus_sf	1970-01-03 18:00:00	11.966141877184974	1095.763725935049	0.268101380696182	0.013029104816231284	0.41108584756011257	0.6010866959979997	Neolamprologus cygnus	f	d
1305	FISH20200914_c3_r0_Neolamprologus-cygnus_sf	1970-01-03 18:30:00	10.765284633053264	1124.499944604476	0.23537558165300243	0.008309328606248615	0.4676259249606636	0.6622227350078559	Neolamprologus cygnus	f	d
1306	FISH20200914_c3_r0_Neolamprologus-cygnus_sf	1970-01-03 19:00:00	9.947016851971963	1154.5004711490494	0.21090848622581898	0.060528795521312566	0.48258104862289114	0.6317093160256922	Neolamprologus cygnus	f	n
1307	FISH20200914_c3_r0_Neolamprologus-cygnus_sf	1970-01-03 19:30:00	12.903864249891045	1184.4996399091463	0.2687939726330951	0.016120990526840618	0.5052961687399573	0.6542357360546827	Neolamprologus cygnus	f	n
1308	FISH20200914_c3_r0_Neolamprologus-cygnus_sf	1970-01-03 20:00:00	9.839673081085389	1214.5008591541489	0.20281580843633945	0.0058200764924339005	0.5058024892186543	0.7042692062830245	Neolamprologus cygnus	f	n
1309	FISH20200914_c3_r0_Neolamprologus-cygnus_sf	1970-01-03 20:30:00	9.016479266249018	1244.500249293668	0.15450667553044153	0.05035732092404853	0.4914929721959603	0.8167526445490444	Neolamprologus cygnus	f	n
1310	FISH20200914_c3_r0_Neolamprologus-cygnus_sf	1970-01-03 21:00:00	10.479357247652896	1274.5003048273568	0.2067283711134512	0.02649226846976667	0.5040769924375884	0.7444114066971904	Neolamprologus cygnus	f	n
1311	FISH20200914_c3_r0_Neolamprologus-cygnus_sf	1970-01-03 21:30:00	8.08782185267031	1304.5	0.13306004874806115	0.14729669842676713	0.5785230649611502	0.7253831095745561	Neolamprologus cygnus	f	n
1312	FISH20200914_c3_r0_Neolamprologus-cygnus_sf	1970-01-03 22:00:00	8.392089570280806	1334.5009699052264	0.14243751039184172	0.15091725322839883	0.5955141239086409	0.7260823695760231	Neolamprologus cygnus	f	n
1313	FISH20200914_c3_r0_Neolamprologus-cygnus_sf	1970-01-03 22:30:00	8.56453922292942	1364.499695307739	0.14752645282809818	0.19793917234502242	0.5435806631979806	0.7242443320085395	Neolamprologus cygnus	f	n
1314	FISH20200914_c3_r0_Neolamprologus-cygnus_sf	1970-01-03 23:00:00	7.475508798333906	1394.5005818786367	0.12701579384871156	0.17472984206151287	0.5169971572790012	0.6992917510002308	Neolamprologus cygnus	f	n
1315	FISH20200914_c3_r0_Neolamprologus-cygnus_sf	1970-01-03 23:30:00	7.356280645056956	1424.5003600908537	0.12603179879231066	0.1370007201817074	0.4185539918933654	0.732927052527053	Neolamprologus cygnus	f	n
1316	FISH20200914_c3_r0_Neolamprologus-cygnus_sf	1970-01-04 00:00:00	9.739071144731039	14.500415673668458	0.20900072050102533	0.0	0.4645544507190044	0.634859892586737	Neolamprologus cygnus	f	n
1317	FISH20200914_c3_r0_Neolamprologus-cygnus_sf	1970-01-04 00:30:00	9.216112826230038	44.50005539552404	0.17759805007755372	0.050631508974074896	0.5255962564554243	0.6385138175758192	Neolamprologus cygnus	f	n
1318	FISH20200914_c3_r0_Neolamprologus-cygnus_sf	1970-01-04 01:00:00	7.222958192952945	74.50094214143205	0.11499667479494569	0.20211704721791177	0.4459383858850713	0.7570949941839422	Neolamprologus cygnus	f	n
1319	FISH20200914_c3_r0_Neolamprologus-cygnus_sf	1970-01-04 01:30:00	7.572105683673055	104.49980610492493	0.12630879175668938	0.09090909090909091	0.5453250410767438	0.6641572204728272	Neolamprologus cygnus	f	n
1320	FISH20200914_c3_r0_Neolamprologus-cygnus_sf	1970-01-04 02:00:00	8.410802920154334	135.42410501193316	0.17583532219570405	0.0279236276849642	0.5073444501979782	0.6756843793959154	Neolamprologus cygnus	f	n
1321	FISH20200914_c3_r0_Neolamprologus-cygnus_sf	1970-01-04 02:30:00	7.071035970656527	164.49980610492494	0.11345631820951747	0.17539194504459588	0.4263686276593699	0.6772921901558459	Neolamprologus cygnus	f	n
1322	FISH20200914_c3_r0_Neolamprologus-cygnus_sf	1970-01-04 03:00:00	7.3896156916662346	194.50033252050542	0.12258922633562402	0.11804477942806473	0.5278120223068955	0.6643328449514967	Neolamprologus cygnus	f	n
1323	FISH20200914_c3_r0_Neolamprologus-cygnus_sf	1970-01-04 03:30:00	7.254532050666829	224.5003600908537	0.12193230291950584	0.25677247797905933	0.5179494603969242	0.6361742049721022	Neolamprologus cygnus	f	n
1324	FISH20200914_c3_r0_Neolamprologus-cygnus_sf	1970-01-04 04:00:00	6.890855511133145	254.5000831347337	0.10862938535720223	0.26519980047663916	0.5125829098314125	0.6303197206477216	Neolamprologus cygnus	f	n
1325	FISH20200914_c3_r0_Neolamprologus-cygnus_sf	1970-01-04 04:30:00	8.19058708676087	284.50016618657213	0.15444272102814094	0.10414358519831597	0.483591809631707	0.6759739707071429	Neolamprologus cygnus	f	n
1326	FISH20200914_c3_r0_Neolamprologus-cygnus_sf	1970-01-04 05:00:00	8.090041655602407	314.50066504101085	0.14597650188428288	0.0982043892706717	0.5961368946598902	0.6487501975793268	Neolamprologus cygnus	f	n
1327	FISH20200914_c3_r0_Neolamprologus-cygnus_sf	1970-01-04 05:30:00	7.492952891808037	344.4998615035178	0.11473048584565952	0.21001606559193398	0.5425681251317819	0.7463212827330145	Neolamprologus cygnus	f	n
1328	FISH20200914_c3_r0_Neolamprologus-cygnus_sf	1970-01-04 06:00:00	8.204929276374488	374.5005265783493	0.1493265340058755	0.10664597306136024	0.5402781122173007	0.6437452440008725	Neolamprologus cygnus	f	n
1329	FISH20200914_c3_r0_Neolamprologus-cygnus_sf	1970-01-04 06:30:00	8.510434437842305	404.5005262866323	0.160822115118276	0.051243698410060386	0.5259560030340067	0.6456087198608034	Neolamprologus cygnus	f	n
1330	FISH20200914_c3_r0_Neolamprologus-cygnus_sf	1970-01-04 07:00:00	8.94538809303382	434.5002494318497	0.16700848068288898	0.012083587384291336	0.5807843616674122	0.6615768987318786	Neolamprologus cygnus	f	d
1331	FISH20200914_c3_r0_Neolamprologus-cygnus_sf	1970-01-04 07:30:00	9.150961994971095	464.5002215820962	0.16524484821626412	0.15300243740305783	0.6310610203837413	0.67914154302337	Neolamprologus cygnus	f	d
1332	FISH20200914_c3_r0_Neolamprologus-cygnus_sf	1970-01-04 08:00:00	10.966713297487871	494.50080363575904	0.23155794490938314	0.011694285872637588	0.39219540703877775	0.5895047873738967	Neolamprologus cygnus	f	d
1333	FISH20200914_c3_r0_Neolamprologus-cygnus_sf	1970-01-04 08:30:00	10.924541751308892	524.5000276992964	0.25317156944213615	0.01567780178383469	0.43852997438921726	0.5147832918333078	Neolamprologus cygnus	f	d
1334	FISH20200914_c3_r0_Neolamprologus-cygnus_sf	1970-01-04 09:00:00	9.59842446983756	554.5001662786831	0.19920186232125042	0.011528655359716217	0.48222436573137123	0.5943557502447682	Neolamprologus cygnus	f	d
1335	FISH20200914_c3_r0_Neolamprologus-cygnus_sf	1970-01-04 09:30:00	9.58397848639219	584.4997784179038	0.1973188566363838	0.011965433192998006	0.448803917556999	0.5690094937900781	Neolamprologus cygnus	f	d
1336	FISH20200914_c3_r0_Neolamprologus-cygnus_sf	1970-01-04 10:00:00	10.447477869768253	614.5007482126032	0.21559607604056974	0.0014410020506567644	0.434659489804987	0.631760539177991	Neolamprologus cygnus	f	d
1337	FISH20200914_c3_r0_Neolamprologus-cygnus_sf	1970-01-04 10:30:00	9.054372506825965	644.4995291119606	0.17926984654589773	0.08841615422968256	0.4296304570438095	0.6325836301682823	Neolamprologus cygnus	f	d
1338	FISH20200914_c3_r0_Neolamprologus-cygnus_sf	1970-01-04 11:00:00	9.759182971307581	674.5004433606739	0.1980159609842607	0.13710928840611838	0.4470002247268137	0.6341889421001825	Neolamprologus cygnus	f	d
1339	FISH20200914_c3_r0_Neolamprologus-cygnus_sf	1970-01-04 11:30:00	9.281926763128572	704.5001384964822	0.18486510442634757	0.09982826436208521	0.4350124375989119	0.6271086730986605	Neolamprologus cygnus	f	d
1340	FISH20200914_c3_r0_Neolamprologus-cygnus_sf	1970-01-04 12:00:00	9.487993347402417	734.5000831255195	0.1936824605153782	0.06212247159878083	0.44852405871310125	0.5807784928162869	Neolamprologus cygnus	f	d
1341	FISH20200914_c3_r0_Neolamprologus-cygnus_sf	1970-01-04 12:30:00	10.153765200337213	764.4998892089519	0.21731664081542212	0.0	0.3984195647954131	0.5931922080386859	Neolamprologus cygnus	f	d
1342	FISH20200914_c3_r0_Neolamprologus-cygnus_sf	1970-01-04 13:00:00	9.142809092944084	794.5009700127488	0.18862590765478632	0.07083864530790976	0.4835337001553382	0.5644793261559179	Neolamprologus cygnus	f	d
1343	FISH20200914_c3_r0_Neolamprologus-cygnus_sf	1970-01-04 13:30:00	10.612202587099517	824.4996399091463	0.2297933632485735	0.03617528114785885	0.4932099670834749	0.5855946782130543	Neolamprologus cygnus	f	d
1344	FISH20200914_c3_r0_Neolamprologus-cygnus_sf	1970-01-04 14:00:00	8.180183392445072	854.5004433115372	0.1482877091876316	0.11110495400642802	0.3366471111798908	0.6291564432224767	Neolamprologus cygnus	f	d
1345	FISH20200914_c3_r0_Neolamprologus-cygnus_sf	1970-01-04 14:30:00	9.286983046352011	884.5001938950751	0.1850313002049748	0.08448285413550496	0.44170866069789827	0.5665479571432703	Neolamprologus cygnus	f	d
1346	FISH20200914_c3_r0_Neolamprologus-cygnus_sf	1970-01-04 15:00:00	8.161911962658266	914.5003048273569	0.15923072659757245	0.10585822756747769	0.6555847780347775	0.4836214786873536	Neolamprologus cygnus	f	d
1347	FISH20200914_c3_r0_Neolamprologus-cygnus_sf	1970-01-04 15:30:00	9.622800084615655	944.5	0.18967427431863507	0.037724351872368715	0.4027213480433006	0.5531690030615395	Neolamprologus cygnus	f	d
1348	FISH20200914_c3_r0_Neolamprologus-cygnus_sf	1970-01-04 16:00:00	9.014615444311918	974.5010806317539	0.1806594624549737	0.05192574120254918	0.5088239162832472	0.45206929940295365	Neolamprologus cygnus	f	d
1349	FISH20200914_c3_r0_Neolamprologus-cygnus_sf	1970-01-04 16:30:00	7.549644026082758	1004.4996953077392	0.12104592543349399	0.1403800343471276	0.5890756505290481	0.47150488382009864	Neolamprologus cygnus	f	d
1350	FISH20200914_c3_r0_Neolamprologus-cygnus_sf	1970-01-04 17:00:00	8.28649447045197	1034.5011084016849	0.13311904234094435	0.14248503657725559	0.49608999100621687	0.5341739446816948	Neolamprologus cygnus	f	d
1351	FISH20200914_c3_r0_Neolamprologus-cygnus_sf	1970-01-04 17:30:00	7.129317887372685	1064.500304692261	0.11589385629605008	0.2449725776965265	0.4426939513322074	0.7074157559223475	Neolamprologus cygnus	f	d
1352	FISH20200914_c3_r0_Neolamprologus-cygnus_sf	1970-01-04 18:00:00	7.753384420921278	1094.5010808713487	0.11895127764536334	0.1229976165401031	0.5482908108619364	0.4805982766993899	Neolamprologus cygnus	f	d
1353	FISH20200914_c3_r0_Neolamprologus-cygnus_sf	1970-01-04 18:30:00	8.544657214270837	1124.5	0.1404276534456016	0.1654110347883891	0.5005111660387256	0.5766740698565569	Neolamprologus cygnus	f	d
1354	FISH20200914_c3_r0_Neolamprologus-cygnus_sf	1970-01-04 19:00:00	6.002209620017677	1154.5016905936477	0.07998447979602018	0.411229976165401	0.3640311586812445	0.7455401744346566	Neolamprologus cygnus	f	n
1355	FISH20200914_c3_r0_Neolamprologus-cygnus_sf	1970-01-04 19:30:00	9.927580255991442	1184.499695307739	0.19306409617195724	0.05390283086809595	0.6303808594517925	0.5378434147154477	Neolamprologus cygnus	f	n
1356	FISH20200914_c3_r0_Neolamprologus-cygnus_sf	1970-01-04 20:00:00	17.067808870740045	1214.500969797728	0.3377666943751732	0.06400665004156277	0.5855510308875275	0.6844513685127406	Neolamprologus cygnus	f	n
1357	FISH20200914_c3_r0_Neolamprologus-cygnus_sf	1970-01-04 20:30:00	9.086141649196808	1244.500304692261	0.1758351337876018	0.017782948313112848	0.6720517171620755	0.4850869556125218	Neolamprologus cygnus	f	n
1358	FISH20200914_c3_r0_Neolamprologus-cygnus_sf	1970-01-04 21:00:00	7.5497733815561885	1274.500803635759	0.12946849193593082	0.1350662306711744	0.4916721961737373	0.5296181099871933	Neolamprologus cygnus	f	n
1359	FISH20200914_c3_r0_Neolamprologus-cygnus_sf	1970-01-04 21:30:00	8.973309931510617	1304.5	0.15870817637934856	0.15970529581209839	0.5791293884008779	0.6510900689643635	Neolamprologus cygnus	f	n
1360	FISH20200914_c3_r0_Neolamprologus-cygnus_sf	1970-01-04 22:00:00	5.934098099906367	1334.502244886647	0.07837703009810987	0.48417493487057256	0.4945008799514498	0.68420906120997	Neolamprologus cygnus	f	n
1361	FISH20200914_c3_r0_Neolamprologus-cygnus_sf	1970-01-04 22:30:00	6.1420238989409235	1364.499695307739	0.08647720347903164	0.22608165752589884	0.5653282710044857	0.48909094088701455	Neolamprologus cygnus	f	n
1362	FISH20200914_c3_r0_Neolamprologus-cygnus_sf	1970-01-04 23:00:00	7.929078213524104	1394.5019399179691	0.12725861877840594	0.07720873517348409	0.4679428442570012	0.5186030241430695	Neolamprologus cygnus	f	n
1363	FISH20200914_c3_r0_Neolamprologus-cygnus_sf	1970-01-04 23:30:00	6.376765806965241	1424.500304692261	0.09212785995235721	0.2625893302310121	0.502649326997465	0.6607933151875267	Neolamprologus cygnus	f	n
1364	FISH20200914_c3_r0_Neolamprologus-cygnus_sf	1970-01-05 00:00:00	7.2491046664284475	14.50130244416117	0.09987252674167267	0.27273734966468993	0.7043656539539115	0.6462948029841439	Neolamprologus cygnus	f	n
1365	FISH20200914_c3_r0_Neolamprologus-cygnus_sf	1970-01-05 00:30:00	7.104678314423805	44.5	0.11378240638156437	0.16114557943718147	0.5495200741450472	0.5766918013157057	Neolamprologus cygnus	f	n
1366	FISH20200914_c3_r0_Neolamprologus-cygnus_sf	1970-01-05 01:00:00	6.8183212638178885	74.5017180226114	0.10546442030591886	0.32514963422744403	0.6334579818120855	0.6676964036402439	Neolamprologus cygnus	f	n
1367	FISH20200914_c3_r0_Neolamprologus-cygnus_sf	1970-01-05 01:30:00	6.537138694076127	104.49975070633207	0.09572876848928037	0.33593706719849314	0.585354681583252	0.531376454472944	Neolamprologus cygnus	f	n
1368	FISH20200914_c3_r0_Neolamprologus-cygnus_sf	1970-01-05 02:00:00	6.093526824903199	134.50174582940753	0.07454414454359032	0.39494540819154245	0.5342947728911868	0.5436029749388233	Neolamprologus cygnus	f	n
1369	FISH20200914_c3_r0_Neolamprologus-cygnus_sf	1970-01-05 02:30:00	5.961412514165796	164.5003600908537	0.08326408509223866	0.3518364633538308	0.6451662287647473	0.4574095495678687	Neolamprologus cygnus	f	n
1370	FISH20200914_c3_r0_Neolamprologus-cygnus_sf	1970-01-05 03:00:00	6.259549363518273	194.5016905936478	0.09168006208081592	0.24660495537941357	0.5725579934702041	0.43796390683814956	Neolamprologus cygnus	f	n
1371	FISH20200914_c3_r0_Neolamprologus-cygnus_sf	1970-01-05 03:30:00	6.45249229419035	224.5	0.09732993574119211	0.31353866607578107	0.47474275872963156	0.5827898946824753	Neolamprologus cygnus	f	n
1372	FISH20200914_c3_r0_Neolamprologus-cygnus_sf	1970-01-05 04:00:00	5.830154096581852	254.50260503270147	0.09167498060082031	0.3151535306507039	0.4793792732672044	0.5605242171014697	Neolamprologus cygnus	f	n
1373	FISH20200914_c3_r0_Neolamprologus-cygnus_sf	1970-01-05 04:30:00	6.41645449437189	284.4998061049249	0.10946761952246413	0.26247853304526064	0.538542825416803	0.5732368786353663	Neolamprologus cygnus	f	n
1374	FISH20200914_c3_r0_Neolamprologus-cygnus_sf	1970-01-05 05:00:00	6.469707709635165	314.50180105292327	0.09642560266001662	0.2722637849819895	0.42138753171449456	0.6059562890664008	Neolamprologus cygnus	f	n
1375	FISH20200914_c3_r0_Neolamprologus-cygnus_sf	1970-01-05 05:30:00	6.096832755864663	344.5003600908537	0.09101988809484239	0.29383413661293	0.5049791405771313	0.5329074367780615	Neolamprologus cygnus	f	n
1376	FISH20200914_c3_r0_Neolamprologus-cygnus_sf	1970-01-05 06:00:00	7.911950654247104	374.502300315947	0.1465550690094784	0.10753284186020731	0.4754049887997596	0.5395324703737756	Neolamprologus cygnus	f	n
1377	FISH20200914_c3_r0_Neolamprologus-cygnus_sf	1970-01-05 06:30:00	6.536296159670788	404.50005539552404	0.11117881675160647	0.2264569022822956	0.47234904855250337	0.5560698697752617	Neolamprologus cygnus	f	n
1378	FISH20200914_c3_r0_Neolamprologus-cygnus_sf	1970-01-05 07:00:00	5.6339322671011125	434.50260503270147	0.0859106529209622	0.3852122824520563	0.44550173213742567	0.6372206573183659	Neolamprologus cygnus	f	d
1379	FISH20200914_c3_r0_Neolamprologus-cygnus_sf	1970-01-05 07:30:00	5.641553489956621	464.4998615035178	0.0799401695196942	0.32629771203811425	0.4806203883269687	0.5777114462175514	Neolamprologus cygnus	f	d
1380	FISH20200914_c3_r0_Neolamprologus-cygnus_sf	1970-01-05 08:00:00	7.8588131619036865	494.50260503270147	0.1397295200088682	0.17376122381110742	0.49386287894857805	0.5779745470037582	Neolamprologus cygnus	f	d
1381	FISH20200914_c3_r0_Neolamprologus-cygnus_sf	1970-01-05 08:30:00	8.887051258628672	524.5003600908537	0.17522574926596865	0.10824885047919783	0.4367562253152054	0.591719646921406	Neolamprologus cygnus	f	d
1382	FISH20200914_c3_r0_Neolamprologus-cygnus_sf	1970-01-05 09:00:00	6.576602311445199	554.5018566757191	0.10491603391897135	0.33386909050601343	0.3631811589479179	0.6299408122294098	Neolamprologus cygnus	f	d
1383	FISH20200914_c3_r0_Neolamprologus-cygnus_sf	1970-01-05 09:30:00	7.27718136661617	584.5001107910481	0.12308885442056282	0.1388765787724352	0.47184353050766764	0.4801608818086896	Neolamprologus cygnus	f	d
1384	FISH20200914_c3_r0_Neolamprologus-cygnus_sf	1970-01-05 10:00:00	16.19628549140654	614.5044080953701	0.19506515109509287	0.09958414194621569	0.507313629335022	0.5328376085010154	Neolamprologus cygnus	f	d
1385	FISH20200914_c3_r0_Neolamprologus-cygnus_sf	1970-01-05 10:30:00	15.236663476085697	644.4998615035178	0.19118054401418205	0.08730818237216775	0.5138971000207313	0.6604657881621014	Neolamprologus cygnus	f	d
1386	FISH20200914_c3_r0_Neolamprologus-cygnus_sf	1970-01-05 11:00:00	22.723657061036	674.5032147212061	0.2009755016073606	0.14028378228577762	0.5697794079756198	0.4823374760180921	Neolamprologus cygnus	f	d
1387	FISH20200914_c3_r0_Neolamprologus-cygnus_sf	1970-01-05 11:30:00	20.28901734707239	704.5004154894466	0.18791202703451332	0.133233615866157	0.45706779555684374	0.6768385481046554	Neolamprologus cygnus	f	d
1388	FISH20200914_c3_r0_Neolamprologus-cygnus_sf	1970-01-05 12:00:00	18.71223690754052	734.5023000609655	0.1693177409521698	0.26204068059635316	0.3965679789264959	0.6202023478726328	Neolamprologus cygnus	f	d
1389	FISH20200914_c3_r0_Neolamprologus-cygnus_sf	1970-01-05 12:30:00	12.840279580323843	764.5001661865721	0.12990250387768668	0.3308220695767782	0.47643792187564854	0.7161637324430812	Neolamprologus cygnus	f	d
1390	FISH20200914_c3_r0_Neolamprologus-cygnus_sf	1970-01-05 13:00:00	14.543171409583303	794.5034643312455	0.12493764203758106	0.32758716257413667	0.46452416539777625	0.6083777501096567	Neolamprologus cygnus	f	d
1391	FISH20200914_c3_r0_Neolamprologus-cygnus_sf	1970-01-05 13:30:00	17.0171186842104	824.4998615035178	0.15046257825051243	0.27666057282145035	0.4156212723410928	0.6190601799282637	Neolamprologus cygnus	f	d
1392	FISH20200914_c3_r0_Neolamprologus-cygnus_sf	1970-01-05 14:00:00	10.807440698468659	854.5026047439592	0.11793393925958767	0.20228330747062737	0.4776181818181183	0.6752893319935971	Neolamprologus cygnus	f	d
1393	FISH20200914_c3_r0_Neolamprologus-cygnus_sf	1970-01-05 14:30:00	12.122244155025324	884.5004708880394	0.09727992908980113	0.5643454656251731	0.28039107232884897	0.6855984950521985	Neolamprologus cygnus	f	d
1394	FISH20200914_c3_r0_Neolamprologus-cygnus_sf	1970-01-05 15:00:00	21.833259955287335	914.5023000609655	0.20534279221858892	0.11755251344011527	0.5902222107719827	0.5005538652385786	Neolamprologus cygnus	f	d
1395	FISH20200914_c3_r0_Neolamprologus-cygnus_sf	1970-01-05 15:30:00	18.847468003657713	944.5002215820962	0.1602038555284733	0.17588078883226235	0.5602266969564353	0.5082166059696619	Neolamprologus cygnus	f	d
1396	FISH20200914_c3_r0_Neolamprologus-cygnus_sf	1970-01-05 16:00:00	9.455208794573597	974.5026047439592	0.1419308357348703	0.06988472622478387	0.5726461580924336	0.6124774816430457	Neolamprologus cygnus	f	d
1397	FISH20200914_c3_r0_Neolamprologus-cygnus_sf	1970-01-05 16:30:00	7.62574085846373	996.1898009950248	0.1140547263681592	0.15659203980099504	0.5711860355644323	0.6207898970928991	Neolamprologus cygnus	f	d
1398	FISH20200914_c3_r0_Neolamprologus-cygnus_sf	1970-01-05 17:00:00	8.172801348873378	1036.3644303797469	0.14139240506329115	0.0749367088607595	0.5713810477626157	0.5240029899125328	Neolamprologus cygnus	f	d
1399	FISH20200914_c3_r0_Neolamprologus-cygnus_sf	1970-01-05 17:30:00	10.250614307804883	1064.5005262866323	0.21511273613650214	0.05999667608442746	0.5849248228442439	0.5686629482348634	Neolamprologus cygnus	f	d
1400	FISH20200914_c3_r0_Neolamprologus-cygnus_sf	1970-01-05 18:00:00	3.375642013857878	1094.5035197605455	0.046893187739038854	0.7268998392550302	0.47652189312833404	0.7808318839256566	Neolamprologus cygnus	f	d
1401	FISH20200914_c3_r0_Neolamprologus-cygnus_sf	1970-01-05 18:30:00	1.5517093406130595	1124.5002215820962	0.016230888544205627	0.8863837801905606	0.5532261675115169	0.9201672503670966	Neolamprologus cygnus	f	d
1402	FISH20200914_c3_r0_Neolamprologus-cygnus_sf	1970-01-05 19:00:00	1.3973464426822042	1154.5034085240814	0.012303940586376988	0.8946960039904672	0.5571508177767772	0.9534356321632043	Neolamprologus cygnus	f	n
1403	FISH20200914_c3_r0_Neolamprologus-cygnus_sf	1970-01-05 19:30:00	1.5442734795725206	1184.4999723007036	0.014292836961941167	0.8878178494266246	0.5535408905640721	0.9251601754289102	Neolamprologus cygnus	f	n
1404	FISH20200914_c3_r0_Neolamprologus-cygnus_sf	1970-01-05 20:00:00	3.9644617184302926	1214.5023827995124	0.06017954117255902	0.5007757951900699	0.5580077193925816	0.9511460371736611	Neolamprologus cygnus	f	n
1405	FISH20200914_c3_r0_Neolamprologus-cygnus_sf	1970-01-05 20:30:00	7.053541460717592	1244.5005816852251	0.10165641792698465	0.29981718464351004	0.5463643856938659	0.9629784119348129	Neolamprologus cygnus	f	n
1406	FISH20200914_c3_r0_Neolamprologus-cygnus_sf	1970-01-05 21:00:00	3.5497227911848093	1274.5036306191453	0.04467601574192118	0.7526744637215232	0.5410219779888562	0.9439615150730116	Neolamprologus cygnus	f	n
1407	FISH20200914_c3_r0_Neolamprologus-cygnus_sf	1970-01-05 21:30:00	2.0722631709884953	1304.4994183147749	0.026923716137610104	0.837460528502576	0.5387856386511195	0.9299411519956104	Neolamprologus cygnus	f	n
1408	FISH20200914_c3_r0_Neolamprologus-cygnus_sf	1970-01-05 22:00:00	7.097140459516049	1334.5019394879753	0.09243045550260445	0.3335365177878754	0.49640190535460366	0.5338276730001561	Neolamprologus cygnus	f	n
1409	FISH20200914_c3_r0_Neolamprologus-cygnus_sf	1970-01-05 22:30:00	8.886299132640575	1364.5000276992964	0.11256994072350562	0.1512381585507728	0.48314458884367817	0.34647615474844656	Neolamprologus cygnus	f	n
1410	FISH20200914_c3_r0_Neolamprologus-cygnus_sf	1970-01-05 23:00:00	3.6563508830420863	1394.502715885157	0.04284447400509921	0.7404944019510032	0.5033852656001875	0.6103876968156937	Neolamprologus cygnus	f	n
1411	FISH20200914_c3_r0_Neolamprologus-cygnus_sf	1970-01-05 23:30:00	1.8796677929089696	1424.4997784179038	0.014624418346997563	0.9504764015067583	0.519122124747	0.7165264881776195	Neolamprologus cygnus	f	n
1412	FISH20200914_c3_r0_Neolamprologus-cygnus_sf	1970-01-06 00:00:00	1.6223809496698982	14.503408524081362	0.011361746937870643	1.0	0.5219586195916094	0.7699718776846178	Neolamprologus cygnus	f	n
1413	FISH20200914_c3_r0_Neolamprologus-cygnus_sf	1970-01-06 00:30:00	1.6622864111738156	44.499529111960555	0.013738851033183758	0.9667054456816797	0.5285646937728854	0.8194096034738938	Neolamprologus cygnus	f	n
1414	FISH20200914_c3_r0_Neolamprologus-cygnus_sf	1970-01-06 01:00:00	1.9126226733321368	74.17796205703377	0.01569025175993318	0.9425486218828302	0.527393279388919	0.798268607620108	Neolamprologus cygnus	f	n
1415	FISH20200914_c3_r0_Neolamprologus-cygnus_sf	1970-01-06 01:30:00	1.8288395207702948	104.49947371336768	0.01512381585507728	0.931361143426957	0.5280989210546859	0.8034472943733091	Neolamprologus cygnus	f	n
1416	FISH20200914_c3_r0_Neolamprologus-cygnus_sf	1970-01-06 02:00:00	1.784454038258574	134.50252175358864	0.020284875020783685	0.8848306822590478	0.5387215238831418	0.8775676132925839	Neolamprologus cygnus	f	n
1417	FISH20200914_c3_r0_Neolamprologus-cygnus_sf	1970-01-06 02:30:00	1.587020966949883	164.50013849648218	0.013628053847432275	0.9156833416431223	0.540137090572626	0.884497800345904	Neolamprologus cygnus	f	n
1418	FISH20200914_c3_r0_Neolamprologus-cygnus_sf	1970-01-06 03:00:00	2.1905304920098825	194.50257746244665	0.020231694473698797	0.8997283964303531	0.5400264173091373	0.9019732909821724	Neolamprologus cygnus	f	n
1419	FISH20200914_c3_r0_Neolamprologus-cygnus_sf	1970-01-06 03:30:00	1.9153140336789818	224.49983381342787	0.018058940837580324	0.9299800576113451	0.540734167324158	0.8913180916989047	Neolamprologus cygnus	f	n
1420	FISH20200914_c3_r0_Neolamprologus-cygnus_sf	1970-01-06 04:00:00	1.968432825512215	254.50257717674444	0.026381422158177688	0.8356703430693344	0.5502434606409725	0.9731906111553679	Neolamprologus cygnus	f	n
1421	FISH20200914_c3_r0_Neolamprologus-cygnus_sf	1970-01-06 04:30:00	1.8543182209564133	284.4995845105534	0.02271342307905379	0.9156833416431223	0.5400783640994593	0.9014333437726122	Neolamprologus cygnus	f	n
1422	FISH20200914_c3_r0_Neolamprologus-cygnus_sf	1970-01-06 05:00:00	1.3359826631354683	314.50263259990027	0.012969018455910879	0.9707919968963032	0.5371848046192693	0.8682699438796784	Neolamprologus cygnus	f	n
1423	FISH20200914_c3_r0_Neolamprologus-cygnus_sf	1970-01-06 05:30:00	1.5389029703372405	344.5001384964822	0.01628718630546784	0.9811644784222481	0.5400357057076699	0.8665455757559912	Neolamprologus cygnus	f	n
1424	FISH20200914_c3_r0_Neolamprologus-cygnus_sf	1970-01-06 06:00:00	1.5910940277453736	374.50177344269565	0.02006207049434715	0.9394258479272889	0.5486271832271811	0.9385454501834964	Neolamprologus cygnus	f	n
1425	FISH20200914_c3_r0_Neolamprologus-cygnus_sf	1970-01-06 06:30:00	1.510902321477466	404.49994460447596	0.024983381342787502	0.8972966984267671	0.5494419708519445	0.9588621289694538	Neolamprologus cygnus	f	n
1426	FISH20200914_c3_r0_Neolamprologus-cygnus_sf	1970-01-06 07:00:00	2.360093003853991	434.5030759851466	0.05298453693953334	0.4935986255057363	0.5488845237710678	0.9641767446075107	Neolamprologus cygnus	f	d
1427	FISH20200914_c3_r0_Neolamprologus-cygnus_sf	1970-01-06 07:30:00	2.03402090851069	464.4996399091463	0.05168688715306631	0.4701678577364135	0.5405462157805098	0.9036647597298325	Neolamprologus cygnus	f	d
1428	FISH20200914_c3_r0_Neolamprologus-cygnus_sf	1970-01-06 08:00:00	1.8073827391733	494.5028818443804	0.03436045222788739	0.7823653291953003	0.5478483870988436	0.9214659178552912	Neolamprologus cygnus	f	d
1429	FISH20200914_c3_r0_Neolamprologus-cygnus_sf	1970-01-06 08:30:00	1.026510898321355	524.5002492936679	0.017228962384355437	0.912747216220708	0.5549626332779222	0.9450169732278104	Neolamprologus cygnus	f	d
1430	FISH20200914_c3_r0_Neolamprologus-cygnus_sf	1970-01-06 09:00:00	1.4720699988057973	554.5025771767445	0.01596186886881339	0.9116554896635815	0.5562046343464535	0.96970857037889	Neolamprologus cygnus	f	d
1431	FISH20200914_c3_r0_Neolamprologus-cygnus_sf	1970-01-06 09:30:00	0.8286124160707475	584.5	0.008475515178373588	0.9679259915798804	0.558747201836684	0.9670482640643631	Neolamprologus cygnus	f	d
1432	FISH20200914_c3_r0_Neolamprologus-cygnus_sf	1970-01-06 10:00:00	0.9595250589472986	614.5035472785722	0.010364704578206407	0.942301296973728	0.5580850753065862	0.9623917914343842	Neolamprologus cygnus	f	d
1433	FISH20200914_c3_r0_Neolamprologus-cygnus_sf	1970-01-06 10:30:00	0.9163574528934366	644.4996953077392	0.012630879175668939	0.8795634590881392	0.5594361381199979	0.9747811663862743	Neolamprologus cygnus	f	d
1434	FISH20200914_c3_r0_Neolamprologus-cygnus_sf	1970-01-06 11:00:00	0.5848487333058587	674.5025214740925	0.008090883901357716	0.9992795788307011	0.5569432078005464	0.9512567338107804	Neolamprologus cygnus	f	d
1435	FISH20200914_c3_r0_Neolamprologus-cygnus_sf	1970-01-06 11:30:00	0.7846207363176061	704.5003600908537	0.005761453659077059	0.9910808265470057	0.559243553452126	0.9769521063878972	Neolamprologus cygnus	f	d
1436	FISH20200914_c3_r0_Neolamprologus-cygnus_sf	1970-01-06 12:00:00	0.3484360404026637	734.5029930162954	0.002383327790710564	1.0	0.5562381001404195	0.9459768989037853	Neolamprologus cygnus	f	d
1437	FISH20200914_c3_r0_Neolamprologus-cygnus_sf	1970-01-06 12:30:00	1.4477392039934416	764.5	0.015289164635497452	0.9149124750720142	0.5522138639995309	0.9344722015720253	Neolamprologus cygnus	f	d
1438	FISH20200914_c3_r0_Neolamprologus-cygnus_sf	1970-01-06 13:00:00	0.18194178584375842	794.50326978497	0.001440922190201729	0.986144978940368	0.5603262408435424	0.9707600807462305	Neolamprologus cygnus	f	d
1439	FISH20200914_c3_r0_Neolamprologus-cygnus_sf	1970-01-06 13:30:00	0.2020935395525813	824.4998061049249	0.0016619577862722287	1.0	0.5590500676993885	0.9650233331678706	Neolamprologus cygnus	f	d
1440	FISH20200914_c3_r0_Neolamprologus-cygnus_sf	1970-01-06 14:00:00	0.36604323575380676	854.5042123933046	0.003768983482984148	1.0	0.558449359807859	0.9515194737720466	Neolamprologus cygnus	f	d
1441	FISH20200914_c3_r0_Neolamprologus-cygnus_sf	1970-01-06 14:30:00	0.6703872035268525	884.5003600908537	0.004875076173065204	1.0	0.5521983043278686	0.9139639789952004	Neolamprologus cygnus	f	d
1442	FISH20200914_c3_r0_Neolamprologus-cygnus_sf	1970-01-06 15:00:00	0.1195786315236324	914.5039631949448	0.0010531566986308964	1.0	0.5609907666362546	0.9777832146621137	Neolamprologus cygnus	f	d
1443	FISH20200914_c3_r0_Neolamprologus-cygnus_sf	1970-01-06 15:30:00	0.6695813420963609	944.5001107910481	0.005705738976290716	1.0	0.551091751422031	0.9146310163251723	Neolamprologus cygnus	f	d
1444	FISH20200914_c3_r0_Neolamprologus-cygnus_sf	1970-01-06 16:00:00	0.17905475088085818	974.5036856398604	0.0016072715180402372	1.0	0.5574748748325574	0.951680739029201	Neolamprologus cygnus	f	d
1445	FISH20200914_c3_r0_Neolamprologus-cygnus_sf	1970-01-06 16:30:00	0.3154595231001064	1004.4998615035178	0.0024929366794083432	1.0	0.5569340016412766	0.9473884148535054	Neolamprologus cygnus	f	d
1446	FISH20200914_c3_r0_Neolamprologus-cygnus_sf	1970-01-06 17:00:00	0.7038344502507164	1034.5038519093278	0.003935044061408857	1.0	0.5588846788507499	0.9644570394610601	Neolamprologus cygnus	f	d
1447	FISH20200914_c3_r0_Neolamprologus-cygnus_sf	1970-01-06 17:30:00	0.7002471626070311	1064.5003600908537	0.0057060550662013185	0.9695861725112183	0.5456138951653362	0.8663282428241902	Neolamprologus cygnus	f	d
1448	FISH20200914_c3_r0_Neolamprologus-cygnus_sf	1970-01-06 18:00:00	0.7972463381868362	1094.5023552230534	0.010750900526461623	0.9519534497090607	0.5569432667005623	0.953494019484519	Neolamprologus cygnus	f	d
1449	FISH20200914_c3_r0_Neolamprologus-cygnus_sf	1970-01-06 18:30:00	0.15459921749005504	1124.500110791048	0.0005539552404165743	1.0	0.5607415037735264	0.9735506831816734	Neolamprologus cygnus	f	d
1450	FISH20200914_c3_r0_Neolamprologus-cygnus_sf	1970-01-06 19:00:00	0.45750100748899475	1154.5037410630162	0.002771157789724547	1.0	0.5543458576412119	0.9338624208709634	Neolamprologus cygnus	f	n
1451	FISH20200914_c3_r0_Neolamprologus-cygnus_sf	1970-01-06 19:30:00	0.49720756020336204	1184.4998615035179	0.003767104315550385	0.973685668384023	0.5584295731564175	0.9603826886014953	Neolamprologus cygnus	f	n
1452	FISH20200914_c3_r0_Neolamprologus-cygnus_sf	1970-01-06 20:00:00	1.6623756960078402	1214.5039348259809	0.020505431168255376	0.8951452006207049	0.554599855059821	0.9464102466036773	Neolamprologus cygnus	f	n
1453	FISH20200914_c3_r0_Neolamprologus-cygnus_sf	1970-01-06 20:30:00	2.9555672372620228	1244.5004154894466	0.042435322142817575	0.6953077391834247	0.5526877431151218	0.930955940389668	Neolamprologus cygnus	f	n
1454	FISH20200914_c3_r0_Neolamprologus-cygnus_sf	1970-01-06 21:00:00	2.480957175160497	1274.5031589448015	0.031035247173575704	0.8194413655508757	0.5388072232492038	0.8531672716603926	Neolamprologus cygnus	f	n
1455	FISH20200914_c3_r0_Neolamprologus-cygnus_sf	1970-01-06 21:30:00	2.8863992576793245	1304.5001661865722	0.035951695103035676	0.6594837137159317	0.5409094739668584	0.892840916090806	Neolamprologus cygnus	f	n
1456	FISH20200914_c3_r0_Neolamprologus-cygnus_sf	1970-01-06 22:00:00	2.8600632063578053	1334.5042398714183	0.041013135287923295	0.6812614310258827	0.5518320393448665	0.9683898661276705	Neolamprologus cygnus	f	n
1457	FISH20200914_c3_r0_Neolamprologus-cygnus_sf	1970-01-06 22:30:00	2.4094973027213262	1364.4998615035179	0.03179879231067531	0.8105922109578416	0.5379133992453061	0.8767997417470172	Neolamprologus cygnus	f	n
1458	FISH20200914_c3_r0_Neolamprologus-cygnus_sf	1970-01-06 23:00:00	2.804956844614455	1394.503990246065	0.037297716692529376	0.7368654400354688	0.4939348680877079	0.9502629669479798	Neolamprologus cygnus	f	n
1459	FISH20200914_c3_r0_Neolamprologus-cygnus_sf	1970-01-06 23:30:00	1.9827238537787044	1424.5004708880394	0.02321201041493546	0.894576477757465	0.4758818616528119	0.8604580177359925	Neolamprologus cygnus	f	n
1460	FISH20200914_c3_r0_Neolamprologus-cygnus_sf	1970-01-07 00:00:00	2.7596061577502065	14.50410154084913	0.0412925396297528	0.7413257953663673	0.47614752353162604	0.9455716331200352	Neolamprologus cygnus	f	n
1461	FISH20200914_c3_r0_Neolamprologus-cygnus_sf	1970-01-07 00:30:00	1.860919681330376	44.50022158209617	0.02415244848216264	0.8478838909816087	0.4739909733130822	0.9441629965371262	Neolamprologus cygnus	f	n
1462	FISH20200914_c3_r0_Neolamprologus-cygnus_sf	1970-01-07 01:00:00	4.417647203017855	74.50382398581246	0.1019729549988916	0.22422966082908447	0.4636235834326866	0.8576707848012551	Neolamprologus cygnus	f	n
1463	FISH20200914_c3_r0_Neolamprologus-cygnus_sf	1970-01-07 01:30:00	5.242395914442795	104.49991690211068	0.12664118331394383	0.04913855188078223	0.4687374585733063	0.9554722688800514	Neolamprologus cygnus	f	n
1464	FISH20200914_c3_r0_Neolamprologus-cygnus_sf	1970-01-07 02:00:00	5.074182455817406	134.50443360673907	0.1179893593438262	0.011970738195522057	0.4650614739913259	0.9346809830174123	Neolamprologus cygnus	f	n
1465	FISH20200914_c3_r0_Neolamprologus-cygnus_sf	1970-01-07 02:30:00	4.738012575457621	164.50052628663232	0.1194393662400975	0.12182150573375436	0.4662918732317008	0.9070588823964925	Neolamprologus cygnus	f	n
1466	FISH20200914_c3_r0_Neolamprologus-cygnus_sf	1970-01-07 03:00:00	2.9243107593180517	194.50471122935372	0.07305176809666335	0.35367475889590955	0.46122500643704517	0.775570457454964	Neolamprologus cygnus	f	n
1467	FISH20200914_c3_r0_Neolamprologus-cygnus_sf	1970-01-07 03:30:00	3.152642233278657	224.50022158209617	0.08453356968756924	0.26479060491912254	0.46722717232498995	0.9408157166191616	Neolamprologus cygnus	f	n
1468	FISH20200914_c3_r0_Neolamprologus-cygnus_sf	1970-01-07 04:00:00	3.1442670820092933	254.50479410297623	0.07349110458349499	0.38009200243861885	0.4635891887597036	0.8146336568696916	Neolamprologus cygnus	f	n
1469	FISH20200914_c3_r0_Neolamprologus-cygnus_sf	1970-01-07 04:30:00	7.233004049982993	284.4999723007036	0.08653260207190737	0.3733311173896183	0.45862815706430554	0.7843452590623721	Neolamprologus cygnus	f	n
1470	FISH20200914_c3_r0_Neolamprologus-cygnus_sf	1970-01-07 05:00:00	4.554566035873528	314.5041569670768	0.07648819421350182	0.42517459261722645	0.4752798729921673	0.9644770145052842	Neolamprologus cygnus	f	n
1471	FISH20200914_c3_r0_Neolamprologus-cygnus_sf	1970-01-07 05:30:00	1.564143755771416	344.4997784179038	0.01617549302016397	0.8956348327055174	0.4826209872583915	0.96886857148983	Neolamprologus cygnus	f	n
1472	FISH20200914_c3_r0_Neolamprologus-cygnus_sf	1970-01-07 06:00:00	1.1733382314391787	374.50529349814315	0.018845961975500248	0.9080982207194723	0.481850521193589	0.9681622911166704	Neolamprologus cygnus	f	n
1473	FISH20200914_c3_r0_Neolamprologus-cygnus_sf	1970-01-07 06:30:00	1.1958648843106432	404.4994183147748	0.01329566229017783	0.9212232009306963	0.47943842494512184	0.956923663200451	Neolamprologus cygnus	f	n
1474	FISH20200914_c3_r0_Neolamprologus-cygnus_sf	1970-01-07 07:00:00	3.0375978892207454	434.50293693893383	0.04848719937936385	0.5418929402637703	0.4849064984649094	0.9255915549414879	Neolamprologus cygnus	f	d
1475	FISH20200914_c3_r0_Neolamprologus-cygnus_sf	1970-01-07 07:30:00	1.562204793172278	464.50008309788933	0.02592654146584677	0.7959115838457703	0.4839370631558815	0.9114228281876784	Neolamprologus cygnus	f	d
1476	FISH20200914_c3_r0_Neolamprologus-cygnus_sf	1970-01-07 08:00:00	2.4641760398117527	494.5041290251067	0.03813113118660977	0.6870254392285097	0.49060244789515056	0.9631635439448003	Neolamprologus cygnus	f	d
1477	FISH20200914_c3_r0_Neolamprologus-cygnus_sf	1970-01-07 08:30:00	3.415881530271356	524.4997784179038	0.05090848659428318	0.5334588965211611	0.4924686486636387	0.9692169640903214	Neolamprologus cygnus	f	d
1478	FISH20200914_c3_r0_Neolamprologus-cygnus_sf	1970-01-07 09:00:00	3.326681277419154	554.5059032204423	0.052602405631616875	0.4939859209578183	0.491268619339271	0.9667976046220099	Neolamprologus cygnus	f	d
1479	FISH20200914_c3_r0_Neolamprologus-cygnus_sf	1970-01-07 09:30:00	2.469855426891836	584.4995291119606	0.04082876294942109	0.7075508282089635	0.48440647095321115	0.9683996887404255	Neolamprologus cygnus	f	d
1480	FISH20200914_c3_r0_Neolamprologus-cygnus_sf	1970-01-07 10:00:00	3.0418172705057778	614.5044336067391	0.04788295278208823	0.5673908224340501	0.4828659723575016	0.9675830432646677	Neolamprologus cygnus	f	d
1481	FISH20200914_c3_r0_Neolamprologus-cygnus_sf	1970-01-07 10:30:00	3.3480522057261477	644.5001384964822	0.049304747659409454	0.6382471885214116	0.484014814767158	0.9576976396125025	Neolamprologus cygnus	f	d
1482	FISH20200914_c3_r0_Neolamprologus-cygnus_sf	1970-01-07 11:00:00	1.7521598825191318	674.5042398714182	0.026935653716122596	0.8426536606994403	0.48756459290475695	0.9594046700848526	Neolamprologus cygnus	f	d
1483	FISH20200914_c3_r0_Neolamprologus-cygnus_sf	1970-01-07 11:30:00	1.9429726766595496	704.4998338134279	0.03428982938178595	0.7170950587192555	0.474520860345712	0.9635563486204367	Neolamprologus cygnus	f	d
1484	FISH20200914_c3_r0_Neolamprologus-cygnus_sf	1970-01-07 12:00:00	3.4943928652440763	734.507123454737	0.051721270580409116	0.5756971007262043	0.4816591421865609	0.9649568441785841	Neolamprologus cygnus	f	d
1485	FISH20200914_c3_r0_Neolamprologus-cygnus_sf	1970-01-07 12:30:00	2.547429342214646	764.4995845105534	0.03955459531327904	0.657193507284915	0.48518629878015934	0.9681944815906643	Neolamprologus cygnus	f	d
1486	FISH20200914_c3_r0_Neolamprologus-cygnus_sf	1970-01-07 13:00:00	0.9955493837722373	794.5068181818182	0.0167960088691796	0.9213968957871397	0.48710514607731786	0.9694606785018078	Neolamprologus cygnus	f	d
1487	FISH20200914_c3_r0_Neolamprologus-cygnus_sf	1970-01-07 13:30:00	1.254912367947154	824.5001384964822	0.020497479364024154	0.8418370173397596	0.48598320156402547	0.967136473094921	Neolamprologus cygnus	f	d
1488	FISH20200914_c3_r0_Neolamprologus-cygnus_sf	1970-01-07 14:00:00	4.0803277821159885	854.5060421286031	0.06579822616407982	0.31003325942350335	0.5226799728535008	0.9582198704074762	Neolamprologus cygnus	f	d
1489	FISH20200914_c3_r0_Neolamprologus-cygnus_sf	1970-01-07 14:30:00	4.069528316501613	884.4998892089519	0.0644249944604476	0.35159539109239973	0.5371906390420795	0.9752160670009498	Neolamprologus cygnus	f	d
1490	FISH20200914_c3_r0_Neolamprologus-cygnus_sf	1970-01-07 15:00:00	1.1669219171641834	914.5058751801353	0.013690278239663008	0.9225141336880612	0.5572527615009439	0.9774301464354533	Neolamprologus cygnus	f	d
1491	FISH20200914_c3_r0_Neolamprologus-cygnus_sf	1970-01-07 15:30:00	1.0140756018022612	944.4996399091463	0.014569829926319871	0.9226081657525899	0.5573122374331696	0.9744542405556452	Neolamprologus cygnus	f	d
1492	FISH20200914_c3_r0_Neolamprologus-cygnus_sf	1970-01-07 16:00:00	0.3663399217594281	974.5056254503131	0.0031036967244914924	1.0	0.550764672286057	0.9778604679844155	Neolamprologus cygnus	f	d
1493	FISH20200914_c3_r0_Neolamprologus-cygnus_sf	1970-01-07 16:30:00	0.03177435343918369	1004.5001938950751	0.0	1.0	0.5497666887810224	0.9779249448124586	Neolamprologus cygnus	f	d
1494	FISH20200914_c3_r0_Neolamprologus-cygnus_sf	1970-01-07 17:00:00	0.5331530231659473	1034.505376344086	0.005320917858330562	1.0	0.5485657627219107	0.9770907372619178	Neolamprologus cygnus	f	d
1495	FISH20200914_c3_r0_Neolamprologus-cygnus_sf	1970-01-07 17:30:00	0.6321570962960326	1064.499944604476	0.003933082206957678	0.9686461333924219	0.5491431496250982	0.9777816257083148	Neolamprologus cygnus	f	d
1496	FISH20200914_c3_r0_Neolamprologus-cygnus_sf	1970-01-07 18:00:00	0.4953083768067505	1094.5065683720416	0.00232803059697356	1.0	0.5486263706206388	0.9771318041454936	Neolamprologus cygnus	f	d
1497	FISH20200914_c3_r0_Neolamprologus-cygnus_sf	1970-01-07 18:30:00	2.921735300051427	1124.4996399091463	0.03711705722674644	0.7406791867486566	0.5463033278106448	0.9785283369919092	Neolamprologus cygnus	f	d
1498	FISH20200914_c3_r0_Neolamprologus-cygnus_sf	1970-01-07 19:00:00	4.52242600913028	1154.5063185899567	0.06551380113069505	0.2986919410264937	0.5394113029358639	0.9783010600971267	Neolamprologus cygnus	f	n
1499	FISH20200914_c3_r0_Neolamprologus-cygnus_sf	1970-01-07 19:30:00	4.996039974405105	1184.500193895075	0.07628386238989529	0.23090133510608832	0.540804949688019	0.978337438087955	Neolamprologus cygnus	f	n
1500	FISH20200914_c3_r0_Neolamprologus-cygnus_sf	1970-01-07 20:00:00	5.228737504726446	1214.5066518847007	0.07754988913525498	0.25509977827051	0.5396495191038045	0.9735151955675383	Neolamprologus cygnus	f	n
1501	FISH20200914_c3_r0_Neolamprologus-cygnus_sf	1970-01-07 20:30:00	7.128328925859655	1244.499944604476	0.11638599601152227	0.09871482384223355	0.5361545710434573	0.97569408268205	Neolamprologus cygnus	f	n
1502	FISH20200914_c3_r0_Neolamprologus-cygnus_sf	1970-01-07 21:00:00	7.068705443948502	1274.5085093408725	0.10355341205166584	0.13304506901712956	0.5349153325308142	0.9779391402024867	Neolamprologus cygnus	f	n
1503	FISH20200914_c3_r0_Neolamprologus-cygnus_sf	1970-01-07 21:30:00	8.469072098811044	1304.4996399091463	0.12653038612819234	0.10126862777685447	0.5364368655312951	0.9769338847757201	Neolamprologus cygnus	f	n
1504	FISH20200914_c3_r0_Neolamprologus-cygnus_sf	1970-01-07 22:00:00	11.563299759530263	1334.5061796818711	0.1652164274233775	0.009200243861885496	0.515935784724561	0.9753211576124164	Neolamprologus cygnus	f	n
1505	FISH20200914_c3_r0_Neolamprologus-cygnus_sf	1970-01-07 22:30:00	10.633468317583157	1364.500249293668	0.16669436596310452	0.005096670544568168	0.5187346202254873	0.9700672719911442	Neolamprologus cygnus	f	n
1506	FISH20200914_c3_r0_Neolamprologus-cygnus_sf	1970-01-07 23:00:00	11.661921147175143	1394.5065683720416	0.17454686547308906	0.009201263788038356	0.5323771764025279	0.9750737007795571	Neolamprologus cygnus	f	n
1507	FISH20200914_c3_r0_Neolamprologus-cygnus_sf	1970-01-07 23:30:00	10.278176940185237	1424.5	0.14962331043651672	0.00670285840904055	0.5249622352536865	0.9743725386901219	Neolamprologus cygnus	f	n
1508	FISH20200914_c3_r0_Neolamprologus-cygnus_sf	1970-01-08 00:00:00	3.770714969043754	14.509258232620024	0.056214657944339726	0.5683556935358687	0.48241748840186943	0.9715788865643965	Neolamprologus cygnus	f	n
1509	FISH20200914_c3_r0_Neolamprologus-cygnus_sf	1970-01-08 00:30:00	2.518456030932165	44.49963990914631	0.035621295219101436	0.6865547615090577	0.47674465577556574	0.9714329145663613	Neolamprologus cygnus	f	n
1510	FISH20200914_c3_r0_Neolamprologus-cygnus_sf	1970-01-08 01:00:00	1.678717834651151	74.50831485587584	0.022727272727272728	0.8387472283813747	0.4743121140985686	0.9708549311560607	Neolamprologus cygnus	f	n
1511	FISH20200914_c3_r0_Neolamprologus-cygnus_sf	1970-01-08 01:30:00	1.4802265259353273	104.50030469226081	0.021827045593041938	0.8057725333776522	0.47569199213805535	0.9715378417025105	Neolamprologus cygnus	f	n
1512	FISH20200914_c3_r0_Neolamprologus-cygnus_sf	1970-01-08 02:00:00	1.2339821398109923	134.5066238013414	0.017460229477301702	0.8872568039465661	0.4721247135739458	0.9694453631676573	Neolamprologus cygnus	f	n
1513	FISH20200914_c3_r0_Neolamprologus-cygnus_sf	1970-01-08 02:30:00	1.531872697155627	164.5	0.022158209616662972	0.8432860624861511	0.47423791844415314	0.9707180238202178	Neolamprologus cygnus	f	n
1514	FISH20200914_c3_r0_Neolamprologus-cygnus_sf	1970-01-08 03:00:00	1.9003044217569778	194.50792682926829	0.03431263858093126	0.7133037694013303	0.47301908392816844	0.9690508705206393	Neolamprologus cygnus	f	n
1515	FISH20200914_c3_r0_Neolamprologus-cygnus_sf	1970-01-08 03:30:00	2.6997121216263413	224.4996953077392	0.03999778405628497	0.7573541632042546	0.4747252731364124	0.9693105247664173	Neolamprologus cygnus	f	n
1516	FISH20200914_c3_r0_Neolamprologus-cygnus_sf	1970-01-08 04:00:00	1.742986529746217	254.50748254073827	0.021560802571776966	0.8784502826737612	0.47479960208862787	0.9713836711150983	Neolamprologus cygnus	f	n
1517	FISH20200914_c3_r0_Neolamprologus-cygnus_sf	1970-01-08 04:30:00	1.4415060818450016	284.5003600908537	0.020054290621018225	0.889424408620021	0.4733639860165103	0.9690782909300939	Neolamprologus cygnus	f	n
1518	FISH20200914_c3_r0_Neolamprologus-cygnus_sf	1970-01-08 05:00:00	0.922812388544315	314.5072335236406	0.012360733883931045	0.9295493597915858	0.4735020367330014	0.9706515928336261	Neolamprologus cygnus	f	n
1519	FISH20200914_c3_r0_Neolamprologus-cygnus_sf	1970-01-08 05:30:00	0.8839224648629912	344.5	0.012796366053622867	0.9457123864391758	0.4736409480822758	0.9696930231965426	Neolamprologus cygnus	f	n
1520	FISH20200914_c3_r0_Neolamprologus-cygnus_sf	1970-01-08 06:00:00	1.4046437589732361	374.50859201773835	0.020288248337028823	0.8728935698447894	0.4735234009615208	0.9705137712122507	Neolamprologus cygnus	f	n
1521	FISH20200914_c3_r0_Neolamprologus-cygnus_sf	1970-01-08 06:30:00	1.4174196034934037	404.4998061049249	0.01911251454213063	0.8371281369453216	0.4741578216442984	0.9700477051590437	Neolamprologus cygnus	f	n
1522	FISH20200914_c3_r0_Neolamprologus-cygnus_sf	1970-01-08 07:00:00	0.36472826211039616	434.5067893365848	0.002771157789724547	1.0	0.4727483981307363	0.9710606707375217	Neolamprologus cygnus	f	d
1523	FISH20200914_c3_r0_Neolamprologus-cygnus_sf	1970-01-08 07:30:00	0.6493642442967256	464.5003600908537	0.006980222702343361	0.9727438923051355	0.4731371500163075	0.9711247369635759	Neolamprologus cygnus	f	d
1524	FISH20200914_c3_r0_Neolamprologus-cygnus_sf	1970-01-08 08:00:00	1.495220931718213	494.50654029486753	0.019676310830284892	0.8734619221815764	0.4727799354524695	0.9689526253800089	Neolamprologus cygnus	f	d
1525	FISH20200914_c3_r0_Neolamprologus-cygnus_sf	1970-01-08 08:30:00	1.2164359061449292	524.5001107910481	0.016951030356747176	0.8504874806115665	0.47301388520898546	0.9705545275384457	Neolamprologus cygnus	f	d
1526	FISH20200914_c3_r0_Neolamprologus-cygnus_sf	1970-01-08 09:00:00	0.08022006145310114	540.1135693215339	0.0	1.0	0.47270784910998886	0.9713024282560786	Neolamprologus cygnus	f	d
1527	FISH20200914_c3_r1_Neolamprologus-cygnus_sm	1970-01-02 00:00:00	52.1753141462862	14.49822636071389	0.5230573107194324	0.12443188116616782	0.34493793692380953	0.7338078428650013	Neolamprologus cygnus	m	n
1528	FISH20200914_c3_r1_Neolamprologus-cygnus_sm	1970-01-02 00:30:00	70.72519944157261	44.50022158209617	0.7232439618878794	0.0	0.48530677616628526	0.6949708057402113	Neolamprologus cygnus	m	n
1529	FISH20200914_c3_r1_Neolamprologus-cygnus_sm	1970-01-02 01:00:00	52.854553515556056	74.49747712780704	0.597393956196285	0.08350429719988911	0.41490026806188923	0.7667565751573658	Neolamprologus cygnus	m	n
1530	FISH20200914_c3_r1_Neolamprologus-cygnus_sm	1970-01-02 01:30:00	37.580662740190284	104.49997230070356	0.3859065979724115	0.22541687441138994	0.3216680233126424	0.8170800986436529	Neolamprologus cygnus	m	n
1531	FISH20200914_c3_r1_Neolamprologus-cygnus_sm	1970-01-02 02:00:00	28.294143208728883	134.4982817869416	0.2769648597716439	0.46846247644385325	0.4312461513247415	0.8708416629660557	Neolamprologus cygnus	m	n
1532	FISH20200914_c3_r1_Neolamprologus-cygnus_sm	1970-01-02 02:30:00	18.99998564329731	164.5005816852252	0.19838236108802837	0.5542629217217883	0.36637225212112506	0.8773740900417478	Neolamprologus cygnus	m	n
1533	FISH20200914_c3_r1_Neolamprologus-cygnus_sm	1970-01-02 03:00:00	24.132638712798787	194.4990024384837	0.25376856572821993	0.46874307248947017	0.17971064476164608	0.8378004520352632	Neolamprologus cygnus	m	n
1534	FISH20200914_c3_r1_Neolamprologus-cygnus_sm	1970-01-02 03:30:00	27.69492962955153	224.50022158209617	0.30484156880124086	0.3540881896742743	0.2784419624057439	0.7676712265903791	Neolamprologus cygnus	m	n
1535	FISH20200914_c3_r1_Neolamprologus-cygnus_sm	1970-01-02 04:00:00	26.597601486396705	254.49878035258897	0.4010976826699191	0.11531211886018405	0.36656984095053063	0.4097723537037614	Neolamprologus cygnus	m	n
1536	FISH20200914_c3_r1_Neolamprologus-cygnus_sm	1970-01-02 04:30:00	43.8801416257656	284.4999723007036	0.5594703894521079	0.018946318763503407	0.5134541004987025	0.4787605177144335	Neolamprologus cygnus	m	n
1537	FISH20200914_c3_r1_Neolamprologus-cygnus_sm	1970-01-02 05:00:00	44.13481487992523	314.4989746716178	0.5679210774261486	0.05093388017513717	0.45678838634730407	0.5142526187441109	Neolamprologus cygnus	m	n
1538	FISH20200914_c3_r1_Neolamprologus-cygnus_sm	1970-01-02 05:30:00	51.10596405679288	344.5005816852252	0.576976344800842	0.021660849814414712	0.40684347074079363	0.5636316259227875	Neolamprologus cygnus	m	n
1539	FISH20200914_c3_r1_Neolamprologus-cygnus_sm	1970-01-02 06:00:00	37.8326634652523	374.4983092189146	0.4549587005931593	0.06558013193636011	0.3247913677728073	0.6222591402837784	Neolamprologus cygnus	m	n
1540	FISH20200914_c3_r1_Neolamprologus-cygnus_sm	1970-01-02 06:30:00	12.55284024845472	404.5002215820962	0.16690671393751386	0.6429758475515178	0.23019353800168302	0.7862171271298156	Neolamprologus cygnus	m	n
1541	FISH20200914_c3_r1_Neolamprologus-cygnus_sm	1970-01-02 07:00:00	28.4009310822608	434.49933488526773	0.4150315929497838	0.1679968961312493	0.3427389520146773	0.7335761585540218	Neolamprologus cygnus	m	d
1542	FISH20200914_c3_r1_Neolamprologus-cygnus_sm	1970-01-02 07:30:00	27.428563001130147	464.4999723007036	0.4266245637360811	0.0637083818071021	0.46610171588084975	0.7332385725823626	Neolamprologus cygnus	m	d
1543	FISH20200914_c3_r1_Neolamprologus-cygnus_sm	1970-01-02 08:00:00	10.74782744233088	494.4986974114517	0.22897843800232803	0.2597416994623358	0.27250846987430727	0.723941760468585	Neolamprologus cygnus	m	d
1544	FISH20200914_c3_r1_Neolamprologus-cygnus_sm	1970-01-02 08:30:00	12.94964299748621	524.5005816852251	0.2668550218824442	0.009362362196000222	0.5478032795454149	0.443864698310329	Neolamprologus cygnus	m	d
1545	FISH20200914_c3_r1_Neolamprologus-cygnus_sm	1970-01-02 09:00:00	5.753873636091298	554.4989744442597	0.10272188037030877	0.5269693441986807	0.30649507436469037	0.8319533914335717	Neolamprologus cygnus	m	d
1546	FISH20200914_c3_r1_Neolamprologus-cygnus_sm	1970-01-02 09:30:00	5.571113978837633	584.5002215820962	0.10048748061156658	0.4778971859073787	0.2229819493051721	0.8122899609056431	Neolamprologus cygnus	m	d
1547	FISH20200914_c3_r1_Neolamprologus-cygnus_sm	1970-01-02 10:00:00	7.907372375774187	614.5	0.1507980492130348	0.32930614054533364	0.32985066276057035	0.726524577348937	Neolamprologus cygnus	m	d
1548	FISH20200914_c3_r1_Neolamprologus-cygnus_sm	1970-01-02 10:30:00	10.841794020900977	644.4999723007036	0.16320425461193286	0.2829760124092848	0.42742750139887986	0.49315947550815226	Neolamprologus cygnus	m	d
1549	FISH20200914_c3_r1_Neolamprologus-cygnus_sm	1970-01-02 11:00:00	8.036328541784885	674.4992239467849	0.13747228381374724	0.41491130820399114	0.41228846613492093	0.6466313839901733	Neolamprologus cygnus	m	d
1550	FISH20200914_c3_r1_Neolamprologus-cygnus_sm	1970-01-02 11:30:00	3.5129719954666045	704.5005816852251	0.05971968312004875	0.7915350950085868	0.2351128882159863	0.914903199372339	Neolamprologus cygnus	m	d
1551	FISH20200914_c3_r1_Neolamprologus-cygnus_sm	1970-01-02 12:00:00	9.056369463978115	734.4992240328123	0.1605697816206629	0.20430107526881722	0.24245261015439884	0.6270332634320978	Neolamprologus cygnus	m	d
1552	FISH20200914_c3_r1_Neolamprologus-cygnus_sm	1970-01-02 12:30:00	7.808266712253918	764.4994183147749	0.12353886211290233	0.28031687995124926	0.2869436626393698	0.4779051267680004	Neolamprologus cygnus	m	d
1553	FISH20200914_c3_r1_Neolamprologus-cygnus_sm	1970-01-02 13:00:00	6.513935418853261	794.4986140370329	0.10084266548397827	0.2912185386406475	0.24666161972783288	0.4804762460536563	Neolamprologus cygnus	m	d
1554	FISH20200914_c3_r1_Neolamprologus-cygnus_sm	1970-01-02 13:30:00	3.9818127585121603	824.5000276992964	0.05689435488338596	0.6580244861780511	0.21242527509799283	0.7812135699986842	Neolamprologus cygnus	m	d
1555	FISH20200914_c3_r1_Neolamprologus-cygnus_sm	1970-01-02 14:00:00	3.9047793433575446	854.4980870529525	0.06969780981425007	0.6089270862212365	0.10228201282863533	0.7228582232403882	Neolamprologus cygnus	m	d
1556	FISH20200914_c3_r1_Neolamprologus-cygnus_sm	1970-01-02 14:30:00	4.973521499388927	884.4997784179038	0.07284511411477952	0.4872036339463771	0.23181773712258497	0.6420827797020483	Neolamprologus cygnus	m	d
1557	FISH20200914_c3_r1_Neolamprologus-cygnus_sm	1970-01-02 15:00:00	5.673774870174144	914.4990298797051	0.10687953877709408	0.5501967958312545	0.4594547410671004	0.8418393141098438	Neolamprologus cygnus	m	d
1558	FISH20200914_c3_r1_Neolamprologus-cygnus_sm	1970-01-02 15:30:00	0.4587479241079601	944.4994183147749	0.007201817073846324	0.9297545842335605	0.05746336297612615	0.8404108815869892	Neolamprologus cygnus	m	d
1559	FISH20200914_c3_r1_Neolamprologus-cygnus_sm	1970-01-02 16:00:00	2.4508510322190302	974.4995289031757	0.03535997339688522	0.7629551626669623	0.5722738987234247	0.8935377714400086	Neolamprologus cygnus	m	d
1560	FISH20200914_c3_r1_Neolamprologus-cygnus_sm	1970-01-02 16:30:00	4.190979979689816	1004.5000276992964	0.055287795689989476	0.6715417428397319	0.38136843062556053	0.7345589898884897	Neolamprologus cygnus	m	d
1561	FISH20200914_c3_r1_Neolamprologus-cygnus_sm	1970-01-02 17:00:00	3.6605816736394576	1034.499112983701	0.03847433196584987	0.7370551058875707	0.44923329848437993	0.6837841479028752	Neolamprologus cygnus	m	d
1562	FISH20200914_c3_r1_Neolamprologus-cygnus_sm	1970-01-02 17:30:00	9.075499346512535	1064.4997784179038	0.16125637048526478	0.24396188787945933	0.2698345726879867	0.5619313158617123	Neolamprologus cygnus	m	d
1563	FISH20200914_c3_r1_Neolamprologus-cygnus_sm	1970-01-02 18:00:00	13.757692154819539	1094.4996673320027	0.24007540474606343	0.0783433133732535	0.2971950583652167	0.6532668398989236	Neolamprologus cygnus	m	d
1564	FISH20200914_c3_r1_Neolamprologus-cygnus_sm	1970-01-02 18:30:00	1.5693208441574555	1124.4994737133677	0.02897346407401252	0.7790704116115451	0.051355849389438525	0.8546425603948639	Neolamprologus cygnus	m	d
1565	FISH20200914_c3_r1_Neolamprologus-cygnus_sm	1970-01-02 19:00:00	6.986772813646347	1154.4993624216888	0.09574762987192992	0.3410212341298442	0.19264181600779448	0.4927159988616953	Neolamprologus cygnus	m	n
1566	FISH20200914_c3_r1_Neolamprologus-cygnus_sm	1970-01-02 19:30:00	11.64308071678567	1184.5000830978893	0.21406016287186305	0.1301312946651155	0.29533778872319083	0.5380518939029519	Neolamprologus cygnus	m	n
1567	FISH20200914_c3_r1_Neolamprologus-cygnus_sm	1970-01-02 20:00:00	33.537497527189366	1214.4990574406743	0.5316034597471723	0.0	0.4921573519627443	0.5421910016224855	Neolamprologus cygnus	m	n
1568	FISH20200914_c3_r1_Neolamprologus-cygnus_sm	1970-01-02 20:30:00	27.322477833895025	1244.4997784179038	0.36666297363173056	0.0763904276534456	0.45170791380279096	0.6028498373120809	Neolamprologus cygnus	m	n
1569	FISH20200914_c3_r1_Neolamprologus-cygnus_sm	1970-01-02 21:00:00	33.86337085162128	1274.4997782459252	0.4669032043463799	0.07262445947444285	0.4550441801668706	0.6015478200990877	Neolamprologus cygnus	m	n
1570	FISH20200914_c3_r1_Neolamprologus-cygnus_sm	1970-01-02 21:30:00	36.89895833214653	1304.4995291119606	0.5030746219046036	0.0866987978505346	0.3814113158276535	0.6533213825678369	Neolamprologus cygnus	m	n
1571	FISH20200914_c3_r1_Neolamprologus-cygnus_sm	1970-01-02 22:00:00	21.118225905632222	1334.4993901762946	0.3159995564918505	0.1922607827918838	0.5530457055592981	0.7185729154886265	Neolamprologus cygnus	m	n
1572	FISH20200914_c3_r1_Neolamprologus-cygnus_sm	1970-01-02 22:30:00	5.584075519076852	1364.5001384964821	0.07971857514819124	0.5600797739737411	0.5023164917193387	0.8455676168983414	Neolamprologus cygnus	m	n
1573	FISH20200914_c3_r1_Neolamprologus-cygnus_sm	1970-01-02 23:00:00	21.767175889766985	1393.6444156913485	0.3004175733694054	0.3559960007057578	0.7478576113925312	0.6898347969553233	Neolamprologus cygnus	m	n
1574	FISH20200914_c3_r1_Neolamprologus-cygnus_sm	1970-01-02 23:30:00	27.721349264173888	1424.7037806864782	0.3594180102241447	0.24043593056569856	0.7254746274760017	0.6425169490773732	Neolamprologus cygnus	m	n
1575	FISH20200914_c3_r1_Neolamprologus-cygnus_sm	1970-01-03 00:00:00	25.41488646218216	14.498197948433601	0.28949265317438316	0.3708899362350984	0.7184773625977234	0.718498825383382	Neolamprologus cygnus	m	n
1576	FISH20200914_c3_r1_Neolamprologus-cygnus_sm	1970-01-03 00:30:00	42.67662054684245	44.49977841790383	0.5249833813427875	0.059882561489031684	0.7494591205770686	0.6596668688117369	Neolamprologus cygnus	m	n
1577	FISH20200914_c3_r1_Neolamprologus-cygnus_sm	1970-01-03 01:00:00	42.83847144358004	74.4993903114954	0.4830950005542623	0.1805232235894025	0.47630578307686783	0.6895352472181068	Neolamprologus cygnus	m	n
1578	FISH20200914_c3_r1_Neolamprologus-cygnus_sm	1970-01-03 01:30:00	34.1836386483394	104.49952911196056	0.38745775857293224	0.39000609384521634	0.353489461891772	0.7722681911793882	Neolamprologus cygnus	m	n
1579	FISH20200914_c3_r1_Neolamprologus-cygnus_sm	1970-01-03 02:00:00	44.907920464815156	134.49894690167386	0.5096441636182242	0.1523666999224033	0.41876452440146883	0.6943857612198304	Neolamprologus cygnus	m	n
1580	FISH20200914_c3_r1_Neolamprologus-cygnus_sm	1970-01-03 02:30:00	30.912758649895014	164.50013849648218	0.3495651210459254	0.37443908924713315	0.503650282024785	0.7471308897694383	Neolamprologus cygnus	m	n
1581	FISH20200914_c3_r1_Neolamprologus-cygnus_sm	1970-01-03 03:00:00	41.39374199522655	194.4987806229908	0.4812105088127702	0.1904999445737723	0.5765487996700481	0.6376636413392508	Neolamprologus cygnus	m	n
1582	FISH20200914_c3_r1_Neolamprologus-cygnus_sm	1970-01-03 03:30:00	43.233029971943346	224.49977841790383	0.5205517394194549	0.03523155329049413	0.5248933329390985	0.7161551113547253	Neolamprologus cygnus	m	n
1583	FISH20200914_c3_r1_Neolamprologus-cygnus_sm	1970-01-03 04:00:00	28.951168548135882	254.49905754518238	0.37105000554385187	0.08836899878035259	0.5484191268725069	0.7165311399132063	Neolamprologus cygnus	m	n
1584	FISH20200914_c3_r1_Neolamprologus-cygnus_sm	1970-01-03 04:30:00	47.399854335317386	284.49952911196056	0.5590825993019777	0.038280427677137	0.4328122419757527	0.5493186264647856	Neolamprologus cygnus	m	n
1585	FISH20200914_c3_r1_Neolamprologus-cygnus_sm	1970-01-03 05:00:00	26.645272333216266	314.49825320246214	0.3498031386901791	0.09687794598791105	0.3095706597067878	0.6810937617135036	Neolamprologus cygnus	m	n
1586	FISH20200914_c3_r1_Neolamprologus-cygnus_sm	1970-01-03 05:30:00	23.64338214689202	344.5001384964822	0.2946097169131904	0.2226469447676029	0.38706322153540246	0.7174926837394783	Neolamprologus cygnus	m	n
1587	FISH20200914_c3_r1_Neolamprologus-cygnus_sm	1970-01-03 06:00:00	26.91823265502123	374.49919609691193	0.3551588401618894	0.23230027166380218	0.2893354781359894	0.6928872522271436	Neolamprologus cygnus	m	n
1588	FISH20200914_c3_r1_Neolamprologus-cygnus_sm	1970-01-03 06:30:00	16.830576662733247	404.49983381342787	0.22551517837358742	0.1382118324839353	0.2928954401090457	0.6484793053984272	Neolamprologus cygnus	m	n
1589	FISH20200914_c3_r1_Neolamprologus-cygnus_sm	1970-01-03 07:00:00	16.43965953821365	434.49986142675016	0.25320104207083866	0.1133529183526412	0.39942357987565263	0.5460217761298126	Neolamprologus cygnus	m	d
1590	FISH20200914_c3_r1_Neolamprologus-cygnus_sm	1970-01-03 07:30:00	13.049960221036768	464.4995845105534	0.22713423079053793	0.10952301811533988	0.2983851089289192	0.5376216742621094	Neolamprologus cygnus	m	d
1591	FISH20200914_c3_r1_Neolamprologus-cygnus_sm	1970-01-03 08:00:00	15.118355269001666	494.49950110864745	0.30094235033259426	0.0	0.3553692407012514	0.5305161006729695	Neolamprologus cygnus	m	d
1592	FISH20200914_c3_r1_Neolamprologus-cygnus_sm	1970-01-03 08:30:00	8.191758270930704	524.5001384964822	0.16010193341089135	0.16010193341089135	0.15509768613634492	0.6342129826440377	Neolamprologus cygnus	m	d
1593	FISH20200914_c3_r1_Neolamprologus-cygnus_sm	1970-01-03 09:00:00	8.408378086688629	554.4993071337509	0.1236627681392384	0.2594645529626961	0.27132457104865465	0.5056528629650209	Neolamprologus cygnus	m	d
1594	FISH20200914_c3_r1_Neolamprologus-cygnus_sm	1970-01-03 09:30:00	7.587725091065076	584.4998338134279	0.11272989142477288	0.24745180589408375	0.2392673493182886	0.5478345697780922	Neolamprologus cygnus	m	d
1595	FISH20200914_c3_r1_Neolamprologus-cygnus_sm	1970-01-03 10:00:00	6.323065985206077	614.4998614267502	0.07405354470373039	0.5092289784380023	0.22080262569271125	0.6863729766927857	Neolamprologus cygnus	m	d
1596	FISH20200914_c3_r1_Neolamprologus-cygnus_sm	1970-01-03 10:30:00	9.085104371797549	644.4995845105534	0.15085036840064261	0.1931748933577087	0.24499503115951768	0.4999797098603935	Neolamprologus cygnus	m	d
1597	FISH20200914_c3_r1_Neolamprologus-cygnus_sm	1970-01-03 11:00:00	5.466465827453112	674.4995011086475	0.0824279379157428	0.5572616407982262	0.28244208491447004	0.7955975537654901	Neolamprologus cygnus	m	d
1598	FISH20200914_c3_r1_Neolamprologus-cygnus_sm	1970-01-03 11:30:00	4.709275804250997	704.5001384964822	0.07744723284028586	0.597086034014736	0.28383414122201406	0.8368125237888472	Neolamprologus cygnus	m	d
1599	FISH20200914_c3_r1_Neolamprologus-cygnus_sm	1970-01-03 12:00:00	8.255576582589557	734.4992515385042	0.12230415257526196	0.2627931474191939	0.24026047585980978	0.5682724497110696	Neolamprologus cygnus	m	d
1600	FISH20200914_c3_r1_Neolamprologus-cygnus_sm	1970-01-03 12:30:00	10.027913360159042	764.4998892089519	0.16131176600930644	0.1751606470197208	0.2247056553744052	0.5330231656198681	Neolamprologus cygnus	m	d
1601	FISH20200914_c3_r1_Neolamprologus-cygnus_sm	1970-01-03 13:00:00	7.243643468624645	794.5005822012753	0.10817854172442473	0.31355697255336845	0.17221053552337662	0.5286127020567221	Neolamprologus cygnus	m	d
1602	FISH20200914_c3_r1_Neolamprologus-cygnus_sm	1970-01-03 13:30:00	9.119277883931503	824.4996399091463	0.12492382693479585	0.2337266633427511	0.27068518615217174	0.5095721402312297	Neolamprologus cygnus	m	d
1603	FISH20200914_c3_r1_Neolamprologus-cygnus_sm	1970-01-03 14:00:00	6.455921453424969	854.50022172949	0.10981152993348116	0.2737250554323725	0.1370565489767493	0.5799525323841809	Neolamprologus cygnus	m	d
1604	FISH20200914_c3_r1_Neolamprologus-cygnus_sm	1970-01-03 14:30:00	7.592304746419597	884.5001384964822	0.10420475319926874	0.3822502908426126	0.22707864965183314	0.48628732716692324	Neolamprologus cygnus	m	d
1605	FISH20200914_c3_r1_Neolamprologus-cygnus_sm	1970-01-03 15:00:00	7.351955472543289	914.4999168560502	0.09661326977440275	0.3220996618812704	0.2888394907054147	0.5123533621111841	Neolamprologus cygnus	m	d
1606	FISH20200914_c3_r1_Neolamprologus-cygnus_sm	1970-01-03 15:30:00	8.033317993068518	944.499944604476	0.13954132506093508	0.21111234212275648	0.34267266913932964	0.5894975130649275	Neolamprologus cygnus	m	d
1607	FISH20200914_c3_r1_Neolamprologus-cygnus_sm	1970-01-03 16:00:00	5.222045741873361	974.5005543851868	0.06780130834904091	0.5180729570905865	0.12632174583462544	0.5909284766772098	Neolamprologus cygnus	m	d
1608	FISH20200914_c3_r1_Neolamprologus-cygnus_sm	1970-01-03 16:30:00	3.3968478126838404	1004.4996399091463	0.05994127749155172	0.6700459808320869	0.08501765732070858	0.7426517393525767	Neolamprologus cygnus	m	d
1609	FISH20200914_c3_r1_Neolamprologus-cygnus_sm	1970-01-03 17:00:00	5.902884555374201	1034.5003603703499	0.09136774408161003	0.4199146199478849	0.1554402305591884	0.5456493231749212	Neolamprologus cygnus	m	d
1610	FISH20200914_c3_r1_Neolamprologus-cygnus_sm	1970-01-03 17:30:00	3.4773741058017746	1064.500193895075	0.05046811810980001	0.6468339704171514	0.12104655320299844	0.8447540172851593	Neolamprologus cygnus	m	d
1611	FISH20200914_c3_r1_Neolamprologus-cygnus_sm	1970-01-03 18:00:00	3.4564320435862026	1094.853907533443	0.05914104670265196	0.6914456700305093	0.2501185499917385	0.8543245946890635	Neolamprologus cygnus	m	d
1612	FISH20200914_c3_r1_Neolamprologus-cygnus_sm	1970-01-03 18:30:00	6.1343304527452815	1124.499944604476	0.10818745845335696	0.4253822291158874	0.23702392980618303	0.6613957339615412	Neolamprologus cygnus	m	d
1613	FISH20200914_c3_r1_Neolamprologus-cygnus_sm	1970-01-03 19:00:00	5.103390347072699	1154.5004711490494	0.09273321877944682	0.5460340335901558	0.2479499224417086	0.7575262401333402	Neolamprologus cygnus	m	n
1614	FISH20200914_c3_r1_Neolamprologus-cygnus_sm	1970-01-03 19:30:00	9.837054214579073	1184.4996399091463	0.19500304692260817	0.2789319151293557	0.25701615241545755	0.6485252760453455	Neolamprologus cygnus	m	n
1615	FISH20200914_c3_r1_Neolamprologus-cygnus_sm	1970-01-03 20:00:00	9.871921771118057	1214.5008591541489	0.1991574746410953	0.208968460728341	0.24578651018610354	0.6271173643140994	Neolamprologus cygnus	m	n
1616	FISH20200914_c3_r1_Neolamprologus-cygnus_sm	1970-01-03 20:30:00	9.800492209245874	1244.500249293668	0.16697135892748324	0.0603290676416819	0.41896752102388896	0.36081405930976385	Neolamprologus cygnus	m	n
1617	FISH20200914_c3_r1_Neolamprologus-cygnus_sm	1970-01-03 21:00:00	8.149919847236824	1274.5003048273568	0.1291913761569584	0.23565925843817548	0.31640898434988823	0.46062429809489225	Neolamprologus cygnus	m	n
1618	FISH20200914_c3_r1_Neolamprologus-cygnus_sm	1970-01-03 21:30:00	8.108127986707885	1304.5	0.13029027254597828	0.14762907157101707	0.30410080901613873	0.5508999990929426	Neolamprologus cygnus	m	n
1619	FISH20200914_c3_r1_Neolamprologus-cygnus_sm	1970-01-03 22:00:00	10.286209208073714	1334.5009699052264	0.18694230449481794	0.09942914149531674	0.34749920418221597	0.5940895281674444	Neolamprologus cygnus	m	n
1620	FISH20200914_c3_r1_Neolamprologus-cygnus_sm	1970-01-03 22:30:00	7.885545678737785	1364.499695307739	0.10570051520691374	0.3381530109135228	0.28000628950247636	0.39290026795424526	Neolamprologus cygnus	m	n
1621	FISH20200914_c3_r1_Neolamprologus-cygnus_sm	1970-01-03 23:00:00	8.772211252466859	1394.5005818786367	0.13211415904682738	0.23225270157938488	0.42110423648831136	0.4971109347192483	Neolamprologus cygnus	m	n
1622	FISH20200914_c3_r1_Neolamprologus-cygnus_sm	1970-01-03 23:30:00	4.380786673681139	1424.5003600908537	0.0723505622957177	0.5677247797905933	0.11074710003036342	0.7513563222239539	Neolamprologus cygnus	m	n
1623	FISH20200914_c3_r1_Neolamprologus-cygnus_sm	1970-01-04 00:00:00	6.008592199443015	14.500415673668458	0.08900958820595245	0.41450978218699774	0.29421142126616573	0.7371916511586285	Neolamprologus cygnus	m	n
1624	FISH20200914_c3_r1_Neolamprologus-cygnus_sm	1970-01-04 00:30:00	4.51711720511568	44.50005539552404	0.07483935298027919	0.519886993130955	0.21367985194322328	0.6602476375045145	Neolamprologus cygnus	m	n
1625	FISH20200914_c3_r1_Neolamprologus-cygnus_sm	1970-01-04 01:00:00	9.667424102449118	74.50094214143205	0.16997339835956551	0.25243848370649524	0.2888293204006786	0.584481531175905	Neolamprologus cygnus	m	n
1626	FISH20200914_c3_r1_Neolamprologus-cygnus_sm	1970-01-04 01:30:00	4.463176774783724	104.49980610492493	0.08919173452994295	0.5637914796964157	0.15367109426454517	0.7432706273731952	Neolamprologus cygnus	m	n
1627	FISH20200914_c3_r1_Neolamprologus-cygnus_sm	1970-01-04 02:00:00	5.381255253380695	135.42410501193316	0.09158711217183771	0.5213007159904535	0.18685400915894237	0.7692432972139236	Neolamprologus cygnus	m	n
1628	FISH20200914_c3_r1_Neolamprologus-cygnus_sm	1970-01-04 02:30:00	4.184703583594986	164.49980610492494	0.06376378039997783	0.5477812863553265	0.15411473269471895	0.7448391495767198	Neolamprologus cygnus	m	n
1629	FISH20200914_c3_r1_Neolamprologus-cygnus_sm	1970-01-04 03:00:00	7.84037423328689	194.50033252050542	0.12657947240079806	0.33806251385502106	0.3518977357139059	0.691132261489455	Neolamprologus cygnus	m	n
1630	FISH20200914_c3_r1_Neolamprologus-cygnus_sm	1970-01-04 03:30:00	5.4703168531790505	224.5003600908537	0.0927926430668661	0.43737189075397487	0.17420785534375896	0.7054091721276213	Neolamprologus cygnus	m	n
1631	FISH20200914_c3_r1_Neolamprologus-cygnus_sm	1970-01-04 04:00:00	8.174841933626716	254.5000831347337	0.13816992739566591	0.4354597350773153	0.19494834096420552	0.7663375460174544	Neolamprologus cygnus	m	n
1632	FISH20200914_c3_r1_Neolamprologus-cygnus_sm	1970-01-04 04:30:00	13.594314418272399	284.50016618657213	0.2369820518502105	0.24379570130733436	0.3154821657280813	0.7447714760524529	Neolamprologus cygnus	m	n
1633	FISH20200914_c3_r1_Neolamprologus-cygnus_sm	1970-01-04 05:00:00	5.815795891278996	314.50066504101085	0.08944801596098426	0.4002438483706495	0.13829729322487114	0.6625661241837805	Neolamprologus cygnus	m	n
1634	FISH20200914_c3_r1_Neolamprologus-cygnus_sm	1970-01-04 05:30:00	14.2061946973848	344.4998615035178	0.2387679352944435	0.08996731483020332	0.44594085635229175	0.3966257021609724	Neolamprologus cygnus	m	n
1635	FISH20200914_c3_r1_Neolamprologus-cygnus_sm	1970-01-04 06:00:00	12.639203474357178	374.5005265783493	0.2120170722243778	0.11052602405631617	0.24854973458558602	0.5768058847932263	Neolamprologus cygnus	m	n
1636	FISH20200914_c3_r1_Neolamprologus-cygnus_sm	1970-01-04 06:30:00	9.709281168286667	404.5005262866323	0.1840895241260872	0.1658079884770927	0.2912663388251086	0.659803646396899	Neolamprologus cygnus	m	n
1637	FISH20200914_c3_r1_Neolamprologus-cygnus_sm	1970-01-04 07:00:00	22.5388402308082	434.5002494318497	0.37010143561886816	0.02438889196829444	0.3739470775655839	0.5147363054849188	Neolamprologus cygnus	m	d
1638	FISH20200914_c3_r1_Neolamprologus-cygnus_sm	1970-01-04 07:30:00	13.694631072385045	464.5002215820962	0.2458453356968757	0.06935519610015511	0.39636672901044057	0.5719418275728403	Neolamprologus cygnus	m	d
1639	FISH20200914_c3_r1_Neolamprologus-cygnus_sm	1970-01-04 08:00:00	10.559982671876126	494.50080363575904	0.21454303608047443	0.06390289863104805	0.30011253807234406	0.5694863556941473	Neolamprologus cygnus	m	d
1640	FISH20200914_c3_r1_Neolamprologus-cygnus_sm	1970-01-04 08:30:00	9.301204492400773	524.5000276992964	0.1801562240319096	0.019001717356379146	0.22982596133958944	0.5371415738578308	Neolamprologus cygnus	m	d
1641	FISH20200914_c3_r1_Neolamprologus-cygnus_sm	1970-01-04 09:00:00	8.025573030639391	554.5001662786831	0.15990466688837157	0.18623212504156966	0.19684535710542905	0.6146970162538224	Neolamprologus cygnus	m	d
1642	FISH20200914_c3_r1_Neolamprologus-cygnus_sm	1970-01-04 09:30:00	8.333613627366347	584.4997784179038	0.1475736760469754	0.24047196986483493	0.23034651623114433	0.6538242154244451	Neolamprologus cygnus	m	d
1643	FISH20200914_c3_r1_Neolamprologus-cygnus_sm	1970-01-04 10:00:00	8.370916430343955	614.5007482126032	0.1585102255722441	0.18965803912874798	0.17943297858879098	0.5674920710855472	Neolamprologus cygnus	m	d
1644	FISH20200914_c3_r1_Neolamprologus-cygnus_sm	1970-01-04 10:30:00	9.058128127904975	644.4995291119606	0.1747825605229627	0.07733643565453438	0.3251340235096675	0.5694166294912899	Neolamprologus cygnus	m	d
1645	FISH20200914_c3_r1_Neolamprologus-cygnus_sm	1970-01-04 11:00:00	6.838608476602626	674.5004433606739	0.12768787408556861	0.23137885169585456	0.1498730137399733	0.6169007083165108	Neolamprologus cygnus	m	d
1646	FISH20200914_c3_r1_Neolamprologus-cygnus_sm	1970-01-04 11:30:00	6.202818585135035	704.5001384964822	0.11184975901612099	0.3486787435599136	0.13677255545704997	0.6998513298974535	Neolamprologus cygnus	m	d
1647	FISH20200914_c3_r1_Neolamprologus-cygnus_sm	1970-01-04 12:00:00	4.781923010247138	734.5000831255195	0.07326129121640343	0.5827098919368247	0.17984173007141802	0.7638997243732675	Neolamprologus cygnus	m	d
1648	FISH20200914_c3_r1_Neolamprologus-cygnus_sm	1970-01-04 12:30:00	5.936571378504802	764.4998892089519	0.1214269886993131	0.3964103700421006	0.17642562241381346	0.7128998202722839	Neolamprologus cygnus	m	d
1649	FISH20200914_c3_r1_Neolamprologus-cygnus_sm	1970-01-04 13:00:00	9.668020233573975	794.5009700127488	0.15425974169946233	0.05703674962585223	0.2848612292654893	0.5745683785244221	Neolamprologus cygnus	m	d
1650	FISH20200914_c3_r1_Neolamprologus-cygnus_sm	1970-01-04 13:30:00	4.150586968789508	824.4996399091463	0.07622846379701956	0.5155947038945211	0.08235115733086876	0.6868361868073715	Neolamprologus cygnus	m	d
1651	FISH20200914_c3_r1_Neolamprologus-cygnus_sm	1970-01-04 14:00:00	5.880989274229672	854.5004433115372	0.1023495511470686	0.4158816358195722	0.14898046520370034	0.6723554740260712	Neolamprologus cygnus	m	d
1652	FISH20200914_c3_r1_Neolamprologus-cygnus_sm	1970-01-04 14:30:00	3.8256900200171566	884.5001938950751	0.05656196332613152	0.5317156944213617	0.08097061608619305	0.7159326033712555	Neolamprologus cygnus	m	d
1653	FISH20200914_c3_r1_Neolamprologus-cygnus_sm	1970-01-04 15:00:00	2.9987102842172253	914.5003048273569	0.0477193371390567	0.6651332926896858	0.25587605536337654	0.8215342731081314	Neolamprologus cygnus	m	d
1654	FISH20200914_c3_r1_Neolamprologus-cygnus_sm	1970-01-04 15:30:00	5.328615953872614	944.5	0.11394859295368934	0.4695324617770884	0.18500045819267263	0.701891876280385	Neolamprologus cygnus	m	d
1655	FISH20200914_c3_r1_Neolamprologus-cygnus_sm	1970-01-04 16:00:00	3.7941486114880103	974.5010806317539	0.054696591853699086	0.5047381546134664	0.12687523073750318	0.7089386540497752	Neolamprologus cygnus	m	d
1656	FISH20200914_c3_r1_Neolamprologus-cygnus_sm	1970-01-04 16:30:00	6.170411917443269	1004.4996953077392	0.10775026314331616	0.47953021993241374	0.12400600768645081	0.5750114400176912	Neolamprologus cygnus	m	d
1657	FISH20200914_c3_r1_Neolamprologus-cygnus_sm	1970-01-04 17:00:00	2.897823202351191	1034.5011084016849	0.03995788073597872	0.7053314121037464	0.12189753262482105	0.7109216754327684	Neolamprologus cygnus	m	d
1658	FISH20200914_c3_r1_Neolamprologus-cygnus_sm	1970-01-04 17:30:00	7.829983999108374	1064.500304692261	0.14237438369065425	0.18591767769098666	0.29785993511110687	0.573989079411161	Neolamprologus cygnus	m	d
1659	FISH20200914_c3_r1_Neolamprologus-cygnus_sm	1970-01-04 18:00:00	5.122573969895841	1094.5010808713487	0.07826617149825398	0.47114904938750624	0.14082679763851452	0.6717701328180837	Neolamprologus cygnus	m	d
1660	FISH20200914_c3_r1_Neolamprologus-cygnus_sm	1970-01-04 18:30:00	6.304036568901377	1124.5	0.10575005539552404	0.374030578329271	0.2779654809188598	0.639102912179878	Neolamprologus cygnus	m	d
1661	FISH20200914_c3_r1_Neolamprologus-cygnus_sm	1970-01-04 19:00:00	8.949528582811086	1154.5016905936477	0.14577905881048722	0.03165013025885483	0.3270847627152944	0.46971500587842296	Neolamprologus cygnus	m	n
1662	FISH20200914_c3_r1_Neolamprologus-cygnus_sm	1970-01-04 19:30:00	11.639021807787573	1184.499695307739	0.23189850977785165	0.03883441360589441	0.3875617013731436	0.48802434687164215	Neolamprologus cygnus	m	n
1663	FISH20200914_c3_r1_Neolamprologus-cygnus_sm	1970-01-04 20:00:00	10.850991339531642	1214.500969797728	0.21917428650595733	0.03408146300914381	0.4902006591244915	0.526319691201785	Neolamprologus cygnus	m	n
1664	FISH20200914_c3_r1_Neolamprologus-cygnus_sm	1970-01-04 20:30:00	8.517148263098003	1244.500304692261	0.14669547393496205	0.058223921112403744	0.4616370929186312	0.5845152768909258	Neolamprologus cygnus	m	n
1665	FISH20200914_c3_r1_Neolamprologus-cygnus_sm	1970-01-04 21:00:00	7.581000138736168	1274.500803635759	0.12237432799423599	0.12281771324059192	0.44707362643608567	0.5714276713231929	Neolamprologus cygnus	m	n
1666	FISH20200914_c3_r1_Neolamprologus-cygnus_sm	1970-01-04 21:30:00	11.68629841217138	1304.5	0.21377132727675605	0.03960779968978507	0.5916746544990145	0.500825493084958	Neolamprologus cygnus	m	n
1667	FISH20200914_c3_r1_Neolamprologus-cygnus_sm	1970-01-04 22:00:00	9.146619926329125	1334.502244886647	0.1665096169835375	0.1055373870628014	0.4828818939528827	0.5270101727352097	Neolamprologus cygnus	m	n
1668	FISH20200914_c3_r1_Neolamprologus-cygnus_sm	1970-01-04 22:30:00	6.667638224691596	1364.499695307739	0.09727992908980113	0.22962716746994627	0.2917988720265263	0.5097692794392541	Neolamprologus cygnus	m	n
1669	FISH20200914_c3_r1_Neolamprologus-cygnus_sm	1970-01-04 23:00:00	8.000038724545151	1394.5019399179691	0.12487529098769538	0.1410043232457599	0.3491870466342233	0.3708094562978754	Neolamprologus cygnus	m	n
1670	FISH20200914_c3_r1_Neolamprologus-cygnus_sm	1970-01-04 23:30:00	7.685455612011664	1424.500304692261	0.10525732646390781	0.41327350285302755	0.38762227560631674	0.30243922920147503	Neolamprologus cygnus	m	n
1671	FISH20200914_c3_r1_Neolamprologus-cygnus_sm	1970-01-05 00:00:00	7.243714459723622	14.50130244416117	0.11450423987141828	0.34212714071939254	0.48423966987953054	0.28522319488239917	Neolamprologus cygnus	m	n
1672	FISH20200914_c3_r1_Neolamprologus-cygnus_sm	1970-01-05 00:30:00	7.5224477693155745	44.5	0.10796587635719034	0.26246399290937295	0.38267060142752146	0.35374479573630246	Neolamprologus cygnus	m	n
1673	FISH20200914_c3_r1_Neolamprologus-cygnus_sm	1970-01-05 01:00:00	5.361398443360037	74.5017180226114	0.10169585457769896	0.4186987364220794	0.24462937492200565	0.592728567957593	Neolamprologus cygnus	m	n
1674	FISH20200914_c3_r1_Neolamprologus-cygnus_sm	1970-01-05 01:30:00	5.0164870494793865	104.49975070633207	0.09966206858345798	0.5835133787601795	0.11380254081050557	0.6669231108680377	Neolamprologus cygnus	m	n
1675	FISH20200914_c3_r1_Neolamprologus-cygnus_sm	1970-01-05 02:00:00	2.2844698931566674	134.50174582940753	0.04395056254503132	0.7214432189768886	0.07384552107975637	0.726843815401197	Neolamprologus cygnus	m	n
1676	FISH20200914_c3_r1_Neolamprologus-cygnus_sm	1970-01-05 02:30:00	4.876817945687037	164.5003600908537	0.07883219766217939	0.571214891141765	0.2706680698408289	0.641011827910319	Neolamprologus cygnus	m	n
1677	FISH20200914_c3_r1_Neolamprologus-cygnus_sm	1970-01-05 03:00:00	3.5032795181107708	194.5016905936478	0.059032204423258135	0.7460783770300982	0.23679265009018172	0.7522352139233333	Neolamprologus cygnus	m	n
1678	FISH20200914_c3_r1_Neolamprologus-cygnus_sm	1970-01-05 03:30:00	2.148765275887254	224.5	0.038776866829160206	0.7604697540438733	0.07990733755185998	0.7772442621518708	Neolamprologus cygnus	m	n
1679	FISH20200914_c3_r1_Neolamprologus-cygnus_sm	1970-01-05 04:00:00	3.0123828861566038	254.50260503270147	0.04977275246646713	0.6870635184569338	0.12316246935036732	0.7888944655833826	Neolamprologus cygnus	m	n
1680	FISH20200914_c3_r1_Neolamprologus-cygnus_sm	1970-01-05 04:30:00	3.312267190014397	284.4998061049249	0.05174228574594205	0.6671098554096726	0.14503810218728536	0.7461772119881673	Neolamprologus cygnus	m	n
1681	FISH20200914_c3_r1_Neolamprologus-cygnus_sm	1970-01-05 05:00:00	5.124936704284721	314.50180105292327	0.08694929343308395	0.4596287060127459	0.25286893260563137	0.6827377689741353	Neolamprologus cygnus	m	n
1682	FISH20200914_c3_r1_Neolamprologus-cygnus_sm	1970-01-05 05:30:00	7.170083295556481	344.5003600908537	0.13484017505955348	0.261979945709379	0.22779586411195693	0.669957179636804	Neolamprologus cygnus	m	n
1683	FISH20200914_c3_r1_Neolamprologus-cygnus_sm	1970-01-05 06:00:00	5.0529496675157075	374.502300315947	0.09833157807216895	0.5249154703176099	0.17243796840615516	0.735390575435321	Neolamprologus cygnus	m	n
1684	FISH20200914_c3_r1_Neolamprologus-cygnus_sm	1970-01-05 06:30:00	2.984702498638425	404.50005539552404	0.03606248615111899	0.6594283181918901	0.18559656296836244	0.8127960744982206	Neolamprologus cygnus	m	n
1685	FISH20200914_c3_r1_Neolamprologus-cygnus_sm	1970-01-05 07:00:00	6.042731973857555	434.50260503270147	0.08967963640394634	0.2748586631193881	0.3774456270474252	0.6580967216844892	Neolamprologus cygnus	m	d
1686	FISH20200914_c3_r1_Neolamprologus-cygnus_sm	1970-01-05 07:30:00	5.48675122359811	464.4998615035178	0.09185086698797851	0.39515816298266027	0.3060819897961113	0.7579023482448654	Neolamprologus cygnus	m	d
1687	FISH20200914_c3_r1_Neolamprologus-cygnus_sm	1970-01-05 08:00:00	8.496829127229116	494.50260503270147	0.15402948675313158	0.29503380999889145	0.21539045606091206	0.6294478775395588	Neolamprologus cygnus	m	d
1688	FISH20200914_c3_r1_Neolamprologus-cygnus_sm	1970-01-05 08:30:00	4.534424943028475	524.5003600908537	0.08642180488615589	0.5363691762229239	0.11320587592641099	0.7050246523738244	Neolamprologus cygnus	m	d
1689	FISH20200914_c3_r1_Neolamprologus-cygnus_sm	1970-01-05 09:00:00	4.341445154718736	554.5018566757191	0.06096547137394003	0.508119492323893	0.10676899898998077	0.7211630187240703	Neolamprologus cygnus	m	d
1690	FISH20200914_c3_r1_Neolamprologus-cygnus_sm	1970-01-05 09:30:00	5.101703398563754	584.5001107910481	0.09660979392865056	0.4650454243297142	0.10366878975686745	0.7002541121265923	Neolamprologus cygnus	m	d
1691	FISH20200914_c3_r1_Neolamprologus-cygnus_sm	1970-01-05 10:00:00	2.6469012131824563	614.5044080953701	0.03321319656224009	0.7118380925977267	0.09893522968101306	0.7526553760762211	Neolamprologus cygnus	m	d
1692	FISH20200914_c3_r1_Neolamprologus-cygnus_sm	1970-01-05 10:30:00	4.940762027370789	644.4998615035178	0.0821007146418481	0.3926652263032519	0.1942381897581729	0.6226767012670095	Neolamprologus cygnus	m	d
1693	FISH20200914_c3_r1_Neolamprologus-cygnus_sm	1970-01-05 11:00:00	3.0972526484293232	674.5032147212061	0.03885378561135129	0.6129586520341426	0.13941852666248292	0.6975968077557372	Neolamprologus cygnus	m	d
1694	FISH20200914_c3_r1_Neolamprologus-cygnus_sm	1970-01-05 11:30:00	6.482419232442622	704.5004154894466	0.12586560301368346	0.2633649105312725	0.23226289044347345	0.5144363046350333	Neolamprologus cygnus	m	d
1695	FISH20200914_c3_r1_Neolamprologus-cygnus_sm	1970-01-05 12:00:00	2.92554280024645	734.5023000609655	0.03763232278445935	0.7209998337305327	0.23604677931915935	0.7445790160073024	Neolamprologus cygnus	m	d
1696	FISH20200914_c3_r1_Neolamprologus-cygnus_sm	1970-01-05 12:30:00	7.391763925248813	764.5001661865721	0.14258807888322625	0.12236871260802128	0.3087680689243951	0.5979339801975467	Neolamprologus cygnus	m	d
1697	FISH20200914_c3_r1_Neolamprologus-cygnus_sm	1970-01-05 13:00:00	3.876324339755854	794.5034643312455	0.054487001829166895	0.5805664874452635	0.1424236854791181	0.6330702872696427	Neolamprologus cygnus	m	d
1698	FISH20200914_c3_r1_Neolamprologus-cygnus_sm	1970-01-05 13:30:00	1.1298219749537217	824.4998615035178	0.011135117168023932	0.9249903052462467	0.06110517807201719	0.7754859477095012	Neolamprologus cygnus	m	d
1699	FISH20200914_c3_r1_Neolamprologus-cygnus_sm	1970-01-05 14:00:00	2.4260677532119925	854.5026047439592	0.03879405896696963	0.7082686765683884	0.2261542492090047	0.7823923975311776	Neolamprologus cygnus	m	d
1700	FISH20200914_c3_r1_Neolamprologus-cygnus_sm	1970-01-05 14:30:00	1.6255289325221407	884.5004708880394	0.017062766605728214	0.8692039222203756	0.29987131336876993	0.8631761744112777	Neolamprologus cygnus	m	d
1701	FISH20200914_c3_r1_Neolamprologus-cygnus_sm	1970-01-05 15:00:00	0.22148729648739673	914.5023000609655	0.003380812503463947	0.9973951116776589	0.3536832728701581	0.9255753204722573	Neolamprologus cygnus	m	d
1702	FISH20200914_c3_r1_Neolamprologus-cygnus_sm	1970-01-05 15:30:00	1.7937949613080602	944.5002215820962	0.04171282960336805	0.7764790604919123	0.10354883298492468	0.7955548314355629	Neolamprologus cygnus	m	d
1703	FISH20200914_c3_r1_Neolamprologus-cygnus_sm	1970-01-05 16:00:00	2.1153038204033705	974.5026047439592	0.035801374418089116	0.8109620926623808	0.13351990586165943	0.8134892460421017	Neolamprologus cygnus	m	d
1704	FISH20200914_c3_r1_Neolamprologus-cygnus_sm	1970-01-05 16:30:00	1.3165157269840528	996.0373855544252	0.015513733468972533	0.8777975584944049	0.0862557594646001	0.7858427167328026	Neolamprologus cygnus	m	d
1705	FISH20200914_c3_r1_Neolamprologus-cygnus_sm	1970-01-05 17:00:00	0.8422026851657813	1036.3458475540388	0.012008595626343066	0.9087346732397927	0.06004330388267301	0.7702695166689965	Neolamprologus cygnus	m	d
1706	FISH20200914_c3_r1_Neolamprologus-cygnus_sm	1970-01-05 17:30:00	3.1214411333037333	1064.5005262866323	0.07007921998781232	0.6975790814913301	0.2307297097173948	0.7556364410310126	Neolamprologus cygnus	m	d
1707	FISH20200914_c3_r1_Neolamprologus-cygnus_sm	1970-01-05 18:00:00	3.5988196905812764	1094.5035197605455	0.059697356022393434	0.5890471703342387	0.10064821271753578	0.6394602611308565	Neolamprologus cygnus	m	d
1708	FISH20200914_c3_r1_Neolamprologus-cygnus_sm	1970-01-05 18:30:00	4.557587758123908	1124.5002215820962	0.07389762907157102	0.5451473520939508	0.07844512450474553	0.5957894970086449	Neolamprologus cygnus	m	d
1709	FISH20200914_c3_r1_Neolamprologus-cygnus_sm	1970-01-05 19:00:00	2.9331269660060557	1154.5034085240814	0.06284985867095272	0.7330266585379371	0.08608850347428243	0.7618718981342003	Neolamprologus cygnus	m	n
1710	FISH20200914_c3_r1_Neolamprologus-cygnus_sm	1970-01-05 19:30:00	5.036768044623384	1184.4999723007036	0.10747327017893746	0.5558694809151847	0.09102169248045522	0.7059805448811044	Neolamprologus cygnus	m	n
1711	FISH20200914_c3_r1_Neolamprologus-cygnus_sm	1970-01-05 20:00:00	9.577383064271539	1214.5023827995124	0.20575196719494626	0.034356644131663526	0.437963932298143	0.4217371395906415	Neolamprologus cygnus	m	n
1712	FISH20200914_c3_r1_Neolamprologus-cygnus_sm	1970-01-05 20:30:00	15.24751827703796	1244.5005816852251	0.33449670378372387	0.10824885047919783	0.3180807918710588	0.5179841932338896	Neolamprologus cygnus	m	n
1713	FISH20200914_c3_r1_Neolamprologus-cygnus_sm	1970-01-05 21:00:00	4.194684091433438	1274.5036306191453	0.07876503519760546	0.506679230641317	0.09480630230799969	0.6642367333785575	Neolamprologus cygnus	m	n
1714	FISH20200914_c3_r1_Neolamprologus-cygnus_sm	1970-01-05 21:30:00	6.5718280564264795	1304.4994183147749	0.09783391501855852	0.20935128247742507	0.32298908188274567	0.518169980377242	Neolamprologus cygnus	m	n
1715	FISH20200914_c3_r1_Neolamprologus-cygnus_sm	1970-01-05 22:00:00	6.1143018734668155	1334.5019394879753	0.072647678155824	0.35880527540729246	0.3089998516992009	0.385084200026833	Neolamprologus cygnus	m	n
1716	FISH20200914_c3_r1_Neolamprologus-cygnus_sm	1970-01-05 22:30:00	6.246286952605402	1364.5000276992964	0.07667165254002549	0.4361531217107085	0.3123966853793642	0.4180918975184368	Neolamprologus cygnus	m	n
1717	FISH20200914_c3_r1_Neolamprologus-cygnus_sm	1970-01-05 23:00:00	7.829490966244765	1394.502715885157	0.12570668440305952	0.1560802571776965	0.36207385673018777	0.39451736591228365	Neolamprologus cygnus	m	n
1718	FISH20200914_c3_r1_Neolamprologus-cygnus_sm	1970-01-05 23:30:00	6.070827044571433	1424.4997784179038	0.0842011965433193	0.3312098382450698	0.3218532326169385	0.5317193688668118	Neolamprologus cygnus	m	n
1719	FISH20200914_c3_r1_Neolamprologus-cygnus_sm	1970-01-06 00:00:00	6.152752379986011	14.503408524081362	0.09383140276007317	0.25466940087568585	0.34285374094367715	0.4885805546399375	Neolamprologus cygnus	m	n
1720	FISH20200914_c3_r1_Neolamprologus-cygnus_sm	1970-01-06 00:30:00	5.705497259450366	44.499529111960555	0.06980222702343361	0.4432441415988034	0.2670767046089482	0.5134957386819332	Neolamprologus cygnus	m	n
1721	FISH20200914_c3_r1_Neolamprologus-cygnus_sm	1970-01-06 01:00:00	6.731427297218688	74.17796205703377	0.0960505906216442	0.34423099868750745	0.30094681388961025	0.48760755844988035	Neolamprologus cygnus	m	n
1722	FISH20200914_c3_r1_Neolamprologus-cygnus_sm	1970-01-06 01:30:00	5.491214456628393	104.49947371336768	0.05839011689103097	0.453382084095064	0.24647677760786393	0.47314830203313063	Neolamprologus cygnus	m	n
1723	FISH20200914_c3_r1_Neolamprologus-cygnus_sm	1970-01-06 02:00:00	5.7807163367230014	134.50252175358864	0.05553400210607992	0.6315468602782243	0.2844572698518084	0.4531280537429497	Neolamprologus cygnus	m	n
1724	FISH20200914_c3_r1_Neolamprologus-cygnus_sm	1970-01-06 02:30:00	5.769588963289293	164.50013849648218	0.06808487064428563	0.3802559414990859	0.2704413076647827	0.4260920957870862	Neolamprologus cygnus	m	n
1725	FISH20200914_c3_r1_Neolamprologus-cygnus_sm	1970-01-06 03:00:00	5.169161900216255	194.50257746244665	0.06246882101879053	0.5153816307300039	0.27111925724384073	0.44334496570676557	Neolamprologus cygnus	m	n
1726	FISH20200914_c3_r1_Neolamprologus-cygnus_sm	1970-01-06 03:30:00	5.031430664889212	224.49983381342787	0.061599822734323066	0.5265898515399956	0.21947491948630807	0.5121324448017032	Neolamprologus cygnus	m	n
1727	FISH20200914_c3_r1_Neolamprologus-cygnus_sm	1970-01-06 04:00:00	6.238434185211471	254.50257717674444	0.08939755029651389	0.36158066840325886	0.21817981542117362	0.5262820096116223	Neolamprologus cygnus	m	n
1728	FISH20200914_c3_r1_Neolamprologus-cygnus_sm	1970-01-06 04:30:00	4.118648323478623	284.4995845105534	0.04614702786549222	0.6081103539970085	0.13888653453695338	0.5723361644688447	Neolamprologus cygnus	m	n
1729	FISH20200914_c3_r1_Neolamprologus-cygnus_sm	1970-01-06 05:00:00	3.7245173955283364	314.50263259990027	0.050435071772986756	0.7472149864213268	0.1579682413134251	0.6728625696526831	Neolamprologus cygnus	m	n
1730	FISH20200914_c3_r1_Neolamprologus-cygnus_sm	1970-01-06 05:30:00	3.8181674701193375	344.5001384964822	0.05971968312004875	0.5986925932081325	0.3276122361313355	0.8275016697870021	Neolamprologus cygnus	m	n
1731	FISH20200914_c3_r1_Neolamprologus-cygnus_sm	1970-01-06 06:00:00	1.7732104673264735	374.50177344269565	0.027654622035025493	0.8148969186433164	0.34717923162571834	0.8385178124457313	Neolamprologus cygnus	m	n
1732	FISH20200914_c3_r1_Neolamprologus-cygnus_sm	1970-01-06 06:30:00	1.7863827611281131	404.49994460447596	0.013682694438289386	0.920285840904055	0.336857060670772	0.7858675317929842	Neolamprologus cygnus	m	n
1733	FISH20200914_c3_r1_Neolamprologus-cygnus_sm	1970-01-06 07:00:00	1.7539339605113806	434.5030759851466	0.0195643739954553	0.8893199578784016	0.29187195266168364	0.6976942648843658	Neolamprologus cygnus	m	d
1734	FISH20200914_c3_r1_Neolamprologus-cygnus_sm	1970-01-06 07:30:00	1.5586923164475845	464.4996399091463	0.017173563791479697	0.8778461027089912	0.24265681637401101	0.8006038277981015	Neolamprologus cygnus	m	d
1735	FISH20200914_c3_r1_Neolamprologus-cygnus_sm	1970-01-06 08:00:00	3.807245907512255	494.5028818443804	0.06312347594768344	0.7300487696741299	0.40143405187338776	0.8034420335363756	Neolamprologus cygnus	m	d
1736	FISH20200914_c3_r1_Neolamprologus-cygnus_sm	1970-01-06 08:30:00	1.2805549779481047	524.5002492936679	0.009750152346130409	0.9641017118165198	0.3835577822755914	0.8589588921039124	Neolamprologus cygnus	m	d
1737	FISH20200914_c3_r1_Neolamprologus-cygnus_sm	1970-01-06 09:00:00	0.9314965737697289	554.5025771767445	0.017347447763675663	0.9038962478523527	0.15116045566004083	0.7912870016925152	Neolamprologus cygnus	m	d
1738	FISH20200914_c3_r1_Neolamprologus-cygnus_sm	1970-01-06 09:30:00	0.8622341222292139	584.5	0.008752492798581875	0.9293153113228451	0.263355915670552	0.8106211865766565	Neolamprologus cygnus	m	d
1739	FISH20200914_c3_r1_Neolamprologus-cygnus_sm	1970-01-06 10:00:00	0.8843567435951472	614.5035472785722	0.007981376787495843	0.9322137235339762	0.49562292742202896	0.8713526254596693	Neolamprologus cygnus	m	d
1740	FISH20200914_c3_r1_Neolamprologus-cygnus_sm	1970-01-06 10:30:00	3.4624962541338875	644.4996953077392	0.07401252008198991	0.7828929145199712	0.3131799692056519	0.816308445681422	Neolamprologus cygnus	m	d
1741	FISH20200914_c3_r1_Neolamprologus-cygnus_sm	1970-01-06 11:00:00	1.506893773933203	674.5025214740925	0.008977556109725686	0.9788307010252147	0.7407188630538685	0.9701053137491171	Neolamprologus cygnus	m	d
1742	FISH20200914_c3_r1_Neolamprologus-cygnus_sm	1970-01-06 11:30:00	2.7075979241174366	704.5003600908537	0.03816963049138552	0.7200155116060052	0.4063591647484222	0.8321618508107699	Neolamprologus cygnus	m	d
1743	FISH20200914_c3_r1_Neolamprologus-cygnus_sm	1970-01-06 12:00:00	0.5199768756931491	734.5029930162954	0.0022724753353286775	1.0	0.2642263689304774	0.8020400136439001	Neolamprologus cygnus	m	d
1744	FISH20200914_c3_r1_Neolamprologus-cygnus_sm	1970-01-06 12:30:00	1.4381191036207388	764.5	0.022158209616662972	0.8805118546421449	0.38143055744226645	0.8397164959255252	Neolamprologus cygnus	m	d
1745	FISH20200914_c3_r1_Neolamprologus-cygnus_sm	1970-01-06 13:00:00	0.5337254097644403	794.50326978497	0.0054865883396142765	0.9602637996009754	0.1331950342455359	0.7952943049491942	Neolamprologus cygnus	m	d
1746	FISH20200914_c3_r1_Neolamprologus-cygnus_sm	1970-01-06 13:30:00	0.942820047586123	824.4998061049249	0.00986094953188189	0.9195058445515484	0.12382735654474647	0.7981336528995565	Neolamprologus cygnus	m	d
1747	FISH20200914_c3_r1_Neolamprologus-cygnus_sm	1970-01-06 14:00:00	0.9788887218884774	854.5042123933046	0.01042013080589735	0.9478993459705133	0.4464418664506889	0.85765855263282	Neolamprologus cygnus	m	d
1748	FISH20200914_c3_r1_Neolamprologus-cygnus_sm	1970-01-06 14:30:00	0.8554990367915413	884.5003600908537	0.010193341089136335	0.9315273392055842	0.19596861906937035	0.8315129188961443	Neolamprologus cygnus	m	d
1749	FISH20200914_c3_r1_Neolamprologus-cygnus_sm	1970-01-06 15:00:00	1.3083344558953858	914.5039631949448	0.021728285571753228	0.8614821794800732	0.14249334718385107	0.7924391655506492	Neolamprologus cygnus	m	d
1750	FISH20200914_c3_r1_Neolamprologus-cygnus_sm	1970-01-06 15:30:00	1.3463676915735283	944.5001107910481	0.014181254154664303	0.8994017283403501	0.21564589538252565	0.8371702337320571	Neolamprologus cygnus	m	d
1751	FISH20200914_c3_r1_Neolamprologus-cygnus_sm	1970-01-06 16:00:00	0.5181155059862369	974.5036856398604	0.002771157789724547	0.972122152635371	0.5180772063654193	0.8959804442932287	Neolamprologus cygnus	m	d
1752	FISH20200914_c3_r1_Neolamprologus-cygnus_sm	1970-01-06 16:30:00	0.8790136748935679	1004.4998615035178	0.0033239155725444574	1.0	0.3157721743588083	0.8425632523057225	Neolamprologus cygnus	m	d
1753	FISH20200914_c3_r1_Neolamprologus-cygnus_sm	1970-01-06 17:00:00	0.7428420899916034	1034.5038519093278	0.004710968242531729	0.9666352602117164	0.43715061168914493	0.863672910762446	Neolamprologus cygnus	m	d
1754	FISH20200914_c3_r1_Neolamprologus-cygnus_sm	1970-01-06 17:30:00	1.2737242002837865	1064.5003600908537	0.021827045593041938	0.8938562960500803	0.19787054845080745	0.8378756536910864	Neolamprologus cygnus	m	d
1755	FISH20200914_c3_r1_Neolamprologus-cygnus_sm	1970-01-06 18:00:00	2.269506022140261	1094.5023552230534	0.029869770019395954	0.8348018841784428	0.33891748685767525	0.7561685012501465	Neolamprologus cygnus	m	d
1756	FISH20200914_c3_r1_Neolamprologus-cygnus_sm	1970-01-06 18:30:00	3.2319298104717786	1124.500110791048	0.06880124085973853	0.6984821626412586	0.40619977685930186	0.809978318628235	Neolamprologus cygnus	m	d
1757	FISH20200914_c3_r1_Neolamprologus-cygnus_sm	1970-01-06 19:00:00	0.16761324377669545	1154.5037410630162	0.0	1.0	0.150329967999405	0.7780193659443974	Neolamprologus cygnus	m	n
1758	FISH20200914_c3_r1_Neolamprologus-cygnus_sm	1970-01-06 19:30:00	1.3283569467927798	1184.4998615035179	0.023876793529444353	0.8974572045870035	0.06155499344096523	0.7729730092224077	Neolamprologus cygnus	m	n
1759	FISH20200914_c3_r1_Neolamprologus-cygnus_sm	1970-01-06 20:00:00	7.701740387991326	1214.5039348259809	0.15406783418310796	0.37973841720239415	0.35561577330297	0.740929884679037	Neolamprologus cygnus	m	n
1760	FISH20200914_c3_r1_Neolamprologus-cygnus_sm	1970-01-06 20:30:00	6.561193442884679	1244.5004154894466	0.13506176943105644	0.5379203368234446	0.5202326164093782	0.7929543652299204	Neolamprologus cygnus	m	n
1761	FISH20200914_c3_r1_Neolamprologus-cygnus_sm	1970-01-06 21:00:00	4.339174072993311	1274.5031589448015	0.04910219463533585	0.6397140323653292	0.28709519577892506	0.6315322135283604	Neolamprologus cygnus	m	n
1762	FISH20200914_c3_r1_Neolamprologus-cygnus_sm	1970-01-06 21:30:00	3.5240601402642744	1304.5001661865722	0.04874806115665854	0.6580988256148903	0.3656650042546339	0.8280649070236948	Neolamprologus cygnus	m	n
1763	FISH20200914_c3_r1_Neolamprologus-cygnus_sm	1970-01-06 22:00:00	2.3819876566436275	1334.5042398714183	0.03003935044061409	0.782907498752979	0.19528121065593898	0.7561126996019749	Neolamprologus cygnus	m	n
1764	FISH20200914_c3_r1_Neolamprologus-cygnus_sm	1970-01-06 22:30:00	1.4147831214769764	1364.4998615035179	0.019278710320757852	0.8365187524236884	0.10292448906725916	0.7771944986281583	Neolamprologus cygnus	m	n
1765	FISH20200914_c3_r1_Neolamprologus-cygnus_sm	1970-01-06 23:00:00	2.0263280769838214	1394.503990246065	0.03086898692086012	0.7684548880514298	0.061670132339475096	0.6539991253745797	Neolamprologus cygnus	m	n
1766	FISH20200914_c3_r1_Neolamprologus-cygnus_sm	1970-01-06 23:30:00	0.5289002335734477	1424.5004708880394	0.006149243809207246	0.958728048307573	0.06305729644137698	0.7797949548008144	Neolamprologus cygnus	m	n
1767	FISH20200914_c3_r1_Neolamprologus-cygnus_sm	1970-01-07 00:00:00	1.7260826137053025	14.50410154084913	0.021837933710231683	0.8192550714998337	0.06475865192806174	0.6781816113279504	Neolamprologus cygnus	m	n
1768	FISH20200914_c3_r1_Neolamprologus-cygnus_sm	1970-01-07 00:30:00	3.3565721070294545	44.50022158209617	0.060547307777531575	0.7251274097052958	0.1216597962404841	0.7207173626016276	Neolamprologus cygnus	m	n
1769	FISH20200914_c3_r1_Neolamprologus-cygnus_sm	1970-01-07 01:00:00	0.47871213055964457	74.50382398581246	0.007537131456439814	0.9537796497450676	0.06633474772474197	0.7875378064171963	Neolamprologus cygnus	m	n
1770	FISH20200914_c3_r1_Neolamprologus-cygnus_sm	1970-01-07 01:30:00	0.9445053512581894	104.49991690211068	0.01445903274056839	0.9022768821671929	0.11981252813922595	0.7975364108250729	Neolamprologus cygnus	m	n
1771	FISH20200914_c3_r1_Neolamprologus-cygnus_sm	1970-01-07 02:00:00	1.7566201591323927	134.50443360673907	0.031534027931722455	0.8020394590999779	0.06993815311412319	0.6632576727072228	Neolamprologus cygnus	m	n
1772	FISH20200914_c3_r1_Neolamprologus-cygnus_sm	1970-01-07 02:30:00	4.89892891120279	164.50052628663232	0.10337377430613262	0.7287684892803723	0.14723849487184948	0.704290984093285	Neolamprologus cygnus	m	n
1773	FISH20200914_c3_r1_Neolamprologus-cygnus_sm	1970-01-07 03:00:00	1.1638515734399495	194.50471122935372	0.021727081254849796	0.8320585300964416	0.061612069261879086	0.7736711944796968	Neolamprologus cygnus	m	n
1774	FISH20200914_c3_r1_Neolamprologus-cygnus_sm	1970-01-07 03:30:00	0.8321703181628466	224.50022158209617	0.007810768889873698	0.934190117438511	0.0631788458112731	0.7542638509936336	Neolamprologus cygnus	m	n
1775	FISH20200914_c3_r1_Neolamprologus-cygnus_sm	1970-01-07 04:00:00	0.20162159804295696	254.50479410297623	0.0034362356592584384	0.9667461065233054	0.05819101871129139	0.7967862924166706	Neolamprologus cygnus	m	n
1776	FISH20200914_c3_r1_Neolamprologus-cygnus_sm	1970-01-07 04:30:00	0.2268867140726074	284.4999723007036	0.0038779015013018668	0.9656528724170406	0.06770580508824518	0.8244426245873632	Neolamprologus cygnus	m	n
1777	FISH20200914_c3_r1_Neolamprologus-cygnus_sm	1970-01-07 05:00:00	1.037506330075473	314.5041569670768	0.01601817980268263	0.9059971178361601	0.05701453829068271	0.7709876662057513	Neolamprologus cygnus	m	n
1778	FISH20200914_c3_r1_Neolamprologus-cygnus_sm	1970-01-07 05:30:00	0.9918387314308599	344.4997784179038	0.016674052736538887	0.8713161976512298	0.17103387812610887	0.8472335745665214	Neolamprologus cygnus	m	n
1779	FISH20200914_c3_r1_Neolamprologus-cygnus_sm	1970-01-07 06:00:00	0.8755199672482045	374.50529349814315	0.016240784878886978	0.9010032703286958	0.06453948664921251	0.7888979509438422	Neolamprologus cygnus	m	n
1780	FISH20200914_c3_r1_Neolamprologus-cygnus_sm	1970-01-07 06:30:00	0.4428885242985587	404.4994183147748	0.005927649437704283	0.9664284527173009	0.14828922502210978	0.8058676666167647	Neolamprologus cygnus	m	n
1781	FISH20200914_c3_r1_Neolamprologus-cygnus_sm	1970-01-07 07:00:00	0.8764105248835296	434.50293693893383	0.010140751413055525	0.9343898924969523	0.29082430360400313	0.8365098115861788	Neolamprologus cygnus	m	d
1782	FISH20200914_c3_r1_Neolamprologus-cygnus_sm	1970-01-07 07:30:00	1.1924683008805048	464.50008309788933	0.012021494654035788	0.9270954517755249	0.31595500847180275	0.8561680048932717	Neolamprologus cygnus	m	d
1783	FISH20200914_c3_r1_Neolamprologus-cygnus_sm	1970-01-07 08:00:00	1.4207399260708815	494.5041290251067	0.011583439561048606	0.9272848195976279	0.28676207166216594	0.8149534050179468	Neolamprologus cygnus	m	d
1784	FISH20200914_c3_r1_Neolamprologus-cygnus_sm	1970-01-07 08:30:00	6.677333906946942	524.4997784179038	0.15001107910480832	0.35026589851539996	0.12499719620022207	0.6752669515902981	Neolamprologus cygnus	m	d
1785	FISH20200914_c3_r1_Neolamprologus-cygnus_sm	1970-01-07 09:00:00	4.766015366291067	554.5059032204423	0.10814256415941467	0.6405409899672967	0.12540235317790446	0.7475198969883914	Neolamprologus cygnus	m	d
1786	FISH20200914_c3_r1_Neolamprologus-cygnus_sm	1970-01-07 09:30:00	0.23068852647486893	584.4995291119606	0.002714531050911307	0.9682012076893247	0.06147899849687759	0.8116854991360307	Neolamprologus cygnus	m	d
1787	FISH20200914_c3_r1_Neolamprologus-cygnus_sm	1970-01-07 10:00:00	0.1458617226478927	614.5044336067391	0.001274661937486145	1.0	0.06595104336222131	0.822715972876335	Neolamprologus cygnus	m	d
1788	FISH20200914_c3_r1_Neolamprologus-cygnus_sm	1970-01-07 10:30:00	1.2509423740031451	644.5001384964822	0.021660849814414712	0.8512547781286355	0.07637729781567833	0.7460718607221093	Neolamprologus cygnus	m	d
1789	FISH20200914_c3_r1_Neolamprologus-cygnus_sm	1970-01-07 11:00:00	0.684492532783452	674.5042398714182	0.000886770492711855	1.0	0.410248644028588	0.8835684612775974	Neolamprologus cygnus	m	d
1790	FISH20200914_c3_r1_Neolamprologus-cygnus_sm	1970-01-07 11:30:00	1.3455794909337984	704.4998338134279	0.020607134943496565	0.9011189895856415	0.2673544733281887	0.8362148095441	Neolamprologus cygnus	m	d
1791	FISH20200914_c3_r1_Neolamprologus-cygnus_sm	1970-01-07 12:00:00	1.486105469317985	734.507123454737	0.0070403015688231055	0.9407395088419536	0.41911895950592737	0.891115071302549	Neolamprologus cygnus	m	d
1792	FISH20200914_c3_r1_Neolamprologus-cygnus_sm	1970-01-07 12:30:00	1.3291858175486635	764.4995845105534	0.005373663508946872	0.9647664949310287	0.32462106490642834	0.840102742102225	Neolamprologus cygnus	m	d
1793	FISH20200914_c3_r1_Neolamprologus-cygnus_sm	1970-01-07 13:00:00	1.028842288037366	794.5068181818182	0.015354767184035476	0.9340354767184036	0.3247218938807968	0.858729314152353	Neolamprologus cygnus	m	d
1794	FISH20200914_c3_r1_Neolamprologus-cygnus_sm	1970-01-07 13:30:00	1.5034572061527378	824.5001384964822	0.024541576643953244	0.8898121987701513	0.08653938326559911	0.7709623917909955	Neolamprologus cygnus	m	d
1795	FISH20200914_c3_r1_Neolamprologus-cygnus_sm	1970-01-07 14:00:00	0.1308120993731561	854.5060421286031	0.0008869179600886918	1.0	0.05340509629164255	0.7952209622756072	Neolamprologus cygnus	m	d
1796	FISH20200914_c3_r1_Neolamprologus-cygnus_sm	1970-01-07 14:30:00	0.3753477999023862	884.4998892089519	0.0031021493463328164	0.9929647684467096	0.057263787336830206	0.7965208494572655	Neolamprologus cygnus	m	d
1797	FISH20200914_c3_r1_Neolamprologus-cygnus_sm	1970-01-07 15:00:00	0.5921433498958686	914.5058751801353	0.005875180135239995	0.963806673317814	0.1258601350345012	0.817413185012316	Neolamprologus cygnus	m	d
1798	FISH20200914_c3_r1_Neolamprologus-cygnus_sm	1970-01-07 15:30:00	1.3501269132839524	944.4996399091463	0.01390504681181098	0.8926929255996897	0.30154769221887756	0.8404487605341543	Neolamprologus cygnus	m	d
1799	FISH20200914_c3_r1_Neolamprologus-cygnus_sm	1970-01-07 16:00:00	0.5862639066485666	974.5056254503131	0.007648395499639749	0.9487890040458904	0.05459194448027409	0.7837613347812968	Neolamprologus cygnus	m	d
1800	FISH20200914_c3_r1_Neolamprologus-cygnus_sm	1970-01-07 16:30:00	0.47431554124365116	1004.5001938950751	0.0045980832086865	0.9667054456816797	0.19686842234798396	0.8882336628512272	Neolamprologus cygnus	m	d
1801	FISH20200914_c3_r1_Neolamprologus-cygnus_sm	1970-01-07 17:00:00	0.5777884657970863	1034.505376344086	0.013413147101208292	0.9532202638288438	0.06038733712990151	0.788990181801999	Neolamprologus cygnus	m	d
1802	FISH20200914_c3_r1_Neolamprologus-cygnus_sm	1970-01-07 17:30:00	0.5553802609027809	1064.499944604476	0.008586306226456902	0.9321958785730113	0.1682802616783582	0.7857231529201771	Neolamprologus cygnus	m	d
1803	FISH20200914_c3_r1_Neolamprologus-cygnus_sm	1970-01-07 18:00:00	6.062619736636412	1094.5065683720416	0.1343606230253312	0.14117842691646804	0.5829799386114287	0.7891182225569209	Neolamprologus cygnus	m	d
1804	FISH20200914_c3_r1_Neolamprologus-cygnus_sm	1970-01-07 18:30:00	1.4195452333013387	1124.4996399091463	0.032241981053681236	0.8170184477314276	0.8209558033206793	0.9452740859962411	Neolamprologus cygnus	m	d
1805	FISH20200914_c3_r1_Neolamprologus-cygnus_sm	1970-01-07 19:00:00	0.5790209977409444	1154.5063185899567	0.007316262055204523	0.9633632634962864	0.2696044880290359	0.8484526509027939	Neolamprologus cygnus	m	n
1806	FISH20200914_c3_r1_Neolamprologus-cygnus_sm	1970-01-07 19:30:00	1.551580879406552	1184.500193895075	0.024153786493823055	0.8600077558030026	0.1077397651114219	0.7956227069380182	Neolamprologus cygnus	m	n
1807	FISH20200914_c3_r1_Neolamprologus-cygnus_sm	1970-01-07 20:00:00	2.0158003608445987	1214.5066518847007	0.03652993348115299	0.7760532150776053	0.31676895574958336	0.826952911658302	Neolamprologus cygnus	m	n
1808	FISH20200914_c3_r1_Neolamprologus-cygnus_sm	1970-01-07 20:30:00	0.997696068958924	1244.499944604476	0.011466873476623089	0.9164635497451806	0.24554442235852278	0.7917320191906173	Neolamprologus cygnus	m	n
1809	FISH20200914_c3_r1_Neolamprologus-cygnus_sm	1970-01-07 21:00:00	0.8921495858015572	1274.5085093408725	0.011918620766117856	0.9011031653639336	0.4760614540733721	0.8521751399284503	Neolamprologus cygnus	m	n
1810	FISH20200914_c3_r1_Neolamprologus-cygnus_sm	1970-01-07 21:30:00	1.2877398926390262	1304.4996399091463	0.01850313002049748	0.8685391391058667	0.17940061767390794	0.795979166449019	Neolamprologus cygnus	m	n
1811	FISH20200914_c3_r1_Neolamprologus-cygnus_sm	1970-01-07 22:00:00	2.8445325321823693	1334.5061796818711	0.03563708917585767	0.779526686249515	0.19378871304228132	0.7247555396313111	Neolamprologus cygnus	m	n
1812	FISH20200914_c3_r1_Neolamprologus-cygnus_sm	1970-01-07 22:30:00	19.157725224890928	1364.500249293668	0.37610104703340536	0.14558750207744722	0.4927516001019169	0.4586230763324563	Neolamprologus cygnus	m	n
1813	FISH20200914_c3_r1_Neolamprologus-cygnus_sm	1970-01-07 23:00:00	29.123513521609446	1394.5065683720416	0.5178205199268333	0.009533839587606008	0.4485210715274397	0.5303038387869615	Neolamprologus cygnus	m	n
1814	FISH20200914_c3_r1_Neolamprologus-cygnus_sm	1970-01-07 23:30:00	22.739715111650373	1424.5	0.4321404830489696	0.06431420341236428	0.3823443577226911	0.5043420773494248	Neolamprologus cygnus	m	n
1815	FISH20200914_c3_r1_Neolamprologus-cygnus_sm	1970-01-08 00:00:00	13.567853431567015	14.509258232620024	0.2869497727020734	0.324980596518461	0.2688618286435112	0.5142944427261966	Neolamprologus cygnus	m	n
1816	FISH20200914_c3_r1_Neolamprologus-cygnus_sm	1970-01-08 00:30:00	4.501126622196966	44.49963990914631	0.08099274278433327	0.66168079330785	0.0753603075879463	0.2144844706624484	Neolamprologus cygnus	m	n
1817	FISH20200914_c3_r1_Neolamprologus-cygnus_sm	1970-01-08 01:00:00	6.373717405774839	74.50831485587584	0.13824833702882483	0.5841463414634146	0.18789900533919948	0.665434981273692	Neolamprologus cygnus	m	n
1818	FISH20200914_c3_r1_Neolamprologus-cygnus_sm	1970-01-08 01:30:00	3.7037290136552055	104.50030469226081	0.05146529278156335	0.5919339648772921	0.2267153829199754	0.7844862889394979	Neolamprologus cygnus	m	n
1819	FISH20200914_c3_r1_Neolamprologus-cygnus_sm	1970-01-08 02:00:00	2.4270929448749854	134.5066238013414	0.03292500415719749	0.746244664929882	0.21734985714939414	0.7834834140386981	Neolamprologus cygnus	m	n
1820	FISH20200914_c3_r1_Neolamprologus-cygnus_sm	1970-01-08 02:30:00	4.293306024281483	164.5	0.05982716596499003	0.5685796587635719	0.1825838201071384	0.7064066604195233	Neolamprologus cygnus	m	n
1821	FISH20200914_c3_r1_Neolamprologus-cygnus_sm	1970-01-08 03:00:00	5.2103761435956715	194.50792682926829	0.07239467849223946	0.5306541019955654	0.22344617343347292	0.522238581934875	Neolamprologus cygnus	m	n
1822	FISH20200914_c3_r1_Neolamprologus-cygnus_sm	1970-01-08 03:30:00	6.028510780576922	224.4996953077392	0.07717023987590715	0.5181430391668052	0.31581014875714597	0.2347917741836717	Neolamprologus cygnus	m	n
1823	FISH20200914_c3_r1_Neolamprologus-cygnus_sm	1970-01-08 04:00:00	1.6600914702447709	254.50748254073827	0.017625540405719987	0.8705797583416472	0.06021830015504107	0.6699547385622662	Neolamprologus cygnus	m	n
1824	FISH20200914_c3_r1_Neolamprologus-cygnus_sm	1970-01-08 04:30:00	3.8297920249593345	284.5003600908537	0.0486953631377763	0.705722674644064	0.2550138155925346	0.35899019071147614	Neolamprologus cygnus	m	n
1825	FISH20200914_c3_r1_Neolamprologus-cygnus_sm	1970-01-08 05:00:00	2.9786372190183843	314.5072335236406	0.05526301202815809	0.676514605620531	0.10064922672842268	0.7546927414734199	Neolamprologus cygnus	m	n
1826	FISH20200914_c3_r1_Neolamprologus-cygnus_sm	1970-01-08 05:30:00	5.055652178545601	344.5	0.07683359184577886	0.5535674717482827	0.20613890043323696	0.598252487317739	Neolamprologus cygnus	m	n
1827	FISH20200914_c3_r1_Neolamprologus-cygnus_sm	1970-01-08 06:00:00	1.1284095166728447	374.50859201773835	0.019623059866962306	0.9111973392461198	0.3434914994940403	0.840741959979012	Neolamprologus cygnus	m	n
1828	FISH20200914_c3_r1_Neolamprologus-cygnus_sm	1970-01-08 06:30:00	3.265545119384002	404.4998061049249	0.03667386848374051	0.7842224807489889	0.3985445622878784	0.8599234972647529	Neolamprologus cygnus	m	n
1829	FISH20200914_c3_r1_Neolamprologus-cygnus_sm	1970-01-08 07:00:00	1.4853263665959004	434.5067893365848	0.015518483622457462	0.8521310203402982	0.21806124086139375	0.8301133515202723	Neolamprologus cygnus	m	d
1830	FISH20200914_c3_r1_Neolamprologus-cygnus_sm	1970-01-08 07:30:00	2.3679609945832025	464.5003600908537	0.03301756135394161	0.8122541687441139	0.4652654718016773	0.8473113859486681	Neolamprologus cygnus	m	d
1831	FISH20200914_c3_r1_Neolamprologus-cygnus_sm	1970-01-08 08:00:00	5.024530732320663	494.50654029486753	0.08125484979492295	0.5915087019177475	0.2012587588025579	0.6706539828120544	Neolamprologus cygnus	m	d
1832	FISH20200914_c3_r1_Neolamprologus-cygnus_sm	1970-01-08 08:30:00	4.325096826723976	524.5001107910481	0.04387325504099269	0.7729891424772878	0.14926544828318994	0.6537140074871385	Neolamprologus cygnus	m	d
1833	FISH20200914_c3_r1_Neolamprologus-cygnus_sm	1970-01-08 09:00:00	2.920393921487476	540.1135693215339	0.017699115044247787	1.0	0.07166918368595157	0.6986151218754866	Neolamprologus cygnus	m	d
1834	FISH20200914_c4_r0_Neolamprologus-cygnus_sm	1970-01-02 00:00:00	21.384098678430316	14.499196096911904	0.28524699229361866	0.29051394356045906	0.36928046502508566	0.6923462774106449	Neolamprologus cygnus	m	n
1835	FISH20200914_c4_r0_Neolamprologus-cygnus_sm	1970-01-02 00:30:00	27.62588274303331	44.49963990914631	0.4148246634535483	0.02210403855742064	0.5391867538347395	0.738972232634895	Neolamprologus cygnus	m	n
1836	FISH20200914_c4_r0_Neolamprologus-cygnus_sm	1970-01-02 01:00:00	29.731189130172556	74.49684070502161	0.4845360824742268	0.02660458929165281	0.5688530585054838	0.7850917724996923	Neolamprologus cygnus	m	n
1837	FISH20200914_c4_r0_Neolamprologus-cygnus_sm	1970-01-02 01:30:00	22.710017682266752	104.50019389507507	0.31754473436374714	0.4378704780898565	0.3822988020428709	0.654219623096971	Neolamprologus cygnus	m	n
1838	FISH20200914_c4_r0_Neolamprologus-cygnus_sm	1970-01-02 02:00:00	14.624499888511945	134.49659109805444	0.234743085194834	0.23684939859209578	0.5143029316106945	0.628027897061023	Neolamprologus cygnus	m	n
1839	FISH20200914_c4_r0_Neolamprologus-cygnus_sm	1970-01-02 02:30:00	14.01718390383902	164.5	0.21908929758475515	0.3733658320407711	0.26191651295655705	0.5394250230639903	Neolamprologus cygnus	m	n
1840	FISH20200914_c4_r0_Neolamprologus-cygnus_sm	1970-01-02 03:00:00	11.721057421646439	194.4969512195122	0.1364190687361419	0.4335920177383592	0.18166843950381206	0.5444526601814279	Neolamprologus cygnus	m	n
1841	FISH20200914_c4_r0_Neolamprologus-cygnus_sm	1970-01-02 03:30:00	10.701952320338819	224.49975070633207	0.19677580189463187	0.15262312337266634	0.35428800081449896	0.45172823109432303	Neolamprologus cygnus	m	n
1842	FISH20200914_c4_r0_Neolamprologus-cygnus_sm	1970-01-02 04:00:00	11.90264167649063	254.4975612459816	0.228965746591287	0.1342423234674648	0.5156132312891674	0.3957341552060308	Neolamprologus cygnus	m	n
1843	FISH20200914_c4_r0_Neolamprologus-cygnus_sm	1970-01-02 04:30:00	11.414432654657434	284.5003600908537	0.20852030358428897	0.1151182759957897	0.4533661158249775	0.4651322114593828	Neolamprologus cygnus	m	n
1844	FISH20200914_c4_r0_Neolamprologus-cygnus_sm	1970-01-02 05:00:00	10.408203034044256	314.4973671082534	0.16778449088188016	0.445651571420653	0.6976039561539773	0.6880945114403377	Neolamprologus cygnus	m	n
1845	FISH20200914_c4_r0_Neolamprologus-cygnus_sm	1970-01-02 05:30:00	17.74761402293597	344.5001107910481	0.2885552847329936	0.18768003545313539	0.7040019897473981	0.6432338038170863	Neolamprologus cygnus	m	n
1846	FISH20200914_c4_r0_Neolamprologus-cygnus_sm	1970-01-02 06:00:00	17.383970442708073	374.4971726355472	0.273644528218206	0.19625235613704403	0.765194761509562	0.6370396289035289	Neolamprologus cygnus	m	n
1847	FISH20200914_c4_r0_Neolamprologus-cygnus_sm	1970-01-02 06:30:00	14.08533655098478	404.4998615035178	0.24696692704005319	0.12941111295773086	0.8100132956623253	0.7015813676129609	Neolamprologus cygnus	m	n
1848	FISH20200914_c4_r0_Neolamprologus-cygnus_sm	1970-01-02 07:00:00	7.5079152201369945	434.4972283813747	0.09639689578713968	0.40981152993348113	0.7672576331875157	0.7495147043670289	Neolamprologus cygnus	m	d
1849	FISH20200914_c4_r0_Neolamprologus-cygnus_sm	1970-01-02 07:30:00	7.989219784835297	465.34603685811413	0.12101151070555258	0.29742947456312996	0.7803098992712658	0.76591713068053	Neolamprologus cygnus	m	d
1850	FISH20200914_c4_r0_Neolamprologus-cygnus_sm	1970-01-02 08:00:00	23.555904641575406	494.4958980044346	0.47876940133037693	0.17982261640798225	0.5455966096361557	0.6596148451900631	Neolamprologus cygnus	m	d
1851	FISH20200914_c4_r0_Neolamprologus-cygnus_sm	1970-01-02 08:30:00	22.18283481397663	524.5005262866323	0.4623012575480583	0.001384964821893524	0.5786614352427563	0.6212044931786789	Neolamprologus cygnus	m	d
1852	FISH20200914_c4_r0_Neolamprologus-cygnus_sm	1970-01-02 09:00:00	24.655388341177247	554.4963693808547	0.4309073776398204	0.18834876115514662	0.5235039706853953	0.7482368760161074	Neolamprologus cygnus	m	d
1853	FISH20200914_c4_r0_Neolamprologus-cygnus_sm	1970-01-02 09:30:00	11.66897885214961	584.4994183147749	0.22131737853858513	0.17533654645172012	0.6479677699970255	0.6603175207060625	Neolamprologus cygnus	m	d
1854	FISH20200914_c4_r0_Neolamprologus-cygnus_sm	1970-01-02 10:00:00	12.746332068481506	614.4961755902893	0.23461922181576322	0.18783948564460703	0.7052904674787115	0.7159831869555336	Neolamprologus cygnus	m	d
1855	FISH20200914_c4_r0_Neolamprologus-cygnus_sm	1970-01-02 10:30:00	15.520464974244778	644.5000830978893	0.3189296991856407	0.08243310619910255	0.592650968311605	0.4540645460438946	Neolamprologus cygnus	m	d
1856	FISH20200914_c4_r0_Neolamprologus-cygnus_sm	1970-01-02 11:00:00	13.26523824829509	674.4955654101996	0.263470066518847	0.1580931263858093	0.5187625471924563	0.6337766810034007	Neolamprologus cygnus	m	d
1857	FISH20200914_c4_r0_Neolamprologus-cygnus_sm	1970-01-02 11:30:00	15.669227748375253	704.4997784179038	0.29370706846886774	0.1614779525814314	0.43086649828422285	0.6430000652160727	Neolamprologus cygnus	m	d
1858	FISH20200914_c4_r0_Neolamprologus-cygnus_sm	1970-01-02 12:00:00	18.10997913023923	734.4961747422109	0.4013194367446502	0.031710832686550616	0.541486141868665	0.6661346413643161	Neolamprologus cygnus	m	d
1859	FISH20200914_c4_r0_Neolamprologus-cygnus_sm	1970-01-02 12:30:00	15.375394088349287	764.4995845105534	0.34125533211456427	0.0649271508503684	0.5381857260285032	0.4502749000226982	Neolamprologus cygnus	m	d
1860	FISH20200914_c4_r0_Neolamprologus-cygnus_sm	1970-01-02 13:00:00	16.23613715406445	794.4962305986696	0.34018847006651887	0.06585365853658537	0.44640191466411044	0.5726760383313436	Neolamprologus cygnus	m	d
1861	FISH20200914_c4_r0_Neolamprologus-cygnus_sm	1970-01-02 13:30:00	15.341266580884152	824.5001938950751	0.29821062545011356	0.18104260151792145	0.6171015830522181	0.6302597793534046	Neolamprologus cygnus	m	d
1862	FISH20200914_c4_r0_Neolamprologus-cygnus_sm	1970-01-02 14:00:00	12.70693836697038	854.4962860310421	0.23968957871396895	0.08481152993348115	0.5720977033019791	0.7128524392151959	Neolamprologus cygnus	m	d
1863	FISH20200914_c4_r0_Neolamprologus-cygnus_sm	1970-01-02 14:30:00	11.485891858231048	884.499944604476	0.21631952138267227	0.2508863283846665	0.440248666015879	0.7593132652162273	Neolamprologus cygnus	m	d
1864	FISH20200914_c4_r0_Neolamprologus-cygnus_sm	1970-01-02 15:00:00	20.485644598533607	914.4972008203537	0.40202871237736265	0.1376863810210077	0.5203065989330737	0.6473549300259918	Neolamprologus cygnus	m	d
1865	FISH20200914_c4_r0_Neolamprologus-cygnus_sm	1970-01-02 15:30:00	7.862280473508302	944.4996399091463	0.12603179879231066	0.2455265636252839	0.2106493313988695	0.7925298859198948	Neolamprologus cygnus	m	d
1866	FISH20200914_c4_r0_Neolamprologus-cygnus_sm	1970-01-02 16:00:00	16.406053372827692	974.4963414634146	0.30365853658536585	0.11385809312638581	0.48114078324445153	0.7139721540580993	Neolamprologus cygnus	m	d
1867	FISH20200914_c4_r0_Neolamprologus-cygnus_sm	1970-01-02 16:30:00	15.561258958940707	1004.5003046922608	0.2958284859564567	0.19101434823555483	0.5379399509198327	0.6941719250038483	Neolamprologus cygnus	m	d
1868	FISH20200914_c4_r0_Neolamprologus-cygnus_sm	1970-01-02 17:00:00	21.277102042794485	1034.4963414634146	0.38425720620842574	0.16990022172949001	0.47962036315693773	0.6839530914281141	Neolamprologus cygnus	m	d
1869	FISH20200914_c4_r0_Neolamprologus-cygnus_sm	1970-01-02 17:30:00	52.58501716396536	1064.5	0.7421892311101264	0.0008309328606248615	0.5194307286457853	0.4495504572180617	Neolamprologus cygnus	m	d
1870	FISH20200914_c4_r0_Neolamprologus-cygnus_sm	1970-01-02 18:00:00	36.46876387763204	1094.4976164079822	0.5315964523281597	0.1306541019955654	0.5984288293282811	0.5760359938327874	Neolamprologus cygnus	m	d
1871	FISH20200914_c4_r0_Neolamprologus-cygnus_sm	1970-01-02 18:30:00	7.348504016797334	1124.499750706332	0.0689712481302975	0.4984765386959171	0.5233214600673696	0.8000373010835325	Neolamprologus cygnus	m	d
1872	FISH20200914_c4_r0_Neolamprologus-cygnus_sm	1970-01-02 19:00:00	13.622995338294558	1154.497062084257	0.2258869179600887	0.31147450110864744	0.57873838916523	0.7342767172586512	Neolamprologus cygnus	m	n
1873	FISH20200914_c4_r0_Neolamprologus-cygnus_sm	1970-01-02 19:30:00	27.321637450833073	1184.5003600908537	0.45836795745388065	0.051908481524569276	0.6161165361805414	0.6441531934142256	Neolamprologus cygnus	m	n
1874	FISH20200914_c4_r0_Neolamprologus-cygnus_sm	1970-01-02 20:00:00	42.2144635304971	1214.4966182503604	0.6806741323871827	0.0	0.7064895339402099	0.45339452414168807	Neolamprologus cygnus	m	n
1875	FISH20200914_c4_r0_Neolamprologus-cygnus_sm	1970-01-02 20:30:00	39.321620086414924	1244.500110791048	0.6408154221138932	0.0	0.6952183032800379	0.5135885601854726	Neolamprologus cygnus	m	n
1876	FISH20200914_c4_r0_Neolamprologus-cygnus_sm	1970-01-02 21:00:00	47.10405458930384	1274.4976718403548	0.6870288248337029	0.015687361419068735	0.6699077021034615	0.5580470404477103	Neolamprologus cygnus	m	n
1877	FISH20200914_c4_r0_Neolamprologus-cygnus_sm	1970-01-02 21:30:00	30.853950953030765	1304.4998615035179	0.6136502132845826	0.02371059775081713	0.6056542873270774	0.6051520119271953	Neolamprologus cygnus	m	n
1878	FISH20200914_c4_r0_Neolamprologus-cygnus_sm	1970-01-02 22:00:00	28.77050401174694	1334.497172949002	0.40764966740576497	0.22998891352549888	0.6637032570264639	0.6133351111128083	Neolamprologus cygnus	m	n
1879	FISH20200914_c4_r0_Neolamprologus-cygnus_sm	1970-01-02 22:30:00	13.87805054369112	1364.5004708880394	0.24203645227411225	0.34696138718076563	0.7862955859299294	0.6614391753485626	Neolamprologus cygnus	m	n
1880	FISH20200914_c4_r0_Neolamprologus-cygnus_sm	1970-01-02 23:00:00	31.732545532827018	1394.4948699462038	0.49398258554711333	0.08895790582885031	0.7246838028200524	0.597432410103426	Neolamprologus cygnus	m	n
1881	FISH20200914_c4_r0_Neolamprologus-cygnus_sm	1970-01-02 23:30:00	24.952896830574083	1424.5002215820962	0.47025260358962995	0.009306448038998449	0.7388675604867888	0.6421064681669163	Neolamprologus cygnus	m	n
1882	FISH20200914_c4_r0_Neolamprologus-cygnus_sm	1970-01-03 00:00:00	15.852017951892694	14.497533122678641	0.31709074782415875	0.1350961804978103	0.6811090213387709	0.6753582704383476	Neolamprologus cygnus	m	n
1883	FISH20200914_c4_r0_Neolamprologus-cygnus_sm	1970-01-03 00:30:00	31.740589001263963	44.49997230070356	0.4524403080161764	0.04171514043543294	0.7379420845143195	0.6590198491918784	Neolamprologus cygnus	m	n
1884	FISH20200914_c4_r0_Neolamprologus-cygnus_sm	1970-01-03 01:00:00	20.12499687680846	74.49769942901492	0.40229502744054546	0.1183546759798215	0.610038160562037	0.6702326160979009	Neolamprologus cygnus	m	n
1885	FISH20200914_c4_r0_Neolamprologus-cygnus_sm	1970-01-03 01:30:00	26.957683690508226	104.5005816852252	0.4261813749930752	0.06348678743559913	0.688982455115917	0.6655615076464827	Neolamprologus cygnus	m	n
1886	FISH20200914_c4_r0_Neolamprologus-cygnus_sm	1970-01-03 02:00:00	35.58260817836703	134.4973110827743	0.5549148971558463	0.028663303210068193	0.6871026748320685	0.6441944207818433	Neolamprologus cygnus	m	n
1887	FISH20200914_c4_r0_Neolamprologus-cygnus_sm	1970-01-03 02:30:00	14.679193984116132	164.49947371336768	0.3082377707606227	0.03395933743282921	0.7111469455162462	0.6308521915006368	Neolamprologus cygnus	m	n
1888	FISH20200914_c4_r0_Neolamprologus-cygnus_sm	1970-01-03 03:00:00	11.666885525049992	194.49764425475306	0.22149548251205586	0.10703397816085583	0.7246224440726157	0.6646423841811437	Neolamprologus cygnus	m	n
1889	FISH20200914_c4_r0_Neolamprologus-cygnus_sm	1970-01-03 03:30:00	31.974134497000573	224.5000830978893	0.5080050966705446	0.0	0.6694846209014533	0.4721448056286475	Neolamprologus cygnus	m	n
1890	FISH20200914_c4_r0_Neolamprologus-cygnus_sm	1970-01-03 04:00:00	18.468918429141272	254.4972005100061	0.39198403459171793	0.046344032374300126	0.6892532396024923	0.6054106425941387	Neolamprologus cygnus	m	n
1891	FISH20200914_c4_r0_Neolamprologus-cygnus_sm	1970-01-03 04:30:00	10.727900215723599	284.49983381342787	0.17228007976955462	0.3229559051628628	0.784550038627135	0.7990221307502071	Neolamprologus cygnus	m	n
1892	FISH20200914_c4_r0_Neolamprologus-cygnus_sm	1970-01-03 05:00:00	40.383437889830056	314.49761614369663	0.6305577114979488	0.014802084488302473	0.7123608792848994	0.4847826514268286	Neolamprologus cygnus	m	n
1893	FISH20200914_c4_r0_Neolamprologus-cygnus_sm	1970-01-03 05:30:00	16.614066957531858	344.4996399091463	0.31843111184975903	0.12874632984322198	0.6760194838348402	0.5286756847184964	Neolamprologus cygnus	m	n
1894	FISH20200914_c4_r0_Neolamprologus-cygnus_sm	1970-01-03 06:00:00	15.801300536257889	374.4969784332206	0.3220047679769363	0.12352386760547764	0.6915546346923855	0.674567300319848	Neolamprologus cygnus	m	n
1895	FISH20200914_c4_r0_Neolamprologus-cygnus_sm	1970-01-03 06:30:00	9.759993994480443	404.5001938950751	0.13644673425294998	0.33715583624175943	0.8102434992746295	0.7459313261498272	Neolamprologus cygnus	m	n
1896	FISH20200914_c4_r0_Neolamprologus-cygnus_sm	1970-01-03 07:00:00	13.497067275171112	434.4971171970285	0.2580108659496618	0.19104113538086262	0.7466409127278211	0.7175769111642109	Neolamprologus cygnus	m	d
1897	FISH20200914_c4_r0_Neolamprologus-cygnus_sm	1970-01-03 07:30:00	14.119543129457245	464.5	0.22678927542654553	0.17095058719255485	0.7993107748786095	0.7291793396243285	Neolamprologus cygnus	m	d
1898	FISH20200914_c4_r0_Neolamprologus-cygnus_sm	1970-01-03 08:00:00	25.785730088251643	494.4984477214769	0.5390841556713605	0.0049340281627674905	0.6576400272098412	0.5484627595328951	Neolamprologus cygnus	m	d
1899	FISH20200914_c4_r0_Neolamprologus-cygnus_sm	1970-01-03 08:30:00	19.79439664240147	524.4996953077392	0.410171181651986	0.020719073735527116	0.4591788730728447	0.6295664864639101	Neolamprologus cygnus	m	d
[truncated: 1,770 more rows]
