# Supplementary material for: Widespread temporal niche partitioning in an adaptive radiation of cichlid fishes
Source: Nat Ecol Evol. 2025 Aug 27;9(10):1938–50. doi: 10.1038/s41559-025-02819-z (PMC12507676; doi:10.1038/s41559-025-02819-z)
Supplement: Supplementary file 5 — Raw activity patterns for each species binned in 30-min intervals. [file 41559_2025_2819_MOESM5_ESM.zip › Supplementary_Data_2/Neolamprologus cylindricus_als_30m.csv]

	FishID	ts	speed_mm	time_of_day_m	movement	rest	vertical_pos	horizontal_pos	species	sex	daynight
0	FISH20201106_c1_r0_Neolamprologus-cylindricus_sm	1970-01-02 00:00:00	80.7421028260451	14.500249293667942	0.9488670987756911	0.0	0.3575420622938951	0.47697802633817143	Neolamprologus cylindricus	m	n
1	FISH20201106_c1_r0_Neolamprologus-cylindricus_sm	1970-01-02 00:30:00	85.37376437952146	44.49975070633206	0.9720237105977508	0.0	0.3451200474238475	0.5652757819119858	Neolamprologus cylindricus	m	n
2	FISH20201106_c1_r0_Neolamprologus-cylindricus_sm	1970-01-02 01:00:00	83.30281499255503	74.50005539552404	0.9699756259694217	0.0	0.3532123101459391	0.5679935142321499	Neolamprologus cylindricus	m	n
3	FISH20201106_c1_r0_Neolamprologus-cylindricus_sm	1970-01-02 01:30:00	87.54430473484972	104.50041548944657	0.987369120824331	0.0	0.4129186367169265	0.6392832919340982	Neolamprologus cylindricus	m	n
4	FISH20201106_c1_r0_Neolamprologus-cylindricus_sm	1970-01-02 02:00:00	88.06750223396908	134.4999169021107	0.9866489391169464	0.0	0.39919927470968136	0.5477488649335085	Neolamprologus cylindricus	m	n
5	FISH20201106_c1_r0_Neolamprologus-cylindricus_sm	1970-01-02 02:30:00	88.10223308605376	164.4994183147748	0.9751260317987923	0.0	0.4034203903975316	0.5424781667926193	Neolamprologus cylindricus	m	n
6	FISH20201106_c1_r0_Neolamprologus-cylindricus_sm	1970-01-02 03:00:00	92.27927696984428	194.49977841790383	0.9833259472634611	0.0	0.3994385895835189	0.43879105545403574	Neolamprologus cylindricus	m	n
7	FISH20201106_c1_r0_Neolamprologus-cylindricus_sm	1970-01-02 03:30:00	90.00501106778724	224.5000830978893	0.9785607445570883	0.0	0.4553560736263888	0.5421589050473833	Neolamprologus cylindricus	m	n
8	FISH20201106_c1_r0_Neolamprologus-cylindricus_sm	1970-01-02 04:00:00	100.99693918547453	254.49958451055343	0.9924657913688992	0.0	0.46765265380822174	0.43563558828641497	Neolamprologus cylindricus	m	n
9	FISH20201106_c1_r0_Neolamprologus-cylindricus_sm	1970-01-02 04:30:00	96.05640795018533	284.49994460447596	0.9882007533791269	0.0	0.48354852448880636	0.5147922748465632	Neolamprologus cylindricus	m	n
10	FISH20201106_c1_r0_Neolamprologus-cylindricus_sm	1970-01-02 05:00:00	90.94470446516708	314.50024929366793	0.978394548778461	0.0	0.4515743732743942	0.46410505185642575	Neolamprologus cylindricus	m	n
11	FISH20201106_c1_r0_Neolamprologus-cylindricus_sm	1970-01-02 05:30:00	85.8135712609223	344.49975070633207	0.9807212896792421	0.0	0.44378038007415627	0.3988555871554039	Neolamprologus cylindricus	m	n
12	FISH20201106_c1_r0_Neolamprologus-cylindricus_sm	1970-01-02 06:00:00	73.76822083387226	374.5001107910481	0.9586195435408819	0.0	0.45305374460474374	0.46837462622417253	Neolamprologus cylindricus	m	n
13	FISH20201106_c1_r0_Neolamprologus-cylindricus_sm	1970-01-02 06:30:00	74.31081698318037	404.50047088803944	0.9557919228851587	0.0	0.4289084287798037	0.43630434489666675	Neolamprologus cylindricus	m	n
14	FISH20201106_c1_r0_Neolamprologus-cylindricus_sm	1970-01-02 07:00:00	9.179345163390234	434.49991690211067	0.16913190404963713	0.41637582405406903	0.11765043952314923	0.7833670274253479	Neolamprologus cylindricus	m	d
15	FISH20201106_c1_r0_Neolamprologus-cylindricus_sm	1970-01-02 07:30:00	0.29048935108932916	464.4994183147748	0.0	1.0	0.04095324391934766	0.9288462085535993	Neolamprologus cylindricus	m	d
16	FISH20201106_c1_r0_Neolamprologus-cylindricus_sm	1970-01-02 08:00:00	0.7543093949311506	494.4997784179038	0.004930201639707511	0.965876357190339	0.03382605772279616	0.9193802795617679	Neolamprologus cylindricus	m	d
17	FISH20201106_c1_r0_Neolamprologus-cylindricus_sm	1970-01-02 08:30:00	0.7294162334849413	524.5001384964822	0.0015511606005207468	1.0	0.04010120029178271	0.931017810359475	Neolamprologus cylindricus	m	d
18	FISH20201106_c1_r0_Neolamprologus-cylindricus_sm	1970-01-02 09:00:00	1.110116447703916	554.4995845105534	0.003711705722674644	1.0	0.038055018432477834	0.9265512556186322	Neolamprologus cylindricus	m	d
19	FISH20201106_c1_r0_Neolamprologus-cylindricus_sm	1970-01-02 09:30:00	1.8227299055458532	584.499944604476	0.008309328606248615	0.9805007755373366	0.03875563740677899	0.9192882608015361	Neolamprologus cylindricus	m	d
20	FISH20201106_c1_r0_Neolamprologus-cylindricus_sm	1970-01-02 10:00:00	1.2881247006801084	614.5003046922608	0.010304138274887818	0.9308071574981995	0.03488618574716877	0.9168107778708515	Neolamprologus cylindricus	m	d
21	FISH20201106_c1_r0_Neolamprologus-cylindricus_sm	1970-01-02 10:30:00	1.060964543364075	644.4998061049249	0.001384964821893524	1.0	0.04006363208434518	0.919396890146242	Neolamprologus cylindricus	m	d
22	FISH20201106_c1_r0_Neolamprologus-cylindricus_sm	1970-01-02 11:00:00	1.3046276073422276	674.5001107910481	0.005982716596499003	0.9668180810990472	0.036142428194796024	0.9240364979339404	Neolamprologus cylindricus	m	d
23	FISH20201106_c1_r0_Neolamprologus-cylindricus_sm	1970-01-02 11:30:00	1.9082581233583118	704.5004708880394	0.017173563791479697	0.9329123040274777	0.03424765061865497	0.9142287542651216	Neolamprologus cylindricus	m	d
24	FISH20201106_c1_r0_Neolamprologus-cylindricus_sm	1970-01-02 12:00:00	1.6025808733461018	734.4999723007036	0.0077558030026037336	0.9598360201650878	0.034903850268549794	0.9078898768110436	Neolamprologus cylindricus	m	d
25	FISH20201106_c1_r0_Neolamprologus-cylindricus_sm	1970-01-02 12:30:00	1.2654015063129929	764.4994183147749	0.00027699296437870476	1.0	0.04323329408990044	0.9188939262062922	Neolamprologus cylindricus	m	d
26	FISH20201106_c1_r0_Neolamprologus-cylindricus_sm	1970-01-02 13:00:00	1.4609851474305815	794.4997784179038	0.005650343452249058	0.9677598050077554	0.0356242976046564	0.922471603171598	Neolamprologus cylindricus	m	d
27	FISH20201106_c1_r0_Neolamprologus-cylindricus_sm	1970-01-02 13:30:00	2.066489951624748	824.5001384964822	0.012575480582793197	0.9777297656639521	0.036951441972295024	0.9124880751936003	Neolamprologus cylindricus	m	d
28	FISH20201106_c1_r0_Neolamprologus-cylindricus_sm	1970-01-02 14:00:00	2.5519290925569784	854.4996399091463	0.004764278987313722	1.0	0.03792191253192585	0.9058583263334679	Neolamprologus cylindricus	m	d
29	FISH20201106_c1_r0_Neolamprologus-cylindricus_sm	1970-01-02 14:30:00	4.500314800312409	884.499944604476	0.024761799246620874	0.87031907821848	0.08956585499508474	0.9038623924507578	Neolamprologus cylindricus	m	d
30	FISH20201106_c1_r0_Neolamprologus-cylindricus_sm	1970-01-02 15:00:00	5.966088779726556	914.5003046922608	0.055453991468616695	0.5800786660018835	0.16244443139647383	0.8947743463281286	Neolamprologus cylindricus	m	d
31	FISH20201106_c1_r0_Neolamprologus-cylindricus_sm	1970-01-02 15:30:00	5.353302256884995	944.4998061049249	0.03888981219877015	0.7464406404077336	0.10931593684826027	0.9109558030945264	Neolamprologus cylindricus	m	d
32	FISH20201106_c1_r0_Neolamprologus-cylindricus_sm	1970-01-02 16:00:00	5.190340653524069	974.5001107910481	0.025869709727454022	0.826335032129404	0.05749599294652561	0.9031156469665669	Neolamprologus cylindricus	m	d
33	FISH20201106_c1_r0_Neolamprologus-cylindricus_sm	1970-01-02 16:30:00	8.258648189358286	1004.5004708880394	0.07783502299041604	0.4082322309013351	0.27473854020395017	0.8832204572606207	Neolamprologus cylindricus	m	d
34	FISH20201106_c1_r0_Neolamprologus-cylindricus_sm	1970-01-02 17:00:00	2.70231240016555	1034.4999723007036	0.01562240319095895	0.8931361143426957	0.07924005736242129	0.8896374801309528	Neolamprologus cylindricus	m	d
35	FISH20201106_c1_r0_Neolamprologus-cylindricus_sm	1970-01-02 17:30:00	1.5562254658848433	1064.4994183147749	0.0029361254224142706	1.0	0.04668815933033384	0.9074068379366982	Neolamprologus cylindricus	m	d
36	FISH20201106_c1_r0_Neolamprologus-cylindricus_sm	1970-01-02 18:00:00	4.262741771077306	1094.4997784179038	0.01058054509195657	0.9675382229115888	0.07519461409554139	0.9013800741031056	Neolamprologus cylindricus	m	d
37	FISH20201106_c1_r0_Neolamprologus-cylindricus_sm	1970-01-02 18:30:00	6.894887048327119	1124.5001384964821	0.029693645781397153	0.7820065370339594	0.17835145729813504	0.896893774407269	Neolamprologus cylindricus	m	d
38	FISH20201106_c1_r0_Neolamprologus-cylindricus_sm	1970-01-02 19:00:00	8.125908852297197	1154.4996399091463	0.20730153454102265	0.050800509667054454	0.05501772754972056	0.3997977087556481	Neolamprologus cylindricus	m	n
39	FISH20201106_c1_r0_Neolamprologus-cylindricus_sm	1970-01-02 19:30:00	7.156094809268889	1184.499944604476	0.16668513184134723	0.024761799246620874	0.050586437915218455	0.3782500818840166	Neolamprologus cylindricus	m	n
40	FISH20201106_c1_r0_Neolamprologus-cylindricus_sm	1970-01-02 20:00:00	9.070928756364731	1214.500304692261	0.23267409007811202	0.011135117168023932	0.07553498620176881	0.4951441002629347	Neolamprologus cylindricus	m	n
41	FISH20201106_c1_r0_Neolamprologus-cylindricus_sm	1970-01-02 20:30:00	8.72934974853184	1244.499806104925	0.20935128247742507	0.010581131239266522	0.09715378947937776	0.5691034100540228	Neolamprologus cylindricus	m	n
42	FISH20201106_c1_r0_Neolamprologus-cylindricus_sm	1970-01-02 21:00:00	8.017276968479504	1274.500110791048	0.1829714159095945	0.04243297141590959	0.10818177792431803	0.585693305502747	Neolamprologus cylindricus	m	n
43	FISH20201106_c1_r0_Neolamprologus-cylindricus_sm	1970-01-02 21:30:00	10.27291022930547	1304.5004708880394	0.22635865049027754	0.013683452440308016	0.21657379109157524	0.607157463647411	Neolamprologus cylindricus	m	n
44	FISH20201106_c1_r0_Neolamprologus-cylindricus_sm	1970-01-02 22:00:00	10.180280671686257	1334.4999723007036	0.21256440086421804	0.0	0.21179897973705075	0.6249712785361851	Neolamprologus cylindricus	m	n
45	FISH20201106_c1_r0_Neolamprologus-cylindricus_sm	1970-01-02 22:30:00	9.594920077876063	1364.4994183147749	0.1686887153066312	0.06404077336435654	0.23749264807596063	0.6804302224777564	Neolamprologus cylindricus	m	n
46	FISH20201106_c1_r0_Neolamprologus-cylindricus_sm	1970-01-02 23:00:00	10.688738631230017	1394.4997784179038	0.21986483492133835	0.0	0.2249525157528934	0.5350476309372835	Neolamprologus cylindricus	m	n
47	FISH20201106_c1_r0_Neolamprologus-cylindricus_sm	1970-01-02 23:30:00	10.583583977357778	1424.5001384964821	0.21610991080826547	0.004099495872804831	0.23422342617407532	0.40939796241441456	Neolamprologus cylindricus	m	n
48	FISH20201106_c1_r0_Neolamprologus-cylindricus_sm	1970-01-03 00:00:00	9.53950972923775	14.499584510553431	0.1773308957952468	0.04431887430059277	0.16177123068140103	0.35815351537472256	Neolamprologus cylindricus	m	n
49	FISH20201106_c1_r0_Neolamprologus-cylindricus_sm	1970-01-03 00:30:00	10.968951009185144	44.49994460447596	0.2363173055617106	0.0	0.2086441729879475	0.4311887971593265	Neolamprologus cylindricus	m	n
50	FISH20201106_c1_r0_Neolamprologus-cylindricus_sm	1970-01-03 01:00:00	11.632583326031996	74.50030469226081	0.26691042047531993	0.0020497479364024154	0.2677510194833876	0.50998539481171	Neolamprologus cylindricus	m	n
51	FISH20201106_c1_r0_Neolamprologus-cylindricus_sm	1970-01-03 01:30:00	11.545466205472172	104.49975070633207	0.25112182150573376	0.0	0.28859067638364616	0.4452823145693382	Neolamprologus cylindricus	m	n
52	FISH20201106_c1_r0_Neolamprologus-cylindricus_sm	1970-01-03 02:00:00	12.268779686624105	134.5001107910481	0.276035896299579	0.0	0.2827312083123793	0.4496964878086046	Neolamprologus cylindricus	m	n
53	FISH20201106_c1_r0_Neolamprologus-cylindricus_sm	1970-01-03 02:30:00	16.32054361887088	164.50047088803944	0.4034125533211456	0.0	0.23575285858397813	0.5119129433571794	Neolamprologus cylindricus	m	n
54	FISH20201106_c1_r0_Neolamprologus-cylindricus_sm	1970-01-03 03:00:00	46.8097965118539	194.49997230070358	0.8454933244695585	0.0	0.2672729992897705	0.6377058717095138	Neolamprologus cylindricus	m	n
55	FISH20201106_c1_r0_Neolamprologus-cylindricus_sm	1970-01-03 03:30:00	63.680891134223955	224.4994183147748	0.9226635643454656	0.0	0.24497937812259782	0.5970552826128621	Neolamprologus cylindricus	m	n
56	FISH20201106_c1_r0_Neolamprologus-cylindricus_sm	1970-01-03 04:00:00	67.28307415628514	254.49977841790383	0.967981387103922	0.0	0.27970866930000127	0.6962570131193796	Neolamprologus cylindricus	m	n
57	FISH20201106_c1_r0_Neolamprologus-cylindricus_sm	1970-01-03 04:30:00	63.638600333128096	284.5001384964822	0.9584510553431943	0.0	0.3046264957205427	0.7300542894692535	Neolamprologus cylindricus	m	n
58	FISH20201106_c1_r0_Neolamprologus-cylindricus_sm	1970-01-03 05:00:00	62.24082158566294	314.4996399091463	0.9602792089080937	0.0	0.31997878930521856	0.8321600003500593	Neolamprologus cylindricus	m	n
59	FISH20201106_c1_r0_Neolamprologus-cylindricus_sm	1970-01-03 05:30:00	60.90416181718795	344.49994460447596	0.9568468867715488	0.0	0.32922696043764693	0.792330011751625	Neolamprologus cylindricus	m	n
60	FISH20201106_c1_r0_Neolamprologus-cylindricus_sm	1970-01-03 06:00:00	56.27506841202696	374.50030469226084	0.9530219932413717	0.0	0.28598428869367876	0.7785635317627395	Neolamprologus cylindricus	m	n
61	FISH20201106_c1_r0_Neolamprologus-cylindricus_sm	1970-01-03 06:30:00	49.85969438939218	404.4998061049249	0.924934906653371	0.0	0.29103808338118686	0.7080514886730309	Neolamprologus cylindricus	m	n
62	FISH20201106_c1_r0_Neolamprologus-cylindricus_sm	1970-01-03 07:00:00	2.818802394387263	434.5001107910481	0.0521825836472413	0.8488810104143585	0.02915405064013735	0.876218356026515	Neolamprologus cylindricus	m	d
63	FISH20201106_c1_r0_Neolamprologus-cylindricus_sm	1970-01-03 07:30:00	0.6361040491400901	464.50047088803944	0.0	1.0	0.028811497828677875	0.9220856222682344	Neolamprologus cylindricus	m	d
64	FISH20201106_c1_r0_Neolamprologus-cylindricus_sm	1970-01-03 08:00:00	0.8776511560714009	494.4999723007036	0.00016619577862722287	1.0	0.02785089618005465	0.9058984068122178	Neolamprologus cylindricus	m	d
65	FISH20201106_c1_r0_Neolamprologus-cylindricus_sm	1970-01-03 08:30:00	1.3409813221391704	524.4994183147749	0.0009417760788875963	1.0	0.029758996217308435	0.9101573032100272	Neolamprologus cylindricus	m	d
66	FISH20201106_c1_r0_Neolamprologus-cylindricus_sm	1970-01-03 09:00:00	2.4573725701680287	554.4997784179038	0.006869044981165522	0.9798914247728784	0.0431795670790044	0.9122583269489716	Neolamprologus cylindricus	m	d
67	FISH20201106_c1_r0_Neolamprologus-cylindricus_sm	1970-01-03 09:30:00	2.4599679757322557	584.5001384964822	0.004819677580189463	0.9962328956844496	0.04192276905388083	0.9159007206537604	Neolamprologus cylindricus	m	d
68	FISH20201106_c1_r0_Neolamprologus-cylindricus_sm	1970-01-03 10:00:00	3.07345219749236	613.571241128407	0.01908510765193535	0.8897835033100734	0.03796075767591826	0.9156641467428568	Neolamprologus cylindricus	m	d
69	FISH20201106_c1_r0_Neolamprologus-cylindricus_sm	1970-01-03 10:30:00	2.516271842877242	644.5001938950751	0.011855298875408565	1.0	0.03044990291977468	0.9157298718539629	Neolamprologus cylindricus	m	d
70	FISH20201106_c1_r0_Neolamprologus-cylindricus_sm	1970-01-03 11:00:00	3.901494947445645	674.4996953077392	0.02614813583734973	0.7827267187413439	0.07795751359172563	0.9151758859251523	Neolamprologus cylindricus	m	d
71	FISH20201106_c1_r0_Neolamprologus-cylindricus_sm	1970-01-03 11:30:00	2.7915205248182646	704.500055395524	0.0022158209616662972	1.0	0.04261955813610945	0.9187020586862977	Neolamprologus cylindricus	m	d
72	FISH20201106_c1_r0_Neolamprologus-cylindricus_sm	1970-01-03 12:00:00	3.434858586544706	734.5003600908537	0.006758628330840397	0.9981718464351006	0.04007374979142608	0.9182230388809222	Neolamprologus cylindricus	m	d
73	FISH20201106_c1_r0_Neolamprologus-cylindricus_sm	1970-01-03 12:30:00	2.5638289176052336	764.4998615035178	0.012852473547171901	0.9115284471774417	0.03096826954367954	0.9159859607755758	Neolamprologus cylindricus	m	d
74	FISH20201106_c1_r0_Neolamprologus-cylindricus_sm	1970-01-03 13:00:00	1.744958563089562	794.5002215820962	0.015067582539330823	0.9337469532461777	0.02124422493369114	0.9062519434498642	Neolamprologus cylindricus	m	d
75	FISH20201106_c1_r0_Neolamprologus-cylindricus_sm	1970-01-03 13:30:00	1.5452697012240384	824.5005816852251	0.00637083818071021	0.9669270400531826	0.017749929424845327	0.9182502364803865	Neolamprologus cylindricus	m	d
76	FISH20201106_c1_r0_Neolamprologus-cylindricus_sm	1970-01-03 14:00:00	1.0591493788005422	854.5000276992964	0.0	1.0	0.0126410088249625	0.921235220006554	Neolamprologus cylindricus	m	d
77	FISH20201106_c1_r0_Neolamprologus-cylindricus_sm	1970-01-03 14:30:00	0.7563271623104115	884.4995291119606	0.0	1.0	0.00883239639258139	0.9275444672854783	Neolamprologus cylindricus	m	d
78	FISH20201106_c1_r0_Neolamprologus-cylindricus_sm	1970-01-03 15:00:00	1.466059796189519	914.4998338134279	0.0006093507644582318	1.0	0.016645472933090887	0.917769019427012	Neolamprologus cylindricus	m	d
79	FISH20201106_c1_r0_Neolamprologus-cylindricus_sm	1970-01-03 15:30:00	3.3286163272649536	944.5001938950751	0.00753420863110077	0.9716359204476206	0.024360204304703537	0.9181641850743986	Neolamprologus cylindricus	m	d
80	FISH20201106_c1_r0_Neolamprologus-cylindricus_sm	1970-01-03 16:00:00	7.599329632292541	974.4996953077392	0.07096559747382417	0.3688438313666833	0.05749988306584531	0.9069123392704485	Neolamprologus cylindricus	m	d
81	FISH20201106_c1_r0_Neolamprologus-cylindricus_sm	1970-01-03 16:30:00	8.396063217823237	1004.5	0.11782627963660536	0.14048304896964325	0.08886752309694819	0.9060976767045802	Neolamprologus cylindricus	m	d
82	FISH20201106_c1_r0_Neolamprologus-cylindricus_sm	1970-01-03 17:00:00	7.764348810043378	1034.5003600908537	0.10830424907207357	0.27355825162040887	0.08445523777109304	0.9062681146773711	Neolamprologus cylindricus	m	d
83	FISH20201106_c1_r0_Neolamprologus-cylindricus_sm	1970-01-03 17:30:00	7.872827747644136	1064.4998615035179	0.10819345188632208	0.22835299983380422	0.0775933590687996	0.9052412251678459	Neolamprologus cylindricus	m	d
84	FISH20201106_c1_r0_Neolamprologus-cylindricus_sm	1970-01-03 18:00:00	7.537756243936473	1094.5002215820962	0.09821626412585863	0.273930866385996	0.0739609027015784	0.908786662968835	Neolamprologus cylindricus	m	d
85	FISH20201106_c1_r0_Neolamprologus-cylindricus_sm	1970-01-03 18:30:00	4.655001919080533	1124.5005262866323	0.017672151127361365	0.8517533654645172	0.03382689498848526	0.9134174125031371	Neolamprologus cylindricus	m	d
86	FISH20201106_c1_r0_Neolamprologus-cylindricus_sm	1970-01-03 19:00:00	7.289529991790287	1154.5000276992964	0.17511495208021716	0.16746994626336492	0.03787082640436321	0.4092486395959886	Neolamprologus cylindricus	m	n
87	FISH20201106_c1_r0_Neolamprologus-cylindricus_sm	1970-01-03 19:30:00	10.328016655570607	1184.4995291119606	0.2520081989917456	0.011744501689657082	0.12193184679336577	0.3657355211285728	Neolamprologus cylindricus	m	n
88	FISH20201106_c1_r0_Neolamprologus-cylindricus_sm	1970-01-03 20:00:00	11.54898172817781	1214.4998338134278	0.2384223354752936	0.005207179259915799	0.16769303184014978	0.2835396288753245	Neolamprologus cylindricus	m	n
89	FISH20201106_c1_r0_Neolamprologus-cylindricus_sm	1970-01-03 20:30:00	11.978845803088298	1244.500193895075	0.27261647554152124	0.0	0.1633331309791915	0.4220502639149708	Neolamprologus cylindricus	m	n
90	FISH20201106_c1_r0_Neolamprologus-cylindricus_sm	1970-01-03 21:00:00	10.370818958211176	1274.499695307739	0.23056894354883387	0.01794914409174007	0.11139599643989266	0.47164599815423447	Neolamprologus cylindricus	m	n
91	FISH20201106_c1_r0_Neolamprologus-cylindricus_sm	1970-01-03 21:30:00	10.35660000222115	1304.5	0.21150011079104808	0.0	0.17452625217103848	0.46310324113337975	Neolamprologus cylindricus	m	n
92	FISH20201106_c1_r0_Neolamprologus-cylindricus_sm	1970-01-03 22:00:00	11.358592878767675	1334.5003600908537	0.25405794692814804	0.0	0.17338030437380175	0.4623151935766188	Neolamprologus cylindricus	m	n
93	FISH20201106_c1_r0_Neolamprologus-cylindricus_sm	1970-01-03 22:30:00	10.718361672861944	1364.4998615035179	0.22935017450556755	0.012686277768544679	0.14381458124137952	0.6258723982673	Neolamprologus cylindricus	m	n
94	FISH20201106_c1_r0_Neolamprologus-cylindricus_sm	1970-01-03 23:00:00	9.29896312385761	1394.5002215820962	0.23365832040771106	0.044981165521825836	0.07562023913617395	0.5396984364411902	Neolamprologus cylindricus	m	n
95	FISH20201106_c1_r0_Neolamprologus-cylindricus_sm	1970-01-03 23:30:00	6.226820425561023	1424.5005262866323	0.1428175724336602	0.24801950030469225	0.04694292651194264	0.5725633458723092	Neolamprologus cylindricus	m	n
96	FISH20201106_c1_r0_Neolamprologus-cylindricus_sm	1970-01-04 00:00:00	7.654202401318316	14.500027699296439	0.16979668716414603	0.15400808819455986	0.06960480733729928	0.5561049537283411	Neolamprologus cylindricus	m	n
97	FISH20201106_c1_r0_Neolamprologus-cylindricus_sm	1970-01-04 00:30:00	8.249859951684364	44.499529111960555	0.18431111849759016	0.019001717356379146	0.07995733644892425	0.5511688930336253	Neolamprologus cylindricus	m	n
98	FISH20201106_c1_r0_Neolamprologus-cylindricus_sm	1970-01-04 01:00:00	7.370427629843095	73.63203721374046	0.16752146946564886	0.05629770992366412	0.05880792684668647	0.5325844024257973	Neolamprologus cylindricus	m	n
99	FISH20201106_c1_r0_Neolamprologus-cylindricus_sm	1970-01-04 01:30:00	6.971803204142524	104.49958451055343	0.15605783613096227	0.10276438978449948	0.07327645689176926	0.5629429943871901	Neolamprologus cylindricus	m	n
100	FISH20201106_c1_r0_Neolamprologus-cylindricus_sm	1970-01-04 02:00:00	7.9799086740555225	134.49994460447596	0.19665411034788388	0.06603146465765566	0.09109424901580944	0.5316532442890053	Neolamprologus cylindricus	m	n
101	FISH20201106_c1_r0_Neolamprologus-cylindricus_sm	1970-01-04 02:30:00	9.514046115090721	164.50024929366793	0.22502908426125975	0.0753420863110077	0.16488105723072768	0.4945510704194431	Neolamprologus cylindricus	m	n
102	FISH20201106_c1_r0_Neolamprologus-cylindricus_sm	1970-01-04 03:00:00	14.855146406669476	194.49975070633207	0.3630823777076062	0.014182039776189684	0.27630193327820185	0.5237471078421604	Neolamprologus cylindricus	m	n
103	FISH20201106_c1_r0_Neolamprologus-cylindricus_sm	1970-01-04 03:30:00	51.2339551188713	224.5001107910481	0.8596831376024817	0.0	0.2925066524385318	0.6352997669472005	Neolamprologus cylindricus	m	n
104	FISH20201106_c1_r0_Neolamprologus-cylindricus_sm	1970-01-04 04:00:00	61.237721211393406	254.50041548944657	0.9038280427677137	0.0	0.23817853739089684	0.7747177637487815	Neolamprologus cylindricus	m	n
105	FISH20201106_c1_r0_Neolamprologus-cylindricus_sm	1970-01-04 04:30:00	60.10236828566535	284.49991690211067	0.8982327848872639	0.0	0.3421786972838433	0.8299645575695863	Neolamprologus cylindricus	m	n
106	FISH20201106_c1_r0_Neolamprologus-cylindricus_sm	1970-01-04 05:00:00	60.21774718960705	314.4994183147748	0.9190626558085425	0.0	0.33048196444073635	0.8417904871286158	Neolamprologus cylindricus	m	n
107	FISH20201106_c1_r0_Neolamprologus-cylindricus_sm	1970-01-04 05:30:00	60.540305153899226	344.4997784179038	0.9309217815200532	0.0	0.350883873732703	0.8050394264109467	Neolamprologus cylindricus	m	n
108	FISH20201106_c1_r0_Neolamprologus-cylindricus_sm	1970-01-04 06:00:00	62.92584454506522	374.50008309788933	0.9569552933355493	0.0	0.3450206948575851	0.7197093796727898	Neolamprologus cylindricus	m	n
109	FISH20201106_c1_r0_Neolamprologus-cylindricus_sm	1970-01-04 06:30:00	60.2571014575428	404.4995845105534	0.9544069580632651	0.0	0.339363113560151	0.7102995082885009	Neolamprologus cylindricus	m	n
110	FISH20201106_c1_r0_Neolamprologus-cylindricus_sm	1970-01-04 07:00:00	10.292711110449213	434.49994460447596	0.16480168402393086	0.7965876357190339	0.05838393841607849	0.8613922795451495	Neolamprologus cylindricus	m	d
111	FISH20201106_c1_r0_Neolamprologus-cylindricus_sm	1970-01-04 07:30:00	0.30273904607931695	464.50024929366793	0.00027699296437870476	1.0	0.014634268109950985	0.9078943685888917	Neolamprologus cylindricus	m	d
112	FISH20201106_c1_r0_Neolamprologus-cylindricus_sm	1970-01-04 08:00:00	0.5539211623225014	494.49975070633207	0.0	1.0	0.02270247605171925	0.9081403798037994	Neolamprologus cylindricus	m	d
113	FISH20201106_c1_r0_Neolamprologus-cylindricus_sm	1970-01-04 08:30:00	0.8200954461932884	524.5001107910481	0.008586306226456902	1.0	0.018776387508607866	0.8938288925546819	Neolamprologus cylindricus	m	d
114	FISH20201106_c1_r0_Neolamprologus-cylindricus_sm	1970-01-04 09:00:00	1.0821593691256792	554.5004154894466	0.005096670544568168	0.9707495429616088	0.019655636375577965	0.8974459751422545	Neolamprologus cylindricus	m	d
115	FISH20201106_c1_r0_Neolamprologus-cylindricus_sm	1970-01-04 09:30:00	1.4601821719580874	584.4999169021107	0.01157830591102986	0.9012797074954296	0.016088812901039133	0.9192438817665497	Neolamprologus cylindricus	m	d
116	FISH20201106_c1_r0_Neolamprologus-cylindricus_sm	1970-01-04 10:00:00	0.4320921827547989	614.4994183147749	0.0008863774860118553	1.0	0.013262696810135578	0.9134238046485662	Neolamprologus cylindricus	m	d
117	FISH20201106_c1_r0_Neolamprologus-cylindricus_sm	1970-01-04 10:30:00	0.562303492173406	644.4997784179038	0.0012187015289164636	1.0	0.019181340519118763	0.9188330484609747	Neolamprologus cylindricus	m	d
118	FISH20201106_c1_r0_Neolamprologus-cylindricus_sm	1970-01-04 11:00:00	0.6932705227201922	674.5000830978893	0.0021605451221538975	1.0	0.01424323555591635	0.9259394513882916	Neolamprologus cylindricus	m	d
119	FISH20201106_c1_r0_Neolamprologus-cylindricus_sm	1970-01-04 11:30:00	0.8612103884179335	704.4995845105534	0.0020497479364024154	1.0	0.01529908593972376	0.9065651472658203	Neolamprologus cylindricus	m	d
120	FISH20201106_c1_r0_Neolamprologus-cylindricus_sm	1970-01-04 12:00:00	0.47465807429474344	734.499944604476	0.0	1.0	0.016131703777368403	0.9202830695671269	Neolamprologus cylindricus	m	d
121	FISH20201106_c1_r0_Neolamprologus-cylindricus_sm	1970-01-04 12:30:00	0.9463482406336441	764.5002492936679	0.00022159437150296381	1.0	0.0192868376592307	0.9105655012699825	Neolamprologus cylindricus	m	d
122	FISH20201106_c1_r0_Neolamprologus-cylindricus_sm	1970-01-04 13:00:00	1.4851290394115737	794.4997507063321	0.005152069137443909	0.9641571104093956	0.030348103858760734	0.916737584927467	Neolamprologus cylindricus	m	d
123	FISH20201106_c1_r0_Neolamprologus-cylindricus_sm	1970-01-04 13:30:00	2.0978566274673645	824.5001107910481	0.006315089740748948	0.9437735430977177	0.026304456785516	0.9086702287176931	Neolamprologus cylindricus	m	d
124	FISH20201106_c1_r0_Neolamprologus-cylindricus_sm	1970-01-04 14:00:00	2.3462379216358706	854.5004154894466	0.018780122984876184	0.8671541742839732	0.023884050081654083	0.9181543377155219	Neolamprologus cylindricus	m	d
125	FISH20201106_c1_r0_Neolamprologus-cylindricus_sm	1970-01-04 14:30:00	0.7817158165330163	884.4999169021107	0.007645005816852252	0.943327239488117	0.01611315345045308	0.9234321190445199	Neolamprologus cylindricus	m	d
126	FISH20201106_c1_r0_Neolamprologus-cylindricus_sm	1970-01-04 15:00:00	1.1188795463451282	914.4994183147749	0.0014403634147692648	1.0	0.01525194583410753	0.9051260513781516	Neolamprologus cylindricus	m	d
127	FISH20201106_c1_r0_Neolamprologus-cylindricus_sm	1970-01-04 15:30:00	3.6011105601220836	944.4997784179038	0.03390206071349435	0.7370928428982938	0.06985607778459942	0.6399685961507419	Neolamprologus cylindricus	m	d
128	FISH20201106_c1_r0_Neolamprologus-cylindricus_sm	1970-01-04 16:00:00	3.1078338633849008	974.5000830978893	0.0242091850866988	0.8017838346905989	0.048496948267335804	0.6785741392688188	Neolamprologus cylindricus	m	d
129	FISH20201106_c1_r0_Neolamprologus-cylindricus_sm	1970-01-04 16:30:00	1.7414496381544624	1004.4995845105534	0.006038446623455764	0.9670378372389341	0.03376714246428158	0.780339050905665	Neolamprologus cylindricus	m	d
130	FISH20201106_c1_r0_Neolamprologus-cylindricus_sm	1970-01-04 17:00:00	3.130939500840228	1034.499944604476	0.008752492798581875	0.9025592732107246	0.04298008514325197	0.9131912405508771	Neolamprologus cylindricus	m	d
131	FISH20201106_c1_r0_Neolamprologus-cylindricus_sm	1970-01-04 17:30:00	2.7172586322002514	1064.500249293668	0.006038446623455764	0.972633095119384	0.04269767760473685	0.9071111868185344	Neolamprologus cylindricus	m	d
132	FISH20201106_c1_r0_Neolamprologus-cylindricus_sm	1970-01-04 18:00:00	4.276852904420669	1094.499750706332	0.03130020497479364	0.7387956345908814	0.05521311540124147	0.8125596096344861	Neolamprologus cylindricus	m	d
133	FISH20201106_c1_r0_Neolamprologus-cylindricus_sm	1970-01-04 18:30:00	5.655320799752863	1124.500055395524	0.03672723243961888	0.7114447152670065	0.18868271102377515	0.8812046441946387	Neolamprologus cylindricus	m	d
134	FISH20201106_c1_r0_Neolamprologus-cylindricus_sm	1970-01-04 19:00:00	16.306188668876562	1154.5004154894466	0.4242978228353	0.042435322142817575	0.16727629998437174	0.5867834505860333	Neolamprologus cylindricus	m	n
135	FISH20201106_c1_r0_Neolamprologus-cylindricus_sm	1970-01-04 19:30:00	16.451573695719365	1184.4999169021107	0.4619134673979281	0.01340645947592931	0.19593897629371837	0.641325208052797	Neolamprologus cylindricus	m	n
136	FISH20201106_c1_r0_Neolamprologus-cylindricus_sm	1970-01-04 20:00:00	12.489891242230573	1214.5002215820962	0.3232328827830711	0.018668291602038554	0.1344169488410685	0.5489673974883433	Neolamprologus cylindricus	m	n
137	FISH20201106_c1_r0_Neolamprologus-cylindricus_sm	1970-01-04 20:30:00	10.409868611958988	1244.5005816852251	0.24796410171181651	0.03822502908426126	0.15545960596673108	0.4640433762920021	Neolamprologus cylindricus	m	n
138	FISH20201106_c1_r0_Neolamprologus-cylindricus_sm	1970-01-04 21:00:00	14.019006320879974	1274.5000830978893	0.35305523239709713	0.010193341089136335	0.3299574193809493	0.5846232509852319	Neolamprologus cylindricus	m	n
139	FISH20201106_c1_r0_Neolamprologus-cylindricus_sm	1970-01-04 21:30:00	11.311924253267392	1304.4995845105534	0.2919505844551548	0.257271065314941	0.18591353108972444	0.7184843336580058	Neolamprologus cylindricus	m	n
140	FISH20201106_c1_r0_Neolamprologus-cylindricus_sm	1970-01-04 22:00:00	14.226375674419087	1334.499889208952	0.4066585419898072	0.008974074894748505	0.17508236352467196	0.6487845461920401	Neolamprologus cylindricus	m	n
141	FISH20201106_c1_r0_Neolamprologus-cylindricus_sm	1970-01-04 22:30:00	19.432709379817098	1364.500249293668	0.5363691762229239	0.0	0.20804618119585816	0.6604926604926513	Neolamprologus cylindricus	m	n
142	FISH20201106_c1_r0_Neolamprologus-cylindricus_sm	1970-01-04 23:00:00	27.31305001533112	1394.499695307739	0.6547559691983824	0.0	0.20838483412102107	0.6991965246078198	Neolamprologus cylindricus	m	n
143	FISH20201106_c1_r0_Neolamprologus-cylindricus_sm	1970-01-04 23:30:00	28.627337869009825	1424.500055395524	0.6657988034566807	0.0	0.23177197013020723	0.6857298481218074	Neolamprologus cylindricus	m	n
144	FISH20201106_c1_r0_Neolamprologus-cylindricus_sm	1970-01-05 00:00:00	47.25607853013231	14.500415489446569	0.8592321755027422	0.0	0.17904845950445755	0.6969358358754779	Neolamprologus cylindricus	m	n
145	FISH20201106_c1_r0_Neolamprologus-cylindricus_sm	1970-01-05 00:30:00	62.98110319967807	44.49986150351781	0.9523018115339871	0.0	0.21608532146277523	0.6305528307356383	Neolamprologus cylindricus	m	n
146	FISH20201106_c1_r0_Neolamprologus-cylindricus_sm	1970-01-05 01:00:00	67.78029471915177	74.50022158209617	0.9677598050077554	0.0	0.2244041166503685	0.6610006988358077	Neolamprologus cylindricus	m	n
147	FISH20201106_c1_r0_Neolamprologus-cylindricus_sm	1970-01-05 01:30:00	62.25883104909889	104.5005816852252	0.9538529721345078	0.0	0.25063040779003787	0.6566516146040572	Neolamprologus cylindricus	m	n
148	FISH20201106_c1_r0_Neolamprologus-cylindricus_sm	1970-01-05 02:00:00	59.80180493870431	134.5000830978893	0.9386737576865548	0.0	0.22730552688871847	0.6561591890659316	Neolamprologus cylindricus	m	n
149	FISH20201106_c1_r0_Neolamprologus-cylindricus_sm	1970-01-05 02:30:00	60.18656107150582	164.49952911196056	0.9227189629383413	0.0	0.24513728069870258	0.739555954363938	Neolamprologus cylindricus	m	n
150	FISH20201106_c1_r0_Neolamprologus-cylindricus_sm	1970-01-05 03:00:00	59.58802912215797	194.4998892089519	0.9457677819632174	0.0	0.2066492292392827	0.6569225632764079	Neolamprologus cylindricus	m	n
151	FISH20201106_c1_r0_Neolamprologus-cylindricus_sm	1970-01-05 03:30:00	57.02097908036749	224.50024929366793	0.9239377319816077	0.0	0.24733365245576522	0.6188702349579762	Neolamprologus cylindricus	m	n
152	FISH20201106_c1_r0_Neolamprologus-cylindricus_sm	1970-01-05 04:00:00	64.22823610187355	254.4996953077392	0.9452661902387679	0.0	0.2510142172029538	0.6219130113097049	Neolamprologus cylindricus	m	n
153	FISH20201106_c1_r0_Neolamprologus-cylindricus_sm	1970-01-05 04:30:00	64.89728664841839	284.50005539552404	0.9488699313095502	0.0	0.31496190811375413	0.6931503146603677	Neolamprologus cylindricus	m	n
154	FISH20201106_c1_r0_Neolamprologus-cylindricus_sm	1970-01-05 05:00:00	66.62854314182592	314.5004154894466	0.935405240706886	0.0	0.2931263532433207	0.6851998570462745	Neolamprologus cylindricus	m	n
155	FISH20201106_c1_r0_Neolamprologus-cylindricus_sm	1970-01-05 05:30:00	40.916282283395546	344.4998615035178	0.7927538640518531	0.0	0.37013516593205686	0.4922754666813181	Neolamprologus cylindricus	m	n
156	FISH20201106_c1_r0_Neolamprologus-cylindricus_sm	1970-01-05 06:00:00	63.16578228589361	374.5002215820962	0.9347994682029692	0.0	0.27895336625663086	0.6224700023447843	Neolamprologus cylindricus	m	n
157	FISH20201106_c1_r0_Neolamprologus-cylindricus_sm	1970-01-05 06:30:00	46.92494345200631	404.5005816852252	0.8365187524236884	0.0	0.37038711342479763	0.4995945306731243	Neolamprologus cylindricus	m	n
158	FISH20201106_c1_r0_Neolamprologus-cylindricus_sm	1970-01-05 07:00:00	7.749723915635816	434.50008309788933	0.14913301202149465	0.7908149133012021	0.07502943257578037	0.8303891457454795	Neolamprologus cylindricus	m	d
159	FISH20201106_c1_r0_Neolamprologus-cylindricus_sm	1970-01-05 07:30:00	0.3579508278908619	464.49952911196056	0.00116337045039056	1.0	0.013360183405832587	0.8970220204221747	Neolamprologus cylindricus	m	d
160	FISH20201106_c1_r0_Neolamprologus-cylindricus_sm	1970-01-05 08:00:00	0.7225156521889745	494.4998892089519	0.0016064701972080657	1.0	0.014062377682040415	0.9047504483465466	Neolamprologus cylindricus	m	d
161	FISH20201106_c1_r0_Neolamprologus-cylindricus_sm	1970-01-05 08:30:00	1.0374460406095676	524.5002492936679	0.014846822890698576	0.9215001938950751	0.02108679433553888	0.8808272034961679	Neolamprologus cylindricus	m	d
162	FISH20201106_c1_r0_Neolamprologus-cylindricus_sm	1970-01-05 09:00:00	0.24175448738794822	554.4996953077392	0.0	1.0	0.019740392905398686	0.8016440137097507	Neolamprologus cylindricus	m	d
163	FISH20201106_c1_r0_Neolamprologus-cylindricus_sm	1970-01-05 09:30:00	0.8453980061910645	584.500055395524	0.0031021493463328164	0.9836029248836694	0.013919162008356089	0.8863809585890232	Neolamprologus cylindricus	m	d
164	FISH20201106_c1_r0_Neolamprologus-cylindricus_sm	1970-01-05 10:00:00	2.8210857523586736	614.5004154894466	0.027643897844994738	0.7716470001661958	0.04825789670452063	0.7910854565332283	Neolamprologus cylindricus	m	d
165	FISH20201106_c1_r0_Neolamprologus-cylindricus_sm	1970-01-05 10:30:00	7.3120024265010635	644.4998615035178	0.07739183424741011	0.43831366683286244	0.18791219289856118	0.5534782426921266	Neolamprologus cylindricus	m	d
166	FISH20201106_c1_r0_Neolamprologus-cylindricus_sm	1970-01-05 11:00:00	0.178983095756676	674.5002215820962	0.0	1.0	0.016498163654961123	0.9031296973903777	Neolamprologus cylindricus	m	d
167	FISH20201106_c1_r0_Neolamprologus-cylindricus_sm	1970-01-05 11:30:00	8.429732545292667	704.5005816852251	0.16846712093512825	0.3221428175724337	0.36512972061527804	0.524830950790694	Neolamprologus cylindricus	m	d
168	FISH20201106_c1_r0_Neolamprologus-cylindricus_sm	1970-01-05 12:00:00	10.385815900129574	734.5000830978893	0.2205971968312005	0.04293390947869924	0.41380070173762895	0.33839349378655903	Neolamprologus cylindricus	m	d
169	FISH20201106_c1_r0_Neolamprologus-cylindricus_sm	1970-01-05 12:30:00	8.743447407056886	764.4995845105534	0.16641737299872583	0.14531050911306853	0.38317937832163096	0.3879204116864019	Neolamprologus cylindricus	m	d
170	FISH20201106_c1_r0_Neolamprologus-cylindricus_sm	1970-01-05 13:00:00	6.271943057294771	794.4998892089519	0.08896521161090185	0.5345114114779526	0.2667217857659362	0.5110599755015344	Neolamprologus cylindricus	m	d
171	FISH20201106_c1_r0_Neolamprologus-cylindricus_sm	1970-01-05 13:30:00	6.9735688737759345	824.5002492936679	0.08226691042047532	0.4332169962882943	0.30269915545342946	0.3717375728344699	Neolamprologus cylindricus	m	d
172	FISH20201106_c1_r0_Neolamprologus-cylindricus_sm	1970-01-05 14:00:00	7.077789590206552	854.4997507063321	0.12625339316381365	0.24707772422580465	0.19243563728453217	0.5386139133853858	Neolamprologus cylindricus	m	d
173	FISH20201106_c1_r0_Neolamprologus-cylindricus_sm	1970-01-05 14:30:00	11.646996215430363	884.5001107910481	0.258087746510082	0.04946820296920009	0.24493159979619566	0.35841157423252284	Neolamprologus cylindricus	m	d
174	FISH20201106_c1_r0_Neolamprologus-cylindricus_sm	1970-01-05 15:00:00	11.363388086763065	914.5004708880394	0.24458478754639632	0.06487175225749266	0.33034102146379923	0.3672210326689249	Neolamprologus cylindricus	m	d
175	FISH20201106_c1_r0_Neolamprologus-cylindricus_sm	1970-01-05 15:30:00	8.714290160480868	944.4999169021107	0.16985208575702176	0.22513988144701125	0.22227565809049943	0.5153165016053148	Neolamprologus cylindricus	m	d
176	FISH20201106_c1_r0_Neolamprologus-cylindricus_sm	1970-01-05 16:00:00	5.366664582440579	974.4994183147749	0.0753420863110077	0.4716082211511828	0.5511261837302762	0.26535246462122963	Neolamprologus cylindricus	m	d
177	FISH20201106_c1_r0_Neolamprologus-cylindricus_sm	1970-01-05 16:30:00	6.337160797357349	1004.4997784179038	0.09998892089519167	0.4285951695103036	0.6472507566298881	0.2538959983010511	Neolamprologus cylindricus	m	d
178	FISH20201106_c1_r0_Neolamprologus-cylindricus_sm	1970-01-05 17:00:00	7.214862830822483	1034.5001384964821	0.12935571436485513	0.2161653094011412	0.6243299921679115	0.2566736588674433	Neolamprologus cylindricus	m	d
179	FISH20201106_c1_r0_Neolamprologus-cylindricus_sm	1970-01-05 17:30:00	7.9250100907480405	1064.4996399091463	0.15450667553044153	0.2687939726330951	0.34097576825740955	0.4235388851476519	Neolamprologus cylindricus	m	d
180	FISH20201106_c1_r0_Neolamprologus-cylindricus_sm	1970-01-05 18:00:00	9.372511949746796	1094.499944604476	0.18806780412142698	0.08985153999556836	0.29231936083517196	0.5207168894849243	Neolamprologus cylindricus	m	d
181	FISH20201106_c1_r0_Neolamprologus-cylindricus_sm	1970-01-05 18:30:00	8.783950469826337	1124.500304692261	0.1798792310675309	0.231178328070467	0.18731106011343363	0.6408436088509254	Neolamprologus cylindricus	m	d
182	FISH20201106_c1_r0_Neolamprologus-cylindricus_sm	1970-01-05 19:00:00	18.259879650601576	1154.499806104925	0.47725887762450836	0.03312835853969309	0.1609680340167323	0.6579929861465544	Neolamprologus cylindricus	m	n
183	FISH20201106_c1_r0_Neolamprologus-cylindricus_sm	1970-01-05 19:30:00	17.557063816719452	1184.5001661865722	0.47507201418125417	0.0	0.18360767662548472	0.7526043382181219	Neolamprologus cylindricus	m	n
184	FISH20201106_c1_r0_Neolamprologus-cylindricus_sm	1970-01-05 20:00:00	14.232264461648798	1214.5004708880394	0.3898952966594649	0.0006093845216331506	0.18251667680096265	0.7988627970346373	Neolamprologus cylindricus	m	n
185	FISH20201106_c1_r0_Neolamprologus-cylindricus_sm	1970-01-05 20:30:00	11.146566648142734	1243.7861402671756	0.2828602099236641	0.011987118320610687	0.2738518371177542	0.8925234780435474	Neolamprologus cylindricus	m	n
186	FISH20201106_c1_r0_Neolamprologus-cylindricus_sm	1970-01-05 21:00:00	8.248936105167553	1274.5005816852251	0.17062766605728213	0.16187468838291508	0.32863515117016057	0.885802538453459	Neolamprologus cylindricus	m	n
187	FISH20201106_c1_r0_Neolamprologus-cylindricus_sm	1970-01-05 21:30:00	15.87766805656592	1304.5000830978893	0.4209739072627555	0.0	0.2516546597680493	0.5076984464553027	Neolamprologus cylindricus	m	n
188	FISH20201106_c1_r0_Neolamprologus-cylindricus_sm	1970-01-05 22:00:00	12.359613462065196	1334.4995845105534	0.29383413661293	0.19034956512104592	0.40963635302106494	0.5919545233987321	Neolamprologus cylindricus	m	n
189	FISH20201106_c1_r0_Neolamprologus-cylindricus_sm	1970-01-05 22:30:00	15.661752061454445	1364.499889208952	0.3695989364059384	0.0	0.3395177570849866	0.3397852035676139	Neolamprologus cylindricus	m	n
190	FISH20201106_c1_r0_Neolamprologus-cylindricus_sm	1970-01-05 23:00:00	16.07052159333765	1394.500249293668	0.4036341476926486	0.0	0.39758027571249643	0.5240941264707322	Neolamprologus cylindricus	m	n
191	FISH20201106_c1_r0_Neolamprologus-cylindricus_sm	1970-01-05 23:30:00	16.59660279160275	1424.499750706332	0.4525511052019279	0.0	0.3391660256021113	0.678644625628164	Neolamprologus cylindricus	m	n
192	FISH20201106_c1_r0_Neolamprologus-cylindricus_sm	1970-01-06 00:00:00	16.161308700761065	14.500110791048083	0.4338023487702194	0.0	0.2714918462432548	0.6673233896256396	Neolamprologus cylindricus	m	n
193	FISH20201106_c1_r0_Neolamprologus-cylindricus_sm	1970-01-06 00:30:00	15.219576048867097	44.500470888039445	0.43349398925267296	0.0	0.2469598363518932	0.7845827443633488	Neolamprologus cylindricus	m	n
194	FISH20201106_c1_r0_Neolamprologus-cylindricus_sm	1970-01-06 01:00:00	23.451991947866155	74.49991690211068	0.6148135837349731	0.0	0.3634733607407094	0.6430979630248238	Neolamprologus cylindricus	m	n
195	FISH20201106_c1_r0_Neolamprologus-cylindricus_sm	1970-01-06 01:30:00	15.508585355994366	104.4994183147748	0.3823610880283641	0.015843997562461912	0.2846609838325711	0.5681762610464561	Neolamprologus cylindricus	m	n
196	FISH20201106_c1_r0_Neolamprologus-cylindricus_sm	1970-01-06 02:00:00	11.038986991330933	134.49977841790383	0.24318635054287613	0.09699756259694217	0.2765891051931134	0.1786339233436469	Neolamprologus cylindricus	m	n
197	FISH20201106_c1_r0_Neolamprologus-cylindricus_sm	1970-01-06 02:30:00	11.641355812643626	164.50013849648218	0.2365519915794139	0.0	0.3067996050445222	0.347480072342965	Neolamprologus cylindricus	m	n
198	FISH20201106_c1_r0_Neolamprologus-cylindricus_sm	1970-01-06 03:00:00	13.764786658681588	194.4996399091463	0.324857348623345	0.0	0.27367763227077857	0.5018420320065525	Neolamprologus cylindricus	m	n
199	FISH20201106_c1_r0_Neolamprologus-cylindricus_sm	1970-01-06 03:30:00	15.191910229684037	224.5	0.38627298914247726	0.0	0.1927616211185035	0.5671837721749051	Neolamprologus cylindricus	m	n
200	FISH20201106_c1_r0_Neolamprologus-cylindricus_sm	1970-01-06 04:00:00	13.274938371575717	254.5003046922608	0.3253005373663509	0.04908315328790649	0.20819118784203408	0.48481022097442455	Neolamprologus cylindricus	m	n
201	FISH20201106_c1_r0_Neolamprologus-cylindricus_sm	1970-01-06 04:30:00	11.718681636737063	284.4998061049249	0.2630325189740181	0.04808597861614315	0.28118302202310175	0.45619039278671014	Neolamprologus cylindricus	m	n
202	FISH20201106_c1_r0_Neolamprologus-cylindricus_sm	1970-01-06 05:00:00	12.54536888758374	314.50016618657213	0.2873919787281188	0.03777974739641037	0.2619754674121769	0.565415837269391	Neolamprologus cylindricus	m	n
203	FISH20201106_c1_r0_Neolamprologus-cylindricus_sm	1970-01-06 05:30:00	11.246911942162841	344.5005262866323	0.22896238435543737	0.013517256661680794	0.31845105700184245	0.5756829431417855	Neolamprologus cylindricus	m	n
204	FISH20201106_c1_r0_Neolamprologus-cylindricus_sm	1970-01-06 06:00:00	13.119333439149662	374.5000276992964	0.3257437261093568	0.013074067918674865	0.3601813739978918	0.570852093704007	Neolamprologus cylindricus	m	n
205	FISH20201106_c1_r0_Neolamprologus-cylindricus_sm	1970-01-06 06:30:00	14.177143335661372	404.4994737133677	0.3482909534097834	0.01805994127749155	0.2976847120119114	0.5954727371546293	Neolamprologus cylindricus	m	n
206	FISH20201106_c1_r0_Neolamprologus-cylindricus_sm	1970-01-06 07:00:00	3.084693653512712	434.49983381342787	0.05971637491690671	0.6447485043208508	0.04958011353760461	0.6441693850013972	Neolamprologus cylindricus	m	d
207	FISH20201106_c1_r0_Neolamprologus-cylindricus_sm	1970-01-06 07:30:00	0.8695174247295114	464.5001938950751	0.002437538086532602	1.0	0.02293804446948096	0.8413810443059548	Neolamprologus cylindricus	m	d
208	FISH20201106_c1_r0_Neolamprologus-cylindricus_sm	1970-01-06 08:00:00	1.4235856934323339	494.49969530773916	0.005429062101822614	0.9673702287961886	0.05043917483297494	0.6805424593359578	Neolamprologus cylindricus	m	d
209	FISH20201106_c1_r0_Neolamprologus-cylindricus_sm	1970-01-06 08:30:00	0.8380085284606855	524.500055395524	0.003046753822291159	0.9706403722579215	0.023857848782832036	0.794475062340282	Neolamprologus cylindricus	m	d
210	FISH20201106_c1_r0_Neolamprologus-cylindricus_sm	1970-01-06 09:00:00	0.8965779878599691	554.5003600908537	0.0038779015013018668	1.0	0.01809738508689973	0.8266696082050206	Neolamprologus cylindricus	m	d
211	FISH20201106_c1_r0_Neolamprologus-cylindricus_sm	1970-01-06 09:30:00	4.826122573253133	584.4998615035178	0.037061658633870696	0.6555315494986428	0.26197376727348454	0.48907190771904024	Neolamprologus cylindricus	m	d
212	FISH20201106_c1_r0_Neolamprologus-cylindricus_sm	1970-01-06 10:00:00	3.285666504792034	614.5002215820962	0.02631287391978728	0.8048969643252826	0.2406443345305848	0.48917409074182505	Neolamprologus cylindricus	m	d
213	FISH20201106_c1_r0_Neolamprologus-cylindricus_sm	1970-01-06 10:30:00	5.353625525719596	644.5005816852251	0.06104924934906653	0.5449005595257881	0.38138058269367736	0.3741438412370938	Neolamprologus cylindricus	m	d
214	FISH20201106_c1_r0_Neolamprologus-cylindricus_sm	1970-01-06 11:00:00	6.6753981760409085	674.5000830978893	0.09018890920170627	0.20115229073181543	0.20731924052842138	0.4900586015759814	Neolamprologus cylindricus	m	d
215	FISH20201106_c1_r0_Neolamprologus-cylindricus_sm	1970-01-06 11:30:00	3.2142203866698624	704.4995291119606	0.03274056838956291	0.7498199545731539	0.06228070699219816	0.7549734057960986	Neolamprologus cylindricus	m	d
216	FISH20201106_c1_r0_Neolamprologus-cylindricus_sm	1970-01-06 12:00:00	2.9631046530605487	734.4998892089519	0.014735209395080877	0.9068801240859738	0.06589732953768748	0.7909584254864117	Neolamprologus cylindricus	m	d
217	FISH20201106_c1_r0_Neolamprologus-cylindricus_sm	1970-01-06 12:30:00	4.925677240581875	764.5002492936679	0.05041271951692427	0.6057836130962273	0.1177948822315489	0.6352434560844429	Neolamprologus cylindricus	m	d
218	FISH20201106_c1_r0_Neolamprologus-cylindricus_sm	1970-01-06 13:00:00	2.0573196047330273	794.4997507063321	0.014957620076450058	0.8888704226912636	0.15913594118062413	0.6467509301147985	Neolamprologus cylindricus	m	d
219	FISH20201106_c1_r0_Neolamprologus-cylindricus_sm	1970-01-06 13:30:00	2.5544096531694636	824.4994737133677	0.015345410226580244	0.8740235998005651	0.47281065258549304	0.21324242896455875	Neolamprologus cylindricus	m	d
220	FISH20201106_c1_r0_Neolamprologus-cylindricus_sm	1970-01-06 14:00:00	7.79894035055864	854.5004154894466	0.1316270566727605	0.2578250512436984	0.3078239399545592	0.42211706471303223	Neolamprologus cylindricus	m	d
221	FISH20201106_c1_r0_Neolamprologus-cylindricus_sm	1970-01-06 14:30:00	10.095607225330344	884.4978112705713	0.2006427661107109	0.003767939269684712	0.20868343934947828	0.5024949868137113	Neolamprologus cylindricus	m	d
222	FISH20201106_c1_r0_Neolamprologus-cylindricus_sm	1970-01-06 15:00:00	6.4512775780447535	914.5002215820962	0.09987812984710835	0.2934854863727011	0.13716566147563325	0.4494396644850882	Neolamprologus cylindricus	m	d
223	FISH20201106_c1_r0_Neolamprologus-cylindricus_sm	1970-01-06 15:30:00	9.336576449113238	944.5005816852251	0.1781618746883829	0.003933300094177608	0.15007864443955585	0.5372507164097465	Neolamprologus cylindricus	m	d
224	FISH20201106_c1_r0_Neolamprologus-cylindricus_sm	1970-01-06 16:00:00	8.003376842282124	974.5000830978893	0.1436485513267963	0.1999335216885491	0.20503819517355	0.44232833720949233	Neolamprologus cylindricus	m	d
225	FISH20201106_c1_r0_Neolamprologus-cylindricus_sm	1970-01-06 16:30:00	5.688934131687492	1004.4995291119606	0.08830535704393108	0.33028641072516757	0.10154246932427169	0.43842895579641805	Neolamprologus cylindricus	m	d
226	FISH20201106_c1_r0_Neolamprologus-cylindricus_sm	1970-01-06 17:00:00	7.805473502251924	1034.499889208952	0.1511189895856415	0.1655218258364724	0.11181184329767233	0.5091072084202862	Neolamprologus cylindricus	m	d
227	FISH20201106_c1_r0_Neolamprologus-cylindricus_sm	1970-01-06 17:30:00	4.898380896475663	1064.500249293668	0.0787214004764279	0.445681679685336	0.05783733347663619	0.5885865538516041	Neolamprologus cylindricus	m	d
228	FISH20201106_c1_r0_Neolamprologus-cylindricus_sm	1970-01-06 18:00:00	4.960877575541308	1094.499695307739	0.07340313556035677	0.38502022048639967	0.06525037841883184	0.5888496107875193	Neolamprologus cylindricus	m	d
229	FISH20201106_c1_r0_Neolamprologus-cylindricus_sm	1970-01-06 18:30:00	7.234238149007129	1124.500055395524	0.12319964546864613	0.24490361178816752	0.1773610434791823	0.5456769494272489	Neolamprologus cylindricus	m	d
230	FISH20201106_c1_r0_Neolamprologus-cylindricus_sm	1970-01-06 19:00:00	17.674009225776533	1154.5004154894466	0.46457259985596366	0.0	0.22623101810339882	0.5594015731127228	Neolamprologus cylindricus	m	n
231	FISH20201106_c1_r0_Neolamprologus-cylindricus_sm	1970-01-06 19:30:00	19.962978289780164	1184.4998615035179	0.5295551492992078	0.0	0.21441780723081003	0.6449602656183971	Neolamprologus cylindricus	m	n
232	FISH20201106_c1_r0_Neolamprologus-cylindricus_sm	1970-01-06 20:00:00	16.27005877931929	1214.5002215820962	0.4315311322845114	0.019720806558830045	0.1940303278884388	0.6746157900046773	Neolamprologus cylindricus	m	n
233	FISH20201106_c1_r0_Neolamprologus-cylindricus_sm	1970-01-06 20:30:00	12.292711175631624	1244.5005816852251	0.261979945709379	0.0	0.31105895239602244	0.648025903967367	Neolamprologus cylindricus	m	n
234	FISH20201106_c1_r0_Neolamprologus-cylindricus_sm	1970-01-06 21:00:00	16.775604299600555	1274.5000276992964	0.4129411112957731	0.0	0.3383060205001333	0.5980586190823894	Neolamprologus cylindricus	m	n
235	FISH20201106_c1_r0_Neolamprologus-cylindricus_sm	1970-01-06 21:30:00	13.24195438686735	1304.4990581717452	0.28515235457063715	0.000997229916897507	0.3609067875329662	0.722837060371673	Neolamprologus cylindricus	m	n
236	FISH20201106_c1_r0_Neolamprologus-cylindricus_sm	1970-01-06 22:00:00	11.527874738939863	1334.499889208952	0.23703744737425217	0.08990693551961002	0.33258734580473887	0.7457654095145719	Neolamprologus cylindricus	m	n
237	FISH20201106_c1_r0_Neolamprologus-cylindricus_sm	1970-01-06 22:30:00	11.454148562151264	1364.500193895075	0.23788155780843168	0.05622957176887707	0.4844029325427576	0.7195415138742313	Neolamprologus cylindricus	m	n
238	FISH20201106_c1_r0_Neolamprologus-cylindricus_sm	1970-01-06 23:00:00	12.102288501280215	1394.499695307739	0.23948811700182815	0.039665392499030526	0.4554266073138773	0.6923750689747332	Neolamprologus cylindricus	m	n
239	FISH20201106_c1_r0_Neolamprologus-cylindricus_sm	1970-01-06 23:30:00	9.117843633306116	1424.4995845105534	0.14154340479751815	0.14774804719960113	0.36594995981114053	0.8206339833396659	Neolamprologus cylindricus	m	n
240	FISH20201106_c1_r0_Neolamprologus-cylindricus_sm	1970-01-07 00:00:00	9.832962117458957	14.500360090853693	0.1728990083651875	0.2392665226303252	0.3751567829937552	0.8033932732287313	Neolamprologus cylindricus	m	n
241	FISH20201106_c1_r0_Neolamprologus-cylindricus_sm	1970-01-07 00:30:00	12.862175339620727	44.49986150351781	0.32391557254445735	0.06082765497756357	0.2635716186042452	0.7195952424471526	Neolamprologus cylindricus	m	n
242	FISH20201106_c1_r0_Neolamprologus-cylindricus_sm	1970-01-07 01:00:00	9.881835008573145	74.50022158209617	0.1914469310879681	0.3436738311544427	0.3073112306298105	0.8335503855112826	Neolamprologus cylindricus	m	n
243	FISH20201106_c1_r0_Neolamprologus-cylindricus_sm	1970-01-07 01:30:00	7.110147015411321	104.50099722991689	0.13207756232686982	0.3743490304709141	0.30335151027589724	0.744300827569578	Neolamprologus cylindricus	m	n
244	FISH20201106_c1_r0_Neolamprologus-cylindricus_sm	1970-01-07 02:00:00	9.379922492253126	134.50002769929642	0.23511162816464462	0.2947205140989419	0.07290272371992078	0.5815091244707726	Neolamprologus cylindricus	m	n
245	FISH20201106_c1_r0_Neolamprologus-cylindricus_sm	1970-01-07 02:30:00	12.773553687193852	164.49952911196056	0.3497867154174284	0.08309788931361144	0.14316252819275263	0.5710399997420342	Neolamprologus cylindricus	m	n
246	FISH20201106_c1_r0_Neolamprologus-cylindricus_sm	1970-01-07 03:00:00	7.976231880772263	194.4998892089519	0.21404830489696433	0.21687347662308887	0.09312302715640415	0.5529678526299224	Neolamprologus cylindricus	m	n
247	FISH20201106_c1_r0_Neolamprologus-cylindricus_sm	1970-01-07 03:30:00	7.216654838061936	224.50019389507506	0.19605562018724723	0.3662400975015235	0.06776794590974129	0.4942595655575463	Neolamprologus cylindricus	m	n
248	FISH20201106_c1_r0_Neolamprologus-cylindricus_sm	1970-01-07 04:00:00	10.021055024950913	254.4996953077392	0.2783779292005983	0.15301091352279653	0.13521701818233886	0.5772800004975126	Neolamprologus cylindricus	m	n
249	FISH20201106_c1_r0_Neolamprologus-cylindricus_sm	1970-01-07 04:30:00	6.9673633181256776	284.50005539552404	0.11876800354531354	0.28561932195878575	0.3213116615207444	0.6698106601718511	Neolamprologus cylindricus	m	n
250	FISH20201106_c1_r0_Neolamprologus-cylindricus_sm	1970-01-07 05:00:00	7.709373763071591	314.5003600908537	0.17012907872140048	0.24486178051077503	0.2567222626377671	0.6163607132528723	Neolamprologus cylindricus	m	n
251	FISH20201106_c1_r0_Neolamprologus-cylindricus_sm	1970-01-07 05:30:00	11.970078450128858	344.4998615035178	0.32934463464628	0.04487286022935017	0.18928061278141098	0.5422815075466016	Neolamprologus cylindricus	m	n
252	FISH20201106_c1_r0_Neolamprologus-cylindricus_sm	1970-01-07 06:00:00	6.348916444131768	374.5002215820962	0.17693330378905384	0.27725459782849543	0.07918176498764329	0.6432860509694058	Neolamprologus cylindricus	m	n
253	FISH20201106_c1_r0_Neolamprologus-cylindricus_sm	1970-01-07 06:30:00	8.029094582637692	404.5005816852252	0.22203756024596974	0.15090576699351838	0.07763171513048346	0.5359399235084696	Neolamprologus cylindricus	m	n
254	FISH20201106_c1_r0_Neolamprologus-cylindricus_sm	1970-01-07 07:00:00	3.593039747333701	434.5000276992964	0.073569331338984	0.44446291064206966	0.028012406299250597	0.4936380302011236	Neolamprologus cylindricus	m	d
255	FISH20201106_c1_r0_Neolamprologus-cylindricus_sm	1970-01-07 07:30:00	3.8602671882944004	464.49952911196056	0.04354329400033239	0.6724281203257437	0.07070104431323573	0.5194618366464941	Neolamprologus cylindricus	m	d
256	FISH20201106_c1_r0_Neolamprologus-cylindricus_sm	1970-01-07 08:00:00	3.004562701945022	494.4998892089519	0.0242078440062043	0.845723465543984	0.06600973767067857	0.5029296285666708	Neolamprologus cylindricus	m	d
257	FISH20201106_c1_r0_Neolamprologus-cylindricus_sm	1970-01-07 08:30:00	3.484837426733191	524.5001938950751	0.02853027533100659	0.735471719018337	0.07535892151213673	0.5142277061838336	Neolamprologus cylindricus	m	d
258	FISH20201106_c1_r0_Neolamprologus-cylindricus_sm	1970-01-07 09:00:00	3.6716962968110276	554.4996953077392	0.051188299817184646	0.5707717023987591	0.071278582937166	0.5887958246276633	Neolamprologus cylindricus	m	d
259	FISH20201106_c1_r0_Neolamprologus-cylindricus_sm	1970-01-07 09:30:00	5.570294365064947	584.5	0.06514513627298914	0.4954021715045424	0.2500947445901425	0.42196751541977723	Neolamprologus cylindricus	m	d
260	FISH20201106_c1_r0_Neolamprologus-cylindricus_sm	1970-01-07 10:00:00	6.095665561408803	614.5003600908537	0.08592321755027423	0.42041992133399814	0.24626159016519178	0.4787014293412763	Neolamprologus cylindricus	m	d
261	FISH20201106_c1_r0_Neolamprologus-cylindricus_sm	1970-01-07 10:30:00	5.662598642000438	644.4998615035178	0.08459365132125644	0.3603678466566949	0.18375024921073324	0.48203334949221194	Neolamprologus cylindricus	m	d
262	FISH20201106_c1_r0_Neolamprologus-cylindricus_sm	1970-01-07 11:00:00	6.748275860030804	674.5002215820962	0.10719033902060714	0.2892754265455351	0.20479654749884366	0.5320639888554898	Neolamprologus cylindricus	m	d
263	FISH20201106_c1_r0_Neolamprologus-cylindricus_sm	1970-01-07 11:30:00	4.211604624381833	705.5609828830441	0.03459175761913282	0.6970835569869386	0.32059150619855087	0.4266470731848781	Neolamprologus cylindricus	m	d
264	FISH20201106_c1_r0_Neolamprologus-cylindricus_sm	1970-01-07 12:00:00	6.183498211103247	734.4994183147749	0.09938507561907928	0.36136502132845827	0.25777939716378717	0.4692601155123839	Neolamprologus cylindricus	m	d
265	FISH20201106_c1_r0_Neolamprologus-cylindricus_sm	1970-01-07 12:30:00	6.803442178572133	764.4997784179038	0.10209395080877465	0.25825393308220695	0.11931988559995117	0.635433821812071	Neolamprologus cylindricus	m	d
266	FISH20201106_c1_r0_Neolamprologus-cylindricus_sm	1970-01-07 13:00:00	6.3028456294924515	794.5001384964822	0.08963492327294886	0.3799789485347072	0.2007557097870053	0.48833318303155493	Neolamprologus cylindricus	m	d
267	FISH20201106_c1_r0_Neolamprologus-cylindricus_sm	1970-01-07 13:30:00	6.266514567374384	824.4995845105534	0.10016065591933965	0.3385961996565287	0.2231450345113274	0.41485495416027224	Neolamprologus cylindricus	m	d
268	FISH20201106_c1_r0_Neolamprologus-cylindricus_sm	1970-01-07 14:00:00	5.32551913435318	854.499944604476	0.07290050963882118	0.45895191668513186	0.22939900168641225	0.3316243257523935	Neolamprologus cylindricus	m	d
269	FISH20201106_c1_r0_Neolamprologus-cylindricus_sm	1970-01-07 14:30:00	7.461389655831197	884.5003046922608	0.1473048584565952	0.15073957121489115	0.24334089009947746	0.4506639826566807	Neolamprologus cylindricus	m	d
270	FISH20201106_c1_r0_Neolamprologus-cylindricus_sm	1970-01-07 15:00:00	6.687919655032743	914.4998061049249	0.1191623732757188	0.16281646446180267	0.1590174727825412	0.5423599984843127	Neolamprologus cylindricus	m	d
271	FISH20201106_c1_r0_Neolamprologus-cylindricus_sm	1970-01-07 15:30:00	2.4511999981111487	944.5001661865721	0.038001329492577	0.6938289386217593	0.03651742603868573	0.7985901090541146	Neolamprologus cylindricus	m	d
272	FISH20201106_c1_r0_Neolamprologus-cylindricus_sm	1970-01-07 16:00:00	1.36036038676195	974.5004708880394	0.015234613040828763	0.8279319705279485	0.04967980774366069	0.7324184618516377	Neolamprologus cylindricus	m	d
273	FISH20201106_c1_r0_Neolamprologus-cylindricus_sm	1970-01-07 16:30:00	4.245395214437055	1004.4999723007036	0.0600520746773032	0.5244584787546396	0.11035909732803174	0.5121692050393857	Neolamprologus cylindricus	m	d
274	FISH20201106_c1_r0_Neolamprologus-cylindricus_sm	1970-01-07 17:00:00	3.4189857130378596	1034.4994737133677	0.04470666445072295	0.6173619190072572	0.03542698548391183	0.6657653741748621	Neolamprologus cylindricus	m	d
275	FISH20201106_c1_r0_Neolamprologus-cylindricus_sm	1970-01-07 17:30:00	2.648239932926815	1064.4998338134278	0.034234433857744294	0.7243518723687126	0.04083089637255353	0.6905052647629535	Neolamprologus cylindricus	m	d
276	FISH20201106_c1_r0_Neolamprologus-cylindricus_sm	1970-01-07 18:00:00	3.9652078356364906	1094.5001384964821	0.046479419422746665	0.6684948202315661	0.0697175119596256	0.5904770164368017	Neolamprologus cylindricus	m	d
277	FISH20201106_c1_r0_Neolamprologus-cylindricus_sm	1970-01-07 18:30:00	6.281416090856151	1124.4996399091463	0.10082543903384854	0.33915018558528615	0.08076418212270788	0.6571992659744404	Neolamprologus cylindricus	m	d
278	FISH20201106_c1_r0_Neolamprologus-cylindricus_sm	1970-01-07 19:00:00	19.16831173739586	1154.5	0.49252160425437624	0.0	0.26585186871990846	0.546615621399576	Neolamprologus cylindricus	m	n
279	FISH20201106_c1_r0_Neolamprologus-cylindricus_sm	1970-01-07 19:30:00	10.371337143010559	1184.5003600908537	0.2747216220707994	0.08448285413550496	0.09729477392231858	0.5925168018403844	Neolamprologus cylindricus	m	n
280	FISH20201106_c1_r0_Neolamprologus-cylindricus_sm	1970-01-07 20:00:00	10.874167646013657	1214.4998615035179	0.2342806492715085	0.18203977618968478	0.28219276089668843	0.597698873750054	Neolamprologus cylindricus	m	n
281	FISH20201106_c1_r0_Neolamprologus-cylindricus_sm	1970-01-07 20:30:00	10.622202720074606	1244.5001661865722	0.1973188566363838	0.24601152226900067	0.44124011007455366	0.7771555538561999	Neolamprologus cylindricus	m	n
282	FISH20201106_c1_r0_Neolamprologus-cylindricus_sm	1970-01-07 21:00:00	8.408414248735685	1274.5005262866323	0.1614868982327849	0.17915904936014626	0.37561311646276374	0.8061227768721735	Neolamprologus cylindricus	m	n
283	FISH20201106_c1_r0_Neolamprologus-cylindricus_sm	1970-01-07 21:30:00	5.18091632755352	1304.5000276992964	0.12625339316381365	0.41222092958838846	0.10342809478268389	0.41331784476206945	Neolamprologus cylindricus	m	n
284	FISH20201106_c1_r0_Neolamprologus-cylindricus_sm	1970-01-07 22:00:00	3.6146856231056765	1334.4995291119606	0.09700293612542242	0.5864495041825938	0.05968233621017175	0.4188706301859203	Neolamprologus cylindricus	m	n
285	FISH20201106_c1_r0_Neolamprologus-cylindricus_sm	1970-01-07 22:30:00	5.82830307349215	1364.499889208952	0.16164413915355638	0.33414580101927766	0.06693500048429375	0.5037481233471247	Neolamprologus cylindricus	m	n
286	FISH20201106_c1_r0_Neolamprologus-cylindricus_sm	1970-01-07 23:00:00	5.949890761049448	1394.500193895075	0.15073957121489115	0.30574483408121433	0.061462209368861334	0.4945312605276073	Neolamprologus cylindricus	m	n
287	FISH20201106_c1_r0_Neolamprologus-cylindricus_sm	1970-01-07 23:30:00	7.649537855079582	1424.499695307739	0.19982272450279762	0.235887208464905	0.07613263584183338	0.5663266275697738	Neolamprologus cylindricus	m	n
288	FISH20201106_c1_r0_Neolamprologus-cylindricus_sm	1970-01-08 00:00:00	12.48546364887102	14.500055395524042	0.3455018834478174	0.14552404165743407	0.15864668568911522	0.5260273739112611	Neolamprologus cylindricus	m	n
289	FISH20201106_c1_r0_Neolamprologus-cylindricus_sm	1970-01-08 00:30:00	6.246118289413442	44.50041548944657	0.1761121267519805	0.4249626059498089	0.10984272107273621	0.5659719498842348	Neolamprologus cylindricus	m	n
290	FISH20201106_c1_r0_Neolamprologus-cylindricus_sm	1970-01-08 01:00:00	1.6132581548861866	74.4998615035178	0.0373386515982494	0.6488837183535539	0.0173180728454998	0.6638292451821335	Neolamprologus cylindricus	m	n
291	FISH20201106_c1_r0_Neolamprologus-cylindricus_sm	1970-01-08 01:30:00	4.5490752770070255	104.4998615035178	0.12381585507728103	0.4432441415988034	0.05658912356440161	0.592489620825983	Neolamprologus cylindricus	m	n
292	FISH20201106_c1_r0_Neolamprologus-cylindricus_sm	1970-01-08 02:00:00	8.103715043274299	134.5005816852252	0.19888094842391002	0.16796853359924657	0.15015614441715677	0.6767929766102057	Neolamprologus cylindricus	m	n
293	FISH20201106_c1_r0_Neolamprologus-cylindricus_sm	1970-01-08 02:30:00	7.955019242161238	164.5000830978893	0.2079109190626558	0.34945432386017394	0.12123463725698318	0.5302618556731483	Neolamprologus cylindricus	m	n
294	FISH20201106_c1_r0_Neolamprologus-cylindricus_sm	1970-01-08 03:00:00	8.862813495920912	194.49958451055343	0.21073624729931859	0.2094066810703008	0.22847963703637533	0.6278738307989472	Neolamprologus cylindricus	m	n
295	FISH20201106_c1_r0_Neolamprologus-cylindricus_sm	1970-01-08 03:30:00	7.438796201310159	224.4998892089519	0.18291602038555285	0.31497894970086415	0.12366428786565722	0.6123152311662869	Neolamprologus cylindricus	m	n
296	FISH20201106_c1_r0_Neolamprologus-cylindricus_sm	1970-01-08 04:00:00	6.530340812615872	254.50024929366793	0.16713755470611047	0.421084704448507	0.09992890237474832	0.6495845508643675	Neolamprologus cylindricus	m	n
297	FISH20201106_c1_r0_Neolamprologus-cylindricus_sm	1970-01-08 04:30:00	4.657009623759308	284.49975070633207	0.12115672261924547	0.4794194227466622	0.08456458364639953	0.5471742628964742	Neolamprologus cylindricus	m	n
298	FISH20201106_c1_r0_Neolamprologus-cylindricus_sm	1970-01-08 05:00:00	4.5118635043117425	314.50005539552404	0.12718812319964548	0.39436073565255925	0.06488528316732536	0.5691017126314483	Neolamprologus cylindricus	m	n
299	FISH20201106_c1_r0_Neolamprologus-cylindricus_sm	1970-01-08 05:30:00	3.728308836980124	344.5004154894466	0.09672594316104371	0.546839510276439	0.04093740390251679	0.6146026429389302	Neolamprologus cylindricus	m	n
300	FISH20201106_c1_r0_Neolamprologus-cylindricus_sm	1970-01-08 06:00:00	5.740237635555223	373.65255248091603	0.16776001908396945	0.41042461832061067	0.07091976590711724	0.6196524713938811	Neolamprologus cylindricus	m	n
301	FISH20201106_c1_r0_Neolamprologus-cylindricus_sm	1970-01-08 06:30:00	9.629433787456882	404.5005262866323	0.2718962938341366	0.21566672206525955	0.1229192354861442	0.6175129118456288	Neolamprologus cylindricus	m	n
302	FISH20201106_c1_r0_Neolamprologus-cylindricus_sm	1970-01-08 07:00:00	4.89805645934828	434.5000276992964	0.11644784222480749	0.5610769486455044	0.05930133251860572	0.5628803974325773	Neolamprologus cylindricus	m	d
303	FISH20201106_c1_r0_Neolamprologus-cylindricus_sm	1970-01-08 07:30:00	3.113783759526323	460.61779439252336	0.03753271028037383	0.6625794392523364	0.07728837651799328	0.4909972603803997	Neolamprologus cylindricus	m	d
304	FISH20201106_c1_r1_Neolamprologus-cylindricus_sf	1970-01-02 00:00:00	7.196559371381194	14.500249293667942	0.146917068306465	0.1957232286299928	0.058103322026624646	0.5915623282365499	Neolamprologus cylindricus	f	n
305	FISH20201106_c1_r1_Neolamprologus-cylindricus_sf	1970-01-02 00:30:00	29.0114682978584	44.49975070633206	0.5825162040884162	0.0	0.3045680901882754	0.7009741784298639	Neolamprologus cylindricus	f	n
306	FISH20201106_c1_r1_Neolamprologus-cylindricus_sf	1970-01-02 01:00:00	41.997280834724336	74.50005539552404	0.7117770884112564	0.0	0.34458091301982274	0.8167723135924582	Neolamprologus cylindricus	f	n
307	FISH20201106_c1_r1_Neolamprologus-cylindricus_sf	1970-01-02 01:30:00	48.18824192915733	104.50041548944657	0.8043321699628829	0.0	0.5162343274761622	0.9018485758377491	Neolamprologus cylindricus	f	n
308	FISH20201106_c1_r1_Neolamprologus-cylindricus_sf	1970-01-02 02:00:00	51.610174089258656	134.4999169021107	0.8864882831976068	0.0	0.7569230383382102	0.8977874246888983	Neolamprologus cylindricus	f	n
309	FISH20201106_c1_r1_Neolamprologus-cylindricus_sf	1970-01-02 02:30:00	41.72696282559285	164.4994183147748	0.7941942274666224	0.0	0.6254161045455557	0.8537216573436917	Neolamprologus cylindricus	f	n
310	FISH20201106_c1_r1_Neolamprologus-cylindricus_sf	1970-01-02 03:00:00	32.03455098039417	194.49977841790383	0.6499556835807667	0.0	0.30319545667815995	0.8444008576879337	Neolamprologus cylindricus	f	n
311	FISH20201106_c1_r1_Neolamprologus-cylindricus_sf	1970-01-02 03:30:00	37.21333312615448	224.5000830978893	0.7104869536313778	0.0	0.37368108887283585	0.8682320105780418	Neolamprologus cylindricus	f	n
312	FISH20201106_c1_r1_Neolamprologus-cylindricus_sf	1970-01-02 04:00:00	52.03842418882913	254.49958451055343	0.8375713256883275	0.0	0.47018404872917446	0.9051935174536668	Neolamprologus cylindricus	f	n
313	FISH20201106_c1_r1_Neolamprologus-cylindricus_sf	1970-01-02 04:30:00	40.364353499907594	284.49994460447596	0.790272545978285	0.0	0.45309503046595123	0.7773080868144082	Neolamprologus cylindricus	f	n
314	FISH20201106_c1_r1_Neolamprologus-cylindricus_sf	1970-01-02 05:00:00	31.554366215478424	314.50024929366793	0.6719849315827378	0.0	0.2787683781657114	0.681795619867355	Neolamprologus cylindricus	f	n
315	FISH20201106_c1_r1_Neolamprologus-cylindricus_sf	1970-01-02 05:30:00	7.952725567858788	344.49975070633207	0.17511495208021716	0.09672594316104371	0.05103480285641057	0.5557497860586836	Neolamprologus cylindricus	f	n
316	FISH20201106_c1_r1_Neolamprologus-cylindricus_sf	1970-01-02 06:00:00	9.226380428358187	374.5001107910481	0.20285840904054953	0.03971859073786838	0.06064182936655021	0.4501198788797528	Neolamprologus cylindricus	f	n
317	FISH20201106_c1_r1_Neolamprologus-cylindricus_sf	1970-01-02 06:30:00	12.252489410007525	404.50047088803944	0.2900116337045039	0.006647831145088915	0.08350377527918058	0.42893583963770227	Neolamprologus cylindricus	f	n
318	FISH20201106_c1_r1_Neolamprologus-cylindricus_sf	1970-01-02 07:00:00	7.206568221254034	434.49991690211067	0.13882887374660682	0.38867652761619853	0.06548343843986373	0.5094523451876694	Neolamprologus cylindricus	f	d
319	FISH20201106_c1_r1_Neolamprologus-cylindricus_sf	1970-01-02 07:30:00	2.6112595327336128	464.4994183147748	0.04082876294942109	0.8500360090853692	0.059460905022525976	0.8672527901347892	Neolamprologus cylindricus	f	d
320	FISH20201106_c1_r1_Neolamprologus-cylindricus_sf	1970-01-02 08:00:00	0.8769960472626201	494.4997784179038	0.00022158209616662973	1.0	0.04717026782709121	0.9100377086368285	Neolamprologus cylindricus	f	d
321	FISH20201106_c1_r1_Neolamprologus-cylindricus_sf	1970-01-02 08:30:00	1.2083308930202856	524.5001384964822	0.002215943715029638	1.0	0.0447948455958149	0.9032025150503725	Neolamprologus cylindricus	f	d
322	FISH20201106_c1_r1_Neolamprologus-cylindricus_sf	1970-01-02 09:00:00	0.2777213411998703	554.4995845105534	0.0019389507506509334	1.0	0.038642912883636006	0.8996212048436554	Neolamprologus cylindricus	f	d
323	FISH20201106_c1_r1_Neolamprologus-cylindricus_sf	1970-01-02 09:30:00	0.6253008376257048	584.499944604476	0.0011079104808331486	1.0	0.039271379808450066	0.8945395639519594	Neolamprologus cylindricus	f	d
324	FISH20201106_c1_r1_Neolamprologus-cylindricus_sf	1970-01-02 10:00:00	1.8453892791422482	614.5003046922608	0.020719073735527116	0.883662954960944	0.04717086515000174	0.8995874082472105	Neolamprologus cylindricus	f	d
325	FISH20201106_c1_r1_Neolamprologus-cylindricus_sf	1970-01-02 10:30:00	1.1288562889171174	644.4998061049249	0.003933300094177608	0.9810536812364966	0.0560243201692502	0.9096416342854348	Neolamprologus cylindricus	f	d
326	FISH20201106_c1_r1_Neolamprologus-cylindricus_sf	1970-01-02 11:00:00	1.9631891715491046	674.5001107910481	0.0032129403944161313	0.9675382229115888	0.05922171095378877	0.9052852290668891	Neolamprologus cylindricus	f	d
327	FISH20201106_c1_r1_Neolamprologus-cylindricus_sf	1970-01-02 11:30:00	2.058434956182259	704.5004708880394	0.006204642402082987	0.9647664949310287	0.056212229945746914	0.8979858215615221	Neolamprologus cylindricus	f	d
328	FISH20201106_c1_r1_Neolamprologus-cylindricus_sf	1970-01-02 12:00:00	2.8417930122760193	734.4999723007036	0.01218769043266301	0.9077059442690155	0.05166839449956384	0.6663595911012473	Neolamprologus cylindricus	f	d
329	FISH20201106_c1_r1_Neolamprologus-cylindricus_sf	1970-01-02 12:30:00	2.9835086666295068	764.4994183147749	0.00637083818071021	0.9622181596587447	0.05518445905972889	0.3706727264041732	Neolamprologus cylindricus	f	d
330	FISH20201106_c1_r1_Neolamprologus-cylindricus_sf	1970-01-02 13:00:00	2.650351507783249	794.4997784179038	0.009749612231331709	0.9092621316197651	0.05208560179855959	0.6161346507370814	Neolamprologus cylindricus	f	d
331	FISH20201106_c1_r1_Neolamprologus-cylindricus_sf	1970-01-02 13:30:00	3.92793008703255	824.5001384964822	0.03761564456262811	0.7761342861891308	0.18192778848975963	0.7563278592533175	Neolamprologus cylindricus	f	d
332	FISH20201106_c1_r1_Neolamprologus-cylindricus_sf	1970-01-02 14:00:00	5.723056633508687	854.4996399091463	0.07068860450944546	0.6149797795136004	0.28393854311859124	0.8637930791586872	Neolamprologus cylindricus	f	d
333	FISH20201106_c1_r1_Neolamprologus-cylindricus_sf	1970-01-02 14:30:00	5.357418017505478	884.499944604476	0.04126966541103479	0.7192554841568801	0.21823007173799597	0.6916165600206005	Neolamprologus cylindricus	f	d
334	FISH20201106_c1_r1_Neolamprologus-cylindricus_sf	1970-01-02 15:00:00	6.6582819547682845	914.5003046922608	0.0747881003822503	0.5193064096171958	0.29839936163042696	0.32234905286942156	Neolamprologus cylindricus	f	d
335	FISH20201106_c1_r1_Neolamprologus-cylindricus_sf	1970-01-02 15:30:00	5.160740688742485	944.4998061049249	0.03606448396210736	0.7199601130131295	0.21343673028298493	0.34368026516753913	Neolamprologus cylindricus	f	d
336	FISH20201106_c1_r1_Neolamprologus-cylindricus_sf	1970-01-02 16:00:00	5.295208794044606	974.5001107910481	0.048914247728783514	0.5896299578994018	0.3231451070673256	0.8368064808738169	Neolamprologus cylindricus	f	d
337	FISH20201106_c1_r1_Neolamprologus-cylindricus_sf	1970-01-02 16:30:00	6.2975215828886135	1004.5004708880394	0.09439920226026259	0.49238269347958563	0.34929217582973576	0.5011960482055043	Neolamprologus cylindricus	f	d
338	FISH20201106_c1_r1_Neolamprologus-cylindricus_sf	1970-01-02 17:00:00	5.956400905507076	1034.4999723007036	0.0746773031964988	0.49703617528114785	0.3362750938561719	0.3460062116334225	Neolamprologus cylindricus	f	d
339	FISH20201106_c1_r1_Neolamprologus-cylindricus_sf	1970-01-02 17:30:00	4.933866007266876	1064.4994183147749	0.04481746163647443	0.5843443576533156	0.3144654297700551	0.31115175793082045	Neolamprologus cylindricus	f	d
340	FISH20201106_c1_r1_Neolamprologus-cylindricus_sf	1970-01-02 18:00:00	4.5102440682216836	1094.4997784179038	0.04786173277199202	0.6599822734323066	0.2572885589354409	0.5233700264246245	Neolamprologus cylindricus	f	d
341	FISH20201106_c1_r1_Neolamprologus-cylindricus_sf	1970-01-02 18:30:00	4.084879115047932	1124.5001384964821	0.03484571491884106	0.7137554706110465	0.30036950385242805	0.7154211357601553	Neolamprologus cylindricus	f	d
342	FISH20201106_c1_r1_Neolamprologus-cylindricus_sf	1970-01-02 19:00:00	8.066616729345505	1154.4996399091463	0.1855852861337322	0.06930363968755193	0.04533767664651057	0.5070213214672106	Neolamprologus cylindricus	f	n
343	FISH20201106_c1_r1_Neolamprologus-cylindricus_sf	1970-01-02 19:30:00	5.382444110910497	1184.499944604476	0.11151118989585641	0.35613782406381567	0.04852306644224861	0.6671744766235926	Neolamprologus cylindricus	f	n
344	FISH20201106_c1_r1_Neolamprologus-cylindricus_sf	1970-01-02 20:00:00	7.798761102194636	1214.500304692261	0.15921555592487951	0.17212342806492714	0.13252252175029738	0.6388665299603083	Neolamprologus cylindricus	f	n
345	FISH20201106_c1_r1_Neolamprologus-cylindricus_sf	1970-01-02 20:30:00	11.11386820667819	1244.499806104925	0.2446955847321478	0.03606448396210736	0.24728157993612335	0.5555464107272854	Neolamprologus cylindricus	f	n
346	FISH20201106_c1_r1_Neolamprologus-cylindricus_sf	1970-01-02 21:00:00	22.33809890056715	1274.500110791048	0.5404941280744516	0.0008309328606248615	0.2679047381109141	0.6391612355044719	Neolamprologus cylindricus	f	n
347	FISH20201106_c1_r1_Neolamprologus-cylindricus_sf	1970-01-02 21:30:00	28.7403879757921	1304.5004708880394	0.6086089413328901	0.0	0.23743821033020676	0.6361021613607248	Neolamprologus cylindricus	f	n
348	FISH20201106_c1_r1_Neolamprologus-cylindricus_sf	1970-01-02 22:00:00	34.254018190891145	1334.4999723007036	0.6568057171347848	0.0	0.34702747306347015	0.820598448507482	Neolamprologus cylindricus	f	n
349	FISH20201106_c1_r1_Neolamprologus-cylindricus_sf	1970-01-02 22:30:00	41.35937460085227	1364.4994183147749	0.6945875574760401	0.0	0.27857737589311427	0.8303018640529842	Neolamprologus cylindricus	f	n
350	FISH20201106_c1_r1_Neolamprologus-cylindricus_sf	1970-01-02 23:00:00	47.68779304849872	1394.4997784179038	0.7862840682472856	0.0	0.4068279577629672	0.8991735557420397	Neolamprologus cylindricus	f	n
351	FISH20201106_c1_r1_Neolamprologus-cylindricus_sf	1970-01-02 23:30:00	49.14989599881641	1424.5001384964821	0.837460528502576	0.0	0.4651989690464712	0.8426463876039311	Neolamprologus cylindricus	f	n
352	FISH20201106_c1_r1_Neolamprologus-cylindricus_sf	1970-01-03 00:00:00	42.83375479459489	14.499584510553431	0.7377984599191181	0.0	0.3888278022838517	0.8588439086916686	Neolamprologus cylindricus	f	n
353	FISH20201106_c1_r1_Neolamprologus-cylindricus_sf	1970-01-03 00:30:00	20.732613554096382	44.49994460447596	0.35131841347219145	0.1712829603368048	0.1925713887991346	0.7173293510695453	Neolamprologus cylindricus	f	n
354	FISH20201106_c1_r1_Neolamprologus-cylindricus_sf	1970-01-03 01:00:00	4.443372333096241	74.50030469226081	0.08248850479197828	0.4996399091463077	0.03507917474827603	0.5498768996658996	Neolamprologus cylindricus	f	n
355	FISH20201106_c1_r1_Neolamprologus-cylindricus_sf	1970-01-03 01:30:00	3.6254932744911526	104.49975070633207	0.043875685557586835	0.6825106642291285	0.03043025658437783	0.5153950359259061	Neolamprologus cylindricus	f	n
356	FISH20201106_c1_r1_Neolamprologus-cylindricus_sf	1970-01-03 02:00:00	7.1213143043312845	134.5001107910481	0.10951695103035675	0.24861511189895857	0.045449705661237176	0.4390934415983379	Neolamprologus cylindricus	f	n
357	FISH20201106_c1_r1_Neolamprologus-cylindricus_sf	1970-01-03 02:30:00	6.659887513522378	164.50047088803944	0.09074289513046369	0.28397318708104813	0.06447935878589096	0.5626808067602794	Neolamprologus cylindricus	f	n
358	FISH20201106_c1_r1_Neolamprologus-cylindricus_sf	1970-01-03 03:00:00	6.849506251140075	194.49997230070358	0.08880394437981275	0.2712315107196277	0.058764930436670325	0.5165959037030492	Neolamprologus cylindricus	f	n
359	FISH20201106_c1_r1_Neolamprologus-cylindricus_sf	1970-01-03 03:30:00	10.182401106984665	224.4994183147748	0.22137277713146086	0.062157221206581355	0.13046170203208107	0.30907484032123084	Neolamprologus cylindricus	f	n
360	FISH20201106_c1_r1_Neolamprologus-cylindricus_sf	1970-01-03 04:00:00	8.462045659383683	254.49977841790383	0.15056503434522492	0.05849767338799025	0.1505942400083301	0.2794633222316285	Neolamprologus cylindricus	f	n
361	FISH20201106_c1_r1_Neolamprologus-cylindricus_sf	1970-01-03 04:30:00	7.41086646160031	284.5001384964822	0.11871918453271287	0.2400975015234613	0.16336640264237035	0.3106426840544134	Neolamprologus cylindricus	f	n
362	FISH20201106_c1_r1_Neolamprologus-cylindricus_sf	1970-01-03 05:00:00	7.100924228295313	314.4996399091463	0.10464794194227467	0.298764611378871	0.22382793482776264	0.34871147427731225	Neolamprologus cylindricus	f	n
363	FISH20201106_c1_r1_Neolamprologus-cylindricus_sf	1970-01-03 05:30:00	7.30216439058844	344.49994460447596	0.10752271216485708	0.20839796144471526	0.24456671494066665	0.3503150448311844	Neolamprologus cylindricus	f	n
364	FISH20201106_c1_r1_Neolamprologus-cylindricus_sf	1970-01-03 06:00:00	7.518893358288346	374.50030469226084	0.107140878621683	0.22973796465569774	0.11119029353159084	0.5137389569578332	Neolamprologus cylindricus	f	n
365	FISH20201106_c1_r1_Neolamprologus-cylindricus_sf	1970-01-03 06:30:00	7.254583930583613	404.4998061049249	0.09423300648163536	0.3358262700127417	0.0627776378262224	0.4151339434287252	Neolamprologus cylindricus	f	n
366	FISH20201106_c1_r1_Neolamprologus-cylindricus_sf	1970-01-03 07:00:00	5.152594994555213	434.5001107910481	0.07096166629736317	0.37934854863727013	0.09549295508613571	0.6656309221840301	Neolamprologus cylindricus	f	d
367	FISH20201106_c1_r1_Neolamprologus-cylindricus_sf	1970-01-03 07:30:00	1.9103118165098942	464.50047088803944	0.02033128358539693	0.8646612376045648	0.06686229195566397	0.8702412423351611	Neolamprologus cylindricus	f	d
368	FISH20201106_c1_r1_Neolamprologus-cylindricus_sf	1970-01-03 08:00:00	4.58597250708344	494.4999723007036	0.0508559082599302	0.5892194338263808	0.21067022688030732	0.6831335306508373	Neolamprologus cylindricus	f	d
369	FISH20201106_c1_r1_Neolamprologus-cylindricus_sf	1970-01-03 08:30:00	4.2776615164138665	524.4994183147749	0.04110575591379979	0.6732590992188798	0.30466077812476483	0.7317978518893852	Neolamprologus cylindricus	f	d
370	FISH20201106_c1_r1_Neolamprologus-cylindricus_sf	1970-01-03 09:00:00	3.8144578375727587	554.4997784179038	0.03085530689120319	0.7044648792377576	0.3054213170865169	0.7317352589650418	Neolamprologus cylindricus	f	d
371	FISH20201106_c1_r1_Neolamprologus-cylindricus_sf	1970-01-03 09:30:00	4.150848476124436	584.5001384964822	0.03346075009694754	0.7299872583236385	0.19287639177059154	0.44906141754934026	Neolamprologus cylindricus	f	d
372	FISH20201106_c1_r1_Neolamprologus-cylindricus_sf	1970-01-03 10:00:00	2.764201479856706	613.571241128407	0.007395479215124948	0.9591459414325759	0.04244881344392458	0.28562957306765807	Neolamprologus cylindricus	f	d
373	FISH20201106_c1_r1_Neolamprologus-cylindricus_sf	1970-01-03 10:30:00	3.822945790782133	644.5001938950751	0.025150961165586395	0.8342474101157831	0.052420085148747776	0.3756454121438188	Neolamprologus cylindricus	f	d
374	FISH20201106_c1_r1_Neolamprologus-cylindricus_sf	1970-01-03 11:00:00	5.7014646366520445	674.4996953077392	0.08005096670544568	0.3953797573541632	0.07042720728074249	0.6330961256681743	Neolamprologus cylindricus	f	d
375	FISH20201106_c1_r1_Neolamprologus-cylindricus_sf	1970-01-03 11:30:00	4.527996021563205	704.500055395524	0.04946820296920009	0.599434965654775	0.04349572422742984	0.582714255693867	Neolamprologus cylindricus	f	d
376	FISH20201106_c1_r1_Neolamprologus-cylindricus_sf	1970-01-03 12:00:00	3.7038246807396438	734.5003600908537	0.02509556257271065	0.7922552767159714	0.04039597136352896	0.47838189078258103	Neolamprologus cylindricus	f	d
377	FISH20201106_c1_r1_Neolamprologus-cylindricus_sf	1970-01-03 12:30:00	3.528633092675918	764.4998615035178	0.025760345687219546	0.8224475098332502	0.06350361336925331	0.5107529939867653	Neolamprologus cylindricus	f	d
378	FISH20201106_c1_r1_Neolamprologus-cylindricus_sf	1970-01-03 13:00:00	4.109123420577608	794.5002215820962	0.03462220252603589	0.716042543762464	0.05744559492888208	0.4694052533174584	Neolamprologus cylindricus	f	d
379	FISH20201106_c1_r1_Neolamprologus-cylindricus_sf	1970-01-03 13:30:00	3.653076752978123	824.5005816852251	0.03407013461858069	0.7555814082322309	0.06577309053828555	0.5568323889620824	Neolamprologus cylindricus	f	d
380	FISH20201106_c1_r1_Neolamprologus-cylindricus_sf	1970-01-03 14:00:00	2.9390661048350673	854.5000276992964	0.008586781895739849	0.9350174505567559	0.03935585881390557	0.4799882381266599	Neolamprologus cylindricus	f	d
381	FISH20201106_c1_r1_Neolamprologus-cylindricus_sf	1970-01-03 14:30:00	3.8357046941906234	884.4995291119606	0.020940668107030082	0.8660462024264584	0.0400425473892088	0.4966481203193855	Neolamprologus cylindricus	f	d
382	FISH20201106_c1_r1_Neolamprologus-cylindricus_sf	1970-01-03 15:00:00	2.829662144391945	914.4998338134279	0.0024927985818745846	1.0	0.03927733126269156	0.5195973052566679	Neolamprologus cylindricus	f	d
383	FISH20201106_c1_r1_Neolamprologus-cylindricus_sf	1970-01-03 15:30:00	2.9530848690829004	944.5001938950751	0.005318264916071132	0.9855963658523074	0.03869357577916198	0.5637305200593219	Neolamprologus cylindricus	f	d
384	FISH20201106_c1_r1_Neolamprologus-cylindricus_sf	1970-01-03 16:00:00	3.983183121937562	974.4996953077392	0.032186582460805496	0.7647221760567282	0.04319471145031576	0.6878674857184304	Neolamprologus cylindricus	f	d
385	FISH20201106_c1_r1_Neolamprologus-cylindricus_sf	1970-01-03 16:30:00	3.115369802757818	1004.5	0.010912918236206515	0.9395634832705517	0.04377222566834664	0.669611032331055	Neolamprologus cylindricus	f	d
386	FISH20201106_c1_r1_Neolamprologus-cylindricus_sf	1970-01-03 17:00:00	3.8985108308718006	1034.5003600908537	0.028031687995124923	0.8332502354440198	0.11713829926415864	0.7274253946745868	Neolamprologus cylindricus	f	d
387	FISH20201106_c1_r1_Neolamprologus-cylindricus_sf	1970-01-03 17:30:00	3.4422707170675406	1064.4998615035179	0.03877901501301867	0.7325355935959227	0.06613588138827381	0.8840098282168224	Neolamprologus cylindricus	f	d
388	FISH20201106_c1_r1_Neolamprologus-cylindricus_sf	1970-01-03 18:00:00	3.5585816923926687	1094.5002215820962	0.04315311322845114	0.661865721249723	0.06281898456988656	0.7767631876300836	Neolamprologus cylindricus	f	d
389	FISH20201106_c1_r1_Neolamprologus-cylindricus_sf	1970-01-03 18:30:00	3.331291651230478	1124.5005262866323	0.035621295219101436	0.7321478034457924	0.053085815311919596	0.7858300390695325	Neolamprologus cylindricus	f	d
390	FISH20201106_c1_r1_Neolamprologus-cylindricus_sf	1970-01-03 19:00:00	8.46415677573562	1154.5000276992964	0.19455985817960225	0.13722231455321035	0.03908422852599082	0.42729648273671433	Neolamprologus cylindricus	f	n
391	FISH20201106_c1_r1_Neolamprologus-cylindricus_sf	1970-01-03 19:30:00	6.819916285891449	1184.4995291119606	0.15168134729377875	0.18890920170627665	0.0327529100531626	0.4542329238604137	Neolamprologus cylindricus	f	n
392	FISH20201106_c1_r1_Neolamprologus-cylindricus_sf	1970-01-03 20:00:00	7.39129894316439	1214.4998338134278	0.1401506758253933	0.17421892311101264	0.04400019650331995	0.5604206818711964	Neolamprologus cylindricus	f	n
393	FISH20201106_c1_r1_Neolamprologus-cylindricus_sf	1970-01-03 20:30:00	9.481446371802157	1244.500193895075	0.16237327571879676	0.034901113511716805	0.06223480304689057	0.47696594300003736	Neolamprologus cylindricus	f	n
394	FISH20201106_c1_r1_Neolamprologus-cylindricus_sf	1970-01-03 21:00:00	8.563248056108005	1274.499695307739	0.1145642900670323	0.18087640573929423	0.0735811571131081	0.376116459070239	Neolamprologus cylindricus	f	n
395	FISH20201106_c1_r1_Neolamprologus-cylindricus_sf	1970-01-03 21:30:00	7.463931940829172	1304.5	0.06669621094615555	0.4879791712829603	0.06361588648393639	0.31489522090209804	Neolamprologus cylindricus	f	n
396	FISH20201106_c1_r1_Neolamprologus-cylindricus_sf	1970-01-03 22:00:00	11.016861442834312	1334.5003600908537	0.22270234336047864	0.010193341089136335	0.059583170828148936	0.5035409551840121	Neolamprologus cylindricus	f	n
397	FISH20201106_c1_r1_Neolamprologus-cylindricus_sf	1970-01-03 22:30:00	9.6405934978364	1364.4998615035179	0.14652927815633482	0.21018226137056117	0.05724968368038426	0.29860657179842903	Neolamprologus cylindricus	f	n
398	FISH20201106_c1_r1_Neolamprologus-cylindricus_sf	1970-01-03 23:00:00	9.430511795237761	1394.5002215820962	0.1576002658985154	0.1532794150232661	0.0587854444054337	0.4278937753225236	Neolamprologus cylindricus	f	n
399	FISH20201106_c1_r1_Neolamprologus-cylindricus_sf	1970-01-03 23:30:00	8.373917698686608	1424.5005262866323	0.1090244307794582	0.24619134673979282	0.054883493157263756	0.3648521350119855	Neolamprologus cylindricus	f	n
400	FISH20201106_c1_r1_Neolamprologus-cylindricus_sf	1970-01-04 00:00:00	9.35367176355135	14.500027699296439	0.14952080217162483	0.2215389729100881	0.062483542728902816	0.4010484008926026	Neolamprologus cylindricus	f	n
401	FISH20201106_c1_r1_Neolamprologus-cylindricus_sf	1970-01-04 00:30:00	8.565399866104853	44.499529111960555	0.1111849759016121	0.32158883164367624	0.05706277295513685	0.30406471021716885	Neolamprologus cylindricus	f	n
402	FISH20201106_c1_r1_Neolamprologus-cylindricus_sf	1970-01-04 01:00:00	9.32048146186123	73.63203721374046	0.14754293893129772	0.1539837786259542	0.054366056098120834	0.31716595983608764	Neolamprologus cylindricus	f	n
403	FISH20201106_c1_r1_Neolamprologus-cylindricus_sf	1970-01-04 01:30:00	8.882730194596403	104.49958451055343	0.12858013406459476	0.12869093125034625	0.05099902393711301	0.31178726347157054	Neolamprologus cylindricus	f	n
404	FISH20201106_c1_r1_Neolamprologus-cylindricus_sf	1970-01-04 02:00:00	9.245364224090476	134.49994460447596	0.1337801905606027	0.17266784843784622	0.05998244085439788	0.2687409641796825	Neolamprologus cylindricus	f	n
405	FISH20201106_c1_r1_Neolamprologus-cylindricus_sf	1970-01-04 02:30:00	8.462232443665727	164.50024929366793	0.10420475319926874	0.27544180377818406	0.05559578170668587	0.25208557694986455	Neolamprologus cylindricus	f	n
406	FISH20201106_c1_r1_Neolamprologus-cylindricus_sf	1970-01-04 03:00:00	10.183496899329642	194.49975070633207	0.17522574926596865	0.04431887430059277	0.09409673229256946	0.210748163822641	Neolamprologus cylindricus	f	n
407	FISH20201106_c1_r1_Neolamprologus-cylindricus_sf	1970-01-04 03:30:00	9.562323471583747	224.5001107910481	0.17006425880788834	0.251772656769333	0.0979945629848705	0.31157664417375686	Neolamprologus cylindricus	f	n
408	FISH20201106_c1_r1_Neolamprologus-cylindricus_sf	1970-01-04 04:00:00	9.10863263239392	254.50041548944657	0.15062877402913966	0.1960002215943715	0.06942781031585296	0.33328603797632045	Neolamprologus cylindricus	f	n
409	FISH20201106_c1_r1_Neolamprologus-cylindricus_sf	1970-01-04 04:30:00	9.223916826229393	284.49991690211067	0.14481192177718685	0.2645836795745388	0.04871818132610271	0.35867003337579684	Neolamprologus cylindricus	f	n
410	FISH20201106_c1_r1_Neolamprologus-cylindricus_sf	1970-01-04 05:00:00	7.551443116355506	314.4994183147748	0.09052130075896073	0.37438369065425736	0.042768308957158926	0.3167658703992757	Neolamprologus cylindricus	f	n
411	FISH20201106_c1_r1_Neolamprologus-cylindricus_sf	1970-01-04 05:30:00	8.865730521921313	344.4997784179038	0.18590737868380236	0.3382450697983603	0.06114638277913336	0.5399546860743772	Neolamprologus cylindricus	f	n
412	FISH20201106_c1_r1_Neolamprologus-cylindricus_sf	1970-01-04 06:00:00	4.8524711270748835	374.50008309788933	0.10647609550717411	0.3806437316492161	0.034449867182556645	0.6812940467433523	Neolamprologus cylindricus	f	n
413	FISH20201106_c1_r1_Neolamprologus-cylindricus_sf	1970-01-04 06:30:00	4.896489332955043	404.4995845105534	0.1004930474765941	0.4036341476926486	0.037856922101800354	0.6792164992372394	Neolamprologus cylindricus	f	n
414	FISH20201106_c1_r1_Neolamprologus-cylindricus_sf	1970-01-04 07:00:00	11.612625803083885	434.49994460447596	0.2808553068912032	0.19050520717925992	0.10088286814849762	0.637901543406146	Neolamprologus cylindricus	f	d
415	FISH20201106_c1_r1_Neolamprologus-cylindricus_sf	1970-01-04 07:30:00	7.702109875106417	464.50024929366793	0.14198659354052406	0.28613373220320204	0.10115889499896694	0.8184889702484378	Neolamprologus cylindricus	f	d
416	FISH20201106_c1_r1_Neolamprologus-cylindricus_sf	1970-01-04 08:00:00	11.697302841516963	494.49975070633207	0.24314442413162707	0.09982826436208521	0.097122528785796	0.7599746561146948	Neolamprologus cylindricus	f	d
417	FISH20201106_c1_r1_Neolamprologus-cylindricus_sf	1970-01-04 08:30:00	12.116231599551572	524.5001107910481	0.28883226235320186	0.01573232882783071	0.03721809921502954	0.7981475451956392	Neolamprologus cylindricus	f	d
418	FISH20201106_c1_r1_Neolamprologus-cylindricus_sf	1970-01-04 09:00:00	2.456487695055196	554.5004154894466	0.04947094343803667	0.6991302420918508	0.03934601723007322	0.8639540846293424	Neolamprologus cylindricus	f	d
419	FISH20201106_c1_r1_Neolamprologus-cylindricus_sf	1970-01-04 09:30:00	5.414732513834272	584.4999169021107	0.10248739682012077	0.59065979724115	0.09209203583761794	0.8111705895685021	Neolamprologus cylindricus	f	d
420	FISH20201106_c1_r1_Neolamprologus-cylindricus_sf	1970-01-04 10:00:00	4.3613866558512235	614.4994183147749	0.06725389175114953	0.5751481912359426	0.12718049569500264	0.7779837203158274	Neolamprologus cylindricus	f	d
421	FISH20201106_c1_r1_Neolamprologus-cylindricus_sf	1970-01-04 10:30:00	4.21548687000439	644.4997784179038	0.059660979392865056	0.6879570130733437	0.07028095930219538	0.8219804736212775	Neolamprologus cylindricus	f	d
422	FISH20201106_c1_r1_Neolamprologus-cylindricus_sf	1970-01-04 11:00:00	3.3880647498725596	674.5000830978893	0.0649271508503684	0.5085036840064262	0.041224024211081865	0.8368903966618794	Neolamprologus cylindricus	f	d
423	FISH20201106_c1_r1_Neolamprologus-cylindricus_sf	1970-01-04 11:30:00	3.559000541328156	704.4995845105534	0.05639576754750429	0.551105201927871	0.19104838643008973	0.72528041451805	Neolamprologus cylindricus	f	d
424	FISH20201106_c1_r1_Neolamprologus-cylindricus_sf	1970-01-04 12:00:00	3.285300675125293	734.499944604476	0.03523155329049413	0.7701085752271216	0.3227473280749291	0.6485808366926656	Neolamprologus cylindricus	f	d
425	FISH20201106_c1_r1_Neolamprologus-cylindricus_sf	1970-01-04 12:30:00	7.495885702743566	764.5002492936679	0.12409284804165974	0.3603678466566949	0.07296471399454135	0.7582214862121429	Neolamprologus cylindricus	f	d
426	FISH20201106_c1_r1_Neolamprologus-cylindricus_sf	1970-01-04 13:00:00	9.199993124730817	794.4997507063321	0.16120990526840617	0.2730042656916514	0.07333915291935811	0.6210469434870939	Neolamprologus cylindricus	f	d
427	FISH20201106_c1_r1_Neolamprologus-cylindricus_sf	1970-01-04 13:30:00	6.1739500317382285	824.5001107910481	0.09001772656769333	0.4130844227786395	0.04880593722207815	0.4807957228676855	Neolamprologus cylindricus	f	d
428	FISH20201106_c1_r1_Neolamprologus-cylindricus_sf	1970-01-04 14:00:00	3.8783830623640627	854.5004154894466	0.05323804775358706	0.612265248462689	0.11228911043686221	0.6066525706621472	Neolamprologus cylindricus	f	d
429	FISH20201106_c1_r1_Neolamprologus-cylindricus_sf	1970-01-04 14:30:00	7.96691471414914	884.4999169021107	0.13423079053792034	0.27871032075785274	0.0686064360761553	0.53330720636726	Neolamprologus cylindricus	f	d
430	FISH20201106_c1_r1_Neolamprologus-cylindricus_sf	1970-01-04 15:00:00	3.628940856745928	914.4994183147749	0.054179823832474654	0.6506564733255775	0.056458989621008	0.7628358560181261	Neolamprologus cylindricus	f	d
431	FISH20201106_c1_r1_Neolamprologus-cylindricus_sf	1970-01-04 15:30:00	5.353448640632243	944.4997784179038	0.07904941280744515	0.45064258807888324	0.0681651446918415	0.5697375099510684	Neolamprologus cylindricus	f	d
432	FISH20201106_c1_r1_Neolamprologus-cylindricus_sf	1970-01-04 16:00:00	6.298782435968502	974.5000830978893	0.10924602515096117	0.44451830923494545	0.07810332520132884	0.6628327968661791	Neolamprologus cylindricus	f	d
433	FISH20201106_c1_r1_Neolamprologus-cylindricus_sf	1970-01-04 16:30:00	8.501155690732501	1004.4995845105534	0.1596033460750097	0.20768932469115284	0.11241511305965805	0.6969132816516244	Neolamprologus cylindricus	f	d
434	FISH20201106_c1_r1_Neolamprologus-cylindricus_sf	1970-01-04 17:00:00	9.363057067658652	1034.499944604476	0.18014624418346997	0.04403944161311766	0.08587762541451442	0.7319323208627699	Neolamprologus cylindricus	f	d
435	FISH20201106_c1_r1_Neolamprologus-cylindricus_sf	1970-01-04 17:30:00	11.368724842635435	1064.500249293668	0.17372998725832364	0.12691817627832253	0.06613235857552364	0.7690290086454726	Neolamprologus cylindricus	f	d
436	FISH20201106_c1_r1_Neolamprologus-cylindricus_sf	1970-01-04 18:00:00	8.645196107202155	1094.499750706332	0.0894133289014459	0.36236219600022157	0.06392873218438137	0.7189837503132013	Neolamprologus cylindricus	f	d
437	FISH20201106_c1_r1_Neolamprologus-cylindricus_sf	1970-01-04 18:30:00	6.6145657756163585	1124.500055395524	0.0815976069133614	0.4983381342787503	0.11655962685321081	0.7685030582989484	Neolamprologus cylindricus	f	d
438	FISH20201106_c1_r1_Neolamprologus-cylindricus_sf	1970-01-04 19:00:00	12.501839241342484	1154.5004154894466	0.2835299983380422	0.029693645781397153	0.09098819815039953	0.5074655973728462	Neolamprologus cylindricus	f	n
439	FISH20201106_c1_r1_Neolamprologus-cylindricus_sf	1970-01-04 19:30:00	13.26095981951824	1184.4999169021107	0.23422525067863276	0.21134563182095176	0.13411905683138825	0.534760373162738	Neolamprologus cylindricus	f	n
440	FISH20201106_c1_r1_Neolamprologus-cylindricus_sf	1970-01-04 20:00:00	11.27576243366615	1214.5002215820962	0.24529138045645912	0.13721471305118546	0.14361161630259922	0.574400880960506	Neolamprologus cylindricus	f	n
441	FISH20201106_c1_r1_Neolamprologus-cylindricus_sf	1970-01-04 20:30:00	7.152452519863348	1244.5005816852251	0.13478477646667775	0.19001717356379147	0.05211545444608814	0.5079770928321293	Neolamprologus cylindricus	f	n
442	FISH20201106_c1_r1_Neolamprologus-cylindricus_sf	1970-01-04 21:00:00	8.696246514069738	1274.5000830978893	0.1724558196221816	0.165309401141211	0.04992455533266922	0.39845627528048205	Neolamprologus cylindricus	f	n
443	FISH20201106_c1_r1_Neolamprologus-cylindricus_sf	1970-01-04 21:30:00	11.76654116069791	1304.4995845105534	0.24973685668384024	0.04697800675862833	0.05902741852910258	0.34172293413592486	Neolamprologus cylindricus	f	n
444	FISH20201106_c1_r1_Neolamprologus-cylindricus_sf	1970-01-04 22:00:00	9.413355049240764	1334.499889208952	0.14308663859960116	0.1651340571681808	0.12189816651902162	0.35470375299802714	Neolamprologus cylindricus	f	n
445	FISH20201106_c1_r1_Neolamprologus-cylindricus_sf	1970-01-04 22:30:00	9.713755457391727	1364.500249293668	0.1502963824718852	0.15334330508005098	0.05224921354148404	0.28770680084595995	Neolamprologus cylindricus	f	n
446	FISH20201106_c1_r1_Neolamprologus-cylindricus_sf	1970-01-04 23:00:00	10.532284652787954	1394.499695307739	0.18021162262478532	0.14104481746163647	0.06733766903523665	0.32571484366665054	Neolamprologus cylindricus	f	n
447	FISH20201106_c1_r1_Neolamprologus-cylindricus_sf	1970-01-04 23:30:00	9.728247502351264	1424.500055395524	0.1556614225570574	0.20540660314646578	0.08629164413818777	0.3510770357910956	Neolamprologus cylindricus	f	n
448	FISH20201106_c1_r1_Neolamprologus-cylindricus_sf	1970-01-05 00:00:00	13.887233038639184	14.500415489446569	0.3090687496537588	0.2556645061215445	0.13119099337754633	0.3483777386539165	Neolamprologus cylindricus	f	n
449	FISH20201106_c1_r1_Neolamprologus-cylindricus_sf	1970-01-05 00:30:00	11.021485595743405	44.49986150351781	0.24397540302476317	0.10957841670821561	0.1304600929532857	0.4340646406788205	Neolamprologus cylindricus	f	n
450	FISH20201106_c1_r1_Neolamprologus-cylindricus_sf	1970-01-05 01:00:00	9.46769570264063	74.50022158209617	0.1910591624196765	0.17493906492355418	0.1117184042295944	0.4343524713043971	Neolamprologus cylindricus	f	n
451	FISH20201106_c1_r1_Neolamprologus-cylindricus_sf	1970-01-05 01:30:00	10.085324813473035	104.5005816852252	0.22259154617472715	0.19539083707273835	0.13005005864444288	0.4031953679935298	Neolamprologus cylindricus	f	n
452	FISH20201106_c1_r1_Neolamprologus-cylindricus_sf	1970-01-05 02:00:00	12.647677608603919	134.5000830978893	0.26508226691042047	0.14885601905711596	0.11541134772030301	0.40849253244053363	Neolamprologus cylindricus	f	n
453	FISH20201106_c1_r1_Neolamprologus-cylindricus_sf	1970-01-05 02:30:00	12.006187147807193	164.49952911196056	0.27516481081380534	0.037061658633870696	0.1196668338148518	0.3575477381514845	Neolamprologus cylindricus	f	n
454	FISH20201106_c1_r1_Neolamprologus-cylindricus_sf	1970-01-05 03:00:00	12.134453307230173	194.4998892089519	0.27093950808774653	0.08619543540881897	0.16081130157578116	0.36239815379321716	Neolamprologus cylindricus	f	n
455	FISH20201106_c1_r1_Neolamprologus-cylindricus_sf	1970-01-05 03:30:00	14.282227891441	224.50024929366793	0.3384300038779015	0.07063320591656971	0.16792122256599015	0.35772093790347614	Neolamprologus cylindricus	f	n
456	FISH20201106_c1_r1_Neolamprologus-cylindricus_sf	1970-01-05 04:00:00	8.828057559999973	254.4996953077392	0.20059830480305801	0.08038335826270013	0.10764950178318337	0.5231232316193173	Neolamprologus cylindricus	f	n
457	FISH20201106_c1_r1_Neolamprologus-cylindricus_sf	1970-01-05 04:30:00	10.807661460332023	284.50005539552404	0.21266341679592288	0.007921559937957012	0.08243654969205569	0.3404116238187628	Neolamprologus cylindricus	f	n
458	FISH20201106_c1_r1_Neolamprologus-cylindricus_sf	1970-01-05 05:00:00	11.044939506105758	314.5004154894466	0.1945044595867265	0.04027477702066368	0.10826409656319873	0.3611435322000655	Neolamprologus cylindricus	f	n
459	FISH20201106_c1_r1_Neolamprologus-cylindricus_sf	1970-01-05 05:30:00	13.332447777539254	344.4998615035178	0.3010359536867764	0.08880394437981275	0.2414820263116888	0.422141759454999	Neolamprologus cylindricus	f	n
460	FISH20201106_c1_r1_Neolamprologus-cylindricus_sf	1970-01-05 06:00:00	11.418543961743536	374.5002215820962	0.2666740527365389	0.1582650121870153	0.0955214464803043	0.6114246012899023	Neolamprologus cylindricus	f	n
461	FISH20201106_c1_r1_Neolamprologus-cylindricus_sf	1970-01-05 06:30:00	15.864532283056905	404.5005816852252	0.37798459919118055	0.0	0.13616380855960702	0.5811922253847666	Neolamprologus cylindricus	f	n
462	FISH20201106_c1_r1_Neolamprologus-cylindricus_sf	1970-01-05 07:00:00	7.9481375999492965	434.50008309788933	0.15073957121489115	0.21062545011356712	0.09502727551904887	0.642167314106732	Neolamprologus cylindricus	f	d
463	FISH20201106_c1_r1_Neolamprologus-cylindricus_sf	1970-01-05 07:30:00	6.2009187191549495	464.49952911196056	0.12248628884826325	0.5360921832585452	0.0965726305095005	0.7483979514313881	Neolamprologus cylindricus	f	d
464	FISH20201106_c1_r1_Neolamprologus-cylindricus_sf	1970-01-05 08:00:00	3.790907777414927	494.4998892089519	0.055783292709949035	0.6063040106359406	0.09015155290832834	0.8420000277090713	Neolamprologus cylindricus	f	d
465	FISH20201106_c1_r1_Neolamprologus-cylindricus_sf	1970-01-05 08:30:00	10.038114267187025	524.5002492936679	0.21982161653094012	0.11711262533931638	0.20887638122781718	0.6409253541397752	Neolamprologus cylindricus	f	d
466	FISH20201106_c1_r1_Neolamprologus-cylindricus_sf	1970-01-05 09:00:00	3.8081332113463278	554.4996953077392	0.03656307129798903	0.7356379147969642	0.08453716661223355	0.8046391296667689	Neolamprologus cylindricus	f	d
467	FISH20201106_c1_r1_Neolamprologus-cylindricus_sf	1970-01-05 09:30:00	5.06548238335133	584.500055395524	0.08320407711056947	0.6880124085973853	0.08297781291447215	0.7418538108204397	Neolamprologus cylindricus	f	d
468	FISH20201106_c1_r1_Neolamprologus-cylindricus_sf	1970-01-05 10:00:00	16.28984756043993	614.5004154894466	0.370616586338707	0.0	0.25234543141353	0.5183795770610888	Neolamprologus cylindricus	f	d
469	FISH20201106_c1_r1_Neolamprologus-cylindricus_sf	1970-01-05 10:30:00	10.980260909518048	644.4998615035178	0.2282976012409285	0.03761564456262811	0.31351309779883635	0.3041707407935827	Neolamprologus cylindricus	f	d
470	FISH20201106_c1_r1_Neolamprologus-cylindricus_sf	1970-01-05 11:00:00	0.5633957341063364	675.546129503408	0.0034079844206426485	0.9403602726387537	0.04638069055278566	0.852737267300956	Neolamprologus cylindricus	f	d
471	FISH20201106_c1_r1_Neolamprologus-cylindricus_sf	1970-01-05 11:30:00	10.593090021645688	704.5005816852251	0.2105700515206914	0.24247964101711816	0.42416527892397654	0.3883231100155658	Neolamprologus cylindricus	f	d
472	FISH20201106_c1_r1_Neolamprologus-cylindricus_sf	1970-01-05 12:00:00	16.409224667023597	734.5000830978893	0.365907705944269	0.008420586117112626	0.42973053915423953	0.45249020205798235	Neolamprologus cylindricus	f	d
473	FISH20201106_c1_r1_Neolamprologus-cylindricus_sf	1970-01-05 12:30:00	17.45831923802082	764.4995845105534	0.4038003434712758	0.037061658633870696	0.3747255666410917	0.39350312590120784	Neolamprologus cylindricus	f	d
474	FISH20201106_c1_r1_Neolamprologus-cylindricus_sf	1970-01-05 13:00:00	15.808916981638117	794.4998892089519	0.33530910702415245	0.0	0.34883279726126953	0.5754857753191419	Neolamprologus cylindricus	f	d
475	FISH20201106_c1_r1_Neolamprologus-cylindricus_sf	1970-01-05 13:30:00	13.008299345781182	824.5002492936679	0.24380920724613594	0.01728436097723118	0.45216029908255856	0.4510253665178373	Neolamprologus cylindricus	f	d
476	FISH20201106_c1_r1_Neolamprologus-cylindricus_sf	1970-01-05 14:00:00	8.893197868610605	854.4997507063321	0.15938175170350674	0.34502243643011465	0.25495868995184007	0.555626743983194	Neolamprologus cylindricus	f	d
477	FISH20201106_c1_r1_Neolamprologus-cylindricus_sf	1970-01-05 14:30:00	11.504652974658635	884.5001107910481	0.24241081320629293	0.1593175271438068	0.20109433937107557	0.5358352903594105	Neolamprologus cylindricus	f	d
478	FISH20201106_c1_r1_Neolamprologus-cylindricus_sf	1970-01-05 15:00:00	20.968057444498772	914.5004708880394	0.509390061492438	0.0	0.32420365301299653	0.4151690904723805	Neolamprologus cylindricus	f	d
479	FISH20201106_c1_r1_Neolamprologus-cylindricus_sf	1970-01-05 15:30:00	18.24393179819414	944.4999169021107	0.442690155670046	0.026702121766107142	0.41575306608988305	0.3985268776212615	Neolamprologus cylindricus	f	d
480	FISH20201106_c1_r1_Neolamprologus-cylindricus_sf	1970-01-05 16:00:00	16.385235267443985	974.4994183147749	0.37477148080438755	0.0	0.6438040218955146	0.2864738115362888	Neolamprologus cylindricus	f	d
481	FISH20201106_c1_r1_Neolamprologus-cylindricus_sf	1970-01-05 16:30:00	17.116609903773924	1004.4997784179038	0.4082096166629736	0.0	0.6870931096468798	0.41509657251051413	Neolamprologus cylindricus	f	d
482	FISH20201106_c1_r1_Neolamprologus-cylindricus_sf	1970-01-05 17:00:00	18.886197282524233	1034.5001384964821	0.46701013794249624	0.0	0.44460208174895616	0.4341105236883012	Neolamprologus cylindricus	f	d
483	FISH20201106_c1_r1_Neolamprologus-cylindricus_sf	1970-01-05 17:30:00	20.870931882392856	1064.4996399091463	0.5073957121489114	0.0	0.3929007020700196	0.3818550859668545	Neolamprologus cylindricus	f	d
484	FISH20201106_c1_r1_Neolamprologus-cylindricus_sf	1970-01-05 18:00:00	13.980833057071811	1094.499944604476	0.33868823399069353	0.1362729891424773	0.37319707410047986	0.22741826353355826	Neolamprologus cylindricus	f	d
485	FISH20201106_c1_r1_Neolamprologus-cylindricus_sf	1970-01-05 18:30:00	14.329564507106381	1124.500304692261	0.34629660406625673	0.10004985873358817	0.27339843581976164	0.24361713686922562	Neolamprologus cylindricus	f	d
486	FISH20201106_c1_r1_Neolamprologus-cylindricus_sf	1970-01-05 19:00:00	15.659430345689705	1154.499806104925	0.37394050191125144	0.008254390338485403	0.11448527520040186	0.4721676763228223	Neolamprologus cylindricus	f	n
487	FISH20201106_c1_r1_Neolamprologus-cylindricus_sf	1970-01-05 19:30:00	15.19656981078572	1184.5001661865722	0.40998227343230664	0.07123864391757145	0.13817080954993882	0.536748526587351	Neolamprologus cylindricus	f	n
488	FISH20201106_c1_r1_Neolamprologus-cylindricus_sf	1970-01-05 20:00:00	10.910005635871887	1214.5004708880394	0.25854523295108306	0.11833139438258268	0.1250329882658913	0.4224048233755358	Neolamprologus cylindricus	f	n
489	FISH20201106_c1_r1_Neolamprologus-cylindricus_sf	1970-01-05 20:30:00	12.694850320263031	1243.7861402671756	0.28608062977099236	0.05731154580152672	0.11042623997954845	0.4664528468695154	Neolamprologus cylindricus	f	n
490	FISH20201106_c1_r1_Neolamprologus-cylindricus_sf	1970-01-05 21:00:00	12.100378613165923	1274.5005816852251	0.28696471109633814	0.058057725333776525	0.1477207915019692	0.4802040234137274	Neolamprologus cylindricus	f	n
491	FISH20201106_c1_r1_Neolamprologus-cylindricus_sf	1970-01-05 21:30:00	8.388591227038399	1304.5000830978893	0.20907428951304638	0.18608387346961386	0.07721032845651088	0.5789579937786319	Neolamprologus cylindricus	f	n
492	FISH20201106_c1_r1_Neolamprologus-cylindricus_sf	1970-01-05 22:00:00	10.027357608288376	1334.4995845105534	0.24115007478810038	0.08636640629328016	0.09753125470390105	0.612799507859689	Neolamprologus cylindricus	f	n
493	FISH20201106_c1_r1_Neolamprologus-cylindricus_sf	1970-01-05 22:30:00	14.417083079665135	1364.499889208952	0.3688233990693552	0.022102814092621315	0.18007247607516746	0.5825236018826564	Neolamprologus cylindricus	f	n
494	FISH20201106_c1_r1_Neolamprologus-cylindricus_sf	1970-01-05 23:00:00	15.634762992028804	1394.500249293668	0.3976510996620686	0.0016065591933964877	0.34725377878458125	0.5655105279276331	Neolamprologus cylindricus	f	n
495	FISH20201106_c1_r1_Neolamprologus-cylindricus_sf	1970-01-05 23:30:00	13.729018475215383	1424.499750706332	0.3504514985319373	0.047919782837515926	0.265073521393315	0.5168497786121695	Neolamprologus cylindricus	f	n
496	FISH20201106_c1_r1_Neolamprologus-cylindricus_sf	1970-01-06 00:00:00	7.750840504477104	14.500110791048083	0.1849102592510525	0.19604475958342565	0.05920333935012189	0.6058186589919544	Neolamprologus cylindricus	f	n
497	FISH20201106_c1_r1_Neolamprologus-cylindricus_sf	1970-01-06 00:30:00	10.104599045711609	44.500470888039445	0.24447399036064485	0.14104481746163647	0.1007934538863856	0.6271872248938188	Neolamprologus cylindricus	f	n
498	FISH20201106_c1_r1_Neolamprologus-cylindricus_sf	1970-01-06 01:00:00	11.947847495087592	74.49991690211068	0.2843055786383026	0.06974682843055786	0.1375552616837504	0.4447983210518979	Neolamprologus cylindricus	f	n
499	FISH20201106_c1_r1_Neolamprologus-cylindricus_sf	1970-01-06 01:30:00	16.14419828907018	104.4994183147748	0.40163979834912195	0.0	0.3036741251585898	0.43791811240575546	Neolamprologus cylindricus	f	n
500	FISH20201106_c1_r1_Neolamprologus-cylindricus_sf	1970-01-06 02:00:00	16.31424375759913	134.49977841790383	0.38239530245956127	0.0068136494571238646	0.4656762825254184	0.49430125166345257	Neolamprologus cylindricus	f	n
501	FISH20201106_c1_r1_Neolamprologus-cylindricus_sf	1970-01-06 02:30:00	14.300912286405834	164.50013849648218	0.35554816907650544	0.0	0.4420582704305396	0.48348036204622896	Neolamprologus cylindricus	f	n
502	FISH20201106_c1_r1_Neolamprologus-cylindricus_sf	1970-01-06 03:00:00	13.097287619667213	194.4996399091463	0.29649326907096557	0.00814359315273392	0.4292048444720225	0.5014552987906671	Neolamprologus cylindricus	f	n
503	FISH20201106_c1_r1_Neolamprologus-cylindricus_sf	1970-01-06 03:30:00	12.60515290711618	224.5	0.3185796587635719	0.03550853091070241	0.26622296015904423	0.3934336497198008	Neolamprologus cylindricus	f	n
504	FISH20201106_c1_r1_Neolamprologus-cylindricus_sf	1970-01-06 04:00:00	7.353082359285578	254.5003046922608	0.16525400254833528	0.25488892582128414	0.0703115686706735	0.3152850437675162	Neolamprologus cylindricus	f	n
505	FISH20201106_c1_r1_Neolamprologus-cylindricus_sf	1970-01-06 04:30:00	8.780682684462192	284.4998061049249	0.2162761065868927	0.1849205030192233	0.08282998394075304	0.26634933759491597	Neolamprologus cylindricus	f	n
506	FISH20201106_c1_r1_Neolamprologus-cylindricus_sf	1970-01-06 05:00:00	8.176971446305613	314.50016618657213	0.20285840904054953	0.20163970751163307	0.0547260459419187	0.369415332078222	Neolamprologus cylindricus	f	n
507	FISH20201106_c1_r1_Neolamprologus-cylindricus_sf	1970-01-06 05:30:00	15.466299616763889	344.5005262866323	0.38391224862888484	0.05296105478920835	0.15054737687016848	0.38582203906829754	Neolamprologus cylindricus	f	n
508	FISH20201106_c1_r1_Neolamprologus-cylindricus_sf	1970-01-06 06:00:00	9.655276854973133	374.5000276992964	0.2187136446734253	0.16026812918951858	0.12180242644582516	0.4070331910437109	Neolamprologus cylindricus	f	n
509	FISH20201106_c1_r1_Neolamprologus-cylindricus_sf	1970-01-06 06:30:00	9.421278830880766	404.4994737133677	0.22563846878289293	0.07495429616087751	0.12004814133931999	0.4525851257982415	Neolamprologus cylindricus	f	n
510	FISH20201106_c1_r1_Neolamprologus-cylindricus_sf	1970-01-06 07:00:00	8.740240110136542	434.49983381342787	0.19565699091513405	0.22219144693108797	0.09917319446746035	0.4592708752153958	Neolamprologus cylindricus	f	d
511	FISH20201106_c1_r1_Neolamprologus-cylindricus_sf	1970-01-06 07:30:00	8.790746039273492	464.5001938950751	0.1733975957010692	0.037726441748379594	0.2886351612170519	0.381400881060073	Neolamprologus cylindricus	f	d
512	FISH20201106_c1_r1_Neolamprologus-cylindricus_sf	1970-01-06 08:00:00	7.731627049019403	494.49969530773916	0.15007478810038224	0.2338928591213783	0.2925791203814616	0.4098582060833948	Neolamprologus cylindricus	f	d
513	FISH20201106_c1_r1_Neolamprologus-cylindricus_sf	1970-01-06 08:30:00	10.238718318509562	524.500055395524	0.22933746953246179	0.19970086417017505	0.24232383112269604	0.5208540316290425	Neolamprologus cylindricus	f	d
514	FISH20201106_c1_r1_Neolamprologus-cylindricus_sf	1970-01-06 09:00:00	9.036418599517537	554.5003600908537	0.16647277159160156	0.18879840452052518	0.3092139923829303	0.6761365423842183	Neolamprologus cylindricus	f	d
515	FISH20201106_c1_r1_Neolamprologus-cylindricus_sf	1970-01-06 09:30:00	10.257100410668354	584.4998615035178	0.20541798238324746	0.09024430779458202	0.3324891000490692	0.4738857070888953	Neolamprologus cylindricus	f	d
516	FISH20201106_c1_r1_Neolamprologus-cylindricus_sf	1970-01-06 10:00:00	10.247729324087944	614.5002215820962	0.1973188566363838	0.12425216042543763	0.3233415707059587	0.650543268035112	Neolamprologus cylindricus	f	d
517	FISH20201106_c1_r1_Neolamprologus-cylindricus_sf	1970-01-06 10:30:00	12.25286571106821	644.5005816852251	0.2699573430834857	0.03872361642014293	0.30538847350526377	0.503208775476065	Neolamprologus cylindricus	f	d
518	FISH20201106_c1_r1_Neolamprologus-cylindricus_sf	1970-01-06 11:00:00	11.556245749416183	674.5000830978893	0.2536147581851421	0.1329566229017783	0.29200503063668165	0.4609426150021202	Neolamprologus cylindricus	f	d
519	FISH20201106_c1_r1_Neolamprologus-cylindricus_sf	1970-01-06 11:30:00	12.720947439967178	704.4995291119606	0.27793474045759237	0.04836297158052186	0.2448435338968763	0.4841413848355872	Neolamprologus cylindricus	f	d
520	FISH20201106_c1_r1_Neolamprologus-cylindricus_sf	1970-01-06 12:00:00	10.121957523872618	734.4998892089519	0.21399290937292267	0.17576999778417904	0.2675967099855801	0.3791104573333017	Neolamprologus cylindricus	f	d
521	FISH20201106_c1_r1_Neolamprologus-cylindricus_sf	1970-01-06 12:30:00	7.896126890652508	764.5002492936679	0.15256772477979058	0.30026037338651596	0.15808527383175472	0.4258337726558232	Neolamprologus cylindricus	f	d
522	FISH20201106_c1_r1_Neolamprologus-cylindricus_sf	1970-01-06 13:00:00	4.167387103326767	794.4997507063321	0.07079940169519694	0.6797407345853416	0.10053584249275961	0.7165698462386837	Neolamprologus cylindricus	f	d
523	FISH20201106_c1_r1_Neolamprologus-cylindricus_sf	1970-01-06 13:30:00	5.197500933049339	824.4994737133677	0.07622846379701956	0.5574206415157055	0.20375828657390394	0.5889748008431132	Neolamprologus cylindricus	f	d
524	FISH20201106_c1_r1_Neolamprologus-cylindricus_sf	1970-01-06 14:00:00	9.149320870377677	854.5004154894466	0.17278821117943605	0.19522464129411113	0.32686630160739594	0.4186941969073583	Neolamprologus cylindricus	f	d
525	FISH20201106_c1_r1_Neolamprologus-cylindricus_sf	1970-01-06 14:30:00	13.363841676528361	884.4978112705713	0.2879702997728154	0.10860530836150052	0.41524759971341674	0.4716647814374334	Neolamprologus cylindricus	f	d
526	FISH20201106_c1_r1_Neolamprologus-cylindricus_sf	1970-01-06 15:00:00	11.800357548386739	914.5002215820962	0.2566474628849989	0.15837580323509862	0.35947226954034156	0.5068327148382462	Neolamprologus cylindricus	f	d
527	FISH20201106_c1_r1_Neolamprologus-cylindricus_sf	1970-01-06 15:30:00	16.09660489101349	944.5005816852251	0.3600908536923162	0.0	0.41287333135549054	0.495951189073062	Neolamprologus cylindricus	f	d
528	FISH20201106_c1_r1_Neolamprologus-cylindricus_sf	1970-01-06 16:00:00	15.631228055327217	974.5000830978893	0.32253060772256387	0.0	0.42624887941435946	0.5905215326582939	Neolamprologus cylindricus	f	d
529	FISH20201106_c1_r1_Neolamprologus-cylindricus_sf	1970-01-06 16:30:00	9.203029949526156	1004.4995291119606	0.16514320536258378	0.3132790427123151	0.2818852633234763	0.6279307100245927	Neolamprologus cylindricus	f	d
530	FISH20201106_c1_r1_Neolamprologus-cylindricus_sf	1970-01-06 17:00:00	20.804149901041065	1034.499889208952	0.4407267892754265	0.0	0.25261414934661697	0.46874051173647635	Neolamprologus cylindricus	f	d
531	FISH20201106_c1_r1_Neolamprologus-cylindricus_sf	1970-01-06 17:30:00	15.952228833028062	1064.500249293668	0.33865159824940444	0.014680627112071354	0.21624384365278906	0.5404471164291024	Neolamprologus cylindricus	f	d
532	FISH20201106_c1_r1_Neolamprologus-cylindricus_sf	1970-01-06 18:00:00	16.807723434691745	1094.499695307739	0.3426402969364578	0.1157830591102986	0.19500778711273115	0.6162806683545521	Neolamprologus cylindricus	f	d
533	FISH20201106_c1_r1_Neolamprologus-cylindricus_sf	1970-01-06 18:30:00	12.327419211567888	1124.500055395524	0.24540217150454244	0.2396964325282517	0.19263620609997698	0.570557344342453	Neolamprologus cylindricus	f	d
534	FISH20201106_c1_r1_Neolamprologus-cylindricus_sf	1970-01-06 19:00:00	23.198513320401947	1154.5004154894466	0.5335438479862612	0.029139659852639742	0.18633400254267873	0.39849545726900987	Neolamprologus cylindricus	f	n
535	FISH20201106_c1_r1_Neolamprologus-cylindricus_sf	1970-01-06 19:30:00	13.835556456013537	1184.4998615035179	0.3472383801451443	0.0569497534762617	0.1874713066242326	0.44710847415221716	Neolamprologus cylindricus	f	n
536	FISH20201106_c1_r1_Neolamprologus-cylindricus_sf	1970-01-06 20:00:00	14.885264365314985	1214.5002215820962	0.34456015953910923	0.06359406159982274	0.12001741158390311	0.3852042740057255	Neolamprologus cylindricus	f	n
537	FISH20201106_c1_r1_Neolamprologus-cylindricus_sf	1970-01-06 20:30:00	8.5628642716283	1244.5005816852251	0.19311949476483298	0.1897955791922885	0.08184135120819264	0.47233543331312366	Neolamprologus cylindricus	f	n
538	FISH20201106_c1_r1_Neolamprologus-cylindricus_sf	1970-01-06 21:00:00	11.693301618020737	1274.5000276992964	0.29887540856462247	0.17184643510054845	0.09131279426533831	0.4849312120015243	Neolamprologus cylindricus	f	n
539	FISH20201106_c1_r1_Neolamprologus-cylindricus_sf	1970-01-06 21:30:00	18.180291607183083	1304.4990581717452	0.4615512465373961	0.005983379501385042	0.14596913293136057	0.420249154233078	Neolamprologus cylindricus	f	n
540	FISH20201106_c1_r1_Neolamprologus-cylindricus_sf	1970-01-06 22:00:00	15.335995745688647	1334.499889208952	0.3756924440505207	0.012796366053622867	0.38421617238198635	0.42906169938639477	Neolamprologus cylindricus	f	n
541	FISH20201106_c1_r1_Neolamprologus-cylindricus_sf	1970-01-06 22:30:00	8.581069264804741	1364.500193895075	0.19555703285136558	0.2085757021771647	0.16574321656928961	0.46605263205282155	Neolamprologus cylindricus	f	n
542	FISH20201106_c1_r1_Neolamprologus-cylindricus_sf	1970-01-06 23:00:00	9.539226181710777	1394.499695307739	0.22425350396099938	0.19793917234502242	0.19413321052872387	0.44115450479243423	Neolamprologus cylindricus	f	n
543	FISH20201106_c1_r1_Neolamprologus-cylindricus_sf	1970-01-06 23:30:00	15.475845319529412	1424.4995845105534	0.379591158384577	0.07434491163924437	0.16456759175967917	0.44049502614909364	Neolamprologus cylindricus	f	n
544	FISH20201106_c1_r1_Neolamprologus-cylindricus_sf	1970-01-07 00:00:00	11.079693513579501	14.500360090853693	0.2731150628774029	0.18791202703451332	0.15401297723943408	0.412023072931329	Neolamprologus cylindricus	f	n
545	FISH20201106_c1_r1_Neolamprologus-cylindricus_sf	1970-01-07 00:30:00	8.992148071327254	44.49986150351781	0.21494654035787492	0.2933909478699241	0.18672383039526763	0.4537926480453021	Neolamprologus cylindricus	f	n
546	FISH20201106_c1_r1_Neolamprologus-cylindricus_sf	1970-01-07 01:00:00	9.450898558781045	74.50022158209617	0.20307999113671615	0.30461998670507423	0.2179124204701351	0.48578167427088914	Neolamprologus cylindricus	f	n
547	FISH20201106_c1_r1_Neolamprologus-cylindricus_sf	1970-01-07 01:30:00	13.99116244853477	104.5008864265928	0.3454847645429363	0.17218836565096954	0.21298962607847083	0.39685404480978526	Neolamprologus cylindricus	f	n
548	FISH20201106_c1_r1_Neolamprologus-cylindricus_sf	1970-01-07 02:00:00	9.854165981302568	134.50002769929642	0.22624785330452607	0.2932247520912969	0.15133905683163104	0.4297530709821978	Neolamprologus cylindricus	f	n
549	FISH20201106_c1_r1_Neolamprologus-cylindricus_sf	1970-01-07 02:30:00	9.704508813069918	164.49952911196056	0.2490166749764556	0.2913411999335217	0.12499187655786831	0.4479735870413792	Neolamprologus cylindricus	f	n
550	FISH20201106_c1_r1_Neolamprologus-cylindricus_sf	1970-01-07 03:00:00	8.40094279100574	194.4998892089519	0.20806558830046532	0.3029581209838245	0.13740231039851236	0.5375744918445907	Neolamprologus cylindricus	f	n
551	FISH20201106_c1_r1_Neolamprologus-cylindricus_sf	1970-01-07 03:30:00	9.228387361146302	224.50019389507506	0.22347792366073901	0.358207301534541	0.1600149200527468	0.44298095414736405	Neolamprologus cylindricus	f	n
552	FISH20201106_c1_r1_Neolamprologus-cylindricus_sf	1970-01-07 04:00:00	11.174260219353778	254.4996953077392	0.2564400864218049	0.28042767713700073	0.19540752367214181	0.41106188086377443	Neolamprologus cylindricus	f	n
553	FISH20201106_c1_r1_Neolamprologus-cylindricus_sf	1970-01-07 04:30:00	6.220056497546257	284.50005539552404	0.13621759361843563	0.44349656547750943	0.08866601229051385	0.6108890229585199	Neolamprologus cylindricus	f	n
554	FISH20201106_c1_r1_Neolamprologus-cylindricus_sf	1970-01-07 05:00:00	5.42278725788623	314.5003600908537	0.12819234391446457	0.393496205196388	0.07028120262249356	0.5169033605972919	Neolamprologus cylindricus	f	n
555	FISH20201106_c1_r1_Neolamprologus-cylindricus_sf	1970-01-07 05:30:00	8.878019097105245	344.4998615035178	0.18697025095562572	0.3211456429006703	0.12142229458433076	0.4470293201907416	Neolamprologus cylindricus	f	n
556	FISH20201106_c1_r1_Neolamprologus-cylindricus_sf	1970-01-07 06:00:00	8.755010224552565	374.5002215820962	0.20690228229559052	0.29985597163749167	0.08957739564213336	0.4888040455891608	Neolamprologus cylindricus	f	n
557	FISH20201106_c1_r1_Neolamprologus-cylindricus_sf	1970-01-07 06:30:00	11.84117928672322	404.5005816852252	0.31344523849094236	0.03672926707661625	0.08426491949275719	0.48289644181084235	Neolamprologus cylindricus	f	n
558	FISH20201106_c1_r1_Neolamprologus-cylindricus_sf	1970-01-07 07:00:00	10.725048217153608	434.5000276992964	0.2549443244141599	0.11079718575148191	0.10249053184077725	0.47893201046155753	Neolamprologus cylindricus	f	d
559	FISH20201106_c1_r1_Neolamprologus-cylindricus_sf	1970-01-07 07:30:00	13.268433389623652	464.49952911196056	0.2755526009639355	0.0	0.38292392344581244	0.5487404340771125	Neolamprologus cylindricus	f	d
560	FISH20201106_c1_r1_Neolamprologus-cylindricus_sf	1970-01-07 08:00:00	14.60890363539722	494.4998892089519	0.2904941280744516	0.0	0.4158468975649511	0.6589343129832229	Neolamprologus cylindricus	f	d
561	FISH20201106_c1_r1_Neolamprologus-cylindricus_sf	1970-01-07 08:30:00	14.223869288021607	524.5001938950751	0.3010359536867764	0.008309788931361143	0.3368614617704408	0.5501543692912456	Neolamprologus cylindricus	f	d
562	FISH20201106_c1_r1_Neolamprologus-cylindricus_sf	1970-01-07 09:00:00	2.9822054460242837	554.4996953077392	0.04936014625228519	0.7051132901224308	0.06960850272101045	0.8155994953961363	Neolamprologus cylindricus	f	d
563	FISH20201106_c1_r1_Neolamprologus-cylindricus_sf	1970-01-07 09:30:00	12.146051623271056	584.5	0.2703301573232883	0.014292045202747619	0.2933623146630845	0.44385224075424595	Neolamprologus cylindricus	f	d
564	FISH20201106_c1_r1_Neolamprologus-cylindricus_sf	1970-01-07 10:00:00	14.313477776848542	614.5003600908537	0.3179325245138773	0.0	0.4043634566753629	0.4975809987275318	Neolamprologus cylindricus	f	d
565	FISH20201106_c1_r1_Neolamprologus-cylindricus_sf	1970-01-07 10:30:00	12.334775835168742	644.4998615035178	0.25466733144978115	0.07007921998781232	0.3174432231885486	0.5746483328042488	Neolamprologus cylindricus	f	d
566	FISH20201106_c1_r1_Neolamprologus-cylindricus_sf	1970-01-07 11:00:00	12.960064967095398	674.5002215820962	0.2662862840682473	0.060547307777531575	0.3596575032840512	0.5969162169708159	Neolamprologus cylindricus	f	d
567	FISH20201106_c1_r1_Neolamprologus-cylindricus_sf	1970-01-07 11:30:00	9.772097411525458	705.5609828830441	0.17975785769666608	0.3336911791018071	0.3901093070147474	0.5767871106189324	Neolamprologus cylindricus	f	d
568	FISH20201106_c1_r1_Neolamprologus-cylindricus_sf	1970-01-07 12:00:00	7.705415544532352	734.4994183147749	0.1331228186804055	0.32917843886765275	0.3093612193023899	0.6478377653796388	Neolamprologus cylindricus	f	d
569	FISH20201106_c1_r1_Neolamprologus-cylindricus_sf	1970-01-07 12:30:00	16.381923960353742	764.4997784179038	0.31763793485486375	0.0	0.23451221304642417	0.47649474706382744	Neolamprologus cylindricus	f	d
570	FISH20201106_c1_r1_Neolamprologus-cylindricus_sf	1970-01-07 13:00:00	12.227622480953368	794.5001384964822	0.24070688604509446	0.06603512270788323	0.20219967717605997	0.5146153131871681	Neolamprologus cylindricus	f	d
571	FISH20201106_c1_r1_Neolamprologus-cylindricus_sf	1970-01-07 13:30:00	10.383367287461446	824.4995845105534	0.20458700349011136	0.09595036286078333	0.29439185899245346	0.5807501894550628	Neolamprologus cylindricus	f	d
572	FISH20201106_c1_r1_Neolamprologus-cylindricus_sf	1970-01-07 14:00:00	7.349580615968036	854.499944604476	0.1288499889208952	0.44947928207400845	0.35621901263271066	0.6051453650575505	Neolamprologus cylindricus	f	d
573	FISH20201106_c1_r1_Neolamprologus-cylindricus_sf	1970-01-07 14:30:00	13.18613149381157	884.5003046922608	0.2782117334219711	0.05994127749155172	0.35484300813053754	0.5804137974768047	Neolamprologus cylindricus	f	d
574	FISH20201106_c1_r1_Neolamprologus-cylindricus_sf	1970-01-07 15:00:00	15.828370810150052	914.4998061049249	0.327627278267132	0.0242091850866988	0.27122522480478956	0.5033890168635201	Neolamprologus cylindricus	f	d
575	FISH20201106_c1_r1_Neolamprologus-cylindricus_sf	1970-01-07 15:30:00	10.339303795589737	944.5001661865721	0.2009195656990915	0.15737868380234876	0.25877217487588666	0.5609804096853885	Neolamprologus cylindricus	f	d
576	FISH20201106_c1_r1_Neolamprologus-cylindricus_sf	1970-01-07 16:00:00	11.115977387158138	974.5004708880394	0.21904603623067975	0.29078721400476426	0.2869483613683638	0.6338830399061922	Neolamprologus cylindricus	f	d
577	FISH20201106_c1_r1_Neolamprologus-cylindricus_sf	1970-01-07 16:30:00	14.353699275537798	1004.4999723007036	0.2974350451498532	0.015456207412331727	0.31482356906237163	0.4563851903825554	Neolamprologus cylindricus	f	d
578	FISH20201106_c1_r1_Neolamprologus-cylindricus_sf	1970-01-07 17:00:00	17.707025087337	1034.4994737133677	0.3548279873691208	0.031189407789042157	0.19288713733737817	0.4095797200202453	Neolamprologus cylindricus	f	d
579	FISH20201106_c1_r1_Neolamprologus-cylindricus_sf	1970-01-07 17:30:00	12.271747358984848	1064.4998338134278	0.24457123864391758	0.22457345446487922	0.17255988801109443	0.37628107827769486	Neolamprologus cylindricus	f	d
580	FISH20201106_c1_r1_Neolamprologus-cylindricus_sf	1970-01-07 18:00:00	11.072736862856473	1094.5001384964821	0.2128967924214725	0.1954462356656141	0.14921507813185567	0.4190871773654355	Neolamprologus cylindricus	f	d
581	FISH20201106_c1_r1_Neolamprologus-cylindricus_sf	1970-01-07 18:30:00	20.820577166403073	1124.4996399091463	0.45310509113068526	0.0	0.20540897415933604	0.36397574622063483	Neolamprologus cylindricus	f	d
582	FISH20201106_c1_r1_Neolamprologus-cylindricus_sf	1970-01-07 19:00:00	23.38757012456322	1154.5	0.5421559937957013	0.03268335918457788	0.20675134380735058	0.36320044786228145	Neolamprologus cylindricus	f	n
583	FISH20201106_c1_r1_Neolamprologus-cylindricus_sf	1970-01-07 19:30:00	10.763713229136595	1184.5003600908537	0.2708991191623733	0.04093956013517257	0.0993605845378714	0.41528392802786557	Neolamprologus cylindricus	f	n
584	FISH20201106_c1_r1_Neolamprologus-cylindricus_sf	1970-01-07 20:00:00	9.186110842407398	1214.4998615035179	0.2330618802282422	0.12625339316381365	0.1303788849117052	0.42401853677339246	Neolamprologus cylindricus	f	n
585	FISH20201106_c1_r1_Neolamprologus-cylindricus_sf	1970-01-07 20:30:00	7.386287033889024	1244.5001661865722	0.1862397518280523	0.2525481941059162	0.16869295938073442	0.311576408862862	Neolamprologus cylindricus	f	n
586	FISH20201106_c1_r1_Neolamprologus-cylindricus_sf	1970-01-07 21:00:00	5.905638288372368	1274.5005262866323	0.1387734751537311	0.3269624951526231	0.09805791422869188	0.612518313048279	Neolamprologus cylindricus	f	n
587	FISH20201106_c1_r1_Neolamprologus-cylindricus_sf	1970-01-07 21:30:00	12.519376504695478	1304.5000276992964	0.30303030303030304	0.10581131239266522	0.27635961083837357	0.3201392315992848	Neolamprologus cylindricus	f	n
588	FISH20201106_c1_r1_Neolamprologus-cylindricus_sf	1970-01-07 22:00:00	13.013347138526766	1334.4995291119606	0.34269569552933354	0.08492604287851088	0.2925904620131552	0.33424086397232905	Neolamprologus cylindricus	f	n
589	FISH20201106_c1_r1_Neolamprologus-cylindricus_sf	1970-01-07 22:30:00	12.771237514615558	1364.499889208952	0.32749833813427875	0.13876578772435189	0.21412457294656262	0.42437192279451647	Neolamprologus cylindricus	f	n
590	FISH20201106_c1_r1_Neolamprologus-cylindricus_sf	1970-01-07 23:00:00	11.286517248072435	1394.500193895075	0.2592100160655919	0.1797684338817794	0.27047324956605534	0.3423505975534669	Neolamprologus cylindricus	f	n
591	FISH20201106_c1_r1_Neolamprologus-cylindricus_sf	1970-01-07 23:30:00	10.952284081037096	1424.499695307739	0.2422580466456152	0.14603069082045317	0.38090154939864207	0.3948242778878056	Neolamprologus cylindricus	f	n
592	FISH20201106_c1_r1_Neolamprologus-cylindricus_sf	1970-01-08 00:00:00	9.118515538520263	14.500055395524042	0.20152891646354976	0.20396631952138267	0.32166263395718003	0.5248403592087029	Neolamprologus cylindricus	f	n
593	FISH20201106_c1_r1_Neolamprologus-cylindricus_sf	1970-01-08 00:30:00	7.017823201170532	44.50041548944657	0.16060052074677303	0.34358207301534543	0.16117757090346777	0.49555941615605303	Neolamprologus cylindricus	f	n
594	FISH20201106_c1_r1_Neolamprologus-cylindricus_sf	1970-01-08 01:00:00	10.74969777339566	74.4998615035178	0.2573264639078167	0.13949365686111573	0.09495269963727458	0.4073507918579744	Neolamprologus cylindricus	f	n
595	FISH20201106_c1_r1_Neolamprologus-cylindricus_sf	1970-01-08 01:30:00	12.200386858488189	104.4998615035178	0.28591213783169905	0.23771536202980445	0.19687103509176057	0.3198759346923605	Neolamprologus cylindricus	f	n
596	FISH20201106_c1_r1_Neolamprologus-cylindricus_sf	1970-01-08 02:00:00	8.385290891548356	134.5005816852252	0.19877015123815855	0.29549609439920227	0.11177868355622839	0.3375924070478903	Neolamprologus cylindricus	f	n
597	FISH20201106_c1_r1_Neolamprologus-cylindricus_sf	1970-01-08 02:30:00	9.665776019757534	164.5000830978893	0.23228629992798183	0.17317600132956623	0.15596728562292264	0.26674185551530205	Neolamprologus cylindricus	f	n
598	FISH20201106_c1_r1_Neolamprologus-cylindricus_sf	1970-01-08 03:00:00	7.697767818129264	194.49958451055343	0.17661071408786216	0.4072904548224475	0.08411088988712465	0.30824720864709226	Neolamprologus cylindricus	f	n
599	FISH20201106_c1_r1_Neolamprologus-cylindricus_sf	1970-01-08 03:30:00	7.14818973530457	224.4998892089519	0.153944161311766	0.4541879016175493	0.07970732680494959	0.25699799639320203	Neolamprologus cylindricus	f	n
600	FISH20201106_c1_r1_Neolamprologus-cylindricus_sf	1970-01-08 04:00:00	11.817225471609172	254.50024929366793	0.27455542629217217	0.18852141155614646	0.0951299245969928	0.37127193808516223	Neolamprologus cylindricus	f	n
601	FISH20201106_c1_r1_Neolamprologus-cylindricus_sf	1970-01-08 04:30:00	5.2476539612858	284.49975070633207	0.1206581352833638	0.473048584565952	0.09316640041275216	0.40391362336789066	Neolamprologus cylindricus	f	n
602	FISH20201106_c1_r1_Neolamprologus-cylindricus_sf	1970-01-08 05:00:00	7.0648039746431675	314.50005539552404	0.15344560159539108	0.2753711500110791	0.06325502785366523	0.42644349096353135	Neolamprologus cylindricus	f	n
603	FISH20201106_c1_r1_Neolamprologus-cylindricus_sf	1970-01-08 05:30:00	6.568611443385228	344.5004154894466	0.12941111295773086	0.39909146307683785	0.06703075446053822	0.32181934077903723	Neolamprologus cylindricus	f	n
604	FISH20201106_c1_r1_Neolamprologus-cylindricus_sf	1970-01-08 06:00:00	7.341901230891467	373.65255248091603	0.15953005725190839	0.3213859732824427	0.07684552989457431	0.39312173191586414	Neolamprologus cylindricus	f	n
605	FISH20201106_c1_r1_Neolamprologus-cylindricus_sf	1970-01-08 06:30:00	5.934040983209805	404.5005262866323	0.1170018281535649	0.40967259431610437	0.08937962155578591	0.5409252589897008	Neolamprologus cylindricus	f	n
606	FISH20201106_c1_r1_Neolamprologus-cylindricus_sf	1970-01-08 07:00:00	11.014175727935719	434.5000276992964	0.25893302310121324	0.2357764112791535	0.11585386287760797	0.44936226606279484	Neolamprologus cylindricus	f	d
607	FISH20201106_c1_r1_Neolamprologus-cylindricus_sf	1970-01-08 07:30:00	14.787223685574222	460.61779439252336	0.3135700934579439	0.0	0.2799043286039031	0.46898419980978834	Neolamprologus cylindricus	f	d
608	FISH20201106_c2_r0_Neolamprologus-cylindricus_sm	1970-01-02 00:00:00	11.58758212832642	14.499972300703561	0.26613484017505956	0.08570162317877125	0.16534332866856713	0.6943715180043681	Neolamprologus cylindricus	m	n
609	FISH20201106_c2_r0_Neolamprologus-cylindricus_sm	1970-01-02 00:30:00	11.89252547380025	44.499529111960555	0.29034402526175834	0.038446623455764224	0.3251834866234891	0.7368776324893551	Neolamprologus cylindricus	m	n
610	FISH20201106_c2_r0_Neolamprologus-cylindricus_sm	1970-01-02 01:00:00	9.951807754900466	74.50005539552404	0.21089076002658985	0.04603368047861733	0.2585534900182836	0.7254888819131514	Neolamprologus cylindricus	m	n
611	FISH20201106_c2_r0_Neolamprologus-cylindricus_sm	1970-01-02 01:30:00	10.31738107591558	104.50047088803944	0.20724613594814692	0.03467951914021384	0.41971315059819636	0.7491216758279945	Neolamprologus cylindricus	m	n
612	FISH20201106_c2_r0_Neolamprologus-cylindricus_sm	1970-01-02 02:00:00	11.215960659559483	134.5000830978893	0.24247964101711816	0.11417649991690211	0.23640512960332105	0.6931437113212086	Neolamprologus cylindricus	m	n
613	FISH20201106_c2_r0_Neolamprologus-cylindricus_sm	1970-01-02 02:30:00	8.8378941032789	164.49975070633207	0.18231676915406347	0.08592321755027423	0.2579457379185009	0.6493289429378544	Neolamprologus cylindricus	m	n
614	FISH20201106_c2_r0_Neolamprologus-cylindricus_sm	1970-01-02 03:00:00	6.556391327234409	194.50016618657213	0.14275426545535122	0.1655218258364724	0.11107166675003234	0.5157965249453218	Neolamprologus cylindricus	m	n
615	FISH20201106_c2_r0_Neolamprologus-cylindricus_sm	1970-01-02 03:30:00	6.669107849540086	224.50063708381808	0.1356711539526896	0.19738518641626504	0.09152300433763867	0.5812879593780433	Neolamprologus cylindricus	m	n
616	FISH20201106_c2_r0_Neolamprologus-cylindricus_sm	1970-01-02 04:00:00	7.555376475102839	254.50024929366793	0.15439587834469004	0.17240042102930586	0.21053992070231484	0.563464504890477	Neolamprologus cylindricus	m	n
617	FISH20201106_c2_r0_Neolamprologus-cylindricus_sm	1970-01-02 04:30:00	12.3897620289168	284.4998615035178	0.24031909589496428	0.05246246745332669	0.4337625596255477	0.5787390664721401	Neolamprologus cylindricus	m	n
618	FISH20201106_c2_r0_Neolamprologus-cylindricus_sm	1970-01-02 05:00:00	10.011303565064173	314.4994737133677	0.21511273613650214	0.09218325854523295	0.31424499781204857	0.602830899898828	Neolamprologus cylindricus	m	n
619	FISH20201106_c2_r0_Neolamprologus-cylindricus_sm	1970-01-02 05:30:00	8.817908604005018	344.49994460447596	0.15837580323509862	0.11012630179481497	0.3469444647756351	0.6971446684885487	Neolamprologus cylindricus	m	n
620	FISH20201106_c2_r0_Neolamprologus-cylindricus_sm	1970-01-02 06:00:00	6.263020706671612	374.5004154894466	0.130242091850867	0.22746662234779236	0.06521847391833574	0.6852852617172848	Neolamprologus cylindricus	m	n
621	FISH20201106_c2_r0_Neolamprologus-cylindricus_sm	1970-01-02 06:30:00	7.270873731103837	404.5000276992964	0.15223533322253616	0.15821838125311616	0.08347182563764848	0.6640856051886505	Neolamprologus cylindricus	m	n
622	FISH20201106_c2_r0_Neolamprologus-cylindricus_sm	1970-01-02 07:00:00	7.498935094531415	434.4995845105534	0.1504071796576367	0.3257437261093568	0.08098660131136957	0.4815207734464256	Neolamprologus cylindricus	m	d
623	FISH20201106_c2_r0_Neolamprologus-cylindricus_sm	1970-01-02 07:30:00	10.830860788589652	464.5001107910481	0.23171947706625304	0.13017948149789496	0.14093611417193355	0.6742158455818896	Neolamprologus cylindricus	m	d
624	FISH20201106_c2_r0_Neolamprologus-cylindricus_sm	1970-01-02 08:00:00	6.422117923785452	494.5005262866323	0.11478588443853525	0.46025150961165584	0.08862617589362173	0.654787156554431	Neolamprologus cylindricus	m	d
625	FISH20201106_c2_r0_Neolamprologus-cylindricus_sm	1970-01-02 08:30:00	5.104105963400946	524.5001384964822	0.06354218602847488	0.5728768489280373	0.07810721140111557	0.5649756759141503	Neolamprologus cylindricus	m	d
626	FISH20201106_c2_r0_Neolamprologus-cylindricus_sm	1970-01-02 09:00:00	7.97896751796135	554.4997507063321	0.14010304138274887	0.2080217162484073	0.1198080635116877	0.5066610139584097	Neolamprologus cylindricus	m	d
627	FISH20201106_c2_r0_Neolamprologus-cylindricus_sm	1970-01-02 09:30:00	7.9661487102537745	584.4994183147749	0.13184865104426347	0.42728934685059	0.11531889744601016	0.5763367988230759	Neolamprologus cylindricus	m	d
628	FISH20201106_c2_r0_Neolamprologus-cylindricus_sm	1970-01-02 10:00:00	5.007485309631439	614.4998338134279	0.0652005317970308	0.6053068912031908	0.06685308137811471	0.5710699953221131	Neolamprologus cylindricus	m	d
629	FISH20201106_c2_r0_Neolamprologus-cylindricus_sm	1970-01-02 10:30:00	5.823718724579056	644.5003046922608	0.07949698077668828	0.5382527283806992	0.09965496619975908	0.5468313030775144	Neolamprologus cylindricus	m	d
630	FISH20201106_c2_r0_Neolamprologus-cylindricus_sm	1970-01-02 11:00:00	5.734525227814445	674.4999169021107	0.07578527505401363	0.5285579746274445	0.09087608571424292	0.565175110848498	Neolamprologus cylindricus	m	d
631	FISH20201106_c2_r0_Neolamprologus-cylindricus_sm	1970-01-02 11:30:00	7.512483396724951	704.4995291119606	0.13434158772367183	0.2896238435543737	0.12773862693209226	0.5711738551470598	Neolamprologus cylindricus	m	d
632	FISH20201106_c2_r0_Neolamprologus-cylindricus_sm	1970-01-02 12:00:00	7.036233364746052	734.5	0.11771548858852204	0.356082428539774	0.11967091716606543	0.5570345134631594	Neolamprologus cylindricus	m	d
633	FISH20201106_c2_r0_Neolamprologus-cylindricus_sm	1970-01-02 12:30:00	6.798728010779681	764.5004708880394	0.11317932524513877	0.4129411112957731	0.1453149441571177	0.6614044136036522	Neolamprologus cylindricus	m	d
634	FISH20201106_c2_r0_Neolamprologus-cylindricus_sm	1970-01-02 13:00:00	9.415025824320548	794.5000276992964	0.18386792975458424	0.15766439532435877	0.2045015456249223	0.6338705609740005	Neolamprologus cylindricus	m	d
635	FISH20201106_c2_r0_Neolamprologus-cylindricus_sm	1970-01-02 13:30:00	7.777093239196758	824.4996953077392	0.13423079053792034	0.34840175059553485	0.1784589916686897	0.5264088619799808	Neolamprologus cylindricus	m	d
636	FISH20201106_c2_r0_Neolamprologus-cylindricus_sm	1970-01-02 14:00:00	8.51858339766846	854.5001107910481	0.10032129403944161	0.28296033680478616	0.18410755044242458	0.3780418039016704	Neolamprologus cylindricus	m	d
637	FISH20201106_c2_r0_Neolamprologus-cylindricus_sm	1970-01-02 14:30:00	7.061390543973236	884.5005816852251	0.07550828208963492	0.4826325411334552	0.17159708553974246	0.3666309258459649	Neolamprologus cylindricus	m	d
638	FISH20201106_c2_r0_Neolamprologus-cylindricus_sm	1970-01-02 15:00:00	7.990951641598295	914.5002492936679	0.11373331117389618	0.29632707329233837	0.1971415746552876	0.8258579087647273	Neolamprologus cylindricus	m	d
639	FISH20201106_c2_r0_Neolamprologus-cylindricus_sm	1970-01-02 15:30:00	8.209501058725644	944.4998061049249	0.13423079053792034	0.23012575480582792	0.16472582367778432	0.6913792463026525	Neolamprologus cylindricus	m	d
640	FISH20201106_c2_r0_Neolamprologus-cylindricus_sm	1970-01-02 16:00:00	11.59037608726955	974.4994737133677	0.19766217938064373	0.06742008752977674	0.21772087702817064	0.43960350871497383	Neolamprologus cylindricus	m	d
641	FISH20201106_c2_r0_Neolamprologus-cylindricus_sm	1970-01-02 16:30:00	9.463219961309266	1004.4998892089519	0.14690892975847553	0.1351096831376025	0.24876809227957683	0.5971899827182628	Neolamprologus cylindricus	m	d
642	FISH20201106_c2_r0_Neolamprologus-cylindricus_sm	1970-01-02 17:00:00	10.116317113246875	1034.5003600908537	0.15295551492992077	0.0946761952246413	0.231857859075842	0.6708176114178295	Neolamprologus cylindricus	m	d
643	FISH20201106_c2_r0_Neolamprologus-cylindricus_sm	1970-01-02 17:30:00	13.039045419822518	1064.4999723007036	0.2640850922386571	0.04021937842778794	0.23757962210692424	0.6252674689969026	Neolamprologus cylindricus	m	d
644	FISH20201106_c2_r0_Neolamprologus-cylindricus_sm	1970-01-02 18:00:00	14.63549648176984	1094.4995845105534	0.29776743670710765	0.04116115450667553	0.20646684640200041	0.5861315765785496	Neolamprologus cylindricus	m	d
645	FISH20201106_c2_r0_Neolamprologus-cylindricus_sm	1970-01-02 18:30:00	19.149317864282406	1124.500055395524	0.3822291158874363	0.0	0.27084584244366594	0.47515212432345344	Neolamprologus cylindricus	m	d
646	FISH20201106_c2_r0_Neolamprologus-cylindricus_sm	1970-01-02 19:00:00	13.877814618170564	1154.5005262866323	0.27195169242701234	0.049304747659409454	0.062274493919610104	0.6401102572694529	Neolamprologus cylindricus	m	n
647	FISH20201106_c2_r0_Neolamprologus-cylindricus_sm	1970-01-02 19:30:00	7.121110657971367	1184.5000830978893	0.1291895185862279	0.05490000553985929	0.030313126828881536	0.5963024004005045	Neolamprologus cylindricus	m	n
648	FISH20201106_c2_r0_Neolamprologus-cylindricus_sm	1970-01-02 20:00:00	7.836326255985191	1214.499750706332	0.15428508115893858	0.08027256107694865	0.07674877607128529	0.5465238408870352	Neolamprologus cylindricus	m	n
649	FISH20201106_c2_r0_Neolamprologus-cylindricus_sm	1970-01-02 20:30:00	8.513556713048626	1244.5001661865722	0.14203412364280965	0.26479060491912254	0.11010298318283453	0.6030915579947881	Neolamprologus cylindricus	m	n
650	FISH20201106_c2_r0_Neolamprologus-cylindricus_sm	1970-01-02 21:00:00	7.92149254642485	1274.500637083818	0.13301202149465405	0.2114010304138275	0.14602172078255804	0.6302737268625155	Neolamprologus cylindricus	m	n
651	FISH20201106_c2_r0_Neolamprologus-cylindricus_sm	1970-01-02 21:30:00	5.9237766791383635	1304.500249293668	0.07334773696748102	0.49997230070356213	0.03964015246967983	0.5163010176620343	Neolamprologus cylindricus	m	n
652	FISH20201106_c2_r0_Neolamprologus-cylindricus_sm	1970-01-02 22:00:00	7.93041255488643	1334.4999169021107	0.12409284804165974	0.272671874134397	0.04268435353319258	0.507279864971065	Neolamprologus cylindricus	m	n
653	FISH20201106_c2_r0_Neolamprologus-cylindricus_sm	1970-01-02 22:30:00	7.722184027533471	1364.4994737133677	0.12193230291950584	0.2807600686942552	0.039501344147006276	0.5528224454580214	Neolamprologus cylindricus	m	n
654	FISH20201106_c2_r0_Neolamprologus-cylindricus_sm	1970-01-02 23:00:00	7.428615254525569	1394.499944604476	0.10868601816973189	0.3335918457788611	0.052371944988377314	0.5810018234930021	Neolamprologus cylindricus	m	n
655	FISH20201106_c2_r0_Neolamprologus-cylindricus_sm	1970-01-02 23:30:00	6.590611590194158	1424.5004154894466	0.08038335826270013	0.42640296936457817	0.03869310959320848	0.5314156187099559	Neolamprologus cylindricus	m	n
656	FISH20201106_c2_r0_Neolamprologus-cylindricus_sm	1970-01-03 00:00:00	7.57884059888817	14.500027699296439	0.11644784222480749	0.3219212232009307	0.042950002644595336	0.5705808952823007	Neolamprologus cylindricus	m	n
657	FISH20201106_c2_r0_Neolamprologus-cylindricus_sm	1970-01-03 00:30:00	7.601295511015953	44.49958451055343	0.11190515760899673	0.27616198548556864	0.05192924555221863	0.6096700295664319	Neolamprologus cylindricus	m	n
658	FISH20201106_c2_r0_Neolamprologus-cylindricus_sm	1970-01-03 01:00:00	9.488027802628457	74.50011079104809	0.1833591845778861	0.17095058719255485	0.07882336063505514	0.41949173580849003	Neolamprologus cylindricus	m	n
659	FISH20201106_c2_r0_Neolamprologus-cylindricus_sm	1970-01-03 01:30:00	9.30561077210828	104.50052628663232	0.17938064373164922	0.07102099606669991	0.09507214615290767	0.5444062125760315	Neolamprologus cylindricus	m	n
660	FISH20201106_c2_r0_Neolamprologus-cylindricus_sm	1970-01-03 02:00:00	10.477771109178192	134.50013849648218	0.22447509833250234	0.08442745554262922	0.18029704619660575	0.5897016751576801	Neolamprologus cylindricus	m	n
661	FISH20201106_c2_r0_Neolamprologus-cylindricus_sm	1970-01-03 02:30:00	9.751511328400378	164.49975070633207	0.1970527948590106	0.2070799401695197	0.1789184038888347	0.6206608539180479	Neolamprologus cylindricus	m	n
662	FISH20201106_c2_r0_Neolamprologus-cylindricus_sm	1970-01-03 03:00:00	7.848239959849185	194.4994183147748	0.13572655254556534	0.17511495208021716	0.16548223973753648	0.6232992631987146	Neolamprologus cylindricus	m	n
663	FISH20201106_c2_r0_Neolamprologus-cylindricus_sm	1970-01-03 03:30:00	7.313801091962689	224.49983381342787	0.11256370485264791	0.3175825393308221	0.22482958565485342	0.6740233461358529	Neolamprologus cylindricus	m	n
664	FISH20201106_c2_r0_Neolamprologus-cylindricus_sm	1970-01-03 04:00:00	8.664877227223572	254.5003046922608	0.1435377541410448	0.14242978228353	0.04926831660889379	0.5106436085412329	Neolamprologus cylindricus	m	n
665	FISH20201106_c2_r0_Neolamprologus-cylindricus_sm	1970-01-03 04:30:00	9.141757142737946	284.49991690211067	0.17445016896570828	0.05622957176887707	0.04142668338818552	0.4942902414352745	Neolamprologus cylindricus	m	n
666	FISH20201106_c2_r0_Neolamprologus-cylindricus_sm	1970-01-03 05:00:00	9.884472065373064	314.49952911196056	0.1984377596809041	0.114841283031411	0.07598160597120521	0.43043375748188095	Neolamprologus cylindricus	m	n
667	FISH20201106_c2_r0_Neolamprologus-cylindricus_sm	1970-01-03 05:30:00	9.741145988030091	344.49994460447596	0.19970086417017505	0.07168180810990472	0.08710365463405775	0.5409545777219604	Neolamprologus cylindricus	m	n
668	FISH20201106_c2_r0_Neolamprologus-cylindricus_sm	1970-01-03 06:00:00	9.930639992524583	374.50047088803944	0.21068084870644285	0.031577197939172345	0.06064078270767382	0.5495734503758025	Neolamprologus cylindricus	m	n
669	FISH20201106_c2_r0_Neolamprologus-cylindricus_sm	1970-01-03 06:30:00	8.152146995673874	404.5000276992964	0.15328790648717522	0.13306742008752978	0.03337455136078316	0.5787924103248161	Neolamprologus cylindricus	m	n
670	FISH20201106_c2_r0_Neolamprologus-cylindricus_sm	1970-01-03 07:00:00	8.961658898135148	434.4996399091463	0.19228851587169685	0.18292615367569665	0.10227392050066497	0.451633676216042	Neolamprologus cylindricus	m	d
671	FISH20201106_c2_r0_Neolamprologus-cylindricus_sm	1970-01-03 07:30:00	12.811325731488884	464.5001107910481	0.2594726346111234	0.06459118103257257	0.16355114886807368	0.4421540959860913	Neolamprologus cylindricus	m	d
672	FISH20201106_c2_r0_Neolamprologus-cylindricus_sm	1970-01-03 08:00:00	5.649685857710522	494.5005816852252	0.07373552711761121	0.5374771480804388	0.1682202233352484	0.3173718164831089	Neolamprologus cylindricus	m	d
673	FISH20201106_c2_r0_Neolamprologus-cylindricus_sm	1970-01-03 08:30:00	9.502851556792328	524.5001938950751	0.15722120658135283	0.27112071353387623	0.153070456565458	0.41518654963200985	Neolamprologus cylindricus	m	d
674	FISH20201106_c2_r0_Neolamprologus-cylindricus_sm	1970-01-03 09:00:00	9.6253845170749	554.4998061049249	0.1721788266578029	0.17755249016674976	0.20756081335223267	0.566056887330393	Neolamprologus cylindricus	m	d
675	FISH20201106_c2_r0_Neolamprologus-cylindricus_sm	1970-01-03 09:30:00	7.479224432086276	584.4994183147749	0.1080826547005706	0.473491773308958	0.14223186893624912	0.5112695932270457	Neolamprologus cylindricus	m	d
676	FISH20201106_c2_r0_Neolamprologus-cylindricus_sm	1970-01-03 10:00:00	8.053844799348465	614.4998892089519	0.12486151118989586	0.3584090405495236	0.187871727686039	0.499216029093827	Neolamprologus cylindricus	m	d
677	FISH20201106_c2_r0_Neolamprologus-cylindricus_sm	1970-01-03 10:30:00	6.376856088954335	644.5003046922608	0.07273835244584788	0.5333776522076339	0.21930907510002096	0.5733547130866252	Neolamprologus cylindricus	m	d
678	FISH20201106_c2_r0_Neolamprologus-cylindricus_sm	1970-01-03 11:00:00	12.160442651634188	674.4999723007036	0.2320093069636031	0.21444795302199324	0.22920641758420618	0.5651962526906738	Neolamprologus cylindricus	m	d
679	FISH20201106_c2_r0_Neolamprologus-cylindricus_sm	1970-01-03 11:30:00	11.452567591645897	704.4995291119606	0.2023710597750817	0.10414935460639299	0.23219733514478721	0.6204962351754577	Neolamprologus cylindricus	m	d
680	FISH20201106_c2_r0_Neolamprologus-cylindricus_sm	1970-01-03 12:00:00	10.30066308931812	734.5	0.17111677376467982	0.28091070241524485	0.24980227037910235	0.6242723000038862	Neolamprologus cylindricus	m	d
681	FISH20201106_c2_r0_Neolamprologus-cylindricus_sm	1970-01-03 12:30:00	9.290484719352248	764.5004708880394	0.16076671652540026	0.2897346407401252	0.19781504484643134	0.5384065902401742	Neolamprologus cylindricus	m	d
682	FISH20201106_c2_r0_Neolamprologus-cylindricus_sm	1970-01-03 13:00:00	11.68211670764886	794.5000276992964	0.2205971968312005	0.11921777186859454	0.18981268340339538	0.5674148349224725	Neolamprologus cylindricus	m	d
683	FISH20201106_c2_r0_Neolamprologus-cylindricus_sm	1970-01-03 13:30:00	10.69276199040821	824.4996953077392	0.1824829649326907	0.22159437150296382	0.17683529922827104	0.5539437307727484	Neolamprologus cylindricus	m	d
684	FISH20201106_c2_r0_Neolamprologus-cylindricus_sm	1970-01-03 14:00:00	7.470911116161782	854.5001661865721	0.09251052514956791	0.5068690449811655	0.2241249769626301	0.5959904570381617	Neolamprologus cylindricus	m	d
685	FISH20201106_c2_r0_Neolamprologus-cylindricus_sm	1970-01-03 14:30:00	12.189776127867194	884.5005816852251	0.20552877956899895	0.21201041493546063	0.24812298621310575	0.6411132244648172	Neolamprologus cylindricus	m	d
686	FISH20201106_c2_r0_Neolamprologus-cylindricus_sm	1970-01-03 15:00:00	8.406945709958407	914.5002492936679	0.13616974128857126	0.30818237216774697	0.20506126882905684	0.5582795700248225	Neolamprologus cylindricus	m	d
687	FISH20201106_c2_r0_Neolamprologus-cylindricus_sm	1970-01-03 15:30:00	9.31668291702902	944.4998061049249	0.15672261924547118	0.3255775303307296	0.22876585722053555	0.6143501847645996	Neolamprologus cylindricus	m	d
688	FISH20201106_c2_r0_Neolamprologus-cylindricus_sm	1970-01-03 16:00:00	7.737134935324823	974.4994737133677	0.11002160545122154	0.4052961054789208	0.1488423982634837	0.5317269553822451	Neolamprologus cylindricus	m	d
689	FISH20201106_c2_r0_Neolamprologus-cylindricus_sm	1970-01-03 16:30:00	13.60799337843333	1004.4998892089519	0.24401728340350098	0.06913361400398847	0.23245907554701756	0.5893885291599585	Neolamprologus cylindricus	m	d
690	FISH20201106_c2_r0_Neolamprologus-cylindricus_sm	1970-01-03 17:00:00	17.193597489172113	1034.5003600908537	0.33704503905600797	0.01213229183978727	0.24446386591502603	0.4513713287160883	Neolamprologus cylindricus	m	d
691	FISH20201106_c2_r0_Neolamprologus-cylindricus_sm	1970-01-03 17:30:00	16.526292028479443	1064.4999723007036	0.31145088914741564	0.03058002326740901	0.23794723396831158	0.3990740961879166	Neolamprologus cylindricus	m	d
692	FISH20201106_c2_r0_Neolamprologus-cylindricus_sm	1970-01-03 18:00:00	24.871640519890384	1094.4995291119606	0.46374162096282756	0.0	0.31783090241640194	0.29621354244599457	Neolamprologus cylindricus	m	d
693	FISH20201106_c2_r0_Neolamprologus-cylindricus_sm	1970-01-03 18:30:00	21.27474739481083	1124.500055395524	0.3878240638156437	0.0324063815643696	0.27163999189618865	0.2845649700305615	Neolamprologus cylindricus	m	d
694	FISH20201106_c2_r0_Neolamprologus-cylindricus_sm	1970-01-03 19:00:00	12.866672513210494	1154.5004708880394	0.23217550274223034	0.31255886100493047	0.07048277359906999	0.663921918152689	Neolamprologus cylindricus	m	n
695	FISH20201106_c2_r0_Neolamprologus-cylindricus_sm	1970-01-03 19:30:00	8.809577928039408	1184.5000830978893	0.17511495208021716	0.35937067198493156	0.07422482582487716	0.7288135252521516	Neolamprologus cylindricus	m	n
696	FISH20201106_c2_r0_Neolamprologus-cylindricus_sm	1970-01-03 20:00:00	8.484716149382175	1214.499695307739	0.2131737853858512	0.22990416043432496	0.07876512498920878	0.6374167372892864	Neolamprologus cylindricus	m	n
697	FISH20201106_c2_r0_Neolamprologus-cylindricus_sm	1970-01-03 20:30:00	16.845626408427204	1244.5001661865722	0.4826058054509196	0.058442277863948594	0.29141834766598507	0.7312312270724204	Neolamprologus cylindricus	m	n
698	FISH20201106_c2_r0_Neolamprologus-cylindricus_sm	1970-01-03 21:00:00	17.433114157797675	1274.5005816852251	0.5289457647775746	0.019832696249515263	0.28024915663371774	0.7290728737712544	Neolamprologus cylindricus	m	n
699	FISH20201106_c2_r0_Neolamprologus-cylindricus_sm	1970-01-03 21:30:00	19.3697224564753	1304.500249293668	0.6020165087806769	0.0	0.3399977255660682	0.7187709411810776	Neolamprologus cylindricus	m	n
700	FISH20201106_c2_r0_Neolamprologus-cylindricus_sm	1970-01-03 22:00:00	20.865112295968142	1334.499806104925	0.620408841615423	0.0	0.4864408039946636	0.7771092136523539	Neolamprologus cylindricus	m	n
701	FISH20201106_c2_r0_Neolamprologus-cylindricus_sm	1970-01-03 22:30:00	20.36529309564322	1364.4994737133677	0.6434546562517313	0.0	0.6616913215472229	0.7967948836321727	Neolamprologus cylindricus	m	n
702	FISH20201106_c2_r0_Neolamprologus-cylindricus_sm	1970-01-03 23:00:00	19.994338418196563	1394.499889208952	0.627575891867937	0.0	0.4846865632683759	0.7985262225997579	Neolamprologus cylindricus	m	n
703	FISH20201106_c2_r0_Neolamprologus-cylindricus_sm	1970-01-03 23:30:00	19.61929786858024	1424.5003600908537	0.6223477923660738	0.0	0.42253133467242343	0.7844335083518831	Neolamprologus cylindricus	m	n
704	FISH20201106_c2_r0_Neolamprologus-cylindricus_sm	1970-01-04 00:00:00	19.466336093824513	14.499972300703561	0.5899396155337654	0.0	0.4056723647002153	0.7723894951957136	Neolamprologus cylindricus	m	n
705	FISH20201106_c2_r0_Neolamprologus-cylindricus_sm	1970-01-04 00:30:00	16.521606480613972	44.499529111960555	0.4955958118663786	0.0	0.2981589033852738	0.7415039076525994	Neolamprologus cylindricus	m	n
706	FISH20201106_c2_r0_Neolamprologus-cylindricus_sm	1970-01-04 01:00:00	15.709418003369107	74.50005539552404	0.44604475958342565	0.0190006647462885	0.17497127453820782	0.6346344613503574	Neolamprologus cylindricus	m	n
707	FISH20201106_c2_r0_Neolamprologus-cylindricus_sm	1970-01-04 01:30:00	14.284160971291243	104.50052628663232	0.4013628053847432	0.010193341089136335	0.10783152276861452	0.486503928170591	Neolamprologus cylindricus	m	n
708	FISH20201106_c2_r0_Neolamprologus-cylindricus_sm	1970-01-04 02:00:00	14.78072070048638	134.5000830978893	0.4016951969419977	0.03301756135394161	0.08330611449226259	0.562101925203676	Neolamprologus cylindricus	m	n
709	FISH20201106_c2_r0_Neolamprologus-cylindricus_sm	1970-01-04 02:30:00	18.40019246032043	164.49975070633207	0.5404686720957288	0.0	0.12213350927191167	0.6380241065951168	Neolamprologus cylindricus	m	n
710	FISH20201106_c2_r0_Neolamprologus-cylindricus_sm	1970-01-04 03:00:00	22.478455286807822	194.50016618657213	0.6584311987591402	0.0	0.25587388903984193	0.6930578124102436	Neolamprologus cylindricus	m	n
711	FISH20201106_c2_r0_Neolamprologus-cylindricus_sm	1970-01-04 03:30:00	19.520650270231044	224.50063708381808	0.5903274056838956	0.0	0.27658495332438976	0.7157190942535236	Neolamprologus cylindricus	m	n
712	FISH20201106_c2_r0_Neolamprologus-cylindricus_sm	1970-01-04 04:00:00	17.39695578411653	254.50024929366793	0.5088914741565564	0.0	0.3431785740636138	0.7130628343151079	Neolamprologus cylindricus	m	n
713	FISH20201106_c2_r0_Neolamprologus-cylindricus_sm	1970-01-04 04:30:00	16.49944179244739	284.4998615035178	0.45210791645892195	0.0	0.3519076125270325	0.7280916005474232	Neolamprologus cylindricus	m	n
714	FISH20201106_c2_r0_Neolamprologus-cylindricus_sm	1970-01-04 05:00:00	11.811570190019376	314.4994737133677	0.2994847930862556	0.09750152346130408	0.22058249071908312	0.7020394376427227	Neolamprologus cylindricus	m	n
715	FISH20201106_c2_r0_Neolamprologus-cylindricus_sm	1970-01-04 05:30:00	12.989362483743808	344.4998892089519	0.2922667848437846	0.04337469532461777	0.16312502945236382	0.6611800990553863	Neolamprologus cylindricus	m	n
716	FISH20201106_c2_r0_Neolamprologus-cylindricus_sm	1970-01-04 06:00:00	5.621973763779492	374.5004154894466	0.11190515760899673	0.5045703839122486	0.09557581656731812	0.7391946583445974	Neolamprologus cylindricus	m	n
717	FISH20201106_c2_r0_Neolamprologus-cylindricus_sm	1970-01-04 06:30:00	3.5629986064043377	404.4999723007036	0.05844551548390671	0.46158107584067365	0.026799921847575726	0.6401779048424854	Neolamprologus cylindricus	m	n
718	FISH20201106_c2_r0_Neolamprologus-cylindricus_sm	1970-01-04 07:00:00	10.844982639211524	434.4995845105534	0.2076339260982771	0.40219378427787933	0.13855285933287076	0.4634768612844358	Neolamprologus cylindricus	m	d
719	FISH20201106_c2_r0_Neolamprologus-cylindricus_sm	1970-01-04 07:30:00	9.363285225632767	464.50005539552404	0.15560602703301574	0.28179703079991136	0.2880425980903664	0.26965142195522906	Neolamprologus cylindricus	m	d
720	FISH20201106_c2_r0_Neolamprologus-cylindricus_sm	1970-01-04 08:00:00	11.167287947482702	494.5005262866323	0.19467065536535372	0.20298044429671486	0.2356818219186917	0.367906396839047	Neolamprologus cylindricus	m	d
721	FISH20201106_c2_r0_Neolamprologus-cylindricus_sm	1970-01-04 08:30:00	9.546510974384883	524.5000830978893	0.1567780178383469	0.2974904437427289	0.21110396999005074	0.5090450477899277	Neolamprologus cylindricus	m	d
722	FISH20201106_c2_r0_Neolamprologus-cylindricus_sm	1970-01-04 09:00:00	9.67801273701444	554.4997507063321	0.1714032463575425	0.33621406016287186	0.25616716337780354	0.6152770831728369	Neolamprologus cylindricus	m	d
723	FISH20201106_c2_r0_Neolamprologus-cylindricus_sm	1970-01-04 09:30:00	12.76905527490378	584.5001661865721	0.21454686461333924	0.21753822291158875	0.3129575840640765	0.42426269737218736	Neolamprologus cylindricus	m	d
724	FISH20201106_c2_r0_Neolamprologus-cylindricus_sm	1970-01-04 10:00:00	12.16910834502422	614.5006370838181	0.19827156390227688	0.22137277713146086	0.21168323922024643	0.4103611634889791	Neolamprologus cylindricus	m	d
725	FISH20201106_c2_r0_Neolamprologus-cylindricus_sm	1970-01-04 10:30:00	13.034184102429833	644.5002492936679	0.23067974073458533	0.1555592487950806	0.2461466249275585	0.4451456727455156	Neolamprologus cylindricus	m	d
726	FISH20201106_c2_r0_Neolamprologus-cylindricus_sm	1970-01-04 11:00:00	16.394072105624392	674.4999169021107	0.3161043709489779	0.07639465957564678	0.24215475544467174	0.45847804610225457	Neolamprologus cylindricus	m	d
727	FISH20201106_c2_r0_Neolamprologus-cylindricus_sm	1970-01-04 11:30:00	13.344995586734802	704.4994737133677	0.24735471719018337	0.16724835189186193	0.17547794645186438	0.4976846246257526	Neolamprologus cylindricus	m	d
728	FISH20201106_c2_r0_Neolamprologus-cylindricus_sm	1970-01-04 12:00:00	12.287281822434888	734.499944604476	0.21327276756038113	0.04259915798803457	0.23678377489943955	0.6177151317799208	Neolamprologus cylindricus	m	d
729	FISH20201106_c2_r0_Neolamprologus-cylindricus_sm	1970-01-04 12:30:00	9.30118451241399	764.5004154894466	0.12785995235721012	0.4666777463852418	0.22208332315347634	0.6317749689526564	Neolamprologus cylindricus	m	d
730	FISH20201106_c2_r0_Neolamprologus-cylindricus_sm	1970-01-04 13:00:00	13.579930197375377	794.5000276992964	0.23416985208575702	0.15411888538031135	0.2774893672441839	0.44795540196695294	Neolamprologus cylindricus	m	d
731	FISH20201106_c2_r0_Neolamprologus-cylindricus_sm	1970-01-04 13:30:00	15.316415859778864	824.4995845105534	0.32834745997451664	0.004210293058556313	0.21751491177952836	0.5940771644834224	Neolamprologus cylindricus	m	d
732	FISH20201106_c2_r0_Neolamprologus-cylindricus_sm	1970-01-04 14:00:00	14.38921991607547	854.5001107910481	0.29980057611345	0.005871925548415688	0.17280825896296434	0.5626769579240045	Neolamprologus cylindricus	m	d
733	FISH20201106_c2_r0_Neolamprologus-cylindricus_sm	1970-01-04 14:30:00	15.331131313121068	884.5005262866323	0.30535704393108415	0.05672815910475874	0.21903499726204825	0.3977132226434838	Neolamprologus cylindricus	m	d
734	FISH20201106_c2_r0_Neolamprologus-cylindricus_sm	1970-01-04 15:00:00	13.915531415204095	914.5001384964822	0.27112071353387623	0.0980555093900615	0.15870757673102426	0.3742934832788549	Neolamprologus cylindricus	m	d
735	FISH20201106_c2_r0_Neolamprologus-cylindricus_sm	1970-01-04 15:30:00	18.664190706697273	944.4997507063321	0.38202869647110965	0.0	0.2222613271113102	0.42685908444592424	Neolamprologus cylindricus	m	d
736	FISH20201106_c2_r0_Neolamprologus-cylindricus_sm	1970-01-04 16:00:00	15.98650825447074	974.4993629161819	0.2966040662567171	0.03401473602570495	0.1435932610816558	0.43705148527555004	Neolamprologus cylindricus	m	d
737	FISH20201106_c2_r0_Neolamprologus-cylindricus_sm	1970-01-04 16:30:00	18.506796494615333	1004.4990859232175	0.3765442357764113	0.0758960722397651	0.1637035392247554	0.3298880309218958	Neolamprologus cylindricus	m	d
738	FISH20201106_c2_r0_Neolamprologus-cylindricus_sm	1970-01-04 17:00:00	21.14312609869359	1034.500249293668	0.41720680294720514	0.02149465403578749	0.23971065654741397	0.4531352035715928	Neolamprologus cylindricus	m	d
739	FISH20201106_c2_r0_Neolamprologus-cylindricus_sm	1970-01-04 17:30:00	19.041041878942487	1064.4999169021107	0.38341366129300314	0.054124425239598914	0.2214539949780301	0.3809281110926475	Neolamprologus cylindricus	m	d
740	FISH20201106_c2_r0_Neolamprologus-cylindricus_sm	1970-01-04 18:00:00	14.487460987270868	1094.4994737133677	0.2784333277934741	0.07988477092681846	0.27616500817651674	0.31412916261723517	Neolamprologus cylindricus	m	d
741	FISH20201106_c2_r0_Neolamprologus-cylindricus_sm	1970-01-04 18:30:00	19.27090874676351	1124.499944604476	0.3000775537336583	0.08824506979836029	0.24822552695485048	0.2483203998604503	Neolamprologus cylindricus	m	d
742	FISH20201106_c2_r0_Neolamprologus-cylindricus_sm	1970-01-04 19:00:00	16.130383791301476	1154.5004154894466	0.313943825826824	0.15506066145919895	0.11345135690744221	0.618149986471078	Neolamprologus cylindricus	m	n
743	FISH20201106_c2_r0_Neolamprologus-cylindricus_sm	1970-01-04 19:30:00	18.46410813900682	1184.5000276992964	0.5589164035233505	0.0	0.3687299843338091	0.7531468452553266	Neolamprologus cylindricus	m	n
744	FISH20201106_c2_r0_Neolamprologus-cylindricus_sm	1970-01-04 20:00:00	18.67946847755175	1214.4995845105534	0.5954240762284638	0.0	0.4827948742366045	0.7723549366187836	Neolamprologus cylindricus	m	n
745	FISH20201106_c2_r0_Neolamprologus-cylindricus_sm	1970-01-04 20:30:00	18.492297401715113	1244.500110791048	0.6016507866164414	0.06558830046532241	0.3218761386161527	0.8210212903464414	Neolamprologus cylindricus	m	n
746	FISH20201106_c2_r0_Neolamprologus-cylindricus_sm	1970-01-04 21:00:00	19.037493215711976	1274.5005262866323	0.6133732203202039	0.0	0.41872688017435017	0.7883919429928333	Neolamprologus cylindricus	m	n
747	FISH20201106_c2_r0_Neolamprologus-cylindricus_sm	1970-01-04 21:30:00	17.93272061053528	1304.5001384964821	0.590050412719517	0.0	0.4184909139205296	0.7608163187840296	Neolamprologus cylindricus	m	n
748	FISH20201106_c2_r0_Neolamprologus-cylindricus_sm	1970-01-04 22:00:00	19.394221402414306	1334.499750706332	0.6262256938673758	0.0	0.43010765626100295	0.7910631297743151	Neolamprologus cylindricus	m	n
749	FISH20201106_c2_r0_Neolamprologus-cylindricus_sm	1970-01-04 22:30:00	21.73119376805805	1364.499362916182	0.6825106642291285	0.0	0.4352549626234979	0.7786451248212338	Neolamprologus cylindricus	m	n
750	FISH20201106_c2_r0_Neolamprologus-cylindricus_sm	1970-01-04 23:00:00	19.896126322771064	1394.4998338134278	0.6320075337912696	0.0	0.48116999190205895	0.7729910402869276	Neolamprologus cylindricus	m	n
751	FISH20201106_c2_r0_Neolamprologus-cylindricus_sm	1970-01-04 23:30:00	19.39073841035603	1424.500249293668	0.6136502132845826	0.0	0.533708665066875	0.7393911181693036	Neolamprologus cylindricus	m	n
752	FISH20201106_c2_r0_Neolamprologus-cylindricus_sm	1970-01-05 00:00:00	22.96626724633856	14.499916902110686	0.7411777740845382	0.0	0.459542917674234	0.7783431728849995	Neolamprologus cylindricus	m	n
753	FISH20201106_c2_r0_Neolamprologus-cylindricus_sm	1970-01-05 00:30:00	21.457824011682234	44.49947371336768	0.6953631377763004	0.0	0.5274651057727281	0.7546729455265051	Neolamprologus cylindricus	m	n
754	FISH20201106_c2_r0_Neolamprologus-cylindricus_sm	1970-01-05 01:00:00	19.328545506923074	74.49994460447596	0.6138931974296477	0.0	0.6396939983558996	0.6826438887338568	Neolamprologus cylindricus	m	n
755	FISH20201106_c2_r0_Neolamprologus-cylindricus_sm	1970-01-05 01:30:00	19.84157170098705	104.50041548944657	0.6177497091573874	0.0	0.634774122891122	0.6411523317678014	Neolamprologus cylindricus	m	n
756	FISH20201106_c2_r0_Neolamprologus-cylindricus_sm	1970-01-05 02:00:00	16.80761911605105	134.50002769929642	0.5055121599911362	0.0	0.4096873004282428	0.7209158413302356	Neolamprologus cylindricus	m	n
757	FISH20201106_c2_r0_Neolamprologus-cylindricus_sm	1970-01-05 02:30:00	16.932109720653326	164.49958451055343	0.49066533710043764	0.0	0.5085265943333135	0.7080356252522495	Neolamprologus cylindricus	m	n
758	FISH20201106_c2_r0_Neolamprologus-cylindricus_sm	1970-01-05 03:00:00	15.890186820956938	194.5001107910481	0.49146908929758476	0.0	0.3178374590048064	0.744485375581645	Neolamprologus cylindricus	m	n
759	FISH20201106_c2_r0_Neolamprologus-cylindricus_sm	1970-01-05 03:30:00	16.318047055005447	224.50052628663232	0.48645504404188133	0.0	0.35211222988044727	0.7357574173130494	Neolamprologus cylindricus	m	n
760	FISH20201106_c2_r0_Neolamprologus-cylindricus_sm	1970-01-05 04:00:00	14.670730810138156	254.50013849648218	0.4057392942219268	0.0	0.3201937981484172	0.7333321535484619	Neolamprologus cylindricus	m	n
761	FISH20201106_c2_r0_Neolamprologus-cylindricus_sm	1970-01-05 04:30:00	6.707489290742294	284.49975070633207	0.1402692371613761	0.42629217217882664	0.1268916050075222	0.6146309222634061	Neolamprologus cylindricus	m	n
762	FISH20201106_c2_r0_Neolamprologus-cylindricus_sm	1970-01-05 05:00:00	3.021685989348022	314.49936291618195	0.04863996454490056	0.6066699905822392	0.028307887163684212	0.5887075097921598	Neolamprologus cylindricus	m	n
763	FISH20201106_c2_r0_Neolamprologus-cylindricus_sm	1970-01-05 05:30:00	10.147223563286778	344.49983381342787	0.149900288056725	0.39292045202747616	0.14195530065219283	0.4779842055147799	Neolamprologus cylindricus	m	n
764	FISH20201106_c2_r0_Neolamprologus-cylindricus_sm	1970-01-05 06:00:00	16.444506029279268	374.50024929366793	0.21760567281591048	0.44590327405683894	0.2690387806643267	0.55330581207371	Neolamprologus cylindricus	m	n
765	FISH20201106_c2_r0_Neolamprologus-cylindricus_sm	1970-01-05 06:30:00	10.760236003409558	404.49991690211067	0.1598803390393884	0.4131073070744003	0.08332923741143117	0.6263431210182935	Neolamprologus cylindricus	m	n
766	FISH20201106_c2_r0_Neolamprologus-cylindricus_sm	1970-01-05 07:00:00	14.246431944439376	434.4994737133677	0.2797074954296161	0.1428175724336602	0.2996877189074123	0.42909038170780833	Neolamprologus cylindricus	m	d
767	FISH20201106_c2_r0_Neolamprologus-cylindricus_sm	1970-01-05 07:30:00	13.271709477987768	464.49994460447596	0.20933968535342345	0.2137159317527144	0.2415501300628729	0.31764413939703423	Neolamprologus cylindricus	m	d
768	FISH20201106_c2_r0_Neolamprologus-cylindricus_sm	1970-01-05 08:00:00	14.264290113657909	494.5004154894466	0.2263032518974018	0.18469890864772034	0.23708378015263515	0.35309896606844604	Neolamprologus cylindricus	m	d
769	FISH20201106_c2_r0_Neolamprologus-cylindricus_sm	1970-01-05 08:30:00	12.008180064326506	524.5000276992964	0.19849315827377984	0.15838457703174338	0.27908236685855986	0.3051332255148094	Neolamprologus cylindricus	m	d
770	FISH20201106_c2_r0_Neolamprologus-cylindricus_sm	1970-01-05 09:00:00	12.940182117867074	554.4996399091463	0.16674976455598028	0.3135006370838181	0.24836489417778762	0.4547036672967579	Neolamprologus cylindricus	m	d
771	FISH20201106_c2_r0_Neolamprologus-cylindricus_sm	1970-01-05 09:30:00	12.896241541320839	584.5001107910481	0.17006425880788834	0.324230002215821	0.2623231908241332	0.4796254597128465	Neolamprologus cylindricus	m	d
772	FISH20201106_c2_r0_Neolamprologus-cylindricus_sm	1970-01-05 10:00:00	13.01386387173187	614.5005262866323	0.2338928591213783	0.15982494044651266	0.32798086175878793	0.29323530607750753	Neolamprologus cylindricus	m	d
773	FISH20201106_c2_r0_Neolamprologus-cylindricus_sm	1970-01-05 10:30:00	11.116410418391164	644.5001938950751	0.1945044595867265	0.16608498144147138	0.2939913068750132	0.4078946985899402	Neolamprologus cylindricus	m	d
774	FISH20201106_c2_r0_Neolamprologus-cylindricus_sm	1970-01-05 11:00:00	1.0009190787979683	675.1573177098439	0.005162712454318696	0.9653112129473868	0.0348485059264025	0.36209187608628707	Neolamprologus cylindricus	m	d
775	FISH20201106_c2_r0_Neolamprologus-cylindricus_sm	1970-01-05 11:30:00	8.445350027406153	704.4994183147749	0.1414880062046424	0.3255775303307296	0.3594440772094329	0.32117652248667566	Neolamprologus cylindricus	m	d
776	FISH20201106_c2_r0_Neolamprologus-cylindricus_sm	1970-01-05 12:00:00	11.114122860611552	734.4998892089519	0.17704409483713715	0.16795922889430534	0.3890167739468817	0.29682200794531605	Neolamprologus cylindricus	m	d
777	FISH20201106_c2_r0_Neolamprologus-cylindricus_sm	1970-01-05 12:30:00	14.53217742723625	764.5003600908537	0.2518974018059941	0.06946983546617916	0.37358923686682927	0.320497791994803	Neolamprologus cylindricus	m	d
778	FISH20201106_c2_r0_Neolamprologus-cylindricus_sm	1970-01-05 13:00:00	15.49752628227994	794.4999723007036	0.2417040607168578	0.03285136557531439	0.3304049915403351	0.34789554193559574	Neolamprologus cylindricus	m	d
779	FISH20201106_c2_r0_Neolamprologus-cylindricus_sm	1970-01-05 13:30:00	15.570890036996811	824.4995291119606	0.27305966428452716	0.011356711539526896	0.4125363482764394	0.3635251835113287	Neolamprologus cylindricus	m	d
780	FISH20201106_c2_r0_Neolamprologus-cylindricus_sm	1970-01-05 14:00:00	8.363525107251286	854.500055395524	0.12137159317527144	0.5444826058054509	0.19398839240788673	0.48403219781759155	Neolamprologus cylindricus	m	d
781	FISH20201106_c2_r0_Neolamprologus-cylindricus_sm	1970-01-05 14:30:00	11.877190507044958	884.5005262866323	0.22137277713146086	0.17023987590715195	0.2833265675004935	0.40400703037780894	Neolamprologus cylindricus	m	d
782	FISH20201106_c2_r0_Neolamprologus-cylindricus_sm	1970-01-05 15:00:00	15.033144791043492	914.5001384964822	0.2678521965542075	0.023378206193562682	0.5198564764949851	0.43400767507987903	Neolamprologus cylindricus	m	d
783	FISH20201106_c2_r0_Neolamprologus-cylindricus_sm	1970-01-05 15:30:00	17.3257797539008	944.4997507063321	0.3459642125090023	0.0	0.4746854678579284	0.4549378865071263	Neolamprologus cylindricus	m	d
784	FISH20201106_c2_r0_Neolamprologus-cylindricus_sm	1970-01-05 16:00:00	16.164603842042926	974.4993629161819	0.32241981053681235	0.0	0.47722576380496695	0.502192922521986	Neolamprologus cylindricus	m	d
785	FISH20201106_c2_r0_Neolamprologus-cylindricus_sm	1970-01-05 16:30:00	19.1724093205721	1004.4998338134279	0.38161976512297807	0.012020828717039663	0.4973827733882814	0.4900766576882416	Neolamprologus cylindricus	m	d
786	FISH20201106_c2_r0_Neolamprologus-cylindricus_sm	1970-01-05 17:00:00	17.45411313355067	1034.500304692261	0.358650490277547	0.0	0.40029110537178	0.5923492943190783	Neolamprologus cylindricus	m	d
787	FISH20201106_c2_r0_Neolamprologus-cylindricus_sm	1970-01-05 17:30:00	17.243826100244053	1064.4999169021107	0.3731649216109911	0.0016619577862722287	0.4606509791907896	0.5938784307516239	Neolamprologus cylindricus	m	d
788	FISH20201106_c2_r0_Neolamprologus-cylindricus_sm	1970-01-05 18:00:00	14.965352020698827	1094.4995291119606	0.3423633039720791	0.0	0.4869606502040131	0.7157809560155054	Neolamprologus cylindricus	m	d
789	FISH20201106_c2_r0_Neolamprologus-cylindricus_sm	1970-01-05 18:30:00	18.748655325825236	1124.5	0.48953024595612676	0.0	0.5372209628026167	0.7049316173030621	Neolamprologus cylindricus	m	d
790	FISH20201106_c2_r0_Neolamprologus-cylindricus_sm	1970-01-05 19:00:00	15.633668226856845	1154.5004708880394	0.31909589496426793	0.15206913744390893	0.10782205977074753	0.5657410720209121	Neolamprologus cylindricus	m	n
791	FISH20201106_c2_r0_Neolamprologus-cylindricus_sm	1970-01-05 19:30:00	15.139309271433408	1184.5000830978893	0.4137720901889092	0.06958063265193064	0.060034492742661254	0.6019611500625488	Neolamprologus cylindricus	m	n
792	FISH20201106_c2_r0_Neolamprologus-cylindricus_sm	1970-01-05 20:00:00	17.693386827731953	1214.499695307739	0.5625173120602737	0.08154672871309068	0.16746304070389045	0.6897416601750144	Neolamprologus cylindricus	m	n
793	FISH20201106_c2_r0_Neolamprologus-cylindricus_sm	1970-01-05 20:30:00	18.886322182939207	1244.5001661865722	0.6137824063815643	0.0	0.36793616595772494	0.6690827908560214	Neolamprologus cylindricus	m	n
794	FISH20201106_c2_r0_Neolamprologus-cylindricus_sm	1970-01-05 21:00:00	17.226332641033004	1274.500637083818	0.580411057559138	0.0	0.40883832906908174	0.7447606307110758	Neolamprologus cylindricus	m	n
795	FISH20201106_c2_r0_Neolamprologus-cylindricus_sm	1970-01-05 21:30:00	18.85477883081554	1304.500249293668	0.6433992576588554	0.0	0.507759898246329	0.7427169270970345	Neolamprologus cylindricus	m	n
796	FISH20201106_c2_r0_Neolamprologus-cylindricus_sm	1970-01-05 22:00:00	17.887566951221505	1334.4999169021107	0.607777962439754	0.0	0.43542482822400846	0.7404271519078167	Neolamprologus cylindricus	m	n
797	FISH20201106_c2_r0_Neolamprologus-cylindricus_sm	1970-01-05 22:30:00	20.727756511145525	1364.4994737133677	0.6468893690100271	0.0	0.298837713072606	0.69045896312416	Neolamprologus cylindricus	m	n
798	FISH20201106_c2_r0_Neolamprologus-cylindricus_sm	1970-01-05 23:00:00	19.597885061216875	1394.499944604476	0.6414801684023931	0.0	0.25879407402319954	0.6967614129597355	Neolamprologus cylindricus	m	n
799	FISH20201106_c2_r0_Neolamprologus-cylindricus_sm	1970-01-05 23:30:00	21.556778650489445	1424.5004708880394	0.7043931084150462	0.0	0.39575175045829764	0.7015741944474383	Neolamprologus cylindricus	m	n
800	FISH20201106_c2_r0_Neolamprologus-cylindricus_sm	1970-01-06 00:00:00	20.45662181851655	14.500027699296439	0.6953631377763004	0.0	0.37691652601858	0.723345069627819	Neolamprologus cylindricus	m	n
801	FISH20201106_c2_r0_Neolamprologus-cylindricus_sm	1970-01-06 00:30:00	19.017834419718096	44.49963990914631	0.6489945155393053	0.0	0.3347688504156959	0.7274165584342116	Neolamprologus cylindricus	m	n
802	FISH20201106_c2_r0_Neolamprologus-cylindricus_sm	1970-01-06 01:00:00	17.969495235119766	74.50011079104809	0.592178152005318	0.0	0.3229993526327022	0.7717259193605112	Neolamprologus cylindricus	m	n
803	FISH20201106_c2_r0_Neolamprologus-cylindricus_sm	1970-01-06 01:30:00	20.070649537262756	104.5005816852252	0.6589662622569387	0.0	0.16014353273041568	0.6792478075366385	Neolamprologus cylindricus	m	n
804	FISH20201106_c2_r0_Neolamprologus-cylindricus_sm	1970-01-06 02:00:00	19.676859917360453	134.50024929366793	0.6869425516591878	0.0	0.15780952605171117	0.6758057630798101	Neolamprologus cylindricus	m	n
805	FISH20201106_c2_r0_Neolamprologus-cylindricus_sm	1970-01-06 02:30:00	18.578458152977927	164.49980610492494	0.6313777630048196	0.0	0.17909411686161825	0.6911243862553846	Neolamprologus cylindricus	m	n
806	FISH20201106_c2_r0_Neolamprologus-cylindricus_sm	1970-01-06 03:00:00	20.141237326902573	194.49947371336768	0.6714309456539804	0.0	0.2703424009048274	0.6935518089692383	Neolamprologus cylindricus	m	n
807	FISH20201106_c2_r0_Neolamprologus-cylindricus_sm	1970-01-06 03:30:00	20.67223520193676	224.4998892089519	0.6924440505207179	0.0	0.2863256209246867	0.7192485340702887	Neolamprologus cylindricus	m	n
808	FISH20201106_c2_r0_Neolamprologus-cylindricus_sm	1970-01-06 04:00:00	19.34420197863757	254.50041548944657	0.6504902775469503	0.0	0.33362858360170233	0.7726512535470443	Neolamprologus cylindricus	m	n
809	FISH20201106_c2_r0_Neolamprologus-cylindricus_sm	1970-01-06 04:30:00	18.15796336589992	284.5000276992964	0.5746496039000609	0.004431887430059276	0.262044869852166	0.7526732898761842	Neolamprologus cylindricus	m	n
810	FISH20201106_c2_r0_Neolamprologus-cylindricus_sm	1970-01-06 05:00:00	12.938697916678766	314.4995845105534	0.3499529111960556	0.11905157608996732	0.16974459744651138	0.5502586567140496	Neolamprologus cylindricus	m	n
811	FISH20201106_c2_r0_Neolamprologus-cylindricus_sm	1970-01-06 05:30:00	10.68235147139016	344.5001107910481	0.2496122313317084	0.23404608907600266	0.20762353724229535	0.5986275417673286	Neolamprologus cylindricus	m	n
812	FISH20201106_c2_r0_Neolamprologus-cylindricus_sm	1970-01-06 06:00:00	10.231170488321343	374.5005262866323	0.2100714641848097	0.35095008586781895	0.1283284357987753	0.5587309858009127	Neolamprologus cylindricus	m	n
813	FISH20201106_c2_r0_Neolamprologus-cylindricus_sm	1970-01-06 06:30:00	12.885920005907295	404.5001938950751	0.28125865603013683	0.228186804055177	0.20302378091958928	0.5675002194444265	Neolamprologus cylindricus	m	n
814	FISH20201106_c2_r0_Neolamprologus-cylindricus_sm	1970-01-06 07:00:00	11.442356174344821	434.4998061049249	0.23189850977785165	0.2226469447676029	0.1859805880990968	0.35349467660557277	Neolamprologus cylindricus	m	d
815	FISH20201106_c2_r0_Neolamprologus-cylindricus_sm	1970-01-06 07:30:00	7.586534868863262	464.4994183147748	0.10819345188632208	0.3523904492825882	0.3229137688670418	0.34216599070313436	Neolamprologus cylindricus	m	d
816	FISH20201106_c2_r0_Neolamprologus-cylindricus_sm	1970-01-06 08:00:00	10.216923769332924	494.4998892089519	0.15793263904276533	0.22136051407046312	0.34050810804929016	0.36856174056842544	Neolamprologus cylindricus	m	d
817	FISH20201106_c2_r0_Neolamprologus-cylindricus_sm	1970-01-06 08:30:00	11.373164191702067	524.5003600908537	0.18143039166805164	0.23489003379314166	0.31648999923563925	0.4817470839529035	Neolamprologus cylindricus	m	d
818	FISH20201106_c2_r0_Neolamprologus-cylindricus_sm	1970-01-06 09:00:00	12.961273953727407	554.4999723007036	0.22447509833250234	0.13705611877458312	0.3726244243706259	0.434595194826399	Neolamprologus cylindricus	m	d
819	FISH20201106_c2_r0_Neolamprologus-cylindricus_sm	1970-01-06 09:30:00	13.23372303905958	584.7790434160305	0.2090291030534351	0.13239503816793893	0.3876754796613905	0.5089014773751742	Neolamprologus cylindricus	m	d
820	FISH20201106_c2_r0_Neolamprologus-cylindricus_sm	1970-01-06 10:00:00	12.350734503254131	614.5003046922608	0.22752202094066812	0.08165752589884218	0.3825381482002567	0.585414006219493	Neolamprologus cylindricus	m	d
821	FISH20201106_c2_r0_Neolamprologus-cylindricus_sm	1970-01-06 10:30:00	11.449441668790362	644.4999723007036	0.1831477480471996	0.13035288903661846	0.41485405672587805	0.5712584063232631	Neolamprologus cylindricus	m	d
822	FISH20201106_c2_r0_Neolamprologus-cylindricus_sm	1970-01-06 11:00:00	15.592182441333017	674.4995291119606	0.2904548224475098	0.050689712481302975	0.3800999320519135	0.4980213085741394	Neolamprologus cylindricus	m	d
823	FISH20201106_c2_r0_Neolamprologus-cylindricus_sm	1970-01-06 11:30:00	12.405806332591554	704.5	0.21310658098825616	0.1869044981165522	0.34201379449739516	0.607998244212613	Neolamprologus cylindricus	m	d
824	FISH20201106_c2_r0_Neolamprologus-cylindricus_sm	1970-01-06 12:00:00	8.593163678936774	734.5004708880394	0.11157276605174228	0.30513544955958116	0.39774724454094273	0.5054327734756519	Neolamprologus cylindricus	m	d
825	FISH20201106_c2_r0_Neolamprologus-cylindricus_sm	1970-01-06 12:30:00	10.604941890770931	764.5000830978893	0.1731206027366905	0.14071242590438202	0.3409211273605262	0.6703342484360002	Neolamprologus cylindricus	m	d
826	FISH20201106_c2_r0_Neolamprologus-cylindricus_sm	1970-01-06 13:00:00	7.448993756946381	794.4996953077392	0.10525732646390781	0.45792476871087473	0.22410845162966656	0.6115424358462848	Neolamprologus cylindricus	m	d
827	FISH20201106_c2_r0_Neolamprologus-cylindricus_sm	1970-01-06 13:30:00	3.998796048833961	824.5001661865721	0.03268335918457788	0.7952581431420341	0.2530064980704285	0.5794566724934607	Neolamprologus cylindricus	m	d
828	FISH20201106_c2_r0_Neolamprologus-cylindricus_sm	1970-01-06 14:00:00	8.925207522821156	854.5006370838181	0.12968810592210958	0.2672428120325744	0.42983685397565624	0.3905053343373275	Neolamprologus cylindricus	m	d
829	FISH20201106_c2_r0_Neolamprologus-cylindricus_sm	1970-01-06 14:30:00	12.755159713257635	884.4974231088944	0.2112496536436686	0.13388750346356332	0.4008557442988819	0.4654052550950057	Neolamprologus cylindricus	m	d
830	FISH20201106_c2_r0_Neolamprologus-cylindricus_sm	1970-01-06 15:00:00	16.41824397356016	914.4999169021107	0.2928369619411667	0.04642402082987092	0.41278282346587974	0.5515294600130972	Neolamprologus cylindricus	m	d
831	FISH20201106_c2_r0_Neolamprologus-cylindricus_sm	1970-01-06 15:30:00	16.5761653742832	944.4994737133677	0.2890144590327406	0.030524624674533266	0.4350440347493611	0.5830241109036622	Neolamprologus cylindricus	m	d
832	FISH20201106_c2_r0_Neolamprologus-cylindricus_sm	1970-01-06 16:00:00	14.409375652933084	974.499944604476	0.24540217150454244	0.06254154664303124	0.42486551342148066	0.5823615253682872	Neolamprologus cylindricus	m	d
833	FISH20201106_c2_r0_Neolamprologus-cylindricus_sm	1970-01-06 16:30:00	9.03224200994417	1004.5004708880394	0.124037449448784	0.3008697579081491	0.342266049124181	0.5329784243658067	Neolamprologus cylindricus	m	d
834	FISH20201106_c2_r0_Neolamprologus-cylindricus_sm	1970-01-06 17:00:00	21.24187808600221	1034.5000276992964	0.35898288183480137	0.001107971857514819	0.3670136480901852	0.6024762507864533	Neolamprologus cylindricus	m	d
835	FISH20201106_c2_r0_Neolamprologus-cylindricus_sm	1970-01-06 17:30:00	17.768191381822174	1064.4996399091463	0.3037504847376877	0.0016619577862722287	0.3109794464969764	0.5856123791201797	Neolamprologus cylindricus	m	d
836	FISH20201106_c2_r0_Neolamprologus-cylindricus_sm	1970-01-06 18:00:00	13.515806612465708	1094.500110791048	0.24756259694216706	0.0413804564591181	0.2657783572560869	0.5598573499359805	Neolamprologus cylindricus	m	d
837	FISH20201106_c2_r0_Neolamprologus-cylindricus_sm	1970-01-06 18:30:00	14.695711105885438	1124.5005816852251	0.2836961941166694	0.003822502908426126	0.30913940145339314	0.6190025011693185	Neolamprologus cylindricus	m	d
838	FISH20201106_c2_r0_Neolamprologus-cylindricus_sm	1970-01-06 19:00:00	13.244502253936853	1154.500249293668	0.2661902387679353	0.1624286743116725	0.12099813254453462	0.5769199216910385	Neolamprologus cylindricus	m	n
839	FISH20201106_c2_r0_Neolamprologus-cylindricus_sm	1970-01-06 19:30:00	14.091618584493133	1184.499806104925	0.35892748324192564	0.10370616586338707	0.20273083090360317	0.5205796427481542	Neolamprologus cylindricus	m	n
840	FISH20201106_c2_r0_Neolamprologus-cylindricus_sm	1970-01-06 20:00:00	6.857568440081093	1214.4994737133677	0.15057337543626392	0.43415877236718187	0.19980056506565852	0.4915930241544289	Neolamprologus cylindricus	m	n
841	FISH20201106_c2_r0_Neolamprologus-cylindricus_sm	1970-01-06 20:30:00	14.324592769495965	1244.499889208952	0.3912031907821848	0.09273210724573454	0.2721459607500357	0.5282024123321988	Neolamprologus cylindricus	m	n
842	FISH20201106_c2_r0_Neolamprologus-cylindricus_sm	1970-01-06 21:00:00	5.227105623197898	1274.5004154894466	0.12708437205694975	0.5591933964877293	0.11674407085385324	0.44203667032464583	Neolamprologus cylindricus	m	n
843	FISH20201106_c2_r0_Neolamprologus-cylindricus_sm	1970-01-06 21:30:00	16.208870457475353	1304.4999723007036	0.3971525123261869	0.0	0.42706202113396435	0.479498839080308	Neolamprologus cylindricus	m	n
844	FISH20201106_c2_r0_Neolamprologus-cylindricus_sm	1970-01-06 22:00:00	14.955929936980612	1334.4995845105534	0.3472383801451443	0.04442967148634425	0.4331820889487083	0.3551688863231586	Neolamprologus cylindricus	m	n
845	FISH20201106_c2_r0_Neolamprologus-cylindricus_sm	1970-01-06 22:30:00	12.459889161810692	1364.500110791048	0.26711721692887214	0.12092842898293818	0.46918546310288894	0.5804670336035579	Neolamprologus cylindricus	m	n
846	FISH20201106_c2_r0_Neolamprologus-cylindricus_sm	1970-01-06 23:00:00	18.233481438000286	1394.5005262866323	0.30236551991579413	0.05024652373829705	0.3528257112016711	0.9497518526042098	Neolamprologus cylindricus	m	n
847	FISH20201106_c2_r0_Neolamprologus-cylindricus_sm	1970-01-06 23:30:00	21.237992451430035	1424.5001384964821	0.2807600686942552	0.0	0.3491202240009803	0.9499605842815695	Neolamprologus cylindricus	m	n
848	FISH20201106_c2_r0_Neolamprologus-cylindricus_sm	1970-01-07 00:00:00	18.439248776542577	14.499750706332058	0.2315661182205972	0.12298487618414493	0.3147846864501022	0.9377093717435067	Neolamprologus cylindricus	m	n
849	FISH20201106_c2_r0_Neolamprologus-cylindricus_sm	1970-01-07 00:30:00	20.141313304511144	44.499058171745155	0.26454293628808867	0.023213296398891966	0.4281606119437138	0.9627517437845415	Neolamprologus cylindricus	m	n
850	FISH20201106_c2_r0_Neolamprologus-cylindricus_sm	1970-01-07 01:00:00	11.967143895751263	74.49983381342787	0.1758253933082207	0.15117438510968315	0.4752756574907055	0.9288515780973347	Neolamprologus cylindricus	m	n
851	FISH20201106_c2_r0_Neolamprologus-cylindricus_sm	1970-01-07 01:30:00	8.921102686194848	104.5008864265928	0.12637119113573408	0.22066481994459833	0.45073431212388254	0.9309291570054772	Neolamprologus cylindricus	m	n
852	FISH20201106_c2_r0_Neolamprologus-cylindricus_sm	1970-01-07 02:00:00	16.51677646001879	134.49997230070358	0.23234169852085756	0.05960888593429727	0.39333681058171177	0.9441474438424524	Neolamprologus cylindricus	m	n
853	FISH20201106_c2_r0_Neolamprologus-cylindricus_sm	1970-01-07 02:30:00	16.636794101853447	164.49952911196056	0.21832585452329512	0.051243698410060386	0.36425761902368103	0.9492636359290821	Neolamprologus cylindricus	m	n
854	FISH20201106_c2_r0_Neolamprologus-cylindricus_sm	1970-01-07 03:00:00	11.99348380656532	194.50005539552404	0.2495014402836251	0.03445601595391092	0.33718153806318857	0.8487323184960082	Neolamprologus cylindricus	m	n
855	FISH20201106_c2_r0_Neolamprologus-cylindricus_sm	1970-01-07 03:30:00	10.16378958648988	224.50047088803944	0.15400808819455986	0.19007257215666723	0.488126549517252	0.9365717297703448	Neolamprologus cylindricus	m	n
856	FISH20201106_c2_r0_Neolamprologus-cylindricus_sm	1970-01-07 04:00:00	14.64754607017842	254.5000830978893	0.2953852972134508	0.04199213339981164	0.36077716758242556	0.6980055625430992	Neolamprologus cylindricus	m	n
857	FISH20201106_c2_r0_Neolamprologus-cylindricus_sm	1970-01-07 04:30:00	11.438622074420019	284.49975070633207	0.221982161653094	0.26862777685446787	0.22430494803151055	0.6980966741921987	Neolamprologus cylindricus	m	n
858	FISH20201106_c2_r0_Neolamprologus-cylindricus_sm	1970-01-07 05:00:00	11.067590667570862	314.50016618657213	0.1845224905827609	0.16352758697097275	0.37655105517751153	0.7793353453962374	Neolamprologus cylindricus	m	n
859	FISH20201106_c2_r0_Neolamprologus-cylindricus_sm	1970-01-07 05:30:00	11.116139211988331	344.50063708381805	0.24231344523849094	0.15306631211567226	0.30991070408391097	0.6880071281557875	Neolamprologus cylindricus	m	n
860	FISH20201106_c2_r0_Neolamprologus-cylindricus_sm	1970-01-07 06:00:00	8.9155907454521	374.50024929366793	0.17716470001661958	0.3660739017228962	0.33387658448970087	0.6483255563031427	Neolamprologus cylindricus	m	n
861	FISH20201106_c2_r0_Neolamprologus-cylindricus_sm	1970-01-07 06:30:00	7.8242469610920935	404.49991690211067	0.16314885601905713	0.3411445349288128	0.15770114946370486	0.5516211380854773	Neolamprologus cylindricus	m	n
862	FISH20201106_c2_r0_Neolamprologus-cylindricus_sm	1970-01-07 07:00:00	8.394972655911314	434.4994737133677	0.15539305301645337	0.2976012409284804	0.10355213937450074	0.5455827958662888	Neolamprologus cylindricus	m	d
863	FISH20201106_c2_r0_Neolamprologus-cylindricus_sm	1970-01-07 07:30:00	14.384755063978476	464.49994460447596	0.2475072014181254	0.04387325504099269	0.3830094601937527	0.5754691349763479	Neolamprologus cylindricus	m	d
864	FISH20201106_c2_r0_Neolamprologus-cylindricus_sm	1970-01-07 08:00:00	18.942676636206098	494.50047088803944	0.3249127472162207	0.011245914353775414	0.37342692607725914	0.6608821076066732	Neolamprologus cylindricus	m	d
865	FISH20201106_c2_r0_Neolamprologus-cylindricus_sm	1970-01-07 08:30:00	20.153756354141496	524.5000276992964	0.3628607833361033	0.003767104315550385	0.34137263444135746	0.6994636060893357	Neolamprologus cylindricus	m	d
866	FISH20201106_c2_r0_Neolamprologus-cylindricus_sm	1970-01-07 09:00:00	10.292405457125314	554.4996399091463	0.1779956789097557	0.12315107196277214	0.3277570833426623	0.70482737653594	Neolamprologus cylindricus	m	d
867	FISH20201106_c2_r0_Neolamprologus-cylindricus_sm	1970-01-07 09:30:00	14.914331685807028	584.5001107910481	0.26988699313095504	0.021271881231996456	0.43999787464817947	0.7206420668935724	Neolamprologus cylindricus	m	d
868	FISH20201106_c2_r0_Neolamprologus-cylindricus_sm	1970-01-07 10:00:00	19.73641135057913	614.5005816852251	0.32690709655974737	0.022935017450556757	0.4444972077779657	0.6971353463030898	Neolamprologus cylindricus	m	d
869	FISH20201106_c2_r0_Neolamprologus-cylindricus_sm	1970-01-07 10:30:00	19.62175168601789	644.5001938950751	0.3500637083818071	0.0071464184809705835	0.37578739053010796	0.6418937384730358	Neolamprologus cylindricus	m	d
870	FISH20201106_c2_r0_Neolamprologus-cylindricus_sm	1970-01-07 11:00:00	14.618451621090804	674.4998061049249	0.24547116503240818	0.13450778350229906	0.37767482133733005	0.693733329230399	Neolamprologus cylindricus	m	d
871	FISH20201106_c2_r0_Neolamprologus-cylindricus_sm	1970-01-07 11:30:00	13.348898412732535	704.4994737133677	0.21865824608054957	0.12420364522741123	0.3662467102849618	0.7400646448890237	Neolamprologus cylindricus	m	d
872	FISH20201106_c2_r0_Neolamprologus-cylindricus_sm	1970-01-07 12:00:00	15.534062693312626	734.4998892089519	0.26346111234212277	0.03185242632395303	0.40172123940350496	0.7371170445836525	Neolamprologus cylindricus	m	d
873	FISH20201106_c2_r0_Neolamprologus-cylindricus_sm	1970-01-07 12:30:00	15.342607596491826	764.5004154894466	0.2595978062157221	0.050800509667054454	0.30933637360821825	0.7038349662038776	Neolamprologus cylindricus	m	d
874	FISH20201106_c2_r0_Neolamprologus-cylindricus_sm	1970-01-07 13:00:00	15.152766419281551	794.4999723007036	0.258988421694089	0.1464738795634591	0.2887147300481543	0.6669841590535012	Neolamprologus cylindricus	m	d
875	FISH20201106_c2_r0_Neolamprologus-cylindricus_sm	1970-01-07 13:30:00	11.558031633710709	824.4995845105534	0.19023876793529446	0.1570550108027256	0.39008404646501144	0.7237113958470417	Neolamprologus cylindricus	m	d
876	FISH20201106_c2_r0_Neolamprologus-cylindricus_sm	1970-01-07 14:00:00	11.293785891649634	854.5001107910481	0.17527143806780413	0.20357855085309107	0.3817767866720843	0.7373366477545502	Neolamprologus cylindricus	m	d
877	FISH20201106_c2_r0_Neolamprologus-cylindricus_sm	1970-01-07 14:30:00	14.724789829418782	884.5005262866323	0.2474101157830591	0.14547670489169576	0.37002077157747093	0.6296684136189746	Neolamprologus cylindricus	m	d
878	FISH20201106_c2_r0_Neolamprologus-cylindricus_sm	1970-01-07 15:00:00	18.54637625468994	914.5001938950751	0.33527228408398424	0.0	0.33068062368414813	0.6755894620527608	Neolamprologus cylindricus	m	d
879	FISH20201106_c2_r0_Neolamprologus-cylindricus_sm	1970-01-07 15:30:00	11.32470003621047	944.4997507063321	0.1671929532989862	0.20104149354606393	0.3200996020173391	0.7924890351409373	Neolamprologus cylindricus	m	d
880	FISH20201106_c2_r0_Neolamprologus-cylindricus_sm	1970-01-07 16:00:00	13.855289304420142	974.4994183147749	0.22109578416708214	0.13921666389673704	0.3623196238800119	0.7352165673528559	Neolamprologus cylindricus	m	d
881	FISH20201106_c2_r0_Neolamprologus-cylindricus_sm	1970-01-07 16:30:00	17.008539265955477	1004.4998892089519	0.30484156880124086	0.010968313760248172	0.33136772516193286	0.7147214893661611	Neolamprologus cylindricus	m	d
882	FISH20201106_c2_r0_Neolamprologus-cylindricus_sm	1970-01-07 17:00:00	18.765632901377362	1034.5003600908537	0.3341089136335937	0.005539859287574096	0.2613614403112388	0.69407671969883	Neolamprologus cylindricus	m	d
883	FISH20201106_c2_r0_Neolamprologus-cylindricus_sm	1970-01-07 17:30:00	18.63762752164446	1064.4997783933518	0.3311357340720222	0.005152354570637119	0.25747029450940934	0.706678005540141	Neolamprologus cylindricus	m	d
884	FISH20201106_c2_r0_Neolamprologus-cylindricus_sm	1970-01-07 18:00:00	16.19645052172551	1094.4995291119606	0.30236551991579413	0.020885269514154342	0.20844330847288128	0.6311896460257685	Neolamprologus cylindricus	m	d
885	FISH20201106_c2_r0_Neolamprologus-cylindricus_sm	1970-01-07 18:30:00	18.328846090977475	1124.500055395524	0.33957456237536005	0.027309993352537115	0.2631623883523061	0.6602901452124189	Neolamprologus cylindricus	m	d
886	FISH20201106_c2_r0_Neolamprologus-cylindricus_sm	1970-01-07 19:00:00	13.172081298839293	1154.5005262866323	0.2746108248850479	0.0879175668938009	0.11662221286318773	0.5350550699619889	Neolamprologus cylindricus	m	n
887	FISH20201106_c2_r0_Neolamprologus-cylindricus_sm	1970-01-07 19:30:00	5.845372387365545	1184.5001384964821	0.11921777186859454	0.2798736912082433	0.0689085343592463	0.4792371068161584	Neolamprologus cylindricus	m	n
888	FISH20201106_c2_r0_Neolamprologus-cylindricus_sm	1970-01-07 20:00:00	10.824863382490134	1214.499750706332	0.24126087197385188	0.09428840507451111	0.23139304740731254	0.5298625482720754	Neolamprologus cylindricus	m	n
889	FISH20201106_c2_r0_Neolamprologus-cylindricus_sm	1970-01-07 20:30:00	6.066174821434658	1244.499362916182	0.10952301811533988	0.6088305357043932	0.2641259100953668	0.6745165752931821	Neolamprologus cylindricus	m	n
890	FISH20201106_c2_r0_Neolamprologus-cylindricus_sm	1970-01-07 21:00:00	2.510510821937912	1274.4998338134278	0.025204963438954134	0.8632284511411478	0.21441894215393098	0.7029988982445711	Neolamprologus cylindricus	m	n
891	FISH20201106_c2_r0_Neolamprologus-cylindricus_sm	1970-01-07 21:30:00	5.040451966964027	1304.500304692261	0.0906320979447122	0.5993573763226414	0.13974098077107594	0.5665970495099002	Neolamprologus cylindricus	m	n
892	FISH20201106_c2_r0_Neolamprologus-cylindricus_sm	1970-01-07 22:00:00	8.125125372751203	1334.4999723007036	0.14065702731150628	0.4107805661736192	0.18139075624720508	0.6507848376161807	Neolamprologus cylindricus	m	n
893	FISH20201106_c2_r0_Neolamprologus-cylindricus_sm	1970-01-07 22:30:00	13.126277614070291	1364.4995291119606	0.3044706664450723	0.122541687441139	0.21485332308820201	0.5384018707904947	Neolamprologus cylindricus	m	n
894	FISH20201106_c2_r0_Neolamprologus-cylindricus_sm	1970-01-07 23:00:00	12.49719804438945	1394.5	0.24451584311987593	0.2236871260802127	0.18562170977370732	0.48878173282052	Neolamprologus cylindricus	m	n
895	FISH20201106_c2_r0_Neolamprologus-cylindricus_sm	1970-01-07 23:30:00	4.937866228205924	1424.5004708880394	0.11412110132402636	0.3742728934685059	0.0671745202148691	0.3702961964167057	Neolamprologus cylindricus	m	n
896	FISH20201106_c2_r0_Neolamprologus-cylindricus_sm	1970-01-08 00:00:00	9.073701715793357	14.500083097889314	0.15506066145919895	0.2551105201927871	0.2082302219944269	0.7481821155788454	Neolamprologus cylindricus	m	n
897	FISH20201106_c2_r0_Neolamprologus-cylindricus_sm	1970-01-08 00:30:00	10.716771890550227	44.49969530773918	0.11738961830369508	0.21201041493546063	0.5051056374664684	0.9443891230221875	Neolamprologus cylindricus	m	n
898	FISH20201106_c2_r0_Neolamprologus-cylindricus_sm	1970-01-08 01:00:00	10.129849775760048	74.50016618657213	0.159926877908265	0.15870817637934856	0.3993108812591232	0.8621095856825535	Neolamprologus cylindricus	m	n
899	FISH20201106_c2_r0_Neolamprologus-cylindricus_sm	1970-01-08 01:30:00	8.06826273325468	104.50063708381808	0.12536701567780179	0.2415932635311063	0.3293307754585723	0.8633853541509072	Neolamprologus cylindricus	m	n
900	FISH20201106_c2_r0_Neolamprologus-cylindricus_sm	1970-01-08 02:00:00	5.731600120880598	134.50024929366793	0.13423079053792034	0.5717688770705224	0.1911366002630547	0.6940017774836216	Neolamprologus cylindricus	m	n
901	FISH20201106_c2_r0_Neolamprologus-cylindricus_sm	1970-01-08 02:30:00	4.558321962050982	164.4999169021107	0.08631100770040441	0.5691651432053626	0.0879786779567505	0.5145540959563079	Neolamprologus cylindricus	m	n
902	FISH20201106_c2_r0_Neolamprologus-cylindricus_sm	1970-01-08 03:00:00	3.6118621030261346	194.49947371336768	0.07284914963159936	0.6214060162871863	0.04691639576430147	0.3112431480317008	Neolamprologus cylindricus	m	n
903	FISH20201106_c2_r0_Neolamprologus-cylindricus_sm	1970-01-08 03:30:00	10.082477626441253	224.49994460447596	0.1593175271438068	0.17527143806780413	0.3856392600198294	0.8875946200792973	Neolamprologus cylindricus	m	n
904	FISH20201106_c2_r0_Neolamprologus-cylindricus_sm	1970-01-08 04:00:00	8.923607635274674	254.50047088803944	0.11212675198049969	0.3018669325799125	0.46462643335762155	0.9537959626107726	Neolamprologus cylindricus	m	n
905	FISH20201106_c2_r0_Neolamprologus-cylindricus_sm	1970-01-08 04:30:00	9.31508353388688	284.5000276992964	0.1776078887596255	0.19566783003711705	0.26088424451920894	0.7400831240216683	Neolamprologus cylindricus	m	n
906	FISH20201106_c2_r0_Neolamprologus-cylindricus_sm	1970-01-08 05:00:00	14.064939537708288	314.4996399091463	0.2932801506841726	0.17683230845936512	0.159212719580332	0.5888387312194562	Neolamprologus cylindricus	m	n
907	FISH20201106_c2_r0_Neolamprologus-cylindricus_sm	1970-01-08 05:30:00	8.439352627833047	344.5001107910481	0.1807555949479282	0.23382450697983603	0.1759045595517448	0.6084726747899994	Neolamprologus cylindricus	m	n
908	FISH20201106_c2_r0_Neolamprologus-cylindricus_sm	1970-01-08 06:00:00	8.384952717620592	374.5005816852252	0.16209628275441804	0.26015179214447953	0.09959811691019604	0.6083286839108101	Neolamprologus cylindricus	m	n
909	FISH20201106_c2_r0_Neolamprologus-cylindricus_sm	1970-01-08 06:30:00	7.0242767390868925	404.50024929366793	0.1537864938230569	0.2533377652207634	0.09029014342237972	0.5751474017490027	Neolamprologus cylindricus	m	n
910	FISH20201106_c2_r0_Neolamprologus-cylindricus_sm	1970-01-08 07:00:00	11.765133633819541	434.4998061049249	0.24613594814691706	0.11661403800343471	0.16418432531329286	0.48817291939407387	Neolamprologus cylindricus	m	d
911	FISH20201106_c2_r0_Neolamprologus-cylindricus_sm	1970-01-08 07:30:00	19.714658184745193	457.5266100641955	0.336922758335059	0.02184717332781114	0.2873923874020945	0.5578368673420743	Neolamprologus cylindricus	m	d
912	FISH20201106_c2_r1_Neolamprologus-cylindricus_sf	1970-01-02 00:00:00	9.190300068757034	14.499972300703561	0.1293003157719794	0.16791313500637084	0.47955969165406925	0.4240983059157094	Neolamprologus cylindricus	f	n
913	FISH20201106_c2_r1_Neolamprologus-cylindricus_sf	1970-01-02 00:30:00	8.705965469534968	44.499529111960555	0.11190515760899673	0.19660960611600464	0.4527187024330528	0.48546788328066004	Neolamprologus cylindricus	f	n
914	FISH20201106_c2_r1_Neolamprologus-cylindricus_sf	1970-01-02 01:00:00	8.104058233105869	74.50005539552404	0.10270330157323289	0.21532240194992244	0.40547108287698824	0.5032425705584616	Neolamprologus cylindricus	f	n
915	FISH20201106_c2_r1_Neolamprologus-cylindricus_sf	1970-01-02 01:30:00	8.12096932775245	104.50047088803944	0.10924602515096117	0.23112292947759128	0.3309966173882946	0.4817701736084205	Neolamprologus cylindricus	f	n
916	FISH20201106_c2_r1_Neolamprologus-cylindricus_sf	1970-01-02 02:00:00	8.479743725078482	134.5000830978893	0.09456539803888982	0.3324469558473215	0.32431622308221986	0.40749178712932566	Neolamprologus cylindricus	f	n
917	FISH20201106_c2_r1_Neolamprologus-cylindricus_sf	1970-01-02 02:30:00	7.901613259153118	164.49975070633207	0.08426125976400199	0.3746606836186361	0.41402929794154286	0.48337813826294124	Neolamprologus cylindricus	f	n
918	FISH20201106_c2_r1_Neolamprologus-cylindricus_sf	1970-01-02 03:00:00	8.658206016453997	194.50016618657213	0.09777309993352537	0.4016175493020164	0.3711230552214357	0.4875343089191707	Neolamprologus cylindricus	f	n
919	FISH20201106_c2_r1_Neolamprologus-cylindricus_sf	1970-01-02 03:30:00	9.88594889189113	224.50063708381808	0.12968810592210958	0.29671486344246856	0.4152440275040778	0.4023988644811064	Neolamprologus cylindricus	f	n
920	FISH20201106_c2_r1_Neolamprologus-cylindricus_sf	1970-01-02 04:00:00	8.410375030228513	254.50024929366793	0.10326297712038114	0.2085757021771647	0.5423847874145007	0.45972727261014934	Neolamprologus cylindricus	f	n
921	FISH20201106_c2_r1_Neolamprologus-cylindricus_sf	1970-01-02 04:30:00	8.083814783774198	284.4998615035178	0.09689213893967093	0.3313943825826824	0.5155304019563658	0.5548652789377686	Neolamprologus cylindricus	f	n
922	FISH20201106_c2_r1_Neolamprologus-cylindricus_sf	1970-01-02 05:00:00	9.235820175794252	314.4994737133677	0.1412110132402637	0.12791535095008585	0.42385455165391117	0.5912924304323092	Neolamprologus cylindricus	f	n
923	FISH20201106_c2_r1_Neolamprologus-cylindricus_sf	1970-01-02 05:30:00	8.984600397888805	344.49994460447596	0.14153556392643474	0.2182583647241303	0.34962114242716985	0.6091873886526525	Neolamprologus cylindricus	f	n
924	FISH20201106_c2_r1_Neolamprologus-cylindricus_sf	1970-01-02 06:00:00	9.757864110334847	374.5004154894466	0.15062877402913966	0.15755359813860728	0.3325746529014342	0.5498787614092577	Neolamprologus cylindricus	f	n
925	FISH20201106_c2_r1_Neolamprologus-cylindricus_sf	1970-01-02 06:30:00	9.827636675751137	404.5000276992964	0.170018281535649	0.07550828208963492	0.3325446041111082	0.6202113743266654	Neolamprologus cylindricus	f	n
926	FISH20201106_c2_r1_Neolamprologus-cylindricus_sf	1970-01-02 07:00:00	3.3753507503976405	434.4995845105534	0.059442690155670046	0.7472716193008697	0.08765145579588461	0.23261834011995194	Neolamprologus cylindricus	f	d
927	FISH20201106_c2_r1_Neolamprologus-cylindricus_sf	1970-01-02 07:30:00	4.957906294515522	464.5001107910481	0.08846665189452692	0.2996897850653667	0.07107889467703596	0.3457246366967023	Neolamprologus cylindricus	f	d
928	FISH20201106_c2_r1_Neolamprologus-cylindricus_sf	1970-01-02 08:00:00	2.9811597426447216	494.5005262866323	0.03379314165420198	0.6467785718242757	0.07178098801832987	0.5583050864926947	Neolamprologus cylindricus	f	d
929	FISH20201106_c2_r1_Neolamprologus-cylindricus_sf	1970-01-02 08:30:00	1.1463454916423228	524.5001384964822	0.007091019888094842	0.9570660905213008	0.04683563567247428	0.4083699660921074	Neolamprologus cylindricus	f	d
930	FISH20201106_c2_r1_Neolamprologus-cylindricus_sf	1970-01-02 09:00:00	2.786359074506673	554.4997507063321	0.02321201041493546	0.8520303584288959	0.05624717236348784	0.20514175071030713	Neolamprologus cylindricus	f	d
931	FISH20201106_c2_r1_Neolamprologus-cylindricus_sf	1970-01-02 09:30:00	3.0478975087763316	584.4994183147749	0.04620242645836796	0.7009583956567503	0.05709789524917648	0.1825669412352102	Neolamprologus cylindricus	f	d
932	FISH20201106_c2_r1_Neolamprologus-cylindricus_sf	1970-01-02 10:00:00	3.171487802741932	614.4998338134279	0.03301573232882783	0.7737646798138711	0.0581168703771118	0.2051135221762432	Neolamprologus cylindricus	f	d
933	FISH20201106_c2_r1_Neolamprologus-cylindricus_sf	1970-01-02 10:30:00	3.7552281469214077	644.5003046922608	0.03013683452440308	0.746163647443355	0.08196304254348323	0.2482584286967986	Neolamprologus cylindricus	f	d
934	FISH20201106_c2_r1_Neolamprologus-cylindricus_sf	1970-01-02 11:00:00	4.208197828005831	674.4999169021107	0.05296105478920835	0.5693867375768655	0.08371749619464876	0.33416056433012536	Neolamprologus cylindricus	f	d
935	FISH20201106_c2_r1_Neolamprologus-cylindricus_sf	1970-01-02 11:30:00	4.741346012265953	704.4995291119606	0.06453936070023822	0.4570937898177386	0.0969293104062314	0.5211075783283902	Neolamprologus cylindricus	f	d
936	FISH20201106_c2_r1_Neolamprologus-cylindricus_sf	1970-01-02 12:00:00	3.810359271692294	734.5	0.03152005317970308	0.7444604475958343	0.06995441574868352	0.2606698923335891	Neolamprologus cylindricus	f	d
937	FISH20201106_c2_r1_Neolamprologus-cylindricus_sf	1970-01-02 12:30:00	2.9063963066837095	764.5004708880394	0.02681291895185862	0.8197883773752147	0.09805245916991324	0.2573853175926331	Neolamprologus cylindricus	f	d
938	FISH20201106_c2_r1_Neolamprologus-cylindricus_sf	1970-01-02 13:00:00	6.401446904621924	794.5000276992964	0.12752756079995567	0.23267409007811202	0.09705334719617036	0.25060648575805716	Neolamprologus cylindricus	f	d
939	FISH20201106_c2_r1_Neolamprologus-cylindricus_sf	1970-01-02 13:30:00	4.882225432245671	824.4996953077392	0.065868926929256	0.45460085313833026	0.07233054831746147	0.35176947133332515	Neolamprologus cylindricus	f	d
940	FISH20201106_c2_r1_Neolamprologus-cylindricus_sf	1970-01-02 14:00:00	4.1127540921249235	854.5001107910481	0.02847329935741192	0.7447928207400842	0.17156471911831458	0.30913682998937136	Neolamprologus cylindricus	f	d
941	FISH20201106_c2_r1_Neolamprologus-cylindricus_sf	1970-01-02 14:30:00	3.0679809300109837	884.5005816852251	0.023433604786438425	0.808819455985818	0.28887295354962567	0.21745294603977897	Neolamprologus cylindricus	f	d
942	FISH20201106_c2_r1_Neolamprologus-cylindricus_sf	1970-01-02 15:00:00	3.827535975631436	914.5002492936679	0.03600908536923162	0.7436153121710709	0.29987975537562817	0.13328784324143103	Neolamprologus cylindricus	f	d
943	FISH20201106_c2_r1_Neolamprologus-cylindricus_sf	1970-01-02 15:30:00	3.8357099879190892	944.4998061049249	0.032241981053681236	0.6991856406847267	0.3007619285041548	0.13835499910226287	Neolamprologus cylindricus	f	d
944	FISH20201106_c2_r1_Neolamprologus-cylindricus_sf	1970-01-02 16:00:00	5.776518661035975	974.4994737133677	0.0961719572322863	0.38114231898509776	0.3183353596687716	0.12466610050007253	Neolamprologus cylindricus	f	d
945	FISH20201106_c2_r1_Neolamprologus-cylindricus_sf	1970-01-02 16:30:00	7.456589335648821	1004.4998892089519	0.11732771992023044	0.24484821626412587	0.23634013972861548	0.2259367347980871	Neolamprologus cylindricus	f	d
946	FISH20201106_c2_r1_Neolamprologus-cylindricus_sf	1970-01-02 17:00:00	6.7864682867789705	1034.5003600908537	0.10553431942828652	0.2248074898897568	0.17610590265412165	0.3102262640160991	Neolamprologus cylindricus	f	d
947	FISH20201106_c2_r1_Neolamprologus-cylindricus_sf	1970-01-02 17:30:00	7.849309371006187	1064.4999723007036	0.13273502853027533	0.20054290621018225	0.168209748305722	0.2588450060979485	Neolamprologus cylindricus	f	d
948	FISH20201106_c2_r1_Neolamprologus-cylindricus_sf	1970-01-02 18:00:00	6.221628446242551	1094.4995845105534	0.09428840507451111	0.29682566062822	0.10887872093882121	0.33405486194097345	Neolamprologus cylindricus	f	d
949	FISH20201106_c2_r1_Neolamprologus-cylindricus_sf	1970-01-02 18:30:00	10.441339595677004	1124.500055395524	0.21354974518058942	0.0968313760248172	0.08643663675308454	0.43197154426794154	Neolamprologus cylindricus	f	d
950	FISH20201106_c2_r1_Neolamprologus-cylindricus_sf	1970-01-02 19:00:00	10.782915452978882	1154.5005262866323	0.2023710597750817	0.4038557420641516	0.08211353231049183	0.322715373899984	Neolamprologus cylindricus	f	n
951	FISH20201106_c2_r1_Neolamprologus-cylindricus_sf	1970-01-02 19:30:00	4.267472726629251	1184.5000830978893	0.0968367403467952	0.46307683784831866	0.07443138577898184	0.531281364628331	Neolamprologus cylindricus	f	n
952	FISH20201106_c2_r1_Neolamprologus-cylindricus_sf	1970-01-02 20:00:00	1.6675534113648747	1214.499750706332	0.04348789540745665	0.7392942219267631	0.05056501132012755	0.20627124556034154	Neolamprologus cylindricus	f	n
953	FISH20201106_c2_r1_Neolamprologus-cylindricus_sf	1970-01-02 20:30:00	5.673046815471324	1244.5001661865722	0.1214269886993131	0.47329935741192114	0.1621203785518764	0.3233702589980931	Neolamprologus cylindricus	f	n
954	FISH20201106_c2_r1_Neolamprologus-cylindricus_sf	1970-01-02 21:00:00	6.210601298411703	1274.500637083818	0.13644673425294998	0.35942607057780734	0.12363028343611952	0.4017820548436931	Neolamprologus cylindricus	f	n
955	FISH20201106_c2_r1_Neolamprologus-cylindricus_sf	1970-01-02 21:30:00	6.04952218835271	1304.500249293668	0.14043543294000332	0.46368622236995183	0.13506861465949643	0.45243930036520874	Neolamprologus cylindricus	f	n
956	FISH20201106_c2_r1_Neolamprologus-cylindricus_sf	1970-01-02 22:00:00	7.326195623740409	1334.4999169021107	0.11955016342584898	0.3561021550052629	0.36452851180912693	0.5505324765173895	Neolamprologus cylindricus	f	n
957	FISH20201106_c2_r1_Neolamprologus-cylindricus_sf	1970-01-02 22:30:00	6.961268307613865	1364.4994737133677	0.08830535704393108	0.4844606946983547	0.5052501708123258	0.5216681699244627	Neolamprologus cylindricus	f	n
958	FISH20201106_c2_r1_Neolamprologus-cylindricus_sf	1970-01-02 23:00:00	6.3136655413594465	1394.499944604476	0.09516951030356748	0.44044981165521824	0.3682432710924943	0.41943171921941896	Neolamprologus cylindricus	f	n
959	FISH20201106_c2_r1_Neolamprologus-cylindricus_sf	1970-01-02 23:30:00	6.207946503270972	1424.5004154894466	0.09207246135948147	0.410392776023489	0.4514739240801793	0.5353156074233061	Neolamprologus cylindricus	f	n
960	FISH20201106_c2_r1_Neolamprologus-cylindricus_sf	1970-01-03 00:00:00	7.688522215542161	14.500027699296439	0.12204310010525733	0.29477591269181763	0.4270561698863939	0.5719180901938288	Neolamprologus cylindricus	f	n
961	FISH20201106_c2_r1_Neolamprologus-cylindricus_sf	1970-01-03 00:30:00	7.217308886155244	44.49958451055343	0.11401030413827488	0.3116170849260429	0.5357127193850154	0.6158367008767699	Neolamprologus cylindricus	f	n
962	FISH20201106_c2_r1_Neolamprologus-cylindricus_sf	1970-01-03 01:00:00	9.460637082202886	74.50011079104809	0.1852980279193441	0.18596277420784402	0.3633605101136464	0.6318909455371531	Neolamprologus cylindricus	f	n
963	FISH20201106_c2_r1_Neolamprologus-cylindricus_sf	1970-01-03 01:30:00	8.286307651499346	104.50052628663232	0.14370394991967203	0.1716248407290455	0.4614491744290552	0.7258322467361977	Neolamprologus cylindricus	f	n
964	FISH20201106_c2_r1_Neolamprologus-cylindricus_sf	1970-01-03 02:00:00	6.958077017851524	134.50013849648218	0.10603290676416818	0.30917954683951027	0.45951995140751584	0.5587846415424084	Neolamprologus cylindricus	f	n
965	FISH20201106_c2_r1_Neolamprologus-cylindricus_sf	1970-01-03 02:30:00	7.610671967425839	164.49975070633207	0.10603290676416818	0.25411334552102377	0.6588555475095641	0.5386141661346461	Neolamprologus cylindricus	f	n
966	FISH20201106_c2_r1_Neolamprologus-cylindricus_sf	1970-01-03 03:00:00	7.908660976092044	194.4994183147748	0.11738961830369508	0.13589274832419257	0.563736781829818	0.6020854934978043	Neolamprologus cylindricus	f	n
967	FISH20201106_c2_r1_Neolamprologus-cylindricus_sf	1970-01-03 03:30:00	8.104621298923481	224.49983381342787	0.11638599601152227	0.22834035009971193	0.736727661095446	0.697893716953005	Neolamprologus cylindricus	f	n
968	FISH20201106_c2_r1_Neolamprologus-cylindricus_sf	1970-01-03 04:00:00	7.883857835001917	254.5003046922608	0.11251454213062988	0.22336712647498755	0.6550211322549023	0.6442082176609515	Neolamprologus cylindricus	f	n
969	FISH20201106_c2_r1_Neolamprologus-cylindricus_sf	1970-01-03 04:30:00	9.850788087945638	284.49991690211067	0.16857791812087972	0.15982494044651266	0.5752163265588764	0.5947226925637004	Neolamprologus cylindricus	f	n
970	FISH20201106_c2_r1_Neolamprologus-cylindricus_sf	1970-01-03 05:00:00	9.493989826489406	314.49952911196056	0.1570550108027256	0.23450224364301148	0.5757465702335433	0.5924649363800469	Neolamprologus cylindricus	f	n
971	FISH20201106_c2_r1_Neolamprologus-cylindricus_sf	1970-01-03 05:30:00	7.509354119601171	344.49994460447596	0.09367383115444272	0.4547972523820075	0.7052255784875473	0.8187918716379204	Neolamprologus cylindricus	f	n
972	FISH20201106_c2_r1_Neolamprologus-cylindricus_sf	1970-01-03 06:00:00	10.259711602007153	374.50047088803944	0.18929699185640686	0.22347792366073901	0.6318397889181671	0.7336575615038351	Neolamprologus cylindricus	f	n
973	FISH20201106_c2_r1_Neolamprologus-cylindricus_sf	1970-01-03 06:30:00	12.705047728762207	404.5000276992964	0.26292172178826656	0.07667165254002549	0.3100326604382836	0.650443838768779	Neolamprologus cylindricus	f	n
974	FISH20201106_c2_r1_Neolamprologus-cylindricus_sf	1970-01-03 07:00:00	3.4273865796506326	434.4996399091463	0.039111406570273115	0.7653315605783613	0.08584593156691607	0.4001619559708842	Neolamprologus cylindricus	f	d
975	FISH20201106_c2_r1_Neolamprologus-cylindricus_sf	1970-01-03 07:30:00	2.5768485534925354	464.5001107910481	0.011189895856414802	0.9336915577221361	0.08573232223311615	0.3610382784242118	Neolamprologus cylindricus	f	d
976	FISH20201106_c2_r1_Neolamprologus-cylindricus_sf	1970-01-03 08:00:00	2.339997056064594	494.5005816852252	0.011467508725278379	0.9642125090022713	0.11774134166158663	0.3351166292638268	Neolamprologus cylindricus	f	d
977	FISH20201106_c2_r1_Neolamprologus-cylindricus_sf	1970-01-03 08:30:00	3.979045649471292	524.5001938950751	0.0312448063819179	0.7554152124536037	0.11188034365593601	0.30225437136475697	Neolamprologus cylindricus	f	d
978	FISH20201106_c2_r1_Neolamprologus-cylindricus_sf	1970-01-03 09:00:00	3.3189105958097187	554.4998061049249	0.026314331615976953	0.773752146695474	0.29598553107465325	0.1369248252806839	Neolamprologus cylindricus	f	d
979	FISH20201106_c2_r1_Neolamprologus-cylindricus_sf	1970-01-03 09:30:00	4.495650929562206	584.4994183147749	0.054124425239598914	0.6206304359869259	0.31568776843463303	0.1493605052060377	Neolamprologus cylindricus	f	d
980	FISH20201106_c2_r1_Neolamprologus-cylindricus_sf	1970-01-03 10:00:00	3.4669742123113054	614.4998892089519	0.030079769554619988	0.7583647241302903	0.16450018249320475	0.2396563949399501	Neolamprologus cylindricus	f	d
981	FISH20201106_c2_r1_Neolamprologus-cylindricus_sf	1970-01-03 10:30:00	2.9044739182235295	644.5003046922608	0.017173563791479697	0.871475264528281	0.29948916232051015	0.16446307929740334	Neolamprologus cylindricus	f	d
982	FISH20201106_c2_r1_Neolamprologus-cylindricus_sf	1970-01-03 11:00:00	4.866956655476191	674.4999723007036	0.039720791091906266	0.6987424519417207	0.20579942477794144	0.2664862640184533	Neolamprologus cylindricus	f	d
983	FISH20201106_c2_r1_Neolamprologus-cylindricus_sf	1970-01-03 11:30:00	5.225741965283971	704.4995291119606	0.04819677580189463	0.5594149908592322	0.2549152648844124	0.2029285007957844	Neolamprologus cylindricus	f	d
984	FISH20201106_c2_r1_Neolamprologus-cylindricus_sf	1970-01-03 12:00:00	6.919886318134282	734.5	0.10874141369377355	0.40139596720584975	0.22696926966277198	0.27455924838229273	Neolamprologus cylindricus	f	d
985	FISH20201106_c2_r1_Neolamprologus-cylindricus_sf	1970-01-03 12:30:00	1.9925870335859104	764.5004708880394	0.01728436097723118	0.8720846490499141	0.11042110185163918	0.5511067245108405	Neolamprologus cylindricus	f	d
986	FISH20201106_c2_r1_Neolamprologus-cylindricus_sf	1970-01-03 13:00:00	6.727369983463332	794.5000276992964	0.11406570273115063	0.352224253503961	0.15201398616618472	0.35166675392236985	Neolamprologus cylindricus	f	d
987	FISH20201106_c2_r1_Neolamprologus-cylindricus_sf	1970-01-03 13:30:00	7.96902630827906	824.4996953077392	0.13234723838014514	0.20253725555370894	0.1697897211208476	0.35444857142487823	Neolamprologus cylindricus	f	d
988	FISH20201106_c2_r1_Neolamprologus-cylindricus_sf	1970-01-03 14:00:00	5.197543949977203	854.5001661865721	0.06060270330157323	0.5773321515621538	0.20352661754930026	0.22222523468729524	Neolamprologus cylindricus	f	d
989	FISH20201106_c2_r1_Neolamprologus-cylindricus_sf	1970-01-03 14:30:00	9.033652611516912	884.5005816852251	0.13938285967536423	0.1827045593041937	0.1869331949028024	0.3231752458942071	Neolamprologus cylindricus	f	d
990	FISH20201106_c2_r1_Neolamprologus-cylindricus_sf	1970-01-03 15:00:00	6.029176436745817	914.5002492936679	0.07412331726774139	0.39277602348900337	0.15427003615417006	0.3710432023525527	Neolamprologus cylindricus	f	d
991	FISH20201106_c2_r1_Neolamprologus-cylindricus_sf	1970-01-03 15:30:00	7.969169081262877	944.4998061049249	0.13074067918674864	0.34352667442246965	0.1843154052934668	0.28859328918077304	Neolamprologus cylindricus	f	d
992	FISH20201106_c2_r1_Neolamprologus-cylindricus_sf	1970-01-03 16:00:00	9.022610453486188	974.4994737133677	0.15539305301645337	0.1917899285358152	0.17052309296938822	0.31398218320349763	Neolamprologus cylindricus	f	d
993	FISH20201106_c2_r1_Neolamprologus-cylindricus_sf	1970-01-03 16:30:00	5.564356372670862	1004.4998892089519	0.0654775094172391	0.537502769776202	0.20966435093592167	0.19612551056402974	Neolamprologus cylindricus	f	d
994	FISH20201106_c2_r1_Neolamprologus-cylindricus_sf	1970-01-03 17:00:00	6.375178305704979	1034.5003600908537	0.08376267242812033	0.5877790704116116	0.27097430296699315	0.16948221523629922	Neolamprologus cylindricus	f	d
995	FISH20201106_c2_r1_Neolamprologus-cylindricus_sf	1970-01-03 17:30:00	9.473113264063025	1064.4999723007036	0.1774416929809983	0.17522574926596865	0.2228353989094445	0.29664997798696596	Neolamprologus cylindricus	f	d
996	FISH20201106_c2_r1_Neolamprologus-cylindricus_sf	1970-01-03 18:00:00	13.210550760451403	1094.4995291119606	0.29710265359259874	0.023378206193562682	0.17153964066098618	0.4484309958991964	Neolamprologus cylindricus	f	d
997	FISH20201106_c2_r1_Neolamprologus-cylindricus_sf	1970-01-03 18:30:00	13.281026971939127	1124.500055395524	0.2864502548194106	0.04863727010857523	0.13061070927373797	0.5659752376151943	Neolamprologus cylindricus	f	d
998	FISH20201106_c2_r1_Neolamprologus-cylindricus_sf	1970-01-03 19:00:00	15.131125506008315	1154.5004708880394	0.31239266522630327	0.0925156501024874	0.18100376417448544	0.40497525541137813	Neolamprologus cylindricus	f	n
999	FISH20201106_c2_r1_Neolamprologus-cylindricus_sf	1970-01-03 19:30:00	11.29947615692841	1184.5000830978893	0.21461414880062046	0.12791535095008585	0.6787074519021574	0.6229241485511553	Neolamprologus cylindricus	f	n
1000	FISH20201106_c2_r1_Neolamprologus-cylindricus_sf	1970-01-03 20:00:00	8.761621193685341	1214.499695307739	0.13273502853027533	0.3113954905545399	0.7374657798275281	0.7541588473251133	Neolamprologus cylindricus	f	n
1001	FISH20201106_c2_r1_Neolamprologus-cylindricus_sf	1970-01-03 20:30:00	10.679144353173525	1244.5001661865722	0.21216485707954796	0.036339463771327275	0.8408064209617037	0.8198578806668398	Neolamprologus cylindricus	f	n
1002	FISH20201106_c2_r1_Neolamprologus-cylindricus_sf	1970-01-03 21:00:00	12.234296573885933	1274.5005816852251	0.24353221428175725	0.08680959503628607	0.8362953355434319	0.8727515145389629	Neolamprologus cylindricus	f	n
1003	FISH20201106_c2_r1_Neolamprologus-cylindricus_sf	1970-01-03 21:30:00	12.481444410216566	1304.500249293668	0.24918287075508283	0.11561686333167137	0.9230476035491938	0.9292266578966221	Neolamprologus cylindricus	f	n
1004	FISH20201106_c2_r1_Neolamprologus-cylindricus_sf	1970-01-03 22:00:00	16.180275784835032	1334.499806104925	0.36468893690100274	0.003822502908426126	0.7666235761242576	0.9042008998933903	Neolamprologus cylindricus	f	n
1005	FISH20201106_c2_r1_Neolamprologus-cylindricus_sf	1970-01-03 22:30:00	17.44515046599714	1364.4994737133677	0.3871807656085535	0.0	0.7742081546069227	0.9247725758928872	Neolamprologus cylindricus	f	n
1006	FISH20201106_c2_r1_Neolamprologus-cylindricus_sf	1970-01-03 23:00:00	14.097287723486977	1394.499889208952	0.2804675382229116	0.021438067804121427	0.6959365239836243	0.9399335675326753	Neolamprologus cylindricus	f	n
1007	FISH20201106_c2_r1_Neolamprologus-cylindricus_sf	1970-01-03 23:30:00	15.702804161047627	1424.5003600908537	0.3457426181374993	0.0	0.7184117553176088	0.9426578886249688	Neolamprologus cylindricus	f	n
1008	FISH20201106_c2_r1_Neolamprologus-cylindricus_sf	1970-01-04 00:00:00	16.13861677205878	14.499972300703561	0.3666832862445294	0.0	0.6645530702032056	0.9328262195333052	Neolamprologus cylindricus	f	n
1009	FISH20201106_c2_r1_Neolamprologus-cylindricus_sf	1970-01-04 00:30:00	17.027578707387125	44.499529111960555	0.42036452274112235	0.0	0.6848981209984402	0.9378068224128393	Neolamprologus cylindricus	f	n
1010	FISH20201106_c2_r1_Neolamprologus-cylindricus_sf	1970-01-04 01:00:00	17.485157338019697	74.50005539552404	0.42693330378905386	0.0	0.6834774358862731	0.9292806452021157	Neolamprologus cylindricus	f	n
1011	FISH20201106_c2_r1_Neolamprologus-cylindricus_sf	1970-01-04 01:30:00	16.402592403080956	104.50052628663232	0.38640518530829315	0.0	0.7225023066259337	0.9384887053044464	Neolamprologus cylindricus	f	n
1012	FISH20201106_c2_r1_Neolamprologus-cylindricus_sf	1970-01-04 02:00:00	15.91376514187872	134.5000830978893	0.38535261204365406	0.0	0.7178980817577729	0.9418289593626226	Neolamprologus cylindricus	f	n
1013	FISH20201106_c2_r1_Neolamprologus-cylindricus_sf	1970-01-04 02:30:00	16.786956127753808	164.49975070633207	0.39598914187579637	0.0	0.7103530324794057	0.8977152238261588	Neolamprologus cylindricus	f	n
1014	FISH20201106_c2_r1_Neolamprologus-cylindricus_sf	1970-01-04 03:00:00	14.958281634215671	194.50016618657213	0.28351429204520273	0.0	0.7128349203491503	0.9181765948406483	Neolamprologus cylindricus	f	n
1015	FISH20201106_c2_r1_Neolamprologus-cylindricus_sf	1970-01-04 03:30:00	13.917950056516778	224.50063708381808	0.26585784721068084	0.0	0.7076304636862177	0.9344632303845124	Neolamprologus cylindricus	f	n
1016	FISH20201106_c2_r1_Neolamprologus-cylindricus_sf	1970-01-04 04:00:00	13.60258572543518	254.50024929366793	0.27305966428452716	0.012076893246911528	0.7523780587937344	0.9428323414876971	Neolamprologus cylindricus	f	n
1017	FISH20201106_c2_r1_Neolamprologus-cylindricus_sf	1970-01-04 04:30:00	13.711835905953258	284.4998615035178	0.2908980111905158	0.039665392499030526	0.7209663146877481	0.9296043755753111	Neolamprologus cylindricus	f	n
1018	FISH20201106_c2_r1_Neolamprologus-cylindricus_sf	1970-01-04 05:00:00	14.58828903429105	314.4994737133677	0.30580023267409007	0.0	0.602861378541219	0.9415006085062262	Neolamprologus cylindricus	f	n
1019	FISH20201106_c2_r1_Neolamprologus-cylindricus_sf	1970-01-04 05:30:00	14.894807274144979	344.4998892089519	0.32057389762907157	0.007644582317748726	0.6513138631255764	0.9349579251671325	Neolamprologus cylindricus	f	n
1020	FISH20201106_c2_r1_Neolamprologus-cylindricus_sf	1970-01-04 06:00:00	17.923859862622507	374.5004154894466	0.3696194116669437	0.0	0.6523015724626796	0.9084996198813596	Neolamprologus cylindricus	f	n
1021	FISH20201106_c2_r1_Neolamprologus-cylindricus_sf	1970-01-04 06:30:00	17.100987046743892	404.4999723007036	0.341753919450446	0.012353886211290233	0.6368058358460602	0.9252740912727927	Neolamprologus cylindricus	f	n
1022	FISH20201106_c2_r1_Neolamprologus-cylindricus_sf	1970-01-04 07:00:00	5.658188678802639	434.4995845105534	0.10409395601351726	0.48102598194005874	0.13694570904923398	0.4547427461515585	Neolamprologus cylindricus	f	d
1023	FISH20201106_c2_r1_Neolamprologus-cylindricus_sf	1970-01-04 07:30:00	3.715759150104236	464.50005539552404	0.010857522712164856	0.9386771548858852	0.1968949160098413	0.1461965644000495	Neolamprologus cylindricus	f	d
1024	FISH20201106_c2_r1_Neolamprologus-cylindricus_sf	1970-01-04 08:00:00	3.378697443729648	494.5005262866323	0.007811201595479475	0.9708603401473602	0.2510999753344473	0.14082216899428904	Neolamprologus cylindricus	f	d
1025	FISH20201106_c2_r1_Neolamprologus-cylindricus_sf	1970-01-04 08:30:00	4.2602674418615525	524.5000830978893	0.029859841560024376	0.7633926098277104	0.2694872794278671	0.22850045613069478	Neolamprologus cylindricus	f	d
1026	FISH20201106_c2_r1_Neolamprologus-cylindricus_sf	1970-01-04 09:00:00	4.436483482133235	554.4997507063321	0.03357154728269902	0.7599024984765387	0.2595154502718485	0.22180765022944626	Neolamprologus cylindricus	f	d
1027	FISH20201106_c2_r1_Neolamprologus-cylindricus_sf	1970-01-04 09:30:00	6.52201735833072	584.5001661865721	0.07450697983602925	0.5753379126966541	0.286805956733462	0.17725665905729576	Neolamprologus cylindricus	f	d
1028	FISH20201106_c2_r1_Neolamprologus-cylindricus_sf	1970-01-04 10:00:00	5.251605869829251	614.5006370838181	0.06104924934906653	0.5677247797905933	0.2780802442022902	0.21530604560276417	Neolamprologus cylindricus	f	d
1029	FISH20201106_c2_r1_Neolamprologus-cylindricus_sf	1970-01-04 10:30:00	7.16272080330407	644.5002492936679	0.11356711539526897	0.35067309290344023	0.27529555808807155	0.2607397433838832	Neolamprologus cylindricus	f	d
1030	FISH20201106_c2_r1_Neolamprologus-cylindricus_sf	1970-01-04 11:00:00	8.910198822131198	674.4999169021107	0.15195834025815744	0.40058722508448286	0.24081521007937104	0.3327451478504131	Neolamprologus cylindricus	f	d
1031	FISH20201106_c2_r1_Neolamprologus-cylindricus_sf	1970-01-04 11:30:00	11.198138012138473	704.4994737133677	0.23079053792033682	0.0848152456927594	0.2367515749028478	0.4265031670309625	Neolamprologus cylindricus	f	d
1032	FISH20201106_c2_r1_Neolamprologus-cylindricus_sf	1970-01-04 12:00:00	10.900502588955977	734.499944604476	0.1997562596942167	0.11627520496343896	0.21167833270023736	0.3934875241784458	Neolamprologus cylindricus	f	d
1033	FISH20201106_c2_r1_Neolamprologus-cylindricus_sf	1970-01-04 12:30:00	6.429674822273256	764.5004154894466	0.06653371004376489	0.6942551659187857	0.19692501536651427	0.2536025775220229	Neolamprologus cylindricus	f	d
1034	FISH20201106_c2_r1_Neolamprologus-cylindricus_sf	1970-01-04 13:00:00	7.701762929056796	794.5000276992964	0.11533987036729267	0.5060661459198936	0.26783340060305894	0.29195128718571955	Neolamprologus cylindricus	f	d
1035	FISH20201106_c2_r1_Neolamprologus-cylindricus_sf	1970-01-04 13:30:00	10.410521810877983	824.4995845105534	0.1831477480471996	0.179214447953022	0.20787456373608276	0.3354213800855208	Neolamprologus cylindricus	f	d
1036	FISH20201106_c2_r1_Neolamprologus-cylindricus_sf	1970-01-04 14:00:00	9.783685553587029	854.5001107910481	0.16568801240859737	0.2166518945269222	0.19787755182118846	0.4005643316535994	Neolamprologus cylindricus	f	d
1037	FISH20201106_c2_r1_Neolamprologus-cylindricus_sf	1970-01-04 14:30:00	13.507507315008542	884.5005262866323	0.25937621184421916	0.038557420641515704	0.17500126955108444	0.44318757178831397	Neolamprologus cylindricus	f	d
1038	FISH20201106_c2_r1_Neolamprologus-cylindricus_sf	1970-01-04 15:00:00	11.955072362329577	914.5001384964822	0.23289568444961498	0.12060273669048806	0.17835622317455496	0.49280444894035824	Neolamprologus cylindricus	f	d
1039	FISH20201106_c2_r1_Neolamprologus-cylindricus_sf	1970-01-04 15:30:00	11.909011725850236	944.4997507063321	0.2286299927981829	0.09234945432386017	0.23217678053715166	0.43605561784480457	Neolamprologus cylindricus	f	d
1040	FISH20201106_c2_r1_Neolamprologus-cylindricus_sf	1970-01-04 16:00:00	11.083678755654907	974.4993629161819	0.19467065536535372	0.1941166694365963	0.1726165385771095	0.4195868162133172	Neolamprologus cylindricus	f	d
1041	FISH20201106_c2_r1_Neolamprologus-cylindricus_sf	1970-01-04 16:30:00	12.249381610315714	1004.4990859232175	0.23378206193562684	0.08149133012021495	0.16370270906859755	0.5845146336408571	Neolamprologus cylindricus	f	d
1042	FISH20201106_c2_r1_Neolamprologus-cylindricus_sf	1970-01-04 17:00:00	11.86119589800684	1034.500249293668	0.23123372666334274	0.021328458257160267	0.15502904633960138	0.5381117723415454	Neolamprologus cylindricus	f	d
1043	FISH20201106_c2_r1_Neolamprologus-cylindricus_sf	1970-01-04 17:30:00	13.126595734531339	1064.4999169021107	0.26519306409617194	0.026314331615976953	0.142164866542151	0.5104641851610536	Neolamprologus cylindricus	f	d
1044	FISH20201106_c2_r1_Neolamprologus-cylindricus_sf	1970-01-04 18:00:00	13.23414135898139	1094.4994737133677	0.2687385740402194	0.01966650047088804	0.18050666959487977	0.5064371290973402	Neolamprologus cylindricus	f	d
1045	FISH20201106_c2_r1_Neolamprologus-cylindricus_sf	1970-01-04 18:30:00	12.783931057210637	1124.499944604476	0.282018612896078	0.062098382450697986	0.1450494648675235	0.5736035246181812	Neolamprologus cylindricus	f	d
1046	FISH20201106_c2_r1_Neolamprologus-cylindricus_sf	1970-01-04 19:00:00	14.245107127875691	1154.5004154894466	0.31189407789042156	0.23910032685169796	0.24568558726465656	0.4997792840416951	Neolamprologus cylindricus	f	n
1047	FISH20201106_c2_r1_Neolamprologus-cylindricus_sf	1970-01-04 19:30:00	14.014296417082086	1184.5000276992964	0.3280150684172622	0.0	0.6297769744981806	0.9136543828192728	Neolamprologus cylindricus	f	n
1048	FISH20201106_c2_r1_Neolamprologus-cylindricus_sf	1970-01-04 20:00:00	12.765636463293548	1214.4995845105534	0.2737798459919118	0.0	0.8776714982153725	0.9289682287312883	Neolamprologus cylindricus	f	n
1049	FISH20201106_c2_r1_Neolamprologus-cylindricus_sf	1970-01-04 20:30:00	13.187755668562174	1244.500110791048	0.27437403057832926	0.03672723243961888	0.6577506663949753	0.8452357389903509	Neolamprologus cylindricus	f	n
1050	FISH20201106_c2_r1_Neolamprologus-cylindricus_sf	1970-01-04 21:00:00	11.29997132836707	1274.5005262866323	0.2051963880117445	0.1034845714918841	0.4812622503436095	0.8192230891965466	Neolamprologus cylindricus	f	n
1051	FISH20201106_c2_r1_Neolamprologus-cylindricus_sf	1970-01-04 21:30:00	11.892431487870768	1304.5001384964821	0.20259265414658467	0.03024763171015456	0.5357536088226228	0.9248726564375369	Neolamprologus cylindricus	f	n
1052	FISH20201106_c2_r1_Neolamprologus-cylindricus_sf	1970-01-04 22:00:00	13.497033586817038	1334.499750706332	0.25976400199434935	0.002659132458035566	0.5818803568460736	0.9146582334314259	Neolamprologus cylindricus	f	n
1053	FISH20201106_c2_r1_Neolamprologus-cylindricus_sf	1970-01-04 22:30:00	14.823565378342435	1364.499362916182	0.3240817683230846	0.0	0.5973045369469081	0.9259994263376524	Neolamprologus cylindricus	f	n
1054	FISH20201106_c2_r1_Neolamprologus-cylindricus_sf	1970-01-04 23:00:00	12.314785512976464	1394.4998338134278	0.2515510746731664	0.0245956126744959	0.6419771206593677	0.8976137880279311	Neolamprologus cylindricus	f	n
1055	FISH20201106_c2_r1_Neolamprologus-cylindricus_sf	1970-01-04 23:30:00	13.373208929542773	1424.500249293668	0.26353110630989973	0.05839011689103097	0.60887134270361	0.8985178592531523	Neolamprologus cylindricus	f	n
1056	FISH20201106_c2_r1_Neolamprologus-cylindricus_sf	1970-01-05 00:00:00	11.842769947668511	14.499916902110686	0.21716248407290456	0.055232397097113736	0.6268262162629176	0.9403604867252847	Neolamprologus cylindricus	f	n
1057	FISH20201106_c2_r1_Neolamprologus-cylindricus_sf	1970-01-05 00:30:00	11.163676698140852	44.49947371336768	0.1733975957010692	0.0838734696138718	0.5929158884483371	0.8964722691392603	Neolamprologus cylindricus	f	n
1058	FISH20201106_c2_r1_Neolamprologus-cylindricus_sf	1970-01-05 01:00:00	10.667069054326602	74.49994460447596	0.17471748282738755	0.09467095058719255	0.5938994112906628	0.9096159954166065	Neolamprologus cylindricus	f	n
1059	FISH20201106_c2_r1_Neolamprologus-cylindricus_sf	1970-01-05 01:30:00	9.771799071992884	104.50041548944657	0.1466400753420863	0.113345521023766	0.5251197994570943	0.905033577051985	Neolamprologus cylindricus	f	n
1060	FISH20201106_c2_r1_Neolamprologus-cylindricus_sf	1970-01-05 02:00:00	8.913484889359788	134.50002769929642	0.107140878621683	0.45875574760401083	0.5083714528412877	0.8193977763028264	Neolamprologus cylindricus	f	n
1061	FISH20201106_c2_r1_Neolamprologus-cylindricus_sf	1970-01-05 02:30:00	8.692768016794915	164.49958451055343	0.10420475319926874	0.3269624951526231	0.568986664107779	0.8917860518055384	Neolamprologus cylindricus	f	n
1062	FISH20201106_c2_r1_Neolamprologus-cylindricus_sf	1970-01-05 03:00:00	10.218882175788172	194.5001107910481	0.18873255040992687	0.1013738089962331	0.4270416630395747	0.7970744839081486	Neolamprologus cylindricus	f	n
1063	FISH20201106_c2_r1_Neolamprologus-cylindricus_sf	1970-01-05 03:30:00	10.431926048331622	224.50052628663232	0.1738407844440751	0.14907761342861892	0.6448983172017905	0.9189303082187779	Neolamprologus cylindricus	f	n
1064	FISH20201106_c2_r1_Neolamprologus-cylindricus_sf	1970-01-05 04:00:00	9.117292405011181	254.50013849648218	0.12243089025538752	0.2628109246025151	0.5746263974954556	0.8757701780590265	Neolamprologus cylindricus	f	n
1065	FISH20201106_c2_r1_Neolamprologus-cylindricus_sf	1970-01-05 04:30:00	9.935315499955363	284.49975070633207	0.1350063708381807	0.36917622292393776	0.6353977058387495	0.8704626297840916	Neolamprologus cylindricus	f	n
1066	FISH20201106_c2_r1_Neolamprologus-cylindricus_sf	1970-01-05 05:00:00	8.233247822431178	314.49936291618195	0.1013240263697302	0.3793695640130741	0.6002185688828722	0.8173664164828763	Neolamprologus cylindricus	f	n
1067	FISH20201106_c2_r1_Neolamprologus-cylindricus_sf	1970-01-05 05:30:00	11.33888982037196	344.49983381342787	0.18103257256813649	0.2817416352758697	0.5603582458215923	0.7772221568979178	Neolamprologus cylindricus	f	n
1068	FISH20201106_c2_r1_Neolamprologus-cylindricus_sf	1970-01-05 06:00:00	8.749559214939469	374.50024929366793	0.13949365686111573	0.24247964101711816	0.4585070310047397	0.8163037707468117	Neolamprologus cylindricus	f	n
1069	FISH20201106_c2_r1_Neolamprologus-cylindricus_sf	1970-01-05 06:30:00	9.108143425318543	404.49991690211067	0.1497423965431278	0.2629771203811423	0.30136970547733005	0.6465218994854046	Neolamprologus cylindricus	f	n
1070	FISH20201106_c2_r1_Neolamprologus-cylindricus_sf	1970-01-05 07:00:00	3.4278502091668894	434.4994737133677	0.047919782837515926	0.5810204420807712	0.09129774666223402	0.479272259254211	Neolamprologus cylindricus	f	d
1071	FISH20201106_c2_r1_Neolamprologus-cylindricus_sf	1970-01-05 07:30:00	2.4548506339340754	464.49994460447596	0.009860403279415023	0.9356857965876357	0.0904497209780179	0.38340571447578164	Neolamprologus cylindricus	f	d
1072	FISH20201106_c2_r1_Neolamprologus-cylindricus_sf	1970-01-05 08:00:00	2.7587085039670276	494.5004154894466	0.015567004598083209	0.8537477148080439	0.14239870301342858	0.44516306452832843	Neolamprologus cylindricus	f	d
1073	FISH20201106_c2_r1_Neolamprologus-cylindricus_sf	1970-01-05 08:30:00	2.856243327766955	524.5000276992964	0.018281535648994516	0.8257714254057947	0.11216549802015817	0.4719450633353531	Neolamprologus cylindricus	f	d
1074	FISH20201106_c2_r1_Neolamprologus-cylindricus_sf	1970-01-05 09:00:00	3.7470733284423807	554.4996399091463	0.04492825882222592	0.6918730264251288	0.09323743935832511	0.45686024902662364	Neolamprologus cylindricus	f	d
1075	FISH20201106_c2_r1_Neolamprologus-cylindricus_sf	1970-01-05 09:30:00	6.551778104036403	584.5001107910481	0.10857522712164858	0.3762463992909373	0.1542001183090112	0.366335870674748	Neolamprologus cylindricus	f	d
1076	FISH20201106_c2_r1_Neolamprologus-cylindricus_sf	1970-01-05 10:00:00	6.924359329721999	614.5005262866323	0.11417649991690211	0.33942717854966487	0.20784636980934845	0.35497989429292404	Neolamprologus cylindricus	f	d
1077	FISH20201106_c2_r1_Neolamprologus-cylindricus_sf	1970-01-05 10:30:00	9.062193569941604	644.5001938950751	0.1473048584565952	0.34446845050135727	0.20225564603992485	0.4033176261340008	Neolamprologus cylindricus	f	d
1078	FISH20201106_c2_r1_Neolamprologus-cylindricus_sf	1970-01-05 11:00:00	0.9226899428248423	674.4997507063321	0.0077558030026037336	0.9210016065591934	0.029569081385801783	0.11316210834627491	Neolamprologus cylindricus	f	d
1079	FISH20201106_c2_r1_Neolamprologus-cylindricus_sf	1970-01-05 11:30:00	2.3890493144345806	704.4994183147749	0.007589607223976511	0.9489224973685668	0.24935854694767143	0.22378068341250243	Neolamprologus cylindricus	f	d
1080	FISH20201106_c2_r1_Neolamprologus-cylindricus_sf	1970-01-05 12:00:00	5.082194201834525	734.4998892089519	0.055395524041657436	0.5719033902060714	0.29986957321706414	0.23866019659437468	Neolamprologus cylindricus	f	d
1081	FISH20201106_c2_r1_Neolamprologus-cylindricus_sf	1970-01-05 12:30:00	7.810761508649664	764.5003600908537	0.1273059664284527	0.31167248351891863	0.30096744739111353	0.2796998825151619	Neolamprologus cylindricus	f	d
1082	FISH20201106_c2_r1_Neolamprologus-cylindricus_sf	1970-01-05 13:00:00	6.659391401490935	794.4999723007036	0.09162927261647554	0.47875463963215337	0.2811822356497991	0.2214561678251786	Neolamprologus cylindricus	f	d
1083	FISH20201106_c2_r1_Neolamprologus-cylindricus_sf	1970-01-05 13:30:00	7.03969589165446	824.4995291119606	0.0912968810592211	0.404409727992909	0.3245030284564137	0.23969009347839573	Neolamprologus cylindricus	f	d
1084	FISH20201106_c2_r1_Neolamprologus-cylindricus_sf	1970-01-05 14:00:00	4.89945188779873	854.500055395524	0.08181918900952803	0.5023266120097496	0.28604117700980924	0.307750653620331	Neolamprologus cylindricus	f	d
1085	FISH20201106_c2_r1_Neolamprologus-cylindricus_sf	1970-01-05 14:30:00	7.9321157325414955	884.5005262866323	0.131737853858512	0.17655531549498643	0.21219808591267011	0.3672844136820226	Neolamprologus cylindricus	f	d
1086	FISH20201106_c2_r1_Neolamprologus-cylindricus_sf	1970-01-05 15:00:00	7.329697298359651	914.5001384964822	0.10786106032906764	0.44601407124259046	0.3970721742957875	0.24593541314399117	Neolamprologus cylindricus	f	d
1087	FISH20201106_c2_r1_Neolamprologus-cylindricus_sf	1970-01-05 15:30:00	12.64273180365771	944.4997507063321	0.23860173951581629	0.05345964212509002	0.2948884016912966	0.3327142502539212	Neolamprologus cylindricus	f	d
1088	FISH20201106_c2_r1_Neolamprologus-cylindricus_sf	1970-01-05 16:00:00	12.521616374415752	974.4993629161819	0.24574815799678687	0.028696471109633814	0.2746209235868704	0.2802581433881833	Neolamprologus cylindricus	f	d
1089	FISH20201106_c2_r1_Neolamprologus-cylindricus_sf	1970-01-05 16:30:00	12.616060420763038	1004.4998338134279	0.2521604254376246	0.12990250387768668	0.3305689153292608	0.29755489075720615	Neolamprologus cylindricus	f	d
1090	FISH20201106_c2_r1_Neolamprologus-cylindricus_sf	1970-01-05 17:00:00	9.241870328826312	1034.500304692261	0.15162594870090298	0.2597086034014736	0.3213978631311805	0.19944893040308917	Neolamprologus cylindricus	f	d
1091	FISH20201106_c2_r1_Neolamprologus-cylindricus_sf	1970-01-05 17:30:00	15.27316144744288	1064.4999169021107	0.30940114121101325	0.023433604786438425	0.32180799408290417	0.3517873307751622	Neolamprologus cylindricus	f	d
1092	FISH20201106_c2_r1_Neolamprologus-cylindricus_sf	1970-01-05 18:00:00	13.54701285128961	1094.4995291119606	0.24668993407567447	0.13772090188909203	0.30226857237826044	0.33760318280728424	Neolamprologus cylindricus	f	d
1093	FISH20201106_c2_r1_Neolamprologus-cylindricus_sf	1970-01-05 18:30:00	16.976603545455724	1124.5	0.3538666075781077	0.07699977841790383	0.28315632411715747	0.3846383904592999	Neolamprologus cylindricus	f	d
1094	FISH20201106_c2_r1_Neolamprologus-cylindricus_sf	1970-01-05 19:00:00	15.75879211093251	1154.5004708880394	0.33953797573541633	0.15079496980776688	0.12947376521564588	0.4445730872121579	Neolamprologus cylindricus	f	n
1095	FISH20201106_c2_r1_Neolamprologus-cylindricus_sf	1970-01-05 19:30:00	7.931399794223039	1184.5000830978893	0.17051686887153067	0.20768932469115284	0.14730308694397712	0.43034087221430234	Neolamprologus cylindricus	f	n
1096	FISH20201106_c2_r1_Neolamprologus-cylindricus_sf	1970-01-05 20:00:00	11.494324879212384	1214.499695307739	0.20924048529167358	0.08957952468007313	0.5175416099490555	0.7074579506526227	Neolamprologus cylindricus	f	n
1097	FISH20201106_c2_r1_Neolamprologus-cylindricus_sf	1970-01-05 20:30:00	9.872409076462635	1244.5001661865722	0.15715710170618213	0.22224684245512963	0.5190770808932953	0.5850350572857553	Neolamprologus cylindricus	f	n
1098	FISH20201106_c2_r1_Neolamprologus-cylindricus_sf	1970-01-05 21:00:00	8.863865420236332	1274.500637083818	0.11245914353775414	0.43349398925267296	0.4718341435377516	0.4096886985582167	Neolamprologus cylindricus	f	n
1099	FISH20201106_c2_r1_Neolamprologus-cylindricus_sf	1970-01-05 21:30:00	12.363976109689116	1304.500249293668	0.23732757187967427	0.15162594870090298	0.41480398790728373	0.48707236941890375	Neolamprologus cylindricus	f	n
1100	FISH20201106_c2_r1_Neolamprologus-cylindricus_sf	1970-01-05 22:00:00	11.170399606752481	1334.4999169021107	0.21832585452329512	0.2505124369841006	0.3552095883304933	0.27946652803441113	Neolamprologus cylindricus	f	n
1101	FISH20201106_c2_r1_Neolamprologus-cylindricus_sf	1970-01-05 22:30:00	13.59951930459113	1364.4994737133677	0.2908980111905158	0.08110353997008476	0.31433137163874825	0.2883641765682385	Neolamprologus cylindricus	f	n
1102	FISH20201106_c2_r1_Neolamprologus-cylindricus_sf	1970-01-05 23:00:00	11.421301998614616	1394.499944604476	0.21543319299800576	0.08071127852869488	0.5435373372426797	0.17157252784884106	Neolamprologus cylindricus	f	n
1103	FISH20201106_c2_r1_Neolamprologus-cylindricus_sf	1970-01-05 23:30:00	10.768688671515285	1424.5004708880394	0.21356157553598137	0.09517478256052296	0.5604503757211633	0.1459511065839654	Neolamprologus cylindricus	f	n
1104	FISH20201106_c2_r1_Neolamprologus-cylindricus_sf	1970-01-06 00:00:00	9.750447802795458	14.500027699296439	0.16453382084095064	0.0734585341532325	0.45336757493978325	0.13050819249149068	Neolamprologus cylindricus	f	n
1105	FISH20201106_c2_r1_Neolamprologus-cylindricus_sf	1970-01-06 00:30:00	9.909364046443173	44.49963990914631	0.16348124757631155	0.13223644119439365	0.5214233448351331	0.2918324671593534	Neolamprologus cylindricus	f	n
1106	FISH20201106_c2_r1_Neolamprologus-cylindricus_sf	1970-01-06 01:00:00	13.885248941686868	74.50011079104809	0.30367826279636606	0.01872368712608021	0.5555211119596262	0.4653948377461543	Neolamprologus cylindricus	f	n
1107	FISH20201106_c2_r1_Neolamprologus-cylindricus_sf	1970-01-06 01:30:00	15.279682415589688	104.5005816852252	0.34380366738684837	0.03357154728269902	0.33937470651935986	0.42547946428037997	Neolamprologus cylindricus	f	n
1108	FISH20201106_c2_r1_Neolamprologus-cylindricus_sf	1970-01-06 02:00:00	15.06401200879011	134.50024929366793	0.3563237493767658	0.07030081435931528	0.18296231664603788	0.5031410885038862	Neolamprologus cylindricus	f	n
1109	FISH20201106_c2_r1_Neolamprologus-cylindricus_sf	1970-01-06 02:30:00	14.405373592241547	164.49980610492494	0.33676804609162925	0.09024430779458202	0.1300965331472567	0.355946500185118	Neolamprologus cylindricus	f	n
1110	FISH20201106_c2_r1_Neolamprologus-cylindricus_sf	1970-01-06 03:00:00	10.249496421698511	194.49947371336768	0.1770539028308681	0.19660960611600464	0.376673169406258	0.432336884816488	Neolamprologus cylindricus	f	n
1111	FISH20201106_c2_r1_Neolamprologus-cylindricus_sf	1970-01-06 03:30:00	10.925933770280112	224.4998892089519	0.1894526922224684	0.156049191225349	0.5253131578218472	0.6003881083025892	Neolamprologus cylindricus	f	n
1112	FISH20201106_c2_r1_Neolamprologus-cylindricus_sf	1970-01-06 04:00:00	12.452710080243108	254.50041548944657	0.2494044651265858	0.1090244307794582	0.37771766370943993	0.4616420962780699	Neolamprologus cylindricus	f	n
1113	FISH20201106_c2_r1_Neolamprologus-cylindricus_sf	1970-01-06 04:30:00	11.479957966849222	284.5000276992964	0.2199324137166916	0.054844606946983544	0.4754881011736525	0.4770727125856687	Neolamprologus cylindricus	f	n
1114	FISH20201106_c2_r1_Neolamprologus-cylindricus_sf	1970-01-06 05:00:00	12.290711426974335	314.4995845105534	0.2625339316381364	0.05146529278156335	0.3432017023196223	0.4327656675829031	Neolamprologus cylindricus	f	n
1115	FISH20201106_c2_r1_Neolamprologus-cylindricus_sf	1970-01-06 05:30:00	13.10281100232905	344.5001107910481	0.26684023930866385	0.08165300243740306	0.3737207920504836	0.3507938541652456	Neolamprologus cylindricus	f	n
1116	FISH20201106_c2_r1_Neolamprologus-cylindricus_sf	1970-01-06 06:00:00	17.669010201531094	374.5005262866323	0.39194504459586726	0.005761453659077059	0.2445336757493921	0.40164050107968835	Neolamprologus cylindricus	f	n
1117	FISH20201106_c2_r1_Neolamprologus-cylindricus_sf	1970-01-06 06:30:00	12.466178520522863	404.5001938950751	0.2881280815467287	0.04575923771536203	0.17674302769137276	0.4102857852949609	Neolamprologus cylindricus	f	n
1118	FISH20201106_c2_r1_Neolamprologus-cylindricus_sf	1970-01-06 07:00:00	6.681746000194445	434.4998061049249	0.1393274610824885	0.4984765386959171	0.1038937131830195	0.2591492884326001	Neolamprologus cylindricus	f	d
1119	FISH20201106_c2_r1_Neolamprologus-cylindricus_sf	1970-01-06 07:30:00	3.221132224187491	464.4994183147748	0.02199324137166916	0.8533599246579137	0.24894041947286827	0.2234648060235169	Neolamprologus cylindricus	f	d
1120	FISH20201106_c2_r1_Neolamprologus-cylindricus_sf	1970-01-06 08:00:00	2.9954529449136937	494.4998892089519	0.021992023044538	0.8016286284068247	0.3103058591318274	0.21257440918858428	Neolamprologus cylindricus	f	d
1121	FISH20201106_c2_r1_Neolamprologus-cylindricus_sf	1970-01-06 08:30:00	4.635026020471267	524.5003600908537	0.03268516979668716	0.7821727328125866	0.29992056237484643	0.2806790204357519	Neolamprologus cylindricus	f	d
1122	FISH20201106_c2_r1_Neolamprologus-cylindricus_sf	1970-01-06 09:00:00	5.382680431649824	554.4999723007036	0.04747659409451	0.7516481081380533	0.3117582194364581	0.2514925118787812	Neolamprologus cylindricus	f	d
1123	FISH20201106_c2_r1_Neolamprologus-cylindricus_sf	1970-01-06 09:30:00	4.408471828771992	584.7790434160305	0.03888358778625954	0.6764074427480916	0.36772725400990863	0.2935313967609494	Neolamprologus cylindricus	f	d
1124	FISH20201106_c2_r1_Neolamprologus-cylindricus_sf	1970-01-06 10:00:00	5.679497679142534	614.5003046922608	0.05706055066201318	0.5872804830757299	0.3610641212332361	0.2508066468473162	Neolamprologus cylindricus	f	d
1125	FISH20201106_c2_r1_Neolamprologus-cylindricus_sf	1970-01-06 10:30:00	9.47139724580925	644.4999723007036	0.17517035067309292	0.22785441249792254	0.2997053314220819	0.38807183030743664	Neolamprologus cylindricus	f	d
1126	FISH20201106_c2_r1_Neolamprologus-cylindricus_sf	1970-01-06 11:00:00	10.610849334250101	674.4995291119606	0.20325743726109358	0.2769929643787048	0.29467819756135066	0.33556448856238086	Neolamprologus cylindricus	f	d
1127	FISH20201106_c2_r1_Neolamprologus-cylindricus_sf	1970-01-06 11:30:00	10.235095667234262	704.5	0.18407932639042765	0.23620651451362729	0.2777990649367426	0.3267130685185208	Neolamprologus cylindricus	f	d
1128	FISH20201106_c2_r1_Neolamprologus-cylindricus_sf	1970-01-06 12:00:00	8.847060293205503	734.5004708880394	0.15478366849482023	0.3162705667276051	0.270376940709442	0.41039308574548194	Neolamprologus cylindricus	f	d
1129	FISH20201106_c2_r1_Neolamprologus-cylindricus_sf	1970-01-06 12:30:00	5.8272122331851035	764.5000830978893	0.07201817073846324	0.6514320536258379	0.2868942674987028	0.2730898231379512	Neolamprologus cylindricus	f	d
1130	FISH20201106_c2_r1_Neolamprologus-cylindricus_sf	1970-01-06 13:00:00	4.722325478738111	794.4996953077392	0.0747881003822503	0.5924879508060495	0.2062875012200979	0.5342456415772009	Neolamprologus cylindricus	f	d
1131	FISH20201106_c2_r1_Neolamprologus-cylindricus_sf	1970-01-06 13:30:00	5.868456844793537	824.5001661865721	0.0923997341014846	0.5023820075337913	0.295991391931253	0.6544724683074156	Neolamprologus cylindricus	f	d
1132	FISH20201106_c2_r1_Neolamprologus-cylindricus_sf	1970-01-06 14:00:00	12.182221956385678	854.5006370838181	0.28641072516758076	0.07301534541022658	0.29543908825787785	0.5594744887137422	Neolamprologus cylindricus	f	d
1133	FISH20201106_c2_r1_Neolamprologus-cylindricus_sf	1970-01-06 14:30:00	14.647975204463979	884.4974231088944	0.32673870878359657	0.0020504294818509284	0.25480680738629635	0.5561284713984331	Neolamprologus cylindricus	f	d
1134	FISH20201106_c2_r1_Neolamprologus-cylindricus_sf	1970-01-06 15:00:00	16.986867477659032	914.4999169021107	0.3846878289291452	0.051908481524569276	0.24607753230925292	0.5043917732269773	Neolamprologus cylindricus	f	d
1135	FISH20201106_c2_r1_Neolamprologus-cylindricus_sf	1970-01-06 15:30:00	19.76579727363379	944.4994737133677	0.45088914741565567	0.003711705722674644	0.22271004310538514	0.5632127693639499	Neolamprologus cylindricus	f	d
1136	FISH20201106_c2_r1_Neolamprologus-cylindricus_sf	1970-01-06 16:00:00	15.978044777649913	974.499944604476	0.3689341901174385	0.018169731885663638	0.2668291519604749	0.5150928794382595	Neolamprologus cylindricus	f	d
1137	FISH20201106_c2_r1_Neolamprologus-cylindricus_sf	1970-01-06 16:30:00	4.21477554683073	1004.5004708880394	0.04886155891640352	0.6682732258600631	0.25884378355243154	0.48293184579326237	Neolamprologus cylindricus	f	d
1138	FISH20201106_c2_r1_Neolamprologus-cylindricus_sf	1970-01-06 17:00:00	8.643030146860593	1034.5000276992964	0.17107085480028808	0.48185696083319485	0.26653062684826506	0.3578616752183113	Neolamprologus cylindricus	f	d
1139	FISH20201106_c2_r1_Neolamprologus-cylindricus_sf	1970-01-06 17:30:00	14.785541168257623	1064.4996399091463	0.3335549277048363	0.0578915295551493	0.2263109443144524	0.4554573710820906	Neolamprologus cylindricus	f	d
1140	FISH20201106_c2_r1_Neolamprologus-cylindricus_sf	1970-01-06 18:00:00	14.354724382075812	1094.500110791048	0.297861732771992	0.11405938400177265	0.24124753376342306	0.6087266116245776	Neolamprologus cylindricus	f	d
1141	FISH20201106_c2_r1_Neolamprologus-cylindricus_sf	1970-01-06 18:30:00	16.522472214862965	1124.5005816852251	0.3741066976898787	0.02714531050911307	0.2301121325905573	0.5056765369377265	Neolamprologus cylindricus	f	d
1142	FISH20201106_c2_r1_Neolamprologus-cylindricus_sf	1970-01-06 19:00:00	11.839425196971293	1154.500249293668	0.25993019777297655	0.30857016231787715	0.1135351482691636	0.39134986648451336	Neolamprologus cylindricus	f	n
1143	FISH20201106_c2_r1_Neolamprologus-cylindricus_sf	1970-01-06 19:30:00	5.9319533111058895	1184.499806104925	0.1326796299373996	0.47565231843111183	0.16038918995386248	0.467769086952705	Neolamprologus cylindricus	f	n
1144	FISH20201106_c2_r1_Neolamprologus-cylindricus_sf	1970-01-06 20:00:00	7.744092949178731	1214.4994737133677	0.09860949531881891	0.5167026757520359	0.37066056721563717	0.4714600035628466	Neolamprologus cylindricus	f	n
1145	FISH20201106_c2_r1_Neolamprologus-cylindricus_sf	1970-01-06 20:30:00	6.913578650964394	1244.499889208952	0.09583425659206736	0.45258143142034124	0.4417112551174801	0.5887432781688957	Neolamprologus cylindricus	f	n
1146	FISH20201106_c2_r1_Neolamprologus-cylindricus_sf	1970-01-06 21:00:00	7.712040915296679	1274.5004154894466	0.13218104260151792	0.3326131516259487	0.34654408408977416	0.6260165729633858	Neolamprologus cylindricus	f	n
1147	FISH20201106_c2_r1_Neolamprologus-cylindricus_sf	1970-01-06 21:30:00	8.528115546481724	1304.4999723007036	0.12287407899839344	0.44490609938507564	0.4552706649941533	0.6243101674688908	Neolamprologus cylindricus	f	n
1148	FISH20201106_c2_r1_Neolamprologus-cylindricus_sf	1970-01-06 22:00:00	8.065284711257894	1334.4995845105534	0.12370505789152955	0.26425128801728437	0.5393606590190269	0.608271279296384	Neolamprologus cylindricus	f	n
1149	FISH20201106_c2_r1_Neolamprologus-cylindricus_sf	1970-01-06 22:30:00	7.999309609188398	1364.500110791048	0.12868380234877022	0.19909151340571682	0.3116454993115169	0.3173823659065176	Neolamprologus cylindricus	f	n
1150	FISH20201106_c2_r1_Neolamprologus-cylindricus_sf	1970-01-06 23:00:00	12.252077501565498	1394.5005262866323	0.28657692094620796	0.01445903274056839	0.31636286932030566	0.0926253801788645	Neolamprologus cylindricus	f	n
1151	FISH20201106_c2_r1_Neolamprologus-cylindricus_sf	1970-01-06 23:30:00	11.23377421173604	1424.5001384964821	0.2696249515262312	0.06193562683507839	0.3030438419250756	0.07145520554907407	Neolamprologus cylindricus	f	n
1152	FISH20201106_c2_r1_Neolamprologus-cylindricus_sf	1970-01-07 00:00:00	9.30221609729574	14.499750706332058	0.20475319926873858	0.10060384466234558	0.31604400132165017	0.06156789964258081	Neolamprologus cylindricus	f	n
1153	FISH20201106_c2_r1_Neolamprologus-cylindricus_sf	1970-01-07 00:30:00	9.570004168165433	44.499058171745155	0.18675900277008312	0.052465373961218836	0.34512325220947404	0.06990102662910835	Neolamprologus cylindricus	f	n
1154	FISH20201106_c2_r1_Neolamprologus-cylindricus_sf	1970-01-07 01:00:00	10.441806016918944	74.49983381342787	0.22834035009971193	0.12314424994460448	0.41167102082080254	0.21441361085593239	Neolamprologus cylindricus	f	n
1155	FISH20201106_c2_r1_Neolamprologus-cylindricus_sf	1970-01-07 01:30:00	13.172164645196885	104.50099722991689	0.30653739612188363	0.10570637119113574	0.31666417688959225	0.3106247152319461	Neolamprologus cylindricus	f	n
1156	FISH20201106_c2_r1_Neolamprologus-cylindricus_sf	1970-01-07 02:00:00	9.965349041425316	134.49997230070358	0.20347903163259654	0.10215500526286632	0.2819822761050488	0.1686814423706232	Neolamprologus cylindricus	f	n
1157	FISH20201106_c2_r1_Neolamprologus-cylindricus_sf	1970-01-07 02:30:00	9.416760879568484	164.49952911196056	0.18381253116170848	0.13062988200099718	0.3294834196628055	0.15484685568479067	Neolamprologus cylindricus	f	n
1158	FISH20201106_c2_r1_Neolamprologus-cylindricus_sf	1970-01-07 03:00:00	9.73535649375671	194.50005539552404	0.20130733436738313	0.08032350986040328	0.3462084716145305	0.28880132975167633	Neolamprologus cylindricus	f	n
1159	FISH20201106_c2_r1_Neolamprologus-cylindricus_sf	1970-01-07 03:30:00	9.091824261776773	224.50047088803944	0.18065481136779127	0.19383967647221761	0.31161545729646284	0.25893027119029727	Neolamprologus cylindricus	f	n
1160	FISH20201106_c2_r1_Neolamprologus-cylindricus_sf	1970-01-07 04:00:00	7.955333595307943	254.5000830978893	0.13866267796797963	0.22259154617472715	0.3365218432741776	0.2988186436441534	Neolamprologus cylindricus	f	n
1161	FISH20201106_c2_r1_Neolamprologus-cylindricus_sf	1970-01-07 04:30:00	9.45453489818928	284.49975070633207	0.1954462356656141	0.17073846324303363	0.25726261538075873	0.4903388601921161	Neolamprologus cylindricus	f	n
1162	FISH20201106_c2_r1_Neolamprologus-cylindricus_sf	1970-01-07 05:00:00	12.564045759932	314.50016618657213	0.2798027919344117	0.03678262796366054	0.3142689957919896	0.41886691389960495	Neolamprologus cylindricus	f	n
1163	FISH20201106_c2_r1_Neolamprologus-cylindricus_sf	1970-01-07 05:30:00	12.853328552009833	344.50063708381805	0.283363802559415	0.13218104260151792	0.2184867268135136	0.5713408793933069	Neolamprologus cylindricus	f	n
1164	FISH20201106_c2_r1_Neolamprologus-cylindricus_sf	1970-01-07 06:00:00	10.933228645864533	374.50024929366793	0.22270234336047864	0.16852251952800398	0.24010138437126352	0.5105858863827962	Neolamprologus cylindricus	f	n
1165	FISH20201106_c2_r1_Neolamprologus-cylindricus_sf	1970-01-07 06:30:00	7.910141262922586	404.49991690211067	0.17494875630158993	0.18325854523295107	0.156794181257148	0.5114236934745398	Neolamprologus cylindricus	f	n
1166	FISH20201106_c2_r1_Neolamprologus-cylindricus_sf	1970-01-07 07:00:00	5.448253959976212	434.4994737133677	0.09384521633150518	0.4487840008863775	0.08540752425007164	0.2854394929658301	Neolamprologus cylindricus	f	d
1167	FISH20201106_c2_r1_Neolamprologus-cylindricus_sf	1970-01-07 07:30:00	5.053679719473693	464.49994460447596	0.06110126301794815	0.592178152005318	0.2840060921886942	0.32698876958226264	Neolamprologus cylindricus	f	d
1168	FISH20201106_c2_r1_Neolamprologus-cylindricus_sf	1970-01-07 08:00:00	9.401318387905564	494.50047088803944	0.1824829649326907	0.1478588443853526	0.30021173474099083	0.4120033173567493	Neolamprologus cylindricus	f	d
1169	FISH20201106_c2_r1_Neolamprologus-cylindricus_sf	1970-01-07 08:30:00	13.696560921718964	524.5000276992964	0.32458035565896626	0.05379203368234447	0.2343510516499517	0.5006814729654455	Neolamprologus cylindricus	f	d
1170	FISH20201106_c2_r1_Neolamprologus-cylindricus_sf	1970-01-07 09:00:00	8.158692363126145	554.4996399091463	0.13578195113844108	0.212785995235721	0.30768014572115265	0.509138124248109	Neolamprologus cylindricus	f	d
1171	FISH20201106_c2_r1_Neolamprologus-cylindricus_sf	1970-01-07 09:30:00	10.597164558180003	584.5001107910481	0.22451805894083757	0.02348770219366275	0.3145724273395439	0.44442101488348384	Neolamprologus cylindricus	f	d
1172	FISH20201106_c2_r1_Neolamprologus-cylindricus_sf	1970-01-07 10:00:00	13.577199012238799	614.5005816852251	0.31194947648329735	0.0	0.32457301864294363	0.5071591847529107	Neolamprologus cylindricus	f	d
1173	FISH20201106_c2_r1_Neolamprologus-cylindricus_sf	1970-01-07 10:30:00	14.469828122991565	644.5001938950751	0.3246911528447177	0.020885269514154342	0.2996055240970719	0.5202248784656943	Neolamprologus cylindricus	f	d
1174	FISH20201106_c2_r1_Neolamprologus-cylindricus_sf	1970-01-07 11:00:00	9.567330451719158	674.4998061049249	0.1945044595867265	0.1781618746883829	0.3175014129938768	0.47932268017222235	Neolamprologus cylindricus	f	d
1175	FISH20201106_c2_r1_Neolamprologus-cylindricus_sf	1970-01-07 11:30:00	8.357975843495991	704.4994737133677	0.1519029416652817	0.23865713810869205	0.3288447035647666	0.48724282842963196	Neolamprologus cylindricus	f	d
1176	FISH20201106_c2_r1_Neolamprologus-cylindricus_sf	1970-01-07 12:00:00	13.901429679912864	734.4998892089519	0.307722136051407	0.04387325504099269	0.2636939466541047	0.47575497189467325	Neolamprologus cylindricus	f	d
1177	FISH20201106_c2_r1_Neolamprologus-cylindricus_sf	1970-01-07 12:30:00	12.79946131124262	764.5004154894466	0.2915073957121489	0.03589828818348014	0.23236152311982003	0.5077453284131025	Neolamprologus cylindricus	f	d
1178	FISH20201106_c2_r1_Neolamprologus-cylindricus_sf	1970-01-07 13:00:00	10.417262451128062	794.4999723007036	0.2367181873580411	0.12630879175668938	0.25864560168148654	0.5721053678893742	Neolamprologus cylindricus	f	d
1179	FISH20201106_c2_r1_Neolamprologus-cylindricus_sf	1970-01-07 13:30:00	7.811169513803862	824.4995845105534	0.15738740235998006	0.34297268849371226	0.23791618931151456	0.6548963169036108	Neolamprologus cylindricus	f	d
1180	FISH20201106_c2_r1_Neolamprologus-cylindricus_sf	1970-01-07 14:00:00	6.428514654837498	854.5001107910481	0.1293485486372701	0.3231220917349878	0.3057303380880893	0.6547347472617492	Neolamprologus cylindricus	f	d
1181	FISH20201106_c2_r1_Neolamprologus-cylindricus_sf	1970-01-07 14:30:00	6.334069914292417	884.5005262866323	0.12542241427067752	0.43371558362417595	0.30896945262231734	0.649082415420837	Neolamprologus cylindricus	f	d
1182	FISH20201106_c2_r1_Neolamprologus-cylindricus_sf	1970-01-07 15:00:00	14.987099416679634	914.5001938950751	0.3688438313666833	0.0	0.2194094740826904	0.4423736926722675	Neolamprologus cylindricus	f	d
1183	FISH20201106_c2_r1_Neolamprologus-cylindricus_sf	1970-01-07 15:30:00	9.087042803208817	944.4997507063321	0.1691873026425129	0.22137277713146086	0.2681791883974403	0.37599171386967584	Neolamprologus cylindricus	f	d
1184	FISH20201106_c2_r1_Neolamprologus-cylindricus_sf	1970-01-07 16:00:00	9.727841582139343	974.4994183147749	0.19688659908038336	0.29466511550606617	0.2610251031469012	0.4588362102536945	Neolamprologus cylindricus	f	d
1185	FISH20201106_c2_r1_Neolamprologus-cylindricus_sf	1970-01-07 16:30:00	14.406465987941203	1004.4998892089519	0.33386882339906937	0.009472634611123422	0.22839586927448788	0.36328795741127445	Neolamprologus cylindricus	f	d
1186	FISH20201106_c2_r1_Neolamprologus-cylindricus_sf	1970-01-07 17:00:00	13.075699533971271	1034.5003600908537	0.28934685058999504	0.05035732092404853	0.20701214449926852	0.395246672966291	Neolamprologus cylindricus	f	d
1187	FISH20201106_c2_r1_Neolamprologus-cylindricus_sf	1970-01-07 17:30:00	15.101775223729616	1064.4997783933518	0.3667590027700831	0.027922437673130195	0.19767487798443462	0.38562400660603713	Neolamprologus cylindricus	f	d
1188	FISH20201106_c2_r1_Neolamprologus-cylindricus_sf	1970-01-07 18:00:00	12.755190778036404	1094.4995291119606	0.30563403689546287	0.03994238546340923	0.21993645777733134	0.3645957613348447	Neolamprologus cylindricus	f	d
1189	FISH20201106_c2_r1_Neolamprologus-cylindricus_sf	1970-01-07 18:30:00	16.360453015713436	1124.500055395524	0.36300686904498114	0.09334145801019278	0.20114060620509372	0.47593345609097176	Neolamprologus cylindricus	f	d
1190	FISH20201106_c2_r1_Neolamprologus-cylindricus_sf	1970-01-07 19:00:00	10.74201283530376	1154.5005262866323	0.2545565342640297	0.2544457370782782	0.113990817694601	0.44858097637198263	Neolamprologus cylindricus	f	n
1191	FISH20201106_c2_r1_Neolamprologus-cylindricus_sf	1970-01-07 19:30:00	8.042029585397207	1184.5001384964821	0.15766439532435877	0.2750540136280539	0.1473186465760958	0.46202645651072705	Neolamprologus cylindricus	f	n
1192	FISH20201106_c2_r1_Neolamprologus-cylindricus_sf	1970-01-07 20:00:00	10.145667153408771	1214.499750706332	0.23788155780843168	0.1984377596809041	0.18742642374383625	0.43096010680567626	Neolamprologus cylindricus	f	n
1193	FISH20201106_c2_r1_Neolamprologus-cylindricus_sf	1970-01-07 20:30:00	7.453090825420578	1244.499362916182	0.105645116614038	0.4585341532325079	0.4119422466371768	0.23744656758868238	Neolamprologus cylindricus	f	n
1194	FISH20201106_c2_r1_Neolamprologus-cylindricus_sf	1970-01-07 21:00:00	5.322409121653563	1274.4998338134278	0.04902503877686683	0.6608132062929315	0.42024140907748037	0.26349419740669583	Neolamprologus cylindricus	f	n
1195	FISH20201106_c2_r1_Neolamprologus-cylindricus_sf	1970-01-07 21:30:00	6.789792157957963	1304.500304692261	0.08930253171569442	0.5082266910420475	0.414631082671637	0.30152192057003524	Neolamprologus cylindricus	f	n
1196	FISH20201106_c2_r1_Neolamprologus-cylindricus_sf	1970-01-07 22:00:00	8.83020540905608	1334.4999723007036	0.14475652318431112	0.28258822225915464	0.41374904866107776	0.32219546380392233	Neolamprologus cylindricus	f	n
1197	FISH20201106_c2_r1_Neolamprologus-cylindricus_sf	1970-01-07 22:30:00	6.078040023322901	1364.4995291119606	0.06919284250180045	0.5174228574594205	0.42604873163602613	0.23743608519108886	Neolamprologus cylindricus	f	n
1198	FISH20201106_c2_r1_Neolamprologus-cylindricus_sf	1970-01-07 23:00:00	6.493587528449708	1394.5	0.07849545756702858	0.5110791048083315	0.44227975992635	0.2422695721872726	Neolamprologus cylindricus	f	n
1199	FISH20201106_c2_r1_Neolamprologus-cylindricus_sf	1970-01-07 23:30:00	5.198385708306556	1424.5004708880394	0.05739294221926763	0.5535981386072794	0.47734090381485683	0.4550586821014399	Neolamprologus cylindricus	f	n
1200	FISH20201106_c2_r1_Neolamprologus-cylindricus_sf	1970-01-08 00:00:00	7.393906310868578	14.500083097889314	0.11611545066755305	0.4544900559525788	0.3044504278222256	0.25820552128377605	Neolamprologus cylindricus	f	n
1201	FISH20201106_c2_r1_Neolamprologus-cylindricus_sf	1970-01-08 00:30:00	8.39628239173831	44.49969530773918	0.15539305301645337	0.37177995678909753	0.4004515666283004	0.16256501727765613	Neolamprologus cylindricus	f	n
1202	FISH20201106_c2_r1_Neolamprologus-cylindricus_sf	1970-01-08 01:00:00	5.743369158276948	74.50016618657213	0.061821404830489694	0.5304675382229116	0.37038661409801593	0.1534413722099419	Neolamprologus cylindricus	f	n
1203	FISH20201106_c2_r1_Neolamprologus-cylindricus_sf	1970-01-08 01:30:00	5.986011017643269	104.50063708381808	0.08282089634923273	0.5675585840119661	0.3787332221404432	0.2727968430532103	Neolamprologus cylindricus	f	n
1204	FISH20201106_c2_r1_Neolamprologus-cylindricus_sf	1970-01-08 02:00:00	7.53098147531771	134.50024929366793	0.1366129300315772	0.4891141764999169	0.3732111695434392	0.32927898789933147	Neolamprologus cylindricus	f	n
1205	FISH20201106_c2_r1_Neolamprologus-cylindricus_sf	1970-01-08 02:30:00	9.280213190932662	164.4999169021107	0.1723450224364301	0.23234169852085756	0.42237914872519566	0.5458010968052588	Neolamprologus cylindricus	f	n
1206	FISH20201106_c2_r1_Neolamprologus-cylindricus_sf	1970-01-08 03:00:00	7.733819159545987	194.49947371336768	0.13046368622236995	0.49770095839565676	0.4093807656444082	0.497186513000777	Neolamprologus cylindricus	f	n
1207	FISH20201106_c2_r1_Neolamprologus-cylindricus_sf	1970-01-08 03:30:00	8.26101175805875	224.49994460447596	0.15267006425880789	0.16363837801905606	0.3227202351276176	0.3213917370021953	Neolamprologus cylindricus	f	n
1208	FISH20201106_c2_r1_Neolamprologus-cylindricus_sf	1970-01-08 04:00:00	10.272571741386365	254.50047088803944	0.20768932469115284	0.12087972965486676	0.36935428158577016	0.2874104296693741	Neolamprologus cylindricus	f	n
1209	FISH20201106_c2_r1_Neolamprologus-cylindricus_sf	1970-01-08 04:30:00	8.222675105951513	284.5000276992964	0.1495762007645006	0.39587834469004485	0.39713875771110546	0.45186561268272657	Neolamprologus cylindricus	f	n
1210	FISH20201106_c2_r1_Neolamprologus-cylindricus_sf	1970-01-08 05:00:00	9.725679916548327	314.4996399091463	0.19638801174450168	0.19965652872417042	0.43715557243893544	0.5140635711151074	Neolamprologus cylindricus	f	n
1211	FISH20201106_c2_r1_Neolamprologus-cylindricus_sf	1970-01-08 05:30:00	13.397562850629372	344.5001107910481	0.30666962109461554	0.11483492133835586	0.37897879175768834	0.49920859354392344	Neolamprologus cylindricus	f	n
1212	FISH20201106_c2_r1_Neolamprologus-cylindricus_sf	1970-01-08 06:00:00	12.013568932336904	374.5005816852252	0.27871032075785274	0.07606226801839233	0.1924941106394519	0.4806609879435538	Neolamprologus cylindricus	f	n
1213	FISH20201106_c2_r1_Neolamprologus-cylindricus_sf	1970-01-08 06:30:00	7.668721045233798	404.50024929366793	0.1705722674644064	0.3071851974959836	0.1427905612549382	0.5814011493727856	Neolamprologus cylindricus	f	n
1214	FISH20201106_c2_r1_Neolamprologus-cylindricus_sf	1970-01-08 07:00:00	7.06345379884406	434.4998061049249	0.14231898509777852	0.4861780510775026	0.08667381902071526	0.32371722684249393	Neolamprologus cylindricus	f	d
1215	FISH20201106_c2_r1_Neolamprologus-cylindricus_sf	1970-01-08 07:30:00	4.167074853627537	457.5266100641955	0.052702422861876166	0.4992752122592669	0.2158600937786595	0.6333841480099399	Neolamprologus cylindricus	f	d
1216	FISH20201106_c3_r0_Neolamprologus-cylindricus_sm	1970-01-02 00:00:00	10.60864646223581	14.503186125117749	0.18967141353133485	0.07973624425112207	0.053285249010299046	0.4727562534681331	Neolamprologus cylindricus	m	n
1217	FISH20201106_c3_r0_Neolamprologus-cylindricus_sm	1970-01-02 00:30:00	10.11768487493435	44.50024929366794	0.17699850423799235	0.11207135338762396	0.04953892212804456	0.5113614130560857	Neolamprologus cylindricus	m	n
1218	FISH20201106_c3_r0_Neolamprologus-cylindricus_sm	1970-01-02 01:00:00	9.655749756762203	74.50052634494986	0.15851293700482022	0.2188486896780985	0.05254173053600769	0.47082963543571793	Neolamprologus cylindricus	m	n
1219	FISH20201106_c3_r0_Neolamprologus-cylindricus_sm	1970-01-02 01:30:00	9.92993915104068	104.5	0.153944161311766	0.1974296476844671	0.049905550631506604	0.4063652629055714	Neolamprologus cylindricus	m	n
1220	FISH20201106_c3_r0_Neolamprologus-cylindricus_sm	1970-01-02 02:00:00	9.826525810966086	134.5003600908537	0.16403523350506896	0.14409174006980222	0.04466730836703285	0.5092962577400738	Neolamprologus cylindricus	m	n
1221	FISH20201106_c3_r0_Neolamprologus-cylindricus_sm	1970-01-02 02:30:00	9.439989583379031	164.49986150351782	0.15860617140324637	0.21760567281591048	0.06042547658178248	0.554167645205208	Neolamprologus cylindricus	m	n
1222	FISH20201106_c3_r0_Neolamprologus-cylindricus_sm	1970-01-02 03:00:00	9.22883764873186	194.50141282065488	0.148096847470774	0.18039780597263005	0.056904930097695976	0.5383372416895958	Neolamprologus cylindricus	m	n
1223	FISH20201106_c3_r0_Neolamprologus-cylindricus_sm	1970-01-02 03:30:00	10.756749969346437	224.50047088803944	0.16802393219212233	0.1736745886654479	0.06929356022134735	0.48327965107722864	Neolamprologus cylindricus	m	n
1224	FISH20201106_c3_r0_Neolamprologus-cylindricus_sm	1970-01-02 04:00:00	9.81002285975028	254.5003324099723	0.14914127423822715	0.25213296398891966	0.05131736688211385	0.44133133932667923	Neolamprologus cylindricus	m	n
1225	FISH20201106_c3_r0_Neolamprologus-cylindricus_sm	1970-01-02 04:30:00	10.672754315467913	284.4994183147748	0.16841172234225252	0.23666278876516536	0.060306985147016275	0.4476899636442461	Neolamprologus cylindricus	m	n
1226	FISH20201106_c3_r0_Neolamprologus-cylindricus_sm	1970-01-02 05:00:00	9.492182061469402	314.5006094182825	0.13722991689750694	0.3182825484764543	0.061179439827640035	0.43172039721519634	Neolamprologus cylindricus	m	n
1227	FISH20201106_c3_r0_Neolamprologus-cylindricus_sm	1970-01-02 05:30:00	9.158885613971789	344.50008309788933	0.13223644119439365	0.2959392831422082	0.03494686614363806	0.39762422516886325	Neolamprologus cylindricus	m	n
1228	FISH20201106_c3_r0_Neolamprologus-cylindricus_sm	1970-01-02 06:00:00	9.416581727726854	374.5004709402183	0.13158623746467948	0.23447282397916783	0.04985616822828271	0.449832796622618	Neolamprologus cylindricus	m	n
1229	FISH20201106_c3_r0_Neolamprologus-cylindricus_sm	1970-01-02 06:30:00	10.993717706295556	404.49983381342787	0.16701750498559717	0.1865167294482606	0.05640618460250281	0.459911029577362	Neolamprologus cylindricus	m	n
1230	FISH20201106_c3_r0_Neolamprologus-cylindricus_sm	1970-01-02 07:00:00	17.16308645235313	434.5020779076855	0.4277165179808278	0.10079237546406605	0.09582078892767533	0.605798957346434	Neolamprologus cylindricus	m	d
1231	FISH20201106_c3_r0_Neolamprologus-cylindricus_sm	1970-01-02 07:30:00	15.979225232018338	464.4996399091463	0.412110132402637	0.008475984709988366	0.2208029025784983	0.767452397711143	Neolamprologus cylindricus	m	d
1232	FISH20201106_c3_r0_Neolamprologus-cylindricus_sm	1970-01-02 08:00:00	10.117232056454803	494.5014128206549	0.23596875173139786	0.09429885312205662	0.1952922907394141	0.8716627005263293	Neolamprologus cylindricus	m	d
1233	FISH20201106_c3_r0_Neolamprologus-cylindricus_sm	1970-01-02 08:30:00	7.144752709251048	524.5003046922608	0.14996399091463078	0.39338540801063654	0.06924600206821638	0.8870626373297391	Neolamprologus cylindricus	m	d
1234	FISH20201106_c3_r0_Neolamprologus-cylindricus_sm	1970-01-02 09:00:00	8.919566058401799	554.5006925591446	0.19635436866308384	0.19048146711729183	0.21164946041947605	0.87924589741559	Neolamprologus cylindricus	m	d
1235	FISH20201106_c3_r0_Neolamprologus-cylindricus_sm	1970-01-02 09:30:00	8.418596047747702	584.5001107910481	0.1467981387103922	0.2182583647241303	0.36283221926781684	0.8423376548639132	Neolamprologus cylindricus	m	d
1236	FISH20201106_c3_r0_Neolamprologus-cylindricus_sm	1970-01-02 10:00:00	9.409954512258933	614.5013574159233	0.19408277466895674	0.0868746190924705	0.35578771677103277	0.8247274149523216	Neolamprologus cylindricus	m	d
1237	FISH20201106_c3_r0_Neolamprologus-cylindricus_sm	1970-01-02 10:30:00	4.751248402185264	644.4998615035178	0.07539748490388344	0.6062268018392333	0.10388305664812805	0.8918452931418146	Neolamprologus cylindricus	m	d
1238	FISH20201106_c3_r0_Neolamprologus-cylindricus_sm	1970-01-02 11:00:00	6.822210075660962	674.5021054964539	0.14223182624113476	0.28219193262411346	0.08410665693952009	0.9006428211431747	Neolamprologus cylindricus	m	d
1239	FISH20201106_c3_r0_Neolamprologus-cylindricus_sm	1970-01-02 11:30:00	5.938850421213471	704.5005262866323	0.10010525732646391	0.46202426458367957	0.08648066589108167	0.9098953782279483	Neolamprologus cylindricus	m	d
1240	FISH20201106_c3_r0_Neolamprologus-cylindricus_sm	1970-01-02 12:00:00	8.124504122490853	734.5016068262412	0.16999113475177305	0.27072251773049644	0.14539915164499878	0.882717094337822	Neolamprologus cylindricus	m	d
1241	FISH20201106_c3_r0_Neolamprologus-cylindricus_sm	1970-01-02 12:30:00	8.217093361837392	764.4994737133677	0.18425571990471443	0.1712370505789153	0.13549641755766842	0.8610339326011112	Neolamprologus cylindricus	m	d
1242	FISH20201106_c3_r0_Neolamprologus-cylindricus_sm	1970-01-02 13:00:00	5.58251335907543	794.5008310249308	0.10703601108033241	0.4701939058171745	0.0699563711911355	0.904988755388609	Neolamprologus cylindricus	m	d
1243	FISH20201106_c3_r0_Neolamprologus-cylindricus_sm	1970-01-02 13:30:00	5.194570043491867	824.5001384964822	0.0814359315273392	0.44003102321201043	0.0907779039634619	0.9068466429868781	Neolamprologus cylindricus	m	d
1244	FISH20201106_c3_r0_Neolamprologus-cylindricus_sm	1970-01-02 14:00:00	9.16233874178039	854.5011635638298	0.19187721631205673	0.22285017730496454	0.30682786812816615	0.8380733711501959	Neolamprologus cylindricus	m	d
1245	FISH20201106_c3_r0_Neolamprologus-cylindricus_sm	1970-01-02 14:30:00	9.521459647540176	884.4998892089519	0.21742743186350544	0.1383226235320186	0.1740710478371141	0.8043054556774616	Neolamprologus cylindricus	m	d
1246	FISH20201106_c3_r0_Neolamprologus-cylindricus_sm	1970-01-02 15:00:00	5.505059757770013	914.5013020111918	0.0966258518477478	0.5459582248324006	0.17126379731718067	0.8814305886916989	Neolamprologus cylindricus	m	d
1247	FISH20201106_c3_r0_Neolamprologus-cylindricus_sm	1970-01-02 15:30:00	10.008984372523516	944.4996953077392	0.23095673369896405	0.12193230291950584	0.16474510491878547	0.818070511193064	Neolamprologus cylindricus	m	d
1248	FISH20201106_c3_r0_Neolamprologus-cylindricus_sm	1970-01-02 16:00:00	10.666694042472164	974.501052631579	0.2557894736842105	0.10565096952908587	0.2078838104032012	0.8223841974972976	Neolamprologus cylindricus	m	d
1249	FISH20201106_c3_r0_Neolamprologus-cylindricus_sm	1970-01-02 16:30:00	8.533292268367203	1004.5003600908537	0.1687995124923827	0.3098997285468949	0.36184932044393836	0.8325743952688434	Neolamprologus cylindricus	m	d
1250	FISH20201106_c3_r0_Neolamprologus-cylindricus_sm	1970-01-02 17:00:00	13.765235184270871	1034.5003324099723	0.32254847645429363	0.07944598337950139	0.3198175592490183	0.7971359946524421	Neolamprologus cylindricus	m	d
1251	FISH20201106_c3_r0_Neolamprologus-cylindricus_sm	1970-01-02 17:30:00	12.211046521925795	1064.500110791048	0.2780301351650787	0.12458453356968757	0.2674987536007236	0.7713486306543732	Neolamprologus cylindricus	m	d
1252	FISH20201106_c3_r0_Neolamprologus-cylindricus_sm	1970-01-02 18:00:00	15.609636080511388	1094.5021609042553	0.37117686170212766	0.024545656028368796	0.2562558101236163	0.7278470771874819	Neolamprologus cylindricus	m	d
1253	FISH20201106_c3_r0_Neolamprologus-cylindricus_sm	1970-01-02 18:30:00	17.98423844715478	1124.4998615035179	0.42152789319151296	0.0	0.264163842877288	0.7383777660636369	Neolamprologus cylindricus	m	d
1254	FISH20201106_c3_r0_Neolamprologus-cylindricus_sm	1970-01-02 19:00:00	15.6762699840267	1154.5019668679706	0.24571998448667517	0.022438916283450606	0.11356384779703846	0.6172787303274999	Neolamprologus cylindricus	m	n
1255	FISH20201106_c3_r0_Neolamprologus-cylindricus_sm	1970-01-02 19:30:00	9.668487646557137	1184.5005816852251	0.16553099551271397	0.058168522519528004	0.04088000664783087	0.5149748967337351	Neolamprologus cylindricus	m	n
1256	FISH20201106_c3_r0_Neolamprologus-cylindricus_sm	1970-01-02 20:00:00	8.968889865002707	1214.5011912017287	0.16233586348274143	0.08399357305113857	0.038724406092057344	0.5463299690538116	Neolamprologus cylindricus	m	n
1257	FISH20201106_c3_r0_Neolamprologus-cylindricus_sm	1970-01-02 20:30:00	9.253745674373286	1244.4994737133677	0.17877125921001608	0.10653149410004986	0.04601734129841851	0.5689319366543627	Neolamprologus cylindricus	m	n
1258	FISH20201106_c3_r0_Neolamprologus-cylindricus_sm	1970-01-02 21:00:00	9.470656562012051	1274.5009418282548	0.181994459833795	0.11540166204986149	0.05295994921514368	0.5218849027638565	Neolamprologus cylindricus	m	n
1259	FISH20201106_c3_r0_Neolamprologus-cylindricus_sm	1970-01-02 21:30:00	9.122190640978472	1304.5001384964821	0.15306631211567226	0.24059608885934297	0.05247210065308659	0.540608154197072	Neolamprologus cylindricus	m	n
1260	FISH20201106_c3_r0_Neolamprologus-cylindricus_sm	1970-01-02 22:00:00	8.985920317196804	1334.500166204986	0.14066481994459834	0.25301939058171746	0.044894452139123624	0.4075325640546223	Neolamprologus cylindricus	m	n
1261	FISH20201106_c3_r0_Neolamprologus-cylindricus_sm	1970-01-02 22:30:00	8.51757395554088	1364.499944604476	0.128074451584312	0.34145801019277644	0.037756127360465436	0.37348812134179404	Neolamprologus cylindricus	m	n
1262	FISH20201106_c3_r0_Neolamprologus-cylindricus_sm	1970-01-02 23:00:00	8.004167957809956	1394.501994680851	0.1413453014184397	0.2580895390070922	0.034287578802200895	0.572449042952006	Neolamprologus cylindricus	m	n
1263	FISH20201106_c3_r0_Neolamprologus-cylindricus_sm	1970-01-02 23:30:00	8.215273689612058	1424.499695307739	0.14110021605451223	0.26547005706055066	0.03644515693190513	0.49055992116861336	Neolamprologus cylindricus	m	n
1264	FISH20201106_c3_r0_Neolamprologus-cylindricus_sm	1970-01-03 00:00:00	8.473979616615807	14.501274238227147	0.1447645429362881	0.18520775623268698	0.03955832563865702	0.4959145522831929	Neolamprologus cylindricus	m	n
1265	FISH20201106_c3_r0_Neolamprologus-cylindricus_sm	1970-01-03 00:30:00	8.617470438505825	44.50036009085369	0.15157055010802725	0.21261979945709378	0.04388060987695372	0.4246780225851708	Neolamprologus cylindricus	m	n
1266	FISH20201106_c3_r0_Neolamprologus-cylindricus_sm	1970-01-03 01:00:00	10.50846964110323	74.50044321329639	0.1644875346260388	0.21983379501385042	0.053195406278853746	0.38790283749411975	Neolamprologus cylindricus	m	n
1267	FISH20201106_c3_r0_Neolamprologus-cylindricus_sm	1970-01-03 01:30:00	9.753156298207843	104.50016618657213	0.17172612452913805	0.1173831154442721	0.05299170452027442	0.46891773005682835	Neolamprologus cylindricus	m	n
1268	FISH20201106_c3_r0_Neolamprologus-cylindricus_sm	1970-01-03 02:00:00	8.216213194267482	134.50174524904426	0.1351875450163444	0.24006870186713947	0.04007508880147277	0.36168072802497686	Neolamprologus cylindricus	m	n
1269	FISH20201106_c3_r0_Neolamprologus-cylindricus_sm	1970-01-03 02:30:00	7.535606328221409	164.4999169021107	0.13378760179491442	0.29100880837626725	0.03708040951870741	0.6122341957953716	Neolamprologus cylindricus	m	n
1270	FISH20201106_c3_r0_Neolamprologus-cylindricus_sm	1970-01-03 03:00:00	7.80131629534798	194.50022158209617	0.12984710835364502	0.19621094615555063	0.03916151949922203	0.47578898406195064	Neolamprologus cylindricus	m	n
1271	FISH20201106_c3_r0_Neolamprologus-cylindricus_sm	1970-01-03 03:30:00	8.948994526685478	224.5005816852252	0.15727660517422856	0.19339648772921167	0.05633602170393365	0.5783868564176152	Neolamprologus cylindricus	m	n
1272	FISH20201106_c3_r0_Neolamprologus-cylindricus_sm	1970-01-03 04:00:00	8.27239850166865	254.50072022160666	0.1401662049861496	0.2443213296398892	0.05004247460756648	0.5770469441281391	Neolamprologus cylindricus	m	n
1273	FISH20201106_c3_r0_Neolamprologus-cylindricus_sm	1970-01-03 04:30:00	10.097177025398738	284.49952911196056	0.18403412553321147	0.2096282754418038	0.050416412756446094	0.5633596765537989	Neolamprologus cylindricus	m	n
1274	FISH20201106_c3_r0_Neolamprologus-cylindricus_sm	1970-01-03 05:00:00	9.642844539540942	314.501108033241	0.1766759002770083	0.12698060941828254	0.05703788088642995	0.4886253023582471	Neolamprologus cylindricus	m	n
1275	FISH20201106_c3_r0_Neolamprologus-cylindricus_sm	1970-01-03 05:30:00	10.11236776561722	344.5001384964822	0.1825937621184422	0.19378427787934185	0.08857080863479155	0.437231638283682	Neolamprologus cylindricus	m	n
1276	FISH20201106_c3_r0_Neolamprologus-cylindricus_sm	1970-01-03 06:00:00	10.835486511994302	375.0234402958368	0.20249314088035308	0.07389955863056186	0.07499952781422962	0.47293712296796625	Neolamprologus cylindricus	m	n
1277	FISH20201106_c3_r0_Neolamprologus-cylindricus_sm	1970-01-03 06:30:00	12.19873483306316	404.5001938950751	0.22757741953354385	0.0041548944656805715	0.09860322450587808	0.45122924266271985	Neolamprologus cylindricus	m	n
1278	FISH20201106_c3_r0_Neolamprologus-cylindricus_sm	1970-01-03 07:00:00	10.858106853011737	434.5002216066482	0.25878116343490304	0.12626038781163434	0.15135607109880256	0.7128587937392818	Neolamprologus cylindricus	m	d
1279	FISH20201106_c3_r0_Neolamprologus-cylindricus_sm	1970-01-03 07:30:00	10.429823863217914	464.5	0.20701307334367383	0.1729448260580545	0.41782020151662047	0.7885307022611874	Neolamprologus cylindricus	m	d
1280	FISH20201106_c3_r0_Neolamprologus-cylindricus_sm	1970-01-03 08:00:00	11.792262773343818	494.5003600908537	0.25932081325134343	0.09511938396764723	0.41392489797425375	0.7541587179881897	Neolamprologus cylindricus	m	d
1281	FISH20201106_c3_r0_Neolamprologus-cylindricus_sm	1970-01-03 08:30:00	8.947320470363685	524.4998061049249	0.17134784776466677	0.28746329843221985	0.4167123705057812	0.7708449101098309	Neolamprologus cylindricus	m	d
1282	FISH20201106_c3_r0_Neolamprologus-cylindricus_sm	1970-01-03 09:00:00	9.657326739619096	554.500692482411	0.19871475264528282	0.18032241981053682	0.3918606386842305	0.789677033000904	Neolamprologus cylindricus	m	d
1283	FISH20201106_c3_r0_Neolamprologus-cylindricus_sm	1970-01-03 09:30:00	5.837820175247813	584.5004154894466	0.08996731483020332	0.4954296160877514	0.2622543841830335	0.8339895517574182	Neolamprologus cylindricus	m	d
1284	FISH20201106_c3_r0_Neolamprologus-cylindricus_sm	1970-01-03 10:00:00	11.28319929258028	614.5004432132964	0.2499168975069252	0.14470914127423823	0.3451929055093824	0.7821303015368601	Neolamprologus cylindricus	m	d
1285	FISH20201106_c3_r0_Neolamprologus-cylindricus_sm	1970-01-03 10:30:00	12.62987996000696	644.5002215820962	0.2745956126744959	0.12680035453135385	0.3538673000221623	0.7733294454511417	Neolamprologus cylindricus	m	d
1286	FISH20201106_c3_r0_Neolamprologus-cylindricus_sm	1970-01-03 11:00:00	6.957660133725204	674.501163434903	0.11523545706371191	0.2240443213296399	0.3133775777162381	0.7789854358207439	Neolamprologus cylindricus	m	d
1287	FISH20201106_c3_r0_Neolamprologus-cylindricus_sm	1970-01-03 11:30:00	5.508201866221951	704.5000276992964	0.07584067364688937	0.4779236607390172	0.25474550501973453	0.8348939536117534	Neolamprologus cylindricus	m	d
1288	FISH20201106_c3_r0_Neolamprologus-cylindricus_sm	1970-01-03 12:00:00	8.806334388922263	734.5001108033241	0.1751246537396122	0.1342382271468144	0.39850142351492307	0.8021990154592096	Neolamprologus cylindricus	m	d
1289	FISH20201106_c3_r0_Neolamprologus-cylindricus_sm	1970-01-03 12:30:00	9.420989034111154	764.4997784179038	0.1926102370928429	0.17615776645247064	0.3018918340842493	0.802813911368066	Neolamprologus cylindricus	m	d
1290	FISH20201106_c3_r0_Neolamprologus-cylindricus_sm	1970-01-03 13:00:00	12.119467084111315	794.5014128206549	0.26295085600310264	0.063050584519918	0.45686903244871296	0.6069017073608194	Neolamprologus cylindricus	m	d
1291	FISH20201106_c3_r0_Neolamprologus-cylindricus_sm	1970-01-03 13:30:00	9.19502818312002	824.4995845105534	0.1720680294720514	0.3054678411168356	0.33140896318456736	0.6950779313191198	Neolamprologus cylindricus	m	d
1292	FISH20201106_c3_r0_Neolamprologus-cylindricus_sm	1970-01-03 14:00:00	6.49575251390502	854.501218836565	0.1149584487534626	0.4612742382271468	0.20437588873501228	0.7965622412684913	Neolamprologus cylindricus	m	d
1293	FISH20201106_c3_r0_Neolamprologus-cylindricus_sm	1970-01-03 14:30:00	13.023205036666932	884.5002492936679	0.28530275331006594	0.03479031632596532	0.3671075086637411	0.5969422695681894	Neolamprologus cylindricus	m	d
1294	FISH20201106_c3_r0_Neolamprologus-cylindricus_sm	1970-01-03 15:00:00	12.457729777205978	914.5009695828023	0.26256302288215416	0.10272037231979611	0.28246790373118424	0.5992035201605809	Neolamprologus cylindricus	m	d
1295	FISH20201106_c3_r0_Neolamprologus-cylindricus_sm	1970-01-03 15:30:00	12.319933690878468	944.5	0.25686904498116553	0.18424551296255262	0.24931425726912768	0.6633838191600134	Neolamprologus cylindricus	m	d
1296	FISH20201106_c3_r0_Neolamprologus-cylindricus_sm	1970-01-03 16:00:00	10.862855367381812	974.5016344395812	0.23524849022106487	0.21652169095240734	0.3032381765618592	0.71459032808628	Neolamprologus cylindricus	m	d
1297	FISH20201106_c3_r0_Neolamprologus-cylindricus_sm	1970-01-03 16:30:00	14.301698779556569	1004.4998061049249	0.31089690321865826	0.0881945598581796	0.34141232001442445	0.6907566262573603	Neolamprologus cylindricus	m	d
1298	FISH20201106_c3_r0_Neolamprologus-cylindricus_sm	1970-01-03 17:00:00	14.714710134067097	1034.5020776774336	0.32528117901268766	0.24145382015624134	0.14882255545646175	0.7478034487468852	Neolamprologus cylindricus	m	d
1299	FISH20201106_c3_r0_Neolamprologus-cylindricus_sm	1970-01-03 17:30:00	18.846336038467424	1064.5004708880394	0.37255553708935796	0.04160434324968146	0.20915214064266283	0.61792991000205	Neolamprologus cylindricus	m	d
1300	FISH20201106_c3_r0_Neolamprologus-cylindricus_sm	1970-01-03 18:00:00	23.443742869327856	1094.5006094182825	0.5459833795013851	0.011357340720221607	0.2270590318388554	0.5395592452231625	Neolamprologus cylindricus	m	d
1301	FISH20201106_c3_r0_Neolamprologus-cylindricus_sm	1970-01-03 18:30:00	24.066290799687113	1124.5002215820962	0.5074783957456237	0.0	0.28689481744899936	0.5352441417947809	Neolamprologus cylindricus	m	d
1302	FISH20201106_c3_r0_Neolamprologus-cylindricus_sm	1970-01-03 19:00:00	17.201458282907023	1154.5019668679706	0.3150867084048978	0.010416089534046208	0.16098792493204298	0.6258369054026655	Neolamprologus cylindricus	m	n
1303	FISH20201106_c3_r0_Neolamprologus-cylindricus_sm	1970-01-03 19:30:00	8.857572851175005	1184.5000276992964	0.1723450224364301	0.12558861004930474	0.0678824734240668	0.5144708148544085	Neolamprologus cylindricus	m	n
1304	FISH20201106_c3_r0_Neolamprologus-cylindricus_sm	1970-01-03 20:00:00	10.376218457095845	1214.5008587733391	0.18909634882818993	0.15075627458584964	0.07459823874513997	0.45741489227064214	Neolamprologus cylindricus	m	n
1305	FISH20201106_c3_r0_Neolamprologus-cylindricus_sm	1970-01-03 20:30:00	9.968701816464895	1244.4998338134278	0.1903944161311766	0.17311101263017947	0.0783854359012275	0.5122608193462395	Neolamprologus cylindricus	m	n
1306	FISH20201106_c3_r0_Neolamprologus-cylindricus_sm	1970-01-03 21:00:00	11.1930809572724	1274.5008310249307	0.21761772853185596	0.11900277008310249	0.13113261772852897	0.48829115895972186	Neolamprologus cylindricus	m	n
1307	FISH20201106_c3_r0_Neolamprologus-cylindricus_sm	1970-01-03 21:30:00	9.798943145484523	1304.4996399091463	0.18974018059941278	0.12658578472106807	0.11155076049957137	0.4835037944637442	Neolamprologus cylindricus	m	n
1308	FISH20201106_c3_r0_Neolamprologus-cylindricus_sm	1970-01-03 22:00:00	10.286406463143337	1334.500637083818	0.19212232009306965	0.131737853858512	0.10972791596648057	0.5454050945633454	Neolamprologus cylindricus	m	n
1309	FISH20201106_c3_r0_Neolamprologus-cylindricus_sm	1970-01-03 22:30:00	9.562096121515818	1364.500249293668	0.18913079607777963	0.12608719738518642	0.07761308237770409	0.4422254419113874	Neolamprologus cylindricus	m	n
1310	FISH20201106_c3_r0_Neolamprologus-cylindricus_sm	1970-01-03 23:00:00	9.741864574755242	1394.5003878116343	0.18803324099722993	0.16781163434903046	0.07374676823638236	0.5092240934917105	Neolamprologus cylindricus	m	n
1311	FISH20201106_c3_r0_Neolamprologus-cylindricus_sm	1970-01-03 23:30:00	10.47283615549725	1424.500055395524	0.191945490804343	0.1763239530245956	0.08543917109830455	0.4525551496993157	Neolamprologus cylindricus	m	n
1312	FISH20201106_c3_r0_Neolamprologus-cylindricus_sm	1970-01-04 00:00:00	11.446036745096325	14.501108033240998	0.2247645429362881	0.1438781163434903	0.12820806401969614	0.4880733477219127	Neolamprologus cylindricus	m	n
1313	FISH20201106_c3_r0_Neolamprologus-cylindricus_sm	1970-01-04 00:30:00	8.972385613133657	44.49986150351781	0.16010193341089135	0.34712758295939283	0.10728149102233736	0.3678570226892901	Neolamprologus cylindricus	m	n
1314	FISH20201106_c3_r0_Neolamprologus-cylindricus_sm	1970-01-04 01:00:00	8.79144929668465	74.50091407678245	0.17101545620741232	0.22214835743172123	0.10747765590087913	0.6752020151040039	Neolamprologus cylindricus	m	n
1315	FISH20201106_c3_r0_Neolamprologus-cylindricus_sm	1970-01-04 01:30:00	10.590254267513597	104.50047088803944	0.20431001052573264	0.15899396155337656	0.16672433506300155	0.4810175418681238	Neolamprologus cylindricus	m	n
1316	FISH20201106_c3_r0_Neolamprologus-cylindricus_sm	1970-01-04 02:00:00	8.701120559851526	134.5006648199446	0.16509695290858725	0.18686980609418283	0.08189596799013413	0.4670715859717037	Neolamprologus cylindricus	m	n
1317	FISH20201106_c3_r0_Neolamprologus-cylindricus_sm	1970-01-04 02:30:00	9.710116457201238	164.4994183147748	0.1877458312558861	0.2544457370782782	0.12249440628093747	0.47216900445328913	Neolamprologus cylindricus	m	n
1318	FISH20201106_c3_r0_Neolamprologus-cylindricus_sm	1970-01-04 03:00:00	9.82953231691266	194.50127423822715	0.18409972299168975	0.22670360110803325	0.17337469221296967	0.46997195928143776	Neolamprologus cylindricus	m	n
1319	FISH20201106_c3_r0_Neolamprologus-cylindricus_sm	1970-01-04 03:30:00	9.488723665299059	224.5000830978893	0.18613927206248962	0.2354994183147748	0.08704827064058902	0.39254683871724677	Neolamprologus cylindricus	m	n
1320	FISH20201106_c3_r0_Neolamprologus-cylindricus_sm	1970-01-04 04:00:00	9.679346788652095	254.50102498753392	0.18543963654496093	0.26549947365505017	0.11280611114188473	0.3599066435938182	Neolamprologus cylindricus	m	n
1321	FISH20201106_c3_r0_Neolamprologus-cylindricus_sm	1970-01-04 04:30:00	9.747455117883566	284.49983381342787	0.1944382893862176	0.10741192111677376	0.0891350356514624	0.560517165614072	Neolamprologus cylindricus	m	n
1322	FISH20201106_c3_r0_Neolamprologus-cylindricus_sm	1970-01-04 05:00:00	11.801691858768248	314.50094182825484	0.22232686980609417	0.14958448753462603	0.1689845106186359	0.39201213398365153	Neolamprologus cylindricus	m	n
1323	FISH20201106_c3_r0_Neolamprologus-cylindricus_sm	1970-01-04 05:30:00	12.830399868498061	344.4996399091463	0.25693867375768653	0.03711705722674644	0.2131363528643986	0.3902350520378534	Neolamprologus cylindricus	m	n
1324	FISH20201106_c3_r0_Neolamprologus-cylindricus_sm	1970-01-04 06:00:00	13.670630771213366	374.50241010582306	0.2805695606404787	0.04642916505069533	0.17876140414056474	0.47715489565385616	Neolamprologus cylindricus	m	n
1325	FISH20201106_c3_r0_Neolamprologus-cylindricus_sm	1970-01-04 06:30:00	15.085445998624532	404.50030469226084	0.2953852972134508	0.005539859287574096	0.18949054069025606	0.5080381205761131	Neolamprologus cylindricus	m	n
1326	FISH20201106_c3_r0_Neolamprologus-cylindricus_sm	1970-01-04 07:00:00	8.56951137763639	434.5005540166205	0.17933518005540167	0.33977839335180055	0.177457294552169	0.6561392179188694	Neolamprologus cylindricus	m	d
1327	FISH20201106_c3_r0_Neolamprologus-cylindricus_sm	1970-01-04 07:30:00	14.179499443090958	464.50005539552404	0.3313206292931531	0.05018834478174163	0.31235743346382294	0.6336194982275736	Neolamprologus cylindricus	m	d
1328	FISH20201106_c3_r0_Neolamprologus-cylindricus_sm	1970-01-04 08:00:00	13.3882567740266	494.5020222727021	0.30173416809795556	0.07878552828411546	0.2809338852260304	0.6844210505802134	Neolamprologus cylindricus	m	d
1329	FISH20201106_c3_r0_Neolamprologus-cylindricus_sm	1970-01-04 08:30:00	12.590646340843554	524.4998615035178	0.2767713700072018	0.12265248462689048	0.4298692695798026	0.6553842787403366	Neolamprologus cylindricus	m	d
1330	FISH20201106_c3_r0_Neolamprologus-cylindricus_sm	1970-01-04 09:00:00	10.043416164120924	554.5010248739682	0.21217661071408786	0.165309401141211	0.397816372130825	0.7484823447856678	Neolamprologus cylindricus	m	d
1331	FISH20201106_c3_r0_Neolamprologus-cylindricus_sm	1970-01-04 09:30:00	11.580155034883862	584.5005262866323	0.2588222259154617	0.032297379646556976	0.3431677761773847	0.5273575018474727	Neolamprologus cylindricus	m	d
1332	FISH20201106_c3_r0_Neolamprologus-cylindricus_sm	1970-01-04 10:00:00	13.663126222570012	614.5015790348496	0.30810571222782424	0.052246661864923265	0.3760546136751443	0.3252177298313439	Neolamprologus cylindricus	m	d
1333	FISH20201106_c3_r0_Neolamprologus-cylindricus_sm	1970-01-04 10:30:00	14.9068034657028	644.4994183147749	0.32280760068694253	0.032186582460805496	0.3037447511346345	0.38959638844337896	Neolamprologus cylindricus	m	d
1334	FISH20201106_c3_r0_Neolamprologus-cylindricus_sm	1970-01-04 11:00:00	13.349269546930822	674.5021884868968	0.2960274807468558	0.08604354811900937	0.2510508815508383	0.5552080957529769	Neolamprologus cylindricus	m	d
1335	FISH20201106_c3_r0_Neolamprologus-cylindricus_sm	1970-01-04 11:30:00	12.860509784889537	704.4977282801418	0.274324024822695	0.09934618794326242	0.28566521682921014	0.4607391310062458	Neolamprologus cylindricus	m	d
1336	FISH20201106_c3_r0_Neolamprologus-cylindricus_sm	1970-01-04 12:00:00	13.376322546242061	734.4995845105534	0.29804442967148637	0.021771647000166195	0.221183816504152	0.5666048634725237	Neolamprologus cylindricus	m	d
1337	FISH20201106_c3_r0_Neolamprologus-cylindricus_sm	1970-01-04 12:30:00	11.926645963253218	764.4982825484765	0.24376731301939059	0.12404432132963988	0.3147126038781434	0.4819088081844887	Neolamprologus cylindricus	m	d
1338	FISH20201106_c3_r0_Neolamprologus-cylindricus_sm	1970-01-04 13:00:00	15.120500000516165	794.5001938950751	0.34131073070744006	0.01506841726220154	0.3276357034698082	0.4581743456027071	Neolamprologus cylindricus	m	d
1339	FISH20201106_c3_r0_Neolamprologus-cylindricus_sm	1970-01-04 13:30:00	12.436960408955812	824.498836565097	0.26443213296398893	0.0019390581717451524	0.42286251068705794	0.33791222499796403	Neolamprologus cylindricus	m	d
1340	FISH20201106_c3_r0_Neolamprologus-cylindricus_sm	1970-01-04 14:00:00	14.38143847157438	854.5	0.30916241967649016	0.0	0.5326777042248336	0.22116613128988102	Neolamprologus cylindricus	m	d
1341	FISH20201106_c3_r0_Neolamprologus-cylindricus_sm	1970-01-04 14:30:00	10.42044010037831	884.4987533935398	0.19469222671616157	0.0675937725081722	0.47780876509692993	0.1973278314332496	Neolamprologus cylindricus	m	d
1342	FISH20201106_c3_r0_Neolamprologus-cylindricus_sm	1970-01-04 15:00:00	12.707772110037169	914.4998061049249	0.2611489668162429	0.021550052628663233	0.46969487600632825	0.27341153031645365	Neolamprologus cylindricus	m	d
1343	FISH20201106_c3_r0_Neolamprologus-cylindricus_sm	1970-01-04 15:30:00	10.115047772251781	944.4985041551247	0.1740720221606648	0.2079224376731302	0.18940598359955693	0.5200714364497491	Neolamprologus cylindricus	m	d
1344	FISH20201106_c3_r0_Neolamprologus-cylindricus_sm	1970-01-04 16:00:00	13.71637477649452	974.5004154894466	0.2911196055620187	0.03589828818348014	0.3273701164601583	0.4354993344804999	Neolamprologus cylindricus	m	d
1345	FISH20201106_c3_r0_Neolamprologus-cylindricus_sm	1970-01-04 16:30:00	16.046359249916772	1004.4982547509558	0.3693279406061278	0.03451714776441908	0.240592494608304	0.5921706656079787	Neolamprologus cylindricus	m	d
1346	FISH20201106_c3_r0_Neolamprologus-cylindricus_sm	1970-01-04 17:00:00	10.074188599100756	1034.5002215820962	0.20407711056946598	0.09766230888544206	0.32951988237681723	0.4525954105771294	Neolamprologus cylindricus	m	d
1347	FISH20201106_c3_r0_Neolamprologus-cylindricus_sm	1970-01-04 17:30:00	12.128649790644825	1064.4997783933518	0.26897506925207754	0.06415512465373961	0.21959275931056157	0.5562211874536228	Neolamprologus cylindricus	m	d
1348	FISH20201106_c3_r0_Neolamprologus-cylindricus_sm	1970-01-04 18:00:00	14.30524394987659	1094.5000276992964	0.324635754251842	0.0	0.373784959247844	0.3524600380217364	Neolamprologus cylindricus	m	d
1349	FISH20201106_c3_r0_Neolamprologus-cylindricus_sm	1970-01-04 18:30:00	21.953887582480164	1124.497977727298	0.4511053243947033	0.0	0.3704447213406525	0.46875232708486386	Neolamprologus cylindricus	m	d
1350	FISH20201106_c3_r0_Neolamprologus-cylindricus_sm	1970-01-04 19:00:00	18.983182824468557	1154.4997784179038	0.3648349213383559	0.0	0.15917415205678698	0.5798927594558979	Neolamprologus cylindricus	m	n
1351	FISH20201106_c3_r0_Neolamprologus-cylindricus_sm	1970-01-04 19:30:00	10.707702872694192	1184.4978945035461	0.2190270390070922	0.06815159574468085	0.07447097092937834	0.5505323114729507	Neolamprologus cylindricus	m	n
1352	FISH20201106_c3_r0_Neolamprologus-cylindricus_sm	1970-01-04 20:00:00	11.4315742275057	1214.4995845105534	0.23921112403744946	0.04919395047365797	0.10086975790814716	0.5116173908078421	Neolamprologus cylindricus	m	n
1353	FISH20201106_c3_r0_Neolamprologus-cylindricus_sm	1970-01-04 20:30:00	16.418426108339485	1244.4983933518006	0.3480886426592798	0.0	0.260654716835936	0.4343300534189871	Neolamprologus cylindricus	m	n
1354	FISH20201106_c3_r0_Neolamprologus-cylindricus_sm	1970-01-04 21:00:00	11.33095582983829	1274.500193895075	0.2434768156888815	0.026314331615976953	0.1895369370118001	0.5425025028495211	Neolamprologus cylindricus	m	n
1355	FISH20201106_c3_r0_Neolamprologus-cylindricus_sm	1970-01-04 21:30:00	10.555125159293537	1304.498947368421	0.22581717451523545	0.06886426592797784	0.18851054170512702	0.4507395385460807	Neolamprologus cylindricus	m	n
1356	FISH20201106_c3_r0_Neolamprologus-cylindricus_sm	1970-01-04 22:00:00	9.87979312934177	1334.5	0.20169510303567473	0.1502880567250166	0.16625789386216674	0.42478635906178086	Neolamprologus cylindricus	m	n
1357	FISH20201106_c3_r0_Neolamprologus-cylindricus_sm	1970-01-04 22:30:00	13.390910762564552	1364.4981161347519	0.3035239361702128	0.11336436170212766	0.20773455199713983	0.45032499111662755	Neolamprologus cylindricus	m	n
1358	FISH20201106_c3_r0_Neolamprologus-cylindricus_sm	1970-01-04 23:00:00	12.316441259421879	1394.499806104925	0.2615367569663731	0.14425793584842944	0.24874256735544736	0.41806230902919805	Neolamprologus cylindricus	m	n
1359	FISH20201106_c3_r0_Neolamprologus-cylindricus_sm	1970-01-04 23:30:00	15.449569850759627	1424.498725761773	0.37163434903047093	0.07229916897506926	0.2542278393351597	0.3684416158251547	Neolamprologus cylindricus	m	n
1360	FISH20201106_c3_r0_Neolamprologus-cylindricus_sm	1970-01-05 00:00:00	15.540945171804887	14.500415489446569	0.35366461691873025	0.08830535704393108	0.19445998682744328	0.3948865512722037	Neolamprologus cylindricus	m	n
1361	FISH20201106_c3_r0_Neolamprologus-cylindricus_sm	1970-01-05 00:30:00	15.531512612274335	44.498476369881985	0.367277965538257	0.0875394758712394	0.20439557285412654	0.34664761151787893	Neolamprologus cylindricus	m	n
1362	FISH20201106_c3_r0_Neolamprologus-cylindricus_sm	1970-01-05 01:00:00	15.118085971070768	74.50022158209617	0.34012851761577667	0.15283625083093286	0.2656247691853175	0.32130853970147866	Neolamprologus cylindricus	m	n
1363	FISH20201106_c3_r0_Neolamprologus-cylindricus_sm	1970-01-05 01:30:00	16.591598673473065	104.4998891966759	0.3988365650969529	0.042105263157894736	0.2693986995998717	0.4636344170079753	Neolamprologus cylindricus	m	n
1364	FISH20201106_c3_r0_Neolamprologus-cylindricus_sm	1970-01-05 02:00:00	16.733389723801665	134.50002769929642	0.3767104315550385	0.07329233837460529	0.3049499104389225	0.37051226931555387	Neolamprologus cylindricus	m	n
1365	FISH20201106_c3_r0_Neolamprologus-cylindricus_sm	1970-01-05 02:30:00	15.8101887541599	164.49670305313902	0.37008921150329693	0.0629467501523799	0.31357108445233073	0.4182354798870415	Neolamprologus cylindricus	m	n
1366	FISH20201106_c3_r0_Neolamprologus-cylindricus_sm	1970-01-05 03:00:00	14.144508222619285	194.49977841790383	0.33636162198094394	0.1404276534456016	0.16772822186521544	0.6275637705569462	Neolamprologus cylindricus	m	n
1367	FISH20201106_c3_r0_Neolamprologus-cylindricus_sm	1970-01-05 03:30:00	12.107742582619775	224.4994459833795	0.2874792243767313	0.21944598337950139	0.10375773314867086	0.6580640008157201	Neolamprologus cylindricus	m	n
1368	FISH20201106_c3_r0_Neolamprologus-cylindricus_sm	1970-01-05 04:00:00	16.09236885729983	254.49958451055343	0.38601739515816297	0.09506398537477148	0.20284414067549314	0.518675839948594	Neolamprologus cylindricus	m	n
1369	FISH20201106_c3_r0_Neolamprologus-cylindricus_sm	1970-01-05 04:30:00	17.492325763127013	284.4992521189962	0.4500027699296438	0.04127195169242701	0.2283621175188922	0.4619422995899246	Neolamprologus cylindricus	m	n
1370	FISH20201106_c3_r0_Neolamprologus-cylindricus_sm	1970-01-05 05:00:00	16.250228011575857	314.50024929366793	0.36806825106642294	0.0900781120159548	0.26479465588238743	0.4623151921634481	Neolamprologus cylindricus	m	n
1371	FISH20201106_c3_r0_Neolamprologus-cylindricus_sm	1970-01-05 05:30:00	16.0650478568235	344.49905817174516	0.35301939058171744	0.10642659279778394	0.21776365804863634	0.5467261469787039	Neolamprologus cylindricus	m	n
1372	FISH20201106_c3_r0_Neolamprologus-cylindricus_sm	1970-01-05 06:00:00	14.210889077131483	374.5	0.3170285840904055	0.1417017504985597	0.17638865807419163	0.6269764533904901	Neolamprologus cylindricus	m	n
1373	FISH20201106_c3_r0_Neolamprologus-cylindricus_sm	1970-01-05 06:30:00	12.014354566318286	404.4990858219292	0.2550279793894399	0.19153415701700927	0.08953670101761271	0.7389036729258237	Neolamprologus cylindricus	m	n
1374	FISH20201106_c3_r0_Neolamprologus-cylindricus_sm	1970-01-05 07:00:00	9.90538913745968	434.4998615035178	0.21234280649271509	0.20475319926873858	0.22267010445712437	0.6612813909782326	Neolamprologus cylindricus	m	d
1375	FISH20201106_c3_r0_Neolamprologus-cylindricus_sm	1970-01-05 07:30:00	17.558443998523813	464.49952911196056	0.4025815744280095	0.0	0.3283007190741112	0.4617340932466599	Neolamprologus cylindricus	m	d
1376	FISH20201106_c3_r0_Neolamprologus-cylindricus_sm	1970-01-05 08:00:00	13.280388853594241	494.50047088803944	0.2807600686942552	0.046479419422746665	0.4027307551443794	0.3223231938047837	Neolamprologus cylindricus	m	d
1377	FISH20201106_c3_r0_Neolamprologus-cylindricus_sm	1970-01-05 08:30:00	10.590029931214042	524.4986425840767	0.21835004709402184	0.1929746800376752	0.19644824890266666	0.4931698655817602	Neolamprologus cylindricus	m	d
1378	FISH20201106_c3_r0_Neolamprologus-cylindricus_sm	1970-01-05 09:00:00	9.18517448986095	554.5002215820962	0.18352537115001108	0.09566807001994239	0.26033568918186933	0.6988839217946496	Neolamprologus cylindricus	m	d
1379	FISH20201106_c3_r0_Neolamprologus-cylindricus_sm	1970-01-05 09:30:00	8.043640639290745	584.4993074408554	0.15064546512272148	0.20200565128261955	0.2168256474658544	0.7818042703791713	Neolamprologus cylindricus	m	d
1380	FISH20201106_c3_r0_Neolamprologus-cylindricus_sm	1970-01-05 10:00:00	9.292701772329696	614.5000830978893	0.19777297656639523	0.14242978228353	0.3360346302759487	0.7601504893145993	Neolamprologus cylindricus	m	d
1381	FISH20201106_c3_r0_Neolamprologus-cylindricus_sm	1970-01-05 10:30:00	10.296387374300608	644.4982547509558	0.2141392874951521	0.10848246440245997	0.2685857095807053	0.6664194414636628	Neolamprologus cylindricus	m	d
1382	FISH20201106_c3_r0_Neolamprologus-cylindricus_sm	1970-01-05 11:00:00	2.205036677871203	674.4998338134279	0.022933746953246178	0.8269997784179038	0.01756207376221799	0.920087481880218	Neolamprologus cylindricus	m	d
1383	FISH20201106_c3_r0_Neolamprologus-cylindricus_sm	1970-01-05 11:30:00	7.21649755482781	704.4995567867036	0.13318559556786705	0.250803324099723	0.1998439135118483	0.5888195707221048	Neolamprologus cylindricus	m	d
1384	FISH20201106_c3_r0_Neolamprologus-cylindricus_sm	1970-01-05 12:00:00	10.135666084480086	734.4996399091463	0.19306409617195724	0.08060495263420309	0.5262193315783646	0.3014742911192362	Neolamprologus cylindricus	m	d
1385	FISH20201106_c3_r0_Neolamprologus-cylindricus_sm	1970-01-05 12:30:00	8.206150177804568	764.4994183147749	0.1301312946651155	0.28236662788765166	0.4431897586468036	0.3118335586096084	Neolamprologus cylindricus	m	d
1386	FISH20201106_c3_r0_Neolamprologus-cylindricus_sm	1970-01-05 13:00:00	9.993913799665728	794.5003046922608	0.20148468228906985	0.09794471220431002	0.2813324438781593	0.4263428126103495	Neolamprologus cylindricus	m	d
1387	FISH20201106_c3_r0_Neolamprologus-cylindricus_sm	1970-01-05 13:30:00	15.442280881371856	824.4997507063321	0.34297268849371226	0.006924824109467619	0.26278050154193505	0.4555427651646791	Neolamprologus cylindricus	m	d
1388	FISH20201106_c3_r0_Neolamprologus-cylindricus_sm	1970-01-05 14:00:00	13.020356459541778	854.500055395524	0.26733879902503876	0.17083979614447153	0.24314340209835972	0.6863163745722787	Neolamprologus cylindricus	m	d
1389	FISH20201106_c3_r0_Neolamprologus-cylindricus_sm	1970-01-05 14:30:00	19.564498943835396	884.4992520361238	0.4593052246661865	0.0	0.24616178121766447	0.6394230412982842	Neolamprologus cylindricus	m	d
1390	FISH20201106_c3_r0_Neolamprologus-cylindricus_sm	1970-01-05 15:00:00	16.785884822281126	914.4998615035178	0.3879563459088139	0.01689657082710099	0.22541554679247222	0.5287608116331791	Neolamprologus cylindricus	m	d
1391	FISH20201106_c3_r0_Neolamprologus-cylindricus_sm	1970-01-05 15:30:00	14.527985298516201	944.4996399091463	0.33876239543515596	0.0	0.38291081023178003	0.3939853287003929	Neolamprologus cylindricus	m	d
1392	FISH20201106_c3_r0_Neolamprologus-cylindricus_sm	1970-01-05 16:00:00	11.568751473605143	974.5005262866323	0.2333388731926209	0.0266467231732314	0.5562375676449882	0.23484217656354525	Neolamprologus cylindricus	m	d
1393	FISH20201106_c3_r0_Neolamprologus-cylindricus_sm	1970-01-05 16:30:00	10.086091807290131	1004.4999723007036	0.20081989917456097	0.11168356323749377	0.48819889599495436	0.2314292065334169	Neolamprologus cylindricus	m	d
1394	FISH20201106_c3_r0_Neolamprologus-cylindricus_sm	1970-01-05 17:00:00	11.650425047513153	1034.4994737133677	0.24081768323084593	0.06553653537200155	0.4264748666256895	0.34123451111258885	Neolamprologus cylindricus	m	d
1395	FISH20201106_c3_r0_Neolamprologus-cylindricus_sm	1970-01-05 17:30:00	17.904995533601053	1064.499252118996	0.41006038446623455	0.033626945875574764	0.19517555983234322	0.5056298238277112	Neolamprologus cylindricus	m	d
1396	FISH20201106_c3_r0_Neolamprologus-cylindricus_sm	1970-01-05 18:00:00	13.132181688395168	1094.5001384964821	0.3016453382084095	0.08919173452994295	0.247109809244177	0.5905621416438803	Neolamprologus cylindricus	m	d
1397	FISH20201106_c3_r0_Neolamprologus-cylindricus_sm	1970-01-05 18:30:00	23.39534793540325	1124.4995845105534	0.5696083319483685	0.0	0.2732892222037509	0.5645111629297589	Neolamprologus cylindricus	m	d
1398	FISH20201106_c3_r0_Neolamprologus-cylindricus_sm	1970-01-05 19:00:00	19.872680932330262	1154.499889208952	0.353977398626191	0.01035896299578994	0.19330000664232033	0.5768874049912112	Neolamprologus cylindricus	m	n
1399	FISH20201106_c3_r0_Neolamprologus-cylindricus_sm	1970-01-05 19:30:00	14.994886546026391	1184.4991966313924	0.30334090531331376	0.04327109535154302	0.176042401548871	0.5233414582276393	Neolamprologus cylindricus	m	n
1400	FISH20201106_c3_r0_Neolamprologus-cylindricus_sm	1970-01-05 20:00:00	16.26049039437414	1214.499695307739	0.3611434269569553	0.0	0.3204058288894731	0.3253332780480305	Neolamprologus cylindricus	m	n
1401	FISH20201106_c3_r0_Neolamprologus-cylindricus_sm	1970-01-05 20:30:00	18.957638794970325	1244.4994737133677	0.4414159880339039	0.0	0.38644119439366875	0.2543242340294837	Neolamprologus cylindricus	m	n
1402	FISH20201106_c3_r0_Neolamprologus-cylindricus_sm	1970-01-05 21:00:00	19.240944835954885	1274.5003600908537	0.4827433383192067	0.011522907318154118	0.30049177792549087	0.29279209927698907	Neolamprologus cylindricus	m	n
1403	FISH20201106_c3_r0_Neolamprologus-cylindricus_sm	1970-01-05 21:30:00	19.798156297052035	1304.499806104925	0.5141543404797518	0.0	0.2453069697585242	0.36568384578164503	Neolamprologus cylindricus	m	n
1404	FISH20201106_c3_r0_Neolamprologus-cylindricus_sm	1970-01-05 22:00:00	18.571614687398583	1334.5001661865722	0.48991801462441836	0.0	0.19575828009208004	0.38262266200301803	Neolamprologus cylindricus	m	n
1405	FISH20201106_c3_r0_Neolamprologus-cylindricus_sm	1970-01-05 22:30:00	21.72113808280439	1364.5004708880394	0.5580854246302144	0.0	0.33229577154851453	0.33238824919940874	Neolamprologus cylindricus	m	n
1406	FISH20201106_c3_r0_Neolamprologus-cylindricus_sm	1970-01-05 23:00:00	22.582641409721347	1394.4999169021107	0.5853415323250789	0.0	0.3812786610775616	0.3168953019840697	Neolamprologus cylindricus	m	n
1407	FISH20201106_c3_r0_Neolamprologus-cylindricus_sm	1970-01-05 23:30:00	22.678047628972077	1424.498476369882	0.5811956341071528	0.009418804365892847	0.3415181512056609	0.4105260605615637	Neolamprologus cylindricus	m	n
1408	FISH20201106_c3_r0_Neolamprologus-cylindricus_sm	1970-01-06 00:00:00	22.497985033902587	14.499778417903833	0.6243075559494793	0.0	0.28352544808823893	0.40040949640144313	Neolamprologus cylindricus	m	n
1409	FISH20201106_c3_r0_Neolamprologus-cylindricus_sm	1970-01-06 00:30:00	20.90493864425417	44.49961218836565	0.5624930747922438	0.0	0.2729838796552739	0.43491879521212007	Neolamprologus cylindricus	m	n
1410	FISH20201106_c3_r0_Neolamprologus-cylindricus_sm	1970-01-06 01:00:00	20.115662877337247	74.49952911196056	0.5421860284748767	0.039000609384521635	0.29618565299551547	0.4774819447602454	Neolamprologus cylindricus	m	n
1411	FISH20201106_c3_r0_Neolamprologus-cylindricus_sm	1970-01-06 01:30:00	21.54434313246936	104.49983381342787	0.5842011965433193	0.0	0.35391015461505915	0.44720200493280343	Neolamprologus cylindricus	m	n
1412	FISH20201106_c3_r0_Neolamprologus-cylindricus_sm	1970-01-06 02:00:00	21.471190160225746	134.50019389507506	0.5858401196609606	0.0	0.34829665484829825	0.3712200571455177	Neolamprologus cylindricus	m	n
1413	FISH20201106_c3_r0_Neolamprologus-cylindricus_sm	1970-01-06 02:30:00	19.950717761252434	164.4996399091463	0.49554041327350284	0.0	0.44218233523535366	0.34345632160820116	Neolamprologus cylindricus	m	n
1414	FISH20201106_c3_r0_Neolamprologus-cylindricus_sm	1970-01-06 03:00:00	13.41729901676702	194.5	0.29509195656990916	0.11793707068468867	0.5586870568358314	0.7981469234299958	Neolamprologus cylindricus	m	n
1415	FISH20201106_c3_r0_Neolamprologus-cylindricus_sm	1970-01-06 03:30:00	15.85630677786872	224.15513539305738	0.3749254443516641	0.036919957055946556	0.4010737255954313	0.7195198823600294	Neolamprologus cylindricus	m	n
1416	FISH20201106_c3_r0_Neolamprologus-cylindricus_sm	1970-01-06 04:00:00	20.681549349256027	254.5	0.5311876800354531	0.0	0.4296285653174788	0.4107793345921348	Neolamprologus cylindricus	m	n
1417	FISH20201106_c3_r0_Neolamprologus-cylindricus_sm	1970-01-06 04:30:00	19.25982810807735	284.5003600908537	0.4994737133676805	0.0	0.33300605845167663	0.4606360710094341	Neolamprologus cylindricus	m	n
1418	FISH20201106_c3_r0_Neolamprologus-cylindricus_sm	1970-01-06 05:00:00	20.319043860029318	314.4998615035178	0.54318320314664	0.0	0.3570522024018321	0.47227102169845936	Neolamprologus cylindricus	m	n
1419	FISH20201106_c3_r0_Neolamprologus-cylindricus_sm	1970-01-06 05:30:00	19.402801279064903	344.50016618657213	0.4858187458453357	0.0	0.4109566191496093	0.5014746084589977	Neolamprologus cylindricus	m	n
1420	FISH20201106_c3_r0_Neolamprologus-cylindricus_sm	1970-01-06 06:00:00	17.632288333969452	374.50047088803944	0.46135948146917066	0.06603512270788323	0.23775657242747658	0.5854360158147367	Neolamprologus cylindricus	m	n
1421	FISH20201106_c3_r0_Neolamprologus-cylindricus_sm	1970-01-06 06:30:00	14.777812909266899	404.4994459833795	0.3585041551246537	0.10155124653739613	0.15907913973528814	0.711676268488482	Neolamprologus cylindricus	m	n
1422	FISH20201106_c3_r0_Neolamprologus-cylindricus_sm	1970-01-06 07:00:00	9.641576903400779	434.4994183147748	0.20309124148246635	0.18458811146196888	0.18713348444838257	0.7044946158572071	Neolamprologus cylindricus	m	d
1423	FISH20201106_c3_r0_Neolamprologus-cylindricus_sm	1970-01-06 07:30:00	16.831459025998274	464.4992521189962	0.39405019112514544	0.0729045482244751	0.28855260404163213	0.6733701456416602	Neolamprologus cylindricus	m	d
1424	FISH20201106_c3_r0_Neolamprologus-cylindricus_sm	1970-01-06 08:00:00	13.068108611460561	494.50008309788933	0.2896238435543737	0.012686277768544679	0.5412684657701657	0.7259781908038024	Neolamprologus cylindricus	m	d
1425	FISH20201106_c3_r0_Neolamprologus-cylindricus_sm	1970-01-06 08:30:00	12.928247132168387	524.4985317746135	0.28527896282342513	0.13441187877444732	0.45187920520201225	0.7506098477233318	Neolamprologus cylindricus	m	d
1426	FISH20201106_c3_r0_Neolamprologus-cylindricus_sm	1970-01-06 09:00:00	13.345305718276688	554.4998892089519	0.31342787502769776	0.03971859073786838	0.31912490288685547	0.656872296211313	Neolamprologus cylindricus	m	d
1427	FISH20201106_c3_r0_Neolamprologus-cylindricus_sm	1970-01-06 09:30:00	13.234328325332385	584.4996675900277	0.29069252077562324	0.053407202216066485	0.40979299463937774	0.7055188511676657	Neolamprologus cylindricus	m	d
1428	FISH20201106_c3_r0_Neolamprologus-cylindricus_sm	1970-01-06 10:00:00	8.661152221539973	614.4996399091463	0.17334219710819346	0.29671486344246856	0.3798177155466417	0.7843986460085064	Neolamprologus cylindricus	m	d
1429	FISH20201106_c3_r0_Neolamprologus-cylindricus_sm	1970-01-06 10:30:00	17.87603940889406	644.4994737133677	0.40452052517866044	0.035565896626225696	0.20440917122849975	0.5976403626444023	Neolamprologus cylindricus	m	d
1430	FISH20201106_c3_r0_Neolamprologus-cylindricus_sm	1970-01-06 11:00:00	12.62262581159439	674.5003600908537	0.2681291895185862	0.08171292449171791	0.3806118005158287	0.657162126077903	Neolamprologus cylindricus	m	d
1431	FISH20201106_c3_r0_Neolamprologus-cylindricus_sm	1970-01-06 11:30:00	10.295111087593892	704.4992797783933	0.20919667590027702	0.11916897506925207	0.41943164050476933	0.7335645814568593	Neolamprologus cylindricus	m	d
1432	FISH20201106_c3_r0_Neolamprologus-cylindricus_sm	1970-01-06 12:00:00	12.404638149278439	734.5001107910481	0.26977620208287173	0.07445158431198759	0.38345088041269043	0.6049957687436069	Neolamprologus cylindricus	m	d
1433	FISH20201106_c3_r0_Neolamprologus-cylindricus_sm	1970-01-06 12:30:00	13.695278134136565	764.4994736550501	0.30926921159066983	0.0340185051803424	0.24733846442708238	0.5746791879093854	Neolamprologus cylindricus	m	d
1434	FISH20201106_c3_r0_Neolamprologus-cylindricus_sm	1970-01-06 13:00:00	10.793400093759711	794.4999169021107	0.21937842778793418	0.18702564954850145	0.38955113290123244	0.5498483109490171	Neolamprologus cylindricus	m	d
1435	FISH20201106_c3_r0_Neolamprologus-cylindricus_sm	1970-01-06 13:30:00	13.078653452999454	824.4997507063321	0.28131405462301257	0.013074067918674865	0.41230572021248635	0.33685822457819065	Neolamprologus cylindricus	m	d
1436	FISH20201106_c3_r0_Neolamprologus-cylindricus_sm	1970-01-06 14:00:00	21.00807671997014	854.5005816852251	0.49581740623788156	0.0	0.284387253091552	0.4895395787826288	Neolamprologus cylindricus	m	d
1437	FISH20201106_c3_r0_Neolamprologus-cylindricus_sm	1970-01-06 14:30:00	7.507997503554712	884.4972014408423	0.1402604599612081	0.37306733167082295	0.26619492934331385	0.7778013498405707	Neolamprologus cylindricus	m	d
1438	FISH20201106_c3_r0_Neolamprologus-cylindricus_sm	1970-01-06 15:00:00	15.616370520405638	914.4994737133677	0.3356600742341145	0.058833305634036895	0.3140772686835077	0.5834805433558379	Neolamprologus cylindricus	m	d
1439	FISH20201106_c3_r0_Neolamprologus-cylindricus_sm	1970-01-06 15:30:00	19.51478889448637	944.499307517589	0.43726109356822335	0.0003877901501301867	0.2863276657495155	0.4351683522453213	Neolamprologus cylindricus	m	d
1440	FISH20201106_c3_r0_Neolamprologus-cylindricus_sm	1970-01-06 16:00:00	22.410680614800356	974.5001384964822	0.4796410171181652	0.04814137720901889	0.2802181661561198	0.5159230132514421	Neolamprologus cylindricus	m	d
1441	FISH20201106_c3_r0_Neolamprologus-cylindricus_sm	1970-01-06 16:30:00	17.653032448673585	1004.4981715425532	0.375	0.0011081560283687944	0.31184617434782863	0.48333793226897515	Neolamprologus cylindricus	m	d
1442	FISH20201106_c3_r0_Neolamprologus-cylindricus_sm	1970-01-06 17:00:00	20.74764971531749	1034.499889208952	0.4715820961666297	0.027365388876578772	0.27454911120959175	0.5545993804763866	Neolamprologus cylindricus	m	d
1443	FISH20201106_c3_r0_Neolamprologus-cylindricus_sm	1970-01-06 17:30:00	19.748154562510287	1064.4992520361238	0.45237963322067704	0.009141780708072469	0.24685601575682806	0.6481188834721705	Neolamprologus cylindricus	m	d
1444	FISH20201106_c3_r0_Neolamprologus-cylindricus_sm	1970-01-06 18:00:00	18.303849550049218	1094.4996399091463	0.4547116503240818	0.002825328236662789	0.24786747733274692	0.7173603895982514	Neolamprologus cylindricus	m	d
1445	FISH20201106_c3_r0_Neolamprologus-cylindricus_sm	1970-01-06 18:30:00	21.09690475294718	1124.4991689750693	0.4891412742382271	0.0	0.2875332256078757	0.5639045318962398	Neolamprologus cylindricus	m	d
1446	FISH20201106_c3_r0_Neolamprologus-cylindricus_sm	1970-01-06 19:00:00	21.026789056775577	1154.500304692261	0.393717799567891	0.03262977120381142	0.1666676597590787	0.6271991903401057	Neolamprologus cylindricus	m	n
1447	FISH20201106_c3_r0_Neolamprologus-cylindricus_sm	1970-01-06 19:30:00	19.64915362186724	1184.4985039893618	0.48792109929078015	0.0	0.23764155236099138	0.35437641854363844	Neolamprologus cylindricus	m	n
1448	FISH20201106_c3_r0_Neolamprologus-cylindricus_sm	1970-01-06 20:00:00	20.36451227292568	1214.500110791048	0.5417682251274097	0.0	0.2909668980968455	0.37548246216224795	Neolamprologus cylindricus	m	n
1449	FISH20201106_c3_r0_Neolamprologus-cylindricus_sm	1970-01-06 20:30:00	20.987470753853838	1244.4995844645132	0.5922765804199679	0.0	0.2983013447959569	0.3898124521511013	Neolamprologus cylindricus	m	n
1450	FISH20201106_c3_r0_Neolamprologus-cylindricus_sm	1970-01-06 21:00:00	20.26284831149459	1274.4998615035179	0.5658966262256939	0.0	0.27950352088835106	0.4358584555755951	Neolamprologus cylindricus	m	n
1451	FISH20201106_c3_r0_Neolamprologus-cylindricus_sm	1970-01-06 21:30:00	18.661876725685026	1304.4993905817175	0.5148476454293629	0.0	0.2206646660510914	0.468841606761495	Neolamprologus cylindricus	m	n
1452	FISH20201106_c3_r0_Neolamprologus-cylindricus_sm	1970-01-06 22:00:00	18.12854269631704	1334.5005262866323	0.5075619079275386	0.02609273724447399	0.2114235360921859	0.5171869886038758	Neolamprologus cylindricus	m	n
1453	FISH20201106_c3_r0_Neolamprologus-cylindricus_sm	1970-01-06 22:30:00	19.65073594024375	1364.4987256205675	0.5583998226950354	0.0	0.2724975623699839	0.441777205822513	Neolamprologus cylindricus	m	n
1454	FISH20201106_c3_r0_Neolamprologus-cylindricus_sm	1970-01-06 23:00:00	20.317758257848528	1394.4994183147749	0.5370893579303085	0.0	0.29232127028973065	0.44314815135801916	Neolamprologus cylindricus	m	n
1455	FISH20201106_c3_r0_Neolamprologus-cylindricus_sm	1970-01-06 23:30:00	18.527210253956742	1424.498947368421	0.5	0.0033240997229916896	0.23201577408433327	0.4499025089362056	Neolamprologus cylindricus	m	n
1456	FISH20201106_c3_r0_Neolamprologus-cylindricus_sm	1970-01-07 00:00:00	20.07977353846171	14.500083097889314	0.5283363802559415	0.0057060550662013185	0.3664023307419108	0.4073169079337674	Neolamprologus cylindricus	m	n
1457	FISH20201106_c3_r0_Neolamprologus-cylindricus_sm	1970-01-07 00:30:00	19.59272684503001	44.49880879827137	0.5116072912626738	0.0	0.41684792478500154	0.4808753403737042	Neolamprologus cylindricus	m	n
1458	FISH20201106_c3_r0_Neolamprologus-cylindricus_sm	1970-01-07 01:00:00	20.377868747982568	74.49988920895191	0.5272545978284955	0.0	0.3938532895708652	0.34403605444303653	Neolamprologus cylindricus	m	n
1459	FISH20201106_c3_r0_Neolamprologus-cylindricus_sm	1970-01-07 01:30:00	18.96709181434942	104.5	0.48503989361702127	0.0	0.38032111129580076	0.397278071926349	Neolamprologus cylindricus	m	n
1460	FISH20201106_c3_r0_Neolamprologus-cylindricus_sm	1970-01-07 02:00:00	19.279334799152526	134.4996399091463	0.49725776965265084	0.0	0.3655013341827742	0.41733334738123573	Neolamprologus cylindricus	m	n
1461	FISH20201106_c3_r0_Neolamprologus-cylindricus_sm	1970-01-07 02:30:00	17.39485397408691	164.49927977839334	0.4079224376731302	0.0	0.43736126500462263	0.3560438794758902	Neolamprologus cylindricus	m	n
1462	FISH20201106_c3_r0_Neolamprologus-cylindricus_sm	1970-01-07 03:00:00	19.92494794491214	194.5003046922608	0.4743227522020941	0.0	0.5010623064896479	0.35554782920783173	Neolamprologus cylindricus	m	n
1463	FISH20201106_c3_r0_Neolamprologus-cylindricus_sm	1970-01-07 03:30:00	19.039734409963163	224.49903041719762	0.4845143775278409	0.0048202116460745745	0.38714499418249704	0.429537146153263	Neolamprologus cylindricus	m	n
1464	FISH20201106_c3_r0_Neolamprologus-cylindricus_sm	1970-01-07 04:00:00	20.107745595115645	254.50005539552404	0.54010635940616	0.0	0.30032606420956187	0.5069190595493956	Neolamprologus cylindricus	m	n
1465	FISH20201106_c3_r0_Neolamprologus-cylindricus_sm	1970-01-07 04:30:00	20.173993477600128	284.49963986924485	0.516150479250928	0.0	0.36132180299308914	0.534160302770437	Neolamprologus cylindricus	m	n
1466	FISH20201106_c3_r0_Neolamprologus-cylindricus_sm	1970-01-07 05:00:00	19.543599694795518	314.4998615035178	0.523516702675752	0.014846822890698576	0.3517949913516577	0.5483276252390578	Neolamprologus cylindricus	m	n
1467	FISH20201106_c3_r0_Neolamprologus-cylindricus_sm	1970-01-07 05:30:00	19.9355585979412	344.4998061049249	0.4973685668384023	0.0	0.4293812592715726	0.3611024161376856	Neolamprologus cylindricus	m	n
1468	FISH20201106_c3_r0_Neolamprologus-cylindricus_sm	1970-01-07 06:00:00	22.184409789543142	374.50047088803944	0.5586394105589718	0.0	0.4126105663582797	0.418178147600206	Neolamprologus cylindricus	m	n
1469	FISH20201106_c3_r0_Neolamprologus-cylindricus_sm	1970-01-07 06:30:00	19.608154846515866	404.49936284558703	0.4878940661532495	0.0	0.342131296901639	0.4430633672639137	Neolamprologus cylindricus	m	n
1470	FISH20201106_c3_r0_Neolamprologus-cylindricus_sm	1970-01-07 07:00:00	12.289641092744601	434.4994183147748	0.26763060218270457	0.2644728823887873	0.2598215780597023	0.5105205666426356	Neolamprologus cylindricus	m	d
1471	FISH20201106_c3_r0_Neolamprologus-cylindricus_sm	1970-01-07 07:30:00	20.698140894879277	464.49916897506927	0.4621606648199446	0.0	0.27429750778018047	0.572574378399275	Neolamprologus cylindricus	m	d
1472	FISH20201106_c3_r0_Neolamprologus-cylindricus_sm	1970-01-07 08:00:00	14.223404915977813	494.50008309788933	0.2963824718852141	0.06260040994958728	0.3868620800735515	0.6856557106980558	Neolamprologus cylindricus	m	d
1473	FISH20201106_c3_r0_Neolamprologus-cylindricus_sm	1970-01-07 08:30:00	11.101839945129207	524.4992243767313	0.22952908587257617	0.10060941828254848	0.4575420625149563	0.778884961300041	Neolamprologus cylindricus	m	d
1474	FISH20201106_c3_r0_Neolamprologus-cylindricus_sm	1970-01-07 09:00:00	12.990060226018368	554.4998338134279	0.283791269665411	0.11605362286727232	0.35263281427385296	0.7063431297441523	Neolamprologus cylindricus	m	d
1475	FISH20201106_c3_r0_Neolamprologus-cylindricus_sm	1970-01-07 09:30:00	15.036992394153998	584.4998337950138	0.3270914127423823	0.03966759002770083	0.5448664829786277	0.618596019720186	Neolamprologus cylindricus	m	d
1476	FISH20201106_c3_r0_Neolamprologus-cylindricus_sm	1970-01-07 10:00:00	10.587688158945529	614.4996399091463	0.1993795357597917	0.17439477037283252	0.597274107108068	0.5903372203357721	Neolamprologus cylindricus	m	d
1477	FISH20201106_c3_r0_Neolamprologus-cylindricus_sm	1970-01-07 10:30:00	11.67476224245371	644.4993351800554	0.23839335180055402	0.021717451523545706	0.5569868113265605	0.5751345104770405	Neolamprologus cylindricus	m	d
1478	FISH20201106_c3_r0_Neolamprologus-cylindricus_sm	1970-01-07 11:00:00	8.340617877870487	674.5002492936679	0.1513489557365243	0.24896127638357984	0.38391207945896494	0.5066273113999665	Neolamprologus cylindricus	m	d
1479	FISH20201106_c3_r0_Neolamprologus-cylindricus_sm	1970-01-07 11:30:00	11.671319515995586	704.4995013850415	0.23861495844875347	0.11833795013850415	0.40080751385039365	0.6065213222756519	Neolamprologus cylindricus	m	d
1480	FISH20201106_c3_r0_Neolamprologus-cylindricus_sm	1970-01-07 12:00:00	10.769339074738824	734.500055395524	0.2256813649457124	0.09350764458231775	0.27611600267264735	0.7322459711808297	Neolamprologus cylindricus	m	d
1481	FISH20201106_c3_r0_Neolamprologus-cylindricus_sm	1970-01-07 12:30:00	13.40517882220885	764.4998614881711	0.2856113912128096	0.08360573993019003	0.369497120051218	0.699987986322049	Neolamprologus cylindricus	m	d
1482	FISH20201106_c3_r0_Neolamprologus-cylindricus_sm	1970-01-07 13:00:00	6.973255640078933	794.4998615035178	0.12331726774139937	0.37039499196720405	0.11448860462723279	0.8413204887294153	Neolamprologus cylindricus	m	d
1483	FISH20201106_c3_r0_Neolamprologus-cylindricus_sm	1970-01-07 13:30:00	13.011758759158255	824.4999169021107	0.2630325189740181	0.14979779513600355	0.20802024250049841	0.5802437210895418	Neolamprologus cylindricus	m	d
1484	FISH20201106_c3_r0_Neolamprologus-cylindricus_sm	1970-01-07 14:00:00	11.985741734573146	854.5004708880394	0.261979945709379	0.18857681014902222	0.20225148970955267	0.5760644217961733	Neolamprologus cylindricus	m	d
1485	FISH20201106_c3_r0_Neolamprologus-cylindricus_sm	1970-01-07 14:30:00	14.162192754655377	884.4994736550501	0.3093246163222339	0.10970136849686964	0.16790265224287834	0.614173547856471	Neolamprologus cylindricus	m	d
1486	FISH20201106_c3_r0_Neolamprologus-cylindricus_sm	1970-01-07 15:00:00	21.350256688553575	914.4994183147749	0.489945155393053	0.01678577364134951	0.19423557883833156	0.5174846125326259	Neolamprologus cylindricus	m	d
1487	FISH20201106_c3_r0_Neolamprologus-cylindricus_sm	1970-01-07 15:30:00	18.490939075072653	944.4990304171977	0.3986924483350878	0.0	0.2670649855315303	0.5078838175669759	Neolamprologus cylindricus	m	d
1488	FISH20201106_c3_r0_Neolamprologus-cylindricus_sm	1970-01-07 16:00:00	16.120162237486333	974.5000830978893	0.36053404243532217	0.11151736745886655	0.2444402869324956	0.6240255273429454	Neolamprologus cylindricus	m	d
1489	FISH20201106_c3_r0_Neolamprologus-cylindricus_sm	1970-01-07 16:30:00	17.817567036107732	1004.4988364361702	0.39306294326241137	0.040780141843971635	0.26043850928601214	0.4656491866199584	Neolamprologus cylindricus	m	d
1490	FISH20201106_c3_r0_Neolamprologus-cylindricus_sm	1970-01-07 17:00:00	22.030611007286282	1034.499889208952	0.49368491025925104	0.025869709727454022	0.25860696256588234	0.5597653991231735	Neolamprologus cylindricus	m	d
1491	FISH20201106_c3_r0_Neolamprologus-cylindricus_sm	1970-01-07 17:30:00	20.611336584680203	1064.49961214539	0.47229609929078015	0.0	0.2104734067919939	0.5186924586960654	Neolamprologus cylindricus	m	d
1492	FISH20201106_c3_r0_Neolamprologus-cylindricus_sm	1970-01-07 18:00:00	21.753056854756018	1094.499695307739	0.4766494931028752	0.043654091186083877	0.1569131673222147	0.6611975567068075	Neolamprologus cylindricus	m	d
1493	FISH20201106_c3_r0_Neolamprologus-cylindricus_sm	1970-01-07 18:30:00	19.85771013590227	1124.4992242907801	0.4365026595744681	0.003324468085106383	0.24944826228137648	0.4360970608710742	Neolamprologus cylindricus	m	d
1494	FISH20201106_c3_r0_Neolamprologus-cylindricus_sm	1970-01-07 19:00:00	18.48600690550148	1154.5003600908537	0.38280427677137	0.028641072516758074	0.18703318991250031	0.5768968495194093	Neolamprologus cylindricus	m	n
1495	FISH20201106_c3_r0_Neolamprologus-cylindricus_sm	1970-01-07 19:30:00	17.6041067930979	1184.4996121883657	0.4260387811634349	0.04498614958448754	0.1987027425960182	0.5483525291721119	Neolamprologus cylindricus	m	n
1496	FISH20201106_c3_r0_Neolamprologus-cylindricus_sm	1970-01-07 20:00:00	19.11895569221912	1214.5001661865722	0.46870152891646355	0.0018834478174163528	0.36766380717193614	0.4966344064205366	Neolamprologus cylindricus	m	n
1497	FISH20201106_c3_r0_Neolamprologus-cylindricus_sm	1970-01-07 20:30:00	19.749908810721656	1244.5000831070975	0.47614826306166547	0.0	0.39104516410934836	0.4061418851320526	Neolamprologus cylindricus	m	n
1498	FISH20201106_c3_r0_Neolamprologus-cylindricus_sm	1970-01-07 21:00:00	17.905362843663845	1274.4999169021107	0.4289513046368622	0.02210403855742064	0.4020461491646939	0.4894066181195932	Neolamprologus cylindricus	m	n
1499	FISH20201106_c3_r0_Neolamprologus-cylindricus_sm	1970-01-07 21:30:00	18.93271237589078	1304.4990304171977	0.5125491716992631	0.0	0.3582515483943544	0.41232547831438426	Neolamprologus cylindricus	m	n
1500	FISH20201106_c3_r0_Neolamprologus-cylindricus_sm	1970-01-07 22:00:00	17.9910662169818	1334.4997784179038	0.4655439840460891	0.0	0.37726560360452716	0.3771599819545607	Neolamprologus cylindricus	m	n
1501	FISH20201106_c3_r0_Neolamprologus-cylindricus_sm	1970-01-07 22:30:00	16.453464179507968	1364.4996952739764	0.4143165826361571	0.0	0.2343262927123875	0.45023974852730836	Neolamprologus cylindricus	m	n
1502	FISH20201106_c3_r0_Neolamprologus-cylindricus_sm	1970-01-07 23:00:00	14.773978153106446	1394.4995291119606	0.33493989252672984	0.0	0.18576964034002375	0.5025361000002385	Neolamprologus cylindricus	m	n
1503	FISH20201106_c3_r0_Neolamprologus-cylindricus_sm	1970-01-07 23:30:00	14.875831230241694	1424.499750706332	0.34729377873802003	0.00637083818071021	0.17292155251478897	0.674719968043285	Neolamprologus cylindricus	m	n
1504	FISH20201106_c3_r0_Neolamprologus-cylindricus_sm	1970-01-08 00:00:00	16.238207679375503	14.500193895075066	0.39526896016841173	0.0	0.2110338223798019	0.6323020358473099	Neolamprologus cylindricus	m	n
1505	FISH20201106_c3_r0_Neolamprologus-cylindricus_sm	1970-01-08 00:30:00	15.967933175173604	44.49922429078014	0.38131648936170215	0.0	0.1669339323532276	0.6346181824609489	Neolamprologus cylindricus	m	n
1506	FISH20201106_c3_r0_Neolamprologus-cylindricus_sm	1970-01-08 01:00:00	16.92095472111315	74.5	0.4191779304232218	0.0	0.25868305604796027	0.601670554548845	Neolamprologus cylindricus	m	n
1507	FISH20201106_c3_r0_Neolamprologus-cylindricus_sm	1970-01-08 01:30:00	17.51631221955848	104.49988918439716	0.4482491134751773	0.0	0.3166669744877849	0.5296591502414766	Neolamprologus cylindricus	m	n
1508	FISH20201106_c3_r0_Neolamprologus-cylindricus_sm	1970-01-08 02:00:00	17.54971775970408	134.49980610492494	0.4360977231178328	0.0	0.3864695477012624	0.5531039695640863	Neolamprologus cylindricus	m	n
1509	FISH20201106_c3_r0_Neolamprologus-cylindricus_sm	1970-01-08 02:30:00	16.594086439407164	164.49997230070358	0.39886986870533486	0.0	0.2476072039714638	0.48793534202513195	Neolamprologus cylindricus	m	n
1510	FISH20201106_c3_r0_Neolamprologus-cylindricus_sm	1970-01-08 03:00:00	18.03470763376393	194.50041548944657	0.4404188133621406	0.0	0.2507649237653762	0.45563648961434783	Neolamprologus cylindricus	m	n
1511	FISH20201106_c3_r0_Neolamprologus-cylindricus_sm	1970-01-08 03:30:00	17.463236187777664	224.49963986924485	0.4228489112970248	0.006648567787689069	0.198360366225276	0.49382492172806897	Neolamprologus cylindricus	m	n
1512	FISH20201106_c3_r0_Neolamprologus-cylindricus_sm	1970-01-08 04:00:00	16.632540617692346	254.50022158209617	0.3956348327055174	0.004708619543540882	0.31278951855135034	0.34730733572678135	Neolamprologus cylindricus	m	n
1513	FISH20201106_c3_r0_Neolamprologus-cylindricus_sm	1970-01-08 04:30:00	16.65848643397669	284.5004432132964	0.40797783933518006	0.002049861495844875	0.4235167827311846	0.35984716141059586	Neolamprologus cylindricus	m	n
1514	FISH20201106_c3_r0_Neolamprologus-cylindricus_sm	1970-01-08 05:00:00	17.787692872228398	314.5000276992964	0.4465126585784721	0.0	0.39382285619953156	0.2955563103095511	Neolamprologus cylindricus	m	n
1515	FISH20201106_c3_r0_Neolamprologus-cylindricus_sm	1970-01-08 05:30:00	18.009666184710216	344.49930744085543	0.42899883650063714	0.02692669954014073	0.36600300262863367	0.5202729198554197	Neolamprologus cylindricus	m	n
1516	FISH20201106_c3_r0_Neolamprologus-cylindricus_sm	1970-01-08 06:00:00	14.373029746991016	374.49983381342787	0.337801905606027	0.10896299578994018	0.15794609366876244	0.7464443186810968	Neolamprologus cylindricus	m	n
1517	FISH20201106_c3_r0_Neolamprologus-cylindricus_sm	1970-01-08 06:30:00	15.931526922115538	404.49988918439715	0.3670212765957447	0.07208554964539007	0.17034436931898161	0.7473191295352545	Neolamprologus cylindricus	m	n
1518	FISH20201106_c3_r0_Neolamprologus-cylindricus_sm	1970-01-08 07:00:00	12.307923325785277	434.4996399091463	0.26884937122597086	0.17184643510054845	0.16778548741528512	0.7162686294761998	Neolamprologus cylindricus	m	d
1519	FISH20201106_c3_r0_Neolamprologus-cylindricus_sm	1970-01-08 07:30:00	18.186195521186935	457.83080455180675	0.4356158913954881	0.0	0.2511649401447775	0.5775849846100704	Neolamprologus cylindricus	m	d
1520	FISH20201106_c3_r1_Neolamprologus-cylindricus_sf	1970-01-02 00:00:00	6.424484431149639	14.503186125117749	0.12672466337895494	0.259101235662437	0.06249846135185071	0.7375746494306907	Neolamprologus cylindricus	f	n
1521	FISH20201106_c3_r1_Neolamprologus-cylindricus_sf	1970-01-02 00:30:00	4.882468041430161	44.50024929366794	0.09966206858345798	0.39532435876128746	0.05307759498846585	0.7629801052191292	Neolamprologus cylindricus	f	n
1522	FISH20201106_c3_r1_Neolamprologus-cylindricus_sf	1970-01-02 01:00:00	5.257347350154029	74.50052634494986	0.1043271095351543	0.32422848911297025	0.04084997109811163	0.7887945960326317	Neolamprologus cylindricus	f	n
1523	FISH20201106_c3_r1_Neolamprologus-cylindricus_sf	1970-01-02 01:30:00	7.653973001474462	104.5	0.1602038555284733	0.38754708619543543	0.12860667052741204	0.7248844812304885	Neolamprologus cylindricus	f	n
1524	FISH20201106_c3_r1_Neolamprologus-cylindricus_sf	1970-01-02 02:00:00	7.21085045791053	134.5003600908537	0.13899506952523405	0.39316381363913355	0.0963079924229635	0.7853108720694324	Neolamprologus cylindricus	f	n
1525	FISH20201106_c3_r1_Neolamprologus-cylindricus_sf	1970-01-02 02:30:00	7.219563170221359	164.49986150351782	0.1433715583624176	0.35460639299761787	0.06139927625528063	0.7490856247337073	Neolamprologus cylindricus	f	n
1526	FISH20201106_c3_r1_Neolamprologus-cylindricus_sf	1970-01-02 03:00:00	5.260925462635212	194.50141282065488	0.10598925148207657	0.28250872624522133	0.0401228632265733	0.6652499259324056	Neolamprologus cylindricus	f	n
1527	FISH20201106_c3_r1_Neolamprologus-cylindricus_sf	1970-01-02 03:30:00	5.76411959674043	224.50047088803944	0.1111849759016121	0.3888427233948258	0.09907144510571965	0.6915674473453907	Neolamprologus cylindricus	f	n
1528	FISH20201106_c3_r1_Neolamprologus-cylindricus_sf	1970-01-02 04:00:00	4.52627466225637	254.5003324099723	0.08011080332409973	0.569196675900277	0.044809506316098424	0.8419806895858858	Neolamprologus cylindricus	f	n
1529	FISH20201106_c3_r1_Neolamprologus-cylindricus_sf	1970-01-02 04:30:00	4.6495883922127375	284.4994183147748	0.0854800288072683	0.4876184144922719	0.042813403006817075	0.7414612940568065	Neolamprologus cylindricus	f	n
1530	FISH20201106_c3_r1_Neolamprologus-cylindricus_sf	1970-01-02 05:00:00	4.85119956824418	314.5006094182825	0.0913573407202216	0.5093074792243767	0.058152172242646426	0.8007124645779355	Neolamprologus cylindricus	f	n
1531	FISH20201106_c3_r1_Neolamprologus-cylindricus_sf	1970-01-02 05:30:00	3.9346430480428465	344.50008309788933	0.07107639465957565	0.5626835078389009	0.04767908415577977	0.6862556210468885	Neolamprologus cylindricus	f	n
1532	FISH20201106_c3_r1_Neolamprologus-cylindricus_sf	1970-01-02 06:00:00	5.310269922961049	374.5004709402183	0.10992298742312594	0.3880547398747853	0.08923793956601347	0.6583580306292446	Neolamprologus cylindricus	f	n
1533	FISH20201106_c3_r1_Neolamprologus-cylindricus_sf	1970-01-02 06:30:00	3.7171621814875864	404.49983381342787	0.06558830046532241	0.5411588743629515	0.033275632917951686	0.6245410528587767	Neolamprologus cylindricus	f	n
1534	FISH20201106_c3_r1_Neolamprologus-cylindricus_sf	1970-01-02 07:00:00	13.627253068656414	434.5020779076855	0.328087770820635	0.0867734249459744	0.1371361610019538	0.30909339905784927	Neolamprologus cylindricus	f	d
1535	FISH20201106_c3_r1_Neolamprologus-cylindricus_sf	1970-01-02 07:30:00	14.758742535522808	464.4996399091463	0.34524403080161764	0.01739515816298266	0.38875296559701256	0.2856265890687792	Neolamprologus cylindricus	f	d
1536	FISH20201106_c3_r1_Neolamprologus-cylindricus_sf	1970-01-02 08:00:00	9.012773402804996	494.5014128206549	0.16632500415535487	0.3533159731841099	0.3730924537739664	0.26613585192417083	Neolamprologus cylindricus	f	d
1537	FISH20201106_c3_r1_Neolamprologus-cylindricus_sf	1970-01-02 08:30:00	11.214338843320055	524.5003046922608	0.22430890255387514	0.09124148246634535	0.3755100635958594	0.5144643457521666	Neolamprologus cylindricus	f	d
1538	FISH20201106_c3_r1_Neolamprologus-cylindricus_sf	1970-01-02 09:00:00	11.953541231338482	554.5006925591446	0.25951576264612997	0.0242672724250651	0.3253259560383394	0.7161709336270552	Neolamprologus cylindricus	f	d
1539	FISH20201106_c3_r1_Neolamprologus-cylindricus_sf	1970-01-02 09:30:00	10.265017011349396	584.5001107910481	0.20058719255484156	0.09467095058719255	0.36196876942554684	0.8132499288454184	Neolamprologus cylindricus	f	d
1540	FISH20201106_c3_r1_Neolamprologus-cylindricus_sf	1970-01-02 10:00:00	9.367485944460094	614.5013574159233	0.15092248878054185	0.10565682309269211	0.4261860770049282	0.8861751539732893	Neolamprologus cylindricus	f	d
1541	FISH20201106_c3_r1_Neolamprologus-cylindricus_sf	1970-01-02 10:30:00	4.310731319091841	644.4998615035178	0.0612708437205695	0.6519306409617196	0.32057283823102434	0.921249173285154	Neolamprologus cylindricus	f	d
1542	FISH20201106_c3_r1_Neolamprologus-cylindricus_sf	1970-01-02 11:00:00	5.957341390865527	674.5021054964539	0.07108820921985816	0.4714095744680851	0.3192456067630924	0.7958184305453802	Neolamprologus cylindricus	f	d
1543	FISH20201106_c3_r1_Neolamprologus-cylindricus_sf	1970-01-02 11:30:00	6.931133387203267	704.5005262866323	0.10614370394991968	0.2712869093125035	0.31119995461847516	0.7583679932719457	Neolamprologus cylindricus	f	d
1544	FISH20201106_c3_r1_Neolamprologus-cylindricus_sf	1970-01-02 12:00:00	6.574502272650704	734.5016068262412	0.10172872340425532	0.2569813829787234	0.25048554114275207	0.7649302530416867	Neolamprologus cylindricus	f	d
1545	FISH20201106_c3_r1_Neolamprologus-cylindricus_sf	1970-01-02 12:30:00	5.52665576689785	764.4994737133677	0.09517478256052296	0.4752091296881059	0.17639336363032457	0.8373416296137325	Neolamprologus cylindricus	f	d
1546	FISH20201106_c3_r1_Neolamprologus-cylindricus_sf	1970-01-02 13:00:00	7.396323869406027	794.5008310249308	0.15058171745152354	0.14814404432132963	0.16406187839876527	0.8162390578305994	Neolamprologus cylindricus	f	d
1547	FISH20201106_c3_r1_Neolamprologus-cylindricus_sf	1970-01-02 13:30:00	6.88507639188703	824.5001384964822	0.12099052684061824	0.31566118220597195	0.14621806751006958	0.7421710219035006	Neolamprologus cylindricus	f	d
1548	FISH20201106_c3_r1_Neolamprologus-cylindricus_sf	1970-01-02 14:00:00	8.267130291373803	854.5011635638298	0.14960106382978725	0.17835771276595744	0.3656684353399505	0.6728916495666736	Neolamprologus cylindricus	f	d
1549	FISH20201106_c3_r1_Neolamprologus-cylindricus_sf	1970-01-02 14:30:00	8.712226916489756	884.4998892089519	0.16978728118768002	0.10591624196764901	0.29572017619058416	0.5035364192142265	Neolamprologus cylindricus	f	d
1550	FISH20201106_c3_r1_Neolamprologus-cylindricus_sf	1970-01-02 15:00:00	5.400710759979927	914.5013020111918	0.08648678597152197	0.5082276026372652	0.2727498830178318	0.8627115094823323	Neolamprologus cylindricus	f	d
1551	FISH20201106_c3_r1_Neolamprologus-cylindricus_sf	1970-01-02 15:30:00	9.513918067833	944.4996953077392	0.19877015123815855	0.1048141377209019	0.29650564501038756	0.5410385808127096	Neolamprologus cylindricus	f	d
1552	FISH20201106_c3_r1_Neolamprologus-cylindricus_sf	1970-01-02 16:00:00	7.893323517775476	974.501052631579	0.15922437673130194	0.2496398891966759	0.2368821523037819	0.6571911715541153	Neolamprologus cylindricus	f	d
1553	FISH20201106_c3_r1_Neolamprologus-cylindricus_sf	1970-01-02 16:30:00	10.079360116394103	1004.5003600908537	0.19566783003711705	0.1344523849094233	0.33039197278295906	0.6257461497977933	Neolamprologus cylindricus	f	d
1554	FISH20201106_c3_r1_Neolamprologus-cylindricus_sf	1970-01-02 17:00:00	8.998860115783266	1034.5003324099723	0.17002770083102492	0.2827700831024931	0.3591196293011479	0.6218696866940462	Neolamprologus cylindricus	f	d
1555	FISH20201106_c3_r1_Neolamprologus-cylindricus_sf	1970-01-02 17:30:00	8.11730155466387	1064.500110791048	0.14646576556614224	0.35065366718369156	0.28435592897747	0.6408985750934086	Neolamprologus cylindricus	f	d
1556	FISH20201106_c3_r1_Neolamprologus-cylindricus_sf	1970-01-02 18:00:00	12.187624373026736	1094.5021609042553	0.2728834219858156	0.11253324468085106	0.3257821252713327	0.5487743889856933	Neolamprologus cylindricus	f	d
1557	FISH20201106_c3_r1_Neolamprologus-cylindricus_sf	1970-01-02 18:30:00	18.461732578614402	1124.4998615035179	0.4137720901889092	0.026923716137610104	0.3439431405720143	0.4372448560496239	Neolamprologus cylindricus	f	d
1558	FISH20201106_c3_r1_Neolamprologus-cylindricus_sf	1970-01-02 19:00:00	12.776546696032325	1154.5019668679706	0.22278242561914788	0.1585683417363843	0.07681756968262712	0.6686031058173213	Neolamprologus cylindricus	f	n
1559	FISH20201106_c3_r1_Neolamprologus-cylindricus_sf	1970-01-02 19:30:00	5.482381897905904	1184.5005816852251	0.10874743781507949	0.15500526286632318	0.049079086806294116	0.7145831661824072	Neolamprologus cylindricus	f	n
1560	FISH20201106_c3_r1_Neolamprologus-cylindricus_sf	1970-01-02 20:00:00	6.48296550158365	1214.5011912017287	0.11064324893345892	0.31586237464679484	0.03854102384349718	0.6958249788411237	Neolamprologus cylindricus	f	n
1561	FISH20201106_c3_r1_Neolamprologus-cylindricus_sf	1970-01-02 20:30:00	7.0096756039745	1244.4994737133677	0.1476926486067254	0.10608830535704393	0.0848864668738638	0.6246490427504999	Neolamprologus cylindricus	f	n
1562	FISH20201106_c3_r1_Neolamprologus-cylindricus_sf	1970-01-02 21:00:00	5.401412969756508	1274.5009418282548	0.1106371191135734	0.3526869806094183	0.05021382384771662	0.7113655076893598	Neolamprologus cylindricus	f	n
1563	FISH20201106_c3_r1_Neolamprologus-cylindricus_sf	1970-01-02 21:30:00	5.595035738757757	1304.5001384964821	0.10797185751481912	0.35876128746329844	0.05426896056777539	0.6338542960096247	Neolamprologus cylindricus	f	n
1564	FISH20201106_c3_r1_Neolamprologus-cylindricus_sf	1970-01-02 22:00:00	5.8019217473771905	1334.500166204986	0.10581717451523545	0.4187257617728532	0.14107130178546948	0.6746458036205059	Neolamprologus cylindricus	f	n
1565	FISH20201106_c3_r1_Neolamprologus-cylindricus_sf	1970-01-02 22:30:00	5.094695867482335	1364.499944604476	0.09666518945269222	0.45202747617992467	0.07122809021243175	0.7508102403196212	Neolamprologus cylindricus	f	n
1566	FISH20201106_c3_r1_Neolamprologus-cylindricus_sf	1970-01-02 23:00:00	5.281427163155687	1394.501994680851	0.10095301418439716	0.4442043439716312	0.12333941796572906	0.716505751848953	Neolamprologus cylindricus	f	n
1567	FISH20201106_c3_r1_Neolamprologus-cylindricus_sf	1970-01-02 23:30:00	6.463082449460873	1424.499695307739	0.1126807379092571	0.3529444352113456	0.232737366857306	0.6746840635237699	Neolamprologus cylindricus	f	n
1568	FISH20201106_c3_r1_Neolamprologus-cylindricus_sf	1970-01-03 00:00:00	5.746986675949946	14.501274238227147	0.11518005540166205	0.3611634349030471	0.13265561384983157	0.581454149980438	Neolamprologus cylindricus	f	n
1569	FISH20201106_c3_r1_Neolamprologus-cylindricus_sf	1970-01-03 00:30:00	4.746079391274581	44.50036009085369	0.0937344191457537	0.46158107584067365	0.13007104283011048	0.6489909897606814	Neolamprologus cylindricus	f	n
1570	FISH20201106_c3_r1_Neolamprologus-cylindricus_sf	1970-01-03 01:00:00	5.062628742293037	74.50044321329639	0.10005540166204986	0.3703047091412742	0.08738059478157716	0.7452713101035889	Neolamprologus cylindricus	f	n
1571	FISH20201106_c3_r1_Neolamprologus-cylindricus_sf	1970-01-03 01:30:00	3.464347382032101	104.50016618657213	0.0648127631287392	0.6148349213383558	0.0795289048816947	0.7976599286503834	Neolamprologus cylindricus	f	n
1572	FISH20201106_c3_r1_Neolamprologus-cylindricus_sf	1970-01-03 02:00:00	3.599289716545368	134.50174524904426	0.07540583965870686	0.5952130311928638	0.04413319046387974	0.8276890767505738	Neolamprologus cylindricus	f	n
1573	FISH20201106_c3_r1_Neolamprologus-cylindricus_sf	1970-01-03 02:30:00	4.168028168269607	164.4999169021107	0.07639465957564678	0.4836851143980943	0.06755176991706952	0.6993664134724109	Neolamprologus cylindricus	f	n
1574	FISH20201106_c3_r1_Neolamprologus-cylindricus_sf	1970-01-03 03:00:00	3.5266073047373703	194.50022158209617	0.06608686018169732	0.5033237314424994	0.038923941647944806	0.6568894232743231	Neolamprologus cylindricus	f	n
1575	FISH20201106_c3_r1_Neolamprologus-cylindricus_sf	1970-01-03 03:30:00	4.986719776728789	224.5005816852252	0.09412220929588389	0.46451720126308793	0.09181305755055993	0.6346961397697239	Neolamprologus cylindricus	f	n
1576	FISH20201106_c3_r1_Neolamprologus-cylindricus_sf	1970-01-03 04:00:00	4.88626283268647	254.50072022160666	0.09434903047091413	0.4568421052631579	0.1201782386334669	0.6404747349317219	Neolamprologus cylindricus	f	n
1577	FISH20201106_c3_r1_Neolamprologus-cylindricus_sf	1970-01-03 04:30:00	6.40291719787647	284.49952911196056	0.12409284804165974	0.3393717799567891	0.17440546886373826	0.6099028242292531	Neolamprologus cylindricus	f	n
1578	FISH20201106_c3_r1_Neolamprologus-cylindricus_sf	1970-01-03 05:00:00	6.203938260704327	314.501108033241	0.11988919667590028	0.2569529085872576	0.11400876737162291	0.5460027223230285	Neolamprologus cylindricus	f	n
1579	FISH20201106_c3_r1_Neolamprologus-cylindricus_sf	1970-01-03 05:30:00	5.081227204419673	344.5001384964822	0.10082543903384854	0.3448008420586117	0.05334263310840285	0.7549203860135535	Neolamprologus cylindricus	f	n
1580	FISH20201106_c3_r1_Neolamprologus-cylindricus_sf	1970-01-03 06:00:00	3.5500803022071588	375.0234402958368	0.07592747226529882	0.5308958606704044	0.04444774307328403	0.8303416165515961	Neolamprologus cylindricus	f	n
1581	FISH20201106_c3_r1_Neolamprologus-cylindricus_sf	1970-01-03 06:30:00	3.028669032639019	404.5001938950751	0.06243421417096006	0.5887208464904992	0.03817781459450471	0.8356813713337334	Neolamprologus cylindricus	f	n
1582	FISH20201106_c3_r1_Neolamprologus-cylindricus_sf	1970-01-03 07:00:00	5.999333618821041	434.5002216066482	0.11518005540166205	0.3091412742382271	0.18648646867516605	0.8287465162204622	Neolamprologus cylindricus	f	d
1583	FISH20201106_c3_r1_Neolamprologus-cylindricus_sf	1970-01-03 07:30:00	7.987421488560212	464.5	0.13400177265676932	0.25022158209616663	0.370158673407684	0.7198499712516356	Neolamprologus cylindricus	f	d
1584	FISH20201106_c3_r1_Neolamprologus-cylindricus_sf	1970-01-03 08:00:00	8.829827348076076	494.5003600908537	0.153121710708548	0.17505955348734142	0.39652976650782445	0.7345147202657728	Neolamprologus cylindricus	f	d
1585	FISH20201106_c3_r1_Neolamprologus-cylindricus_sf	1970-01-03 08:30:00	7.912200719487692	524.4998061049249	0.13085147637250014	0.2725610769486455	0.460692315199404	0.7137329649327019	Neolamprologus cylindricus	f	d
1586	FISH20201106_c3_r1_Neolamprologus-cylindricus_sf	1970-01-03 09:00:00	4.281169214661229	554.500692482411	0.06553653537200155	0.5877236718187357	0.21117662313774876	0.846761761216772	Neolamprologus cylindricus	f	d
1587	FISH20201106_c3_r1_Neolamprologus-cylindricus_sf	1970-01-03 09:30:00	5.377454561999936	584.5004154894466	0.08586781895739848	0.534430225472273	0.41504756960540745	0.6235914062706821	Neolamprologus cylindricus	f	d
1588	FISH20201106_c3_r1_Neolamprologus-cylindricus_sf	1970-01-03 10:00:00	13.714080343814864	614.5004432132964	0.3478670360110803	0.13518005540166206	0.3598831182482915	0.7146505644986648	Neolamprologus cylindricus	f	d
1589	FISH20201106_c3_r1_Neolamprologus-cylindricus_sf	1970-01-03 10:30:00	20.81358755172731	644.5002215820962	0.5361178816751606	0.0	0.35976584022899627	0.6783867199737249	Neolamprologus cylindricus	f	d
1590	FISH20201106_c3_r1_Neolamprologus-cylindricus_sf	1970-01-03 11:00:00	14.318533164231196	674.501163434903	0.33102493074792244	0.004653739612188366	0.31361525968726045	0.7134721394965932	Neolamprologus cylindricus	f	d
1591	FISH20201106_c3_r1_Neolamprologus-cylindricus_sf	1970-01-03 11:30:00	6.582975540788287	704.5000276992964	0.10221040385574207	0.3764334385906598	0.28563294884172685	0.649009873997815	Neolamprologus cylindricus	f	d
1592	FISH20201106_c3_r1_Neolamprologus-cylindricus_sf	1970-01-03 12:00:00	11.441378352248542	734.5001108033241	0.22714681440443213	0.04919667590027701	0.4036926106372723	0.4657997420957123	Neolamprologus cylindricus	f	d
1593	FISH20201106_c3_r1_Neolamprologus-cylindricus_sf	1970-01-03 12:30:00	10.156158959643841	764.4997784179038	0.20019942388654996	0.10131841347219145	0.40246727288694534	0.4634961404601307	Neolamprologus cylindricus	f	d
1594	FISH20201106_c3_r1_Neolamprologus-cylindricus_sf	1970-01-03 13:00:00	11.98187785516111	794.5014128206549	0.24511053243947034	0.07202615103329825	0.49189535835725434	0.31874401772186894	Neolamprologus cylindricus	f	d
1595	FISH20201106_c3_r1_Neolamprologus-cylindricus_sf	1970-01-03 13:30:00	11.97689100723351	824.4995845105534	0.2541687441138995	0.04913855188078223	0.37878627699499473	0.4164348641492779	Neolamprologus cylindricus	f	d
1596	FISH20201106_c3_r1_Neolamprologus-cylindricus_sf	1970-01-03 14:00:00	10.134247372499189	854.501218836565	0.21462603878116343	0.09434903047091413	0.30153172902549097	0.439935852536116	Neolamprologus cylindricus	f	d
1597	FISH20201106_c3_r1_Neolamprologus-cylindricus_sf	1970-01-03 14:30:00	8.038118795925227	884.5002492936679	0.13484017505955348	0.2172178826657803	0.41551140285099025	0.2688937856150879	Neolamprologus cylindricus	f	d
1598	FISH20201106_c3_r1_Neolamprologus-cylindricus_sf	1970-01-03 15:00:00	8.778679216542134	914.5009695828023	0.15247382126433598	0.20056512826195358	0.38969832240880276	0.329687467163146	Neolamprologus cylindricus	f	d
1599	FISH20201106_c3_r1_Neolamprologus-cylindricus_sf	1970-01-03 15:30:00	7.7830068007405675	944.5	0.11970972745402171	0.3353645025481941	0.4460574950847206	0.20974983906645164	Neolamprologus cylindricus	f	d
1600	FISH20201106_c3_r1_Neolamprologus-cylindricus_sf	1970-01-03 16:00:00	7.7892951168859685	974.5016344395812	0.1267660258186049	0.17502354701091474	0.4917179303699267	0.17150868994556978	Neolamprologus cylindricus	f	d
1601	FISH20201106_c3_r1_Neolamprologus-cylindricus_sf	1970-01-03 16:30:00	10.097401392670823	1004.4998061049249	0.20198326962495153	0.00753420863110077	0.437043445076746	0.2772069175649824	Neolamprologus cylindricus	f	d
1602	FISH20201106_c3_r1_Neolamprologus-cylindricus_sf	1970-01-03 17:00:00	12.386393595005798	1034.5020776774336	0.26350490331874343	0.05673444512161339	0.30350688507331713	0.34959770672173696	Neolamprologus cylindricus	f	d
1603	FISH20201106_c3_r1_Neolamprologus-cylindricus_sf	1970-01-03 17:30:00	11.81311265438039	1064.5004708880394	0.2612043654091186	0.05301645338208409	0.2974869823073764	0.29887895455214003	Neolamprologus cylindricus	f	d
1604	FISH20201106_c3_r1_Neolamprologus-cylindricus_sf	1970-01-03 18:00:00	16.41628938071257	1094.5006094182825	0.38011080332409974	0.03673130193905817	0.25913631231221657	0.4077635160951433	Neolamprologus cylindricus	f	d
1605	FISH20201106_c3_r1_Neolamprologus-cylindricus_sf	1970-01-03 18:30:00	17.703146113952126	1124.5002215820962	0.4131952138267228	0.047473964103700424	0.35082821087510446	0.35379215997904284	Neolamprologus cylindricus	f	d
1606	FISH20201106_c3_r1_Neolamprologus-cylindricus_sf	1970-01-03 19:00:00	14.157254621400316	1154.5019668679706	0.2741426117790459	0.05429663693279406	0.11298523177600425	0.5712156380765876	Neolamprologus cylindricus	f	n
1607	FISH20201106_c3_r1_Neolamprologus-cylindricus_sf	1970-01-03 19:30:00	6.2677049818332025	1184.5000276992964	0.12326186914852363	0.21461414880062046	0.06903989081554611	0.5914498838539652	Neolamprologus cylindricus	f	n
1608	FISH20201106_c3_r1_Neolamprologus-cylindricus_sf	1970-01-03 20:00:00	6.064137027272535	1214.5008587733391	0.13485511662695995	0.27026428056956064	0.08711777725871435	0.7168752453245604	Neolamprologus cylindricus	f	n
1609	FISH20201106_c3_r1_Neolamprologus-cylindricus_sf	1970-01-03 20:30:00	6.33277381499912	1244.4998338134278	0.10353423443385774	0.3530356747174828	0.1892905980311306	0.6648528255614223	Neolamprologus cylindricus	f	n
1610	FISH20201106_c3_r1_Neolamprologus-cylindricus_sf	1970-01-03 21:00:00	6.905495471198407	1274.5008310249307	0.14908587257617728	0.2581717451523546	0.13868715653421484	0.6364265675496091	Neolamprologus cylindricus	f	n
1611	FISH20201106_c3_r1_Neolamprologus-cylindricus_sf	1970-01-03 21:30:00	7.434026598901295	1304.4996399091463	0.1567780178383469	0.19378427787934185	0.12755893249958175	0.5096702183850563	Neolamprologus cylindricus	f	n
1612	FISH20201106_c3_r1_Neolamprologus-cylindricus_sf	1970-01-03 22:00:00	6.517449024887407	1334.500637083818	0.12841393828596753	0.4398648274333832	0.22923547050790793	0.4589638505078475	Neolamprologus cylindricus	f	n
1613	FISH20201106_c3_r1_Neolamprologus-cylindricus_sf	1970-01-03 22:30:00	5.6692455087399525	1364.500249293668	0.07960777796243976	0.6145365907705944	0.39798992183172754	0.11104833001897299	Neolamprologus cylindricus	f	n
1614	FISH20201106_c3_r1_Neolamprologus-cylindricus_sf	1970-01-03 23:00:00	6.157060107600822	1394.5003878116343	0.10969529085872576	0.5070360110803324	0.33155545049992596	0.28049170169070364	Neolamprologus cylindricus	f	n
1615	FISH20201106_c3_r1_Neolamprologus-cylindricus_sf	1970-01-03 23:30:00	5.357816413890523	1424.500055395524	0.0714602260137381	0.6583758032350986	0.41517363098049115	0.10497905476134642	Neolamprologus cylindricus	f	n
1616	FISH20201106_c3_r1_Neolamprologus-cylindricus_sf	1970-01-04 00:00:00	6.643938497502406	14.501108033240998	0.10947368421052632	0.4606094182825485	0.35872435524264606	0.18258107269080295	Neolamprologus cylindricus	f	n
1617	FISH20201106_c3_r1_Neolamprologus-cylindricus_sf	1970-01-04 00:30:00	9.09608039857151	44.49986150351781	0.19533543847986262	0.25533211456429006	0.1881855194954265	0.5387797433134778	Neolamprologus cylindricus	f	n
1618	FISH20201106_c3_r1_Neolamprologus-cylindricus_sf	1970-01-04 01:00:00	7.586583593636565	74.50091407678245	0.13888427233948258	0.2507894299484793	0.187964065769143	0.39774324367586517	Neolamprologus cylindricus	f	n
1619	FISH20201106_c3_r1_Neolamprologus-cylindricus_sf	1970-01-04 01:30:00	4.436998651569461	104.50047088803944	0.08902553875131572	0.5338208409506399	0.059881112588149536	0.8093880357068475	Neolamprologus cylindricus	f	n
1620	FISH20201106_c3_r1_Neolamprologus-cylindricus_sf	1970-01-04 02:00:00	4.826283711330993	134.5006648199446	0.08520775623268698	0.44193905817174517	0.1497519310487602	0.5941904241092727	Neolamprologus cylindricus	f	n
1621	FISH20201106_c3_r1_Neolamprologus-cylindricus_sf	1970-01-04 02:30:00	7.406353402893199	164.4994183147748	0.13467397928092625	0.3312281868040552	0.2657072005434564	0.3337870884027827	Neolamprologus cylindricus	f	n
1622	FISH20201106_c3_r1_Neolamprologus-cylindricus_sf	1970-01-04 03:00:00	7.997903199293821	194.50127423822715	0.17096952908587257	0.1937950138504155	0.17986735638740478	0.5379728842296695	Neolamprologus cylindricus	f	n
1623	FISH20201106_c3_r1_Neolamprologus-cylindricus_sf	1970-01-04 03:30:00	7.687006671052027	224.5000830978893	0.15882776577474933	0.22458589551825384	0.10393615988048945	0.6899079881905598	Neolamprologus cylindricus	f	n
1624	FISH20201106_c3_r1_Neolamprologus-cylindricus_sf	1970-01-04 04:00:00	6.387282032322576	254.50102498753392	0.14527120616100614	0.3478309047592664	0.07284229633153967	0.6754764568101216	Neolamprologus cylindricus	f	n
1625	FISH20201106_c3_r1_Neolamprologus-cylindricus_sf	1970-01-04 04:30:00	10.305086002884648	284.49983381342787	0.2358187458453357	0.10674717482827388	0.12852359286773754	0.5615772586092259	Neolamprologus cylindricus	f	n
1626	FISH20201106_c3_r1_Neolamprologus-cylindricus_sf	1970-01-04 05:00:00	8.733072511081417	314.50094182825484	0.20138504155124654	0.17939058171745154	0.12009712872486443	0.7022335586015683	Neolamprologus cylindricus	f	n
1627	FISH20201106_c3_r1_Neolamprologus-cylindricus_sf	1970-01-04 05:30:00	8.77397438901465	344.4996399091463	0.2077447232840286	0.12935571436485513	0.1294610810820456	0.5999428224436885	Neolamprologus cylindricus	f	n
1628	FISH20201106_c3_r1_Neolamprologus-cylindricus_sf	1970-01-04 06:00:00	8.606180162976331	374.50241010582306	0.18527342235026872	0.1358524017951133	0.12018649991517175	0.6296875799362024	Neolamprologus cylindricus	f	n
1629	FISH20201106_c3_r1_Neolamprologus-cylindricus_sf	1970-01-04 06:30:00	6.5407849632848585	404.50030469226084	0.15328790648717522	0.2942219267630602	0.05633527620826194	0.7222062128778864	Neolamprologus cylindricus	f	n
1630	FISH20201106_c3_r1_Neolamprologus-cylindricus_sf	1970-01-04 07:00:00	5.062572912146164	434.5005540166205	0.07047091412742382	0.5222160664819945	0.23237476997370654	0.6538405053013695	Neolamprologus cylindricus	f	d
1631	FISH20201106_c3_r1_Neolamprologus-cylindricus_sf	1970-01-04 07:30:00	8.59509637769315	464.50005539552404	0.1638599601152227	0.16253046753822292	0.3402948995176741	0.3882740927550317	Neolamprologus cylindricus	f	d
1632	FISH20201106_c3_r1_Neolamprologus-cylindricus_sf	1970-01-04 08:00:00	9.954995189873515	494.5020222727021	0.20488669732395146	0.15601972408443682	0.334672282979834	0.41885051373231863	Neolamprologus cylindricus	f	d
1633	FISH20201106_c3_r1_Neolamprologus-cylindricus_sf	1970-01-04 08:30:00	8.845565420601876	524.4998615035178	0.15699961220984987	0.23450224364301148	0.42282057714929033	0.30846241253559314	Neolamprologus cylindricus	f	d
1634	FISH20201106_c3_r1_Neolamprologus-cylindricus_sf	1970-01-04 09:00:00	7.128951240139439	554.5010248739682	0.12486842834192012	0.36042324524957065	0.3493595446032513	0.5433717852101095	Neolamprologus cylindricus	f	d
1635	FISH20201106_c3_r1_Neolamprologus-cylindricus_sf	1970-01-04 09:30:00	5.265815665776043	584.5005262866323	0.08498144147138663	0.4742119550163426	0.23525985260848944	0.6406086132395035	Neolamprologus cylindricus	f	d
1636	FISH20201106_c3_r1_Neolamprologus-cylindricus_sf	1970-01-04 10:00:00	9.1294782801696	614.5015790348496	0.173749238184941	0.15396974901656602	0.36813103430005767	0.46952990518148985	Neolamprologus cylindricus	f	d
1637	FISH20201106_c3_r1_Neolamprologus-cylindricus_sf	1970-01-04 10:30:00	6.967361049289642	644.4994183147749	0.09290344025261758	0.4049083153287906	0.3853386256570153	0.33710419854473916	Neolamprologus cylindricus	f	d
1638	FISH20201106_c3_r1_Neolamprologus-cylindricus_sf	1970-01-04 11:00:00	7.691429093922645	674.5021884868968	0.1390658762258297	0.18244778104050086	0.36512480013465276	0.4682398346646381	Neolamprologus cylindricus	f	d
1639	FISH20201106_c3_r1_Neolamprologus-cylindricus_sf	1970-01-04 11:30:00	8.60272070352879	704.4977282801418	0.1491578014184397	0.15691489361702127	0.40896431800108	0.41040051003836786	Neolamprologus cylindricus	f	d
1640	FISH20201106_c3_r1_Neolamprologus-cylindricus_sf	1970-01-04 12:00:00	10.163928680015793	734.4995845105534	0.21217661071408786	0.1345631820951748	0.34103037788481844	0.39219004009712705	Neolamprologus cylindricus	f	d
1641	FISH20201106_c3_r1_Neolamprologus-cylindricus_sf	1970-01-04 12:30:00	7.833875401214343	764.4982825484765	0.13229916897506924	0.3856509695290859	0.3359065282536696	0.3337374629859623	Neolamprologus cylindricus	f	d
1642	FISH20201106_c3_r1_Neolamprologus-cylindricus_sf	1970-01-04 13:00:00	8.801356180336212	794.5001938950751	0.16159769541853636	0.10276438978449948	0.3760183398252819	0.3375113901417211	Neolamprologus cylindricus	f	d
1643	FISH20201106_c3_r1_Neolamprologus-cylindricus_sf	1970-01-04 13:30:00	9.358250723319031	824.498836565097	0.18421052631578946	0.11811634349030471	0.36782327729352765	0.32196299789855515	Neolamprologus cylindricus	f	d
1644	FISH20201106_c3_r1_Neolamprologus-cylindricus_sf	1970-01-04 14:00:00	13.006218590268375	854.5	0.3048969643252825	0.030135165078661645	0.29588025109032406	0.460394289581068	Neolamprologus cylindricus	f	d
1645	FISH20201106_c3_r1_Neolamprologus-cylindricus_sf	1970-01-04 14:30:00	7.819310087870626	884.4987533935398	0.1494819657598759	0.28860324671726967	0.22039507635809982	0.7050353708183642	Neolamprologus cylindricus	f	d
1646	FISH20201106_c3_r1_Neolamprologus-cylindricus_sf	1970-01-04 15:00:00	7.977581619503153	914.4998061049249	0.15506066145919895	0.17938064373164922	0.26145576974455353	0.4876840688373103	Neolamprologus cylindricus	f	d
1647	FISH20201106_c3_r1_Neolamprologus-cylindricus_sf	1970-01-04 15:30:00	5.193295365364913	944.4985041551247	0.09362880886426593	0.3349030470914127	0.1184670383552972	0.6329624367179297	Neolamprologus cylindricus	f	d
1648	FISH20201106_c3_r1_Neolamprologus-cylindricus_sf	1970-01-04 16:00:00	8.713018214346565	974.5004154894466	0.170018281535649	0.2958284859564567	0.16324234602804902	0.5077764580814165	Neolamprologus cylindricus	f	d
1649	FISH20201106_c3_r1_Neolamprologus-cylindricus_sf	1970-01-04 16:30:00	7.097987364632068	1004.4982547509558	0.12571333591888748	0.2964707185993684	0.16177689303862558	0.4310015861992539	Neolamprologus cylindricus	f	d
1650	FISH20201106_c3_r1_Neolamprologus-cylindricus_sf	1970-01-04 17:00:00	7.522048613221265	1034.5002215820962	0.14109239973410148	0.1713937513848881	0.2283087457422035	0.4793240385056162	Neolamprologus cylindricus	f	d
1651	FISH20201106_c3_r1_Neolamprologus-cylindricus_sf	1970-01-04 17:30:00	7.890803160782546	1064.4997783933518	0.1438781163434903	0.11357340720221606	0.22674228068873523	0.6224502698443091	Neolamprologus cylindricus	f	d
1652	FISH20201106_c3_r1_Neolamprologus-cylindricus_sf	1970-01-04 18:00:00	11.710039157618764	1094.5000276992964	0.2628109246025151	0.04769818846601296	0.2921709286468444	0.6726387901902446	Neolamprologus cylindricus	f	d
1653	FISH20201106_c3_r1_Neolamprologus-cylindricus_sf	1970-01-04 18:30:00	10.8118943740111	1124.497977727298	0.20859881433874453	0.13153083273311542	0.28364835234220515	0.5198906568517574	Neolamprologus cylindricus	f	d
1654	FISH20201106_c3_r1_Neolamprologus-cylindricus_sf	1970-01-04 19:00:00	14.059005866756248	1154.4997784179038	0.2826833591845779	0.09206736095723465	0.10201047117922965	0.565497997461548	Neolamprologus cylindricus	f	n
1655	FISH20201106_c3_r1_Neolamprologus-cylindricus_sf	1970-01-04 19:30:00	5.8060838470504015	1184.4978945035461	0.11846187943262411	0.30812278368794327	0.047312797544766735	0.42741622023956904	Neolamprologus cylindricus	f	n
1656	FISH20201106_c3_r1_Neolamprologus-cylindricus_sf	1970-01-04 20:00:00	4.040976569558077	1214.4995845105534	0.07567447786826215	0.5739294221926763	0.03922811658823998	0.4935168488157989	Neolamprologus cylindricus	f	n
1657	FISH20201106_c3_r1_Neolamprologus-cylindricus_sf	1970-01-04 20:30:00	4.890391704854346	1244.4983933518006	0.11002770083102494	0.429584487534626	0.05282065274723363	0.7154329926449627	Neolamprologus cylindricus	f	n
1658	FISH20201106_c3_r1_Neolamprologus-cylindricus_sf	1970-01-04 21:00:00	6.4307308456279655	1274.500193895075	0.13096227355825163	0.3081269735748712	0.15981587664288407	0.5487101082373803	Neolamprologus cylindricus	f	n
1659	FISH20201106_c3_r1_Neolamprologus-cylindricus_sf	1970-01-04 21:30:00	4.849460909927928	1304.498947368421	0.09418282548476455	0.5589473684210526	0.07957478681733529	0.48481992867831875	Neolamprologus cylindricus	f	n
1660	FISH20201106_c3_r1_Neolamprologus-cylindricus_sf	1970-01-04 22:00:00	7.379990858709542	1334.5	0.15510746731664082	0.22102814092621317	0.1965603129901818	0.5150349302207526	Neolamprologus cylindricus	f	n
1661	FISH20201106_c3_r1_Neolamprologus-cylindricus_sf	1970-01-04 22:30:00	5.839114780714717	1364.4981161347519	0.10217198581560284	0.4591090425531915	0.1925569513354667	0.3481575526140309	Neolamprologus cylindricus	f	n
1662	FISH20201106_c3_r1_Neolamprologus-cylindricus_sf	1970-01-04 23:00:00	8.143739278252639	1394.499806104925	0.16115450667553044	0.2897346407401252	0.2729586185012982	0.44557941913621063	Neolamprologus cylindricus	f	n
1663	FISH20201106_c3_r1_Neolamprologus-cylindricus_sf	1970-01-04 23:30:00	6.470599513257873	1424.498725761773	0.13002770083102494	0.338005540166205	0.19236680920664315	0.5153941859301762	Neolamprologus cylindricus	f	n
1664	FISH20201106_c3_r1_Neolamprologus-cylindricus_sf	1970-01-05 00:00:00	7.8140689690382334	14.500415489446569	0.14182039776189684	0.2882388787324802	0.26566249704496975	0.33171329628288515	Neolamprologus cylindricus	f	n
1665	FISH20201106_c3_r1_Neolamprologus-cylindricus_sf	1970-01-05 00:30:00	8.065212173191703	44.498476369881985	0.1453820156241343	0.333591888747299	0.28471544347806493	0.31395346538553376	Neolamprologus cylindricus	f	n
1666	FISH20201106_c3_r1_Neolamprologus-cylindricus_sf	1970-01-05 01:00:00	7.359841743720991	74.50022158209617	0.1535563926434744	0.16751606470197208	0.12505398914966515	0.48874754540523235	Neolamprologus cylindricus	f	n
1667	FISH20201106_c3_r1_Neolamprologus-cylindricus_sf	1970-01-05 01:30:00	4.972130010230841	104.4998891966759	0.09867036011080332	0.4237673130193906	0.08505569468918098	0.6360168712389322	Neolamprologus cylindricus	f	n
1668	FISH20201106_c3_r1_Neolamprologus-cylindricus_sf	1970-01-05 02:00:00	6.089303750594246	134.50002769929642	0.11423189850977786	0.39205584178161873	0.12077967620188171	0.28395348715039187	Neolamprologus cylindricus	f	n
1669	FISH20201106_c3_r1_Neolamprologus-cylindricus_sf	1970-01-05 02:30:00	4.894439539106827	164.49670305313902	0.10649969524020612	0.4994181858480634	0.06703570515569786	0.7508779757071253	Neolamprologus cylindricus	f	n
1670	FISH20201106_c3_r1_Neolamprologus-cylindricus_sf	1970-01-05 03:00:00	5.394399880481593	194.49977841790383	0.10331265233769112	0.4124196764901396	0.1088125215448714	0.6394922092881087	Neolamprologus cylindricus	f	n
1671	FISH20201106_c3_r1_Neolamprologus-cylindricus_sf	1970-01-05 03:30:00	3.3835492523039923	224.4994459833795	0.06626038781163435	0.5468698060941828	0.05850478024918704	0.7625667446747827	Neolamprologus cylindricus	f	n
1672	FISH20201106_c3_r1_Neolamprologus-cylindricus_sf	1970-01-05 04:00:00	4.591149644835884	254.49958451055343	0.0712979890310786	0.6761398260484184	0.09607432600266602	0.6180043158369284	Neolamprologus cylindricus	f	n
1673	FISH20201106_c3_r1_Neolamprologus-cylindricus_sf	1970-01-05 04:30:00	4.447834298910523	284.4992521189962	0.08703118940778905	0.5290011633704504	0.05795977374558458	0.7984036370131548	Neolamprologus cylindricus	f	n
1674	FISH20201106_c3_r1_Neolamprologus-cylindricus_sf	1970-01-05 05:00:00	3.7537072399395677	314.50024929366793	0.07207356933133899	0.6050634313888428	0.12358929905465071	0.7833906661012587	Neolamprologus cylindricus	f	n
1675	FISH20201106_c3_r1_Neolamprologus-cylindricus_sf	1970-01-05 05:30:00	3.8704948000828243	344.49905817174516	0.07994459833795013	0.4874792243767313	0.07868351453900313	0.7515545944235037	Neolamprologus cylindricus	f	n
1676	FISH20201106_c3_r1_Neolamprologus-cylindricus_sf	1970-01-05 06:00:00	3.8749092832132432	374.5	0.07489474850432085	0.6239751828052293	0.04582398668872401	0.6161830335907781	Neolamprologus cylindricus	f	n
1677	FISH20201106_c3_r1_Neolamprologus-cylindricus_sf	1970-01-05 06:30:00	3.1033903391010536	404.4990858219292	0.06354922710399469	0.5576486231924206	0.027037634035103477	0.7914287327982507	Neolamprologus cylindricus	f	n
1678	FISH20201106_c3_r1_Neolamprologus-cylindricus_sf	1970-01-05 07:00:00	5.537837066563935	434.4998615035178	0.0958949642679076	0.4404188133621406	0.21547083451612	0.5968196670735524	Neolamprologus cylindricus	f	d
1679	FISH20201106_c3_r1_Neolamprologus-cylindricus_sf	1970-01-05 07:30:00	10.233871319208552	464.49952911196056	0.21217661071408786	0.12004875076173065	0.26368905871540005	0.5612082218197898	Neolamprologus cylindricus	f	d
1680	FISH20201106_c3_r1_Neolamprologus-cylindricus_sf	1970-01-05 08:00:00	8.117376497932236	494.50047088803944	0.14575369785607445	0.21671929532989861	0.3316467626320318	0.35045317004120113	Neolamprologus cylindricus	f	d
1681	FISH20201106_c3_r1_Neolamprologus-cylindricus_sf	1970-01-05 08:30:00	6.6140114409322255	524.4986425840767	0.09080835503351986	0.37686298409884206	0.3392419601209361	0.23527864042520452	Neolamprologus cylindricus	f	d
1682	FISH20201106_c3_r1_Neolamprologus-cylindricus_sf	1970-01-05 09:00:00	7.148425383351859	554.5002215820962	0.12364280966097939	0.22219144693108797	0.21609536093348383	0.43930895038852563	Neolamprologus cylindricus	f	d
1683	FISH20201106_c3_r1_Neolamprologus-cylindricus_sf	1970-01-05 09:30:00	7.085093679345875	584.4993074408554	0.10831625020776775	0.2566901213363621	0.2646738358083345	0.43225790545579457	Neolamprologus cylindricus	f	d
1684	FISH20201106_c3_r1_Neolamprologus-cylindricus_sf	1970-01-05 10:00:00	8.029859112004598	614.5000830978893	0.14276217384078443	0.16348124757631155	0.32923668737700557	0.4345215684266615	Neolamprologus cylindricus	f	d
1685	FISH20201106_c3_r1_Neolamprologus-cylindricus_sf	1970-01-05 10:30:00	11.20512510760964	644.4982547509558	0.2356363233420134	0.1093135353759211	0.3202350113985998	0.4705799084293571	Neolamprologus cylindricus	f	d
1686	FISH20201106_c3_r1_Neolamprologus-cylindricus_sf	1970-01-05 11:00:00	0.6260779930272145	674.4998338134279	0.006536671836915578	0.9331376024817195	0.03025812196120503	0.6721823740581091	Neolamprologus cylindricus	f	d
1687	FISH20201106_c3_r1_Neolamprologus-cylindricus_sf	1970-01-05 11:30:00	2.336980223942152	704.4995567867036	0.011191135734072022	0.9268144044321329	0.17521649165190134	0.621152079418437	Neolamprologus cylindricus	f	d
1688	FISH20201106_c3_r1_Neolamprologus-cylindricus_sf	1970-01-05 12:00:00	7.093448942198153	734.4996399091463	0.10830424907207357	0.37233394271785497	0.4643992546115412	0.2621778404673348	Neolamprologus cylindricus	f	d
1689	FISH20201106_c3_r1_Neolamprologus-cylindricus_sf	1970-01-05 12:30:00	5.328351325890473	764.4994183147749	0.07866600188355216	0.6117112625339316	0.43466810343580875	0.2558775041596619	Neolamprologus cylindricus	f	d
1690	FISH20201106_c3_r1_Neolamprologus-cylindricus_sf	1970-01-05 13:00:00	2.7024807327282665	794.5003046922608	0.011135117168023932	0.9398371281369453	0.3273502853027461	0.2325000143272194	Neolamprologus cylindricus	f	d
1691	FISH20201106_c3_r1_Neolamprologus-cylindricus_sf	1970-01-05 13:30:00	5.333272730078757	824.4997507063321	0.0746773031964988	0.378316990748435	0.2731050614389156	0.4841029917150443	Neolamprologus cylindricus	f	d
1692	FISH20201106_c3_r1_Neolamprologus-cylindricus_sf	1970-01-05 14:00:00	12.677753551854138	854.500055395524	0.24689785065366718	0.14480389984489253	0.3273524659803057	0.4647282205402867	Neolamprologus cylindricus	f	d
1693	FISH20201106_c3_r1_Neolamprologus-cylindricus_sf	1970-01-05 14:30:00	15.40714057749768	884.4992520361238	0.3163610172308715	0.007645852955842429	0.2531982454882773	0.4622100007930097	Neolamprologus cylindricus	f	d
1694	FISH20201106_c3_r1_Neolamprologus-cylindricus_sf	1970-01-05 15:00:00	13.170025555849726	914.4998615035178	0.2523959891418758	0.0	0.27453427542021774	0.47672709675511904	Neolamprologus cylindricus	f	d
1695	FISH20201106_c3_r1_Neolamprologus-cylindricus_sf	1970-01-05 15:30:00	13.205748828930204	944.4996399091463	0.28003988698687055	0.0	0.2991347418709874	0.6070495173742493	Neolamprologus cylindricus	f	d
1696	FISH20201106_c3_r1_Neolamprologus-cylindricus_sf	1970-01-05 16:00:00	10.563480821110318	974.5005262866323	0.21167802337820618	0.12520081989917456	0.29680804090650403	0.4168503535958462	Neolamprologus cylindricus	f	d
1697	FISH20201106_c3_r1_Neolamprologus-cylindricus_sf	1970-01-05 16:30:00	5.998267646589979	1004.4999723007036	0.08464904991413218	0.4285081158938563	0.22435465132133647	0.49888259605447527	Neolamprologus cylindricus	f	d
1698	FISH20201106_c3_r1_Neolamprologus-cylindricus_sf	1970-01-05 17:00:00	6.588615707414064	1034.4994737133677	0.10664229128580134	0.3282920613816409	0.3336943227537698	0.34339766972504343	Neolamprologus cylindricus	f	d
1699	FISH20201106_c3_r1_Neolamprologus-cylindricus_sf	1970-01-05 17:30:00	3.4064244299804445	1064.499252118996	0.04913855188078223	0.723893413107307	0.15584698549221035	0.7369910015492572	Neolamprologus cylindricus	f	d
1700	FISH20201106_c3_r1_Neolamprologus-cylindricus_sf	1970-01-05 18:00:00	6.3520921943933075	1094.5001384964821	0.11096338153010914	0.3135560356766938	0.25663671626520423	0.5862666530080407	Neolamprologus cylindricus	f	d
1701	FISH20201106_c3_r1_Neolamprologus-cylindricus_sf	1970-01-05 18:30:00	15.063285775100194	1124.4995845105534	0.3337211234834635	0.008198991745609662	0.27884319143089226	0.48279575207410375	Neolamprologus cylindricus	f	d
1702	FISH20201106_c3_r1_Neolamprologus-cylindricus_sf	1970-01-05 19:00:00	12.225040749661016	1154.499889208952	0.24977841790383337	0.17809660979392866	0.08225749381226903	0.5414961206269361	Neolamprologus cylindricus	f	n
1703	FISH20201106_c3_r1_Neolamprologus-cylindricus_sf	1970-01-05 19:30:00	3.0768764686641705	1184.4991966313924	0.05889522965261233	0.4362568563355311	0.01954449142058764	0.4723578847292175	Neolamprologus cylindricus	f	n
1704	FISH20201106_c3_r1_Neolamprologus-cylindricus_sf	1970-01-05 20:00:00	4.763614440938445	1214.499695307739	0.10221040385574207	0.3697856074455709	0.025317313216688127	0.3926156779928025	Neolamprologus cylindricus	f	n
1705	FISH20201106_c3_r1_Neolamprologus-cylindricus_sf	1970-01-05 20:30:00	5.082224368257778	1244.4994737133677	0.09179546839510276	0.46850589995014125	0.042901014122426556	0.3802273467512439	Neolamprologus cylindricus	f	n
1706	FISH20201106_c3_r1_Neolamprologus-cylindricus_sf	1970-01-05 21:00:00	6.408156856394031	1274.5003600908537	0.12979890310786105	0.37094897789596143	0.0802283750342364	0.47705035684334257	Neolamprologus cylindricus	f	n
1707	FISH20201106_c3_r1_Neolamprologus-cylindricus_sf	1970-01-05 21:30:00	7.249569219526322	1304.499806104925	0.1458090964489502	0.35266744224696694	0.1706094212456648	0.29642008084373767	Neolamprologus cylindricus	f	n
1708	FISH20201106_c3_r1_Neolamprologus-cylindricus_sf	1970-01-05 22:00:00	5.362593899353554	1334.5001661865722	0.09356304010635941	0.5737868380234877	0.0876997950130918	0.2639372153816247	Neolamprologus cylindricus	f	n
1709	FISH20201106_c3_r1_Neolamprologus-cylindricus_sf	1970-01-05 22:30:00	6.386036349835979	1364.5004708880394	0.13207024541576645	0.3849648218935239	0.09569739939415665	0.3335930699544267	Neolamprologus cylindricus	f	n
1710	FISH20201106_c3_r1_Neolamprologus-cylindricus_sf	1970-01-05 23:00:00	6.832274678482652	1394.4999169021107	0.12270788321976622	0.35056229571768877	0.12850814906233682	0.38645075075230134	Neolamprologus cylindricus	f	n
1711	FISH20201106_c3_r1_Neolamprologus-cylindricus_sf	1970-01-05 23:30:00	8.02318657956929	1424.498476369882	0.16798714610227714	0.21552440578425397	0.15109166796226864	0.5193108167808956	Neolamprologus cylindricus	f	n
1712	FISH20201106_c3_r1_Neolamprologus-cylindricus_sf	1970-01-06 00:00:00	8.903289737595848	14.499778417903833	0.14098160868601817	0.3275537336583204	0.3558627216094426	0.19083966959434884	Neolamprologus cylindricus	f	n
1713	FISH20201106_c3_r1_Neolamprologus-cylindricus_sf	1970-01-06 00:30:00	9.941821340805179	44.49961218836565	0.20077562326869805	0.1937950138504155	0.2816548609293241	0.2892757187888011	Neolamprologus cylindricus	f	n
1714	FISH20201106_c3_r1_Neolamprologus-cylindricus_sf	1970-01-06 01:00:00	8.138894947152778	74.49952911196056	0.15694421361697414	0.2549997230070356	0.13372360821584248	0.46887237835710355	Neolamprologus cylindricus	f	n
1715	FISH20201106_c3_r1_Neolamprologus-cylindricus_sf	1970-01-06 01:30:00	9.911076371720347	104.49983381342787	0.1881785951695103	0.21947706625304675	0.19130684057370767	0.32956814891080854	Neolamprologus cylindricus	f	n
1716	FISH20201106_c3_r1_Neolamprologus-cylindricus_sf	1970-01-06 02:00:00	8.95569159738827	134.50019389507506	0.18525289457647776	0.13860727937510386	0.14672590799974156	0.46864278461982406	Neolamprologus cylindricus	f	n
1717	FISH20201106_c3_r1_Neolamprologus-cylindricus_sf	1970-01-06 02:30:00	8.91711372380931	164.4996399091463	0.17561353941609883	0.2809262644728824	0.19639840386418111	0.5545561522047477	Neolamprologus cylindricus	f	n
1718	FISH20201106_c3_r1_Neolamprologus-cylindricus_sf	1970-01-06 03:00:00	9.457315091067244	194.5	0.19338577442942612	0.23194105916241967	0.18016409732486788	0.3735427634343745	Neolamprologus cylindricus	f	n
1719	FISH20201106_c3_r1_Neolamprologus-cylindricus_sf	1970-01-06 03:30:00	8.926109343889392	224.15513539305738	0.14654658236908027	0.28438506501252536	0.36271043620921867	0.20084874535698208	Neolamprologus cylindricus	f	n
1720	FISH20201106_c3_r1_Neolamprologus-cylindricus_sf	1970-01-06 04:00:00	8.706676565779137	254.5	0.15078661644139155	0.3585198315976069	0.3042985598413895	0.27815285296499753	Neolamprologus cylindricus	f	n
1721	FISH20201106_c3_r1_Neolamprologus-cylindricus_sf	1970-01-06 04:30:00	9.554665374347366	284.5003600908537	0.17356379147969642	0.26342030912414827	0.326017632692332	0.29354675641238687	Neolamprologus cylindricus	f	n
1722	FISH20201106_c3_r1_Neolamprologus-cylindricus_sf	1970-01-06 05:00:00	8.579507267038824	314.4998615035178	0.16697135892748324	0.27538640518530827	0.2098722949136652	0.39780237125081125	Neolamprologus cylindricus	f	n
1723	FISH20201106_c3_r1_Neolamprologus-cylindricus_sf	1970-01-06 05:30:00	9.128424071161525	344.50016618657213	0.1890649235541768	0.3317083979614447	0.1054472395527427	0.4542360503564398	Neolamprologus cylindricus	f	n
1724	FISH20201106_c3_r1_Neolamprologus-cylindricus_sf	1970-01-06 06:00:00	10.22093586486314	374.50047088803944	0.21029305855631267	0.2658024486178051	0.14024579628991357	0.5402192630140434	Neolamprologus cylindricus	f	n
1725	FISH20201106_c3_r1_Neolamprologus-cylindricus_sf	1970-01-06 06:30:00	7.432859590425385	404.4994459833795	0.14304709141274238	0.38293628808864266	0.07561545464135197	0.3612935810488204	Neolamprologus cylindricus	f	n
1726	FISH20201106_c3_r1_Neolamprologus-cylindricus_sf	1970-01-06 07:00:00	4.472111313134352	434.4994183147748	0.06880505235167027	0.5402470777242258	0.2048636057732983	0.6205530689865374	Neolamprologus cylindricus	f	d
1727	FISH20201106_c3_r1_Neolamprologus-cylindricus_sf	1970-01-06 07:30:00	6.744128248080024	464.4992521189962	0.11722342252506786	0.2307351393274611	0.35533024710820205	0.5906224867664117	Neolamprologus cylindricus	f	d
1728	FISH20201106_c3_r1_Neolamprologus-cylindricus_sf	1970-01-06 08:00:00	7.638429883518496	494.50008309788933	0.11999335216885491	0.2110132402636973	0.48375828898515444	0.42683093543389117	Neolamprologus cylindricus	f	d
1729	FISH20201106_c3_r1_Neolamprologus-cylindricus_sf	1970-01-06 08:30:00	6.782118888192171	524.4985317746135	0.1065987035292814	0.33575267327829794	0.42883473221815255	0.4795160110121525	Neolamprologus cylindricus	f	d
1730	FISH20201106_c3_r1_Neolamprologus-cylindricus_sf	1970-01-06 09:00:00	6.007040503789854	554.4998892089519	0.07062929315311323	0.4827165964990029	0.44624633991068546	0.30573756752523457	Neolamprologus cylindricus	f	d
1731	FISH20201106_c3_r1_Neolamprologus-cylindricus_sf	1970-01-06 09:30:00	7.887779858149398	584.4996675900277	0.12880886426592797	0.3386703601108033	0.4734396696216826	0.37031766405579003	Neolamprologus cylindricus	f	d
1732	FISH20201106_c3_r1_Neolamprologus-cylindricus_sf	1970-01-06 10:00:00	8.65380449305462	614.4996399091463	0.1512381585507728	0.2978782338928591	0.4483799193305817	0.42910669530200807	Neolamprologus cylindricus	f	d
1733	FISH20201106_c3_r1_Neolamprologus-cylindricus_sf	1970-01-06 10:30:00	4.863843162070742	644.4994737133677	0.08431665835687774	0.5178660462024265	0.2792904290516974	0.7295607086956218	Neolamprologus cylindricus	f	d
1734	FISH20201106_c3_r1_Neolamprologus-cylindricus_sf	1970-01-06 11:00:00	7.809737661469375	674.5003600908537	0.14857902609273724	0.26142595978062155	0.3926851652505765	0.6223865518439726	Neolamprologus cylindricus	f	d
1735	FISH20201106_c3_r1_Neolamprologus-cylindricus_sf	1970-01-06 11:30:00	7.143847578327673	704.4992797783933	0.09806094182825485	0.37800554016620497	0.4281410359094922	0.4567521969624623	Neolamprologus cylindricus	f	d
1736	FISH20201106_c3_r1_Neolamprologus-cylindricus_sf	1970-01-06 12:00:00	6.31775644470172	734.5001107910481	0.09921338355860847	0.450033237314425	0.38440735501444995	0.5841696704653008	Neolamprologus cylindricus	f	d
1737	FISH20201106_c3_r1_Neolamprologus-cylindricus_sf	1970-01-06 12:30:00	3.943522642079713	764.4994736550501	0.05086154357582137	0.6953847858607125	0.3494568269328089	0.5628579296666528	Neolamprologus cylindricus	f	d
1738	FISH20201106_c3_r1_Neolamprologus-cylindricus_sf	1970-01-06 13:00:00	2.1015849186014717	794.4999169021107	0.0150130186693258	0.9012243089025539	0.08688688723933126	0.5333985494489767	Neolamprologus cylindricus	f	d
1739	FISH20201106_c3_r1_Neolamprologus-cylindricus_sf	1970-01-06 13:30:00	3.436662805957866	824.4997507063321	0.01218769043266301	0.8971802116226247	0.39282355392646184	0.3329978938658531	Neolamprologus cylindricus	f	d
1740	FISH20201106_c3_r1_Neolamprologus-cylindricus_sf	1970-01-06 14:00:00	8.050467410758381	854.5005816852251	0.13844108359647664	0.3392055841781619	0.3926059990347065	0.5222181787617101	Neolamprologus cylindricus	f	d
1741	FISH20201106_c3_r1_Neolamprologus-cylindricus_sf	1970-01-06 14:30:00	6.007684024675818	884.4972014408423	0.09498476032141867	0.48046550290939316	0.3410698517110294	0.47790220976574044	Neolamprologus cylindricus	f	d
1742	FISH20201106_c3_r1_Neolamprologus-cylindricus_sf	1970-01-06 15:00:00	9.063747490275132	914.4994737133677	0.1691873026425129	0.3282920613816409	0.37381073351724386	0.4214603660232157	Neolamprologus cylindricus	f	d
1743	FISH20201106_c3_r1_Neolamprologus-cylindricus_sf	1970-01-06 15:30:00	7.270174826518746	944.499307517589	0.14115561464738796	0.31045371447565234	0.27157438154851676	0.6453202075404708	Neolamprologus cylindricus	f	d
1744	FISH20201106_c3_r1_Neolamprologus-cylindricus_sf	1970-01-06 16:00:00	12.70201807556236	974.5001384964822	0.26945875574760403	0.08403966539249903	0.27477934130995324	0.536005061807629	Neolamprologus cylindricus	f	d
1745	FISH20201106_c3_r1_Neolamprologus-cylindricus_sf	1970-01-06 16:30:00	11.557441448319256	1004.4981715425532	0.25193927304964536	0.15663785460992907	0.2602962651929029	0.5661609809186919	Neolamprologus cylindricus	f	d
1746	FISH20201106_c3_r1_Neolamprologus-cylindricus_sf	1970-01-06 17:00:00	11.672072345152461	1034.499889208952	0.25072014181254154	0.1787059605583869	0.23553879921255488	0.6151342840033068	Neolamprologus cylindricus	f	d
1747	FISH20201106_c3_r1_Neolamprologus-cylindricus_sf	1970-01-06 17:30:00	15.860459293619325	1064.4992520361238	0.34893899939054795	0.02077677433652834	0.26321005012136156	0.4704772304331529	Neolamprologus cylindricus	f	d
1748	FISH20201106_c3_r1_Neolamprologus-cylindricus_sf	1970-01-06 18:00:00	15.781455821149992	1094.4996399091463	0.35327682676860006	0.05041271951692427	0.22753229932871086	0.5649841254376895	Neolamprologus cylindricus	f	d
1749	FISH20201106_c3_r1_Neolamprologus-cylindricus_sf	1970-01-06 18:30:00	15.437687411776846	1124.4991689750693	0.36947368421052634	0.07506925207756232	0.3196316844371344	0.5673376755182035	Neolamprologus cylindricus	f	d
1750	FISH20201106_c3_r1_Neolamprologus-cylindricus_sf	1970-01-06 19:00:00	15.804940263718787	1154.500304692261	0.32352778239432717	0.016619577862722286	0.13797621812463545	0.47177041127723474	Neolamprologus cylindricus	f	n
1751	FISH20201106_c3_r1_Neolamprologus-cylindricus_sf	1970-01-06 19:30:00	10.223978499640003	1184.4985039893618	0.23193705673758866	0.17337101063829788	0.17542805457190797	0.5346162030562156	Neolamprologus cylindricus	f	n
1752	FISH20201106_c3_r1_Neolamprologus-cylindricus_sf	1970-01-06 20:00:00	5.498353344613503	1214.500110791048	0.13006869044981165	0.42826279636605363	0.10256344545470555	0.6564019198369918	Neolamprologus cylindricus	f	n
1753	FISH20201106_c3_r1_Neolamprologus-cylindricus_sf	1970-01-06 20:30:00	5.219200150338874	1244.4995844645132	0.10815003601307552	0.4148706299517979	0.05506648137990453	0.5900236735820278	Neolamprologus cylindricus	f	n
1754	FISH20201106_c3_r1_Neolamprologus-cylindricus_sf	1970-01-06 21:00:00	6.156487198886005	1274.4998615035179	0.12641958894244087	0.45631820951747826	0.10535820034742505	0.3830599579925853	Neolamprologus cylindricus	f	n
1755	FISH20201106_c3_r1_Neolamprologus-cylindricus_sf	1970-01-06 21:30:00	5.790340733686645	1304.4993905817175	0.14426592797783933	0.45013850415512463	0.07857877936619816	0.606177464418777	Neolamprologus cylindricus	f	n
1756	FISH20201106_c3_r1_Neolamprologus-cylindricus_sf	1970-01-06 22:00:00	7.101779553690969	1334.5005262866323	0.1502963824718852	0.31998227245027977	0.16422381531595007	0.5637496322679025	Neolamprologus cylindricus	f	n
1757	FISH20201106_c3_r1_Neolamprologus-cylindricus_sf	1970-01-06 22:30:00	7.728070935609376	1364.4987256205675	0.14450354609929078	0.3424756205673759	0.23880528067868861	0.39380334712298715	Neolamprologus cylindricus	f	n
1758	FISH20201106_c3_r1_Neolamprologus-cylindricus_sf	1970-01-06 23:00:00	7.857690883025219	1394.4994183147749	0.15788598969586173	0.2678521965542075	0.26584610593861396	0.5334825663459031	Neolamprologus cylindricus	f	n
1759	FISH20201106_c3_r1_Neolamprologus-cylindricus_sf	1970-01-06 23:30:00	6.264609842433483	1424.498947368421	0.14060941828254847	0.44199445983379504	0.09370589453368058	0.5708926950998262	Neolamprologus cylindricus	f	n
1760	FISH20201106_c3_r1_Neolamprologus-cylindricus_sf	1970-01-07 00:00:00	6.084903236194775	14.500083097889314	0.12082433106199103	0.5394160988310897	0.07958031307471287	0.3972936354657955	Neolamprologus cylindricus	f	n
1761	FISH20201106_c3_r1_Neolamprologus-cylindricus_sf	1970-01-07 00:30:00	6.030903886599583	44.49880879827137	0.1343010693113192	0.46296193694941545	0.0698614358140029	0.5076056964661233	Neolamprologus cylindricus	f	n
1762	FISH20201106_c3_r1_Neolamprologus-cylindricus_sf	1970-01-07 01:00:00	5.78853907143424	74.49988920895191	0.13344781741635275	0.4184023930866386	0.08877786577042202	0.7689825252799687	Neolamprologus cylindricus	f	n
1763	FISH20201106_c3_r1_Neolamprologus-cylindricus_sf	1970-01-07 01:30:00	4.293594369090699	104.5	0.08626994680851063	0.4320146276595745	0.08251987349890806	0.5436017354493017	Neolamprologus cylindricus	f	n
1764	FISH20201106_c3_r1_Neolamprologus-cylindricus_sf	1970-01-07 02:00:00	2.866475637222581	134.4996399091463	0.04952634203091241	0.6027366904880616	0.12341036836278758	0.6697061078183796	Neolamprologus cylindricus	f	n
1765	FISH20201106_c3_r1_Neolamprologus-cylindricus_sf	1970-01-07 02:30:00	4.151730594478089	164.49927977839334	0.07734072022160665	0.5636565096952909	0.07635151608945676	0.732431324682292	Neolamprologus cylindricus	f	n
1766	FISH20201106_c3_r1_Neolamprologus-cylindricus_sf	1970-01-07 03:00:00	5.047567620019266	194.5003046922608	0.09495318818902	0.38241648662123984	0.12242980341319798	0.6996554386041703	Neolamprologus cylindricus	f	n
1767	FISH20201106_c3_r1_Neolamprologus-cylindricus_sf	1970-01-07 03:30:00	5.707264308674432	224.49903041719762	0.12981328605462908	0.4799711895395867	0.0908379900967846	0.7043680860830765	Neolamprologus cylindricus	f	n
1768	FISH20201106_c3_r1_Neolamprologus-cylindricus_sf	1970-01-07 04:00:00	2.692384495263928	254.50005539552404	0.0536228672723244	0.6746066917793042	0.038973024763552945	0.7874932719576507	Neolamprologus cylindricus	f	n
1769	FISH20201106_c3_r1_Neolamprologus-cylindricus_sf	1970-01-07 04:30:00	5.511610269067469	284.49963986924485	0.12139176685688959	0.4393595213031193	0.1080027138141867	0.7291748808206607	Neolamprologus cylindricus	f	n
1770	FISH20201106_c3_r1_Neolamprologus-cylindricus_sf	1970-01-07 05:00:00	4.773662768186203	314.4998615035178	0.09977286576920946	0.4591989363470168	0.07770307432499922	0.6216524962478587	Neolamprologus cylindricus	f	n
1771	FISH20201106_c3_r1_Neolamprologus-cylindricus_sf	1970-01-07 05:30:00	5.615996532784899	344.4998061049249	0.12736136502132847	0.38939670932358317	0.15067240500401663	0.6475111815551282	Neolamprologus cylindricus	f	n
1772	FISH20201106_c3_r1_Neolamprologus-cylindricus_sf	1970-01-07 06:00:00	2.9952316272577577	374.50047088803944	0.055453991468616695	0.6750318541909035	0.08103750611135072	0.8728367420314017	Neolamprologus cylindricus	f	n
1773	FISH20201106_c3_r1_Neolamprologus-cylindricus_sf	1970-01-07 06:30:00	4.404427802709795	404.49936284558703	0.09285833010139066	0.6122776885145992	0.22269711018488267	0.8903923209719721	Neolamprologus cylindricus	f	n
1774	FISH20201106_c3_r1_Neolamprologus-cylindricus_sf	1970-01-07 07:00:00	5.087357040839495	434.4994183147748	0.0866987978505346	0.508780676970805	0.2082052973400321	0.767492583274594	Neolamprologus cylindricus	f	d
1775	FISH20201106_c3_r1_Neolamprologus-cylindricus_sf	1970-01-07 07:30:00	10.328144103462765	464.49916897506927	0.22121883656509694	0.015235457063711912	0.33404139105837444	0.6042975690132776	Neolamprologus cylindricus	f	d
1776	FISH20201106_c3_r1_Neolamprologus-cylindricus_sf	1970-01-07 08:00:00	8.07793797098083	494.50008309788933	0.1370007201817074	0.19184532712869093	0.39464179965258606	0.3987283276884062	Neolamprologus cylindricus	f	d
1777	FISH20201106_c3_r1_Neolamprologus-cylindricus_sf	1970-01-07 08:30:00	9.3545666026604	524.4992243767313	0.15606648199445983	0.17346260387811635	0.441526801563329	0.39287241973250353	Neolamprologus cylindricus	f	d
1778	FISH20201106_c3_r1_Neolamprologus-cylindricus_sf	1970-01-07 09:00:00	9.240869312078342	554.4998338134279	0.14192333259472634	0.2585863062264569	0.3285042335546534	0.34574420785077925	Neolamprologus cylindricus	f	d
1779	FISH20201106_c3_r1_Neolamprologus-cylindricus_sf	1970-01-07 09:30:00	12.192040859457519	584.4998337950138	0.2212742382271468	0.08565096952908587	0.43227721398393887	0.4571086912684074	Neolamprologus cylindricus	f	d
1780	FISH20201106_c3_r1_Neolamprologus-cylindricus_sf	1970-01-07 10:00:00	9.081003890656248	614.4996399091463	0.14564290067032298	0.21732867985153176	0.4357335595429528	0.3870646117662331	Neolamprologus cylindricus	f	d
1781	FISH20201106_c3_r1_Neolamprologus-cylindricus_sf	1970-01-07 10:30:00	9.78727142583865	644.4993351800554	0.1510803324099723	0.2870360110803324	0.45236124087885426	0.27832390860955136	Neolamprologus cylindricus	f	d
1782	FISH20201106_c3_r1_Neolamprologus-cylindricus_sf	1970-01-07 11:00:00	8.006280843547712	674.5002492936679	0.1194393662400975	0.48484848484848486	0.34008657026373945	0.3936362537943224	Neolamprologus cylindricus	f	d
1783	FISH20201106_c3_r1_Neolamprologus-cylindricus_sf	1970-01-07 11:30:00	9.496642091895497	704.4995013850415	0.1740720221606648	0.2187257617728532	0.39327069031980916	0.3056319787719825	Neolamprologus cylindricus	f	d
1784	FISH20201106_c3_r1_Neolamprologus-cylindricus_sf	1970-01-07 12:00:00	6.493861655759134	734.500055395524	0.07395302459561268	0.478007976955462	0.4370377520886992	0.2600086818157547	Neolamprologus cylindricus	f	d
1785	FISH20201106_c3_r1_Neolamprologus-cylindricus_sf	1970-01-07 12:30:00	6.083062187001535	764.4998614881711	0.09064214083882764	0.46617541138013185	0.3941341783818118	0.33208169188856	Neolamprologus cylindricus	f	d
1786	FISH20201106_c3_r1_Neolamprologus-cylindricus_sf	1970-01-07 13:00:00	3.2346974241176065	794.4998615035178	0.055343194282865216	0.6122098498698133	0.2293931052052651	0.7616457929662249	Neolamprologus cylindricus	f	d
1787	FISH20201106_c3_r1_Neolamprologus-cylindricus_sf	1970-01-07 13:30:00	5.179498316678865	824.4999169021107	0.08741897955791923	0.5303861281923439	0.35003608792835195	0.6426735596009518	Neolamprologus cylindricus	f	d
1788	FISH20201106_c3_r1_Neolamprologus-cylindricus_sf	1970-01-07 14:00:00	0.07377846302477067	854.5004708880394	0.0	1.0	0.12499288892789331	0.9216574293891485	Neolamprologus cylindricus	f	d
1789	FISH20201106_c3_r1_Neolamprologus-cylindricus_sf	1970-01-07 14:30:00	2.2237167474800357	884.4994736550501	0.03617928971134135	0.7738932904870076	0.15814068443005813	0.7527294495685688	Neolamprologus cylindricus	f	d
1790	FISH20201106_c3_r1_Neolamprologus-cylindricus_sf	1970-01-07 15:00:00	11.324693355701251	914.4994183147749	0.23965431278045538	0.11894077890421584	0.36738545619520513	0.5488026454676609	Neolamprologus cylindricus	f	d
1791	FISH20201106_c3_r1_Neolamprologus-cylindricus_sf	1970-01-07 15:30:00	8.548240918822332	944.4990304171977	0.17890187822040002	0.2304282785749903	0.19226645284139013	0.6060128343149923	Neolamprologus cylindricus	f	d
1792	FISH20201106_c3_r1_Neolamprologus-cylindricus_sf	1970-01-07 16:00:00	5.19816579029819	974.5000830978893	0.09750152346130408	0.4625228519195612	0.19542033350265237	0.7941347097973418	Neolamprologus cylindricus	f	d
1793	FISH20201106_c3_r1_Neolamprologus-cylindricus_sf	1970-01-07 16:30:00	8.54282145418368	1004.4988364361702	0.16312056737588654	0.1538674645390071	0.23269385384469016	0.6228706805797483	Neolamprologus cylindricus	f	d
1794	FISH20201106_c3_r1_Neolamprologus-cylindricus_sf	1970-01-07 17:00:00	11.117641184078314	1034.499889208952	0.2424662087303346	0.08686018169731885	0.23488756974444916	0.48041517512625653	Neolamprologus cylindricus	f	d
1795	FISH20201106_c3_r1_Neolamprologus-cylindricus_sf	1970-01-07 17:30:00	11.200671746919431	1064.49961214539	0.23941710992907803	0.13890735815602837	0.11573882955799404	0.5400833648584571	Neolamprologus cylindricus	f	d
1796	FISH20201106_c3_r1_Neolamprologus-cylindricus_sf	1970-01-07 18:00:00	16.669802822018102	1094.499695307739	0.35139327461082487	0.09456539803888982	0.12072635055109031	0.47790317037019814	Neolamprologus cylindricus	f	d
1797	FISH20201106_c3_r1_Neolamprologus-cylindricus_sf	1970-01-07 18:30:00	12.602067826414483	1124.4992242907801	0.2811391843971631	0.026263297872340427	0.3182962611266596	0.5819056186103686	Neolamprologus cylindricus	f	d
1798	FISH20201106_c3_r1_Neolamprologus-cylindricus_sf	1970-01-07 19:00:00	11.611827996808405	1154.5003600908537	0.24325522131737853	0.20281424851808763	0.14927276649711738	0.582375988339551	Neolamprologus cylindricus	f	n
1799	FISH20201106_c3_r1_Neolamprologus-cylindricus_sf	1970-01-07 19:30:00	8.687014506434078	1184.4996121883657	0.187202216066482	0.23606648199445984	0.15790533806688725	0.5877324320916861	Neolamprologus cylindricus	f	n
1800	FISH20201106_c3_r1_Neolamprologus-cylindricus_sf	1970-01-07 20:00:00	6.962490205061588	1214.5001661865722	0.13006869044981165	0.3404608907600266	0.09510147741559663	0.5214590847846049	Neolamprologus cylindricus	f	n
1801	FISH20201106_c3_r1_Neolamprologus-cylindricus_sf	1970-01-07 20:30:00	4.809604385738589	1244.5000831070975	0.08194359798326777	0.4550390603357527	0.13485262820042027	0.7657805513792872	Neolamprologus cylindricus	f	n
1802	FISH20201106_c3_r1_Neolamprologus-cylindricus_sf	1970-01-07 21:00:00	6.934966056361003	1274.4999169021107	0.1562240319095895	0.3299540191679131	0.12189845781285352	0.6840638339944886	Neolamprologus cylindricus	f	n
1803	FISH20201106_c3_r1_Neolamprologus-cylindricus_sf	1970-01-07 21:30:00	6.410417450993293	1304.4990304171977	0.12992409551775722	0.45487284614106044	0.22325402655694107	0.7693888466346982	Neolamprologus cylindricus	f	n
1804	FISH20201106_c3_r1_Neolamprologus-cylindricus_sf	1970-01-07 22:00:00	8.174081484821034	1334.4997784179038	0.18269443828938622	0.2501107910480833	0.43045455269949906	0.8916593681472058	Neolamprologus cylindricus	f	n
1805	FISH20201106_c3_r1_Neolamprologus-cylindricus_sf	1970-01-07 22:30:00	10.285713675384498	1364.4996952739764	0.22289323508227601	0.1689844312704305	0.332808342026741	0.4363132013952448	Neolamprologus cylindricus	f	n
1806	FISH20201106_c3_r1_Neolamprologus-cylindricus_sf	1970-01-07 23:00:00	9.164060590969342	1394.4995291119606	0.18890920170627665	0.16431222646944768	0.3022339732558844	0.5311510927919717	Neolamprologus cylindricus	f	n
1807	FISH20201106_c3_r1_Neolamprologus-cylindricus_sf	1970-01-07 23:30:00	9.43342654600269	1424.499750706332	0.21755027422303475	0.20115229073181543	0.1707756560924087	0.6729359009626199	Neolamprologus cylindricus	f	n
1808	FISH20201106_c3_r1_Neolamprologus-cylindricus_sf	1970-01-08 00:00:00	8.218082725727784	14.500193895075066	0.19057115949254888	0.23084593651321256	0.14618958086080303	0.6061448381883378	Neolamprologus cylindricus	f	n
1809	FISH20201106_c3_r1_Neolamprologus-cylindricus_sf	1970-01-08 00:30:00	10.310576450033253	44.49922429078014	0.22523271276595744	0.0728058510638298	0.12388309125828405	0.35949536867205034	Neolamprologus cylindricus	f	n
1810	FISH20201106_c3_r1_Neolamprologus-cylindricus_sf	1970-01-08 01:00:00	8.69810300472015	74.5	0.19909151340571682	0.19006204298692667	0.1517047367001553	0.7007595275526097	Neolamprologus cylindricus	f	n
1811	FISH20201106_c3_r1_Neolamprologus-cylindricus_sf	1970-01-08 01:30:00	7.789546852027722	104.49988918439716	0.20079787234042554	0.1942043439716312	0.12336929917024067	0.8051108203793784	Neolamprologus cylindricus	f	n
1812	FISH20201106_c3_r1_Neolamprologus-cylindricus_sf	1970-01-08 02:00:00	6.560168324662226	134.49980610492494	0.15256772477979058	0.36153121710708547	0.10037244419294916	0.7367840925806288	Neolamprologus cylindricus	f	n
1813	FISH20201106_c3_r1_Neolamprologus-cylindricus_sf	1970-01-08 02:30:00	6.057416189972559	164.49997230070358	0.13954905545399146	0.4119993352168855	0.05380133189468871	0.62812727444653	Neolamprologus cylindricus	f	n
1814	FISH20201106_c3_r1_Neolamprologus-cylindricus_sf	1970-01-08 03:00:00	7.202933967443122	194.50041548944657	0.1509611655863941	0.38767935294443523	0.18929058468487858	0.7535661053260919	Neolamprologus cylindricus	f	n
1815	FISH20201106_c3_r1_Neolamprologus-cylindricus_sf	1970-01-08 03:30:00	10.782204808861312	224.49963986924485	0.24693888858108481	0.1732505956008643	0.13413497233397587	0.5059458590694805	Neolamprologus cylindricus	f	n
1816	FISH20201106_c3_r1_Neolamprologus-cylindricus_sf	1970-01-08 04:00:00	6.986315276670503	254.50022158209617	0.1603146465765566	0.3889873698205185	0.10863163836051086	0.6362700402859057	Neolamprologus cylindricus	f	n
1817	FISH20201106_c3_r1_Neolamprologus-cylindricus_sf	1970-01-08 04:30:00	8.682105562610625	284.5004432132964	0.18770083102493074	0.26565096952908585	0.2828692679774693	0.8479957299916732	Neolamprologus cylindricus	f	n
1818	FISH20201106_c3_r1_Neolamprologus-cylindricus_sf	1970-01-08 05:00:00	9.341543205988662	314.5000276992964	0.18065481136779127	0.23067974073458533	0.2761366919170921	0.7286756422469518	Neolamprologus cylindricus	f	n
1819	FISH20201106_c3_r1_Neolamprologus-cylindricus_sf	1970-01-08 05:30:00	11.072533928281427	344.49930744085543	0.24217408166657434	0.12637819269765638	0.2803689900420699	0.7894884308392985	Neolamprologus cylindricus	f	n
1820	FISH20201106_c3_r1_Neolamprologus-cylindricus_sf	1970-01-08 06:00:00	11.19433504396343	374.49983381342787	0.24850432085087526	0.03717039663195214	0.29292258698191037	0.7017984219558414	Neolamprologus cylindricus	f	n
1821	FISH20201106_c3_r1_Neolamprologus-cylindricus_sf	1970-01-08 06:30:00	11.060257396174865	404.49988918439715	0.2655141843971631	0.14378324468085107	0.2368152594666011	0.6283592952149223	Neolamprologus cylindricus	f	n
1822	FISH20201106_c3_r1_Neolamprologus-cylindricus_sf	1970-01-08 07:00:00	5.830082721557481	434.4996399091463	0.10414935460639299	0.36801285247354715	0.23420042681789577	0.7235591709505279	Neolamprologus cylindricus	f	d
1823	FISH20201106_c3_r1_Neolamprologus-cylindricus_sf	1970-01-08 07:30:00	8.205797984499	457.83080455180675	0.15522060291475345	0.25424236374525855	0.30420264680134207	0.6542585415218113	Neolamprologus cylindricus	f	d
1824	FISH20201106_c4_r0_Neolamprologus-cylindricus_sm	1970-01-02 00:00:00	15.957545372814282	14.501302011191756	0.3595213031192864	0.0	0.14683854930510898	0.481315448014978	Neolamprologus cylindricus	m	n
1825	FISH20201106_c4_r0_Neolamprologus-cylindricus_sm	1970-01-02 00:30:00	16.915438481786417	44.500083097889316	0.39105866710985543	0.0	0.16732010445290527	0.5111495546620846	Neolamprologus cylindricus	m	n
1826	FISH20201106_c4_r0_Neolamprologus-cylindricus_sm	1970-01-02 01:00:00	16.181342040702297	74.50041553548672	0.3703806305058452	0.0	0.15791194746113174	0.5338783472006678	Neolamprologus cylindricus	m	n
1827	FISH20201106_c4_r0_Neolamprologus-cylindricus_sm	1970-01-02 01:30:00	16.395999877404456	104.49994460447596	0.38793485486372703	0.0	0.2112342219719681	0.5293327226136201	Neolamprologus cylindricus	m	n
1828	FISH20201106_c4_r0_Neolamprologus-cylindricus_sm	1970-01-02 02:00:00	16.37332328504725	134.23131524008352	0.379481061735759	0.0	0.24432798271022813	0.5444681472689725	Neolamprologus cylindricus	m	n
[truncated: 1,759 more rows]
