# Supplementary material for: Widespread temporal niche partitioning in an adaptive radiation of cichlid fishes
Source: Nat Ecol Evol. 2025 Aug 27;9(10):1938–50. doi: 10.1038/s41559-025-02819-z (PMC12507676; doi:10.1038/s41559-025-02819-z)
Supplement: Supplementary file 5 — Raw activity patterns for each species binned in 30-min intervals. [file 41559_2025_2819_MOESM5_ESM.zip › Supplementary_Data_2/Neolamprologus pulcher daffodil_als_30m.csv]

	FishID	ts	speed_mm	time_of_day_m	movement	rest	vertical_pos	horizontal_pos	species	sex	daynight
0	FISH20200727_c1_r0_Neolamprologus-pulcher-daffodil_sf	1970-01-02 00:00:00	7.505138026701724	14.500221582096167	0.12181475736760469	0.44593396853534234	0.14127589358994158	0.6204522223151218	Neolamprologus pulcher daffodil	f	n
1	FISH20200727_c1_r0_Neolamprologus-pulcher-daffodil_sf	1970-01-02 00:30:00	8.777404099527669	44.50036009085369	0.17168023932192122	0.394991967204033	0.17669201469458307	0.6102635254638622	Neolamprologus pulcher daffodil	f	n
2	FISH20200727_c1_r0_Neolamprologus-pulcher-daffodil_sf	1970-01-02 01:00:00	6.440781399310208	74.49969530773919	0.07966317655531549	0.516037892637527	0.15137739509049647	0.5449960964510081	Neolamprologus pulcher daffodil	f	n
3	FISH20200727_c1_r0_Neolamprologus-pulcher-daffodil_sf	1970-01-02 01:30:00	9.993004020935933	103.54287929389314	0.2099236641221374	0.39521708015267176	0.26475251842841035	0.5886335386405938	Neolamprologus pulcher daffodil	f	n
4	FISH20200727_c1_r0_Neolamprologus-pulcher-daffodil_sf	1970-01-02 02:00:00	6.219029536188733	134.4996399091463	0.07650545676139826	0.5850091407678245	0.1213623528924207	0.5789496631970752	Neolamprologus pulcher daffodil	f	n
5	FISH20200727_c1_r0_Neolamprologus-pulcher-daffodil_sf	1970-01-02 02:30:00	9.112098673188507	164.49977841790383	0.17288943053401284	0.3872147130511855	0.18101766652063203	0.5675310548333713	Neolamprologus pulcher daffodil	f	n
6	FISH20200727_c1_r0_Neolamprologus-pulcher-daffodil_sf	1970-01-02 03:00:00	4.387445527029468	194.49997230070358	0.015456207412331727	0.9470943438036674	0.052559414990857686	0.6162679250354445	Neolamprologus pulcher daffodil	f	n
7	FISH20200727_c1_r0_Neolamprologus-pulcher-daffodil_sf	1970-01-02 03:30:00	10.212961755305333	224.50022158209617	0.22595834256592068	0.4426656326168846	0.19149291783025463	0.5908010859574376	Neolamprologus pulcher daffodil	f	n
8	FISH20200727_c1_r0_Neolamprologus-pulcher-daffodil_sf	1970-01-02 04:00:00	6.618741306488978	254.5003600908537	0.0835964766494931	0.5173674588665448	0.07542026810381301	0.578343099900081	Neolamprologus pulcher daffodil	f	n
9	FISH20200727_c1_r0_Neolamprologus-pulcher-daffodil_sf	1970-01-02 04:30:00	8.899577491566983	284.4998061049249	0.17073846324303363	0.23256329289236052	0.1809400506876002	0.6177541974693073	Neolamprologus pulcher daffodil	f	n
10	FISH20200727_c1_r0_Neolamprologus-pulcher-daffodil_sf	1970-01-02 05:00:00	5.175072633775365	314.5	0.05301351650786616	0.5791048083314868	0.05651442905397691	0.6294969111865885	Neolamprologus pulcher daffodil	f	n
11	FISH20200727_c1_r0_Neolamprologus-pulcher-daffodil_sf	1970-01-02 05:30:00	7.076708204978909	344.5001938950751	0.10946761952246413	0.5134895573652429	0.09717975701585221	0.5972278646714918	Neolamprologus pulcher daffodil	f	n
12	FISH20200727_c1_r0_Neolamprologus-pulcher-daffodil_sf	1970-01-02 06:00:00	9.680476192335691	374.4996399091463	0.18109800011079719	0.24547116503240818	0.21902404594953945	0.5957718562837349	Neolamprologus pulcher daffodil	f	n
13	FISH20200727_c1_r0_Neolamprologus-pulcher-daffodil_sf	1970-01-02 06:30:00	20.01209635683516	404.4997784179038	0.38178595169510304	0.025869709727454022	0.4090431924398228	0.5438386969536645	Neolamprologus pulcher daffodil	f	n
14	FISH20200727_c1_r0_Neolamprologus-pulcher-daffodil_sf	1970-01-02 07:00:00	17.86055485477063	434.5000276992964	0.3516702675752036	0.043764888371835356	0.41530915797945256	0.5496015404912467	Neolamprologus pulcher daffodil	f	d
15	FISH20200727_c1_r0_Neolamprologus-pulcher-daffodil_sf	1970-01-02 07:30:00	33.720942046725746	464.5002215820962	0.5744515843119876	0.0	0.45074142609786105	0.632246367147857	Neolamprologus pulcher daffodil	f	d
16	FISH20200727_c1_r0_Neolamprologus-pulcher-daffodil_sf	1970-01-02 08:00:00	31.401545294464405	494.5003600908537	0.542573818625007	0.0	0.5476007528429141	0.6413127215943689	Neolamprologus pulcher daffodil	f	d
17	FISH20200727_c1_r0_Neolamprologus-pulcher-daffodil_sf	1970-01-02 08:30:00	19.395433385185463	524.4998615035178	0.4292282976012409	0.0	0.6251000648658034	0.6167478336598977	Neolamprologus pulcher daffodil	f	d
18	FISH20200727_c1_r0_Neolamprologus-pulcher-daffodil_sf	1970-01-02 09:00:00	17.749061271423273	554.5	0.3432860624861511	0.0	0.697356223243118	0.6486975290262199	Neolamprologus pulcher daffodil	f	d
19	FISH20200727_c1_r0_Neolamprologus-pulcher-daffodil_sf	1970-01-02 09:30:00	15.556394419724556	584.5002492936679	0.3398703672926708	0.0	0.598662250849058	0.5934894214335105	Neolamprologus pulcher daffodil	f	d
20	FISH20200727_c1_r0_Neolamprologus-pulcher-daffodil_sf	1970-01-02 10:00:00	17.74240066861763	614.4996399091463	0.3510608830535704	0.0	0.6815924102330178	0.6209841933337881	Neolamprologus pulcher daffodil	f	d
21	FISH20200727_c1_r0_Neolamprologus-pulcher-daffodil_sf	1970-01-02 10:30:00	13.212072868539867	644.4997784179038	0.2831819189009528	0.0	0.6095766809370095	0.5948048231036251	Neolamprologus pulcher daffodil	f	d
22	FISH20200727_c1_r0_Neolamprologus-pulcher-daffodil_sf	1970-01-02 11:00:00	14.923401397112897	674.5000830978893	0.3127250567835577	0.0	0.6600553626472258	0.6060567589361016	Neolamprologus pulcher daffodil	f	d
23	FISH20200727_c1_r0_Neolamprologus-pulcher-daffodil_sf	1970-01-02 11:30:00	13.94914835276595	704.5002215820962	0.32007533791269666	0.0	0.6853973487110188	0.5525890739509653	Neolamprologus pulcher daffodil	f	d
24	FISH20200727_c1_r0_Neolamprologus-pulcher-daffodil_sf	1970-01-02 12:00:00	15.557555249890692	734.5004154894466	0.3500083097889314	0.0	0.6388559915692673	0.5865115711245998	Neolamprologus pulcher daffodil	f	d
25	FISH20200727_c1_r0_Neolamprologus-pulcher-daffodil_sf	1970-01-02 12:30:00	15.532299152982242	764.4998615035178	0.3506176943105645	0.0	0.6029338512138548	0.5709204393564292	Neolamprologus pulcher daffodil	f	d
26	FISH20200727_c1_r0_Neolamprologus-pulcher-daffodil_sf	1970-01-02 13:00:00	14.325560511426481	794.5	0.31946598714823843	0.0	0.6977941012636636	0.5235453585301283	Neolamprologus pulcher daffodil	f	d
27	FISH20200727_c1_r0_Neolamprologus-pulcher-daffodil_sf	1970-01-02 13:30:00	13.358730199531655	824.5002492936679	0.3072959946817351	0.0	0.715341678222137	0.5341837530289647	Neolamprologus pulcher daffodil	f	d
28	FISH20200727_c1_r0_Neolamprologus-pulcher-daffodil_sf	1970-01-02 14:00:00	14.878773005113464	854.4996399091463	0.3374882277990139	0.0	0.6090505970995597	0.5473924061865794	Neolamprologus pulcher daffodil	f	d
29	FISH20200727_c1_r0_Neolamprologus-pulcher-daffodil_sf	1970-01-02 14:30:00	12.955049244105172	884.4997784179038	0.28899844892532683	0.0005539552404165743	0.6652193705038763	0.5755546220383821	Neolamprologus pulcher daffodil	f	d
30	FISH20200727_c1_r0_Neolamprologus-pulcher-daffodil_sf	1970-01-02 15:00:00	14.536317200811865	914.5000830978893	0.31577197939172347	0.0	0.6580698939941629	0.5793073175385833	Neolamprologus pulcher daffodil	f	d
31	FISH20200727_c1_r0_Neolamprologus-pulcher-daffodil_sf	1970-01-02 15:30:00	15.775492672578387	944.5002215820962	0.3781852426323953	0.0	0.6164897040441241	0.5108327101336883	Neolamprologus pulcher daffodil	f	d
32	FISH20200727_c1_r0_Neolamprologus-pulcher-daffodil_sf	1970-01-02 16:00:00	16.19910235342044	974.5004154894466	0.3575979170129079	0.0	0.6726606041153123	0.560030659017552	Neolamprologus pulcher daffodil	f	d
33	FISH20200727_c1_r0_Neolamprologus-pulcher-daffodil_sf	1970-01-02 16:30:00	15.400923794759022	1004.4998615035178	0.344745443465736	0.0	0.632182099826563	0.5449433267265362	Neolamprologus pulcher daffodil	f	d
34	FISH20200727_c1_r0_Neolamprologus-pulcher-daffodil_sf	1970-01-02 17:00:00	13.625696542325096	1034.5	0.30993795701307336	0.0	0.6673821217077697	0.5438578673954285	Neolamprologus pulcher daffodil	f	d
35	FISH20200727_c1_r0_Neolamprologus-pulcher-daffodil_sf	1970-01-02 17:30:00	13.244802666920338	1064.500249293668	0.2881280815467287	0.0	0.6622432898982958	0.5465771363851768	Neolamprologus pulcher daffodil	f	d
36	FISH20200727_c1_r0_Neolamprologus-pulcher-daffodil_sf	1970-01-02 18:00:00	13.496369520106954	1094.4996399091463	0.3155503850202205	0.0	0.57316207767559	0.5302318969709191	Neolamprologus pulcher daffodil	f	d
37	FISH20200727_c1_r0_Neolamprologus-pulcher-daffodil_sf	1970-01-02 18:30:00	14.182402081995725	1124.4997784179038	0.33713715931752714	0.035065366718369156	0.20431163346020975	0.626618101438955	Neolamprologus pulcher daffodil	f	d
38	FISH20200727_c1_r0_Neolamprologus-pulcher-daffodil_sf	1970-01-02 19:00:00	7.15869015307845	1154.5000830978893	0.10365076727051133	0.4202537255553709	0.14260771326026658	0.5236714211996025	Neolamprologus pulcher daffodil	f	n
39	FISH20200727_c1_r0_Neolamprologus-pulcher-daffodil_sf	1970-01-02 19:30:00	5.4934152063725215	1184.5002215820962	0.041823620651451364	0.7229115887436295	0.13956764850652123	0.5257632785122711	Neolamprologus pulcher daffodil	f	n
40	FISH20200727_c1_r0_Neolamprologus-pulcher-daffodil_sf	1970-01-02 20:00:00	4.750331151350531	1214.5004154894466	0.026923716137610104	0.8343582073015345	0.07285771315454294	0.5382182966163715	Neolamprologus pulcher daffodil	f	n
41	FISH20200727_c1_r0_Neolamprologus-pulcher-daffodil_sf	1970-01-02 20:30:00	5.418634168455703	1244.4998615035179	0.038502022048639964	0.7660517422857459	0.0657429057027116	0.5464889089965368	Neolamprologus pulcher daffodil	f	n
42	FISH20200727_c1_r0_Neolamprologus-pulcher-daffodil_sf	1970-01-02 21:00:00	6.775344076754562	1274.5	0.08375803235098604	0.5176711721692887	0.19871077489457914	0.5426046077791931	Neolamprologus pulcher daffodil	f	n
43	FISH20200727_c1_r0_Neolamprologus-pulcher-daffodil_sf	1970-01-02 21:30:00	6.104046550809364	1304.500304692261	0.05628497036175281	0.6407955237936956	0.1521483236005186	0.4868169302203334	Neolamprologus pulcher daffodil	f	n
44	FISH20200727_c1_r0_Neolamprologus-pulcher-daffodil_sf	1970-01-02 22:00:00	6.526102243561249	1334.4996399091463	0.0511329012243089	0.6604066256717079	0.20872683249876017	0.4389484423762404	Neolamprologus pulcher daffodil	f	n
45	FISH20200727_c1_r0_Neolamprologus-pulcher-daffodil_sf	1970-01-02 22:30:00	5.873896473211287	1364.4997784179038	0.03717039663195214	0.7416906713937513	0.0790900080006351	0.4122279720724456	Neolamprologus pulcher daffodil	f	n
46	FISH20200727_c1_r0_Neolamprologus-pulcher-daffodil_sf	1970-01-02 23:00:00	6.418213117775956	1394.5001384964821	0.050800509667054454	0.5907705944269016	0.17086918912106996	0.4564560006935068	Neolamprologus pulcher daffodil	f	n
47	FISH20200727_c1_r0_Neolamprologus-pulcher-daffodil_sf	1970-01-02 23:30:00	6.468489492397771	1424.5002215820962	0.0566142255705739	0.6178816751606471	0.13889692922735572	0.46250909153393577	Neolamprologus pulcher daffodil	f	n
48	FISH20200727_c1_r0_Neolamprologus-pulcher-daffodil_sf	1970-01-03 00:00:00	6.44448700296725	14.500470888039445	0.05379203368234447	0.5422414270677525	0.3123805071381728	0.4728575107155155	Neolamprologus pulcher daffodil	f	n
49	FISH20200727_c1_r0_Neolamprologus-pulcher-daffodil_sf	1970-01-03 00:30:00	6.432762398507626	44.49986150351781	0.05800232674090078	0.5604675641238712	0.22567906622499867	0.5131984582776786	Neolamprologus pulcher daffodil	f	n
50	FISH20200727_c1_r0_Neolamprologus-pulcher-daffodil_sf	1970-01-03 01:00:00	6.0805652983381	74.5	0.06763793485486373	0.5635386660757811	0.32455460518637586	0.49767652963455694	Neolamprologus pulcher daffodil	f	n
51	FISH20200727_c1_r0_Neolamprologus-pulcher-daffodil_sf	1970-01-03 01:30:00	5.87267800051237	104.50036009085369	0.03861281923439144	0.6964711096338153	0.15477573930690766	0.541213090687488	Neolamprologus pulcher daffodil	f	n
52	FISH20200727_c1_r0_Neolamprologus-pulcher-daffodil_sf	1970-01-03 02:00:00	6.4533570724305145	134.4996399091463	0.06038446623455764	0.5771425405794692	0.3210843767087415	0.46434132355445257	Neolamprologus pulcher daffodil	f	n
53	FISH20200727_c1_r0_Neolamprologus-pulcher-daffodil_sf	1970-01-03 02:30:00	6.11975892083473	164.49983381342787	0.04863727010857523	0.6799800576113451	0.22859946160624608	0.5084934674315394	Neolamprologus pulcher daffodil	f	n
54	FISH20200727_c1_r0_Neolamprologus-pulcher-daffodil_sf	1970-01-03 03:00:00	6.102511505822142	194.50013849648218	0.06509334662899563	0.5285025760345687	0.20531638305547315	0.5734045461726899	Neolamprologus pulcher daffodil	f	n
55	FISH20200727_c1_r0_Neolamprologus-pulcher-daffodil_sf	1970-01-03 03:30:00	6.241221274114265	224.50022158209617	0.06226456902282296	0.579714159095945	0.09414393145825749	0.5625233233205786	Neolamprologus pulcher daffodil	f	n
56	FISH20200727_c1_r0_Neolamprologus-pulcher-daffodil_sf	1970-01-03 04:00:00	5.8892913396596605	254.5005816852252	0.03484571491884106	0.7646667774638524	0.16299669010760315	0.5243824485362482	Neolamprologus pulcher daffodil	f	n
57	FISH20200727_c1_r0_Neolamprologus-pulcher-daffodil_sf	1970-01-03 04:30:00	6.579688051373982	284.4998615035178	0.07052240873081823	0.5012464683397042	0.20847352137561137	0.6195815174905688	Neolamprologus pulcher daffodil	f	n
58	FISH20200727_c1_r0_Neolamprologus-pulcher-daffodil_sf	1970-01-03 05:00:00	5.8527061730296435	314.50005539552404	0.052958120983824505	0.5198315976069133	0.12430211154206028	0.5876465545009915	Neolamprologus pulcher daffodil	f	n
59	FISH20200727_c1_r0_Neolamprologus-pulcher-daffodil_sf	1970-01-03 05:30:00	7.231721009585845	344.5003600908537	0.06935903828042768	0.5301091352279652	0.16922071095424704	0.5264470574114033	Neolamprologus pulcher daffodil	f	n
60	FISH20200727_c1_r0_Neolamprologus-pulcher-daffodil_sf	1970-01-03 06:00:00	6.273413813745443	374.4996399091463	0.05146529278156335	0.5506620131848651	0.14643751102157254	0.5957204330528464	Neolamprologus pulcher daffodil	f	n
61	FISH20200727_c1_r0_Neolamprologus-pulcher-daffodil_sf	1970-01-03 06:30:00	7.876891927667886	404.49994460447596	0.1121759361843563	0.286062486151119	0.18918887632505474	0.5784931494201915	Neolamprologus pulcher daffodil	f	n
62	FISH20200727_c1_r0_Neolamprologus-pulcher-daffodil_sf	1970-01-03 07:00:00	20.228281686068918	434.5001384964822	0.3863497867154174	0.020608276549775636	0.46190304785766945	0.530842639385029	Neolamprologus pulcher daffodil	f	d
63	FISH20200727_c1_r0_Neolamprologus-pulcher-daffodil_sf	1970-01-03 07:30:00	25.688406355857527	464.4994737133677	0.50429339094787	0.003988698687053349	0.4151564570912986	0.6265083093329772	Neolamprologus pulcher daffodil	f	d
64	FISH20200727_c1_r0_Neolamprologus-pulcher-daffodil_sf	1970-01-03 08:00:00	15.542305332105595	494.4997784179038	0.3629514735209395	0.0	0.5324639442797129	0.5413802641135491	Neolamprologus pulcher daffodil	f	d
65	FISH20200727_c1_r0_Neolamprologus-pulcher-daffodil_sf	1970-01-03 08:30:00	14.258818276269901	524.4998615035178	0.3441360589441028	0.0	0.5137383329929051	0.5032926769215638	Neolamprologus pulcher daffodil	f	d
66	FISH20200727_c1_r0_Neolamprologus-pulcher-daffodil_sf	1970-01-03 09:00:00	18.224524380834893	554.5001661865721	0.35846443607356526	0.08043430090848659	0.5101833812278522	0.5221122982907398	Neolamprologus pulcher daffodil	f	d
67	FISH20200727_c1_r0_Neolamprologus-pulcher-daffodil_sf	1970-01-03 09:30:00	19.736174396830194	584.5003600908537	0.4737133676804609	0.0	0.6376359009946713	0.5217966533094548	Neolamprologus pulcher daffodil	f	d
68	FISH20200727_c1_r0_Neolamprologus-pulcher-daffodil_sf	1970-01-03 10:00:00	24.634226668767603	614.4996953077392	0.6149243809207247	0.0	0.3429679309809665	0.5769260443603703	Neolamprologus pulcher daffodil	f	d
69	FISH20200727_c1_r0_Neolamprologus-pulcher-daffodil_sf	1970-01-03 10:30:00	19.803110398617616	644.5	0.44006204298692664	0.0	0.5357312758900111	0.5527634672673992	Neolamprologus pulcher daffodil	f	d
70	FISH20200727_c1_r0_Neolamprologus-pulcher-daffodil_sf	1970-01-03 11:00:00	18.24965874608171	674.5001384964822	0.43072405960888593	0.0	0.5487041063889763	0.5767522882696543	Neolamprologus pulcher daffodil	f	d
71	FISH20200727_c1_r0_Neolamprologus-pulcher-daffodil_sf	1970-01-03 11:30:00	16.430345713556342	704.4995845105534	0.40075342086311005	0.0	0.5472176268173197	0.5368500667860696	Neolamprologus pulcher daffodil	f	d
72	FISH20200727_c1_r0_Neolamprologus-pulcher-daffodil_sf	1970-01-03 12:00:00	15.53223204612018	734.4997784179038	0.3555838688233991	0.0	0.6441309816594263	0.47923902706995025	Neolamprologus pulcher daffodil	f	d
73	FISH20200727_c1_r0_Neolamprologus-pulcher-daffodil_sf	1970-01-03 12:30:00	15.299235527003919	764.4999723007036	0.3737189075397485	0.0	0.5886921956915138	0.5284376878679145	Neolamprologus pulcher daffodil	f	d
74	FISH20200727_c1_r0_Neolamprologus-pulcher-daffodil_sf	1970-01-03 13:00:00	16.79764885777945	794.5002215820962	0.4064369598936406	0.0	0.5448014178528987	0.5673303386695376	Neolamprologus pulcher daffodil	f	d
75	FISH20200727_c1_r0_Neolamprologus-pulcher-daffodil_sf	1970-01-03 13:30:00	15.774681949097932	824.5003600908537	0.3870145698299263	0.0	0.6563223009784412	0.5314640924787195	Neolamprologus pulcher daffodil	f	d
76	FISH20200727_c1_r0_Neolamprologus-pulcher-daffodil_sf	1970-01-03 14:00:00	15.672350769068602	854.4998061049249	0.389008919173453	0.0	0.6884292321036081	0.5154509112042692	Neolamprologus pulcher daffodil	f	d
77	FISH20200727_c1_r0_Neolamprologus-pulcher-daffodil_sf	1970-01-03 14:30:00	16.87862854777611	884.5	0.4271548858852205	0.0	0.5852740513833679	0.5443347048854831	Neolamprologus pulcher daffodil	f	d
78	FISH20200727_c1_r0_Neolamprologus-pulcher-daffodil_sf	1970-01-03 15:00:00	17.481890430753953	914.5001938950751	0.4221926763060218	0.0	0.5178390129577713	0.5720046188861884	Neolamprologus pulcher daffodil	f	d
79	FISH20200727_c1_r0_Neolamprologus-pulcher-daffodil_sf	1970-01-03 15:30:00	16.212888179526917	944.4996399091463	0.3976510996620686	0.0	0.5488541179731331	0.5092317418997488	Neolamprologus pulcher daffodil	f	d
80	FISH20200727_c1_r0_Neolamprologus-pulcher-daffodil_sf	1970-01-03 16:00:00	17.430643661595212	974.4997784179038	0.4267671172169289	0.0	0.5487620897559677	0.550926554254792	Neolamprologus pulcher daffodil	f	d
81	FISH20200727_c1_r0_Neolamprologus-pulcher-daffodil_sf	1970-01-03 16:30:00	17.938452594428355	1004.5000276992964	0.46329843221982164	0.0	0.5418026258087258	0.5330139707044096	Neolamprologus pulcher daffodil	f	d
82	FISH20200727_c1_r0_Neolamprologus-pulcher-daffodil_sf	1970-01-03 17:00:00	16.408452691107385	1034.5002215820962	0.4193441169953468	0.0	0.5761241720507002	0.5485439839321069	Neolamprologus pulcher daffodil	f	d
83	FISH20200727_c1_r0_Neolamprologus-pulcher-daffodil_sf	1970-01-03 17:30:00	16.03917012423281	1064.5004154894466	0.39881447011245913	0.0	0.5664790846348153	0.4730021843972964	Neolamprologus pulcher daffodil	f	d
84	FISH20200727_c1_r0_Neolamprologus-pulcher-daffodil_sf	1970-01-03 18:00:00	13.949881973616936	1094.4998615035179	0.33826380809927425	0.0	0.5764232570483335	0.5388603822604096	Neolamprologus pulcher daffodil	f	d
85	FISH20200727_c1_r0_Neolamprologus-pulcher-daffodil_sf	1970-01-03 18:30:00	11.374146150148983	1124.5	0.2593618435630401	0.21349434965654776	0.2867582473697657	0.758697090550703	Neolamprologus pulcher daffodil	f	d
86	FISH20200727_c1_r0_Neolamprologus-pulcher-daffodil_sf	1970-01-03 19:00:00	8.737645502928265	1154.500249293668	0.14320536258379038	0.35959226635643454	0.22571597042758046	0.5859127804439874	Neolamprologus pulcher daffodil	f	n
87	FISH20200727_c1_r0_Neolamprologus-pulcher-daffodil_sf	1970-01-03 19:30:00	5.959215084768671	1184.4996399091463	0.07096559747382417	0.462578250512437	0.24654768444454106	0.5915407887528368	Neolamprologus pulcher daffodil	f	n
88	FISH20200727_c1_r0_Neolamprologus-pulcher-daffodil_sf	1970-01-03 20:00:00	7.029280927794106	1214.4997784179038	0.0838134278750277	0.48980722357633505	0.35338115672619863	0.5029226909299074	Neolamprologus pulcher daffodil	f	n
89	FISH20200727_c1_r0_Neolamprologus-pulcher-daffodil_sf	1970-01-03 20:30:00	6.490375858292401	1244.5001384964821	0.04415267852196554	0.704226912636419	0.16490797278787334	0.47357153702370514	Neolamprologus pulcher daffodil	f	n
90	FISH20200727_c1_r0_Neolamprologus-pulcher-daffodil_sf	1970-01-03 21:00:00	6.675559133556659	1274.5002215820962	0.06935519610015511	0.5129071571017062	0.3005492085628809	0.49015665136110115	Neolamprologus pulcher daffodil	f	n
91	FISH20200727_c1_r0_Neolamprologus-pulcher-daffodil_sf	1970-01-03 21:30:00	5.813313623692758	1304.5004708880394	0.03888981219877015	0.7419533543847986	0.12040381979641307	0.5380680664044617	Neolamprologus pulcher daffodil	f	n
92	FISH20200727_c1_r0_Neolamprologus-pulcher-daffodil_sf	1970-01-03 22:00:00	5.788851307864772	1334.4998615035179	0.04298930807157498	0.6500470888039444	0.12392855526813552	0.6190698499313618	Neolamprologus pulcher daffodil	f	n
93	FISH20200727_c1_r0_Neolamprologus-pulcher-daffodil_sf	1970-01-03 22:30:00	6.043038218092157	1364.5	0.05301351650786616	0.6423664967870596	0.20141368531621073	0.4886503290904359	Neolamprologus pulcher daffodil	f	n
94	FISH20200727_c1_r0_Neolamprologus-pulcher-daffodil_sf	1970-01-03 23:00:00	7.009468012420617	1394.5003600908537	0.08182372167746939	0.5289457647775746	0.1875116030449777	0.5674833727279013	Neolamprologus pulcher daffodil	f	n
95	FISH20200727_c1_r0_Neolamprologus-pulcher-daffodil_sf	1970-01-03 23:30:00	5.996727738900128	1424.4996399091463	0.05800232674090078	0.5405794692814803	0.2631708357279455	0.5339600042677458	Neolamprologus pulcher daffodil	f	n
96	FISH20200727_c1_r0_Neolamprologus-pulcher-daffodil_sf	1970-01-04 00:00:00	7.989824053817246	14.499833813427875	0.11311766009306448	0.2393086638599601	0.3852216370688284	0.5173131529490954	Neolamprologus pulcher daffodil	f	n
97	FISH20200727_c1_r0_Neolamprologus-pulcher-daffodil_sf	1970-01-04 00:30:00	5.791834457509175	44.50013849648219	0.05285025760345687	0.6111018780122985	0.5128016210220301	0.47530152479498744	Neolamprologus pulcher daffodil	f	n
98	FISH20200727_c1_r0_Neolamprologus-pulcher-daffodil_sf	1970-01-04 01:00:00	6.098082118155138	74.50022158209617	0.062319964546864615	0.5161200974961223	0.37457364475484417	0.5470109883176958	Neolamprologus pulcher daffodil	f	n
99	FISH20200727_c1_r0_Neolamprologus-pulcher-daffodil_sf	1970-01-04 01:30:00	5.89441201472726	104.5005816852252	0.0557309844329954	0.6593540524070689	0.3171160380380327	0.5532568063038644	Neolamprologus pulcher daffodil	f	n
100	FISH20200727_c1_r0_Neolamprologus-pulcher-daffodil_sf	1970-01-04 02:00:00	6.03412432333063	134.49986150351782	0.047199601130131295	0.5790260927372445	0.18258059966650617	0.5807977576906629	Neolamprologus pulcher daffodil	f	n
101	FISH20200727_c1_r0_Neolamprologus-pulcher-daffodil_sf	1970-01-04 02:30:00	8.008638999913813	164.5001107910481	0.11965433192998005	0.28728118768003547	0.26849052905685117	0.5372943312939567	Neolamprologus pulcher daffodil	f	n
102	FISH20200727_c1_r0_Neolamprologus-pulcher-daffodil_sf	1970-01-04 03:00:00	7.510081752918196	194.5003600908537	0.10414935460639299	0.3686222369951803	0.2907379473172012	0.529352790550218	Neolamprologus pulcher daffodil	f	n
103	FISH20200727_c1_r0_Neolamprologus-pulcher-daffodil_sf	1970-01-04 03:30:00	6.357405272901727	224.4996399091463	0.07273835244584788	0.5333222536147582	0.3490278921342832	0.46266384903267044	Neolamprologus pulcher daffodil	f	n
104	FISH20200727_c1_r0_Neolamprologus-pulcher-daffodil_sf	1970-01-04 04:00:00	6.824746523554749	254.5	0.08597385331265234	0.48055617106137827	0.25408108551546527	0.5030362389311585	Neolamprologus pulcher daffodil	f	n
105	FISH20200727_c1_r0_Neolamprologus-pulcher-daffodil_sf	1970-01-04 04:30:00	6.733185508678232	284.5001384964822	0.08392886820674755	0.5239044928258823	0.3936666298752401	0.4665586778817965	Neolamprologus pulcher daffodil	f	n
106	FISH20200727_c1_r0_Neolamprologus-pulcher-daffodil_sf	1970-01-04 05:00:00	8.91635921891801	314.49952911196056	0.15522685723782617	0.2383247465514376	0.3497850767185965	0.48705673431451196	Neolamprologus pulcher daffodil	f	n
107	FISH20200727_c1_r0_Neolamprologus-pulcher-daffodil_sf	1970-01-04 05:30:00	6.771157902664677	344.4997784179038	0.08104365167294482	0.4704187901617549	0.22991499958559058	0.5172842369984662	Neolamprologus pulcher daffodil	f	n
108	FISH20200727_c1_r0_Neolamprologus-pulcher-daffodil_sf	1970-01-04 06:00:00	5.5581461160643135	374.49991690211067	0.04924934906653371	0.5752589884216941	0.21061397922172131	0.551663932643497	Neolamprologus pulcher daffodil	f	n
109	FISH20200727_c1_r0_Neolamprologus-pulcher-daffodil_sf	1970-01-04 06:30:00	7.565684362692177	404.5002215820962	0.10696875692444051	0.18756924440505207	0.12289808872756039	0.6062883024144268	Neolamprologus pulcher daffodil	f	n
110	FISH20200727_c1_r0_Neolamprologus-pulcher-daffodil_sf	1970-01-04 07:00:00	10.946480878455992	434.5003600908537	0.2168300925156501	0.20630435986925932	0.31865677653772384	0.5240208683421704	Neolamprologus pulcher daffodil	f	d
111	FISH20200727_c1_r0_Neolamprologus-pulcher-daffodil_sf	1970-01-04 07:30:00	28.110301900591605	464.4998061049249	0.5319926873857403	0.036396875519361806	0.48821396064275513	0.6300205501992213	Neolamprologus pulcher daffodil	f	d
112	FISH20200727_c1_r0_Neolamprologus-pulcher-daffodil_sf	1970-01-04 08:00:00	16.856547985358574	494.5	0.40455351207622425	0.0	0.706453661949542	0.5458068608838235	Neolamprologus pulcher daffodil	f	d
113	FISH20200727_c1_r0_Neolamprologus-pulcher-daffodil_sf	1970-01-04 08:30:00	16.008988788691425	524.5001938950751	0.3681790482521744	0.0	0.6599299181956837	0.5308324402305004	Neolamprologus pulcher daffodil	f	d
114	FISH20200727_c1_r0_Neolamprologus-pulcher-daffodil_sf	1970-01-04 09:00:00	15.40497890892823	554.4996399091463	0.3411445349288128	0.020940668107030082	0.562677113389363	0.6114699117532404	Neolamprologus pulcher daffodil	f	d
115	FISH20200727_c1_r0_Neolamprologus-pulcher-daffodil_sf	1970-01-04 09:30:00	12.677460647875478	584.4997784179038	0.2670618214048305	0.0009417239087081764	0.748264828005122	0.47536270675297315	Neolamprologus pulcher daffodil	f	d
116	FISH20200727_c1_r0_Neolamprologus-pulcher-daffodil_sf	1970-01-04 10:00:00	15.289627906916559	614.5000830978893	0.3250789429948479	0.0	0.7612499846702416	0.4950782453829348	Neolamprologus pulcher daffodil	f	d
117	FISH20200727_c1_r0_Neolamprologus-pulcher-daffodil_sf	1970-01-04 10:30:00	12.132566422853142	644.5002215820962	0.27116109018391316	0.0	0.7889776227454844	0.4345164637549203	Neolamprologus pulcher daffodil	f	d
118	FISH20200727_c1_r0_Neolamprologus-pulcher-daffodil_sf	1970-01-04 11:00:00	12.015644184881143	674.5004154894466	0.24513877347515373	0.0071464184809705835	0.7948568139023922	0.4862769791717217	Neolamprologus pulcher daffodil	f	d
119	FISH20200727_c1_r0_Neolamprologus-pulcher-daffodil_sf	1970-01-04 11:30:00	12.166675100766001	704.4998615035178	0.266467231732314	0.0	0.7977983457388096	0.47454165743356247	Neolamprologus pulcher daffodil	f	d
120	FISH20200727_c1_r0_Neolamprologus-pulcher-daffodil_sf	1970-01-04 12:00:00	11.6422669611148	734.5	0.24573454464879238	0.0	0.7665490516088947	0.4476034223783704	Neolamprologus pulcher daffodil	f	d
121	FISH20200727_c1_r0_Neolamprologus-pulcher-daffodil_sf	1970-01-04 12:30:00	11.174201542983255	764.5003046922608	0.2352224253503961	0.006315439587834469	0.7651067416704407	0.4835696365441968	Neolamprologus pulcher daffodil	f	d
122	FISH20200727_c1_r0_Neolamprologus-pulcher-daffodil_sf	1970-01-04 13:00:00	13.315051672077898	794.4996399091463	0.30219932413716694	0.0	0.6818062330606153	0.4796780328677812	Neolamprologus pulcher daffodil	f	d
123	FISH20200727_c1_r0_Neolamprologus-pulcher-daffodil_sf	1970-01-04 13:30:00	13.53146426694567	824.4997784179038	0.30279193441169955	0.0	0.6743454130814607	0.5631195450796487	Neolamprologus pulcher daffodil	f	d
124	FISH20200727_c1_r0_Neolamprologus-pulcher-daffodil_sf	1970-01-04 14:00:00	10.840746177872155	854.5001384964822	0.22369951803224197	0.036396875519361806	0.7434492221149526	0.5449882739645031	Neolamprologus pulcher daffodil	f	d
125	FISH20200727_c1_r0_Neolamprologus-pulcher-daffodil_sf	1970-01-04 14:30:00	12.533531510163915	884.5002215820962	0.282018612896078	0.0	0.6998032401730063	0.5195801378322716	Neolamprologus pulcher daffodil	f	d
126	FISH20200727_c1_r0_Neolamprologus-pulcher-daffodil_sf	1970-01-04 15:00:00	12.620941710430534	914.5004708880394	0.27261647554152124	0.010193341089136335	0.652190034653013	0.5558502082462758	Neolamprologus pulcher daffodil	f	d
127	FISH20200727_c1_r0_Neolamprologus-pulcher-daffodil_sf	1970-01-04 15:30:00	13.517044342519318	944.4998615035178	0.3059664284527173	0.0	0.6939883199655448	0.5094068805508276	Neolamprologus pulcher daffodil	f	d
128	FISH20200727_c1_r0_Neolamprologus-pulcher-daffodil_sf	1970-01-04 16:00:00	11.194718838920757	974.5	0.23000221582096167	0.0	0.7917955278263121	0.4827370060736736	Neolamprologus pulcher daffodil	f	d
129	FISH20200727_c1_r0_Neolamprologus-pulcher-daffodil_sf	1970-01-04 16:30:00	18.693311686972105	1004.5003046922608	0.42994847930862556	0.0	0.4532471398890585	0.5928910653354579	Neolamprologus pulcher daffodil	f	d
130	FISH20200727_c1_r0_Neolamprologus-pulcher-daffodil_sf	1970-01-04 17:00:00	16.969830670136357	1034.4996399091463	0.4173729987258324	0.0	0.5527456393107996	0.5392190733365734	Neolamprologus pulcher daffodil	f	d
131	FISH20200727_c1_r0_Neolamprologus-pulcher-daffodil_sf	1970-01-04 17:30:00	14.354944484622	1064.4997784179038	0.34029470418790164	0.0	0.6017872773818803	0.5316640174270303	Neolamprologus pulcher daffodil	f	d
132	FISH20200727_c1_r0_Neolamprologus-pulcher-daffodil_sf	1970-01-04 18:00:00	12.56787623539199	1094.5001384964821	0.28070467010137945	0.034901113511716805	0.6151228220635213	0.49228093703642123	Neolamprologus pulcher daffodil	f	d
133	FISH20200727_c1_r0_Neolamprologus-pulcher-daffodil_sf	1970-01-04 18:30:00	14.502858622961964	1124.5002215820962	0.28091070241524485	0.11267449590073123	0.34001002217323595	0.6937073690978723	Neolamprologus pulcher daffodil	f	d
134	FISH20200727_c1_r0_Neolamprologus-pulcher-daffodil_sf	1970-01-04 19:00:00	9.476019925200756	1154.5004708880394	0.1727328125865603	0.13561575535981385	0.23120856470703538	0.5480862350911093	Neolamprologus pulcher daffodil	f	n
135	FISH20200727_c1_r0_Neolamprologus-pulcher-daffodil_sf	1970-01-04 19:30:00	7.1457090666455025	1184.4998615035179	0.06260040994958728	0.4861780510775026	0.4310756398008879	0.4974439063599682	Neolamprologus pulcher daffodil	f	n
136	FISH20200727_c1_r0_Neolamprologus-pulcher-daffodil_sf	1970-01-04 20:00:00	7.468659969779278	1214.5	0.09079326390427653	0.4684799468202969	0.43279983778837405	0.5030259805007663	Neolamprologus pulcher daffodil	f	n
137	FISH20200727_c1_r0_Neolamprologus-pulcher-daffodil_sf	1970-01-04 20:30:00	7.801139644515263	1244.500304692261	0.10941222092958838	0.34103373774306134	0.40609446897911505	0.45092569509845154	Neolamprologus pulcher daffodil	f	n
138	FISH20200727_c1_r0_Neolamprologus-pulcher-daffodil_sf	1970-01-04 21:00:00	7.476379428681042	1274.4996399091463	0.08902553875131572	0.36950861448119215	0.32089534486892457	0.4815884315427279	Neolamprologus pulcher daffodil	f	n
139	FISH20200727_c1_r0_Neolamprologus-pulcher-daffodil_sf	1970-01-04 21:30:00	7.3141617181299985	1304.4997784179038	0.08481054730777753	0.39436073565255925	0.25421592710117624	0.4686269629506516	Neolamprologus pulcher daffodil	f	n
140	FISH20200727_c1_r0_Neolamprologus-pulcher-daffodil_sf	1970-01-04 22:00:00	4.9873416515906035	1334.5001384964821	0.013517256661680794	0.9361254224142707	0.05936731000925612	0.4542680768686303	Neolamprologus pulcher daffodil	f	n
141	FISH20200727_c1_r0_Neolamprologus-pulcher-daffodil_sf	1970-01-04 22:30:00	6.230185379901205	1364.5002215820962	0.05057611345003324	0.7137713272767561	0.13000652906023907	0.5511388524714611	Neolamprologus pulcher daffodil	f	n
142	FISH20200727_c1_r0_Neolamprologus-pulcher-daffodil_sf	1970-01-04 23:00:00	7.467155298271193	1394.5004708880394	0.09367902055287795	0.2957176887707052	0.40665876285215824	0.5092438707612376	Neolamprologus pulcher daffodil	f	n
143	FISH20200727_c1_r0_Neolamprologus-pulcher-daffodil_sf	1970-01-04 23:30:00	7.445759855878968	1424.4998615035179	0.09910808265470057	0.2901224308902554	0.4470312063233891	0.4927815120532874	Neolamprologus pulcher daffodil	f	n
144	FISH20200727_c1_r0_Neolamprologus-pulcher-daffodil_sf	1970-01-05 00:00:00	7.47176867985912	14.5	0.0875803235098604	0.3545867493906492	0.5104120327535622	0.5251843183478176	Neolamprologus pulcher daffodil	f	n
145	FISH20200727_c1_r0_Neolamprologus-pulcher-daffodil_sf	1970-01-05 00:30:00	6.998611875878781	44.50030469226082	0.0787214004764279	0.4942108470444851	0.4767449605253258	0.49610914651285937	Neolamprologus pulcher daffodil	f	n
146	FISH20200727_c1_r0_Neolamprologus-pulcher-daffodil_sf	1970-01-05 01:00:00	6.51354445240708	74.49963990914631	0.05617417317600133	0.5624619134673979	0.25887973895844435	0.4589840103246556	Neolamprologus pulcher daffodil	f	n
147	FISH20200727_c1_r0_Neolamprologus-pulcher-daffodil_sf	1970-01-05 01:30:00	7.462114060946112	104.49977841790383	0.10314646576556614	0.28977398626191003	0.3169362405975614	0.5434553522334732	Neolamprologus pulcher daffodil	f	n
148	FISH20200727_c1_r0_Neolamprologus-pulcher-daffodil_sf	1970-01-05 02:00:00	6.634453370069718	134.50013849648218	0.08271009916348125	0.361420419921334	0.4120680548454538	0.5178621990779202	Neolamprologus pulcher daffodil	f	n
149	FISH20200727_c1_r0_Neolamprologus-pulcher-daffodil_sf	1970-01-05 02:30:00	7.396306270012329	164.50022158209617	0.08730334588965212	0.4848770219366275	0.3809779064889713	0.5728558213514858	Neolamprologus pulcher daffodil	f	n
150	FISH20200727_c1_r0_Neolamprologus-pulcher-daffodil_sf	1970-01-05 03:00:00	5.674196769376354	194.50052628663232	0.05157608996731483	0.6389119716359204	0.06887408914775416	0.5678630839165504	Neolamprologus pulcher daffodil	f	n
151	FISH20200727_c1_r0_Neolamprologus-pulcher-daffodil_sf	1970-01-05 03:30:00	7.48007086690619	224.49986150351782	0.09329123040274777	0.4544900559525788	0.2536075796270207	0.5861953246665249	Neolamprologus pulcher daffodil	f	n
152	FISH20200727_c1_r0_Neolamprologus-pulcher-daffodil_sf	1970-01-05 04:00:00	6.543847654127321	254.5	0.06835807666740527	0.5	0.2125980310485567	0.5229200904178046	Neolamprologus pulcher daffodil	f	n
153	FISH20200727_c1_r0_Neolamprologus-pulcher-daffodil_sf	1970-01-05 04:30:00	7.341951450006113	284.5003600908537	0.07473270178937455	0.3874023599800565	0.32918346068666376	0.5402438717871454	Neolamprologus pulcher daffodil	f	n
154	FISH20200727_c1_r0_Neolamprologus-pulcher-daffodil_sf	1970-01-05 05:00:00	6.443094861352959	314.4996399091463	0.05512159991136225	0.5660628220043211	0.28537887351402214	0.4979431990020111	Neolamprologus pulcher daffodil	f	n
155	FISH20200727_c1_r0_Neolamprologus-pulcher-daffodil_sf	1970-01-05 05:30:00	7.009677370577281	344.49983381342787	0.06669621094615555	0.42682251274097055	0.3422891016283748	0.5593167449384916	Neolamprologus pulcher daffodil	f	n
156	FISH20200727_c1_r0_Neolamprologus-pulcher-daffodil_sf	1970-01-05 06:00:00	6.725325696116532	374.5001384964822	0.06553653537200155	0.5035732092404853	0.24062510968710102	0.5357701148187044	Neolamprologus pulcher daffodil	f	n
157	FISH20200727_c1_r0_Neolamprologus-pulcher-daffodil_sf	1970-01-05 06:30:00	7.2760761722722265	404.5002215820962	0.09384001772656769	0.37995789940172836	0.24256219944756902	0.5477258085694797	Neolamprologus pulcher daffodil	f	n
158	FISH20200727_c1_r0_Neolamprologus-pulcher-daffodil_sf	1970-01-05 07:00:00	8.997359757113754	434.5005262866323	0.14952080217162483	0.21217661071408786	0.40841787962096904	0.5093050400408644	Neolamprologus pulcher daffodil	f	d
159	FISH20200727_c1_r0_Neolamprologus-pulcher-daffodil_sf	1970-01-05 07:30:00	21.11897020680897	464.4998615035178	0.42490720735693316	0.0983325023544402	0.5005767479841893	0.6058512327212741	Neolamprologus pulcher daffodil	f	d
160	FISH20200727_c1_r0_Neolamprologus-pulcher-daffodil_sf	1970-01-05 08:00:00	15.27580357992121	494.50005539552404	0.337968092178152	0.0	0.71399782872099	0.47633169244039364	Neolamprologus pulcher daffodil	f	d
161	FISH20200727_c1_r0_Neolamprologus-pulcher-daffodil_sf	1970-01-05 08:30:00	14.124701557257326	524.5003600908537	0.29643787047808984	0.0	0.7359520903665231	0.4850605896462066	Neolamprologus pulcher daffodil	f	d
162	FISH20200727_c1_r0_Neolamprologus-pulcher-daffodil_sf	1970-01-05 09:00:00	15.529345899368952	554.4996399091463	0.3215334330508005	0.001274167636142042	0.6949911615985365	0.5219314244927328	Neolamprologus pulcher daffodil	f	d
163	FISH20200727_c1_r0_Neolamprologus-pulcher-daffodil_sf	1970-01-05 09:30:00	13.355765148896701	584.4998892089519	0.3056725016618657	0.0	0.6791088995657972	0.5322451959770601	Neolamprologus pulcher daffodil	f	d
164	FISH20200727_c1_r0_Neolamprologus-pulcher-daffodil_sf	1970-01-05 10:00:00	13.770700134971914	614.5001384964822	0.31006592432552216	0.0	0.7220644666236175	0.5159431251372096	Neolamprologus pulcher daffodil	f	d
165	FISH20200727_c1_r0_Neolamprologus-pulcher-daffodil_sf	1970-01-05 10:30:00	11.866737633654235	644.5002215820962	0.24119211167737648	0.0	0.7287393950800364	0.5115888856327828	Neolamprologus pulcher daffodil	f	d
166	FISH20200727_c1_r0_Neolamprologus-pulcher-daffodil_sf	1970-01-05 11:00:00	16.37937344195474	674.5005816852251	0.3795357597917013	0.011855298875408565	0.6157318577008825	0.5679646351797446	Neolamprologus pulcher daffodil	f	d
167	FISH20200727_c1_r0_Neolamprologus-pulcher-daffodil_sf	1970-01-05 11:30:00	19.14070311142814	704.4998615035178	0.4291728990083652	0.0	0.4183447999962837	0.6138878373415287	Neolamprologus pulcher daffodil	f	d
168	FISH20200727_c1_r0_Neolamprologus-pulcher-daffodil_sf	1970-01-05 12:00:00	14.911482314723438	734.500055395524	0.3132616884555728	0.05644803899844893	0.46579018163993935	0.6226437687761477	Neolamprologus pulcher daffodil	f	d
169	FISH20200727_c1_r0_Neolamprologus-pulcher-daffodil_sf	1970-01-05 12:30:00	17.13751746056328	764.5003600908537	0.37482687939726334	0.0186693257991247	0.4098517157804634	0.5982408479061226	Neolamprologus pulcher daffodil	f	d
170	FISH20200727_c1_r0_Neolamprologus-pulcher-daffodil_sf	1970-01-05 13:00:00	11.958638708224768	794.4996399091463	0.2327848872638635	0.1374439089247133	0.5789484078402113	0.6269153037586797	Neolamprologus pulcher daffodil	f	d
171	FISH20200727_c1_r0_Neolamprologus-pulcher-daffodil_sf	1970-01-05 13:30:00	12.855667955810304	824.4998892089519	0.25288056725016617	0.08503212940394417	0.5084794161227133	0.6422208976023924	Neolamprologus pulcher daffodil	f	d
172	FISH20200727_c1_r0_Neolamprologus-pulcher-daffodil_sf	1970-01-05 14:00:00	13.179532867070332	854.5001384964822	0.2629771203811423	0.034347127582959394	0.48602485916704957	0.6743123777896751	Neolamprologus pulcher daffodil	f	d
173	FISH20200727_c1_r0_Neolamprologus-pulcher-daffodil_sf	1970-01-05 14:30:00	12.500771680757813	884.5002215820962	0.24562375360070907	0.10159539109239973	0.5304907958856687	0.6525293955322496	Neolamprologus pulcher daffodil	f	d
174	FISH20200727_c1_r0_Neolamprologus-pulcher-daffodil_sf	1970-01-05 15:00:00	10.951943253313852	914.5005262866323	0.21727328125865603	0.12752756079995567	0.5901144276965904	0.6704328092010927	Neolamprologus pulcher daffodil	f	d
175	FISH20200727_c1_r0_Neolamprologus-pulcher-daffodil_sf	1970-01-05 15:30:00	13.503953931328667	944.4998615035178	0.22309013351060883	0.13827488781784944	0.6675451466815154	0.6200822335686745	Neolamprologus pulcher daffodil	f	d
176	FISH20200727_c1_r0_Neolamprologus-pulcher-daffodil_sf	1970-01-05 16:00:00	11.314023875000647	974.5	0.2144914690892976	0.10497451805894084	0.7026254138001383	0.60268628363105	Neolamprologus pulcher daffodil	f	d
177	FISH20200727_c1_r0_Neolamprologus-pulcher-daffodil_sf	1970-01-05 16:30:00	11.505096129143345	1004.5002492936679	0.22203756024596974	0.14835743172123428	0.5754302060193368	0.608735062897905	Neolamprologus pulcher daffodil	f	d
178	FISH20200727_c1_r0_Neolamprologus-pulcher-daffodil_sf	1970-01-05 17:00:00	12.496721453114965	1034.4996399091463	0.26652263032518975	0.08924713312281868	0.5332731455109548	0.6100866218553685	Neolamprologus pulcher daffodil	f	d
179	FISH20200727_c1_r0_Neolamprologus-pulcher-daffodil_sf	1970-01-05 17:30:00	9.913250197140323	1064.4997784179038	0.18795701307334367	0.19211167737646798	0.6745579035458145	0.5939636959278283	Neolamprologus pulcher daffodil	f	d
180	FISH20200727_c1_r0_Neolamprologus-pulcher-daffodil_sf	1970-01-05 18:00:00	9.073849920654535	1094.4999723007036	0.15805218547448896	0.22730042656916513	0.6228198481323176	0.6307735126377215	Neolamprologus pulcher daffodil	f	d
181	FISH20200727_c1_r0_Neolamprologus-pulcher-daffodil_sf	1970-01-05 18:30:00	12.530318972821183	1124.5002215820962	0.24828273875470863	0.10442056281852426	0.20920469105933742	0.7595908979271125	Neolamprologus pulcher daffodil	f	d
182	FISH20200727_c1_r0_Neolamprologus-pulcher-daffodil_sf	1970-01-05 19:00:00	6.228937897923806	1154.5003600908537	0.07124259043820287	0.5315494986427345	0.3665150817382971	0.5932034518452921	Neolamprologus pulcher daffodil	f	n
183	FISH20200727_c1_r0_Neolamprologus-pulcher-daffodil_sf	1970-01-05 19:30:00	5.529566269311125	1184.4996399091463	0.04498365741510166	0.6609606116004654	0.2763298728242878	0.5679855507133156	Neolamprologus pulcher daffodil	f	n
184	FISH20200727_c1_r0_Neolamprologus-pulcher-daffodil_sf	1970-01-05 20:00:00	5.93259973258642	1214.5	0.045202747617992464	0.6246953246177709	0.16079438872942567	0.6028017825048719	Neolamprologus pulcher daffodil	f	n
185	FISH20200727_c1_r0_Neolamprologus-pulcher-daffodil_sf	1970-01-05 20:30:00	5.54659517741332	1244.5001384964821	0.034901113511716805	0.7364688936901003	0.3221503238703214	0.6160922396830258	Neolamprologus pulcher daffodil	f	n
186	FISH20200727_c1_r0_Neolamprologus-pulcher-daffodil_sf	1970-01-05 21:00:00	5.373741622771091	1274.5002215820962	0.04309771770440948	0.7059051628628407	0.5501800988831218	0.5997192524066371	Neolamprologus pulcher daffodil	f	n
187	FISH20200727_c1_r0_Neolamprologus-pulcher-daffodil_sf	1970-01-05 21:30:00	5.784018604416842	1304.5005816852251	0.04636862223699518	0.6138718076560855	0.30140481950843095	0.5767326935821704	Neolamprologus pulcher daffodil	f	n
188	FISH20200727_c1_r0_Neolamprologus-pulcher-daffodil_sf	1970-01-05 22:00:00	5.265057260060034	1334.4998615035179	0.04398648274333832	0.6560855354274001	0.20578082202207515	0.4738710997851769	Neolamprologus pulcher daffodil	f	n
189	FISH20200727_c1_r0_Neolamprologus-pulcher-daffodil_sf	1970-01-05 22:30:00	5.280768240945446	1364.5	0.038499889208951914	0.6693441169953468	0.1984308372081989	0.4816622222017047	Neolamprologus pulcher daffodil	f	n
190	FISH20200727_c1_r0_Neolamprologus-pulcher-daffodil_sf	1970-01-05 23:00:00	5.612976394234113	1394.500304692261	0.04348789540745665	0.647997340867542	0.15311260800082757	0.5344163886478006	Neolamprologus pulcher daffodil	f	n
191	FISH20200727_c1_r0_Neolamprologus-pulcher-daffodil_sf	1970-01-05 23:30:00	6.384195197242819	1424.4996399091463	0.06309899728546894	0.5638468782892915	0.3012353357598756	0.49729248353943867	Neolamprologus pulcher daffodil	f	n
192	FISH20200727_c1_r0_Neolamprologus-pulcher-daffodil_sf	1970-01-06 00:00:00	6.108214042355896	14.499778417903833	0.04381785951695103	0.6251938843341458	0.16279808923499967	0.505139153043465	Neolamprologus pulcher daffodil	f	n
193	FISH20200727_c1_r0_Neolamprologus-pulcher-daffodil_sf	1970-01-06 00:30:00	5.354054394117455	44.50002769929644	0.03767104315550385	0.7314276217384078	0.20976138007621287	0.4470921637664441	Neolamprologus pulcher daffodil	f	n
194	FISH20200727_c1_r0_Neolamprologus-pulcher-daffodil_sf	1970-01-06 01:00:00	6.433966995156397	74.50022158209617	0.06281852426323953	0.4981719477066253	0.1519553668536927	0.5793510747757473	Neolamprologus pulcher daffodil	f	n
195	FISH20200727_c1_r0_Neolamprologus-pulcher-daffodil_sf	1970-01-06 01:30:00	5.8106677343828395	104.50036009085369	0.04947094343803667	0.6295496094399202	0.17772587507574858	0.5009158721072154	Neolamprologus pulcher daffodil	f	n
196	FISH20200727_c1_r0_Neolamprologus-pulcher-daffodil_sf	1970-01-06 02:00:00	7.340678596642256	134.49975070633207	0.10381696304913855	0.35704393108415045	0.19735050943446594	0.5030846885470729	Neolamprologus pulcher daffodil	f	n
197	FISH20200727_c1_r0_Neolamprologus-pulcher-daffodil_sf	1970-01-06 02:30:00	6.882845771675261	164.5	0.09594504764015067	0.4047750941723909	0.3518032828825318	0.4527508237519567	Neolamprologus pulcher daffodil	f	n
198	FISH20200727_c1_r0_Neolamprologus-pulcher-daffodil_sf	1970-01-06 03:00:00	5.571668963642277	194.50013849648218	0.03872361642014293	0.6613484017505955	0.30784733754785365	0.46877571161544884	Neolamprologus pulcher daffodil	f	n
199	FISH20200727_c1_r0_Neolamprologus-pulcher-daffodil_sf	1970-01-06 03:30:00	5.221764255533707	224.49952911196056	0.04348789540745665	0.6200764500581685	0.19834504104359288	0.5084234073417512	Neolamprologus pulcher daffodil	f	n
200	FISH20200727_c1_r0_Neolamprologus-pulcher-daffodil_sf	1970-01-06 04:00:00	5.633393312275981	254.49977841790383	0.051019277642366495	0.7049080434300908	0.07663695887876006	0.48445661863669875	Neolamprologus pulcher daffodil	f	n
201	FISH20200727_c1_r0_Neolamprologus-pulcher-daffodil_sf	1970-01-06 04:30:00	6.534528259977682	284.4998615035178	0.07545288349675919	0.5550385020220486	0.1934239755806424	0.5023851530745126	Neolamprologus pulcher daffodil	f	n
202	FISH20200727_c1_r0_Neolamprologus-pulcher-daffodil_sf	1970-01-06 05:00:00	6.228303222851444	314.5001107910481	0.06503434522490582	0.4795590516286284	0.2813819343778713	0.4657406894485929	Neolamprologus pulcher daffodil	f	n
203	FISH20200727_c1_r0_Neolamprologus-pulcher-daffodil_sf	1970-01-06 05:30:00	6.89874503348615	344.5003600908537	0.09074289513046369	0.34673979280926265	0.2656044303650239	0.5458917070358268	Neolamprologus pulcher daffodil	f	n
204	FISH20200727_c1_r0_Neolamprologus-pulcher-daffodil_sf	1970-01-06 06:00:00	6.1033046921887415	374.4996399091463	0.06625671707938618	0.4393662400975015	0.2577027831660979	0.5902225074223875	Neolamprologus pulcher daffodil	f	n
205	FISH20200727_c1_r0_Neolamprologus-pulcher-daffodil_sf	1970-01-06 06:30:00	5.962297415721315	404.4998892089519	0.04775094172390871	0.5310214934633282	0.1407898915431749	0.5539847975190899	Neolamprologus pulcher daffodil	f	n
206	FISH20200727_c1_r0_Neolamprologus-pulcher-daffodil_sf	1970-01-06 07:00:00	5.886774608515272	434.5001384964822	0.04974793640241538	0.5441803778184034	0.10741707866726996	0.6103602806451632	Neolamprologus pulcher daffodil	f	d
207	FISH20200727_c1_r0_Neolamprologus-pulcher-daffodil_sf	1970-01-06 07:30:00	24.036615038717592	464.5002215820962	0.4278196321737204	0.06392643474407268	0.4336811916173951	0.6857568062975838	Neolamprologus pulcher daffodil	f	d
208	FISH20200727_c1_r0_Neolamprologus-pulcher-daffodil_sf	1970-01-06 08:00:00	12.295789565425784	494.5005262866323	0.1969419976732591	0.24862888482632542	0.5714126979495265	0.702842589001942	Neolamprologus pulcher daffodil	f	d
209	FISH20200727_c1_r0_Neolamprologus-pulcher-daffodil_sf	1970-01-06 08:30:00	11.356051460118872	524.4998615035178	0.17445016896570828	0.22658024486178052	0.613853887691407	0.6593244936671029	Neolamprologus pulcher daffodil	f	d
210	FISH20200727_c1_r0_Neolamprologus-pulcher-daffodil_sf	1970-01-06 09:00:00	15.17066350509485	554.5	0.3545867493906492	0.07705517394194548	0.5309695125870486	0.7166806694241357	Neolamprologus pulcher daffodil	f	d
211	FISH20200727_c1_r0_Neolamprologus-pulcher-daffodil_sf	1970-01-06 09:30:00	18.031187327805707	584.5002492936679	0.44750983325023547	0.0	0.6048161358762516	0.6881774529778881	Neolamprologus pulcher daffodil	f	d
212	FISH20200727_c1_r0_Neolamprologus-pulcher-daffodil_sf	1970-01-06 10:00:00	20.099916602962992	614.4996399091463	0.48590105811312395	0.0	0.6383896495975468	0.6748733526612968	Neolamprologus pulcher daffodil	f	d
213	FISH20200727_c1_r0_Neolamprologus-pulcher-daffodil_sf	1970-01-06 10:30:00	14.73924188971801	644.4997784179038	0.32971415909594504	0.08065588300465322	0.6505785660762954	0.6824605460767729	Neolamprologus pulcher daffodil	f	d
214	FISH20200727_c1_r0_Neolamprologus-pulcher-daffodil_sf	1970-01-06 11:00:00	13.840744247904409	674.4999723007036	0.24259043820286966	0.114841283031411	0.6302746755270666	0.6680650707768543	Neolamprologus pulcher daffodil	f	d
215	FISH20200727_c1_r0_Neolamprologus-pulcher-daffodil_sf	1970-01-06 11:30:00	17.187516488147413	704.5002215820962	0.3376911145579437	0.0435962774207844	0.547564183866528	0.6520442430144634	Neolamprologus pulcher daffodil	f	d
216	FISH20200727_c1_r0_Neolamprologus-pulcher-daffodil_sf	1970-01-06 12:00:00	14.835299911863261	734.5003600908537	0.2900116337045039	0.0848152456927594	0.6566131473039498	0.6245407646516004	Neolamprologus pulcher daffodil	f	d
217	FISH20200727_c1_r0_Neolamprologus-pulcher-daffodil_sf	1970-01-06 12:30:00	14.438517205751134	764.4996953077392	0.24973685668384024	0.12459143537754142	0.5555137173412361	0.6203892820770666	Neolamprologus pulcher daffodil	f	d
218	FISH20200727_c1_r0_Neolamprologus-pulcher-daffodil_sf	1970-01-06 13:00:00	15.395867177182687	794.5	0.2908265012187015	0.07877243518723687	0.521889378837101	0.6199821983587639	Neolamprologus pulcher daffodil	f	d
219	FISH20200727_c1_r0_Neolamprologus-pulcher-daffodil_sf	1970-01-06 13:30:00	14.001128303901798	824.5001384964822	0.27006814026923714	0.12425904382028696	0.5890996739185572	0.5816465558366832	Neolamprologus pulcher daffodil	f	d
220	FISH20200727_c1_r0_Neolamprologus-pulcher-daffodil_sf	1970-01-06 14:00:00	13.336181277201367	854.4994183147749	0.2610935682233671	0.1402692371613761	0.5863547033340091	0.6059167636585349	Neolamprologus pulcher daffodil	f	d
221	FISH20200727_c1_r0_Neolamprologus-pulcher-daffodil_sf	1970-01-06 14:30:00	15.467023014421065	884.4997784179038	0.2873919787281188	0.1121759361843563	0.6222826592557832	0.5834750663720447	Neolamprologus pulcher daffodil	f	d
222	FISH20200727_c1_r0_Neolamprologus-pulcher-daffodil_sf	1970-01-06 15:00:00	14.967351330280664	914.4998615035178	0.28574594205307186	0.09722453049692538	0.6165438970679339	0.5894945994066274	Neolamprologus pulcher daffodil	f	d
223	FISH20200727_c1_r0_Neolamprologus-pulcher-daffodil_sf	1970-01-06 15:30:00	10.35506147124576	943.5846254770993	0.15463979007633588	0.29138835877862596	0.7182546908688447	0.633873824922231	Neolamprologus pulcher daffodil	f	d
224	FISH20200727_c1_r0_Neolamprologus-pulcher-daffodil_sf	1970-01-06 16:00:00	14.967144106788755	974.4996399091463	0.26342030912414827	0.13833028641072517	0.6586658094685869	0.5986209982211048	Neolamprologus pulcher daffodil	f	d
225	FISH20200727_c1_r0_Neolamprologus-pulcher-daffodil_sf	1970-01-06 16:30:00	15.786674918366456	1004.4998338134279	0.2624085973853313	0.10043208508752492	0.6614335198738851	0.6351423776100836	Neolamprologus pulcher daffodil	f	d
226	FISH20200727_c1_r0_Neolamprologus-pulcher-daffodil_sf	1970-01-06 17:00:00	16.910635759962105	1034.5001384964821	0.32712869093125035	0.06747548612265249	0.5646892787371027	0.586905112013462	Neolamprologus pulcher daffodil	f	d
227	FISH20200727_c1_r0_Neolamprologus-pulcher-daffodil_sf	1970-01-06 17:30:00	15.807356065313513	1064.5002215820962	0.2889430534012852	0.07489474850432085	0.5309227949315949	0.6157168442970802	Neolamprologus pulcher daffodil	f	d
228	FISH20200727_c1_r0_Neolamprologus-pulcher-daffodil_sf	1970-01-06 18:00:00	16.40548457407566	1094.5003600908537	0.3187081048141377	0.07146418480970583	0.5647024799539531	0.5839835230222187	Neolamprologus pulcher daffodil	f	d
229	FISH20200727_c1_r0_Neolamprologus-pulcher-daffodil_sf	1970-01-06 18:30:00	15.27629664273742	1124.4998615035179	0.33338873192620905	0.029638247188521413	0.24747207949135064	0.6541870122592088	Neolamprologus pulcher daffodil	f	d
230	FISH20200727_c1_r0_Neolamprologus-pulcher-daffodil_sf	1970-01-06 19:00:00	8.128456364699408	1154.5	0.11871260802127188	0.38062264569022825	0.290319378453772	0.5172278156313896	Neolamprologus pulcher daffodil	f	n
231	FISH20200727_c1_r0_Neolamprologus-pulcher-daffodil_sf	1970-01-06 19:30:00	8.725570551797901	1184.5001384964821	0.1581075840673647	0.18525289457647776	0.41554928550616577	0.5239013510075272	Neolamprologus pulcher daffodil	f	n
232	FISH20200727_c1_r0_Neolamprologus-pulcher-daffodil_sf	1970-01-06 20:00:00	8.533640730335906	1214.4995291119606	0.1374439089247133	0.2094066810703008	0.5708717158889436	0.4813735055203722	Neolamprologus pulcher daffodil	f	n
233	FISH20200727_c1_r0_Neolamprologus-pulcher-daffodil_sf	1970-01-06 20:30:00	8.3345130382944	1244.4997784179038	0.11223133170839796	0.24767338799025038	0.3110658479405641	0.44192561509548856	Neolamprologus pulcher daffodil	f	n
234	FISH20200727_c1_r0_Neolamprologus-pulcher-daffodil_sf	1970-01-06 21:00:00	7.842087333610778	1274.4998615035179	0.11096338153010914	0.3856296050080328	0.4444582588518276	0.49728066004345794	Neolamprologus pulcher daffodil	f	n
235	FISH20200727_c1_r0_Neolamprologus-pulcher-daffodil_sf	1970-01-06 21:30:00	7.88712749673436	1304.500055395524	0.11228672723243961	0.29703079991136716	0.6261434312748718	0.4892268528776975	Neolamprologus pulcher daffodil	f	n
236	FISH20200727_c1_r0_Neolamprologus-pulcher-daffodil_sf	1970-01-06 22:00:00	7.0997432975400665	1334.5003600908537	0.06548113677912581	0.5230735139327461	0.14927441587257764	0.40712316902520784	Neolamprologus pulcher daffodil	f	n
237	FISH20200727_c1_r0_Neolamprologus-pulcher-daffodil_sf	1970-01-06 22:30:00	8.470332705954066	1364.4996399091463	0.12819234391446457	0.2900116337045039	0.5571791713131693	0.422185751481921	Neolamprologus pulcher daffodil	f	n
238	FISH20200727_c1_r0_Neolamprologus-pulcher-daffodil_sf	1970-01-06 23:00:00	7.554317495527081	1394.4997784179038	0.07328827830711279	0.4392311101263018	0.26898850733165536	0.4369801540405881	Neolamprologus pulcher daffodil	f	n
239	FISH20200727_c1_r0_Neolamprologus-pulcher-daffodil_sf	1970-01-06 23:30:00	7.854494557154681	1424.5001384964821	0.09727992908980113	0.3274056838956291	0.2882373457561451	0.45502743512720706	Neolamprologus pulcher daffodil	f	n
240	FISH20200727_c1_r0_Neolamprologus-pulcher-daffodil_sf	1970-01-07 00:00:00	8.122855466566676	14.500221582096167	0.11156658541989807	0.2726567693330379	0.2791817066219246	0.45966090245463764	Neolamprologus pulcher daffodil	f	n
241	FISH20200727_c1_r0_Neolamprologus-pulcher-daffodil_sf	1970-01-07 00:30:00	8.564207243169404	44.50041548944657	0.11473048584565952	0.3760456484405296	0.2670865013082107	0.4358331050706156	Neolamprologus pulcher daffodil	f	n
242	FISH20200727_c1_r0_Neolamprologus-pulcher-daffodil_sf	1970-01-07 01:00:00	7.6147690538428625	74.4998615035178	0.10309678134175392	0.409118608387347	0.5141404908315305	0.4681883839409727	Neolamprologus pulcher daffodil	f	n
243	FISH20200727_c1_r0_Neolamprologus-pulcher-daffodil_sf	1970-01-07 01:30:00	7.170713017411269	104.5	0.06979836029248837	0.40987148238422333	0.13333602206009088	0.45657074264881237	Neolamprologus pulcher daffodil	f	n
244	FISH20200727_c1_r0_Neolamprologus-pulcher-daffodil_sf	1970-01-07 02:00:00	8.635278215000657	134.50019389507506	0.12209849869813306	0.23943271840895242	0.17819834895277098	0.42346831867322277	Neolamprologus pulcher daffodil	f	n
245	FISH20200727_c1_r0_Neolamprologus-pulcher-daffodil_sf	1970-01-07 02:30:00	8.331826886746093	164.4996399091463	0.10924602515096117	0.4348789540745665	0.11779654422731818	0.44819891736787093	Neolamprologus pulcher daffodil	f	n
246	FISH20200727_c1_r0_Neolamprologus-pulcher-daffodil_sf	1970-01-07 03:00:00	8.503390722556508	194.49977841790383	0.12475072014181254	0.2534899180146244	0.41752572363519086	0.4438406607451151	Neolamprologus pulcher daffodil	f	n
247	FISH20200727_c1_r0_Neolamprologus-pulcher-daffodil_sf	1970-01-07 03:30:00	9.252970087510487	224.49997230070358	0.1521799346296604	0.23079053792033682	0.3943037736473323	0.5351961027401565	Neolamprologus pulcher daffodil	f	n
248	FISH20200727_c1_r0_Neolamprologus-pulcher-daffodil_sf	1970-01-07 04:00:00	8.674221087572043	254.50022158209617	0.12945933968535342	0.2416906713937514	0.35852347882199687	0.47076340930726585	Neolamprologus pulcher daffodil	f	n
249	FISH20200727_c1_r0_Neolamprologus-pulcher-daffodil_sf	1970-01-07 04:30:00	9.136948367544955	284.5003600908537	0.15760899673148301	0.1816519860395546	0.48764981407640234	0.5807444108975279	Neolamprologus pulcher daffodil	f	n
250	FISH20200727_c1_r0_Neolamprologus-pulcher-daffodil_sf	1970-01-07 05:00:00	7.900253663067424	314.49975070633207	0.09118608387346962	0.3489557365242923	0.2774277481825293	0.43683790987265225	Neolamprologus pulcher daffodil	f	n
251	FISH20200727_c1_r0_Neolamprologus-pulcher-daffodil_sf	1970-01-07 05:30:00	8.084363763978702	344.5	0.09888101041435853	0.2699423886549967	0.2048195585949309	0.3994238480808491	Neolamprologus pulcher daffodil	f	n
252	FISH20200727_c1_r0_Neolamprologus-pulcher-daffodil_sf	1970-01-07 06:00:00	8.219914971232798	374.5001384964822	0.10270899119162373	0.14104481746163647	0.1648324869189536	0.44567885846069616	Neolamprologus pulcher daffodil	f	n
253	FISH20200727_c1_r0_Neolamprologus-pulcher-daffodil_sf	1970-01-07 06:30:00	7.582967978932487	404.4994737133677	0.09223865713810869	0.2995401916791314	0.3431123479234648	0.498470575652928	Neolamprologus pulcher daffodil	f	n
254	FISH20200727_c1_r0_Neolamprologus-pulcher-daffodil_sf	1970-01-07 07:00:00	7.561004286068426	434.4997784179038	0.09090405495235986	0.3155329049412807	0.48771852688501893	0.4778358917858713	Neolamprologus pulcher daffodil	f	d
255	FISH20200727_c1_r0_Neolamprologus-pulcher-daffodil_sf	1970-01-07 07:30:00	10.122702962245533	464.4998615035178	0.19323029195058444	0.18962938341366128	0.5254671983240012	0.72205803977209	Neolamprologus pulcher daffodil	f	d
256	FISH20200727_c1_r0_Neolamprologus-pulcher-daffodil_sf	1970-01-07 08:00:00	11.574697968245701	494.5001107910481	0.22756481276312873	0.026035896299578993	0.6687661640756326	0.5908341693954021	Neolamprologus pulcher daffodil	f	d
257	FISH20200727_c1_r0_Neolamprologus-pulcher-daffodil_sf	1970-01-07 08:30:00	12.0388642308165	524.5003600908537	0.21256440086421804	0.13328901445903274	0.587073230717264	0.6560695295574781	Neolamprologus pulcher daffodil	f	d
258	FISH20200727_c1_r0_Neolamprologus-pulcher-daffodil_sf	1970-01-07 09:00:00	10.526518019434752	554.4996399091463	0.18669325799124703	0.13561575535981385	0.6303721305326195	0.6231703332328192	Neolamprologus pulcher daffodil	f	d
259	FISH20200727_c1_r0_Neolamprologus-pulcher-daffodil_sf	1970-01-07 09:30:00	12.205648550717264	584.4998892089519	0.2425769997784179	0.12619100376689563	0.635835745082483	0.6193793418806671	Neolamprologus pulcher daffodil	f	d
260	FISH20200727_c1_r0_Neolamprologus-pulcher-daffodil_sf	1970-01-07 10:00:00	13.785768556269252	607.0832236842106	0.2825657894736842	0.04912280701754386	0.5014308792018269	0.6351468587556909	Neolamprologus pulcher daffodil	f	d
261	FISH20200727_c2_r0_Neolamprologus-pulcher-daffodil_sf	1970-01-02 00:00:00	7.256325482665292	14.500637083818072	0.07650545676139826	0.5535981386072794	0.17339394846275033	0.6088363318126779	Neolamprologus pulcher daffodil	f	n
262	FISH20200727_c2_r0_Neolamprologus-pulcher-daffodil_sf	1970-01-02 00:30:00	7.712226924229958	44.50036009085369	0.08226691042047532	0.5507728103706165	0.22029860630151882	0.5776500356186116	Neolamprologus pulcher daffodil	f	n
263	FISH20200727_c2_r0_Neolamprologus-pulcher-daffodil_sf	1970-01-02 01:00:00	6.869288882396356	74.50002769929644	0.05384743227522021	0.6619023876793529	0.13076428766182607	0.5688707009044605	Neolamprologus pulcher daffodil	f	n
264	FISH20200727_c2_r0_Neolamprologus-pulcher-daffodil_sf	1970-01-02 01:30:00	6.852822219040805	104.49975070633207	0.08370727383524458	0.592155559248795	0.18789945884840906	0.5927216864991237	Neolamprologus pulcher daffodil	f	n
265	FISH20200727_c2_r0_Neolamprologus-pulcher-daffodil_sf	1970-01-02 02:00:00	6.523719927430591	134.49947371336768	0.04221372777131461	0.6163093457426181	0.13320330435848932	0.6170578978747635	Neolamprologus pulcher daffodil	f	n
266	FISH20200727_c2_r0_Neolamprologus-pulcher-daffodil_sf	1970-01-02 02:30:00	7.968926925146675	164.5	0.06708397961444715	0.5682472856193219	0.16888734579826972	0.6628269026532209	Neolamprologus pulcher daffodil	f	n
267	FISH20200727_c2_r0_Neolamprologus-pulcher-daffodil_sf	1970-01-02 03:00:00	7.223636161323858	194.50052628663232	0.06287740291396599	0.6172511218215058	0.09880082746965588	0.6663240251494938	Neolamprologus pulcher daffodil	f	n
268	FISH20200727_c2_r0_Neolamprologus-pulcher-daffodil_sf	1970-01-02 03:30:00	7.831085003241	224.5003600908537	0.046479419422746665	0.683507838900892	0.12639445366549693	0.7803747162991397	Neolamprologus pulcher daffodil	f	n
269	FISH20200727_c2_r0_Neolamprologus-pulcher-daffodil_sf	1970-01-02 04:00:00	9.426855306066988	254.50002769929642	0.08952412608719738	0.39421638690377264	0.12547391919021159	0.7247307860230536	Neolamprologus pulcher daffodil	f	n
270	FISH20200727_c2_r0_Neolamprologus-pulcher-daffodil_sf	1970-01-02 04:30:00	10.108344757669277	284.49975070633207	0.11860838734696139	0.2930031577197939	0.16169972937491867	0.6810822346962506	Neolamprologus pulcher daffodil	f	n
271	FISH20200727_c2_r0_Neolamprologus-pulcher-daffodil_sf	1970-01-02 05:00:00	9.592576555564552	314.4994737133677	0.10536812364965929	0.3774860118552989	0.15097629669672874	0.7020833897691242	Neolamprologus pulcher daffodil	f	n
272	FISH20200727_c2_r0_Neolamprologus-pulcher-daffodil_sf	1970-01-02 05:30:00	8.142295820557106	344.5	0.06376024817194771	0.6223133170839796	0.158457201142134	0.7370492951834592	Neolamprologus pulcher daffodil	f	n
273	FISH20200727_c2_r0_Neolamprologus-pulcher-daffodil_sf	1970-01-02 06:00:00	8.674064669619494	374.5005262866323	0.09844329954019168	0.3838014514431333	0.18999286849905325	0.6285379248381362	Neolamprologus pulcher daffodil	f	n
274	FISH20200727_c2_r0_Neolamprologus-pulcher-daffodil_sf	1970-01-02 06:30:00	11.80172798702503	404.50024929366793	0.1648662123982051	0.2751094122209296	0.13149900903548753	0.812021763105367	Neolamprologus pulcher daffodil	f	n
275	FISH20200727_c2_r0_Neolamprologus-pulcher-daffodil_sf	1970-01-02 07:00:00	20.370932337730935	434.4999723007036	0.3422525067863276	0.12486842834192012	0.2212802528895964	0.7373616671571326	Neolamprologus pulcher daffodil	f	d
276	FISH20200727_c2_r0_Neolamprologus-pulcher-daffodil_sf	1970-01-02 07:30:00	47.600427315152395	464.4996399091463	0.7267187413439699	0.011744501689657082	0.4496803284480366	0.5387605822157837	Neolamprologus pulcher daffodil	f	d
277	FISH20200727_c2_r0_Neolamprologus-pulcher-daffodil_sf	1970-01-02 08:00:00	50.67607924690148	494.49936291618195	0.7278821117943605	0.0	0.6174946480542495	0.5613330570623356	Neolamprologus pulcher daffodil	f	d
278	FISH20200727_c2_r0_Neolamprologus-pulcher-daffodil_sf	1970-01-02 08:30:00	32.68928624081209	524.4998892089519	0.5454797252382008	0.021881231996454687	0.5908717689507877	0.4364813578866876	Neolamprologus pulcher daffodil	f	d
279	FISH20200727_c2_r0_Neolamprologus-pulcher-daffodil_sf	1970-01-02 09:00:00	25.06562714152541	554.5004708880394	0.4758185142097391	0.0017173563791479697	0.5808235404984338	0.4687792322145522	Neolamprologus pulcher daffodil	f	d
280	FISH20200727_c2_r0_Neolamprologus-pulcher-daffodil_sf	1970-01-02 09:30:00	27.0571831620306	584.5001384964822	0.4917179103650767	0.0	0.6420406778132811	0.5018141452863472	Neolamprologus pulcher daffodil	f	d
281	FISH20200727_c2_r0_Neolamprologus-pulcher-daffodil_sf	1970-01-02 10:00:00	25.45054704899061	614.4998615035178	0.4360977231178328	0.008475984709988366	0.6000367754982833	0.523107973321787	Neolamprologus pulcher daffodil	f	d
282	FISH20200727_c2_r0_Neolamprologus-pulcher-daffodil_sf	1970-01-02 10:30:00	20.015963992440454	644.4995291119606	0.39925765885546505	0.0	0.5486754709028318	0.5631373248141491	Neolamprologus pulcher daffodil	f	d
283	FISH20200727_c2_r0_Neolamprologus-pulcher-daffodil_sf	1970-01-02 11:00:00	20.588640235759392	674.5001107910481	0.3948592953689342	0.012187015289164636	0.5985522350220918	0.5522657379415901	Neolamprologus pulcher daffodil	f	d
284	FISH20200727_c2_r0_Neolamprologus-pulcher-daffodil_sf	1970-01-02 11:30:00	33.4977768462639	704.5006370838181	0.76560855354274	0.0	0.6312797563443331	0.8130786098982696	Neolamprologus pulcher daffodil	f	d
285	FISH20200727_c2_r0_Neolamprologus-pulcher-daffodil_sf	1970-01-02 12:00:00	31.316050484895815	734.5003600908537	0.6978560744557089	0.0	0.6111432618454944	0.7561038951935608	Neolamprologus pulcher daffodil	f	d
286	FISH20200727_c2_r0_Neolamprologus-pulcher-daffodil_sf	1970-01-02 12:30:00	23.16080334993292	764.5000276992964	0.5933743282920614	0.0	0.6043818895975932	0.7550452390658097	Neolamprologus pulcher daffodil	f	d
287	FISH20200727_c2_r0_Neolamprologus-pulcher-daffodil_sf	1970-01-02 13:00:00	31.211258137192743	794.4997507063321	0.6265580854246302	0.0	0.6802368569810539	0.6922944165595205	Neolamprologus pulcher daffodil	f	d
288	FISH20200727_c2_r0_Neolamprologus-pulcher-daffodil_sf	1970-01-02 13:30:00	23.553121417375063	824.4994737133677	0.4718298155226857	0.0	0.6200555030813253	0.5665856309716699	Neolamprologus pulcher daffodil	f	d
289	FISH20200727_c2_r0_Neolamprologus-pulcher-daffodil_sf	1970-01-02 14:00:00	15.630924597897096	854.5	0.34821626412585865	0.0	0.6848302356712045	0.6843264761878707	Neolamprologus pulcher daffodil	f	d
290	FISH20200727_c2_r0_Neolamprologus-pulcher-daffodil_sf	1970-01-02 14:30:00	15.22401787733768	884.5005262866323	0.32624231344523846	0.0324635754251842	0.6470097453988883	0.6464252546213411	Neolamprologus pulcher daffodil	f	d
291	FISH20200727_c2_r0_Neolamprologus-pulcher-daffodil_sf	1970-01-02 15:00:00	17.67301684414328	914.5002492936679	0.378316990748435	0.0008309788931361143	0.6303378784056163	0.6428314234376934	Neolamprologus pulcher daffodil	f	d
292	FISH20200727_c2_r0_Neolamprologus-pulcher-daffodil_sf	1970-01-02 15:30:00	13.236815219891694	944.4999723007036	0.2729488670987757	0.005927649437704283	0.6219163733596939	0.6432330252732247	Neolamprologus pulcher daffodil	f	d
293	FISH20200727_c2_r0_Neolamprologus-pulcher-daffodil_sf	1970-01-02 16:00:00	11.773262265308981	974.4996399091463	0.2103484571491884	0.06043986482743338	0.5939279593543749	0.7204770526581963	Neolamprologus pulcher daffodil	f	d
294	FISH20200727_c2_r0_Neolamprologus-pulcher-daffodil_sf	1970-01-02 16:30:00	10.885531677756065	1004.4993629161819	0.1897955791922885	0.06636751426513766	0.7188820090802255	0.7032018556332225	Neolamprologus pulcher daffodil	f	d
295	FISH20200727_c2_r0_Neolamprologus-pulcher-daffodil_sf	1970-01-02 17:00:00	11.348791985285413	1034.499889208952	0.20446487923775758	0.12547086195435408	0.6581420676369589	0.7303311779241335	Neolamprologus pulcher daffodil	f	d
296	FISH20200727_c2_r0_Neolamprologus-pulcher-daffodil_sf	1970-01-02 17:30:00	11.691007236503921	1064.5004708880394	0.22375491662511773	0.08038335826270013	0.6346188281088115	0.7353319947102591	Neolamprologus pulcher daffodil	f	d
297	FISH20200727_c2_r0_Neolamprologus-pulcher-daffodil_sf	1970-01-02 18:00:00	14.482290653697422	1094.5001384964821	0.30890255387513155	0.0	0.5303085603049205	0.6821752464932377	Neolamprologus pulcher daffodil	f	d
298	FISH20200727_c2_r0_Neolamprologus-pulcher-daffodil_sf	1970-01-02 18:30:00	25.124843757606058	1124.4998615035179	0.4817461636474434	0.012686277768544679	0.2835497657125921	0.6634013068712349	Neolamprologus pulcher daffodil	f	d
299	FISH20200727_c2_r0_Neolamprologus-pulcher-daffodil_sf	1970-01-02 19:00:00	11.093204998402229	1154.4995291119606	0.18181818181818182	0.16237327571879676	0.26025449092778247	0.744566332873198	Neolamprologus pulcher daffodil	f	n
300	FISH20200727_c2_r0_Neolamprologus-pulcher-daffodil_sf	1970-01-02 19:30:00	9.842561697863848	1184.500110791048	0.14480389984489253	0.30932860624861513	0.19848127552432404	0.7349656059684644	Neolamprologus pulcher daffodil	f	n
301	FISH20200727_c2_r0_Neolamprologus-pulcher-daffodil_sf	1970-01-02 20:00:00	11.923809519521694	1214.500637083818	0.21544512769375657	0.1408232230901335	0.1644544687639661	0.6570442117378106	Neolamprologus pulcher daffodil	f	n
302	FISH20200727_c2_r0_Neolamprologus-pulcher-daffodil_sf	1970-01-02 20:30:00	8.591642714433924	1244.5003600908537	0.10991080826547006	0.34840175059553485	0.17766106943730414	0.5347373581997383	Neolamprologus pulcher daffodil	f	n
303	FISH20200727_c2_r0_Neolamprologus-pulcher-daffodil_sf	1970-01-02 21:00:00	11.03133633068106	1274.5000276992964	0.15090576699351838	0.26247853304526064	0.17083141354304612	0.5699716908483777	Neolamprologus pulcher daffodil	f	n
304	FISH20200727_c2_r0_Neolamprologus-pulcher-daffodil_sf	1970-01-02 21:30:00	11.555351186331842	1304.499750706332	0.17334219710819346	0.1433715583624176	0.27364499674804327	0.5534075381621864	Neolamprologus pulcher daffodil	f	n
305	FISH20200727_c2_r0_Neolamprologus-pulcher-daffodil_sf	1970-01-02 22:00:00	11.119856248857184	1334.4994737133677	0.17805107750263144	0.18691485236275	0.3035749244282426	0.5352372023759389	Neolamprologus pulcher daffodil	f	n
306	FISH20200727_c2_r0_Neolamprologus-pulcher-daffodil_sf	1970-01-02 22:30:00	9.227086716864243	1364.5	0.12452913804564592	0.3892643474407268	0.44766054450843723	0.5501382569786225	Neolamprologus pulcher daffodil	f	n
307	FISH20200727_c2_r0_Neolamprologus-pulcher-daffodil_sf	1970-01-02 23:00:00	11.720254226316092	1394.2778672392199	0.17713365539452497	0.1287648356891513	0.3092255971365547	0.6620191381802223	Neolamprologus pulcher daffodil	f	n
308	FISH20200727_c2_r0_Neolamprologus-pulcher-daffodil_sf	1970-01-02 23:30:00	11.905251588493371	1424.4996399091463	0.19455985817960225	0.038391224862888484	0.2692367065970168	0.7411079038257342	Neolamprologus pulcher daffodil	f	n
309	FISH20200727_c2_r0_Neolamprologus-pulcher-daffodil_sf	1970-01-03 00:00:00	11.942850525245106	14.499362916181928	0.199102542795413	0.15965874466788543	0.47990945385860284	0.6801735513451045	Neolamprologus pulcher daffodil	f	n
310	FISH20200727_c2_r0_Neolamprologus-pulcher-daffodil_sf	1970-01-03 00:30:00	12.671133647598161	44.49988920895191	0.23770219366275205	0.10442056281852426	0.43252504823945287	0.6667341214953203	Neolamprologus pulcher daffodil	f	n
311	FISH20200727_c2_r0_Neolamprologus-pulcher-daffodil_sf	1970-01-03 01:00:00	22.71960283407083	74.50047088803944	0.40119660960611603	0.07977397374106698	0.5075209799991599	0.6885320641930469	Neolamprologus pulcher daffodil	f	n
312	FISH20200727_c2_r0_Neolamprologus-pulcher-daffodil_sf	1970-01-03 01:30:00	27.029640158966416	104.5001384964822	0.4689490886931472	0.043709489778959616	0.5638935257007295	0.5730066315884814	Neolamprologus pulcher daffodil	f	n
313	FISH20200727_c2_r0_Neolamprologus-pulcher-daffodil_sf	1970-01-03 02:00:00	47.34608735038408	134.49986150351782	0.597086034014736	0.1435377541410448	0.4479480440058034	0.6558352655728024	Neolamprologus pulcher daffodil	f	n
314	FISH20200727_c2_r0_Neolamprologus-pulcher-daffodil_sf	1970-01-03 02:30:00	26.98606845259447	164.49952911196056	0.34967591823167693	0.33006481635366464	0.24101729559843685	0.7780437072933718	Neolamprologus pulcher daffodil	f	n
315	FISH20200727_c2_r0_Neolamprologus-pulcher-daffodil_sf	1970-01-03 03:00:00	7.422193970161665	194.5001107910481	0.07849545756702858	0.512463992909373	0.07323337183471425	0.8386791906854684	Neolamprologus pulcher daffodil	f	n
316	FISH20200727_c2_r0_Neolamprologus-pulcher-daffodil_sf	1970-01-03 03:30:00	6.590121247996333	224.50063708381808	0.07428951304636862	0.59365132125644	0.04976060695383803	0.8720209669500608	Neolamprologus pulcher daffodil	f	n
317	FISH20200727_c2_r0_Neolamprologus-pulcher-daffodil_sf	1970-01-03 04:00:00	4.761132487606445	254.5003600908537	0.05445681679685336	0.6530386128192344	0.03869261489441619	0.8805300059034994	Neolamprologus pulcher daffodil	f	n
318	FISH20200727_c2_r0_Neolamprologus-pulcher-daffodil_sf	1970-01-03 04:30:00	3.3392080900140875	284.5000276992964	0.03290676416819013	0.7603456872195447	0.03766923925114395	0.9039350206231827	Neolamprologus pulcher daffodil	f	n
319	FISH20200727_c2_r0_Neolamprologus-pulcher-daffodil_sf	1970-01-03 05:00:00	3.4052999849564487	314.4998615035178	0.0312448063819179	0.7801229848761841	0.03736546372861259	0.9135203560543449	Neolamprologus pulcher daffodil	f	n
320	FISH20200727_c2_r0_Neolamprologus-pulcher-daffodil_sf	1970-01-03 05:30:00	4.949657583778166	344.49952911196056	0.05617417317600133	0.5641238712536701	0.03898533041317544	0.9009391403749233	Neolamprologus pulcher daffodil	f	n
321	FISH20200727_c2_r0_Neolamprologus-pulcher-daffodil_sf	1970-01-03 06:00:00	4.115595856089834	374.5001107910481	0.045479725238200756	0.6815865278085531	0.03847627218482422	0.903455728970949	Neolamprologus pulcher daffodil	f	n
322	FISH20200727_c2_r0_Neolamprologus-pulcher-daffodil_sf	1970-01-03 06:30:00	8.233768039652421	404.50063708381805	0.13644673425294998	0.32142263586504904	0.05937161829541474	0.8314126860825309	Neolamprologus pulcher daffodil	f	n
323	FISH20200727_c2_r0_Neolamprologus-pulcher-daffodil_sf	1970-01-03 07:00:00	31.923422040555593	434.5003600908537	0.5060661459198936	0.09905268406182482	0.4287005225014044	0.7192864466000399	Neolamprologus pulcher daffodil	f	d
324	FISH20200727_c2_r0_Neolamprologus-pulcher-daffodil_sf	1970-01-03 07:30:00	52.928801226821236	464.5000276992964	0.7789596144257935	0.017727549720237105	0.5371752651788649	0.6080696592156754	Neolamprologus pulcher daffodil	f	d
325	FISH20200727_c2_r0_Neolamprologus-pulcher-daffodil_sf	1970-01-03 08:00:00	39.71921937516574	494.49975070633207	0.6718741343969863	0.0	0.5698879371239832	0.5010545866496176	Neolamprologus pulcher daffodil	f	d
326	FISH20200727_c2_r0_Neolamprologus-pulcher-daffodil_sf	1970-01-03 08:30:00	28.69409392933354	524.4994737133677	0.5596365852307351	0.007312614259597806	0.5267264804989324	0.4843975828750601	Neolamprologus pulcher daffodil	f	d
327	FISH20200727_c2_r0_Neolamprologus-pulcher-daffodil_sf	1970-01-03 09:00:00	25.036787917356005	554.3947160883281	0.5320527264533573	0.004844524560612889	0.5742648815871987	0.5210391507664064	Neolamprologus pulcher daffodil	f	d
328	FISH20200727_c2_r0_Neolamprologus-pulcher-daffodil_sf	1970-01-03 09:30:00	28.248240054343217	584.5005262866323	0.6242313445238491	0.0	0.31370081527227844	0.573477669667666	Neolamprologus pulcher daffodil	f	d
329	FISH20200727_c2_r0_Neolamprologus-pulcher-daffodil_sf	1970-01-03 10:00:00	30.20791337677452	614.5002492936679	0.6053958229460972	0.0	0.5260239030142142	0.5145472190028398	Neolamprologus pulcher daffodil	f	d
330	FISH20200727_c2_r0_Neolamprologus-pulcher-daffodil_sf	1970-01-03 10:30:00	25.10631396730844	644.4999723007036	0.48135837349731314	0.0	0.5024494793419484	0.399681504459831	Neolamprologus pulcher daffodil	f	d
331	FISH20200727_c2_r0_Neolamprologus-pulcher-daffodil_sf	1970-01-03 11:00:00	23.71704293303148	674.4997507063321	0.46363082377707604	0.003767104315550385	0.5173740585546367	0.4499837224603099	Neolamprologus pulcher daffodil	f	d
332	FISH20200727_c2_r0_Neolamprologus-pulcher-daffodil_sf	1970-01-03 11:30:00	23.55793835017902	704.4994737133677	0.4452384909423301	0.0	0.5666960515786629	0.4547352130295527	Neolamprologus pulcher daffodil	f	d
333	FISH20200727_c2_r0_Neolamprologus-pulcher-daffodil_sf	1970-01-03 12:00:00	21.771386019543456	734.5	0.42798581874584535	0.0	0.5465996713768354	0.41059782758711094	Neolamprologus pulcher daffodil	f	d
334	FISH20200727_c2_r0_Neolamprologus-pulcher-daffodil_sf	1970-01-03 12:30:00	24.125207048189033	764.5005262866323	0.4817461636474434	0.03013683452440308	0.5728223867882455	0.5199718760623643	Neolamprologus pulcher daffodil	f	d
335	FISH20200727_c2_r0_Neolamprologus-pulcher-daffodil_sf	1970-01-03 13:00:00	25.934807630402194	794.5002492936679	0.4927704836297158	0.0	0.4467148356480258	0.5244510425537575	Neolamprologus pulcher daffodil	f	d
336	FISH20200727_c2_r0_Neolamprologus-pulcher-daffodil_sf	1970-01-03 13:30:00	29.071735613119372	824.4999723007036	0.5138219489224973	0.0	0.5090568846448831	0.5252374632906686	Neolamprologus pulcher daffodil	f	d
337	FISH20200727_c2_r0_Neolamprologus-pulcher-daffodil_sf	1970-01-03 14:00:00	28.945633157126057	854.4996399091463	0.4897789596144258	0.0	0.5731206922772418	0.46420596076682963	Neolamprologus pulcher daffodil	f	d
338	FISH20200727_c2_r0_Neolamprologus-pulcher-daffodil_sf	1970-01-03 14:30:00	26.074295615273794	884.4993629161819	0.5011910697468285	0.0	0.5226373367452797	0.5189284103141906	Neolamprologus pulcher daffodil	f	d
339	FISH20200727_c2_r0_Neolamprologus-pulcher-daffodil_sf	1970-01-03 15:00:00	29.04963722948981	914.4998892089519	0.5196100155107467	0.0	0.49816473752381285	0.4722443393905869	Neolamprologus pulcher daffodil	f	d
340	FISH20200727_c2_r0_Neolamprologus-pulcher-daffodil_sf	1970-01-03 15:30:00	29.986578951298664	944.5004708880394	0.5303307295994681	0.0	0.5484814181093489	0.4628655300437272	Neolamprologus pulcher daffodil	f	d
341	FISH20200727_c2_r0_Neolamprologus-pulcher-daffodil_sf	1970-01-03 16:00:00	28.499155952441704	974.5001384964822	0.5175890532380477	0.0	0.5846175322439426	0.4189108472587003	Neolamprologus pulcher daffodil	f	d
342	FISH20200727_c2_r0_Neolamprologus-pulcher-daffodil_sf	1970-01-03 16:30:00	27.567577912875883	1004.4998615035178	0.5171458644950419	0.0	0.4650746819039977	0.47272013837469323	Neolamprologus pulcher daffodil	f	d
343	FISH20200727_c2_r0_Neolamprologus-pulcher-daffodil_sf	1970-01-03 17:00:00	23.464769844975464	1034.4995291119606	0.46075009694753755	0.0	0.6044631480137618	0.4405653359290077	Neolamprologus pulcher daffodil	f	d
344	FISH20200727_c2_r0_Neolamprologus-pulcher-daffodil_sf	1970-01-03 17:30:00	19.687441002065423	1064.500110791048	0.4044981165521826	0.0	0.5265060189898172	0.45875693420182784	Neolamprologus pulcher daffodil	f	d
345	FISH20200727_c2_r0_Neolamprologus-pulcher-daffodil_sf	1970-01-03 18:00:00	22.306081463275845	1094.500637083818	0.46917068306465015	0.004210293058556313	0.4353854766181479	0.4359879631304044	Neolamprologus pulcher daffodil	f	d
346	FISH20200727_c2_r0_Neolamprologus-pulcher-daffodil_sf	1970-01-03 18:30:00	64.38638738476801	1124.5003600908537	0.8025040163979835	0.0	0.4667686043764813	0.4289641934784494	Neolamprologus pulcher daffodil	f	d
347	FISH20200727_c2_r0_Neolamprologus-pulcher-daffodil_sf	1970-01-03 19:00:00	46.2704305029005	1154.5000276992964	0.6469447676029029	0.019167913135006372	0.5296978154618501	0.6257493147779805	Neolamprologus pulcher daffodil	f	n
348	FISH20200727_c2_r0_Neolamprologus-pulcher-daffodil_sf	1970-01-03 19:30:00	25.144105579633294	1184.499750706332	0.4285081158938563	0.09528557974627444	0.46294861474935206	0.7456679200632205	Neolamprologus pulcher daffodil	f	n
349	FISH20200727_c2_r0_Neolamprologus-pulcher-daffodil_sf	1970-01-03 20:00:00	12.689325495697542	1214.4994737133677	0.211290233228076	0.24164866212398206	0.1869391508558704	0.7820191054371933	Neolamprologus pulcher daffodil	f	n
350	FISH20200727_c2_r0_Neolamprologus-pulcher-daffodil_sf	1970-01-03 20:30:00	21.907759416109954	1244.5	0.4026700642588079	0.042377575891867934	0.5225487283474382	0.675727719041709	Neolamprologus pulcher daffodil	f	n
351	FISH20200727_c2_r0_Neolamprologus-pulcher-daffodil_sf	1970-01-03 21:00:00	17.543763549741104	1274.5005262866323	0.29632707329233837	0.20968367403467952	0.38724173363295045	0.7392253519580074	Neolamprologus pulcher daffodil	f	n
352	FISH20200727_c2_r0_Neolamprologus-pulcher-daffodil_sf	1970-01-03 21:30:00	12.99590642776412	1304.500249293668	0.22613705611877458	0.15982494044651266	0.4943984826699598	0.7497417376171396	Neolamprologus pulcher daffodil	f	n
353	FISH20200727_c2_r0_Neolamprologus-pulcher-daffodil_sf	1970-01-03 22:00:00	11.993951238333143	1334.4999723007036	0.20336823444684504	0.11157276605174228	0.33784629788554327	0.7265094103173686	Neolamprologus pulcher daffodil	f	n
354	FISH20200727_c2_r0_Neolamprologus-pulcher-daffodil_sf	1970-01-03 22:30:00	21.308630474954615	1364.4996399091463	0.3303972079109191	0.1817627832253061	0.3573135802848873	0.7307034132610722	Neolamprologus pulcher daffodil	f	n
355	FISH20200727_c2_r0_Neolamprologus-pulcher-daffodil_sf	1970-01-03 23:00:00	27.82438212467365	1394.499362916182	0.44994737133676804	0.03279596698243865	0.5400509623405739	0.6802252765502582	Neolamprologus pulcher daffodil	f	n
356	FISH20200727_c2_r0_Neolamprologus-pulcher-daffodil_sf	1970-01-03 23:30:00	18.116084018438496	1424.499889208952	0.2611345003323731	0.265843119875914	0.2845196123811577	0.745784315208838	Neolamprologus pulcher daffodil	f	n
357	FISH20200727_c2_r0_Neolamprologus-pulcher-daffodil_sf	1970-01-04 00:00:00	14.406382116862527	14.500470888039445	0.24619134673979282	0.06431776632873525	0.5409706281983666	0.588371451175577	Neolamprologus pulcher daffodil	f	n
358	FISH20200727_c2_r0_Neolamprologus-pulcher-daffodil_sf	1970-01-04 00:30:00	12.417743258661943	44.50013849648219	0.1886876073347737	0.11761121267519806	0.6164419474990778	0.6636086643399263	Neolamprologus pulcher daffodil	f	n
359	FISH20200727_c2_r0_Neolamprologus-pulcher-daffodil_sf	1970-01-04 01:00:00	22.478566019116936	75.45962547709924	0.34023139312977096	0.11235687022900763	0.36633809569493314	0.6486382897708823	Neolamprologus pulcher daffodil	f	n
360	FISH20200727_c2_r0_Neolamprologus-pulcher-daffodil_sf	1970-01-04 01:30:00	10.77966347843975	104.50063708381808	0.1859730762838624	0.24092848041659742	0.3663611168119874	0.7179121466173932	Neolamprologus pulcher daffodil	f	n
361	FISH20200727_c2_r0_Neolamprologus-pulcher-daffodil_sf	1970-01-04 02:00:00	10.16537577704997	134.5003600908537	0.1458090964489502	0.12968810592210958	0.11899026305657234	0.8254603879316939	Neolamprologus pulcher daffodil	f	n
362	FISH20200727_c2_r0_Neolamprologus-pulcher-daffodil_sf	1970-01-04 02:30:00	21.47799704733593	164.50002769929642	0.359703063542186	0.16492161099108082	0.4334038926087454	0.6843717030820881	Neolamprologus pulcher daffodil	f	n
363	FISH20200727_c2_r0_Neolamprologus-pulcher-daffodil_sf	1970-01-04 03:00:00	19.364044593784328	194.49980610492494	0.33959337432829206	0.1470278654922165	0.46481184883242294	0.628293049770629	Neolamprologus pulcher daffodil	f	n
364	FISH20200727_c2_r0_Neolamprologus-pulcher-daffodil_sf	1970-01-04 03:30:00	15.609344113833888	224.49952911196056	0.23356046756412388	0.3526120436540912	0.18811693749644215	0.83416971687283	Neolamprologus pulcher daffodil	f	n
365	FISH20200727_c2_r0_Neolamprologus-pulcher-daffodil_sf	1970-01-04 04:00:00	5.108279878283692	254.5001107910481	0.07971415909594505	0.5271992023044538	0.040624583547885985	0.8972381914801488	Neolamprologus pulcher daffodil	f	n
366	FISH20200727_c2_r0_Neolamprologus-pulcher-daffodil_sf	1970-01-04 04:30:00	5.2469703576060525	284.50063708381805	0.07977397374106698	0.4891141764999169	0.05226243121751797	0.8816833636615552	Neolamprologus pulcher daffodil	f	n
367	FISH20200727_c2_r0_Neolamprologus-pulcher-daffodil_sf	1970-01-04 05:00:00	3.329047755403718	314.5003600908537	0.036230679740734587	0.733532768267686	0.034564502986897484	0.9042257534147664	Neolamprologus pulcher daffodil	f	n
368	FISH20200727_c2_r0_Neolamprologus-pulcher-daffodil_sf	1970-01-04 05:30:00	4.265012570917289	344.5000276992964	0.06043986482743338	0.676416819012797	0.053535917901976274	0.8972414477514911	Neolamprologus pulcher daffodil	f	n
369	FISH20200727_c2_r0_Neolamprologus-pulcher-daffodil_sf	1970-01-04 06:00:00	4.119424457164666	374.49975070633207	0.03955459531327904	0.6830092515650102	0.03488290360651436	0.905541190697724	Neolamprologus pulcher daffodil	f	n
370	FISH20200727_c2_r0_Neolamprologus-pulcher-daffodil_sf	1970-01-04 06:30:00	5.087121990636094	404.4994737133677	0.06730929034402526	0.54318320314664	0.057910455764815745	0.8921590735207984	Neolamprologus pulcher daffodil	f	n
371	FISH20200727_c2_r0_Neolamprologus-pulcher-daffodil_sf	1970-01-04 07:00:00	12.924280638078558	434.35859971374043	0.24630248091603055	0.4720300572519084	0.2771419378718292	0.8392311398678528	Neolamprologus pulcher daffodil	f	d
372	FISH20200727_c2_r0_Neolamprologus-pulcher-daffodil_sf	1970-01-04 07:30:00	47.96361309100824	464.4999723007036	0.7133676804609163	0.004708880394437981	0.5296477350452974	0.5715985214948393	Neolamprologus pulcher daffodil	f	d
373	FISH20200727_c2_r0_Neolamprologus-pulcher-daffodil_sf	1970-01-04 08:00:00	56.69920408755647	494.4996399091463	0.7678244972577697	0.0	0.5922519605658292	0.4211511911253332	Neolamprologus pulcher daffodil	f	d
374	FISH20200727_c2_r0_Neolamprologus-pulcher-daffodil_sf	1970-01-04 08:30:00	34.43600598587762	524.4993629161819	0.592155559248795	0.0	0.5014001865911528	0.4820686059348914	Neolamprologus pulcher daffodil	f	d
375	FISH20200727_c2_r0_Neolamprologus-pulcher-daffodil_sf	1970-01-04 09:00:00	20.62874080987802	554.4998892089519	0.43031243075559494	0.0	0.49894033822187484	0.43041954049589864	Neolamprologus pulcher daffodil	f	d
376	FISH20200727_c2_r0_Neolamprologus-pulcher-daffodil_sf	1970-01-04 09:30:00	23.343388399158	584.5005262866323	0.505789152955515	0.0	0.7038838856738039	0.46871143590046294	Neolamprologus pulcher daffodil	f	d
377	FISH20200727_c2_r0_Neolamprologus-pulcher-daffodil_sf	1970-01-04 10:00:00	25.434632883457407	614.5002492936679	0.4633538308126974	0.0	0.6000287916312987	0.4182592822986741	Neolamprologus pulcher daffodil	f	d
378	FISH20200727_c2_r0_Neolamprologus-pulcher-daffodil_sf	1970-01-04 10:30:00	23.297737136128237	644.4999723007036	0.44656805717134784	0.0	0.6621900364940623	0.4069182958611906	Neolamprologus pulcher daffodil	f	d
379	FISH20200727_c2_r0_Neolamprologus-pulcher-daffodil_sf	1970-01-04 11:00:00	20.444699212720863	674.4996399091463	0.40706886045094454	0.004321090244307795	0.6108920632348324	0.4539047100274121	Neolamprologus pulcher daffodil	f	d
380	FISH20200727_c2_r0_Neolamprologus-pulcher-daffodil_sf	1970-01-04 11:30:00	17.696786383386968	704.4993629161819	0.37903717245581964	0.0	0.654497902443658	0.3833577135951332	Neolamprologus pulcher daffodil	f	d
381	FISH20200727_c2_r0_Neolamprologus-pulcher-daffodil_sf	1970-01-04 12:00:00	18.161079750084212	734.4998892089519	0.37652337691114557	0.004874806115665854	0.6594850246776102	0.41440287285579763	Neolamprologus pulcher daffodil	f	d
382	FISH20200727_c2_r0_Neolamprologus-pulcher-daffodil_sf	1970-01-04 12:30:00	22.923441815614606	764.5004708880394	0.41892415932635313	0.0	0.6768592348625416	0.3796440580601239	Neolamprologus pulcher daffodil	f	d
383	FISH20200727_c2_r0_Neolamprologus-pulcher-daffodil_sf	1970-01-04 13:00:00	21.57862863114344	794.5001384964822	0.4146030690820453	0.0	0.6250824916591596	0.39936512327894896	Neolamprologus pulcher daffodil	f	d
384	FISH20200727_c2_r0_Neolamprologus-pulcher-daffodil_sf	1970-01-04 13:30:00	36.26820047865715	824.4998615035178	0.5251232618691485	0.0	0.6372505067196959	0.36206897393264337	Neolamprologus pulcher daffodil	f	d
385	FISH20200727_c2_r0_Neolamprologus-pulcher-daffodil_sf	1970-01-04 14:00:00	32.56804641512037	854.4995291119606	0.5036840064262368	0.0	0.6925965749825292	0.35854796627372676	Neolamprologus pulcher daffodil	f	d
386	FISH20200727_c2_r0_Neolamprologus-pulcher-daffodil_sf	1970-01-04 14:30:00	29.253542968816102	884.5001107910481	0.5120208287170397	0.0	0.6949402806570772	0.3703477544856256	Neolamprologus pulcher daffodil	f	d
387	FISH20200727_c2_r0_Neolamprologus-pulcher-daffodil_sf	1970-01-04 15:00:00	32.3895711843327	914.5006370838181	0.540634867874356	0.0	0.584070012563211	0.39119047702061943	Neolamprologus pulcher daffodil	f	d
388	FISH20200727_c2_r0_Neolamprologus-pulcher-daffodil_sf	1970-01-04 15:30:00	40.585406994590734	944.5003600908537	0.6179713035288904	0.0	0.5278985040142202	0.3714745737763234	Neolamprologus pulcher daffodil	f	d
389	FISH20200727_c2_r0_Neolamprologus-pulcher-daffodil_sf	1970-01-04 16:00:00	36.369385480894735	974.5000276992964	0.5596365852307351	0.012021494654035788	0.6341216099659286	0.3696451829947307	Neolamprologus pulcher daffodil	f	d
390	FISH20200727_c2_r0_Neolamprologus-pulcher-daffodil_sf	1970-01-04 16:30:00	47.34020628863543	1004.4997507063321	0.6705999667608443	0.0	0.6497689755234604	0.391452579792792	Neolamprologus pulcher daffodil	f	d
391	FISH20200727_c2_r0_Neolamprologus-pulcher-daffodil_sf	1970-01-04 17:00:00	44.677775410893986	1034.4994183147749	0.6547005706055066	0.0	0.6484069383734993	0.45840801759766925	Neolamprologus pulcher daffodil	f	d
392	FISH20200727_c2_r0_Neolamprologus-pulcher-daffodil_sf	1970-01-04 17:30:00	40.51447176869801	1064.499889208952	0.602370928428983	0.0	0.5503341441833329	0.4444260054084029	Neolamprologus pulcher daffodil	f	d
393	FISH20200727_c2_r0_Neolamprologus-pulcher-daffodil_sf	1970-01-04 18:00:00	34.73106198732021	1094.5004708880394	0.6197994570937898	0.0	0.5240988677561621	0.48057513498335963	Neolamprologus pulcher daffodil	f	d
394	FISH20200727_c2_r0_Neolamprologus-pulcher-daffodil_sf	1970-01-04 18:30:00	50.568492925468334	1124.5001384964821	0.7710930142374384	0.0	0.5768513049121281	0.4076271352738615	Neolamprologus pulcher daffodil	f	d
395	FISH20200727_c2_r0_Neolamprologus-pulcher-daffodil_sf	1970-01-04 19:00:00	62.58758375285441	1154.4998615035179	0.8682067475486123	0.0	0.6836970100903781	0.4283468566369259	Neolamprologus pulcher daffodil	f	n
396	FISH20200727_c2_r0_Neolamprologus-pulcher-daffodil_sf	1970-01-04 19:30:00	20.79825706176391	1184.4995291119606	0.3698410060384466	0.25328236662788767	0.30680073668295754	0.7160794507339341	Neolamprologus pulcher daffodil	f	n
397	FISH20200727_c2_r0_Neolamprologus-pulcher-daffodil_sf	1970-01-04 20:00:00	16.760530083860925	1214.500110791048	0.2912142698869931	0.291879016175493	0.2551820763148884	0.7169460429293273	Neolamprologus pulcher daffodil	f	n
398	FISH20200727_c2_r0_Neolamprologus-pulcher-daffodil_sf	1970-01-04 20:30:00	8.781093482723891	1244.500637083818	0.12481302974904437	0.21788266578028917	0.12002025759624312	0.8336055935169471	Neolamprologus pulcher daffodil	f	n
399	FISH20200727_c2_r0_Neolamprologus-pulcher-daffodil_sf	1970-01-04 21:00:00	8.627584206426443	1274.5003600908537	0.08259930197772977	0.24851808764057393	0.07926735790046067	0.8790764378396253	Neolamprologus pulcher daffodil	f	n
400	FISH20200727_c2_r0_Neolamprologus-pulcher-daffodil_sf	1970-01-04 21:30:00	10.073214137801592	1304.5000276992964	0.11007700404409727	0.14547670489169576	0.0943475494797168	0.8470656561182338	Neolamprologus pulcher daffodil	f	n
401	FISH20200727_c2_r0_Neolamprologus-pulcher-daffodil_sf	1970-01-04 22:00:00	9.718909590896121	1334.499750706332	0.12082433106199103	0.20879729654866766	0.10517255281644439	0.8611672215067578	Neolamprologus pulcher daffodil	f	n
402	FISH20200727_c2_r0_Neolamprologus-pulcher-daffodil_sf	1970-01-04 22:30:00	14.452193236094717	1364.4994737133677	0.22597086034014735	0.2875186970250956	0.16763352983076235	0.8023656419391197	Neolamprologus pulcher daffodil	f	n
403	FISH20200727_c2_r0_Neolamprologus-pulcher-daffodil_sf	1970-01-04 23:00:00	14.330196825570653	1394.5	0.20612674495900732	0.19803899844892534	0.1851499552345487	0.7744936213938557	Neolamprologus pulcher daffodil	f	n
404	FISH20200727_c2_r0_Neolamprologus-pulcher-daffodil_sf	1970-01-04 23:30:00	15.47419614306758	1424.5005262866323	0.23987590715195833	0.12315107196277214	0.20381536615019882	0.7494031228699232	Neolamprologus pulcher daffodil	f	n
405	FISH20200727_c2_r0_Neolamprologus-pulcher-daffodil_sf	1970-01-05 00:00:00	29.791325457813794	14.500249293667942	0.48944656805717135	0.04154894465680572	0.44062212225503394	0.6370115436512854	Neolamprologus pulcher daffodil	f	n
406	FISH20200727_c2_r0_Neolamprologus-pulcher-daffodil_sf	1970-01-05 00:30:00	34.35511303890496	44.49997230070356	0.45122153897291006	0.09284804165974184	0.34125050198813733	0.6728671602754518	Neolamprologus pulcher daffodil	f	n
407	FISH20200727_c2_r0_Neolamprologus-pulcher-daffodil_sf	1970-01-05 01:00:00	17.16757345591437	74.49958451055343	0.30225472273004267	0.2350562295717689	0.3918447422562333	0.7040974607947916	Neolamprologus pulcher daffodil	f	n
408	FISH20200727_c2_r0_Neolamprologus-pulcher-daffodil_sf	1970-01-05 01:30:00	21.279231342574192	104.50011079104809	0.3381896742743186	0.08486594283181918	0.32640206017371315	0.7249653493269418	Neolamprologus pulcher daffodil	f	n
409	FISH20200727_c2_r0_Neolamprologus-pulcher-daffodil_sf	1970-01-05 02:00:00	15.13326514186828	134.50063708381808	0.21904603623067975	0.4141598803390394	0.1908379007600277	0.812373263516458	Neolamprologus pulcher daffodil	f	n
410	FISH20200727_c2_r0_Neolamprologus-pulcher-daffodil_sf	1970-01-05 02:30:00	25.15437491178947	164.5003600908537	0.3482909534097834	0.28275441803778184	0.30483710108380235	0.7565396913563678	Neolamprologus pulcher daffodil	f	n
411	FISH20200727_c2_r0_Neolamprologus-pulcher-daffodil_sf	1970-01-05 03:00:00	23.342149020807653	194.50002769929642	0.3909478699241039	0.03999778405628497	0.30648480119592003	0.7504894471103823	Neolamprologus pulcher daffodil	f	n
412	FISH20200727_c2_r0_Neolamprologus-pulcher-daffodil_sf	1970-01-05 03:30:00	18.591671488284312	224.49975070633207	0.33493989252672984	0.014182039776189684	0.2585659334929125	0.7036098406448544	Neolamprologus pulcher daffodil	f	n
413	FISH20200727_c2_r0_Neolamprologus-pulcher-daffodil_sf	1970-01-05 04:00:00	9.3021538363175	254.49947371336768	0.18104260151792145	0.19976732590992188	0.1026849713596287	0.8024928859928078	Neolamprologus pulcher daffodil	f	n
414	FISH20200727_c2_r0_Neolamprologus-pulcher-daffodil_sf	1970-01-05 04:30:00	12.07696962690089	284.5	0.207954797252382	0.09212275648127631	0.16440892357698808	0.7271716733896569	Neolamprologus pulcher daffodil	f	n
415	FISH20200727_c2_r0_Neolamprologus-pulcher-daffodil_sf	1970-01-05 05:00:00	9.304415389417949	314.5005262866323	0.1442025372555537	0.16746994626336492	0.13311328813019604	0.7243056971936105	Neolamprologus pulcher daffodil	f	n
416	FISH20200727_c2_r0_Neolamprologus-pulcher-daffodil_sf	1970-01-05 05:30:00	10.364137843054628	344.50024929366793	0.1540634867874356	0.15062877402913966	0.11607759824822493	0.79370149725069	Neolamprologus pulcher daffodil	f	n
417	FISH20200727_c2_r0_Neolamprologus-pulcher-daffodil_sf	1970-01-05 06:00:00	10.657419653209821	374.4999723007036	0.1519029416652817	0.07284914963159936	0.10387186877197108	0.8248013399138027	Neolamprologus pulcher daffodil	f	n
418	FISH20200727_c2_r0_Neolamprologus-pulcher-daffodil_sf	1970-01-05 06:30:00	10.407709477843673	404.4996399091463	0.1502963824718852	0.04758739128026148	0.13670036024857052	0.7925585107979696	Neolamprologus pulcher daffodil	f	n
419	FISH20200727_c2_r0_Neolamprologus-pulcher-daffodil_sf	1970-01-05 07:00:00	20.225319240151784	434.49936291618195	0.3327239488117002	0.16807933078499807	0.27652771477255467	0.8115663354221321	Neolamprologus pulcher daffodil	f	d
420	FISH20200727_c2_r0_Neolamprologus-pulcher-daffodil_sf	1970-01-05 07:30:00	36.52625287528006	464.4998892089519	0.6038112120540661	0.0	0.5303547184766669	0.6080972269859521	Neolamprologus pulcher daffodil	f	d
421	FISH20200727_c2_r0_Neolamprologus-pulcher-daffodil_sf	1970-01-05 08:00:00	22.983689110287855	494.50047088803944	0.5046257825051244	0.0	0.4709529831374424	0.5008803298740738	Neolamprologus pulcher daffodil	f	d
422	FISH20200727_c2_r0_Neolamprologus-pulcher-daffodil_sf	1970-01-05 08:30:00	19.214289264629375	524.5001384964822	0.43238601739515814	0.0	0.500823279941316	0.6117413723928312	Neolamprologus pulcher daffodil	f	d
423	FISH20200727_c2_r0_Neolamprologus-pulcher-daffodil_sf	1970-01-05 09:00:00	16.28416953808997	554.4998615035178	0.36474433549387847	0.004431887430059276	0.5108836649179213	0.5498754668435654	Neolamprologus pulcher daffodil	f	d
424	FISH20200727_c2_r0_Neolamprologus-pulcher-daffodil_sf	1970-01-05 09:30:00	13.998925955272457	584.4995291119606	0.298764611378871	0.004321090244307795	0.548763773499807	0.4879550768661504	Neolamprologus pulcher daffodil	f	d
425	FISH20200727_c2_r0_Neolamprologus-pulcher-daffodil_sf	1970-01-05 10:00:00	15.285142719922554	614.5001107910481	0.31713937513848883	0.0021050299135829823	0.48799606167297904	0.47921578315761265	Neolamprologus pulcher daffodil	f	d
426	FISH20200727_c2_r0_Neolamprologus-pulcher-daffodil_sf	1970-01-05 10:30:00	16.150452380719607	644.5006370838181	0.3409229405573098	0.00986094953188189	0.5337856993165604	0.47457161878836923	Neolamprologus pulcher daffodil	f	d
427	FISH20200727_c2_r0_Neolamprologus-pulcher-daffodil_sf	1970-01-05 11:00:00	15.185577840057695	674.5003600908537	0.313943825826824	0.04010858124203645	0.7137058331052449	0.44511057539837384	Neolamprologus pulcher daffodil	f	d
428	FISH20200727_c2_r0_Neolamprologus-pulcher-daffodil_sf	1970-01-05 11:30:00	20.06124608068115	704.5000276992964	0.4912193230291951	0.0	0.24988797063914023	0.4907003577968136	Neolamprologus pulcher daffodil	f	d
429	FISH20200727_c2_r0_Neolamprologus-pulcher-daffodil_sf	1970-01-05 12:00:00	15.507969192065964	734.4997507063321	0.3515040717965764	0.002437538086532602	0.38147244334015623	0.4735771286299224	Neolamprologus pulcher daffodil	f	d
430	FISH20200727_c2_r0_Neolamprologus-pulcher-daffodil_sf	1970-01-05 12:30:00	13.5218968399602	764.4994737133677	0.2824220264805274	0.0	0.34911608686420087	0.4866463644246339	Neolamprologus pulcher daffodil	f	d
431	FISH20200727_c2_r0_Neolamprologus-pulcher-daffodil_sf	1970-01-05 13:00:00	12.571813717924478	794.5	0.26008198537558164	0.06830268114336362	0.36884661196243673	0.47658819211460957	Neolamprologus pulcher daffodil	f	d
432	FISH20200727_c2_r0_Neolamprologus-pulcher-daffodil_sf	1970-01-05 13:30:00	12.926819488931438	824.5005262866323	0.2746108248850479	0.11805440141820397	0.48710518891609994	0.4985914846749708	Neolamprologus pulcher daffodil	f	d
433	FISH20200727_c2_r0_Neolamprologus-pulcher-daffodil_sf	1970-01-05 14:00:00	12.530880105197857	854.5002492936679	0.25367015677801785	0.02371059775081713	0.5000791263425046	0.4591033871968725	Neolamprologus pulcher daffodil	f	d
434	FISH20200727_c2_r0_Neolamprologus-pulcher-daffodil_sf	1970-01-05 14:30:00	12.507708396375222	884.4999723007036	0.23705057891529555	0.1278045537643344	0.5056457277729001	0.4536061189332091	Neolamprologus pulcher daffodil	f	d
435	FISH20200727_c2_r0_Neolamprologus-pulcher-daffodil_sf	1970-01-05 15:00:00	9.081295355378085	914.4995291119606	0.1473048584565952	0.15578084316658358	0.5456278280080347	0.4756644255141725	Neolamprologus pulcher daffodil	f	d
436	FISH20200727_c2_r0_Neolamprologus-pulcher-daffodil_sf	1970-01-05 15:30:00	9.958181504710733	944.5001107910481	0.1849102592510525	0.17654553512076224	0.4964125188364605	0.4757123205502236	Neolamprologus pulcher daffodil	f	d
437	FISH20200727_c2_r0_Neolamprologus-pulcher-daffodil_sf	1970-01-05 16:00:00	11.562646913207075	974.5006370838181	0.21810426015179216	0.06564733255775303	0.5525924000446976	0.45420346381939253	Neolamprologus pulcher daffodil	f	d
438	FISH20200727_c2_r0_Neolamprologus-pulcher-daffodil_sf	1970-01-05 16:30:00	10.971059929937514	1004.5003046922608	0.2137277713146086	0.08198991745609661	0.5338865898144293	0.4810464818598828	Neolamprologus pulcher daffodil	f	d
439	FISH20200727_c2_r0_Neolamprologus-pulcher-daffodil_sf	1970-01-05 17:00:00	9.894276629948717	1034.4999723007036	0.18625006924824108	0.1644784222480749	0.5006156439711877	0.5034183616317687	Neolamprologus pulcher daffodil	f	d
440	FISH20200727_c2_r0_Neolamprologus-pulcher-daffodil_sf	1970-01-05 17:30:00	11.138340519836387	1064.4996399091463	0.22353332225361475	0.03190958949642679	0.5489641251724253	0.5042228004501231	Neolamprologus pulcher daffodil	f	d
441	FISH20200727_c2_r0_Neolamprologus-pulcher-daffodil_sf	1970-01-05 18:00:00	16.00454080729696	1094.499362916182	0.3198160766716525	0.05041271951692427	0.5304140160115653	0.5202331314064095	Neolamprologus pulcher daffodil	f	d
442	FISH20200727_c2_r0_Neolamprologus-pulcher-daffodil_sf	1970-01-05 18:30:00	62.54719944987363	1124.4998338134278	0.8234544648792378	0.0	0.6216902564226701	0.43630329583844013	Neolamprologus pulcher daffodil	f	d
443	FISH20200727_c2_r0_Neolamprologus-pulcher-daffodil_sf	1970-01-05 19:00:00	35.65154740718553	1154.5003600908537	0.5846213506176943	0.0	0.5584783241998029	0.5887204579527133	Neolamprologus pulcher daffodil	f	n
444	FISH20200727_c2_r0_Neolamprologus-pulcher-daffodil_sf	1970-01-05 19:30:00	11.073802183988366	1184.5000276992964	0.17522574926596865	0.05279485901058113	0.23115733180662054	0.6840423621081432	Neolamprologus pulcher daffodil	f	n
445	FISH20200727_c2_r0_Neolamprologus-pulcher-daffodil_sf	1970-01-05 20:00:00	9.117167089132534	1214.499695307739	0.12509002271342307	0.28591213783169905	0.24896117780956997	0.6144096797258939	Neolamprologus pulcher daffodil	f	n
446	FISH20200727_c2_r0_Neolamprologus-pulcher-daffodil_sf	1970-01-05 20:30:00	7.561709192007413	1244.499362916182	0.0814359315273392	0.3789263752700681	0.3139980415315942	0.5949833279521066	Neolamprologus pulcher daffodil	f	n
447	FISH20200727_c2_r0_Neolamprologus-pulcher-daffodil_sf	1970-01-05 21:00:00	10.019182760746535	1274.499889208952	0.14502548194105916	0.20163970751163307	0.2502515567916529	0.6778505389716089	Neolamprologus pulcher daffodil	f	n
448	FISH20200727_c2_r0_Neolamprologus-pulcher-daffodil_sf	1970-01-05 21:30:00	23.34585561752831	1304.5004708880394	0.4152678521965542	0.03373774306132624	0.584953643600933	0.5668488719064944	Neolamprologus pulcher daffodil	f	n
449	FISH20200727_c2_r0_Neolamprologus-pulcher-daffodil_sf	1970-01-05 22:00:00	22.281865626249406	1334.5000276992964	0.36568611157276604	0.03722785441249792	0.5911508929523659	0.5767441343994246	Neolamprologus pulcher daffodil	f	n
450	FISH20200727_c2_r0_Neolamprologus-pulcher-daffodil_sf	1970-01-05 22:30:00	35.266731187619676	1364.499750706332	0.541078056617362	0.027533100659243255	0.6624044743925483	0.5529124284912794	Neolamprologus pulcher daffodil	f	n
451	FISH20200727_c2_r0_Neolamprologus-pulcher-daffodil_sf	1970-01-05 23:00:00	49.88982560694007	1394.4994737133677	0.7473824164866213	0.0	0.7259052100503463	0.6554838383757006	Neolamprologus pulcher daffodil	f	n
452	FISH20200727_c2_r0_Neolamprologus-pulcher-daffodil_sf	1970-01-05 23:30:00	39.562324115020374	1424.499944604476	0.6486815865278086	0.011910037668956349	0.7699504219916515	0.6721226783906683	Neolamprologus pulcher daffodil	f	n
453	FISH20200727_c2_r0_Neolamprologus-pulcher-daffodil_sf	1970-01-06 00:00:00	61.78084489060457	14.500470888039445	0.946318763503407	0.0	0.817178433347495	0.7814338815353583	Neolamprologus pulcher daffodil	f	n
454	FISH20200727_c2_r0_Neolamprologus-pulcher-daffodil_sf	1970-01-06 00:30:00	65.07961854287441	44.50013849648219	0.9715805218547449	0.0	0.7677580090889081	0.6705160147082013	Neolamprologus pulcher daffodil	f	n
455	FISH20200727_c2_r0_Neolamprologus-pulcher-daffodil_sf	1970-01-06 01:00:00	64.20903980370078	74.4998615035178	0.9467619522464129	0.0	0.7940988571132177	0.7088013843302964	Neolamprologus pulcher daffodil	f	n
456	FISH20200727_c2_r0_Neolamprologus-pulcher-daffodil_sf	1970-01-06 01:30:00	60.207009981258736	104.49947371336768	0.9236053404243533	0.0	0.7973818348999573	0.7822517185156033	Neolamprologus pulcher daffodil	f	n
457	FISH20200727_c2_r0_Neolamprologus-pulcher-daffodil_sf	1970-01-06 02:00:00	66.25094722798566	134.5	0.9605583868823399	0.0	0.6969973753166955	0.8256386835485569	Neolamprologus pulcher daffodil	f	n
458	FISH20200727_c2_r0_Neolamprologus-pulcher-daffodil_sf	1970-01-06 02:30:00	59.73801495975897	164.50052628663232	0.9304747659409451	0.0	0.6838729077420191	0.822640916814991	Neolamprologus pulcher daffodil	f	n
459	FISH20200727_c2_r0_Neolamprologus-pulcher-daffodil_sf	1970-01-06 03:00:00	57.09267344588775	194.50024929366793	0.9079275386405186	0.0	0.6500724223241745	0.8453147433227021	Neolamprologus pulcher daffodil	f	n
460	FISH20200727_c2_r0_Neolamprologus-pulcher-daffodil_sf	1970-01-06 03:30:00	52.043548271079764	224.49997230070358	0.8420032131183868	0.0	0.6052816742440466	0.8456698312197691	Neolamprologus pulcher daffodil	f	n
461	FISH20200727_c2_r0_Neolamprologus-pulcher-daffodil_sf	1970-01-06 04:00:00	52.00674937989075	254.49952911196056	0.8239432718408952	0.0	0.6190442816133231	0.8597283223719783	Neolamprologus pulcher daffodil	f	n
462	FISH20200727_c2_r0_Neolamprologus-pulcher-daffodil_sf	1970-01-06 04:30:00	45.54541624529318	284.5001107910481	0.744017283403501	0.0	0.6994047987506233	0.8404364691429853	Neolamprologus pulcher daffodil	f	n
463	FISH20200727_c2_r0_Neolamprologus-pulcher-daffodil_sf	1970-01-06 05:00:00	34.43398329473279	314.50063708381805	0.655254556534264	0.0	0.6566778666455348	0.7704315867645636	Neolamprologus pulcher daffodil	f	n
464	FISH20200727_c2_r0_Neolamprologus-pulcher-daffodil_sf	1970-01-06 05:30:00	27.46775020264025	344.5003600908537	0.5439033848540247	0.0	0.5899261601815742	0.6744969039019869	Neolamprologus pulcher daffodil	f	n
465	FISH20200727_c2_r0_Neolamprologus-pulcher-daffodil_sf	1970-01-06 06:00:00	12.684694826544163	374.5000276992964	0.26314331615976955	0.011467508725278379	0.6762231703727344	0.6066515040473974	Neolamprologus pulcher daffodil	f	n
466	FISH20200727_c2_r0_Neolamprologus-pulcher-daffodil_sf	1970-01-06 06:30:00	14.259435222734197	404.4996399091463	0.264971469724669	0.017228962384355437	0.6997437174348423	0.6629758879454973	Neolamprologus pulcher daffodil	f	n
467	FISH20200727_c2_r0_Neolamprologus-pulcher-daffodil_sf	1970-01-06 07:00:00	27.237902692248205	434.49936291618195	0.5164256827876572	0.0	0.6545466472909555	0.7442225612843953	Neolamprologus pulcher daffodil	f	d
468	FISH20200727_c2_r0_Neolamprologus-pulcher-daffodil_sf	1970-01-06 07:30:00	34.34772128150941	464.4998892089519	0.650232661200975	0.0	0.5131387658096243	0.5820525457049622	Neolamprologus pulcher daffodil	f	d
469	FISH20200727_c2_r0_Neolamprologus-pulcher-daffodil_sf	1970-01-06 08:00:00	11.96329738987429	494.50047088803944	0.25472273004265694	0.0612708437205695	0.5213338798276295	0.43584940563654717	Neolamprologus pulcher daffodil	f	d
470	FISH20200727_c2_r0_Neolamprologus-pulcher-daffodil_sf	1970-01-06 08:30:00	11.103659105206912	524.5000830978893	0.20081989917456097	0.0661459198936347	0.5432481170885569	0.46735378493192464	Neolamprologus pulcher daffodil	f	d
471	FISH20200727_c2_r0_Neolamprologus-pulcher-daffodil_sf	1970-01-06 09:00:00	14.061285131696724	554.4997507063321	0.25533211456429006	0.04808597861614315	0.48062545602801204	0.45213991097665657	Neolamprologus pulcher daffodil	f	d
472	FISH20200727_c2_r0_Neolamprologus-pulcher-daffodil_sf	1970-01-06 09:30:00	16.503461958946822	584.4994737133677	0.33621406016287186	0.019998892028142486	0.5068457718617634	0.4810438105657726	Neolamprologus pulcher daffodil	f	d
473	FISH20200727_c2_r0_Neolamprologus-pulcher-daffodil_sf	1970-01-06 10:00:00	11.393501770322738	614.5	0.18640593840017727	0.0950033237314425	0.5595593628862041	0.4577376497807754	Neolamprologus pulcher daffodil	f	d
474	FISH20200727_c2_r0_Neolamprologus-pulcher-daffodil_sf	1970-01-06 10:30:00	11.136317657454539	643.6940418679549	0.18637800441343114	0.019562235343233734	0.6029214496465582	0.47420652342501696	Neolamprologus pulcher daffodil	f	d
475	FISH20200727_c2_r0_Neolamprologus-pulcher-daffodil_sf	1970-01-06 11:00:00	13.792616513989653	674.4995291119606	0.3521134563182095	0.0	0.612246208345298	0.5457994688080285	Neolamprologus pulcher daffodil	f	d
476	FISH20200727_c2_r0_Neolamprologus-pulcher-daffodil_sf	1970-01-06 11:30:00	16.42130322851135	704.5001107910481	0.4338023487702194	0.0	0.5897958181001038	0.515049221756606	Neolamprologus pulcher daffodil	f	d
477	FISH20200727_c2_r0_Neolamprologus-pulcher-daffodil_sf	1970-01-06 12:00:00	17.566881806205767	734.5006370838181	0.46196886599080383	0.014182039776189684	0.5576707336331111	0.5048624955675054	Neolamprologus pulcher daffodil	f	d
478	FISH20200727_c2_r0_Neolamprologus-pulcher-daffodil_sf	1970-01-06 12:30:00	17.51428431846846	764.5002492936679	0.4152678521965542	0.005816852251952801	0.5199720306107692	0.46662234779236383	Neolamprologus pulcher daffodil	f	d
479	FISH20200727_c2_r0_Neolamprologus-pulcher-daffodil_sf	1970-01-06 13:00:00	13.299701797852741	794.4999723007036	0.25167580743449114	0.030912414824663455	0.5121105305321079	0.5169485571730593	Neolamprologus pulcher daffodil	f	d
480	FISH20200727_c2_r0_Neolamprologus-pulcher-daffodil_sf	1970-01-06 13:30:00	13.873907719842972	824.4996399091463	0.2694033571547283	0.043875685557586835	0.5783111803829555	0.47208536035530396	Neolamprologus pulcher daffodil	f	d
481	FISH20200727_c2_r0_Neolamprologus-pulcher-daffodil_sf	1970-01-06 14:00:00	13.04870258968282	854.5001661865721	0.2764236649678706	0.0350099711943275	0.5388751593853334	0.5191561748682968	Neolamprologus pulcher daffodil	f	d
482	FISH20200727_c2_r0_Neolamprologus-pulcher-daffodil_sf	1970-01-06 14:30:00	26.447513640240523	884.5006370838181	0.5054567613982605	0.0	0.6334007064777173	0.5066781580106119	Neolamprologus pulcher daffodil	f	d
483	FISH20200727_c2_r0_Neolamprologus-pulcher-daffodil_sf	1970-01-06 15:00:00	38.19813978333722	914.5003600908537	0.6282200432109024	0.0	0.706390850773373	0.5609522640431309	Neolamprologus pulcher daffodil	f	d
484	FISH20200727_c2_r0_Neolamprologus-pulcher-daffodil_sf	1970-01-06 15:30:00	46.28217131292154	944.5000276992964	0.6601296327073293	0.0	0.6769498347450439	0.49085276954866097	Neolamprologus pulcher daffodil	f	d
485	FISH20200727_c2_r0_Neolamprologus-pulcher-daffodil_sf	1970-01-06 16:00:00	69.46929779690703	974.4996399091463	0.8211179436042324	0.0	0.6826096029616361	0.5984998539651893	Neolamprologus pulcher daffodil	f	d
486	FISH20200727_c2_r0_Neolamprologus-pulcher-daffodil_sf	1970-01-06 16:30:00	69.66648212374767	1004.4993629161819	0.7807323693978173	0.0	0.664322047726517	0.45100093231249117	Neolamprologus pulcher daffodil	f	d
487	FISH20200727_c2_r0_Neolamprologus-pulcher-daffodil_sf	1970-01-06 17:00:00	73.95208143570804	1034.499889208952	0.8250609350764458	0.0	0.700709959681518	0.4221698635551045	Neolamprologus pulcher daffodil	f	d
488	FISH20200727_c2_r0_Neolamprologus-pulcher-daffodil_sf	1970-01-06 17:30:00	71.3276405917834	1064.5003600908537	0.8087640573929422	0.0	0.6707594948292319	0.4872306863706694	Neolamprologus pulcher daffodil	f	d
489	FISH20200727_c2_r0_Neolamprologus-pulcher-daffodil_sf	1970-01-06 18:00:00	67.00704216151269	1094.5000276992964	0.7526452828098167	0.0	0.6840750206748838	0.4784674698626765	Neolamprologus pulcher daffodil	f	d
490	FISH20200727_c2_r0_Neolamprologus-pulcher-daffodil_sf	1970-01-06 18:30:00	65.57655668385955	1124.499750706332	0.8698687053348845	0.0	0.6245169610535023	0.6367727926067659	Neolamprologus pulcher daffodil	f	d
491	FISH20200727_c2_r0_Neolamprologus-pulcher-daffodil_sf	1970-01-06 19:00:00	45.73095533026394	1154.499362916182	0.8112569940723505	0.0	0.6429002056169384	0.7652586394349615	Neolamprologus pulcher daffodil	f	n
492	FISH20200727_c2_r0_Neolamprologus-pulcher-daffodil_sf	1970-01-06 19:30:00	25.076178583958395	1184.499889208952	0.519554619986705	0.0	0.6268451046521971	0.6835238459428505	Neolamprologus pulcher daffodil	f	n
493	FISH20200727_c2_r0_Neolamprologus-pulcher-daffodil_sf	1970-01-06 20:00:00	17.20199813863102	1214.5004708880394	0.37105977508171295	0.008863774860118552	0.6135017115405245	0.5937084281759653	Neolamprologus pulcher daffodil	f	n
494	FISH20200727_c2_r0_Neolamprologus-pulcher-daffodil_sf	1970-01-06 20:30:00	29.39591060403289	1244.5000276992964	0.6081103539970085	0.0	0.6566688471237464	0.692954641242861	Neolamprologus pulcher daffodil	f	n
495	FISH20200727_c2_r0_Neolamprologus-pulcher-daffodil_sf	1970-01-06 21:00:00	24.71676690825086	1274.499750706332	0.5160932912304027	0.0	0.590081562106272	0.6935587177495359	Neolamprologus pulcher daffodil	f	n
496	FISH20200727_c2_r0_Neolamprologus-pulcher-daffodil_sf	1970-01-06 21:30:00	20.045800119739614	1304.4994737133677	0.3995900504127195	0.014569829926319871	0.6689236171692993	0.7024543406993916	Neolamprologus pulcher daffodil	f	n
497	FISH20200727_c2_r0_Neolamprologus-pulcher-daffodil_sf	1970-01-06 22:00:00	17.897249192593428	1334.499889208952	0.37729891424772877	0.0	0.6029828419756942	0.6489079272703087	Neolamprologus pulcher daffodil	f	n
498	FISH20200727_c2_r0_Neolamprologus-pulcher-daffodil_sf	1970-01-06 22:30:00	20.745943798166792	1364.5004708880394	0.4099495872804831	0.003545509944047421	0.6825238238592937	0.6473248092714328	Neolamprologus pulcher daffodil	f	n
499	FISH20200727_c2_r0_Neolamprologus-pulcher-daffodil_sf	1970-01-06 23:00:00	15.762522320044761	1394.5001384964821	0.32142263586504904	0.017062766605728214	0.633011183615579	0.60291478354159	Neolamprologus pulcher daffodil	f	n
500	FISH20200727_c2_r0_Neolamprologus-pulcher-daffodil_sf	1970-01-06 23:30:00	36.517596768671694	1424.4998615035179	0.641571104093956	0.006592432552213174	0.6111466306122322	0.6569062033489548	Neolamprologus pulcher daffodil	f	n
501	FISH20200727_c2_r0_Neolamprologus-pulcher-daffodil_sf	1970-01-07 00:00:00	16.685013575231007	14.49947371336768	0.3213118386792975	0.04636862223699518	0.6256821567835481	0.5809386864481076	Neolamprologus pulcher daffodil	f	n
502	FISH20200727_c2_r0_Neolamprologus-pulcher-daffodil_sf	1970-01-07 00:30:00	25.3205822714218	44.5	0.4792820740084201	0.01251938843341458	0.6415037262853922	0.6558684236727687	Neolamprologus pulcher daffodil	f	n
503	FISH20200727_c2_r0_Neolamprologus-pulcher-daffodil_sf	1970-01-07 01:00:00	24.493633616944592	74.50052628663232	0.442690155670046	0.010082543903384854	0.5320036540180137	0.5723963837517705	Neolamprologus pulcher daffodil	f	n
504	FISH20200727_c2_r0_Neolamprologus-pulcher-daffodil_sf	1970-01-07 01:30:00	26.597175433559844	104.50024929366793	0.46285524347681567	0.08077114841283031	0.5915367609093268	0.6590829775743091	Neolamprologus pulcher daffodil	f	n
505	FISH20200727_c2_r0_Neolamprologus-pulcher-daffodil_sf	1970-01-07 02:00:00	25.228796311757755	134.49997230070358	0.41704060716857794	0.009694753753254667	0.5180686650772593	0.5335378688429739	Neolamprologus pulcher daffodil	f	n
506	FISH20200727_c2_r0_Neolamprologus-pulcher-daffodil_sf	1970-01-07 02:30:00	15.896858554653015	164.49952911196056	0.28142485180876403	0.04154894465680572	0.5112307832434406	0.6050156592542408	Neolamprologus pulcher daffodil	f	n
507	FISH20200727_c2_r0_Neolamprologus-pulcher-daffodil_sf	1970-01-07 03:00:00	22.31587105413779	194.5001107910481	0.38317083979614447	0.02226900066474629	0.6043087860849553	0.5669248700035429	Neolamprologus pulcher daffodil	f	n
508	FISH20200727_c2_r0_Neolamprologus-pulcher-daffodil_sf	1970-01-07 03:30:00	26.488983783150086	224.50063708381808	0.46113788709766773	0.010747327017893745	0.5589472670454543	0.5798806709428506	Neolamprologus pulcher daffodil	f	n
509	FISH20200727_c2_r0_Neolamprologus-pulcher-daffodil_sf	1970-01-07 04:00:00	12.697475853917103	254.5003600908537	0.2499584510553432	0.026314331615976953	0.505894577857795	0.4302564661994124	Neolamprologus pulcher daffodil	f	n
510	FISH20200727_c2_r0_Neolamprologus-pulcher-daffodil_sf	1970-01-07 04:30:00	11.557004211772425	284.5000276992964	0.221982161653094	0.04697800675862833	0.277337884692457	0.5389808172000129	Neolamprologus pulcher daffodil	f	n
511	FISH20200727_c2_r0_Neolamprologus-pulcher-daffodil_sf	1970-01-07 05:00:00	12.921760087476693	314.49975070633207	0.23477923660739017	0.0	0.352048318885974	0.48332834971920047	Neolamprologus pulcher daffodil	f	n
512	FISH20200727_c2_r0_Neolamprologus-pulcher-daffodil_sf	1970-01-07 05:30:00	9.750563369083592	344.49936291618195	0.15428508115893858	0.05905490000553986	0.49664414644862886	0.4071470774069613	Neolamprologus pulcher daffodil	f	n
513	FISH20200727_c2_r0_Neolamprologus-pulcher-daffodil_sf	1970-01-07 06:00:00	10.493617967252984	374.4998892089519	0.1598160868601817	0.0678041214269887	0.5810523257051795	0.46777859555996526	Neolamprologus pulcher daffodil	f	n
514	FISH20200727_c2_r0_Neolamprologus-pulcher-daffodil_sf	1970-01-07 06:30:00	10.563168381072924	404.50047088803944	0.17428397318708105	0.10570051520691374	0.6320793142245746	0.4550557561212423	Neolamprologus pulcher daffodil	f	n
515	FISH20200727_c2_r0_Neolamprologus-pulcher-daffodil_sf	1970-01-07 07:00:00	10.483964447457875	434.5001384964822	0.18996177497091574	0.06808487064428563	0.7601432654927379	0.5276011286670138	Neolamprologus pulcher daffodil	f	d
516	FISH20200727_c2_r0_Neolamprologus-pulcher-daffodil_sf	1970-01-07 07:30:00	20.030167188058385	464.4998615035178	0.43017007368012855	0.05273946041770539	0.521122749300116	0.5909531551350079	Neolamprologus pulcher daffodil	f	d
517	FISH20200727_c2_r0_Neolamprologus-pulcher-daffodil_sf	1970-01-07 08:00:00	13.241834341776194	494.49952911196056	0.28447177441692983	0.0	0.5132799890227973	0.49328999796708756	Neolamprologus pulcher daffodil	f	d
518	FISH20200727_c2_r0_Neolamprologus-pulcher-daffodil_sf	1970-01-07 08:30:00	14.23109916247999	524.5	0.26019277642366495	0.0	0.6095603827360074	0.45453879849690687	Neolamprologus pulcher daffodil	f	d
519	FISH20200727_c2_r0_Neolamprologus-pulcher-daffodil_sf	1970-01-07 09:00:00	13.673351738911812	554.5005262866323	0.2731150628774029	0.00232674090078112	0.5405047600402983	0.47565793150439867	Neolamprologus pulcher daffodil	f	d
520	FISH20200727_c2_r0_Neolamprologus-pulcher-daffodil_sf	1970-01-07 09:30:00	12.147712476433874	584.5002492936679	0.22342252506786328	0.08132513434158772	0.5751416492075663	0.4547531450361477	Neolamprologus pulcher daffodil	f	d
521	FISH20200727_c2_r0_Neolamprologus-pulcher-daffodil_sf	1970-01-07 10:00:00	10.641929331457565	609.3800908784921	0.20851565129585997	0.005301245371928644	0.5191464654201502	0.46368581225628014	Neolamprologus pulcher daffodil	f	d
522	FISH20200727_c2_r1_Neolamprologus-pulcher-daffodil_sf	1970-01-02 00:00:00	6.6502581075891225	14.500637083818072	0.06891584953742175	0.5683895629051022	0.28489313072836997	0.5366475427061334	Neolamprologus pulcher daffodil	f	n
523	FISH20200727_c2_r1_Neolamprologus-pulcher-daffodil_sf	1970-01-02 00:30:00	6.189340411955953	44.50036009085369	0.047310398315882775	0.7048362971580522	0.2732132607304032	0.580544403345712	Neolamprologus pulcher daffodil	f	n
524	FISH20200727_c2_r1_Neolamprologus-pulcher-daffodil_sf	1970-01-02 01:00:00	5.945950008891235	74.50002769929644	0.04154894465680572	0.6640629328015069	0.19483829381567233	0.5596499770393465	Neolamprologus pulcher daffodil	f	n
525	FISH20200727_c2_r1_Neolamprologus-pulcher-daffodil_sf	1970-01-02 01:30:00	5.882151619797251	104.49975070633207	0.07279375103872361	0.7639465957564678	0.222790298244479	0.5350784691308558	Neolamprologus pulcher daffodil	f	n
526	FISH20200727_c2_r1_Neolamprologus-pulcher-daffodil_sf	1970-01-02 02:00:00	6.088804706780413	134.49947371336768	0.07329233837460529	0.6929809982826436	0.26526505341347895	0.5346307592216978	Neolamprologus pulcher daffodil	f	n
527	FISH20200727_c2_r1_Neolamprologus-pulcher-daffodil_sf	1970-01-02 02:30:00	6.154230954064008	164.5	0.0435962774207844	0.6825282517172613	0.18760126994238402	0.5441575576891823	Neolamprologus pulcher daffodil	f	n
528	FISH20200727_c2_r1_Neolamprologus-pulcher-daffodil_sf	1970-01-02 03:00:00	6.486638133644625	194.50052628663232	0.06298820009971746	0.7538086532602072	0.19237401821382552	0.6518109731335024	Neolamprologus pulcher daffodil	f	n
529	FISH20200727_c2_r1_Neolamprologus-pulcher-daffodil_sf	1970-01-02 03:30:00	9.690881945091618	224.5003600908537	0.1393274610824885	0.47426735360921835	0.24280246285216622	0.5483340704551042	Neolamprologus pulcher daffodil	f	n
530	FISH20200727_c2_r1_Neolamprologus-pulcher-daffodil_sf	1970-01-02 04:00:00	8.660298648983431	254.50002769929642	0.09362362196000222	0.523959891418758	0.20943995869727156	0.579190571617341	Neolamprologus pulcher daffodil	f	n
531	FISH20200727_c2_r1_Neolamprologus-pulcher-daffodil_sf	1970-01-02 04:30:00	10.24157316716715	284.49975070633207	0.1819289790039333	0.31859730762838623	0.3234666612037546	0.5449340962772666	Neolamprologus pulcher daffodil	f	n
532	FISH20200727_c2_r1_Neolamprologus-pulcher-daffodil_sf	1970-01-02 05:00:00	5.342078279025014	314.4994737133677	0.04426347570771703	0.7166915960334608	0.15589524703155677	0.6439800844347733	Neolamprologus pulcher daffodil	f	n
533	FISH20200727_c2_r1_Neolamprologus-pulcher-daffodil_sf	1970-01-02 05:30:00	20.754560975936187	344.5	0.37785286948814534	0.1890649235541768	0.46161032480242215	0.498737462756814	Neolamprologus pulcher daffodil	f	n
534	FISH20200727_c2_r1_Neolamprologus-pulcher-daffodil_sf	1970-01-02 06:00:00	56.241454202984215	374.5005262866323	0.7892637527006814	0.0	0.6980603567669379	0.4221487237034112	Neolamprologus pulcher daffodil	f	n
535	FISH20200727_c2_r1_Neolamprologus-pulcher-daffodil_sf	1970-01-02 06:30:00	78.29628576587425	404.50024929366793	0.8988975680017728	0.0	0.6901342223268646	0.503019738381292	Neolamprologus pulcher daffodil	f	n
536	FISH20200727_c2_r1_Neolamprologus-pulcher-daffodil_sf	1970-01-02 07:00:00	58.8212087647392	434.4999723007036	0.779956789097557	0.0	0.5325387867092642	0.5833835240006403	Neolamprologus pulcher daffodil	f	d
537	FISH20200727_c2_r1_Neolamprologus-pulcher-daffodil_sf	1970-01-02 07:30:00	43.59458922445698	464.4996399091463	0.7120935128247743	0.04886155891640352	0.4055923340658254	0.3870505674693046	Neolamprologus pulcher daffodil	f	d
538	FISH20200727_c2_r1_Neolamprologus-pulcher-daffodil_sf	1970-01-02 08:00:00	40.19958252976318	494.49936291618195	0.6892138939670932	0.0	0.4115215496580605	0.3063017503434453	Neolamprologus pulcher daffodil	f	d
539	FISH20200727_c2_r1_Neolamprologus-pulcher-daffodil_sf	1970-01-02 08:30:00	24.042364665836157	524.4998892089519	0.4565145136272989	0.008807888322623532	0.2481529111253519	0.27815276613213075	Neolamprologus pulcher daffodil	f	d
540	FISH20200727_c2_r1_Neolamprologus-pulcher-daffodil_sf	1970-01-02 09:00:00	19.931465720964482	554.5004708880394	0.3357154728269902	0.013351060883053571	0.320856266469968	0.27609515298430953	Neolamprologus pulcher daffodil	f	d
541	FISH20200727_c2_r1_Neolamprologus-pulcher-daffodil_sf	1970-01-02 09:30:00	16.419849676366947	584.5001384964822	0.2944989197274389	0.04581463630823777	0.3362025223647019	0.27710900547659906	Neolamprologus pulcher daffodil	f	d
542	FISH20200727_c2_r1_Neolamprologus-pulcher-daffodil_sf	1970-01-02 10:00:00	16.49083189930648	614.4998615035178	0.2552213173785386	0.1605451221538973	0.500111779912338	0.3152394885875603	Neolamprologus pulcher daffodil	f	d
543	FISH20200727_c2_r1_Neolamprologus-pulcher-daffodil_sf	1970-01-02 10:30:00	9.72226403139926	644.4995291119606	0.14475652318431112	0.39931305744834084	0.5578136010867268	0.32734489973722936	Neolamprologus pulcher daffodil	f	d
544	FISH20200727_c2_r1_Neolamprologus-pulcher-daffodil_sf	1970-01-02 11:00:00	8.483252213027882	674.5001107910481	0.12380899623310436	0.3174717482827388	0.6573603628868544	0.35578553599976454	Neolamprologus pulcher daffodil	f	d
545	FISH20200727_c2_r1_Neolamprologus-pulcher-daffodil_sf	1970-01-02 11:30:00	12.36531443467515	704.5006370838181	0.21084704448507008	0.09417760788875963	0.5035900884992495	0.3262990283269967	Neolamprologus pulcher daffodil	f	d
546	FISH20200727_c2_r1_Neolamprologus-pulcher-daffodil_sf	1970-01-02 12:00:00	10.055636089195083	734.5003600908537	0.15184754307240597	0.17278821117943605	0.45279049252427195	0.3957311492552519	Neolamprologus pulcher daffodil	f	d
547	FISH20200727_c2_r1_Neolamprologus-pulcher-daffodil_sf	1970-01-02 12:30:00	8.223333509248633	764.5000276992964	0.09960666999058224	0.2881280815467287	0.49654374334447793	0.40006059507245245	Neolamprologus pulcher daffodil	f	d
548	FISH20200727_c2_r1_Neolamprologus-pulcher-daffodil_sf	1970-01-02 13:00:00	11.565428254598642	794.4997507063321	0.20292504570383912	0.22314553210348456	0.5111297792827706	0.3918253195377116	Neolamprologus pulcher daffodil	f	d
549	FISH20200727_c2_r1_Neolamprologus-pulcher-daffodil_sf	1970-01-02 13:30:00	11.46438623767208	824.4994737133677	0.19439366240097503	0.08071574981995458	0.5181901568241832	0.3661145057374728	Neolamprologus pulcher daffodil	f	d
550	FISH20200727_c2_r1_Neolamprologus-pulcher-daffodil_sf	1970-01-02 14:00:00	9.059965497619933	854.5	0.1378240638156437	0.2882783071127853	0.7064880180250813	0.4041171578708301	Neolamprologus pulcher daffodil	f	d
551	FISH20200727_c2_r1_Neolamprologus-pulcher-daffodil_sf	1970-01-02 14:30:00	8.302728151719	884.5005262866323	0.10403855742064151	0.28818348013960443	0.6162812617337345	0.4138666340684832	Neolamprologus pulcher daffodil	f	d
552	FISH20200727_c2_r1_Neolamprologus-pulcher-daffodil_sf	1970-01-02 15:00:00	10.829270856968614	914.5002492936679	0.19106974682843056	0.09506398537477148	0.5671789690014102	0.3930950804676005	Neolamprologus pulcher daffodil	f	d
553	FISH20200727_c2_r1_Neolamprologus-pulcher-daffodil_sf	1970-01-02 15:30:00	8.563451008438863	944.4999723007036	0.1267519804996953	0.22652484626890476	0.6190364280372213	0.36545249891148934	Neolamprologus pulcher daffodil	f	d
554	FISH20200727_c2_r1_Neolamprologus-pulcher-daffodil_sf	1970-01-02 16:00:00	10.273900109242344	974.4996399091463	0.16237327571879676	0.1427067752479087	0.6667168716414845	0.3582424407246498	Neolamprologus pulcher daffodil	f	d
555	FISH20200727_c2_r1_Neolamprologus-pulcher-daffodil_sf	1970-01-02 16:30:00	8.35358393923364	1004.4993629161819	0.12298487618414493	0.1855852861337322	0.7700322658332188	0.3803424731854794	Neolamprologus pulcher daffodil	f	d
556	FISH20200727_c2_r1_Neolamprologus-pulcher-daffodil_sf	1970-01-02 17:00:00	8.691091488846435	1034.499889208952	0.14258807888322625	0.24152448482162642	0.5391927179505851	0.3194756012474514	Neolamprologus pulcher daffodil	f	d
557	FISH20200727_c2_r1_Neolamprologus-pulcher-daffodil_sf	1970-01-02 17:30:00	8.639010667276747	1064.5004708880394	0.1466400753420863	0.21239820508559082	0.5473977280421276	0.32780463388626224	Neolamprologus pulcher daffodil	f	d
558	FISH20200727_c2_r1_Neolamprologus-pulcher-daffodil_sf	1970-01-02 18:00:00	11.022028584412768	1094.5001384964821	0.1936734806935904	0.03811423189850978	0.515833562237224	0.37599688852200897	Neolamprologus pulcher daffodil	f	d
559	FISH20200727_c2_r1_Neolamprologus-pulcher-daffodil_sf	1970-01-02 18:30:00	17.04601640191312	1124.4998615035179	0.41194393662400974	0.0407179657636696	0.2144288616666349	0.5312482401789851	Neolamprologus pulcher daffodil	f	d
560	FISH20200727_c2_r1_Neolamprologus-pulcher-daffodil_sf	1970-01-02 19:00:00	11.008938655121762	1154.4995291119606	0.21106863885657304	0.1632596532048086	0.33137428135713964	0.6526575758033593	Neolamprologus pulcher daffodil	f	n
561	FISH20200727_c2_r1_Neolamprologus-pulcher-daffodil_sf	1970-01-02 19:30:00	9.98850935895563	1184.500110791048	0.1370485264790605	0.32057389762907157	0.5276795372781171	0.6265276116929387	Neolamprologus pulcher daffodil	f	n
562	FISH20200727_c2_r1_Neolamprologus-pulcher-daffodil_sf	1970-01-02 20:00:00	7.9725211351444765	1214.500637083818	0.11040939560135173	0.3587058888704227	0.19177475643855596	0.6683214192020726	Neolamprologus pulcher daffodil	f	n
563	FISH20200727_c2_r1_Neolamprologus-pulcher-daffodil_sf	1970-01-02 20:30:00	10.585704518395142	1244.5003600908537	0.16929809982826435	0.27682676860007754	0.3172624035141183	0.6597306254867453	Neolamprologus pulcher daffodil	f	n
564	FISH20200727_c2_r1_Neolamprologus-pulcher-daffodil_sf	1970-01-02 21:00:00	8.56751071101585	1274.5000276992964	0.08426125976400199	0.40967259431610437	0.5037573422371161	0.5207929576026753	Neolamprologus pulcher daffodil	f	n
565	FISH20200727_c2_r1_Neolamprologus-pulcher-daffodil_sf	1970-01-02 21:30:00	9.174066329058896	1304.499750706332	0.12220929588388454	0.40773364356545344	0.341155210699313	0.6460756735621882	Neolamprologus pulcher daffodil	f	n
566	FISH20200727_c2_r1_Neolamprologus-pulcher-daffodil_sf	1970-01-02 22:00:00	8.833282398050537	1334.4994737133677	0.12702897346407402	0.2968810592210958	0.5337678468105722	0.44405394540995985	Neolamprologus pulcher daffodil	f	n
567	FISH20200727_c2_r1_Neolamprologus-pulcher-daffodil_sf	1970-01-02 22:30:00	10.825960685325747	1364.5	0.18535342344338576	0.23620651451362729	0.5412713965211576	0.5079528057604057	Neolamprologus pulcher daffodil	f	n
568	FISH20200727_c2_r1_Neolamprologus-pulcher-daffodil_sf	1970-01-02 23:00:00	10.197429296454647	1394.2778672392199	0.1440329218106996	0.27053140096618356	0.45222686510539883	0.4472565650650829	Neolamprologus pulcher daffodil	f	n
569	FISH20200727_c2_r1_Neolamprologus-pulcher-daffodil_sf	1970-01-02 23:30:00	9.176944741003922	1424.4996399091463	0.10869203922220376	0.39488117001828155	0.5125246504502721	0.4646681738746628	Neolamprologus pulcher daffodil	f	n
570	FISH20200727_c2_r1_Neolamprologus-pulcher-daffodil_sf	1970-01-03 00:00:00	8.09302062160525	14.499362916181928	0.08431665835687774	0.36319317489335773	0.45407822127429165	0.42279301849534895	Neolamprologus pulcher daffodil	f	n
571	FISH20200727_c2_r1_Neolamprologus-pulcher-daffodil_sf	1970-01-03 00:30:00	6.835244004426382	44.49988920895191	0.06254154664303124	0.5996011522269	0.46114018414395913	0.587169893036274	Neolamprologus pulcher daffodil	f	n
572	FISH20200727_c2_r1_Neolamprologus-pulcher-daffodil_sf	1970-01-03 01:00:00	6.911381869872971	74.50047088803944	0.07700404409727993	0.4924934906653371	0.3181134355437355	0.6522267487298373	Neolamprologus pulcher daffodil	f	n
573	FISH20200727_c2_r1_Neolamprologus-pulcher-daffodil_sf	1970-01-03 01:30:00	11.152862354970095	104.5001384964822	0.18901999889202814	0.2085757021771647	0.37297299818723734	0.5045212806140156	Neolamprologus pulcher daffodil	f	n
574	FISH20200727_c2_r1_Neolamprologus-pulcher-daffodil_sf	1970-01-03 02:00:00	9.277688290919006	134.49986150351782	0.13395379757354164	0.3234169852085757	0.42619517655223343	0.44478002180231774	Neolamprologus pulcher daffodil	f	n
575	FISH20200727_c2_r1_Neolamprologus-pulcher-daffodil_sf	1970-01-03 02:30:00	7.765175871392986	164.49952911196056	0.09556257271065315	0.37909257104869537	0.3779517543657221	0.5829714111211981	Neolamprologus pulcher daffodil	f	n
576	FISH20200727_c2_r1_Neolamprologus-pulcher-daffodil_sf	1970-01-03 03:00:00	7.878232583693662	194.5001107910481	0.08359184577886107	0.49351872368712607	0.3475168956348321	0.639472767377264	Neolamprologus pulcher daffodil	f	n
577	FISH20200727_c2_r1_Neolamprologus-pulcher-daffodil_sf	1970-01-03 03:30:00	7.7847115624354695	224.50063708381808	0.0958949642679076	0.34635200265913246	0.29233741282415976	0.6327698243406744	Neolamprologus pulcher daffodil	f	n
578	FISH20200727_c2_r1_Neolamprologus-pulcher-daffodil_sf	1970-01-03 04:00:00	8.378672479615219	254.5003600908537	0.11434269569552934	0.31061991025427954	0.3099597436891799	0.6402145825578602	Neolamprologus pulcher daffodil	f	n
579	FISH20200727_c2_r1_Neolamprologus-pulcher-daffodil_sf	1970-01-03 04:30:00	7.133603736936501	284.5000276992964	0.10531272505678356	0.3018669325799125	0.23387525852677005	0.6281306500269452	Neolamprologus pulcher daffodil	f	n
580	FISH20200727_c2_r1_Neolamprologus-pulcher-daffodil_sf	1970-01-03 05:00:00	6.195018218720103	314.4998615035178	0.06769708049415545	0.5027422303473492	0.22152666211167224	0.6744576088593811	Neolamprologus pulcher daffodil	f	n
581	FISH20200727_c2_r1_Neolamprologus-pulcher-daffodil_sf	1970-01-03 05:30:00	5.676340747572779	344.49952911196056	0.07761342861891309	0.47725887762450836	0.203430173151381	0.7247693175122083	Neolamprologus pulcher daffodil	f	n
582	FISH20200727_c2_r1_Neolamprologus-pulcher-daffodil_sf	1970-01-03 06:00:00	37.682325536628326	374.5001107910481	0.5186128960779969	0.23808996233104365	0.3792715142366525	0.5815093632170111	Neolamprologus pulcher daffodil	f	n
583	FISH20200727_c2_r1_Neolamprologus-pulcher-daffodil_sf	1970-01-03 06:30:00	70.78179660384423	404.50063708381805	0.7909257104869536	0.0	0.4295205848090917	0.5174919689845217	Neolamprologus pulcher daffodil	f	n
584	FISH20200727_c2_r1_Neolamprologus-pulcher-daffodil_sf	1970-01-03 07:00:00	58.33783826255453	434.5003600908537	0.745498864328846	0.0	0.5355745178820592	0.42169187093429084	Neolamprologus pulcher daffodil	f	d
585	FISH20200727_c2_r1_Neolamprologus-pulcher-daffodil_sf	1970-01-03 07:30:00	41.53982566554156	464.5000276992964	0.6779679796133178	0.006537033959337433	0.3947587594012193	0.2508495765744932	Neolamprologus pulcher daffodil	f	d
586	FISH20200727_c2_r1_Neolamprologus-pulcher-daffodil_sf	1970-01-03 08:00:00	24.180573019321503	494.49975070633207	0.4818015622403191	0.0	0.36310855147308896	0.3224249130657817	Neolamprologus pulcher daffodil	f	d
587	FISH20200727_c2_r1_Neolamprologus-pulcher-daffodil_sf	1970-01-03 08:30:00	16.31846031509724	524.4994737133677	0.36989640463132234	0.0	0.49356562655809355	0.33373836114480027	Neolamprologus pulcher daffodil	f	d
588	FISH20200727_c2_r1_Neolamprologus-pulcher-daffodil_sf	1970-01-03 09:00:00	16.88422693443381	554.379164313947	0.3268774703557312	0.10112930547713156	0.4961564891931772	0.3056710851132328	Neolamprologus pulcher daffodil	f	d
589	FISH20200727_c2_r1_Neolamprologus-pulcher-daffodil_sf	1970-01-03 09:30:00	28.436952888524214	584.5005262866323	0.6454490055952579	0.0	0.3270135657304291	0.4015029615355185	Neolamprologus pulcher daffodil	f	d
590	FISH20200727_c2_r1_Neolamprologus-pulcher-daffodil_sf	1970-01-03 10:00:00	25.017290467901415	614.5002492936679	0.5536535372001551	0.0	0.4357967005863343	0.31928505139936575	Neolamprologus pulcher daffodil	f	d
591	FISH20200727_c2_r1_Neolamprologus-pulcher-daffodil_sf	1970-01-03 10:30:00	19.207748082693723	644.4999723007036	0.4524403080161764	0.0	0.3875146767799859	0.3586107040153919	Neolamprologus pulcher daffodil	f	d
592	FISH20200727_c2_r1_Neolamprologus-pulcher-daffodil_sf	1970-01-03 11:00:00	18.027594386411177	674.4997507063321	0.4024153786493823	0.0	0.36397598778769175	0.3298114708051728	Neolamprologus pulcher daffodil	f	d
593	FISH20200727_c2_r1_Neolamprologus-pulcher-daffodil_sf	1970-01-03 11:30:00	15.262289288067196	704.4994737133677	0.3535538197329788	0.021771647000166195	0.40440472673105243	0.29798314783961377	Neolamprologus pulcher daffodil	f	d
594	FISH20200727_c2_r1_Neolamprologus-pulcher-daffodil_sf	1970-01-03 12:00:00	6.954368596547129	734.5	0.1448592953689342	0.374030578329271	0.10813422269122437	0.18629160911165013	Neolamprologus pulcher daffodil	f	d
595	FISH20200727_c2_r1_Neolamprologus-pulcher-daffodil_sf	1970-01-03 12:30:00	16.760550345929477	764.5005262866323	0.3131128469336879	0.12309567336989641	0.3660252955444028	0.24630379369980926	Neolamprologus pulcher daffodil	f	d
596	FISH20200727_c2_r1_Neolamprologus-pulcher-daffodil_sf	1970-01-03 13:00:00	17.26126775441411	794.5002492936679	0.35227965209683676	0.07301534541022658	0.33270981251549625	0.349614430445785	Neolamprologus pulcher daffodil	f	d
597	FISH20200727_c2_r1_Neolamprologus-pulcher-daffodil_sf	1970-01-03 13:30:00	14.531179694253199	824.4999723007036	0.33117278821117946	0.13179325245138773	0.3444541108923968	0.3421650584023888	Neolamprologus pulcher daffodil	f	d
598	FISH20200727_c2_r1_Neolamprologus-pulcher-daffodil_sf	1970-01-03 14:00:00	6.232305702351893	854.4996399091463	0.12996509888648827	0.49487563015899394	0.11383733259830565	0.17412291767641044	Neolamprologus pulcher daffodil	f	d
599	FISH20200727_c2_r1_Neolamprologus-pulcher-daffodil_sf	1970-01-03 14:30:00	12.438252553948109	884.4993629161819	0.22054179823832476	0.2089634923272949	0.20873228014452827	0.2412415282503055	Neolamprologus pulcher daffodil	f	d
600	FISH20200727_c2_r1_Neolamprologus-pulcher-daffodil_sf	1970-01-03 15:00:00	12.578228697533534	914.4998892089519	0.2809660979392865	0.21100155107467317	0.28986794707264685	0.23891688931699614	Neolamprologus pulcher daffodil	f	d
601	FISH20200727_c2_r1_Neolamprologus-pulcher-daffodil_sf	1970-01-03 15:30:00	10.74387883680126	944.5004708880394	0.22718962938341367	0.2776023489003379	0.2501230118060651	0.21043069658923363	Neolamprologus pulcher daffodil	f	d
602	FISH20200727_c2_r1_Neolamprologus-pulcher-daffodil_sf	1970-01-03 16:00:00	9.872608796586508	974.5001384964822	0.1988255498310343	0.2314553210348457	0.34014803350388007	0.22180039932770962	Neolamprologus pulcher daffodil	f	d
603	FISH20200727_c2_r1_Neolamprologus-pulcher-daffodil_sf	1970-01-03 16:30:00	7.084134594658383	1004.4998615035178	0.14054623012575482	0.3835798570716304	0.20077690755820835	0.17256158057221735	Neolamprologus pulcher daffodil	f	d
604	FISH20200727_c2_r1_Neolamprologus-pulcher-daffodil_sf	1970-01-03 17:00:00	12.59748677843035	1034.4995291119606	0.27051132901224306	0.05927649437704283	0.4105125658627763	0.2564477552352783	Neolamprologus pulcher daffodil	f	d
605	FISH20200727_c2_r1_Neolamprologus-pulcher-daffodil_sf	1970-01-03 17:30:00	11.89896927489814	1064.500110791048	0.2529913582982495	0.10430977177044094	0.390001944613685	0.26096842821380795	Neolamprologus pulcher daffodil	f	d
606	FISH20200727_c2_r1_Neolamprologus-pulcher-daffodil_sf	1970-01-03 18:00:00	10.619845516929015	1094.500637083818	0.22652484626890476	0.20691374439089247	0.33884645510560424	0.24688926599611405	Neolamprologus pulcher daffodil	f	d
607	FISH20200727_c2_r1_Neolamprologus-pulcher-daffodil_sf	1970-01-03 18:30:00	17.910299660745714	1124.5003600908537	0.41615422968256605	0.09921887984045205	0.22155426522999572	0.4707149188410683	Neolamprologus pulcher daffodil	f	d
608	FISH20200727_c2_r1_Neolamprologus-pulcher-daffodil_sf	1970-01-03 19:00:00	11.483292931806325	1154.5000276992964	0.2693479585618525	0.04747659409451	0.2853587770606793	0.5881195313920194	Neolamprologus pulcher daffodil	f	n
609	FISH20200727_c2_r1_Neolamprologus-pulcher-daffodil_sf	1970-01-03 19:30:00	9.342318624873704	1184.499750706332	0.188410614370395	0.23860173951581629	0.1602881342369461	0.648164051715724	Neolamprologus pulcher daffodil	f	n
610	FISH20200727_c2_r1_Neolamprologus-pulcher-daffodil_sf	1970-01-03 20:00:00	10.714476070865622	1214.4994737133677	0.22990416043432496	0.13112846933687886	0.2102363134698611	0.5233752874660382	Neolamprologus pulcher daffodil	f	n
611	FISH20200727_c2_r1_Neolamprologus-pulcher-daffodil_sf	1970-01-03 20:30:00	11.205126678132807	1244.5	0.20612674495900732	0.08846665189452692	0.26771185325725433	0.6101419819328194	Neolamprologus pulcher daffodil	f	n
612	FISH20200727_c2_r1_Neolamprologus-pulcher-daffodil_sf	1970-01-03 21:00:00	9.37763233793436	1274.5005262866323	0.19300869757908148	0.1437593485125478	0.1934729012396989	0.513281812641959	Neolamprologus pulcher daffodil	f	n
613	FISH20200727_c2_r1_Neolamprologus-pulcher-daffodil_sf	1970-01-03 21:30:00	9.4529941251314	1304.500249293668	0.1673037504847377	0.08010636529832142	0.32027417302211514	0.4974231069820106	Neolamprologus pulcher daffodil	f	n
614	FISH20200727_c2_r1_Neolamprologus-pulcher-daffodil_sf	1970-01-03 22:00:00	10.939732731367684	1334.4999723007036	0.21633150517976843	0.10980001107971858	0.2400530672354238	0.6125698262636031	Neolamprologus pulcher daffodil	f	n
615	FISH20200727_c2_r1_Neolamprologus-pulcher-daffodil_sf	1970-01-03 22:30:00	10.083689730507169	1364.4996399091463	0.21112403744944877	0.1543404797518143	0.2741301747671743	0.6313086292236136	Neolamprologus pulcher daffodil	f	n
616	FISH20200727_c2_r1_Neolamprologus-pulcher-daffodil_sf	1970-01-03 23:00:00	12.264298998037738	1394.499362916182	0.2545565342640297	0.03207578527505402	0.32703573478539094	0.606158755427122	Neolamprologus pulcher daffodil	f	n
617	FISH20200727_c2_r1_Neolamprologus-pulcher-daffodil_sf	1970-01-03 23:30:00	10.969422464292382	1424.499889208952	0.20839796144471526	0.13815643695989363	0.39769201665866427	0.5612403240958639	Neolamprologus pulcher daffodil	f	n
618	FISH20200727_c2_r1_Neolamprologus-pulcher-daffodil_sf	1970-01-04 00:00:00	9.699846798336138	14.500470888039445	0.19965652872417042	0.15910475873912802	0.401687214158643	0.6049762701729905	Neolamprologus pulcher daffodil	f	n
619	FISH20200727_c2_r1_Neolamprologus-pulcher-daffodil_sf	1970-01-04 00:30:00	11.410937882190899	44.50013849648219	0.22203756024596974	0.043321699628829424	0.35624247887159377	0.5994163231724989	Neolamprologus pulcher daffodil	f	n
620	FISH20200727_c2_r1_Neolamprologus-pulcher-daffodil_sf	1970-01-04 01:00:00	9.032828277977899	75.45962547709924	0.1700858778625954	0.2312142175572519	0.24775572850403124	0.6632697168159821	Neolamprologus pulcher daffodil	f	n
621	FISH20200727_c2_r1_Neolamprologus-pulcher-daffodil_sf	1970-01-04 01:30:00	8.357385478138076	104.50063708381808	0.18281535648994515	0.14885601905711596	0.22965380880714803	0.5521185154459162	Neolamprologus pulcher daffodil	f	n
622	FISH20200727_c2_r1_Neolamprologus-pulcher-daffodil_sf	1970-01-04 02:00:00	10.852685548624727	134.5003600908537	0.22297933632485734	0.08293169353498421	0.40446878135405645	0.5319793528071002	Neolamprologus pulcher daffodil	f	n
623	FISH20200727_c2_r1_Neolamprologus-pulcher-daffodil_sf	1970-01-04 02:30:00	10.96408157028306	164.50002769929642	0.21827045593041935	0.0535704393108415	0.49492569086661353	0.6231342463570902	Neolamprologus pulcher daffodil	f	n
624	FISH20200727_c2_r1_Neolamprologus-pulcher-daffodil_sf	1970-01-04 03:00:00	10.25421482124678	194.49980610492494	0.2134507783502299	0.06348678743559913	0.4530322842994288	0.5741565678694569	Neolamprologus pulcher daffodil	f	n
625	FISH20200727_c2_r1_Neolamprologus-pulcher-daffodil_sf	1970-01-04 03:30:00	11.197053090315311	224.49952911196056	0.24729931859730764	0.043210902443077945	0.363568461888843	0.5089741142062496	Neolamprologus pulcher daffodil	f	n
626	FISH20200727_c2_r1_Neolamprologus-pulcher-daffodil_sf	1970-01-04 04:00:00	42.07114926690748	254.5001107910481	0.6440283625083093	0.0	0.5154006368540329	0.4760846944023768	Neolamprologus pulcher daffodil	f	n
627	FISH20200727_c2_r1_Neolamprologus-pulcher-daffodil_sf	1970-01-04 04:30:00	62.190424659872754	284.50063708381805	0.6820120768932469	0.0242091850866988	0.40003341355869715	0.5318641650525198	Neolamprologus pulcher daffodil	f	n
628	FISH20200727_c2_r1_Neolamprologus-pulcher-daffodil_sf	1970-01-04 05:00:00	47.95869890309175	314.5003600908537	0.585563126696582	0.015511606005207467	0.41400039779268166	0.6092266470894482	Neolamprologus pulcher daffodil	f	n
629	FISH20200727_c2_r1_Neolamprologus-pulcher-daffodil_sf	1970-01-04 05:30:00	44.57352289490804	344.5000276992964	0.5884438535261204	0.009473159381751703	0.4698403904985239	0.48255159509030787	Neolamprologus pulcher daffodil	f	n
630	FISH20200727_c2_r1_Neolamprologus-pulcher-daffodil_sf	1970-01-04 06:00:00	19.414194799505722	374.49975070633207	0.3874023599800565	0.0010525732646390782	0.4922514103558452	0.6251102821161936	Neolamprologus pulcher daffodil	f	n
631	FISH20200727_c2_r1_Neolamprologus-pulcher-daffodil_sf	1970-01-04 06:30:00	13.489454676374814	404.4994737133677	0.25954240762284636	0.03357154728269902	0.6440269160218903	0.6006613607634175	Neolamprologus pulcher daffodil	f	n
632	FISH20200727_c2_r1_Neolamprologus-pulcher-daffodil_sf	1970-01-04 07:00:00	22.107730591202927	434.35859971374043	0.41215410305343514	0.014611164122137404	0.6355709370361556	0.5826107432102094	Neolamprologus pulcher daffodil	f	d
633	FISH20200727_c2_r1_Neolamprologus-pulcher-daffodil_sf	1970-01-04 07:30:00	44.4983393101775	464.4999723007036	0.6539803888981219	0.0005539859287574095	0.4602985407087315	0.31164913369878205	Neolamprologus pulcher daffodil	f	d
634	FISH20200727_c2_r1_Neolamprologus-pulcher-daffodil_sf	1970-01-04 08:00:00	33.65070990731549	494.4996399091463	0.6495485014680628	0.0	0.37929194178296766	0.28741310676850523	Neolamprologus pulcher daffodil	f	d
635	FISH20200727_c2_r1_Neolamprologus-pulcher-daffodil_sf	1970-01-04 08:30:00	28.443352661763385	524.4993629161819	0.5549277048362972	0.0	0.3625623014846858	0.32673821370486283	Neolamprologus pulcher daffodil	f	d
636	FISH20200727_c2_r1_Neolamprologus-pulcher-daffodil_sf	1970-01-04 09:00:00	21.356963671327374	554.4998892089519	0.45413250609350764	0.0044316419233325945	0.501044307945341	0.33608460398406187	Neolamprologus pulcher daffodil	f	d
637	FISH20200727_c2_r1_Neolamprologus-pulcher-daffodil_sf	1970-01-04 09:30:00	21.661853082611707	584.5005262866323	0.45565342640296935	0.028641072516758074	0.6002570770021758	0.32976164150820747	Neolamprologus pulcher daffodil	f	d
638	FISH20200727_c2_r1_Neolamprologus-pulcher-daffodil_sf	1970-01-04 10:00:00	21.109720394345032	614.5002492936679	0.42230347349177333	0.027643897844994738	0.3902650781263073	0.316718816513995	Neolamprologus pulcher daffodil	f	d
639	FISH20200727_c2_r1_Neolamprologus-pulcher-daffodil_sf	1970-01-04 10:30:00	19.309863699044683	644.4999723007036	0.40501911251454215	0.038945210791645896	0.37086848861707256	0.311215352024796	Neolamprologus pulcher daffodil	f	d
640	FISH20200727_c2_r1_Neolamprologus-pulcher-daffodil_sf	1970-01-04 11:00:00	15.936206138658497	674.4996399091463	0.3035842889590604	0.04487286022935017	0.4285845099787593	0.27665568938264706	Neolamprologus pulcher daffodil	f	d
641	FISH20200727_c2_r1_Neolamprologus-pulcher-daffodil_sf	1970-01-04 11:30:00	11.403898876684462	704.4993629161819	0.21173342197108194	0.13411999335216884	0.4341361606665032	0.3592487396331744	Neolamprologus pulcher daffodil	f	d
642	FISH20200727_c2_r1_Neolamprologus-pulcher-daffodil_sf	1970-01-04 12:00:00	11.42143147217072	734.4998892089519	0.19360735652559274	0.03196321737203634	0.6405016466490412	0.2623749493097853	Neolamprologus pulcher daffodil	f	d
643	FISH20200727_c2_r1_Neolamprologus-pulcher-daffodil_sf	1970-01-04 12:30:00	14.497486839114487	764.5004708880394	0.2807600686942552	0.00465348180156224	0.7266944431555992	0.3084300893514978	Neolamprologus pulcher daffodil	f	d
644	FISH20200727_c2_r1_Neolamprologus-pulcher-daffodil_sf	1970-01-04 13:00:00	13.210361915694229	794.5001384964822	0.24475098332502354	0.06204642402082987	0.6735085903191108	0.34592839387219215	Neolamprologus pulcher daffodil	f	d
645	FISH20200727_c2_r1_Neolamprologus-pulcher-daffodil_sf	1970-01-04 13:30:00	15.254880281529687	824.4998615035178	0.30330729599468176	0.0	0.6877983925944373	0.29170964636010227	Neolamprologus pulcher daffodil	f	d
646	FISH20200727_c2_r1_Neolamprologus-pulcher-daffodil_sf	1970-01-04 14:00:00	11.825231701917625	854.4995291119606	0.2168300925156501	0.0	0.7071446199502702	0.24218610859680725	Neolamprologus pulcher daffodil	f	d
647	FISH20200727_c2_r1_Neolamprologus-pulcher-daffodil_sf	1970-01-04 14:30:00	13.856943470440394	884.5001107910481	0.24645468646133392	0.0	0.7506726805432565	0.2900562859727564	Neolamprologus pulcher daffodil	f	d
648	FISH20200727_c2_r1_Neolamprologus-pulcher-daffodil_sf	1970-01-04 15:00:00	12.28675102992832	914.5006370838181	0.2287407899839344	0.02321201041493546	0.6962511502902229	0.2780999633270462	Neolamprologus pulcher daffodil	f	d
649	FISH20200727_c2_r1_Neolamprologus-pulcher-daffodil_sf	1970-01-04 15:30:00	15.035087966360654	944.5003600908537	0.3249127472162207	0.024652373829704727	0.6438258276551749	0.34785219143883694	Neolamprologus pulcher daffodil	f	d
650	FISH20200727_c2_r1_Neolamprologus-pulcher-daffodil_sf	1970-01-04 16:00:00	11.197565836632677	974.5000276992964	0.1917899285358152	0.054678411168356325	0.6937101304320418	0.2824747139634284	Neolamprologus pulcher daffodil	f	d
651	FISH20200727_c2_r1_Neolamprologus-pulcher-daffodil_sf	1970-01-04 16:30:00	12.854328290092715	1004.4997507063321	0.24353221428175725	0.0	0.7141310461408737	0.3124111505005774	Neolamprologus pulcher daffodil	f	d
652	FISH20200727_c2_r1_Neolamprologus-pulcher-daffodil_sf	1970-01-04 17:00:00	14.466472076715085	1034.4994183147749	0.31266965819068193	0.0	0.6551546599700502	0.3720175542679191	Neolamprologus pulcher daffodil	f	d
653	FISH20200727_c2_r1_Neolamprologus-pulcher-daffodil_sf	1970-01-04 17:30:00	11.220541923567978	1064.499889208952	0.2108353645025482	0.010525149567914912	0.639577501621399	0.3072429402648906	Neolamprologus pulcher daffodil	f	d
654	FISH20200727_c2_r1_Neolamprologus-pulcher-daffodil_sf	1970-01-04 18:00:00	13.883670235352755	1094.5004708880394	0.2909534097833915	0.01329566229017783	0.645118874223647	0.33710867876187595	Neolamprologus pulcher daffodil	f	d
655	FISH20200727_c2_r1_Neolamprologus-pulcher-daffodil_sf	1970-01-04 18:30:00	17.459031936817297	1124.5001384964821	0.4055176998504238	0.024707772422580467	0.2707007037160195	0.4490383880199887	Neolamprologus pulcher daffodil	f	d
656	FISH20200727_c2_r1_Neolamprologus-pulcher-daffodil_sf	1970-01-04 19:00:00	12.85482651628853	1154.4998615035179	0.2938895352058058	0.05362583790371724	0.44082261716802185	0.6201856448052786	Neolamprologus pulcher daffodil	f	n
657	FISH20200727_c2_r1_Neolamprologus-pulcher-daffodil_sf	1970-01-04 19:30:00	8.693788449536159	1184.4995291119606	0.12974350451498531	0.1843665170904659	0.5244709819092744	0.6335048286054545	Neolamprologus pulcher daffodil	f	n
658	FISH20200727_c2_r1_Neolamprologus-pulcher-daffodil_sf	1970-01-04 20:00:00	9.133797941940891	1214.500110791048	0.1494017283403501	0.16668513184134723	0.4730056457271651	0.6242642925030153	Neolamprologus pulcher daffodil	f	n
659	FISH20200727_c2_r1_Neolamprologus-pulcher-daffodil_sf	1970-01-04 20:30:00	9.732690434499439	1244.500637083818	0.17600132956622902	0.045205251786604624	0.5482304381413219	0.5484487020475979	Neolamprologus pulcher daffodil	f	n
660	FISH20200727_c2_r1_Neolamprologus-pulcher-daffodil_sf	1970-01-04 21:00:00	6.323623989462793	1274.5003600908537	0.11173896183036951	0.34164312226469445	0.21496914221433555	0.6623155879278866	Neolamprologus pulcher daffodil	f	n
661	FISH20200727_c2_r1_Neolamprologus-pulcher-daffodil_sf	1970-01-04 21:30:00	8.005922555939884	1304.5000276992964	0.16076671652540026	0.2839177884881724	0.3481841957047593	0.6329157034865368	Neolamprologus pulcher daffodil	f	n
662	FISH20200727_c2_r1_Neolamprologus-pulcher-daffodil_sf	1970-01-04 22:00:00	8.988579756405494	1334.499750706332	0.15749819954573155	0.23311727882111793	0.3131297261924498	0.6343042737953866	Neolamprologus pulcher daffodil	f	n
663	FISH20200727_c2_r1_Neolamprologus-pulcher-daffodil_sf	1970-01-04 22:30:00	7.621680738001306	1364.4994737133677	0.15157055010802725	0.21417096005761455	0.2500443381099116	0.6392130011798861	Neolamprologus pulcher daffodil	f	n
664	FISH20200727_c2_r1_Neolamprologus-pulcher-daffodil_sf	1970-01-04 23:00:00	5.264766974791572	1394.5	0.11079104808331487	0.4048858852204742	0.1258970997365605	0.6640808554900177	Neolamprologus pulcher daffodil	f	n
665	FISH20200727_c2_r1_Neolamprologus-pulcher-daffodil_sf	1970-01-04 23:30:00	9.009723124468952	1424.5005262866323	0.18863220874189796	0.27765774749321365	0.24580990434510727	0.6358748353494105	Neolamprologus pulcher daffodil	f	n
666	FISH20200727_c2_r1_Neolamprologus-pulcher-daffodil_sf	1970-01-05 00:00:00	12.004488504022854	14.500249293667942	0.24259043820286966	0.14403634147692648	0.36920935628373586	0.6416830458787272	Neolamprologus pulcher daffodil	f	n
667	FISH20200727_c2_r1_Neolamprologus-pulcher-daffodil_sf	1970-01-05 00:30:00	9.067589452110495	44.49997230070356	0.16830092515650102	0.15982494044651266	0.48851657379708235	0.6057226631980621	Neolamprologus pulcher daffodil	f	n
668	FISH20200727_c2_r1_Neolamprologus-pulcher-daffodil_sf	1970-01-05 01:00:00	8.505436918391181	74.49958451055343	0.1658079884770927	0.2883496759182317	0.39094912023956346	0.710895346563983	Neolamprologus pulcher daffodil	f	n
669	FISH20200727_c2_r1_Neolamprologus-pulcher-daffodil_sf	1970-01-05 01:30:00	7.437736904342496	104.50011079104809	0.11151118989585641	0.31985375581653	0.4734506372024194	0.6432214648957341	Neolamprologus pulcher daffodil	f	n
670	FISH20200727_c2_r1_Neolamprologus-pulcher-daffodil_sf	1970-01-05 02:00:00	41.469954074799695	134.50063708381808	0.6026258933023101	0.01329566229017783	0.46786014487372407	0.5557246665643059	Neolamprologus pulcher daffodil	f	n
671	FISH20200727_c2_r1_Neolamprologus-pulcher-daffodil_sf	1970-01-05 02:30:00	71.05612220972417	164.5003600908537	0.8211179436042324	0.0	0.5176918913109512	0.5207130088868245	Neolamprologus pulcher daffodil	f	n
672	FISH20200727_c2_r1_Neolamprologus-pulcher-daffodil_sf	1970-01-05 03:00:00	43.063243950581175	194.50002769929642	0.6248407290454823	0.0	0.6416413371989327	0.5457690387260575	Neolamprologus pulcher daffodil	f	n
673	FISH20200727_c2_r1_Neolamprologus-pulcher-daffodil_sf	1970-01-05 03:30:00	48.189868491246656	224.49975070633207	0.6595202481856961	0.0	0.5470736653491579	0.44853410058095466	Neolamprologus pulcher daffodil	f	n
674	FISH20200727_c2_r1_Neolamprologus-pulcher-daffodil_sf	1970-01-05 04:00:00	42.37558699101062	254.49947371336768	0.5326574705002493	0.10243199822724502	0.43450852407378154	0.6222220581630303	Neolamprologus pulcher daffodil	f	n
675	FISH20200727_c2_r1_Neolamprologus-pulcher-daffodil_sf	1970-01-05 04:30:00	9.589795556987708	284.5	0.17200310214934633	0.19842676711721693	0.5595871186941572	0.7057098478591628	Neolamprologus pulcher daffodil	f	n
676	FISH20200727_c2_r1_Neolamprologus-pulcher-daffodil_sf	1970-01-05 05:00:00	6.618172252473166	314.5005262866323	0.11196055620187247	0.32945543183203146	0.2808221997550013	0.7328729641589404	Neolamprologus pulcher daffodil	f	n
677	FISH20200727_c2_r1_Neolamprologus-pulcher-daffodil_sf	1970-01-05 05:30:00	4.593396358914455	344.50024929366793	0.09489778959614426	0.4328292061381641	0.11327843679019993	0.7903347540096162	Neolamprologus pulcher daffodil	f	n
678	FISH20200727_c2_r1_Neolamprologus-pulcher-daffodil_sf	1970-01-05 06:00:00	4.594117877377112	374.4999723007036	0.08824995845105535	0.43814747105423524	0.11324222573078876	0.7418304244493942	Neolamprologus pulcher daffodil	f	n
679	FISH20200727_c2_r1_Neolamprologus-pulcher-daffodil_sf	1970-01-05 06:30:00	6.775736943583378	404.4996399091463	0.15832917843886765	0.26668882610381694	0.18221943690408454	0.7098903886188461	Neolamprologus pulcher daffodil	f	n
680	FISH20200727_c2_r1_Neolamprologus-pulcher-daffodil_sf	1970-01-05 07:00:00	11.227523744534823	434.49936291618195	0.2672982106254501	0.10032685169796687	0.276636432115166	0.6876352629899191	Neolamprologus pulcher daffodil	f	d
681	FISH20200727_c2_r1_Neolamprologus-pulcher-daffodil_sf	1970-01-05 07:30:00	33.01748327688798	464.4998892089519	0.6020939508087747	0.009805007755373366	0.3554819780656483	0.4228470915782499	Neolamprologus pulcher daffodil	f	d
682	FISH20200727_c2_r1_Neolamprologus-pulcher-daffodil_sf	1970-01-05 08:00:00	36.28899961680404	494.50047088803944	0.6609606116004654	0.0	0.27207021592114905	0.6136533108239078	Neolamprologus pulcher daffodil	f	d
683	FISH20200727_c2_r1_Neolamprologus-pulcher-daffodil_sf	1970-01-05 08:30:00	32.1074326987412	524.5001384964822	0.6698797850534597	0.0	0.22674431617276594	0.6808321161158523	Neolamprologus pulcher daffodil	f	d
684	FISH20200727_c2_r1_Neolamprologus-pulcher-daffodil_sf	1970-01-05 09:00:00	23.265261823558717	554.4998615035178	0.48374051299097004	0.06487175225749266	0.3717254334170481	0.5433127577668698	Neolamprologus pulcher daffodil	f	d
685	FISH20200727_c2_r1_Neolamprologus-pulcher-daffodil_sf	1970-01-05 09:30:00	19.219220391799908	584.4995291119606	0.3711705722674644	0.05722674644064041	0.5594813681460087	0.36723007066158864	Neolamprologus pulcher daffodil	f	d
686	FISH20200727_c2_r1_Neolamprologus-pulcher-daffodil_sf	1970-01-05 10:00:00	15.033313408552548	614.5001107910481	0.2510525149567915	0.15134057168180812	0.5450304126662964	0.33127143524463226	Neolamprologus pulcher daffodil	f	d
687	FISH20200727_c2_r1_Neolamprologus-pulcher-daffodil_sf	1970-01-05 10:30:00	16.91725314803417	644.5006370838181	0.329123040274777	0.07910919062655808	0.5475613873902208	0.3401843584667478	Neolamprologus pulcher daffodil	f	d
688	FISH20200727_c2_r1_Neolamprologus-pulcher-daffodil_sf	1970-01-05 11:00:00	13.769172741298302	674.5003600908537	0.2630325189740181	0.1528447177441693	0.6178225640777062	0.250582486444515	Neolamprologus pulcher daffodil	f	d
689	FISH20200727_c2_r1_Neolamprologus-pulcher-daffodil_sf	1970-01-05 11:30:00	15.338475327945792	704.5000276992964	0.304747659409451	0.029361254224142708	0.5900952317199994	0.23185713252304663	Neolamprologus pulcher daffodil	f	d
690	FISH20200727_c2_r1_Neolamprologus-pulcher-daffodil_sf	1970-01-05 12:00:00	11.567276706670997	734.4997507063321	0.16819012797074953	0.12514542130629883	0.7253837410516062	0.2261684181320954	Neolamprologus pulcher daffodil	f	d
691	FISH20200727_c2_r1_Neolamprologus-pulcher-daffodil_sf	1970-01-05 12:30:00	11.174953732088765	764.4994737133677	0.2061381640906321	0.28818348013960443	0.4586813057448307	0.2342415612147559	Neolamprologus pulcher daffodil	f	d
692	FISH20200727_c2_r1_Neolamprologus-pulcher-daffodil_sf	1970-01-05 13:00:00	10.795051796685524	794.5	0.20019942388654996	0.26196543319299803	0.3703919771893525	0.19781896147584474	Neolamprologus pulcher daffodil	f	d
693	FISH20200727_c2_r1_Neolamprologus-pulcher-daffodil_sf	1970-01-05 13:30:00	11.358060339195745	824.5005262866323	0.21400476427898732	0.1403800343471276	0.3883850117568152	0.2248768525907559	Neolamprologus pulcher daffodil	f	d
694	FISH20200727_c2_r1_Neolamprologus-pulcher-daffodil_sf	1970-01-05 14:00:00	8.922483422057159	854.5002492936679	0.15157055010802725	0.24392000443188744	0.30388648058895	0.21805807558108065	Neolamprologus pulcher daffodil	f	d
695	FISH20200727_c2_r1_Neolamprologus-pulcher-daffodil_sf	1970-01-05 14:30:00	11.436088717396359	884.4999723007036	0.18370173397595702	0.15195834025815744	0.49694143984020345	0.2348496294475113	Neolamprologus pulcher daffodil	f	d
696	FISH20200727_c2_r1_Neolamprologus-pulcher-daffodil_sf	1970-01-05 15:00:00	9.756604381302799	914.4995291119606	0.1378316990748435	0.3225860063154396	0.5746238762549412	0.2286453876550897	Neolamprologus pulcher daffodil	f	d
697	FISH20200727_c2_r1_Neolamprologus-pulcher-daffodil_sf	1970-01-05 15:30:00	9.047046859165539	944.5001107910481	0.1173831154442721	0.40089740748947483	0.5867354455954359	0.23998411155651492	Neolamprologus pulcher daffodil	f	d
698	FISH20200727_c2_r1_Neolamprologus-pulcher-daffodil_sf	1970-01-05 16:00:00	11.617645749959198	974.5006370838181	0.21538972910088083	0.10054844606946983	0.4996137486996729	0.26209074289513196	Neolamprologus pulcher daffodil	f	d
699	FISH20200727_c2_r1_Neolamprologus-pulcher-daffodil_sf	1970-01-05 16:30:00	11.993043427943586	1004.5003046922608	0.1809872029250457	0.1157830591102986	0.5948201738592418	0.29564844052961314	Neolamprologus pulcher daffodil	f	d
700	FISH20200727_c2_r1_Neolamprologus-pulcher-daffodil_sf	1970-01-05 17:00:00	10.08626215029029	1034.4999723007036	0.1613761010470334	0.16464461802670213	0.5579491883336675	0.2651386956424236	Neolamprologus pulcher daffodil	f	d
701	FISH20200727_c2_r1_Neolamprologus-pulcher-daffodil_sf	1970-01-05 17:30:00	10.521151146830015	1064.4996399091463	0.165309401141211	0.2287407899839344	0.5042147172517418	0.291948753096715	Neolamprologus pulcher daffodil	f	d
702	FISH20200727_c2_r1_Neolamprologus-pulcher-daffodil_sf	1970-01-05 18:00:00	10.962437365179909	1094.499362916182	0.17843886765276162	0.12558861004930474	0.5214262713977035	0.2842977953649244	Neolamprologus pulcher daffodil	f	d
703	FISH20200727_c2_r1_Neolamprologus-pulcher-daffodil_sf	1970-01-05 18:30:00	20.405467334244328	1124.4998338134278	0.4392311101263018	0.06425880788832262	0.294789396988946	0.4229456272329902	Neolamprologus pulcher daffodil	f	d
704	FISH20200727_c2_r1_Neolamprologus-pulcher-daffodil_sf	1970-01-05 19:00:00	39.95201879977485	1154.5003600908537	0.6526508226691042	0.0	0.5200655915492509	0.441558090003027	Neolamprologus pulcher daffodil	f	n
705	FISH20200727_c2_r1_Neolamprologus-pulcher-daffodil_sf	1970-01-05 19:30:00	8.580089191985797	1184.5000276992964	0.14276217384078443	0.21206581352833637	0.7610443250296983	0.7035382646322176	Neolamprologus pulcher daffodil	f	n
706	FISH20200727_c2_r1_Neolamprologus-pulcher-daffodil_sf	1970-01-05 20:00:00	12.77527785593684	1214.499695307739	0.2666334275109412	0.10669768987867709	0.6843249681458093	0.6237530165907319	Neolamprologus pulcher daffodil	f	n
707	FISH20200727_c2_r1_Neolamprologus-pulcher-daffodil_sf	1970-01-05 20:30:00	22.947692908446513	1244.499362916182	0.3572101268627777	0.06138164090632098	0.6919979617934472	0.5870294152792918	Neolamprologus pulcher daffodil	f	n
708	FISH20200727_c2_r1_Neolamprologus-pulcher-daffodil_sf	1970-01-05 21:00:00	11.397552590073584	1274.499889208952	0.20247064037225793	0.05633724795036561	0.7334121661650245	0.6186667121428777	Neolamprologus pulcher daffodil	f	n
709	FISH20200727_c2_r1_Neolamprologus-pulcher-daffodil_sf	1970-01-05 21:30:00	20.62955064733453	1304.5004708880394	0.3060772256384688	0.04426347570771703	0.7735204055330858	0.652544088809888	Neolamprologus pulcher daffodil	f	n
710	FISH20200727_c2_r1_Neolamprologus-pulcher-daffodil_sf	1970-01-05 22:00:00	13.587694879883667	1334.5000276992964	0.23018115339870368	0.16132070245415767	0.7341706695997138	0.6512379296309723	Neolamprologus pulcher daffodil	f	n
711	FISH20200727_c2_r1_Neolamprologus-pulcher-daffodil_sf	1970-01-05 22:30:00	25.555890732082684	1364.499750706332	0.4131073070744003	0.043100105257326465	0.7097738891043271	0.5975768380772293	Neolamprologus pulcher daffodil	f	n
712	FISH20200727_c2_r1_Neolamprologus-pulcher-daffodil_sf	1970-01-05 23:00:00	38.29751651566621	1394.4994737133677	0.5919339648772921	0.003822502908426126	0.6690482771807041	0.46332189649985955	Neolamprologus pulcher daffodil	f	n
713	FISH20200727_c2_r1_Neolamprologus-pulcher-daffodil_sf	1970-01-05 23:30:00	11.835654264984367	1424.499944604476	0.21631952138267227	0.19388433414580103	0.754733961072343	0.6764940310178248	Neolamprologus pulcher daffodil	f	n
714	FISH20200727_c2_r1_Neolamprologus-pulcher-daffodil_sf	1970-01-06 00:00:00	9.009087871517968	14.500470888039445	0.15544845160932913	0.15533765442357764	0.7409337221237348	0.6858633092372322	Neolamprologus pulcher daffodil	f	n
715	FISH20200727_c2_r1_Neolamprologus-pulcher-daffodil_sf	1970-01-06 00:30:00	10.0652636555487	44.50013849648219	0.15711040939560136	0.10708548002880727	0.8179439697092814	0.6816342447546437	Neolamprologus pulcher daffodil	f	n
716	FISH20200727_c2_r1_Neolamprologus-pulcher-daffodil_sf	1970-01-06 01:00:00	15.983849346292613	74.4998615035178	0.2664118331394383	0.08376267242812033	0.7123380456761418	0.6347546735122844	Neolamprologus pulcher daffodil	f	n
717	FISH20200727_c2_r1_Neolamprologus-pulcher-daffodil_sf	1970-01-06 01:30:00	10.500361818966145	104.49947371336768	0.18879840452052518	0.05030192233117279	0.7985366211628783	0.6848589235916017	Neolamprologus pulcher daffodil	f	n
718	FISH20200727_c2_r1_Neolamprologus-pulcher-daffodil_sf	1970-01-06 02:00:00	10.018158624543055	134.5	0.17416352758697098	0.11561045867493906	0.7612420695921669	0.6595576507170315	Neolamprologus pulcher daffodil	f	n
719	FISH20200727_c2_r1_Neolamprologus-pulcher-daffodil_sf	1970-01-06 02:30:00	11.055082237070048	164.50052628663232	0.20165087806769708	0.09838790094731593	0.8193989521971629	0.6612747468032496	Neolamprologus pulcher daffodil	f	n
720	FISH20200727_c2_r1_Neolamprologus-pulcher-daffodil_sf	1970-01-06 03:00:00	10.799667391615113	194.50024929366793	0.1834247410115783	0.060107473270178936	0.7758164175268933	0.6297786437050916	Neolamprologus pulcher daffodil	f	n
721	FISH20200727_c2_r1_Neolamprologus-pulcher-daffodil_sf	1970-01-06 03:30:00	22.30506766732408	224.49997230070358	0.3372112348346352	0.013794249626059497	0.7817288708227951	0.613668927478663	Neolamprologus pulcher daffodil	f	n
722	FISH20200727_c2_r1_Neolamprologus-pulcher-daffodil_sf	1970-01-06 04:00:00	40.34284229660767	254.49952911196056	0.5612985430170073	0.037726441748379594	0.6870860974922868	0.5493042898197982	Neolamprologus pulcher daffodil	f	n
723	FISH20200727_c2_r1_Neolamprologus-pulcher-daffodil_sf	1970-01-06 04:30:00	47.952092746335694	284.5001107910481	0.5932306669621095	0.09251052514956791	0.6680386676145501	0.5707775105159969	Neolamprologus pulcher daffodil	f	n
724	FISH20200727_c2_r1_Neolamprologus-pulcher-daffodil_sf	1970-01-06 05:00:00	10.771589524421373	314.50063708381805	0.18547448894798071	0.06514874522187136	0.8261893673942498	0.693355568314021	Neolamprologus pulcher daffodil	f	n
725	FISH20200727_c2_r1_Neolamprologus-pulcher-daffodil_sf	1970-01-06 05:30:00	10.080543193473794	344.5003600908537	0.15578084316658358	0.12387125367015678	0.8155515391575706	0.7182367474890865	Neolamprologus pulcher daffodil	f	n
726	FISH20200727_c2_r1_Neolamprologus-pulcher-daffodil_sf	1970-01-06 06:00:00	16.543124033074477	374.5000276992964	0.2474101157830591	0.08005096670544568	0.813123666971359	0.6863259561636841	Neolamprologus pulcher daffodil	f	n
727	FISH20200727_c2_r1_Neolamprologus-pulcher-daffodil_sf	1970-01-06 06:30:00	16.815882321456883	404.4996399091463	0.2792643066866102	0.042490720735693314	0.7845777626970434	0.6545705441561147	Neolamprologus pulcher daffodil	f	n
728	FISH20200727_c2_r1_Neolamprologus-pulcher-daffodil_sf	1970-01-06 07:00:00	26.41163723654656	434.49936291618195	0.45332668550218824	0.0	0.7304196751180253	0.5789530100894087	Neolamprologus pulcher daffodil	f	d
729	FISH20200727_c2_r1_Neolamprologus-pulcher-daffodil_sf	1970-01-06 07:30:00	37.62430737156927	464.4998892089519	0.658154221138932	0.003323731442499446	0.4206539422378549	0.3506562423888358	Neolamprologus pulcher daffodil	f	d
730	FISH20200727_c2_r1_Neolamprologus-pulcher-daffodil_sf	1970-01-06 08:00:00	23.9103503175805	494.50047088803944	0.5005816852251953	0.02487396820120769	0.43997177443118424	0.34572454474930114	Neolamprologus pulcher daffodil	f	d
731	FISH20200727_c2_r1_Neolamprologus-pulcher-daffodil_sf	1970-01-06 08:30:00	18.533262698481593	524.5000830978893	0.41449227189629384	0.02038668217827267	0.42727333319483546	0.24831755389115268	Neolamprologus pulcher daffodil	f	d
732	FISH20200727_c2_r1_Neolamprologus-pulcher-daffodil_sf	1970-01-06 09:00:00	18.425927143237914	554.4997507063321	0.4013074067918675	0.007478810038225029	0.32917869381386183	0.2529058745709883	Neolamprologus pulcher daffodil	f	d
733	FISH20200727_c2_r1_Neolamprologus-pulcher-daffodil_sf	1970-01-06 09:30:00	14.705102060271596	584.4994737133677	0.3063542186028475	0.021162262478533044	0.3948790589087097	0.2503530668309992	Neolamprologus pulcher daffodil	f	d
734	FISH20200727_c2_r1_Neolamprologus-pulcher-daffodil_sf	1970-01-06 10:00:00	13.077169717751836	614.5	0.25736760469754044	0.11439175714602261	0.41537944202858196	0.256271082346133	Neolamprologus pulcher daffodil	f	d
735	FISH20200727_c2_r1_Neolamprologus-pulcher-daffodil_sf	1970-01-06 10:30:00	14.08654791422072	643.6940418679549	0.28389097632253835	0.1228007395479215	0.5430062068017102	0.2537923765050121	Neolamprologus pulcher daffodil	f	d
736	FISH20200727_c2_r1_Neolamprologus-pulcher-daffodil_sf	1970-01-06 11:00:00	10.721595459249949	674.4995291119606	0.16652817018447733	0.15356489945155394	0.6392377749924555	0.21998958643805724	Neolamprologus pulcher daffodil	f	d
737	FISH20200727_c2_r1_Neolamprologus-pulcher-daffodil_sf	1970-01-06 11:30:00	13.183179722803743	704.5001107910481	0.2540992687790827	0.16208730334588964	0.5256581126290325	0.23454973281758476	Neolamprologus pulcher daffodil	f	d
738	FISH20200727_c2_r1_Neolamprologus-pulcher-daffodil_sf	1970-01-06 12:00:00	13.829717753073115	734.5006370838181	0.28341920115229075	0.18796742562738905	0.30261034130149866	0.3768341054798325	Neolamprologus pulcher daffodil	f	d
739	FISH20200727_c2_r1_Neolamprologus-pulcher-daffodil_sf	1970-01-06 12:30:00	9.596703029650973	764.5002492936679	0.15024098387900947	0.18852141155614646	0.49704406188638517	0.24762455641064704	Neolamprologus pulcher daffodil	f	d
740	FISH20200727_c2_r1_Neolamprologus-pulcher-daffodil_sf	1970-01-06 13:00:00	9.932136810613722	794.4999723007036	0.14303916680516315	0.209794471220431	0.4509512303873618	0.21664340841444965	Neolamprologus pulcher daffodil	f	d
741	FISH20200727_c2_r1_Neolamprologus-pulcher-daffodil_sf	1970-01-06 13:30:00	11.38831599819996	824.4996399091463	0.18990637637804	0.19400587225084484	0.4684709392061972	0.2226141520054953	Neolamprologus pulcher daffodil	f	d
742	FISH20200727_c2_r1_Neolamprologus-pulcher-daffodil_sf	1970-01-06 14:00:00	10.966196245395812	854.5001661865721	0.17770884112563703	0.17211389319742965	0.473757255274891	0.25016860154229	Neolamprologus pulcher daffodil	f	d
743	FISH20200727_c2_r1_Neolamprologus-pulcher-daffodil_sf	1970-01-06 14:30:00	9.772735014790559	884.5006370838181	0.15722120658135283	0.1399922441969974	0.5078046520263023	0.2819521286146267	Neolamprologus pulcher daffodil	f	d
744	FISH20200727_c2_r1_Neolamprologus-pulcher-daffodil_sf	1970-01-06 15:00:00	10.746890129950783	914.5003600908537	0.17467176333721124	0.16065591933964876	0.5379101419435071	0.25690988709217105	Neolamprologus pulcher daffodil	f	d
745	FISH20200727_c2_r1_Neolamprologus-pulcher-daffodil_sf	1970-01-06 15:30:00	11.06832408687846	944.5000276992964	0.17866046202426458	0.0312448063819179	0.5061268823980212	0.26135425065162277	Neolamprologus pulcher daffodil	f	d
746	FISH20200727_c2_r1_Neolamprologus-pulcher-daffodil_sf	1970-01-06 16:00:00	9.931895076461519	974.4996399091463	0.15356489945155394	0.13234723838014514	0.5755868596076517	0.2581834251988505	Neolamprologus pulcher daffodil	f	d
747	FISH20200727_c2_r1_Neolamprologus-pulcher-daffodil_sf	1970-01-06 16:30:00	9.79931871815212	1004.4993629161819	0.13400919616641738	0.1442025372555537	0.5196399072227473	0.24740588076666317	Neolamprologus pulcher daffodil	f	d
748	FISH20200727_c2_r1_Neolamprologus-pulcher-daffodil_sf	1970-01-06 17:00:00	11.452232486275848	1034.499889208952	0.2049634389541325	0.08741413693773543	0.6017485943385767	0.27690700236049076	Neolamprologus pulcher daffodil	f	d
749	FISH20200727_c2_r1_Neolamprologus-pulcher-daffodil_sf	1970-01-06 17:30:00	12.157536942888985	1064.5003600908537	0.22192676306021827	0.04099495872804831	0.6477780547707429	0.305710038270814	Neolamprologus pulcher daffodil	f	d
750	FISH20200727_c2_r1_Neolamprologus-pulcher-daffodil_sf	1970-01-06 18:00:00	13.460345954376235	1094.5000276992964	0.2584898343582073	0.012298487618414492	0.7064712769837277	0.35046826690767124	Neolamprologus pulcher daffodil	f	d
751	FISH20200727_c2_r1_Neolamprologus-pulcher-daffodil_sf	1970-01-06 18:30:00	28.00356175405911	1124.499750706332	0.6026258933023101	0.04271231510719628	0.41858371258500293	0.36707470020006816	Neolamprologus pulcher daffodil	f	d
752	FISH20200727_c2_r1_Neolamprologus-pulcher-daffodil_sf	1970-01-06 19:00:00	34.83411079546014	1154.499362916182	0.5676139826048419	0.009583956567503186	0.6661173453763707	0.5472024802369069	Neolamprologus pulcher daffodil	f	n
753	FISH20200727_c2_r1_Neolamprologus-pulcher-daffodil_sf	1970-01-06 19:30:00	9.22313886715836	1184.499889208952	0.16518945269222246	0.02875027697762021	0.8490269045288907	0.778583689818017	Neolamprologus pulcher daffodil	f	n
754	FISH20200727_c2_r1_Neolamprologus-pulcher-daffodil_sf	1970-01-06 20:00:00	23.831355111906092	1214.5004708880394	0.4133289014459033	0.0	0.7817093947549842	0.6760627373039892	Neolamprologus pulcher daffodil	f	n
755	FISH20200727_c2_r1_Neolamprologus-pulcher-daffodil_sf	1970-01-06 20:30:00	13.465854613242238	1244.5000276992964	0.26735360921832585	0.061492438092072464	0.8266182255984612	0.7061874963086694	Neolamprologus pulcher daffodil	f	n
756	FISH20200727_c2_r1_Neolamprologus-pulcher-daffodil_sf	1970-01-06 21:00:00	12.942250363006679	1274.499750706332	0.2755526009639355	0.0	0.8570351788759012	0.7280229547045437	Neolamprologus pulcher daffodil	f	n
757	FISH20200727_c2_r1_Neolamprologus-pulcher-daffodil_sf	1970-01-06 21:30:00	14.921970536440197	1304.4994737133677	0.29987258323638577	0.014292836961941167	0.8262286080641826	0.7140425932768063	Neolamprologus pulcher daffodil	f	n
758	FISH20200727_c2_r1_Neolamprologus-pulcher-daffodil_sf	1970-01-06 22:00:00	15.96492104952591	1334.499889208952	0.28102149346332816	0.006592067360957235	0.8200075841858128	0.7164483960935529	Neolamprologus pulcher daffodil	f	n
759	FISH20200727_c2_r1_Neolamprologus-pulcher-daffodil_sf	1970-01-06 22:30:00	10.33011629451131	1364.5004708880394	0.20514098941886877	0.0	0.9024407215820607	0.7865572910728945	Neolamprologus pulcher daffodil	f	n
760	FISH20200727_c2_r1_Neolamprologus-pulcher-daffodil_sf	1970-01-06 23:00:00	13.242482295833613	1394.5001384964821	0.27239488117001825	0.006315439587834469	0.8340199969684612	0.6776658054703582	Neolamprologus pulcher daffodil	f	n
761	FISH20200727_c2_r1_Neolamprologus-pulcher-daffodil_sf	1970-01-06 23:30:00	13.236151928921815	1424.4998615035179	0.22486288848263253	0.042601517921444794	0.8528672041868935	0.707452907762258	Neolamprologus pulcher daffodil	f	n
762	FISH20200727_c2_r1_Neolamprologus-pulcher-daffodil_sf	1970-01-07 00:00:00	19.967196954187067	14.49947371336768	0.3377652207633926	0.0030469226081657527	0.7973749819185139	0.6281955487917363	Neolamprologus pulcher daffodil	f	n
763	FISH20200727_c2_r1_Neolamprologus-pulcher-daffodil_sf	1970-01-07 00:30:00	15.236735208557924	44.5	0.32328827830711276	0.0	0.837011798092554	0.6615098821133134	Neolamprologus pulcher daffodil	f	n
764	FISH20200727_c2_r1_Neolamprologus-pulcher-daffodil_sf	1970-01-07 01:00:00	11.554254349282218	74.50052628663232	0.22580466456152012	0.0024929366794083432	0.8851904845234573	0.6962840063048346	Neolamprologus pulcher daffodil	f	n
765	FISH20200727_c2_r1_Neolamprologus-pulcher-daffodil_sf	1970-01-07 01:30:00	14.478234084900222	104.50024929366793	0.2671320148468229	0.03650767270511329	0.8378130405967235	0.6736687728406248	Neolamprologus pulcher daffodil	f	n
766	FISH20200727_c2_r1_Neolamprologus-pulcher-daffodil_sf	1970-01-07 02:00:00	11.080004787185826	134.49997230070358	0.21461414880062046	0.019555703285136557	0.8919885171027858	0.7050292193239421	Neolamprologus pulcher daffodil	f	n
767	FISH20200727_c2_r1_Neolamprologus-pulcher-daffodil_sf	1970-01-07 02:30:00	25.068671285652762	164.49952911196056	0.40330175613539415	0.06265580854246303	0.7488342731858582	0.6357680442602606	Neolamprologus pulcher daffodil	f	n
768	FISH20200727_c2_r1_Neolamprologus-pulcher-daffodil_sf	1970-01-07 03:00:00	9.272741635174476	194.5001107910481	0.1647462884998892	0.03462220252603589	0.8928835216781205	0.7138219157511886	Neolamprologus pulcher daffodil	f	n
769	FISH20200727_c2_r1_Neolamprologus-pulcher-daffodil_sf	1970-01-07 03:30:00	19.12113444397272	224.50063708381808	0.29887540856462247	0.0334053515040718	0.8116152575418958	0.6848007207311093	Neolamprologus pulcher daffodil	f	n
770	FISH20200727_c2_r1_Neolamprologus-pulcher-daffodil_sf	1970-01-07 04:00:00	10.252161389638227	254.5003600908537	0.18104260151792145	0.011079718575148192	0.9184137420826171	0.7193225141254909	Neolamprologus pulcher daffodil	f	n
771	FISH20200727_c2_r1_Neolamprologus-pulcher-daffodil_sf	1970-01-07 04:30:00	9.74651866956584	284.5000276992964	0.1819289790039333	0.02509556257271065	0.8796982046239401	0.7117602055882905	Neolamprologus pulcher daffodil	f	n
772	FISH20200727_c2_r1_Neolamprologus-pulcher-daffodil_sf	1970-01-07 05:00:00	11.497718500437742	314.49975070633207	0.2171070854800288	0.0603290676416819	0.8346273136606809	0.6819729888364905	Neolamprologus pulcher daffodil	f	n
773	FISH20200727_c2_r1_Neolamprologus-pulcher-daffodil_sf	1970-01-07 05:30:00	11.19421519217157	344.49936291618195	0.20336823444684504	0.026037338651598248	0.8661191902113845	0.6846843468701067	Neolamprologus pulcher daffodil	f	n
774	FISH20200727_c2_r1_Neolamprologus-pulcher-daffodil_sf	1970-01-07 06:00:00	11.127537097901747	374.4998892089519	0.20296920008863284	0.019720806558830045	0.840328039459766	0.6547251605611182	Neolamprologus pulcher daffodil	f	n
775	FISH20200727_c2_r1_Neolamprologus-pulcher-daffodil_sf	1970-01-07 06:30:00	12.8966467021976	404.50047088803944	0.2499584510553432	0.006869425516591879	0.8684328142023601	0.6139578242729141	Neolamprologus pulcher daffodil	f	n
776	FISH20200727_c2_r1_Neolamprologus-pulcher-daffodil_sf	1970-01-07 07:00:00	20.631917703235096	434.5001384964822	0.3331117389618304	0.0	0.818467899977848	0.5647097342653095	Neolamprologus pulcher daffodil	f	d
777	FISH20200727_c2_r1_Neolamprologus-pulcher-daffodil_sf	1970-01-07 07:30:00	24.73294476591936	464.4998615035178	0.49537421749487565	0.004321090244307795	0.4962500153884985	0.4386004461189145	Neolamprologus pulcher daffodil	f	d
778	FISH20200727_c2_r1_Neolamprologus-pulcher-daffodil_sf	1970-01-07 08:00:00	15.600219962810321	494.49952911196056	0.3521134563182095	0.0	0.5850246735330183	0.27712213237882916	Neolamprologus pulcher daffodil	f	d
779	FISH20200727_c2_r1_Neolamprologus-pulcher-daffodil_sf	1970-01-07 08:30:00	17.632483628545337	524.5	0.40854198980722356	0.0	0.4128995305998726	0.3199081784852925	Neolamprologus pulcher daffodil	f	d
780	FISH20200727_c2_r1_Neolamprologus-pulcher-daffodil_sf	1970-01-07 09:00:00	16.78310340895227	554.5005262866323	0.36319317489335773	0.03179879231067531	0.4616814825843213	0.3315993481559387	Neolamprologus pulcher daffodil	f	d
781	FISH20200727_c2_r1_Neolamprologus-pulcher-daffodil_sf	1970-01-07 09:30:00	13.155531283252689	584.5002492936679	0.2740568389562905	0.03661846989086477	0.5092862372198527	0.26860425534447385	Neolamprologus pulcher daffodil	f	d
782	FISH20200727_c2_r1_Neolamprologus-pulcher-daffodil_sf	1970-01-07 10:00:00	12.829607151896727	609.3800908784921	0.2510097610232245	0.030713564456411983	0.34988475108923417	0.2708877795271662	Neolamprologus pulcher daffodil	f	d
783	FISH20200727_c3_r0_Neolamprologus-pulcher-daffodil_sm	1970-01-02 00:00:00	2.7543636780098404	14.50013849648219	0.035178106476095504	0.8497590161209905	0.2731672813513284	0.7043666850938709	Neolamprologus pulcher daffodil	m	n
784	FISH20200727_c3_r0_Neolamprologus-pulcher-daffodil_sm	1970-01-02 00:30:00	1.1124788354377606	44.49958451055343	0.009694753753254667	0.9374549886432885	0.24447675568141802	0.8061815366166059	Neolamprologus pulcher daffodil	m	n
785	FISH20200727_c3_r0_Neolamprologus-pulcher-daffodil_sm	1970-01-02 01:00:00	2.6783874924250184	74.49988920895191	0.02548194105916242	0.7687236871260802	0.06930367181074054	0.6730629535575038	Neolamprologus pulcher daffodil	m	n
786	FISH20200727_c3_r0_Neolamprologus-pulcher-daffodil_sm	1970-01-02 01:30:00	2.0487308870644205	104.50019389507507	0.020552877956899893	0.8645504404188133	0.09352245730829283	0.7206679071272953	Neolamprologus pulcher daffodil	m	n
787	FISH20200727_c3_r0_Neolamprologus-pulcher-daffodil_sm	1970-01-02 02:00:00	1.3222187266551397	134.4996953077392	0.012243089025538752	0.8812808154672871	0.22872082112143324	0.8447405719006198	Neolamprologus pulcher daffodil	m	n
788	FISH20200727_c3_r0_Neolamprologus-pulcher-daffodil_sm	1970-01-02 02:30:00	1.1949154290313677	164.5	0.01229780633724795	0.8720363394637713	0.06018854874633209	0.7534920232866813	Neolamprologus pulcher daffodil	m	n
789	FISH20200727_c3_r0_Neolamprologus-pulcher-daffodil_sm	1970-01-02 03:00:00	1.880615374020188	194.5003600908537	0.02614813583734973	0.8552988754085646	0.12200917824865573	0.7728470021005254	Neolamprologus pulcher daffodil	m	n
790	FISH20200727_c3_r0_Neolamprologus-pulcher-daffodil_sm	1970-01-02 03:30:00	0.6694116811345807	224.76455152671755	0.00423425572519084	1.0	0.5429571134756099	0.9199588158712744	Neolamprologus pulcher daffodil	m	n
791	FISH20200727_c3_r0_Neolamprologus-pulcher-daffodil_sm	1970-01-02 04:00:00	2.5512181986512856	254.5003600908537	0.0312448063819179	0.8185696083319484	0.048242051164355225	0.7064355663997169	Neolamprologus pulcher daffodil	m	n
792	FISH20200727_c3_r0_Neolamprologus-pulcher-daffodil_sm	1970-01-02 04:30:00	2.05330670911586	284.4998615035178	0.014182039776189684	0.9306409617195723	0.3268050220087471	0.8043111188490651	Neolamprologus pulcher daffodil	m	n
793	FISH20200727_c3_r0_Neolamprologus-pulcher-daffodil_sm	1970-01-02 05:00:00	2.1496839799617886	314.5002215820962	0.018945269222246843	0.8378019056060271	0.11103422613292642	0.7122500365828505	Neolamprologus pulcher daffodil	m	n
794	FISH20200727_c3_r0_Neolamprologus-pulcher-daffodil_sm	1970-01-02 05:30:00	2.423662677393801	344.5005262866323	0.031189407789042157	0.8390116891030968	0.141334293998316	0.7855817079096739	Neolamprologus pulcher daffodil	m	n
795	FISH20200727_c3_r0_Neolamprologus-pulcher-daffodil_sm	1970-01-02 06:00:00	4.717337240170475	374.4999723007036	0.07717023987590715	0.6825106642291285	0.0962356978761502	0.6180686498087089	Neolamprologus pulcher daffodil	m	n
796	FISH20200727_c3_r0_Neolamprologus-pulcher-daffodil_sm	1970-01-02 06:30:00	6.360438752257455	404.4994737133677	0.1335106088305357	0.5258434435765331	0.18585831547167056	0.6594408187252754	Neolamprologus pulcher daffodil	m	n
797	FISH20200727_c3_r0_Neolamprologus-pulcher-daffodil_sm	1970-01-02 07:00:00	13.894365935199602	434.4997784179038	0.315809882561489	0.05799911367161533	0.3327907214248396	0.595864857037016	Neolamprologus pulcher daffodil	m	d
798	FISH20200727_c3_r0_Neolamprologus-pulcher-daffodil_sm	1970-01-02 07:30:00	13.80235012217688	464.5001384964822	0.32757187967425627	0.013074067918674865	0.39587553328058545	0.5245877775817827	Neolamprologus pulcher daffodil	m	d
799	FISH20200727_c3_r0_Neolamprologus-pulcher-daffodil_sm	1970-01-02 08:00:00	16.75733612894137	494.4996399091463	0.42396543127804553	0.0	0.5864153473500497	0.45123200433302507	Neolamprologus pulcher daffodil	m	d
800	FISH20200727_c3_r0_Neolamprologus-pulcher-daffodil_sm	1970-01-02 08:30:00	14.690804294415312	524.499944604476	0.37552625747839574	0.0	0.5679597819278229	0.4166983480863336	Neolamprologus pulcher daffodil	m	d
801	FISH20200727_c3_r0_Neolamprologus-pulcher-daffodil_sm	1970-01-02 09:00:00	15.612170733528913	554.5002492936679	0.39803888981219876	0.0	0.5031053835377498	0.48125445476342466	Neolamprologus pulcher daffodil	m	d
802	FISH20200727_c3_r0_Neolamprologus-pulcher-daffodil_sm	1970-01-02 09:30:00	14.32299151345683	584.4997507063321	0.3669602792089081	0.0	0.5844433051103419	0.41686832417777775	Neolamprologus pulcher daffodil	m	d
803	FISH20200727_c3_r0_Neolamprologus-pulcher-daffodil_sm	1970-01-02 10:00:00	14.173638408832351	614.500055395524	0.36261910037668954	0.0	0.5133532923129923	0.4339207964272066	Neolamprologus pulcher daffodil	m	d
804	FISH20200727_c3_r0_Neolamprologus-pulcher-daffodil_sm	1970-01-02 10:30:00	12.784988184662001	644.5003600908537	0.3198160766716525	0.0	0.49322703808979645	0.4580214770030309	Neolamprologus pulcher daffodil	m	d
805	FISH20200727_c3_r0_Neolamprologus-pulcher-daffodil_sm	1970-01-02 11:00:00	14.651207958926213	674.4998615035178	0.3679574538806714	0.0	0.5184275906746353	0.47844542829226466	Neolamprologus pulcher daffodil	m	d
806	FISH20200727_c3_r0_Neolamprologus-pulcher-daffodil_sm	1970-01-02 11:30:00	12.39048596015584	704.5001661865721	0.3108242853977399	0.0	0.4450307053968545	0.46115149456836274	Neolamprologus pulcher daffodil	m	d
807	FISH20200727_c3_r0_Neolamprologus-pulcher-daffodil_sm	1970-01-02 12:00:00	12.842285892349118	734.5005262866323	0.3140546230125755	0.0	0.6024510042769433	0.45136946384902243	Neolamprologus pulcher daffodil	m	d
808	FISH20200727_c3_r0_Neolamprologus-pulcher-daffodil_sm	1970-01-02 12:30:00	13.100873385515602	764.4999723007036	0.3244695584732148	0.0	0.6071276880415883	0.4068794206561884	Neolamprologus pulcher daffodil	m	d
809	FISH20200727_c3_r0_Neolamprologus-pulcher-daffodil_sm	1970-01-02 13:00:00	12.955403774864923	794.4994183147749	0.3279042712315107	0.0	0.502515854019276	0.4317706310639292	Neolamprologus pulcher daffodil	m	d
810	FISH20200727_c3_r0_Neolamprologus-pulcher-daffodil_sm	1970-01-02 13:30:00	14.417243195577411	824.4997784179038	0.36527808553068913	0.0	0.550863690879332	0.41330403785524233	Neolamprologus pulcher daffodil	m	d
811	FISH20200727_c3_r0_Neolamprologus-pulcher-daffodil_sm	1970-01-02 14:00:00	14.551722906620824	854.5000830978893	0.37432829206138163	0.0	0.663384187889647	0.42551076138046284	Neolamprologus pulcher daffodil	m	d
812	FISH20200727_c3_r0_Neolamprologus-pulcher-daffodil_sm	1970-01-02 14:30:00	15.111779063034161	884.4995845105534	0.3838568500360091	0.0	0.5915564197445377	0.43575779599622577	Neolamprologus pulcher daffodil	m	d
813	FISH20200727_c3_r0_Neolamprologus-pulcher-daffodil_sm	1970-01-02 15:00:00	12.231786949717748	914.4998892089519	0.30162862840682475	0.0	0.6311850807779175	0.42869825196819406	Neolamprologus pulcher daffodil	m	d
814	FISH20200727_c3_r0_Neolamprologus-pulcher-daffodil_sm	1970-01-02 15:30:00	12.796788119868982	944.5001938950751	0.31604897235610213	0.0	0.5296913782183584	0.41813263996837086	Neolamprologus pulcher daffodil	m	d
815	FISH20200727_c3_r0_Neolamprologus-pulcher-daffodil_sm	1970-01-02 16:00:00	14.307504173768006	974.4996399091463	0.3731649216109911	0.0	0.5665887122739989	0.39921884794107	Neolamprologus pulcher daffodil	m	d
816	FISH20200727_c3_r0_Neolamprologus-pulcher-daffodil_sm	1970-01-02 16:30:00	13.259453924205248	1004.5	0.33259472634611126	0.0	0.5970924344727984	0.35158507044199044	Neolamprologus pulcher daffodil	m	d
817	FISH20200727_c3_r0_Neolamprologus-pulcher-daffodil_sm	1970-01-02 17:00:00	14.667845700818528	1034.500304692261	0.35937067198493156	0.0	0.44202801343687037	0.3997216778947174	Neolamprologus pulcher daffodil	m	d
818	FISH20200727_c3_r0_Neolamprologus-pulcher-daffodil_sm	1970-01-02 17:30:00	15.111312174469989	1064.499806104925	0.3903384854024708	0.0	0.4186629563436105	0.3995038051177477	Neolamprologus pulcher daffodil	m	d
819	FISH20200727_c3_r0_Neolamprologus-pulcher-daffodil_sm	1970-01-02 18:00:00	14.083591618260721	1094.500110791048	0.36195435408818966	0.0	0.4355825636643	0.4022740022107193	Neolamprologus pulcher daffodil	m	d
820	FISH20200727_c3_r0_Neolamprologus-pulcher-daffodil_sm	1970-01-02 18:30:00	18.799280867603557	1124.5004154894466	0.3356046756412387	0.2704005318264916	0.3939902993687813	0.646175715777948	Neolamprologus pulcher daffodil	m	d
821	FISH20200727_c3_r0_Neolamprologus-pulcher-daffodil_sm	1970-01-02 19:00:00	2.662534959020753	1154.4998615035179	0.04293390947869924	0.7646667774638524	0.43483662771344145	0.8790107757908528	Neolamprologus pulcher daffodil	m	n
822	FISH20200727_c3_r0_Neolamprologus-pulcher-daffodil_sm	1970-01-02 19:30:00	2.9256564437244874	1184.5002215820962	0.06137824063815644	0.6557722136051407	0.15107907794182518	0.7085210708130988	Neolamprologus pulcher daffodil	m	n
823	FISH20200727_c3_r0_Neolamprologus-pulcher-daffodil_sm	1970-01-02 20:00:00	5.549068342663413	1214.5005262866323	0.13772090188909203	0.5730430447066645	0.3410233965612913	0.6172721430903738	Neolamprologus pulcher daffodil	m	n
824	FISH20200727_c3_r0_Neolamprologus-pulcher-daffodil_sm	1970-01-02 20:30:00	1.191811099241292	1244.4999723007036	0.00465348180156224	0.9676472217605673	0.08284428461196296	0.5169731851081113	Neolamprologus pulcher daffodil	m	n
825	FISH20200727_c3_r0_Neolamprologus-pulcher-daffodil_sm	1970-01-02 21:00:00	1.4040337728181338	1274.4994737133677	0.021660849814414712	0.8500360090853692	0.07839441568751532	0.7390536673830685	Neolamprologus pulcher daffodil	m	n
826	FISH20200727_c3_r0_Neolamprologus-pulcher-daffodil_sm	1970-01-02 21:30:00	2.329994677922222	1304.4997784179038	0.046587635719033904	0.7325504099268779	0.09367547586296346	0.6767843751326879	Neolamprologus pulcher daffodil	m	n
827	FISH20200727_c3_r0_Neolamprologus-pulcher-daffodil_sm	1970-01-02 22:00:00	5.478824665099594	1334.5001384964821	0.11539526896016841	0.5635698853249127	0.1894206789001739	0.6908903488279913	Neolamprologus pulcher daffodil	m	n
828	FISH20200727_c3_r0_Neolamprologus-pulcher-daffodil_sm	1970-01-02 22:30:00	1.2209530751856819	1364.4995845105534	0.01977729765663952	0.9054900005539859	0.28917437757193803	0.823167157294352	Neolamprologus pulcher daffodil	m	n
829	FISH20200727_c3_r0_Neolamprologus-pulcher-daffodil_sm	1970-01-02 23:00:00	0.7570598531287239	1394.499889208952	0.0042654553512076225	0.941779304232218	0.22224921699756264	0.7430644150625578	Neolamprologus pulcher daffodil	m	n
830	FISH20200727_c3_r0_Neolamprologus-pulcher-daffodil_sm	1970-01-02 23:30:00	1.6516992413984044	1424.500249293668	0.035787490997728655	0.8275441803778184	0.3309786165935022	0.850719014706481	Neolamprologus pulcher daffodil	m	n
831	FISH20200727_c3_r0_Neolamprologus-pulcher-daffodil_sm	1970-01-03 00:00:00	3.793471227513339	14.499695307739183	0.08182372167746939	0.6182482964932691	0.14284513275834781	0.7552786113414452	Neolamprologus pulcher daffodil	m	n
832	FISH20200727_c3_r0_Neolamprologus-pulcher-daffodil_sm	1970-01-03 00:30:00	1.2729939248009252	44.5	0.007312209173498781	0.9525814314203412	0.033752902198891564	0.5022987163708232	Neolamprologus pulcher daffodil	m	n
833	FISH20200727_c3_r0_Neolamprologus-pulcher-daffodil_sm	1970-01-03 01:00:00	3.2413676267279814	74.50036009085369	0.0704670101379425	0.6947537532546674	0.2739520301724984	0.7742041461593836	Neolamprologus pulcher daffodil	m	n
834	FISH20200727_c3_r0_Neolamprologus-pulcher-daffodil_sm	1970-01-03 01:30:00	3.035518618486097	104.49980610492493	0.06398537477148081	0.8046645615201374	0.1820812560013483	0.6257495424299506	Neolamprologus pulcher daffodil	m	n
835	FISH20200727_c3_r0_Neolamprologus-pulcher-daffodil_sm	1970-01-03 02:00:00	1.192844216763464	134.50016618657213	0.0070352315532904944	0.9652670064258808	0.027973541401747737	0.5270140366516232	Neolamprologus pulcher daffodil	m	n
836	FISH20200727_c3_r0_Neolamprologus-pulcher-daffodil_sm	1970-01-03 02:30:00	1.0378229823899021	164.50047088803944	0.0038779015013018668	0.967702620353443	0.027804548826263358	0.4987823652835469	Neolamprologus pulcher daffodil	m	n
837	FISH20200727_c3_r0_Neolamprologus-pulcher-daffodil_sm	1970-01-03 03:00:00	1.1231311475793144	194.49997230070358	0.010747327017893745	0.9002825328236663	0.4657047427398201	0.8571942504790062	Neolamprologus pulcher daffodil	m	n
838	FISH20200727_c3_r0_Neolamprologus-pulcher-daffodil_sm	1970-01-03 03:30:00	0.7802099730188771	224.4994183147748	0.00753420863110077	0.9631599357376323	0.2180749874378486	0.8256872262138608	Neolamprologus pulcher daffodil	m	n
839	FISH20200727_c3_r0_Neolamprologus-pulcher-daffodil_sm	1970-01-03 04:00:00	1.6840380900925447	254.49977841790383	0.0072014181254154664	0.9552958120983824	0.028140050576758138	0.5495018549525982	Neolamprologus pulcher daffodil	m	n
840	FISH20200727_c3_r0_Neolamprologus-pulcher-daffodil_sm	1970-01-03 04:30:00	1.658889020583564	284.50008309788933	0.01844773142762174	0.9203922220375602	0.019522869709793254	0.38960574597182096	Neolamprologus pulcher daffodil	m	n
841	FISH20200727_c3_r0_Neolamprologus-pulcher-daffodil_sm	1970-01-03 05:00:00	2.6586388617323915	314.4995845105534	0.03750484737687663	0.6605728214503351	0.032848526000554844	0.31182211524823295	Neolamprologus pulcher daffodil	m	n
842	FISH20200727_c3_r0_Neolamprologus-pulcher-daffodil_sm	1970-01-03 05:30:00	2.3473557541726024	344.4998892089519	0.02348770219366275	0.8082760912918237	0.12964465199997993	0.5311012945747681	Neolamprologus pulcher daffodil	m	n
843	FISH20200727_c3_r0_Neolamprologus-pulcher-daffodil_sm	1970-01-03 06:00:00	2.8969299241479085	374.50024929366793	0.05899950141266412	0.7220652595424076	0.06904826231391176	0.6616414468246752	Neolamprologus pulcher daffodil	m	n
844	FISH20200727_c3_r0_Neolamprologus-pulcher-daffodil_sm	1970-01-03 06:30:00	2.236964799883902	404.49969530773916	0.012353886211290233	0.9288682067475487	0.09304100303617159	0.5385011389840806	Neolamprologus pulcher daffodil	m	n
845	FISH20200727_c3_r0_Neolamprologus-pulcher-daffodil_sm	1970-01-03 07:00:00	2.427320747629215	434.50005539552404	0.019997784179038334	0.807888322623532	0.059415497690393025	0.5254859145992355	Neolamprologus pulcher daffodil	m	d
846	FISH20200727_c3_r0_Neolamprologus-pulcher-daffodil_sm	1970-01-03 07:30:00	17.377166270333547	464.5003600908537	0.43942163869037726	0.10752866877181319	0.4813646415577373	0.45855366502097417	Neolamprologus pulcher daffodil	m	d
847	FISH20200727_c3_r0_Neolamprologus-pulcher-daffodil_sm	1970-01-03 08:00:00	16.234333481402107	494.4998615035178	0.41327350285302755	0.0	0.6024311829697113	0.3647596920925219	Neolamprologus pulcher daffodil	m	d
848	FISH20200727_c3_r0_Neolamprologus-pulcher-daffodil_sm	1970-01-03 08:30:00	14.890703364343567	524.5002215820962	0.38051185464214493	0.0	0.6018601098029615	0.3748597249234747	Neolamprologus pulcher daffodil	m	d
849	FISH20200727_c3_r0_Neolamprologus-pulcher-daffodil_sm	1970-01-03 09:00:00	18.959567068805757	554.3516134520502	0.44887426983496853	0.0	0.5343133483363361	0.5014462293860299	Neolamprologus pulcher daffodil	m	d
850	FISH20200727_c3_r0_Neolamprologus-pulcher-daffodil_sm	1970-01-03 09:30:00	21.043170865873563	584.5000276992964	0.5032962162761065	0.0	0.36276944007958717	0.586769703441722	Neolamprologus pulcher daffodil	m	d
851	FISH20200727_c3_r0_Neolamprologus-pulcher-daffodil_sm	1970-01-03 10:00:00	20.377261019615815	614.4994737133677	0.48717522574926597	0.0	0.36033410974322905	0.5403336313798884	Neolamprologus pulcher daffodil	m	d
852	FISH20200727_c3_r0_Neolamprologus-pulcher-daffodil_sm	1970-01-03 10:30:00	15.540587952863437	644.4997784179038	0.38538666075781075	0.0	0.5129132111428731	0.46141388283939866	Neolamprologus pulcher daffodil	m	d
853	FISH20200727_c3_r0_Neolamprologus-pulcher-daffodil_sm	1970-01-03 11:00:00	14.541500959021988	674.5001384964822	0.35322142817572433	0.0	0.6202847740130966	0.49116898587780405	Neolamprologus pulcher daffodil	m	d
854	FISH20200727_c3_r0_Neolamprologus-pulcher-daffodil_sm	1970-01-03 11:30:00	15.679171648093208	704.4996399091463	0.375325466733145	0.0	0.6164278120846555	0.5300839028170438	Neolamprologus pulcher daffodil	m	d
855	FISH20200727_c3_r0_Neolamprologus-pulcher-daffodil_sm	1970-01-03 12:00:00	13.799493314204065	734.499944604476	0.3381896742743186	0.0	0.4581544423523399	0.502259627019065	Neolamprologus pulcher daffodil	m	d
856	FISH20200727_c3_r0_Neolamprologus-pulcher-daffodil_sm	1970-01-03 12:30:00	15.980243143943008	764.5003046922608	0.39759570106919284	0.0	0.5421242696442229	0.4829934294716872	Neolamprologus pulcher daffodil	m	d
857	FISH20200727_c3_r0_Neolamprologus-pulcher-daffodil_sm	1970-01-03 13:00:00	16.540018728430333	794.4997507063321	0.4135504958174062	0.0	0.5538466948563472	0.48230169137964934	Neolamprologus pulcher daffodil	m	d
858	FISH20200727_c3_r0_Neolamprologus-pulcher-daffodil_sm	1970-01-03 13:30:00	14.42408697579719	824.500055395524	0.36538887657877245	0.0	0.5642245198102134	0.46197394985609935	Neolamprologus pulcher daffodil	m	d
859	FISH20200727_c3_r0_Neolamprologus-pulcher-daffodil_sm	1970-01-03 14:00:00	15.865356836244885	854.5004154894466	0.3942717854966484	0.0	0.5007120700997749	0.48734407980970107	Neolamprologus pulcher daffodil	m	d
860	FISH20200727_c3_r0_Neolamprologus-pulcher-daffodil_sm	1970-01-03 14:30:00	15.033112561979097	884.4998615035178	0.376599634369287	0.0	0.4820329274119046	0.475882841502099	Neolamprologus pulcher daffodil	m	d
861	FISH20200727_c3_r0_Neolamprologus-pulcher-daffodil_sm	1970-01-03 15:00:00	15.55263699916088	914.5002215820962	0.3931420341236428	0.0	0.5077365241400943	0.4851444865623612	Neolamprologus pulcher daffodil	m	d
862	FISH20200727_c3_r0_Neolamprologus-pulcher-daffodil_sm	1970-01-03 15:30:00	16.490579515667388	944.5005262866323	0.4202537255553709	0.0	0.44394614808176525	0.4539063344835183	Neolamprologus pulcher daffodil	m	d
863	FISH20200727_c3_r0_Neolamprologus-pulcher-daffodil_sm	1970-01-03 16:00:00	15.272946702073277	974.5000276992964	0.3800897457204587	0.0	0.5485043716495249	0.4205064218240238	Neolamprologus pulcher daffodil	m	d
864	FISH20200727_c3_r0_Neolamprologus-pulcher-daffodil_sm	1970-01-03 16:30:00	15.111955753449307	1004.4994737133677	0.36136502132845827	0.0	0.531145333696836	0.46224443766050627	Neolamprologus pulcher daffodil	m	d
865	FISH20200727_c3_r0_Neolamprologus-pulcher-daffodil_sm	1970-01-03 17:00:00	15.605194364385175	1034.4997784179038	0.37957013073343676	0.0	0.47592497621034124	0.45201928912550704	Neolamprologus pulcher daffodil	m	d
866	FISH20200727_c3_r0_Neolamprologus-pulcher-daffodil_sm	1970-01-03 17:30:00	16.505682963236776	1064.5001384964821	0.4150462578250512	0.0	0.43121103259750926	0.48803730653955263	Neolamprologus pulcher daffodil	m	d
867	FISH20200727_c3_r0_Neolamprologus-pulcher-daffodil_sm	1970-01-03 18:00:00	17.96699038884121	1094.4995845105534	0.4624674533266855	0.0	0.41379147508754727	0.47912332205264835	Neolamprologus pulcher daffodil	m	d
868	FISH20200727_c3_r0_Neolamprologus-pulcher-daffodil_sm	1970-01-03 18:30:00	23.184113801274428	1124.499944604476	0.3938067804121427	0.15012187015289163	0.3847293042772449	0.5824095675881386	Neolamprologus pulcher daffodil	m	d
869	FISH20200727_c3_r0_Neolamprologus-pulcher-daffodil_sm	1970-01-03 19:00:00	3.695348225625316	1154.500249293668	0.06836186360866434	0.7068306465015789	0.15773240378000622	0.5353529576202696	Neolamprologus pulcher daffodil	m	n
870	FISH20200727_c3_r0_Neolamprologus-pulcher-daffodil_sm	1970-01-03 19:30:00	2.977443417052298	1184.499695307739	0.039111406570273115	0.6609052130075896	0.07520930482509872	0.5113888235837666	Neolamprologus pulcher daffodil	m	n
871	FISH20200727_c3_r0_Neolamprologus-pulcher-daffodil_sm	1970-01-03 20:00:00	2.396304987550899	1214.5	0.018889873698205186	0.8382450697983603	0.034549156015549795	0.43709917989105457	Neolamprologus pulcher daffodil	m	n
872	FISH20200727_c3_r0_Neolamprologus-pulcher-daffodil_sm	1970-01-03 20:30:00	6.1255025551846	1244.5003600908537	0.14409174006980222	0.45615201373885106	0.19273621186467318	0.6116477438921931	Neolamprologus pulcher daffodil	m	n
873	FISH20200727_c3_r0_Neolamprologus-pulcher-daffodil_sm	1970-01-03 21:00:00	4.5900137701644015	1274.499806104925	0.0835964766494931	0.7015677801783835	0.08374885526488046	0.5167687463443076	Neolamprologus pulcher daffodil	m	n
874	FISH20200727_c3_r0_Neolamprologus-pulcher-daffodil_sm	1970-01-03 21:30:00	4.596018332941087	1304.5001661865722	0.07572568136494572	0.6230888544205628	0.18641437216137705	0.5302355894020007	Neolamprologus pulcher daffodil	m	n
875	FISH20200727_c3_r0_Neolamprologus-pulcher-daffodil_sm	1970-01-03 22:00:00	2.4824170033591124	1334.5004708880394	0.0266467231732314	0.8191789928535815	0.04853234747804461	0.5231402368061149	Neolamprologus pulcher daffodil	m	n
876	FISH20200727_c3_r0_Neolamprologus-pulcher-daffodil_sm	1970-01-03 22:30:00	1.393879332514589	1364.4999169021107	0.0014403634147692648	1.0	0.026092645067112806	0.48585214572785396	Neolamprologus pulcher daffodil	m	n
877	FISH20200727_c3_r0_Neolamprologus-pulcher-daffodil_sm	1970-01-03 23:00:00	2.622156007642603	1394.5002215820962	0.029747396410370042	0.9251606470197208	0.06661706207640963	0.5208521540747317	Neolamprologus pulcher daffodil	m	n
878	FISH20200727_c3_r0_Neolamprologus-pulcher-daffodil_sm	1970-01-03 23:30:00	5.64468764792805	1424.5005816852251	0.12304027477702066	0.48772921167802336	0.1687725696064246	0.5718989810942896	Neolamprologus pulcher daffodil	m	n
879	FISH20200727_c3_r0_Neolamprologus-pulcher-daffodil_sm	1970-01-04 00:00:00	2.618785927163695	14.500083097889314	0.031521799346296606	0.8581796022381032	0.08476640372231257	0.4790753879150986	Neolamprologus pulcher daffodil	m	n
880	FISH20200727_c3_r0_Neolamprologus-pulcher-daffodil_sm	1970-01-04 00:30:00	6.2396524532330275	44.499529111960555	0.11007700404409727	0.45033516148689823	0.4301022652025045	0.4588931276078399	Neolamprologus pulcher daffodil	m	n
881	FISH20200727_c3_r0_Neolamprologus-pulcher-daffodil_sm	1970-01-04 01:00:00	5.379220021877117	74.49988920895191	0.06891203190782184	0.5284179038333703	0.6205500250155477	0.4998599163091629	Neolamprologus pulcher daffodil	m	n
882	FISH20200727_c3_r0_Neolamprologus-pulcher-daffodil_sm	1970-01-04 01:30:00	4.967120713608423	104.50019389507507	0.04836297158052186	0.6778017838346906	0.7560152604329348	0.5961204905335691	Neolamprologus pulcher daffodil	m	n
883	FISH20200727_c3_r0_Neolamprologus-pulcher-daffodil_sm	1970-01-04 02:00:00	3.392827234810287	134.4996399091463	0.029250457038391225	0.7836684948202316	0.36382182448300965	0.5486452279429	Neolamprologus pulcher daffodil	m	n
884	FISH20200727_c3_r0_Neolamprologus-pulcher-daffodil_sm	1970-01-04 02:30:00	4.36497660685799	164.5	0.04808331486815865	0.7296144471526701	0.5238051895190591	0.5899319751470969	Neolamprologus pulcher daffodil	m	n
885	FISH20200727_c3_r0_Neolamprologus-pulcher-daffodil_sm	1970-01-04 03:00:00	4.995034674705022	194.5003600908537	0.06913744390892472	0.6521522353332225	0.6664912083261356	0.6471893564761909	Neolamprologus pulcher daffodil	m	n
886	FISH20200727_c3_r0_Neolamprologus-pulcher-daffodil_sm	1970-01-04 03:30:00	2.827139028938666	224.49980610492494	0.017838346905988588	0.8726386349786716	0.38531896604486376	0.5952119183932295	Neolamprologus pulcher daffodil	m	n
887	FISH20200727_c3_r0_Neolamprologus-pulcher-daffodil_sm	1970-01-04 04:00:00	1.4939689245601575	254.50016618657213	0.01706182140483049	0.9224462663416796	0.04343849587209021	0.6972217884367036	Neolamprologus pulcher daffodil	m	n
888	FISH20200727_c3_r0_Neolamprologus-pulcher-daffodil_sm	1970-01-04 04:30:00	0.9042604121085978	284.50047088803944	0.018392332834746	0.9387845548723063	0.16538307959046417	0.8492504731145414	Neolamprologus pulcher daffodil	m	n
889	FISH20200727_c3_r0_Neolamprologus-pulcher-daffodil_sm	1970-01-04 05:00:00	1.642105752451167	314.4999723007036	0.021716248407290455	0.851143980942884	0.048733616741844614	0.6965906859716171	Neolamprologus pulcher daffodil	m	n
890	FISH20200727_c3_r0_Neolamprologus-pulcher-daffodil_sm	1970-01-04 05:30:00	2.3583158443000976	344.4994183147748	0.03290676416819013	0.782505124369841	0.05950237499574552	0.6409703855710234	Neolamprologus pulcher daffodil	m	n
891	FISH20200727_c3_r0_Neolamprologus-pulcher-daffodil_sm	1970-01-04 06:00:00	3.6831919661465014	374.4997784179038	0.05611566585419898	0.7092288943053401	0.09851379615848035	0.6216004585601043	Neolamprologus pulcher daffodil	m	n
892	FISH20200727_c3_r0_Neolamprologus-pulcher-daffodil_sm	1970-01-04 06:30:00	2.2783420428574552	404.50008309788933	0.029804442967148636	0.8242756633981497	0.07009384412621913	0.6579494752443144	Neolamprologus pulcher daffodil	m	n
893	FISH20200727_c3_r0_Neolamprologus-pulcher-daffodil_sm	1970-01-04 07:00:00	9.089254923969445	434.4995845105534	0.18536369176222925	0.2562738906431777	0.36666244013436255	0.5072556149187553	Neolamprologus pulcher daffodil	m	d
894	FISH20200727_c3_r0_Neolamprologus-pulcher-daffodil_sm	1970-01-04 07:30:00	17.103570724850574	464.49994460447596	0.42017504985597165	0.0	0.47933525739839034	0.542547164876217	Neolamprologus pulcher daffodil	m	d
895	FISH20200727_c3_r0_Neolamprologus-pulcher-daffodil_sm	1970-01-04 08:00:00	16.045264802338693	494.50024929366793	0.3844108359647665	0.0	0.48700384960305304	0.4971267163595308	Neolamprologus pulcher daffodil	m	d
896	FISH20200727_c3_r0_Neolamprologus-pulcher-daffodil_sm	1970-01-04 08:30:00	13.577603332423859	524.4997507063321	0.3381530109135228	0.0	0.5917340782738759	0.48447898367720077	Neolamprologus pulcher daffodil	m	d
897	FISH20200727_c3_r0_Neolamprologus-pulcher-daffodil_sm	1970-01-04 09:00:00	19.018198352824616	554.500055395524	0.4542986926656326	0.0	0.6254721315862614	0.5043114435807071	Neolamprologus pulcher daffodil	m	d
898	FISH20200727_c3_r0_Neolamprologus-pulcher-daffodil_sm	1970-01-04 09:30:00	18.26710540220773	584.5003600908537	0.4388122541687441	0.0	0.6247356956557828	0.52224797669884	Neolamprologus pulcher daffodil	m	d
899	FISH20200727_c3_r0_Neolamprologus-pulcher-daffodil_sm	1970-01-04 10:00:00	16.74066046062038	614.4998615035178	0.37587945266190237	0.0	0.5422297953092164	0.5433290636601734	Neolamprologus pulcher daffodil	m	d
900	FISH20200727_c3_r0_Neolamprologus-pulcher-daffodil_sm	1970-01-04 10:30:00	17.35396129487924	644.5002215820962	0.39945712386439175	0.0	0.5163740320530823	0.4960539992591226	Neolamprologus pulcher daffodil	m	d
901	FISH20200727_c3_r0_Neolamprologus-pulcher-daffodil_sm	1970-01-04 11:00:00	16.121369184203406	674.5005262866323	0.37565785829039944	0.0	0.5417987453002213	0.4919777308289772	Neolamprologus pulcher daffodil	m	d
902	FISH20200727_c3_r0_Neolamprologus-pulcher-daffodil_sm	1970-01-04 11:30:00	16.2202889905987	704.4999723007036	0.3770428231122929	0.0	0.5536760284757963	0.48815538741745984	Neolamprologus pulcher daffodil	m	d
903	FISH20200727_c3_r0_Neolamprologus-pulcher-daffodil_sm	1970-01-04 12:00:00	16.2317638427992	734.4994737133677	0.3862943881225417	0.0	0.5219500562788894	0.44776263585016035	Neolamprologus pulcher daffodil	m	d
904	FISH20200727_c3_r0_Neolamprologus-pulcher-daffodil_sm	1970-01-04 12:30:00	15.319221200739598	764.4997784179038	0.37536007090627077	0.0	0.4917833966802564	0.48187205398947663	Neolamprologus pulcher daffodil	m	d
905	FISH20200727_c3_r0_Neolamprologus-pulcher-daffodil_sm	1970-01-04 13:00:00	14.76325091936422	794.5001384964822	0.3527782394327184	0.0	0.6132267965851219	0.4235207007315893	Neolamprologus pulcher daffodil	m	d
906	FISH20200727_c3_r0_Neolamprologus-pulcher-daffodil_sm	1970-01-04 13:30:00	13.217572101854602	824.4995845105534	0.3149963990914631	0.0	0.6535918152404401	0.3975645991720423	Neolamprologus pulcher daffodil	m	d
907	FISH20200727_c3_r0_Neolamprologus-pulcher-daffodil_sm	1970-01-04 14:00:00	14.363758966609053	854.4998892089519	0.3471637491690671	0.0	0.6194614799250714	0.4138229588822717	Neolamprologus pulcher daffodil	m	d
908	FISH20200727_c3_r0_Neolamprologus-pulcher-daffodil_sm	1970-01-04 14:30:00	13.737565630910671	884.5001938950751	0.3375436263918897	0.0	0.6706232472795226	0.44915272796600436	Neolamprologus pulcher daffodil	m	d
909	FISH20200727_c3_r0_Neolamprologus-pulcher-daffodil_sm	1970-01-04 15:00:00	14.164287180485776	914.4996399091463	0.3656307129798903	0.0	0.6198417665016516	0.4358718223298019	Neolamprologus pulcher daffodil	m	d
910	FISH20200727_c3_r0_Neolamprologus-pulcher-daffodil_sm	1970-01-04 15:30:00	12.461858136468653	944.5	0.3073897629071571	0.0	0.7530144151873298	0.47691344433419686	Neolamprologus pulcher daffodil	m	d
911	FISH20200727_c3_r0_Neolamprologus-pulcher-daffodil_sm	1970-01-04 16:00:00	13.682503074473027	974.5003600908537	0.35133787601794914	0.0	0.6132328986409551	0.436212926422081	Neolamprologus pulcher daffodil	m	d
912	FISH20200727_c3_r0_Neolamprologus-pulcher-daffodil_sm	1970-01-04 16:30:00	14.158394946227594	1004.4998061049249	0.35643454656251733	0.0	0.5949499711991832	0.41359824919180377	Neolamprologus pulcher daffodil	m	d
913	FISH20200727_c3_r0_Neolamprologus-pulcher-daffodil_sm	1970-01-04 17:00:00	12.883708163118028	1034.957120706107	0.31744990458015265	0.0	0.7256938975752902	0.4345804571544847	Neolamprologus pulcher daffodil	m	d
914	FISH20200727_c3_r0_Neolamprologus-pulcher-daffodil_sm	1970-01-04 17:30:00	14.87418333167171	1064.499806104925	0.3772090188909202	0.0	0.5504577572608267	0.4411025322384133	Neolamprologus pulcher daffodil	m	d
915	FISH20200727_c3_r0_Neolamprologus-pulcher-daffodil_sm	1970-01-04 18:00:00	20.528516412763945	1094.500110791048	0.4778971859073787	0.0	0.49203783818460467	0.5268677329259539	Neolamprologus pulcher daffodil	m	d
916	FISH20200727_c3_r0_Neolamprologus-pulcher-daffodil_sm	1970-01-04 18:30:00	25.482126912836605	1124.5004154894466	0.46030690820453163	0.10431555038502022	0.5413871766550192	0.7243049314137522	Neolamprologus pulcher daffodil	m	d
917	FISH20200727_c3_r0_Neolamprologus-pulcher-daffodil_sm	1970-01-04 19:00:00	4.365157686623462	1154.4998615035179	0.10093623621960002	0.5431278045537643	0.24086175717670819	0.7234242491534615	Neolamprologus pulcher daffodil	m	n
918	FISH20200727_c3_r0_Neolamprologus-pulcher-daffodil_sm	1970-01-04 19:30:00	5.030116068967235	1184.5002215820962	0.09594504764015067	0.5914026146687348	0.2264351957167387	0.5509734833003284	Neolamprologus pulcher daffodil	m	n
919	FISH20200727_c3_r0_Neolamprologus-pulcher-daffodil_sm	1970-01-04 20:00:00	1.4098026144984526	1214.5005262866323	0.02016508780676971	0.8777353055232398	0.3422401089315143	0.7726012170039441	Neolamprologus pulcher daffodil	m	n
920	FISH20200727_c3_r0_Neolamprologus-pulcher-daffodil_sm	1970-01-04 20:30:00	2.3769592521186023	1244.4999723007036	0.03141100216054512	0.7984599191180544	0.40877311323573895	0.7989018653679318	Neolamprologus pulcher daffodil	m	n
921	FISH20200727_c3_r0_Neolamprologus-pulcher-daffodil_sm	1970-01-04 21:00:00	6.083618129808923	1274.4994183147749	0.13899506952523405	0.5003600908536923	0.1944805078827206	0.5620355447489268	Neolamprologus pulcher daffodil	m	n
922	FISH20200727_c3_r0_Neolamprologus-pulcher-daffodil_sm	1970-01-04 21:30:00	5.767189222165863	1304.4997784179038	0.12585863062264568	0.5465322401949922	0.1347024661239491	0.5019978007657898	Neolamprologus pulcher daffodil	m	n
923	FISH20200727_c3_r0_Neolamprologus-pulcher-daffodil_sm	1970-01-04 22:00:00	10.446392460620912	1334.5000830978893	0.209794471220431	0.18685945376987426	0.41769538903961473	0.40282959212068103	Neolamprologus pulcher daffodil	m	n
924	FISH20200727_c3_r0_Neolamprologus-pulcher-daffodil_sm	1970-01-04 22:30:00	8.901002126530278	1364.4995291119606	0.12797074954296161	0.26015179214447953	0.8798107321587911	0.5315315800177216	Neolamprologus pulcher daffodil	m	n
925	FISH20200727_c3_r0_Neolamprologus-pulcher-daffodil_sm	1970-01-04 23:00:00	2.719136603892523	1394.4998338134278	0.04858187458453357	0.7523266120097496	0.21163572573988101	0.7149444382873699	Neolamprologus pulcher daffodil	m	n
926	FISH20200727_c3_r0_Neolamprologus-pulcher-daffodil_sm	1970-01-04 23:30:00	3.4107524541208956	1424.5001384964821	0.047864384244640186	0.7356379147969642	0.26058659274780127	0.6643988864563891	Neolamprologus pulcher daffodil	m	n
927	FISH20200727_c3_r0_Neolamprologus-pulcher-daffodil_sm	1970-01-05 00:00:00	12.84890017739236	14.499639909146307	0.17915904936014626	0.11938396764722176	0.7861638281109821	0.7389434350593861	Neolamprologus pulcher daffodil	m	n
928	FISH20200727_c3_r0_Neolamprologus-pulcher-daffodil_sm	1970-01-05 00:30:00	8.565740083484645	44.49994460447596	0.09079326390427653	0.4828273875470862	0.8724942973027134	0.7789091270983487	Neolamprologus pulcher daffodil	m	n
929	FISH20200727_c3_r0_Neolamprologus-pulcher-daffodil_sm	1970-01-05 01:00:00	7.781773681396717	74.50024929366793	0.08171292449171791	0.42845271730098056	0.8076471443316002	0.7900114210419267	Neolamprologus pulcher daffodil	m	n
930	FISH20200727_c3_r0_Neolamprologus-pulcher-daffodil_sm	1970-01-05 01:30:00	7.9018850669440654	104.49975070633207	0.09944047421195501	0.389008919173453	0.8027263942770485	0.7597105705299808	Neolamprologus pulcher daffodil	m	n
931	FISH20200727_c3_r0_Neolamprologus-pulcher-daffodil_sm	1970-01-05 02:00:00	5.256608245446991	134.50005539552404	0.08348105473077776	0.5758918679370707	0.47037040035103334	0.4769989482550722	Neolamprologus pulcher daffodil	m	n
932	FISH20200727_c3_r0_Neolamprologus-pulcher-daffodil_sm	1970-01-05 02:30:00	5.151096000338101	164.5003600908537	0.06359758462135062	0.6004653481801562	0.8029939845286208	0.7366127607264216	Neolamprologus pulcher daffodil	m	n
933	FISH20200727_c3_r0_Neolamprologus-pulcher-daffodil_sm	1970-01-05 03:00:00	6.080385725747153	194.49986150351782	0.06060606060606061	0.560522962716747	0.7833704854179508	0.7209367657493232	Neolamprologus pulcher daffodil	m	n
934	FISH20200727_c3_r0_Neolamprologus-pulcher-daffodil_sm	1970-01-05 03:30:00	6.435606917810822	224.50016618657213	0.07179259915798804	0.5223243961887879	0.8104151327667668	0.6956412547585661	Neolamprologus pulcher daffodil	m	n
935	FISH20200727_c3_r0_Neolamprologus-pulcher-daffodil_sm	1970-01-05 04:00:00	6.261305968108402	254.50047088803944	0.06664450722951637	0.525012464683397	0.8307236760123698	0.6399436786116707	Neolamprologus pulcher daffodil	m	n
936	FISH20200727_c3_r0_Neolamprologus-pulcher-daffodil_sm	1970-01-05 04:30:00	5.245553730725018	284.49991690211067	0.05262866323195391	0.6031798792310675	0.88617379815287	0.7130924141563905	Neolamprologus pulcher daffodil	m	n
937	FISH20200727_c3_r0_Neolamprologus-pulcher-daffodil_sm	1970-01-05 05:00:00	5.504235474176116	314.5002215820962	0.04775094172390871	0.7740416574340794	0.8796392138370334	0.6394020919731391	Neolamprologus pulcher daffodil	m	n
938	FISH20200727_c3_r0_Neolamprologus-pulcher-daffodil_sm	1970-01-05 05:30:00	4.8877179638778845	344.5005816852252	0.031577197939172345	0.7499307517589053	0.9359006479238808	0.6417756854618833	Neolamprologus pulcher daffodil	m	n
939	FISH20200727_c3_r0_Neolamprologus-pulcher-daffodil_sm	1970-01-05 06:00:00	5.0199597673564735	374.50008309788933	0.05345964212509002	0.6474433549387846	0.7251106980951021	0.681969172224869	Neolamprologus pulcher daffodil	m	n
940	FISH20200727_c3_r0_Neolamprologus-pulcher-daffodil_sm	1970-01-05 06:30:00	5.755764295203301	404.49952911196056	0.0450390560079774	0.639632153343305	0.9391532643090801	0.6717371265525987	Neolamprologus pulcher daffodil	m	n
941	FISH20200727_c3_r0_Neolamprologus-pulcher-daffodil_sm	1970-01-05 07:00:00	6.4210969918766185	434.49983381342787	0.08071127852869488	0.43352537115001105	0.8021193534817063	0.6383417621007803	Neolamprologus pulcher daffodil	m	d
942	FISH20200727_c3_r0_Neolamprologus-pulcher-daffodil_sm	1970-01-05 07:30:00	18.14704512199017	464.5001384964822	0.4024153786493823	0.09744612486842834	0.5192419101764485	0.5293338890244975	Neolamprologus pulcher daffodil	m	d
943	FISH20200727_c3_r0_Neolamprologus-pulcher-daffodil_sm	1970-01-05 08:00:00	18.48569919857748	494.4996399091463	0.4119993352168855	0.0	0.5712935829533022	0.536758731472174	Neolamprologus pulcher daffodil	m	d
944	FISH20200727_c3_r0_Neolamprologus-pulcher-daffodil_sm	1970-01-05 08:30:00	15.411142267493325	524.499944604476	0.36206514513627297	0.0	0.5031579965144084	0.54456569909151	Neolamprologus pulcher daffodil	m	d
945	FISH20200727_c3_r0_Neolamprologus-pulcher-daffodil_sm	1970-01-05 09:00:00	13.898961222058945	554.5002492936679	0.3287352501246468	0.0	0.5995255239568512	0.48233517509730023	Neolamprologus pulcher daffodil	m	d
946	FISH20200727_c3_r0_Neolamprologus-pulcher-daffodil_sm	1970-01-05 09:30:00	13.059001907433746	584.4997507063321	0.3029749044374273	0.0	0.6333004647864512	0.464378585442847	Neolamprologus pulcher daffodil	m	d
947	FISH20200727_c3_r0_Neolamprologus-pulcher-daffodil_sm	1970-01-05 10:00:00	12.902885320681898	614.500055395524	0.31315089740748947	0.0	0.6328841840893806	0.4521156199216318	Neolamprologus pulcher daffodil	m	d
948	FISH20200727_c3_r0_Neolamprologus-pulcher-daffodil_sm	1970-01-05 10:30:00	13.352282037220881	644.5003600908537	0.31915129355714367	0.0	0.6374097231075063	0.46129027576059123	Neolamprologus pulcher daffodil	m	d
949	FISH20200727_c3_r0_Neolamprologus-pulcher-daffodil_sm	1970-01-05 11:00:00	15.761342418730537	674.4998615035178	0.3888427233948258	0.0	0.5483445929513945	0.5153474718718006	Neolamprologus pulcher daffodil	m	d
950	FISH20200727_c3_r0_Neolamprologus-pulcher-daffodil_sm	1970-01-05 11:30:00	17.107742852948935	704.5001661865721	0.4503102149346333	0.0	0.3577296849589285	0.5154303647428367	Neolamprologus pulcher daffodil	m	d
951	FISH20200727_c3_r0_Neolamprologus-pulcher-daffodil_sm	1970-01-05 12:00:00	13.567371840590287	734.5004708880394	0.31953908370727385	0.0	0.3653503094532205	0.6183479820610558	Neolamprologus pulcher daffodil	m	d
952	FISH20200727_c3_r0_Neolamprologus-pulcher-daffodil_sm	1970-01-05 12:30:00	13.770917277720859	764.4999169021107	0.33809761232064706	0.004321090244307795	0.309360905793731	0.6203783245402669	Neolamprologus pulcher daffodil	m	d
953	FISH20200727_c3_r0_Neolamprologus-pulcher-daffodil_sm	1970-01-05 13:00:00	13.59750854962554	794.5002215820962	0.3132616884555728	0.0	0.44236607279469936	0.6570708718213526	Neolamprologus pulcher daffodil	m	d
954	FISH20200727_c3_r0_Neolamprologus-pulcher-daffodil_sm	1970-01-05 13:30:00	13.76596260303478	824.5005816852251	0.30408287629494213	0.01445903274056839	0.5146267955343069	0.6505628486403104	Neolamprologus pulcher daffodil	m	d
955	FISH20200727_c3_r0_Neolamprologus-pulcher-daffodil_sm	1970-01-05 14:00:00	12.648153373843277	854.5000276992964	0.27533100659243254	0.050634313888427235	0.5657429204792408	0.6653506576748673	Neolamprologus pulcher daffodil	m	d
956	FISH20200727_c3_r0_Neolamprologus-pulcher-daffodil_sm	1970-01-05 14:30:00	13.906601068602761	884.4994737133677	0.29477591269181763	0.010913522796520969	0.4710356614845456	0.6690333881258402	Neolamprologus pulcher daffodil	m	d
957	FISH20200727_c3_r0_Neolamprologus-pulcher-daffodil_sm	1970-01-05 15:00:00	12.961889209466268	914.4997784179038	0.28561932195878575	0.01512297806337248	0.5662957870275328	0.6797954342179783	Neolamprologus pulcher daffodil	m	d
958	FISH20200727_c3_r0_Neolamprologus-pulcher-daffodil_sm	1970-01-05 15:30:00	12.305421993558756	944.5000830978893	0.2529499750706332	0.012243089025538752	0.6485082891872958	0.6721984554106603	Neolamprologus pulcher daffodil	m	d
959	FISH20200727_c3_r0_Neolamprologus-pulcher-daffodil_sm	1970-01-05 16:00:00	12.776371444369111	974.4994737133677	0.2715085036840064	0.05046811810980001	0.6461239282192804	0.6764550982708304	Neolamprologus pulcher daffodil	m	d
960	FISH20200727_c3_r0_Neolamprologus-pulcher-daffodil_sm	1970-01-05 16:30:00	11.996430993570781	1004.4997784179038	0.23869931309550188	0.03329270994903612	0.6495661175535441	0.7231334898159466	Neolamprologus pulcher daffodil	m	d
961	FISH20200727_c3_r0_Neolamprologus-pulcher-daffodil_sm	1970-01-05 17:00:00	13.704928939107074	1034.5000830978893	0.2556091075286688	0.027034513323361587	0.5504488622594562	0.7287992190180651	Neolamprologus pulcher daffodil	m	d
962	FISH20200727_c3_r0_Neolamprologus-pulcher-daffodil_sm	1970-01-05 17:30:00	10.99246364902466	1064.4995291119606	0.1892415932635311	0.0792753864051853	0.62823682870801	0.7694146814352243	Neolamprologus pulcher daffodil	m	d
963	FISH20200727_c3_r0_Neolamprologus-pulcher-daffodil_sm	1970-01-05 18:00:00	15.170166190310534	1094.4997784179038	0.31176600930644804	0.0	0.5138672232887618	0.7042531322394245	Neolamprologus pulcher daffodil	m	d
964	FISH20200727_c3_r0_Neolamprologus-pulcher-daffodil_sm	1970-01-05 18:30:00	26.42504012996138	1124.5001384964821	0.4937676583014791	0.0	0.2251851241432963	0.5881689387473841	Neolamprologus pulcher daffodil	m	d
965	FISH20200727_c3_r0_Neolamprologus-pulcher-daffodil_sm	1970-01-05 19:00:00	9.902515416254545	1154.4995291119606	0.21660849814414715	0.19771757797351946	0.12227985765234621	0.5443088791609988	Neolamprologus pulcher daffodil	m	n
966	FISH20200727_c3_r0_Neolamprologus-pulcher-daffodil_sm	1970-01-05 19:30:00	6.579012848258082	1184.4997784179038	0.07627963660536229	0.5424883669399513	0.8230657744884191	0.6671743880867885	Neolamprologus pulcher daffodil	m	n
967	FISH20200727_c3_r0_Neolamprologus-pulcher-daffodil_sm	1970-01-05 20:00:00	6.481640823463078	1214.5001384964821	0.07750263143316159	0.7097113733311173	0.8227858468301653	0.6762127161355843	Neolamprologus pulcher daffodil	m	n
968	FISH20200727_c3_r0_Neolamprologus-pulcher-daffodil_sm	1970-01-05 20:30:00	7.3960575385742136	1244.4995291119606	0.0995512713977065	0.5591379978948535	0.6446257696003026	0.6707830692117623	Neolamprologus pulcher daffodil	m	n
969	FISH20200727_c3_r0_Neolamprologus-pulcher-daffodil_sm	1970-01-05 21:00:00	8.087093171126975	1274.4997784179038	0.10635940615998227	0.5204409483713716	0.5829963208523492	0.6664397328595927	Neolamprologus pulcher daffodil	m	n
970	FISH20200727_c3_r0_Neolamprologus-pulcher-daffodil_sm	1970-01-05 21:30:00	7.067959536727104	1304.5001384964821	0.08160212730596643	0.5766439532435876	0.6773720714215964	0.6305852760322516	Neolamprologus pulcher daffodil	m	n
971	FISH20200727_c3_r0_Neolamprologus-pulcher-daffodil_sm	1970-01-05 22:00:00	7.7053828391838275	1334.4995291119606	0.08487064428563515	0.4891141764999169	0.6235367512513741	0.6466549404539508	Neolamprologus pulcher daffodil	m	n
972	FISH20200727_c3_r0_Neolamprologus-pulcher-daffodil_sm	1970-01-05 22:30:00	6.844973090631168	1364.4998338134278	0.05971637491690671	0.6100155107467317	0.6918281555263007	0.6743746366329959	Neolamprologus pulcher daffodil	m	n
973	FISH20200727_c3_r0_Neolamprologus-pulcher-daffodil_sm	1970-01-05 23:00:00	6.090576614234922	1394.5001384964821	0.054069026646723174	0.7729211678023378	0.7974995232126036	0.59798075850562	Neolamprologus pulcher daffodil	m	n
974	FISH20200727_c3_r0_Neolamprologus-pulcher-daffodil_sm	1970-01-05 23:30:00	6.823692264677595	1424.4995845105534	0.059442690155670046	0.5290565619633262	0.6233090178677487	0.6025044629893255	Neolamprologus pulcher daffodil	m	n
975	FISH20200727_c3_r0_Neolamprologus-pulcher-daffodil_sm	1970-01-06 00:00:00	6.100582347805816	14.499833813427875	0.042377575891867934	0.6874030578329271	0.6602562093681645	0.6276052908360614	Neolamprologus pulcher daffodil	m	n
976	FISH20200727_c3_r0_Neolamprologus-pulcher-daffodil_sm	1970-01-06 00:30:00	5.997748079305994	44.50013849648219	0.04143814747105423	0.7097113733311173	0.6373180407407372	0.5913116079404158	Neolamprologus pulcher daffodil	m	n
977	FISH20200727_c3_r0_Neolamprologus-pulcher-daffodil_sm	1970-01-06 01:00:00	6.2191170194011764	74.49963990914631	0.055398592875740955	0.5492216497700958	0.5144143728100379	0.6210296567488434	Neolamprologus pulcher daffodil	m	n
978	FISH20200727_c3_r0_Neolamprologus-pulcher-daffodil_sm	1970-01-06 01:30:00	6.830465375381519	104.49988920895191	0.07129403944161312	0.5820407711056946	0.6575229794643931	0.5467212335615688	Neolamprologus pulcher daffodil	m	n
979	FISH20200727_c3_r0_Neolamprologus-pulcher-daffodil_sm	1970-01-06 02:00:00	6.093984403700824	134.50019389507506	0.04553764334385907	0.6383025871142873	0.6278604593326833	0.6356613714756464	Neolamprologus pulcher daffodil	m	n
980	FISH20200727_c3_r0_Neolamprologus-pulcher-daffodil_sm	1970-01-06 02:30:00	6.332560765650998	164.4996399091463	0.05307185197495984	0.6723173231399923	0.7075111919445094	0.6128420424493637	Neolamprologus pulcher daffodil	m	n
981	FISH20200727_c3_r0_Neolamprologus-pulcher-daffodil_sm	1970-01-06 03:00:00	6.127841495207385	194.49994460447596	0.04553512076224241	0.6906713937513849	0.6282994901399706	0.5633414856547884	Neolamprologus pulcher daffodil	m	n
982	FISH20200727_c3_r0_Neolamprologus-pulcher-daffodil_sm	1970-01-06 03:30:00	6.996450247837155	224.50024929366793	0.07999556811256994	0.48772921167802336	0.6614782796496996	0.5399446715857572	Neolamprologus pulcher daffodil	m	n
983	FISH20200727_c3_r0_Neolamprologus-pulcher-daffodil_sm	1970-01-06 04:00:00	6.487798681572659	254.4996399091463	0.06542573818625007	0.5302753310065924	0.6410408538351908	0.5825769724105487	Neolamprologus pulcher daffodil	m	n
984	FISH20200727_c3_r0_Neolamprologus-pulcher-daffodil_sm	1970-01-06 04:30:00	7.5424175367167665	284.5	0.07711056946598714	0.476069133614004	0.696674491476464	0.6323680398046302	Neolamprologus pulcher daffodil	m	n
985	FISH20200727_c3_r0_Neolamprologus-pulcher-daffodil_sm	1970-01-06 05:00:00	7.171149086755228	314.50030469226084	0.07085480028807269	0.5433493989252673	0.7253267890941852	0.5516156413608724	Neolamprologus pulcher daffodil	m	n
986	FISH20200727_c3_r0_Neolamprologus-pulcher-daffodil_sm	1970-01-06 05:30:00	6.300224081363539	344.49969530773916	0.05850091407678245	0.6581906819566783	0.6230220236598951	0.5285009810654776	Neolamprologus pulcher daffodil	m	n
987	FISH20200727_c3_r0_Neolamprologus-pulcher-daffodil_sm	1970-01-06 06:00:00	7.615025254471802	374.5	0.07943718147573677	0.5967759805007755	0.7782732910987777	0.5566888000670271	Neolamprologus pulcher daffodil	m	n
988	FISH20200727_c3_r0_Neolamprologus-pulcher-daffodil_sm	1970-01-06 06:30:00	7.138960420937456	404.5003600908537	0.05833471829815522	0.5836795745388067	0.768782680906589	0.5896332219725914	Neolamprologus pulcher daffodil	m	n
989	FISH20200727_c3_r0_Neolamprologus-pulcher-daffodil_sm	1970-01-06 07:00:00	6.636257920084894	434.49975070633207	0.045870034901113514	0.7682122874078998	0.8185982294019697	0.5816043602626904	Neolamprologus pulcher daffodil	m	d
990	FISH20200727_c3_r0_Neolamprologus-pulcher-daffodil_sm	1970-01-06 07:30:00	16.986809719488928	464.50005539552404	0.32356525592732105	0.1565477509417239	0.5189478072876397	0.7021751345369205	Neolamprologus pulcher daffodil	m	d
991	FISH20200727_c3_r0_Neolamprologus-pulcher-daffodil_sm	1970-01-06 08:00:00	12.843858675291479	494.5003600908537	0.23234169852085756	0.055232397097113736	0.6123632329955181	0.7258709089441655	Neolamprologus pulcher daffodil	m	d
992	FISH20200727_c3_r0_Neolamprologus-pulcher-daffodil_sm	1970-01-06 08:30:00	8.97223964346244	524.4998615035178	0.14586449504182594	0.21760567281591048	0.6514666201355348	0.7559685072290672	Neolamprologus pulcher daffodil	m	d
993	FISH20200727_c3_r0_Neolamprologus-pulcher-daffodil_sm	1970-01-06 09:00:00	10.832456907681914	554.5001107910481	0.1895080877465101	0.10635940615998227	0.6593649845885863	0.7300358819810866	Neolamprologus pulcher daffodil	m	d
994	FISH20200727_c3_r0_Neolamprologus-pulcher-daffodil_sm	1970-01-06 09:30:00	11.86050005617902	584.5004154894466	0.25073403135560357	0.1504071796576367	0.48805186807354617	0.7430193835010356	Neolamprologus pulcher daffodil	m	d
995	FISH20200727_c3_r0_Neolamprologus-pulcher-daffodil_sm	1970-01-06 10:00:00	15.478599675462856	614.4998615035178	0.3002049747936402	0.04958174062378816	0.5604805715818488	0.8070046952156033	Neolamprologus pulcher daffodil	m	d
996	FISH20200727_c3_r0_Neolamprologus-pulcher-daffodil_sm	1970-01-06 10:30:00	14.267134243056704	644.5001661865721	0.23537558165300243	0.00670285840904055	0.7045256668386083	0.7988447640916148	Neolamprologus pulcher daffodil	m	d
997	FISH20200727_c3_r0_Neolamprologus-pulcher-daffodil_sm	1970-01-06 11:00:00	12.94490561395047	674.5004154894466	0.1985485568666556	0.13096227355825163	0.7107013581688647	0.8035039025171896	Neolamprologus pulcher daffodil	m	d
998	FISH20200727_c3_r0_Neolamprologus-pulcher-daffodil_sm	1970-01-06 11:30:00	13.264370798118144	704.4998615035178	0.21444795302199324	0.07822281314054623	0.6849725832271705	0.7666788841298469	Neolamprologus pulcher daffodil	m	d
999	FISH20200727_c3_r0_Neolamprologus-pulcher-daffodil_sm	1970-01-06 12:00:00	10.430790861196543	734.5002215820962	0.15660314646576556	0.23703744737425217	0.6842347288089582	0.7719902686757136	Neolamprologus pulcher daffodil	m	d
1000	FISH20200727_c3_r0_Neolamprologus-pulcher-daffodil_sm	1970-01-06 12:30:00	14.777800719878384	764.5004708880394	0.3029749044374273	0.0655919339648773	0.6231769277120268	0.6077336222991947	Neolamprologus pulcher daffodil	m	d
1001	FISH20200727_c3_r0_Neolamprologus-pulcher-daffodil_sm	1970-01-06 13:00:00	16.05462990173101	794.4998615035178	0.3446900448728602	0.014403634147692648	0.5858479086478109	0.5829071310110749	Neolamprologus pulcher daffodil	m	d
1002	FISH20200727_c3_r0_Neolamprologus-pulcher-daffodil_sm	1970-01-06 13:30:00	12.74236953156708	824.5002215820962	0.27387547086195435	0.052404165743407935	0.6263660849614385	0.5931569834723603	Neolamprologus pulcher daffodil	m	d
1003	FISH20200727_c3_r0_Neolamprologus-pulcher-daffodil_sm	1970-01-06 14:00:00	12.652246406278886	854.5004708880394	0.26292172178826656	0.018724724392000444	0.6389184240510677	0.5816949013410546	Neolamprologus pulcher daffodil	m	d
1004	FISH20200727_c3_r0_Neolamprologus-pulcher-daffodil_sm	1970-01-06 14:30:00	13.375264256615244	884.4998615035178	0.28530275331006594	0.04875076173065204	0.6659462360804108	0.555517673267599	Neolamprologus pulcher daffodil	m	d
1005	FISH20200727_c3_r0_Neolamprologus-pulcher-daffodil_sm	1970-01-06 15:00:00	12.744227316046487	914.5002215820962	0.25814314203412364	0.015178373587414137	0.6487563843111007	0.6112269289869735	Neolamprologus pulcher daffodil	m	d
1006	FISH20200727_c3_r0_Neolamprologus-pulcher-daffodil_sm	1970-01-06 15:30:00	11.572240014301517	945.4168903202719	0.23528359277151548	0.020755054571479692	0.5717230194362979	0.5498193199396377	Neolamprologus pulcher daffodil	m	d
1007	FISH20200727_c3_r0_Neolamprologus-pulcher-daffodil_sm	1970-01-06 16:00:00	12.17106599195149	974.5002215820962	0.2605251495679149	0.008918679370706848	0.6137721258834891	0.5314105000628547	Neolamprologus pulcher daffodil	m	d
1008	FISH20200727_c3_r0_Neolamprologus-pulcher-daffodil_sm	1970-01-06 16:30:00	12.593011909405021	1004.5004708880394	0.2498476538695917	0.013517256661680794	0.621268450631714	0.4690304727502131	Neolamprologus pulcher daffodil	m	d
1009	FISH20200727_c3_r0_Neolamprologus-pulcher-daffodil_sm	1970-01-06 17:00:00	14.356871497553195	1034.4998615035179	0.34690598858788985	0.00869757908149133	0.5815055254335275	0.4650867647232366	Neolamprologus pulcher daffodil	m	d
1010	FISH20200727_c3_r0_Neolamprologus-pulcher-daffodil_sm	1970-01-06 17:30:00	18.44163540826262	1064.5002215820962	0.44488145357855086	0.0	0.4574592483938531	0.5586495849505987	Neolamprologus pulcher daffodil	m	d
1011	FISH20200727_c3_r0_Neolamprologus-pulcher-daffodil_sm	1970-01-06 18:00:00	34.05160334281983	1094.5004154894466	0.6675530441526786	0.0	0.42917335989516076	0.7085073311690705	Neolamprologus pulcher daffodil	m	d
1012	FISH20200727_c3_r0_Neolamprologus-pulcher-daffodil_sm	1970-01-06 18:30:00	35.15584845012078	1124.4998615035179	0.6734806935903828	0.0	0.36954555413889884	0.6064675630670064	Neolamprologus pulcher daffodil	m	d
1013	FISH20200727_c3_r0_Neolamprologus-pulcher-daffodil_sm	1970-01-06 19:00:00	8.114994401702052	1154.5001661865722	0.13843341458010192	0.4110347883890982	0.661427144470421	0.5943434513984459	Neolamprologus pulcher daffodil	m	n
1014	FISH20200727_c3_r0_Neolamprologus-pulcher-daffodil_sm	1970-01-06 19:30:00	5.422508100068924	1184.5004154894466	0.1093014237438369	0.4412497922552767	0.1386376597866527	0.736914989057008	Neolamprologus pulcher daffodil	m	n
1015	FISH20200727_c3_r0_Neolamprologus-pulcher-daffodil_sm	1970-01-06 20:00:00	6.171760652361431	1214.4998615035179	0.13002049747936403	0.3213672372721733	0.07334229053159068	0.5743778918197548	Neolamprologus pulcher daffodil	m	n
1016	FISH20200727_c3_r0_Neolamprologus-pulcher-daffodil_sm	1970-01-06 20:30:00	6.405325767174868	1244.5001661865722	0.11433636162198095	0.37602481719477066	0.15053114260780642	0.4094203331556929	Neolamprologus pulcher daffodil	m	n
1017	FISH20200727_c3_r0_Neolamprologus-pulcher-daffodil_sm	1970-01-06 21:00:00	8.990457133899273	1274.5004154894466	0.125533211456429	0.2444185917677691	0.732670747029505	0.5427567176095637	Neolamprologus pulcher daffodil	m	n
1018	FISH20200727_c3_r0_Neolamprologus-pulcher-daffodil_sm	1970-01-06 21:30:00	8.931089497700395	1304.4998615035179	0.11378870976677193	0.2764943770428231	0.7136521644550566	0.5635581158899724	Neolamprologus pulcher daffodil	m	n
1019	FISH20200727_c3_r0_Neolamprologus-pulcher-daffodil_sm	1970-01-06 22:00:00	8.583675194592209	1334.5001661865722	0.12120540660314646	0.35951695103035675	0.6901305908769892	0.5793413967195161	Neolamprologus pulcher daffodil	m	n
1020	FISH20200727_c3_r0_Neolamprologus-pulcher-daffodil_sm	1970-01-06 22:30:00	7.098214581086867	1364.5004708880394	0.07539748490388344	0.6035676693811978	0.6955569959804225	0.5043800934673203	Neolamprologus pulcher daffodil	m	n
1021	FISH20200727_c3_r0_Neolamprologus-pulcher-daffodil_sm	1970-01-06 23:00:00	6.5222731933627145	1394.4998615035179	0.06725389175114953	0.5397484903883442	0.7578807570944378	0.622436442060516	Neolamprologus pulcher daffodil	m	n
1022	FISH20200727_c3_r0_Neolamprologus-pulcher-daffodil_sm	1970-01-06 23:30:00	6.797376628997613	1424.5002215820962	0.08010192776423665	0.5061489031686239	0.805083198362435	0.6592390590118594	Neolamprologus pulcher daffodil	m	n
1023	FISH20200727_c3_r0_Neolamprologus-pulcher-daffodil_sm	1970-01-07 00:00:00	6.093967767057084	14.50052628663232	0.04913855188078223	0.6163093457426181	0.7865037782116863	0.6123049631928927	Neolamprologus pulcher daffodil	m	n
1024	FISH20200727_c3_r0_Neolamprologus-pulcher-daffodil_sm	1970-01-07 00:30:00	6.230796088188906	44.499916902110684	0.05722674644064041	0.6535372001551161	0.7655198789231871	0.5623594101208803	Neolamprologus pulcher daffodil	m	n
1025	FISH20200727_c3_r0_Neolamprologus-pulcher-daffodil_sm	1970-01-07 01:00:00	6.102648626749352	74.50022158209617	0.06747174828273876	0.583924218923111	0.6191803822051546	0.5681550483503965	Neolamprologus pulcher daffodil	m	n
1026	FISH20200727_c3_r0_Neolamprologus-pulcher-daffodil_sm	1970-01-07 01:30:00	5.7009344811730855	104.5005816852252	0.029250457038391225	0.8028364079552379	0.8231108181100124	0.6430327337631698	Neolamprologus pulcher daffodil	m	n
1027	FISH20200727_c3_r0_Neolamprologus-pulcher-daffodil_sm	1970-01-07 02:00:00	6.911957910825708	134.49997230070358	0.0848152456927594	0.5770871419865935	0.7300716006073021	0.6441914256375862	Neolamprologus pulcher daffodil	m	n
1028	FISH20200727_c3_r0_Neolamprologus-pulcher-daffodil_sm	1970-01-07 02:30:00	4.251539866236634	164.4994183147748	0.034457924768710874	0.80411057559138	0.3446349309423852	0.3127831030980395	Neolamprologus pulcher daffodil	m	n
1029	FISH20200727_c3_r0_Neolamprologus-pulcher-daffodil_sm	1970-01-07 03:00:00	4.8426298738723705	194.49977841790383	0.02226900066474629	0.8331486815865278	0.8686893529618456	0.6352057055901239	Neolamprologus pulcher daffodil	m	n
1030	FISH20200727_c3_r0_Neolamprologus-pulcher-daffodil_sm	1970-01-07 03:30:00	5.06045964993825	224.5000830978893	0.03794803611988255	0.7081602127305966	0.6853774722774272	0.5841029856651625	Neolamprologus pulcher daffodil	m	n
1031	FISH20200727_c3_r0_Neolamprologus-pulcher-daffodil_sm	1970-01-07 04:00:00	3.732617022022523	254.49947371336768	0.019611101878012297	0.8466012963270733	0.5415489446568084	0.5917448547094807	Neolamprologus pulcher daffodil	m	n
1032	FISH20200727_c3_r0_Neolamprologus-pulcher-daffodil_sm	1970-01-07 04:30:00	4.716790704076367	284.4997784179038	0.039330822069576776	0.6749944604475958	0.5172413729536386	0.5961840139362719	Neolamprologus pulcher daffodil	m	n
1033	FISH20200727_c3_r0_Neolamprologus-pulcher-daffodil_sm	1970-01-07 05:00:00	4.85540868487576	314.5001384964822	0.04769818846601296	0.7004044097279929	0.6640825809245035	0.635513640721	Neolamprologus pulcher daffodil	m	n
1034	FISH20200727_c3_r0_Neolamprologus-pulcher-daffodil_sm	1970-01-07 05:30:00	5.4728893898517885	344.4995845105534	0.0407179657636696	0.7082710099163482	0.8706552403954069	0.5858883775103526	Neolamprologus pulcher daffodil	m	n
1035	FISH20200727_c3_r0_Neolamprologus-pulcher-daffodil_sm	1970-01-07 06:00:00	4.711606144745223	374.4998892089519	0.07334367383115445	0.5471415909594505	0.0919450649795835	0.4910910746619965	Neolamprologus pulcher daffodil	m	n
1036	FISH20200727_c3_r0_Neolamprologus-pulcher-daffodil_sm	1970-01-07 06:30:00	5.865073774335016	404.5001384964822	0.04470666445072295	0.69159603346075	0.6768506812395552	0.5253510513584314	Neolamprologus pulcher daffodil	m	n
1037	FISH20200727_c3_r0_Neolamprologus-pulcher-daffodil_sm	1970-01-07 07:00:00	6.506274986242463	434.4996399091463	0.07567447786826215	0.6299373995900505	0.5158493899379719	0.4875000146205485	Neolamprologus pulcher daffodil	m	d
1038	FISH20200727_c3_r0_Neolamprologus-pulcher-daffodil_sm	1970-01-07 07:30:00	16.07439285132371	464.49994460447596	0.3621759361843563	0.20213826722800798	0.5474645164477716	0.5943597858124816	Neolamprologus pulcher daffodil	m	d
1039	FISH20200727_c3_r0_Neolamprologus-pulcher-daffodil_sm	1970-01-07 08:00:00	18.795052265977578	494.50024929366793	0.46030690820453163	0.0	0.39080002270723335	0.48913887117840427	Neolamprologus pulcher daffodil	m	d
1040	FISH20200727_c3_r0_Neolamprologus-pulcher-daffodil_sm	1970-01-07 08:30:00	18.81413903514925	524.4996953077392	0.4878400088637749	0.0	0.5259861341285699	0.49671808528002337	Neolamprologus pulcher daffodil	m	d
1041	FISH20200727_c3_r0_Neolamprologus-pulcher-daffodil_sm	1970-01-07 09:00:00	15.920837637724954	554.5	0.41341679592288944	0.0	0.5226864948846228	0.4880676340008166	Neolamprologus pulcher daffodil	m	d
1042	FISH20200727_c3_r0_Neolamprologus-pulcher-daffodil_sm	1970-01-07 09:30:00	15.060423868291178	584.5003046922608	0.3797573541632043	0.0	0.5247603596059964	0.5040544114133402	Neolamprologus pulcher daffodil	m	d
1043	FISH20200727_c3_r0_Neolamprologus-pulcher-daffodil_sm	1970-01-07 10:00:00	13.405375972282398	608.6740687029819	0.3300099700897308	0.0	0.49347186092607453	0.4970518561224407	Neolamprologus pulcher daffodil	m	d
1044	FISH20200727_c4_r0_Neolamprologus-pulcher-daffodil_sm	1970-01-02 00:00:00	11.468726143648912	14.500581685225196	0.19400587225084484	0.14780344579247687	0.17307806453144223	0.5302082708757828	Neolamprologus pulcher daffodil	m	n
1045	FISH20200727_c4_r0_Neolamprologus-pulcher-daffodil_sm	1970-01-02 00:30:00	9.32778332319166	44.500083097889316	0.12846933687884327	0.3335549277048363	0.1051709218984449	0.5166411017952173	Neolamprologus pulcher daffodil	m	n
1046	FISH20200727_c4_r0_Neolamprologus-pulcher-daffodil_sm	1970-01-02 01:00:00	9.833252072673647	74.49958451055343	0.14708326408509223	0.29605008032795965	0.11593066846731644	0.5195714442959486	Neolamprologus pulcher daffodil	m	n
1047	FISH20200727_c4_r0_Neolamprologus-pulcher-daffodil_sm	1970-01-02 01:30:00	7.765074959705252	104.49994460447596	0.09012851761577664	0.3804010635940616	0.05028944161311639	0.42252184837024026	Neolamprologus pulcher daffodil	m	n
1048	FISH20200727_c4_r0_Neolamprologus-pulcher-daffodil_sm	1970-01-02 02:00:00	11.407883258848734	134.5003046922608	0.1755581408232231	0.2641404908315329	0.2152922488845733	0.4769040097313811	Neolamprologus pulcher daffodil	m	n
1049	FISH20200727_c4_r0_Neolamprologus-pulcher-daffodil_sm	1970-01-02 02:30:00	11.025144349298587	164.49986150351782	0.17528114785884438	0.20652595424076228	0.23731345589206906	0.4725761707178028	Neolamprologus pulcher daffodil	m	n
1050	FISH20200727_c4_r0_Neolamprologus-pulcher-daffodil_sm	1970-01-02 03:00:00	8.95440394697689	194.50022158209617	0.11472413029027255	0.30572789718590737	0.21712685788064745	0.4960499587819814	Neolamprologus pulcher daffodil	m	n
1051	FISH20200727_c4_r0_Neolamprologus-pulcher-daffodil_sm	1970-01-02 03:30:00	10.185435307168875	224.5005816852252	0.14841283031411	0.23500083097889313	0.21994423918556202	0.5544328733372131	Neolamprologus pulcher daffodil	m	n
1052	FISH20200727_c4_r0_Neolamprologus-pulcher-daffodil_sm	1970-01-02 04:00:00	9.070706046785412	254.5000830978893	0.11284693368788433	0.2992078001218769	0.16154741054192606	0.5550136196032198	Neolamprologus pulcher daffodil	m	n
1053	FISH20200727_c4_r0_Neolamprologus-pulcher-daffodil_sm	1970-01-02 04:30:00	10.291124305766438	284.4995845105534	0.13761010470334054	0.3026979114730486	0.1396734359485831	0.4997314576684249	Neolamprologus pulcher daffodil	m	n
1054	FISH20200727_c4_r0_Neolamprologus-pulcher-daffodil_sm	1970-01-02 05:00:00	8.999273399189796	314.49994460447596	0.1229780633724795	0.3081653002437403	0.10685189367467979	0.5559132726736739	Neolamprologus pulcher daffodil	m	n
1055	FISH20200727_c4_r0_Neolamprologus-pulcher-daffodil_sm	1970-01-02 05:30:00	10.031191771319618	344.50030469226084	0.15168134729377875	0.2567170793861836	0.28175836199144977	0.494687486209045	Neolamprologus pulcher daffodil	m	n
1056	FISH20200727_c4_r0_Neolamprologus-pulcher-daffodil_sm	1970-01-02 06:00:00	11.477262355510167	374.4998061049249	0.19500304692260817	0.2562738906431777	0.32136084867803233	0.46586929762251933	Neolamprologus pulcher daffodil	m	n
1057	FISH20200727_c4_r0_Neolamprologus-pulcher-daffodil_sm	1970-01-02 06:30:00	15.68863426976227	404.50016618657213	0.31448038998448924	0.028861068025703523	0.4403505080763672	0.33891830895877956	Neolamprologus pulcher daffodil	m	n
1058	FISH20200727_c4_r0_Neolamprologus-pulcher-daffodil_sm	1970-01-02 07:00:00	17.165491102031734	434.5005262866323	0.33632485734862333	0.00869757908149133	0.5012950433174302	0.320158767437643	Neolamprologus pulcher daffodil	m	d
1059	FISH20200727_c4_r0_Neolamprologus-pulcher-daffodil_sm	1970-01-02 07:30:00	30.497368580022677	464.5000276992964	0.6165309401141211	0.017672151127361365	0.4919799953076925	0.5548713854113474	Neolamprologus pulcher daffodil	m	d
1060	FISH20200727_c4_r0_Neolamprologus-pulcher-daffodil_sm	1970-01-02 08:00:00	23.154940797409722	494.49952911196056	0.5189186194670655	0.0	0.7019933372538648	0.42752197399270725	Neolamprologus pulcher daffodil	m	d
1061	FISH20200727_c4_r0_Neolamprologus-pulcher-daffodil_sm	1970-01-02 08:30:00	19.97989007821609	524.4998892089519	0.485929536893419	0.0	0.6705230554953676	0.5324864383053591	Neolamprologus pulcher daffodil	m	d
1062	FISH20200727_c4_r0_Neolamprologus-pulcher-daffodil_sm	1970-01-02 09:00:00	20.75271645862689	554.5002492936679	0.46900448728602295	0.0	0.6588937978197605	0.4696852131453078	Neolamprologus pulcher daffodil	m	d
1063	FISH20200727_c4_r0_Neolamprologus-pulcher-daffodil_sm	1970-01-02 09:30:00	19.73192418865999	584.4997507063321	0.4287297102653593	0.001384964821893524	0.6674845298245752	0.5147829371499335	Neolamprologus pulcher daffodil	m	d
1064	FISH20200727_c4_r0_Neolamprologus-pulcher-daffodil_sm	1970-01-02 10:00:00	18.361363753031316	614.5001107910481	0.42482827387547084	0.0	0.6805683077709155	0.48820386924695125	Neolamprologus pulcher daffodil	m	d
1065	FISH20200727_c4_r0_Neolamprologus-pulcher-daffodil_sm	1970-01-02 10:30:00	17.575777506278556	644.5004708880394	0.39449337986815136	0.0	0.6679080532508508	0.5091294298921379	Neolamprologus pulcher daffodil	m	d
1066	FISH20200727_c4_r0_Neolamprologus-pulcher-daffodil_sm	1970-01-02 11:00:00	16.66219086643739	674.4999723007036	0.3638579580078666	0.0	0.7166583462241802	0.4579590994066768	Neolamprologus pulcher daffodil	m	d
1067	FISH20200727_c4_r0_Neolamprologus-pulcher-daffodil_sm	1970-01-02 11:30:00	16.96475476187947	704.4994737133677	0.3897291008808376	0.0	0.7024178289717595	0.5248965619069832	Neolamprologus pulcher daffodil	m	d
1068	FISH20200727_c4_r0_Neolamprologus-pulcher-daffodil_sm	1970-01-02 12:00:00	16.35794427296097	734.4998338134279	0.38372479503656104	0.009638821183248393	0.6854130785833723	0.5143701025847695	Neolamprologus pulcher daffodil	m	d
1069	FISH20200727_c4_r0_Neolamprologus-pulcher-daffodil_sm	1970-01-02 12:30:00	15.087119408165956	764.5001938950751	0.3528890366184699	0.038446623455764224	0.6605643518577765	0.5714387742263218	Neolamprologus pulcher daffodil	m	d
1070	FISH20200727_c4_r0_Neolamprologus-pulcher-daffodil_sm	1970-01-02 13:00:00	15.30452605753973	794.4996953077392	0.3643565453437483	0.0	0.5837089420816082	0.6110983890697574	Neolamprologus pulcher daffodil	m	d
1071	FISH20200727_c4_r0_Neolamprologus-pulcher-daffodil_sm	1970-01-02 13:30:00	16.4118046132311	824.500055395524	0.40660314646576556	0.0	0.5711322738584257	0.5768774857567731	Neolamprologus pulcher daffodil	m	d
1072	FISH20200727_c4_r0_Neolamprologus-pulcher-daffodil_sm	1970-01-02 14:00:00	16.505441605133296	854.5004154894466	0.39698631654755967	0.0	0.6732415740870876	0.5496800966001243	Neolamprologus pulcher daffodil	m	d
1073	FISH20200727_c4_r0_Neolamprologus-pulcher-daffodil_sm	1970-01-02 14:30:00	15.345141941274425	884.4999169021107	0.3683452440308016	0.0	0.6359440879047881	0.5631455813988502	Neolamprologus pulcher daffodil	m	d
1074	FISH20200727_c4_r0_Neolamprologus-pulcher-daffodil_sm	1970-01-02 15:00:00	15.17362570268979	914.4994183147749	0.34701678577364137	0.0	0.6940299493316198	0.5090018605476608	Neolamprologus pulcher daffodil	m	d
1075	FISH20200727_c4_r0_Neolamprologus-pulcher-daffodil_sm	1970-01-02 15:30:00	15.044168645869627	944.4997784179038	0.3366939951251939	0.0	0.6454137524833491	0.5371434447795277	Neolamprologus pulcher daffodil	m	d
1076	FISH20200727_c4_r0_Neolamprologus-pulcher-daffodil_sm	1970-01-02 16:00:00	15.139406949244332	974.5001384964822	0.35227965209683676	0.0	0.6911366512829039	0.5463269559224373	Neolamprologus pulcher daffodil	m	d
1077	FISH20200727_c4_r0_Neolamprologus-pulcher-daffodil_sm	1970-01-02 16:30:00	15.866055353837897	1004.4996399091463	0.3765442357764113	0.013628053847432275	0.6128191278557054	0.5387733812578126	Neolamprologus pulcher daffodil	m	d
1078	FISH20200727_c4_r0_Neolamprologus-pulcher-daffodil_sm	1970-01-02 17:00:00	15.747137259546268	1034.5	0.37502769776202083	0.0	0.6479592395472877	0.5419163077433113	Neolamprologus pulcher daffodil	m	d
1079	FISH20200727_c4_r0_Neolamprologus-pulcher-daffodil_sm	1970-01-02 17:30:00	15.971202586587326	1064.5003600908537	0.39886986870533486	0.0	0.5537124514729832	0.5655378851258495	Neolamprologus pulcher daffodil	m	d
1080	FISH20200727_c4_r0_Neolamprologus-pulcher-daffodil_sm	1970-01-02 18:00:00	14.446888810393594	1094.4998615035179	0.32291839787269405	0.0	0.6119840473359927	0.5457232638409623	Neolamprologus pulcher daffodil	m	d
1081	FISH20200727_c4_r0_Neolamprologus-pulcher-daffodil_sm	1970-01-02 18:30:00	25.279846637088156	1124.5002215820962	0.5052625747839574	0.0	0.3947168436482561	0.4236265548302965	Neolamprologus pulcher daffodil	m	d
1082	FISH20200727_c4_r0_Neolamprologus-pulcher-daffodil_sm	1970-01-02 19:00:00	12.456979595996485	1154.5005816852251	0.2410392776023489	0.051243698410060386	0.2465353506944007	0.5695975339175566	Neolamprologus pulcher daffodil	m	n
1083	FISH20200727_c4_r0_Neolamprologus-pulcher-daffodil_sm	1970-01-02 19:30:00	8.676658831434086	1184.5000830978893	0.09456539803888982	0.46346462799844884	0.1763980687198206	0.5690792284384341	Neolamprologus pulcher daffodil	m	n
1084	FISH20200727_c4_r0_Neolamprologus-pulcher-daffodil_sm	1970-01-02 20:00:00	8.659627209582801	1214.4995845105534	0.1126807379092571	0.4277325355935959	0.1911551885043657	0.5657394327184123	Neolamprologus pulcher daffodil	m	n
1085	FISH20200727_c4_r0_Neolamprologus-pulcher-daffodil_sm	1970-01-02 20:30:00	9.176339135792299	1244.499944604476	0.10148460004431642	0.5095834256592068	0.15704402026623723	0.5374451443475928	Neolamprologus pulcher daffodil	m	n
1086	FISH20200727_c4_r0_Neolamprologus-pulcher-daffodil_sm	1970-01-02 21:00:00	8.311352736886034	1274.500304692261	0.09013351060883054	0.635588056063376	0.27169392916651125	0.5385893452543552	Neolamprologus pulcher daffodil	m	n
1087	FISH20200727_c4_r0_Neolamprologus-pulcher-daffodil_sm	1970-01-02 21:30:00	7.568912788231642	1304.499806104925	0.0757298764611379	0.5567558584011966	0.20870295913714376	0.4710748923248534	Neolamprologus pulcher daffodil	m	n
1088	FISH20200727_c4_r0_Neolamprologus-pulcher-daffodil_sm	1970-01-02 22:00:00	7.951348645137745	1334.5001661865722	0.09151340571681808	0.5761134500332373	0.22917578917315537	0.5667802666120836	Neolamprologus pulcher daffodil	m	n
1089	FISH20200727_c4_r0_Neolamprologus-pulcher-daffodil_sm	1970-01-02 22:30:00	10.215051487612737	1364.5005262866323	0.15317710930142375	0.4953188189019999	0.2082257854881254	0.5557001161492489	Neolamprologus pulcher daffodil	m	n
1090	FISH20200727_c4_r0_Neolamprologus-pulcher-daffodil_sm	1970-01-02 23:00:00	7.274319541719833	1394.5000276992964	0.06570273115062877	0.5975846213506177	0.1934619006831052	0.6821502212657228	Neolamprologus pulcher daffodil	m	n
1091	FISH20200727_c4_r0_Neolamprologus-pulcher-daffodil_sm	1970-01-02 23:30:00	8.163612912206965	1424.4995291119606	0.08597861614314996	0.5413550495817406	0.2366891563646625	0.6176607427730693	Neolamprologus pulcher daffodil	m	n
1092	FISH20200727_c4_r0_Neolamprologus-pulcher-daffodil_sm	1970-01-03 00:00:00	8.462936203926688	14.499944604475958	0.12015289164635498	0.3836693995125194	0.17059126199526595	0.6409596030488259	Neolamprologus pulcher daffodil	m	n
1093	FISH20200727_c4_r0_Neolamprologus-pulcher-daffodil_sm	1970-01-03 00:30:00	11.244317589084408	44.50030469226082	0.17877125921001608	0.4232452495706609	0.2291448268367781	0.6855602276600476	Neolamprologus pulcher daffodil	m	n
1094	FISH20200727_c4_r0_Neolamprologus-pulcher-daffodil_sm	1970-01-03 01:00:00	7.423328113662994	75.06649570610686	0.07228053435114504	0.6120586832061069	0.26618203629623843	0.6245809587875311	Neolamprologus pulcher daffodil	m	n
1095	FISH20200727_c4_r0_Neolamprologus-pulcher-daffodil_sm	1970-01-03 01:30:00	7.296570942918097	104.50041548944657	0.07284914963159936	0.6075563680682511	0.21777969897257038	0.6501583554692987	Neolamprologus pulcher daffodil	m	n
1096	FISH20200727_c4_r0_Neolamprologus-pulcher-daffodil_sm	1970-01-03 02:00:00	11.067960590617748	134.4999169021107	0.15589164035233505	0.47038945210791644	0.26157729382135564	0.6143645264969633	Neolamprologus pulcher daffodil	m	n
1097	FISH20200727_c4_r0_Neolamprologus-pulcher-daffodil_sm	1970-01-03 02:30:00	7.689172002098061	164.4994183147748	0.0937344191457537	0.5313279042712316	0.1648443193004375	0.641947685418614	Neolamprologus pulcher daffodil	m	n
1098	FISH20200727_c4_r0_Neolamprologus-pulcher-daffodil_sm	1970-01-03 03:00:00	9.455316340171091	194.49977841790383	0.1330046532240195	0.44449368491025926	0.26871425923401226	0.5181514818772152	Neolamprologus pulcher daffodil	m	n
1099	FISH20200727_c4_r0_Neolamprologus-pulcher-daffodil_sm	1970-01-03 03:30:00	8.81635540504709	224.50013849648218	0.1450335161486898	0.39515816298266027	0.2005401895484179	0.4736164788278731	Neolamprologus pulcher daffodil	m	n
1100	FISH20200727_c4_r0_Neolamprologus-pulcher-daffodil_sm	1970-01-03 04:00:00	7.863887401257991	254.4996399091463	0.07750263143316159	0.39853747714808047	0.27075604164270295	0.4464443492965702	Neolamprologus pulcher daffodil	m	n
1101	FISH20200727_c4_r0_Neolamprologus-pulcher-daffodil_sm	1970-01-03 04:30:00	8.54514059998825	284.5	0.09688677154885886	0.5593840017726568	0.1919960343906737	0.4883481015609684	Neolamprologus pulcher daffodil	m	n
1102	FISH20200727_c4_r0_Neolamprologus-pulcher-daffodil_sm	1970-01-03 05:00:00	7.170883275449318	314.5003600908537	0.07827821173342198	0.6309345742618138	0.1626912316811746	0.6662372688869241	Neolamprologus pulcher daffodil	m	n
1103	FISH20200727_c4_r0_Neolamprologus-pulcher-daffodil_sm	1970-01-03 05:30:00	7.864434315429311	344.4998615035178	0.09689213893967093	0.4870644285635145	0.257622449107062	0.6079770361256728	Neolamprologus pulcher daffodil	m	n
1104	FISH20200727_c4_r0_Neolamprologus-pulcher-daffodil_sm	1970-01-03 06:00:00	6.2494874820632305	374.5002215820962	0.05838688233990694	0.6209838245069799	0.2028722290527832	0.526608321940779	Neolamprologus pulcher daffodil	m	n
1105	FISH20200727_c4_r0_Neolamprologus-pulcher-daffodil_sm	1970-01-03 06:30:00	8.927609917683014	404.5005816852252	0.1273059664284527	0.3814747105423522	0.22626969313441794	0.49952723404216526	Neolamprologus pulcher daffodil	m	n
1106	FISH20200727_c4_r0_Neolamprologus-pulcher-daffodil_sm	1970-01-03 07:00:00	16.946700172377664	434.50008309788933	0.3622513988144701	0.037781840341255334	0.4624079531072265	0.46907860637796983	Neolamprologus pulcher daffodil	m	d
1107	FISH20200727_c4_r0_Neolamprologus-pulcher-daffodil_sm	1970-01-03 07:30:00	41.03497622537386	464.4995845105534	0.693091795468395	0.010248739682012077	0.5802025777391496	0.7142693042969617	Neolamprologus pulcher daffodil	m	d
1108	FISH20200727_c4_r0_Neolamprologus-pulcher-daffodil_sm	1970-01-03 08:00:00	34.20181966965971	494.49994460447596	0.5998781298471083	0.0	0.601330643099428	0.6189766052496247	Neolamprologus pulcher daffodil	m	d
1109	FISH20200727_c4_r0_Neolamprologus-pulcher-daffodil_sm	1970-01-03 08:30:00	19.089917920414255	524.5003046922608	0.47177441692981	0.0	0.6599284399329991	0.5372673493838979	Neolamprologus pulcher daffodil	m	d
1110	FISH20200727_c4_r0_Neolamprologus-pulcher-daffodil_sm	1970-01-03 09:00:00	24.59420744921704	554.2640468803861	0.5949672526714926	0.0	0.6399488792547245	0.5228321935549194	Neolamprologus pulcher daffodil	m	d
1111	FISH20200727_c4_r0_Neolamprologus-pulcher-daffodil_sm	1970-01-03 09:30:00	32.4034868098609	584.5001661865721	0.6454132506093507	0.0	0.5615221624708111	0.5749859750739014	Neolamprologus pulcher daffodil	m	d
1112	FISH20200727_c4_r0_Neolamprologus-pulcher-daffodil_sm	1970-01-03 10:00:00	26.977961680835993	614.5005262866323	0.5227411223754916	0.0	0.6554509989976303	0.6092626264712907	Neolamprologus pulcher daffodil	m	d
1113	FISH20200727_c4_r0_Neolamprologus-pulcher-daffodil_sm	1970-01-03 10:30:00	21.002125466482383	644.5000276992964	0.4168744113899507	0.0	0.682659127723147	0.5717009851038322	Neolamprologus pulcher daffodil	m	d
1114	FISH20200727_c4_r0_Neolamprologus-pulcher-daffodil_sm	1970-01-03 11:00:00	20.28677624608191	674.4995291119606	0.4076782449725777	0.0	0.6651494137222927	0.5691649452477772	Neolamprologus pulcher daffodil	m	d
1115	FISH20200727_c4_r0_Neolamprologus-pulcher-daffodil_sm	1970-01-03 11:30:00	17.32702805186675	704.4998892089519	0.40178373587414135	0.0	0.736937380331481	0.5274912598173164	Neolamprologus pulcher daffodil	m	d
1116	FISH20200727_c4_r0_Neolamprologus-pulcher-daffodil_sm	1970-01-03 12:00:00	18.8893747936727	734.5002492936679	0.4727161930086976	0.0	0.34991631616403596	0.5681385126009885	Neolamprologus pulcher daffodil	m	d
1117	FISH20200727_c4_r0_Neolamprologus-pulcher-daffodil_sm	1970-01-03 12:30:00	20.364264729421674	764.4997507063321	0.511550606614592	0.0	0.3409356500098985	0.5602724917272782	Neolamprologus pulcher daffodil	m	d
1118	FISH20200727_c4_r0_Neolamprologus-pulcher-daffodil_sm	1970-01-03 13:00:00	18.557896369041682	794.5001107910481	0.4472634611123421	0.0	0.5738077024872218	0.5259754763180515	Neolamprologus pulcher daffodil	m	d
1119	FISH20200727_c4_r0_Neolamprologus-pulcher-daffodil_sm	1970-01-03 13:30:00	17.766978575577635	824.5004708880394	0.4182593762118442	0.0	0.5703213710252212	0.5435825946593501	Neolamprologus pulcher daffodil	m	d
1120	FISH20200727_c4_r0_Neolamprologus-pulcher-daffodil_sm	1970-01-03 14:00:00	17.171008408784385	854.4999723007036	0.4025815744280095	0.0	0.7335931598363481	0.5267443084205476	Neolamprologus pulcher daffodil	m	d
1121	FISH20200727_c4_r0_Neolamprologus-pulcher-daffodil_sm	1970-01-03 14:30:00	18.01065857106037	884.4994737133677	0.44701124591435376	0.0	0.5847556123036076	0.5523245679274958	Neolamprologus pulcher daffodil	m	d
1122	FISH20200727_c4_r0_Neolamprologus-pulcher-daffodil_sm	1970-01-03 15:00:00	18.67317846518476	914.4998338134279	0.45396631952138267	0.0	0.7098315101258225	0.5291576628318124	Neolamprologus pulcher daffodil	m	d
1123	FISH20200727_c4_r0_Neolamprologus-pulcher-daffodil_sm	1970-01-03 15:30:00	19.9593710838719	944.5001938950751	0.49554041327350284	0.0	0.6352175247056475	0.5497972552344657	Neolamprologus pulcher daffodil	m	d
1124	FISH20200727_c4_r0_Neolamprologus-pulcher-daffodil_sm	1970-01-03 16:00:00	19.786531960905855	974.4996953077392	0.4903329455431832	0.0	0.6497298785918673	0.5519057820168605	Neolamprologus pulcher daffodil	m	d
1125	FISH20200727_c4_r0_Neolamprologus-pulcher-daffodil_sm	1970-01-03 16:30:00	16.646495922719915	1004.5001107910481	0.39818302681143364	0.0	0.7182384756004645	0.5104266229949643	Neolamprologus pulcher daffodil	m	d
1126	FISH20200727_c4_r0_Neolamprologus-pulcher-daffodil_sm	1970-01-03 17:00:00	16.35423137039979	1034.5004708880394	0.40479751814303916	0.0	0.7401331270801267	0.5283153358328364	Neolamprologus pulcher daffodil	m	d
1127	FISH20200727_c4_r0_Neolamprologus-pulcher-daffodil_sm	1970-01-03 17:30:00	16.649658239276373	1064.4999723007036	0.42385463409229407	0.0	0.6327668294533154	0.5238302563640317	Neolamprologus pulcher daffodil	m	d
1128	FISH20200727_c4_r0_Neolamprologus-pulcher-daffodil_sm	1970-01-03 18:00:00	17.788047834431165	1094.4994737133677	0.44130519084815245	0.0	0.6714188005778733	0.5398645105346538	Neolamprologus pulcher daffodil	m	d
1129	FISH20200727_c4_r0_Neolamprologus-pulcher-daffodil_sm	1970-01-03 18:30:00	45.60614856279089	1124.4998338134278	0.6547196986483492	0.0	0.5037492969029704	0.33003754220386367	Neolamprologus pulcher daffodil	m	d
1130	FISH20200727_c4_r0_Neolamprologus-pulcher-daffodil_sm	1970-01-03 19:00:00	13.750069753106414	1154.500193895075	0.21694088970140157	0.20713533876239543	0.29432420108835855	0.47173421773900504	Neolamprologus pulcher daffodil	m	n
1131	FISH20200727_c4_r0_Neolamprologus-pulcher-daffodil_sm	1970-01-03 19:30:00	6.821347062797172	1184.499695307739	0.09888648828319761	0.479253226968035	0.2098553564047241	0.5706781585883418	Neolamprologus pulcher daffodil	m	n
1132	FISH20200727_c4_r0_Neolamprologus-pulcher-daffodil_sm	1970-01-03 20:00:00	6.67843699951874	1214.500055395524	0.08337026368269444	0.5586084644360736	0.18076129429512716	0.4262242528176481	Neolamprologus pulcher daffodil	m	n
1133	FISH20200727_c4_r0_Neolamprologus-pulcher-daffodil_sm	1970-01-03 20:30:00	7.476580446282864	1244.5004154894466	0.09107528668771814	0.4110021605451222	0.151889624695837	0.4269431056451031	Neolamprologus pulcher daffodil	m	n
1134	FISH20200727_c4_r0_Neolamprologus-pulcher-daffodil_sm	1970-01-03 21:00:00	7.432258143947232	1274.4999169021107	0.09932967702620353	0.425793584842945	0.22839783777397665	0.45729106710208983	Neolamprologus pulcher daffodil	m	n
1135	FISH20200727_c4_r0_Neolamprologus-pulcher-daffodil_sm	1970-01-03 21:30:00	8.33366712712961	1304.4994183147749	0.12630879175668938	0.3525566450612154	0.2283081269735814	0.47589741025661786	Neolamprologus pulcher daffodil	m	n
1136	FISH20200727_c4_r0_Neolamprologus-pulcher-daffodil_sm	1970-01-03 22:00:00	6.615916104655143	1334.4997784179038	0.08541989807223577	0.4091513405716818	0.3858187458453236	0.48825955244172436	Neolamprologus pulcher daffodil	m	n
1137	FISH20200727_c4_r0_Neolamprologus-pulcher-daffodil_sm	1970-01-03 22:30:00	6.859559740724322	1364.5001384964821	0.08675419644341034	0.4988089302531716	0.23866997566722742	0.48069271010854164	Neolamprologus pulcher daffodil	m	n
1138	FISH20200727_c4_r0_Neolamprologus-pulcher-daffodil_sm	1970-01-03 23:00:00	8.338456095847166	1394.4996399091463	0.12725056783557698	0.4229682566062822	0.23684192863809098	0.580673437970934	Neolamprologus pulcher daffodil	m	n
1139	FISH20200727_c4_r0_Neolamprologus-pulcher-daffodil_sm	1970-01-03 23:30:00	7.313759431035073	1424.5	0.10907378683802349	0.37691114557943717	0.3919568468867729	0.5529748335317565	Neolamprologus pulcher daffodil	m	n
1140	FISH20200727_c4_r0_Neolamprologus-pulcher-daffodil_sm	1970-01-04 00:00:00	6.705741012767978	14.500360090853693	0.07811201595479475	0.5721566672206526	0.34909350856333504	0.5172251361256089	Neolamprologus pulcher daffodil	m	n
1141	FISH20200727_c4_r0_Neolamprologus-pulcher-daffodil_sm	1970-01-04 00:30:00	6.356020209575684	44.49986150351781	0.06332059165697192	0.5899396155337654	0.1409461973127383	0.5924478572481612	Neolamprologus pulcher daffodil	m	n
1142	FISH20200727_c4_r0_Neolamprologus-pulcher-daffodil_sm	1970-01-04 01:00:00	6.917105109461748	74.50022158209617	0.0812098382450698	0.6418679370706847	0.28751635233257794	0.5653988759403163	Neolamprologus pulcher daffodil	m	n
1143	FISH20200727_c4_r0_Neolamprologus-pulcher-daffodil_sm	1970-01-04 01:30:00	9.247968728061743	104.5005816852252	0.12996509888648827	0.3240817683230846	0.2871161836335563	0.5450819899174535	Neolamprologus pulcher daffodil	m	n
1144	FISH20200727_c4_r0_Neolamprologus-pulcher-daffodil_sm	1970-01-04 02:00:00	7.535273687818181	134.5000830978893	0.10121322918397872	0.5299983380422137	0.5065312171070789	0.47522796755708857	Neolamprologus pulcher daffodil	m	n
1145	FISH20200727_c4_r0_Neolamprologus-pulcher-daffodil_sm	1970-01-04 02:30:00	6.62587149677488	164.49958451055343	0.07445570882499584	0.5020774472328403	0.2557833313683326	0.5834170598036693	Neolamprologus pulcher daffodil	m	n
1146	FISH20200727_c4_r0_Neolamprologus-pulcher-daffodil_sm	1970-01-04 03:00:00	8.781099432954946	194.49994460447596	0.13494349656547752	0.3232328827830711	0.3894977522200824	0.5685318108796771	Neolamprologus pulcher daffodil	m	n
1147	FISH20200727_c4_r0_Neolamprologus-pulcher-daffodil_sm	1970-01-04 03:30:00	7.965504002077353	224.5003046922608	0.1035953686776356	0.4903329455431832	0.29688420202586624	0.5507688197940052	Neolamprologus pulcher daffodil	m	n
1148	FISH20200727_c4_r0_Neolamprologus-pulcher-daffodil_sm	1970-01-04 04:00:00	5.883203407354944	254.49980610492494	0.058223921112403744	0.5909921887984045	0.5143409378555208	0.5136877364416693	Neolamprologus pulcher daffodil	m	n
1149	FISH20200727_c4_r0_Neolamprologus-pulcher-daffodil_sm	1970-01-04 04:30:00	6.121818620031873	284.50016618657213	0.08060048748061156	0.5061489031686239	0.3920914367041911	0.5281296593269246	Neolamprologus pulcher daffodil	m	n
1150	FISH20200727_c4_r0_Neolamprologus-pulcher-daffodil_sm	1970-01-04 05:00:00	6.309511349761625	314.5005262866323	0.05966428452717301	0.6040662567170794	0.15377349646088054	0.6090919771569968	Neolamprologus pulcher daffodil	m	n
1151	FISH20200727_c4_r0_Neolamprologus-pulcher-daffodil_sm	1970-01-04 05:30:00	6.663074919961612	344.5000276992964	0.07068860450944546	0.522464129411113	0.12208986930193827	0.5938400520559081	Neolamprologus pulcher daffodil	m	n
1152	FISH20200727_c4_r0_Neolamprologus-pulcher-daffodil_sm	1970-01-04 06:00:00	7.84215103852235	374.49952911196056	0.1007700404409728	0.39443798127527563	0.3654623864861622	0.5357820332973634	Neolamprologus pulcher daffodil	m	n
1153	FISH20200727_c4_r0_Neolamprologus-pulcher-daffodil_sm	1970-01-04 06:30:00	7.328737523606389	404.4998892089519	0.10796587635719034	0.36001551074673166	0.25319632173720313	0.7296530597107462	Neolamprologus pulcher daffodil	m	n
1154	FISH20200727_c4_r0_Neolamprologus-pulcher-daffodil_sm	1970-01-04 07:00:00	8.221394826567506	434.50024929366793	0.11844219156833416	0.35499418314774805	0.28345779867509835	0.6667403837811929	Neolamprologus pulcher daffodil	m	d
1155	FISH20200727_c4_r0_Neolamprologus-pulcher-daffodil_sm	1970-01-04 07:30:00	32.207818785366484	464.49975070633207	0.5348734142152789	0.0020497479364024154	0.4992111802646605	0.6142805425953146	Neolamprologus pulcher daffodil	m	d
1156	FISH20200727_c4_r0_Neolamprologus-pulcher-daffodil_sm	1970-01-04 08:00:00	20.360735103269004	494.5001107910481	0.483990693551961	0.0	0.5954383308070883	0.5713476848247269	Neolamprologus pulcher daffodil	m	d
1157	FISH20200727_c4_r0_Neolamprologus-pulcher-daffodil_sm	1970-01-04 08:30:00	18.318203509162768	524.5005262866323	0.46174727161930085	0.0	0.5855437691498192	0.5535023530317545	Neolamprologus pulcher daffodil	m	d
1158	FISH20200727_c4_r0_Neolamprologus-pulcher-daffodil_sm	1970-01-04 09:00:00	19.731583958768375	554.5000276992964	0.49637139216663895	0.0	0.6994779534907763	0.5286051455903142	Neolamprologus pulcher daffodil	m	d
1159	FISH20200727_c4_r0_Neolamprologus-pulcher-daffodil_sm	1970-01-04 09:30:00	20.26260089978686	584.4995291119606	0.48479308625560913	0.0	0.624969035086738	0.5256955180530083	Neolamprologus pulcher daffodil	m	d
1160	FISH20200727_c4_r0_Neolamprologus-pulcher-daffodil_sm	1970-01-04 10:00:00	17.50577318788761	614.4998892089519	0.42405273653888764	0.0	0.6438026186458925	0.5238538160109095	Neolamprologus pulcher daffodil	m	d
1161	FISH20200727_c4_r0_Neolamprologus-pulcher-daffodil_sm	1970-01-04 10:30:00	22.115937528785853	644.5002492936679	0.528447177441693	0.0	0.4232547845207807	0.5523882662024416	Neolamprologus pulcher daffodil	m	d
1162	FISH20200727_c4_r0_Neolamprologus-pulcher-daffodil_sm	1970-01-04 11:00:00	18.47015315424215	674.4997507063321	0.44684505013572656	0.0	0.6190069470782582	0.5145917037633794	Neolamprologus pulcher daffodil	m	d
1163	FISH20200727_c4_r0_Neolamprologus-pulcher-daffodil_sm	1970-01-04 11:30:00	17.386719921405568	704.5001107910481	0.42106137824063816	0.0	0.6361664592885503	0.5122937573000019	Neolamprologus pulcher daffodil	m	d
1164	FISH20200727_c4_r0_Neolamprologus-pulcher-daffodil_sm	1970-01-04 12:00:00	15.613368594863962	734.5004708880394	0.3757686554761509	0.0	0.6140168028193683	0.514007041255047	Neolamprologus pulcher daffodil	m	d
1165	FISH20200727_c4_r0_Neolamprologus-pulcher-daffodil_sm	1970-01-04 12:30:00	16.410014052099935	764.4999723007036	0.407622846379702	0.0	0.44899950220151674	0.526433922545884	Neolamprologus pulcher daffodil	m	d
1166	FISH20200727_c4_r0_Neolamprologus-pulcher-daffodil_sm	1970-01-04 13:00:00	16.247883201857583	794.4994737133677	0.396487729211678	0.0	0.5383515935618327	0.5250817129244906	Neolamprologus pulcher daffodil	m	d
1167	FISH20200727_c4_r0_Neolamprologus-pulcher-daffodil_sm	1970-01-04 13:30:00	16.618957649268644	824.4998338134279	0.4063261688455573	0.0	0.5872444348804486	0.5303555735408452	Neolamprologus pulcher daffodil	m	d
1168	FISH20200727_c4_r0_Neolamprologus-pulcher-daffodil_sm	1970-01-04 14:00:00	16.520336178070615	854.5001938950751	0.4084538252728381	0.0	0.5759909955979424	0.5159889898165673	Neolamprologus pulcher daffodil	m	d
1169	FISH20200727_c4_r0_Neolamprologus-pulcher-daffodil_sm	1970-01-04 14:30:00	17.45449557153984	884.4996953077392	0.44091740069802227	0.0	0.49823198586909806	0.5027023832662444	Neolamprologus pulcher daffodil	m	d
1170	FISH20200727_c4_r0_Neolamprologus-pulcher-daffodil_sm	1970-01-04 15:00:00	15.573765099047405	914.500055395524	0.36500110791048085	0.0	0.578737280335443	0.5475765983955958	Neolamprologus pulcher daffodil	m	d
1171	FISH20200727_c4_r0_Neolamprologus-pulcher-daffodil_sm	1970-01-04 15:30:00	17.009170116748646	944.5004154894466	0.4070134618580688	0.0	0.6236886513851858	0.5209373230648778	Neolamprologus pulcher daffodil	m	d
1172	FISH20200727_c4_r0_Neolamprologus-pulcher-daffodil_sm	1970-01-04 16:00:00	19.502893802312272	974.4999169021107	0.45986371946152566	0.0	0.5549878442702898	0.5765866180473671	Neolamprologus pulcher daffodil	m	d
1173	FISH20200727_c4_r0_Neolamprologus-pulcher-daffodil_sm	1970-01-04 16:30:00	45.20684745152987	1004.4994183147749	0.6604620242645837	0.0	0.6524429678588913	0.6712685252738065	Neolamprologus pulcher daffodil	m	d
1174	FISH20200727_c4_r0_Neolamprologus-pulcher-daffodil_sm	1970-01-04 17:00:00	23.238520150923115	1034.4997784179038	0.4658209616662974	0.0	0.6812703646019961	0.5903750167438511	Neolamprologus pulcher daffodil	m	d
1175	FISH20200727_c4_r0_Neolamprologus-pulcher-daffodil_sm	1970-01-04 17:30:00	63.26925435281568	1064.5001384964821	0.8338596199656528	0.0	0.6661440448643463	0.7521360969719482	Neolamprologus pulcher daffodil	m	d
1176	FISH20200727_c4_r0_Neolamprologus-pulcher-daffodil_sm	1970-01-04 18:00:00	51.315558952440945	1094.4996399091463	0.7072738352445848	0.0	0.6710580148743034	0.6777451802441689	Neolamprologus pulcher daffodil	m	d
1177	FISH20200727_c4_r0_Neolamprologus-pulcher-daffodil_sm	1970-01-04 18:30:00	62.05676877516996	1124.5	0.8545867493906493	0.0	0.487039699066158	0.42890889708110025	Neolamprologus pulcher daffodil	m	d
1178	FISH20200727_c4_r0_Neolamprologus-pulcher-daffodil_sm	1970-01-04 19:00:00	10.755979771199122	1154.5003600908537	0.20768932469115284	0.06969142983768212	0.1591647748159346	0.5244071386893691	Neolamprologus pulcher daffodil	m	n
1179	FISH20200727_c4_r0_Neolamprologus-pulcher-daffodil_sm	1970-01-04 19:30:00	6.899332273325855	1184.4998615035179	0.09068749653758794	0.4076782449725777	0.1609819235522556	0.5027536002883566	Neolamprologus pulcher daffodil	m	n
1180	FISH20200727_c4_r0_Neolamprologus-pulcher-daffodil_sm	1970-01-04 20:00:00	8.355571353332726	1214.5002215820962	0.13654996676268558	0.26722800797695545	0.1638923984557417	0.5488512235838482	Neolamprologus pulcher daffodil	m	n
1181	FISH20200727_c4_r0_Neolamprologus-pulcher-daffodil_sm	1970-01-04 20:30:00	8.54729583262808	1244.5005262866323	0.16037892637527007	0.3131128469336879	0.24911633917571835	0.530325389268958	Neolamprologus pulcher daffodil	m	n
1182	FISH20200727_c4_r0_Neolamprologus-pulcher-daffodil_sm	1970-01-04 21:00:00	8.34947456327663	1274.5000276992964	0.11805440141820397	0.35538197329787824	0.39624151501894117	0.4995338328387574	Neolamprologus pulcher daffodil	m	n
1183	FISH20200727_c4_r0_Neolamprologus-pulcher-daffodil_sm	1970-01-04 21:30:00	7.529824361544404	1304.4995291119606	0.10032685169796687	0.33338873192620905	0.26963528549450255	0.41644495492526756	Neolamprologus pulcher daffodil	m	n
1184	FISH20200727_c4_r0_Neolamprologus-pulcher-daffodil_sm	1970-01-04 22:00:00	7.991371338615026	1334.499889208952	0.10907378683802349	0.3280522933746953	0.38970518928225845	0.5285336710895507	Neolamprologus pulcher daffodil	m	n
1185	FISH20200727_c4_r0_Neolamprologus-pulcher-daffodil_sm	1970-01-04 22:30:00	8.71058962389323	1364.500249293668	0.13356600742341146	0.21832585452329512	0.4122984876184008	0.5546750661261904	Neolamprologus pulcher daffodil	m	n
1186	FISH20200727_c4_r0_Neolamprologus-pulcher-daffodil_sm	1970-01-04 23:00:00	7.763168415404881	1394.499750706332	0.09600576145365908	0.4741565564234668	0.1739003539117813	0.6185926269167642	Neolamprologus pulcher daffodil	m	n
1187	FISH20200727_c4_r0_Neolamprologus-pulcher-daffodil_sm	1970-01-04 23:30:00	7.378607969654944	1424.500110791048	0.08885442056281852	0.4206182140483049	0.2089135339787599	0.6335377529885394	Neolamprologus pulcher daffodil	m	n
1188	FISH20200727_c4_r0_Neolamprologus-pulcher-daffodil_sm	1970-01-05 00:00:00	11.576239192768702	14.500470888039445	0.1463630823777076	0.2674644064040773	0.57046709780799	0.43582616336099306	Neolamprologus pulcher daffodil	m	n
1189	FISH20200727_c4_r0_Neolamprologus-pulcher-daffodil_sm	1970-01-05 00:30:00	10.106952017394367	44.49997230070356	0.13195944823001496	0.23394825771425407	0.6029784439864522	0.45468017204288874	Neolamprologus pulcher daffodil	m	n
1190	FISH20200727_c4_r0_Neolamprologus-pulcher-daffodil_sm	1970-01-05 01:00:00	8.668574978969925	74.49947371336768	0.10004985873358817	0.3605894410281979	0.7198741067029593	0.4950305226399082	Neolamprologus pulcher daffodil	m	n
1191	FISH20200727_c4_r0_Neolamprologus-pulcher-daffodil_sm	1970-01-05 01:30:00	6.502669413997381	104.49983381342787	0.06641923332594726	0.48648349213383557	0.63081564924603	0.49857150183351084	Neolamprologus pulcher daffodil	m	n
1192	FISH20200727_c4_r0_Neolamprologus-pulcher-daffodil_sm	1970-01-05 02:00:00	6.370971896122358	134.50019389507506	0.0545122153897291	0.5978062157221207	0.5995032237719564	0.5631318608574972	Neolamprologus pulcher daffodil	m	n
1193	FISH20200727_c4_r0_Neolamprologus-pulcher-daffodil_sm	1970-01-05 02:30:00	7.512294233563293	164.4996953077392	0.10758406736468894	0.4253503960999391	0.5837355484247619	0.5673330225378348	Neolamprologus pulcher daffodil	m	n
1194	FISH20200727_c4_r0_Neolamprologus-pulcher-daffodil_sm	1970-01-05 03:00:00	7.917827858651452	194.50005539552404	0.10170618214048305	0.3859406159982273	0.7061076150380946	0.5726955276825272	Neolamprologus pulcher daffodil	m	n
1195	FISH20200727_c4_r0_Neolamprologus-pulcher-daffodil_sm	1970-01-05 03:30:00	6.907453007685754	224.50041548944657	0.06941443687330341	0.6035676693811978	0.6323907700735749	0.5287528712589976	Neolamprologus pulcher daffodil	m	n
1196	FISH20200727_c4_r0_Neolamprologus-pulcher-daffodil_sm	1970-01-05 04:00:00	6.728937792268465	254.4999169021107	0.08193451886322087	0.5063431388842723	0.29573035276751447	0.5433497889682614	Neolamprologus pulcher daffodil	m	n
1197	FISH20200727_c4_r0_Neolamprologus-pulcher-daffodil_sm	1970-01-05 04:30:00	6.676414652292922	284.4994183147748	0.07401252008198991	0.4260705778073237	0.7165855716495712	0.545603628701732	Neolamprologus pulcher daffodil	m	n
1198	FISH20200727_c4_r0_Neolamprologus-pulcher-daffodil_sm	1970-01-05 05:00:00	6.701853703169066	314.4997784179038	0.07301130068690449	0.4049966762685575	0.26873523522525783	0.561805749168953	Neolamprologus pulcher daffodil	m	n
1199	FISH20200727_c4_r0_Neolamprologus-pulcher-daffodil_sm	1970-01-05 05:30:00	7.258641953415699	344.5001384964822	0.0722397651099662	0.519472605395823	0.22595360154775654	0.5337737756206786	Neolamprologus pulcher daffodil	m	n
1200	FISH20200727_c4_r0_Neolamprologus-pulcher-daffodil_sm	1970-01-05 06:00:00	8.066723289258274	374.4996399091463	0.10653149410004986	0.37909257104869537	0.09968284305578139	0.5965016492818375	Neolamprologus pulcher daffodil	m	n
1201	FISH20200727_c4_r0_Neolamprologus-pulcher-daffodil_sm	1970-01-05 06:30:00	11.958313603859922	404.5	0.20917349878129848	0.3166962109461556	0.20455785439370938	0.46687972599118444	Neolamprologus pulcher daffodil	m	n
1202	FISH20200727_c4_r0_Neolamprologus-pulcher-daffodil_sm	1970-01-05 07:00:00	20.24340369747538	434.5003600908537	0.355215777519251	0.14531050911306853	0.3727315509664775	0.43482732905438104	Neolamprologus pulcher daffodil	m	d
1203	FISH20200727_c4_r0_Neolamprologus-pulcher-daffodil_sm	1970-01-05 07:30:00	43.18349179882094	464.4998615035178	0.6995734308348568	0.0	0.5156282584486965	0.5563831550577243	Neolamprologus pulcher daffodil	m	d
1204	FISH20200727_c4_r0_Neolamprologus-pulcher-daffodil_sm	1970-01-05 08:00:00	50.13480154181128	494.5002215820962	0.6901174385109683	0.0	0.6622236974239837	0.5016234985830837	Neolamprologus pulcher daffodil	m	d
1205	FISH20200727_c4_r0_Neolamprologus-pulcher-daffodil_sm	1970-01-05 08:30:00	18.34213106633907	524.5005816852251	0.4625228519195612	0.0	0.6026846477714941	0.4882341956734635	Neolamprologus pulcher daffodil	m	d
1206	FISH20200727_c4_r0_Neolamprologus-pulcher-daffodil_sm	1970-01-05 09:00:00	17.483750796102488	554.5001384964822	0.4395878344690045	0.0	0.6124652906508447	0.5008367300182406	Neolamprologus pulcher daffodil	m	d
1207	FISH20200727_c4_r0_Neolamprologus-pulcher-daffodil_sm	1970-01-05 09:30:00	17.06676743543881	584.4996399091463	0.4216386903772644	0.0	0.6744916113746177	0.5275207768197153	Neolamprologus pulcher daffodil	m	d
1208	FISH20200727_c4_r0_Neolamprologus-pulcher-daffodil_sm	1970-01-05 10:00:00	16.244377687893856	614.5	0.4052736538887658	0.0	0.6072654958325571	0.530654791525048	Neolamprologus pulcher daffodil	m	d
1209	FISH20200727_c4_r0_Neolamprologus-pulcher-daffodil_sm	1970-01-05 10:30:00	14.95426459667607	644.5003600908537	0.3424741011578306	0.0	0.6933785897222806	0.5164733349671211	Neolamprologus pulcher daffodil	m	d
1210	FISH20200727_c4_r0_Neolamprologus-pulcher-daffodil_sm	1970-01-05 11:00:00	19.519043923050376	674.4998615035178	0.4834635200265913	0.0	0.577608240327658	0.5119489952667039	Neolamprologus pulcher daffodil	m	d
1211	FISH20200727_c4_r0_Neolamprologus-pulcher-daffodil_sm	1970-01-05 11:30:00	17.76805108676739	704.5001661865721	0.4275426545535121	0.0	0.4079257146022606	0.4979045938850893	Neolamprologus pulcher daffodil	m	d
1212	FISH20200727_c4_r0_Neolamprologus-pulcher-daffodil_sm	1970-01-05 12:00:00	13.94830009260156	734.5005262866323	0.3247465514375935	0.0	0.46578925002142163	0.5361466872319665	Neolamprologus pulcher daffodil	m	d
1213	FISH20200727_c4_r0_Neolamprologus-pulcher-daffodil_sm	1970-01-05 12:30:00	10.381261665582134	764.5000276992964	0.19511384410835964	0.07185197495983602	0.6651088475814172	0.5336353965083807	Neolamprologus pulcher daffodil	m	d
1214	FISH20200727_c4_r0_Neolamprologus-pulcher-daffodil_sm	1970-01-05 13:00:00	10.765683665719902	794.4995291119606	0.19766217938064373	0.0661459198936347	0.6908149493679829	0.4892750372460314	Neolamprologus pulcher daffodil	m	d
1215	FISH20200727_c4_r0_Neolamprologus-pulcher-daffodil_sm	1970-01-05 13:30:00	15.405117220131292	824.4998892089519	0.3615111898958564	0.0	0.559450201791216	0.5667652662657301	Neolamprologus pulcher daffodil	m	d
1216	FISH20200727_c4_r0_Neolamprologus-pulcher-daffodil_sm	1970-01-05 14:00:00	14.323064791998712	854.5002492936679	0.3093457426181375	0.002769929643787048	0.6224252642796985	0.5197372768028741	Neolamprologus pulcher daffodil	m	d
1217	FISH20200727_c4_r0_Neolamprologus-pulcher-daffodil_sm	1970-01-05 14:30:00	12.94841044616016	884.4997507063321	0.25533211456429006	0.00232674090078112	0.661028057019852	0.5234976078971026	Neolamprologus pulcher daffodil	m	d
1218	FISH20200727_c4_r0_Neolamprologus-pulcher-daffodil_sm	1970-01-05 15:00:00	29.97294429301776	914.5001107910481	0.4043873255040993	0.018502105029913583	0.7302847029187813	0.5581841040406023	Neolamprologus pulcher daffodil	m	d
1219	FISH20200727_c4_r0_Neolamprologus-pulcher-daffodil_sm	1970-01-05 15:30:00	22.24317551515311	944.5004708880394	0.361642014292837	0.024098387900947316	0.7020066388055618	0.5204464165122662	Neolamprologus pulcher daffodil	m	d
1220	FISH20200727_c4_r0_Neolamprologus-pulcher-daffodil_sm	1970-01-05 16:00:00	61.88340369647279	974.4999169021107	0.6851697966871642	0.00814359315273392	0.674889242484907	0.6442464907795038	Neolamprologus pulcher daffodil	m	d
1221	FISH20200727_c4_r0_Neolamprologus-pulcher-daffodil_sm	1970-01-05 16:30:00	38.237562177903264	1004.4994183147749	0.46036230679740736	0.03589828818348014	0.6926466015843628	0.5607940965012028	Neolamprologus pulcher daffodil	m	d
1222	FISH20200727_c4_r0_Neolamprologus-pulcher-daffodil_sm	1970-01-05 17:00:00	44.00984046386012	1034.4997784179038	0.5386106802570352	0.09173498781298471	0.7173614015825308	0.5252943554229955	Neolamprologus pulcher daffodil	m	d
1223	FISH20200727_c4_r0_Neolamprologus-pulcher-daffodil_sm	1970-01-05 17:30:00	24.276693976858052	1064.5001384964821	0.30901335106088307	0.08902553875131572	0.7542120835957687	0.45417613595428746	Neolamprologus pulcher daffodil	m	d
1224	FISH20200727_c4_r0_Neolamprologus-pulcher-daffodil_sm	1970-01-05 18:00:00	12.689031722046353	1094.4995845105534	0.226691042047532	0.06437316492161099	0.724433788907305	0.4289919452130196	Neolamprologus pulcher daffodil	m	d
1225	FISH20200727_c4_r0_Neolamprologus-pulcher-daffodil_sm	1970-01-05 18:30:00	58.02612141783361	1124.499944604476	0.7769222246842455	0.005484156880124086	0.49438790786729103	0.381834671849835	Neolamprologus pulcher daffodil	m	d
1226	FISH20200727_c4_r0_Neolamprologus-pulcher-daffodil_sm	1970-01-05 19:00:00	10.707034153433993	1154.500304692261	0.18519749598360202	0.07174117777408454	0.22892000443189015	0.4251630385283147	Neolamprologus pulcher daffodil	m	n
1227	FISH20200727_c4_r0_Neolamprologus-pulcher-daffodil_sm	1970-01-05 19:30:00	8.28192437927413	1184.499750706332	0.09367902055287795	0.31754473436374714	0.15631996173472412	0.5060857969014508	Neolamprologus pulcher daffodil	m	n
1228	FISH20200727_c4_r0_Neolamprologus-pulcher-daffodil_sm	1970-01-05 20:00:00	7.600243801318396	1214.500110791048	0.06924440505207179	0.47313317083979617	0.2923245772895397	0.5017012880867735	Neolamprologus pulcher daffodil	m	n
1229	FISH20200727_c4_r0_Neolamprologus-pulcher-daffodil_sm	1970-01-05 20:30:00	7.75077675092183	1244.5004708880394	0.08714198659354053	0.45316048972356104	0.30028446822323673	0.5109412180719535	Neolamprologus pulcher daffodil	m	n
1230	FISH20200727_c4_r0_Neolamprologus-pulcher-daffodil_sm	1970-01-05 21:00:00	7.387339763805039	1274.4999169021107	0.0756190792753864	0.5317156944213617	0.3360034389741989	0.5873550716472797	Neolamprologus pulcher daffodil	m	n
1231	FISH20200727_c4_r0_Neolamprologus-pulcher-daffodil_sm	1970-01-05 21:30:00	8.224127993208452	1304.4994183147749	0.08869314719406127	0.5460639299761786	0.15711680864331862	0.5646520423249428	Neolamprologus pulcher daffodil	m	n
1232	FISH20200727_c4_r0_Neolamprologus-pulcher-daffodil_sm	1970-01-05 22:00:00	7.718255519941939	1334.4997784179038	0.09971194327498338	0.4895856414801684	0.3250935619156287	0.5339233445657925	Neolamprologus pulcher daffodil	m	n
1233	FISH20200727_c4_r0_Neolamprologus-pulcher-daffodil_sm	1970-01-05 22:30:00	9.097888650631935	1364.5001384964821	0.10974461248684284	0.3924436319317489	0.20508912781307748	0.5862472054226694	Neolamprologus pulcher daffodil	m	n
1234	FISH20200727_c4_r0_Neolamprologus-pulcher-daffodil_sm	1970-01-05 23:00:00	7.463911775622774	1394.4995845105534	0.0701900171735638	0.4232452495706609	0.14337208656932754	0.5553151173741321	Neolamprologus pulcher daffodil	m	n
1235	FISH20200727_c4_r0_Neolamprologus-pulcher-daffodil_sm	1970-01-05 23:30:00	8.173837222336457	1424.499944604476	0.08636162198094394	0.39535785508530913	0.19097830626054874	0.4747155932766656	Neolamprologus pulcher daffodil	m	n
1236	FISH20200727_c4_r0_Neolamprologus-pulcher-daffodil_sm	1970-01-06 00:00:00	8.332486770674866	14.500304692260817	0.09966206858345798	0.2963824718852141	0.39110410412340907	0.4897259848730093	Neolamprologus pulcher daffodil	m	n
1237	FISH20200727_c4_r0_Neolamprologus-pulcher-daffodil_sm	1970-01-06 00:30:00	8.63953938649396	44.49975070633206	0.09655974738241649	0.4131073070744003	0.2445661597695511	0.5192270405044068	Neolamprologus pulcher daffodil	m	n
1238	FISH20200727_c4_r0_Neolamprologus-pulcher-daffodil_sm	1970-01-06 01:00:00	9.33671107032899	74.50011079104809	0.12386439175714602	0.2696654110347884	0.4415494128074462	0.48943688337270735	Neolamprologus pulcher daffodil	m	n
1239	FISH20200727_c4_r0_Neolamprologus-pulcher-daffodil_sm	1970-01-06 01:30:00	8.428913053619626	104.50047088803944	0.09595036286078333	0.25466733144978115	0.2967762378626155	0.4739144855687711	Neolamprologus pulcher daffodil	m	n
1240	FISH20200727_c4_r0_Neolamprologus-pulcher-daffodil_sm	1970-01-06 02:00:00	7.888415528788375	134.49997230070358	0.08415046257825051	0.3831920669215002	0.2487640946804472	0.4780749463019667	Neolamprologus pulcher daffodil	m	n
1241	FISH20200727_c4_r0_Neolamprologus-pulcher-daffodil_sm	1970-01-06 02:30:00	8.61537233667348	164.49947371336768	0.11207135338762396	0.27411223754916625	0.31679248539394417	0.47964406873557514	Neolamprologus pulcher daffodil	m	n
1242	FISH20200727_c4_r0_Neolamprologus-pulcher-daffodil_sm	1970-01-06 03:00:00	8.881101436789665	194.49977841790383	0.11156658541989807	0.31575448703744735	0.38061789445873984	0.4855707569845232	Neolamprologus pulcher daffodil	m	n
1243	FISH20200727_c4_r0_Neolamprologus-pulcher-daffodil_sm	1970-01-06 03:30:00	8.436138721997342	224.50013849648218	0.09500858678189573	0.3697856074455709	0.4996118573612227	0.47512546567014785	Neolamprologus pulcher daffodil	m	n
1244	FISH20200727_c4_r0_Neolamprologus-pulcher-daffodil_sm	1970-01-06 04:00:00	7.71138563758343	254.4996399091463	0.07739183424741011	0.468561298543017	0.41960359110725143	0.4610822537649899	Neolamprologus pulcher daffodil	m	n
1245	FISH20200727_c4_r0_Neolamprologus-pulcher-daffodil_sm	1970-01-06 04:30:00	50.1708182929362	284.5	0.7307777531575449	0.05655883004653224	0.5873192948554875	0.3551159303767904	Neolamprologus pulcher daffodil	m	n
1246	FISH20200727_c4_r0_Neolamprologus-pulcher-daffodil_sm	1970-01-06 05:00:00	55.703632748907296	314.5003600908537	0.8560190571159493	0.0	0.5223261944698405	0.2531957451867732	Neolamprologus pulcher daffodil	m	n
1247	FISH20200727_c4_r0_Neolamprologus-pulcher-daffodil_sm	1970-01-06 05:30:00	47.138715558029254	344.4998615035178	0.8285967536424574	0.0	0.7982492996737991	0.466789022004938	Neolamprologus pulcher daffodil	m	n
1248	FISH20200727_c4_r0_Neolamprologus-pulcher-daffodil_sm	1970-01-06 06:00:00	44.692213761647274	374.50016618657213	0.7966984267671172	0.0	0.6913081720719333	0.5846070432083844	Neolamprologus pulcher daffodil	m	n
1249	FISH20200727_c4_r0_Neolamprologus-pulcher-daffodil_sm	1970-01-06 06:30:00	36.94743115225395	404.5005262866323	0.723284028585674	0.0	0.7314650267611422	0.622784127145238	Neolamprologus pulcher daffodil	m	n
1250	FISH20200727_c4_r0_Neolamprologus-pulcher-daffodil_sm	1970-01-06 07:00:00	31.345097992862147	434.5000276992964	0.6523184311118497	0.0	0.6525866881442884	0.5264677927604391	Neolamprologus pulcher daffodil	m	d
1251	FISH20200727_c4_r0_Neolamprologus-pulcher-daffodil_sm	1970-01-06 07:30:00	42.26409540394105	464.49952911196056	0.696526508226691	0.0	0.5009678128256746	0.4611068397596183	Neolamprologus pulcher daffodil	m	d
1252	FISH20200727_c4_r0_Neolamprologus-pulcher-daffodil_sm	1970-01-06 08:00:00	25.284457465179234	494.4998892089519	0.4270440948371372	0.0	0.6269046371972052	0.4423112026519545	Neolamprologus pulcher daffodil	m	d
1253	FISH20200727_c4_r0_Neolamprologus-pulcher-daffodil_sm	1970-01-06 08:30:00	11.660552855185898	524.5002492936679	0.2235887208464905	0.004487286022935018	0.6496146882858469	0.45045605750489426	Neolamprologus pulcher daffodil	m	d
1254	FISH20200727_c4_r0_Neolamprologus-pulcher-daffodil_sm	1970-01-06 09:00:00	12.471241428994027	554.4996953077392	0.22768821671929532	0.10342917289900837	0.6529860048712783	0.415005064576392	Neolamprologus pulcher daffodil	m	d
1255	FISH20200727_c4_r0_Neolamprologus-pulcher-daffodil_sm	1970-01-06 09:30:00	13.306556105080091	584.500055395524	0.2811322845114115	0.013073343673831155	0.6255360582249344	0.42999684057731413	Neolamprologus pulcher daffodil	m	d
1256	FISH20200727_c4_r0_Neolamprologus-pulcher-daffodil_sm	1970-01-06 10:00:00	11.155366189123372	614.5004154894466	0.2168300925156501	0.05390283086809595	0.6867604406224187	0.4788726850613002	Neolamprologus pulcher daffodil	m	d
1257	FISH20200727_c4_r0_Neolamprologus-pulcher-daffodil_sm	1970-01-06 10:30:00	10.205095382793193	644.4999169021107	0.18414492271896293	0.046590216608498145	0.6930861384197788	0.4604609796724701	Neolamprologus pulcher daffodil	m	d
1258	FISH20200727_c4_r0_Neolamprologus-pulcher-daffodil_sm	1970-01-06 11:00:00	11.598167411339025	674.5002215820962	0.20662530467538223	0.06525592732107245	0.7201183321780883	0.4321544075641718	Neolamprologus pulcher daffodil	m	d
1259	FISH20200727_c4_r0_Neolamprologus-pulcher-daffodil_sm	1970-01-06 11:30:00	10.73541585974868	704.5005816852251	0.17062766605728213	0.04847376876627334	0.7000630052458493	0.4153761611404221	Neolamprologus pulcher daffodil	m	d
1260	FISH20200727_c4_r0_Neolamprologus-pulcher-daffodil_sm	1970-01-06 12:00:00	10.170764559438433	734.5000830978893	0.15400808819455986	0.13882887374660682	0.612767139886677	0.4017943552720071	Neolamprologus pulcher daffodil	m	d
1261	FISH20200727_c4_r0_Neolamprologus-pulcher-daffodil_sm	1970-01-06 12:30:00	10.193145020579012	764.4995845105534	0.15916015733200375	0.045870034901113514	0.6940746304274658	0.4506222606517332	Neolamprologus pulcher daffodil	m	d
1262	FISH20200727_c4_r0_Neolamprologus-pulcher-daffodil_sm	1970-01-06 13:00:00	27.140858721104422	794.499944604476	0.3712054066031465	0.07517172612452913	0.6861999972539254	0.4861421798107481	Neolamprologus pulcher daffodil	m	d
1263	FISH20200727_c4_r0_Neolamprologus-pulcher-daffodil_sm	1970-01-06 13:30:00	9.354947982245784	824.5002492936679	0.1570550108027256	0.122541687441139	0.6659258276762963	0.4840464141617576	Neolamprologus pulcher daffodil	m	d
1264	FISH20200727_c4_r0_Neolamprologus-pulcher-daffodil_sm	1970-01-06 14:00:00	8.899540398801989	854.4997507063321	0.10597750817129245	0.17400698022270233	0.6629918021919616	0.33636258003452774	Neolamprologus pulcher daffodil	m	d
1265	FISH20200727_c4_r0_Neolamprologus-pulcher-daffodil_sm	1970-01-06 14:30:00	9.544472692466382	884.500055395524	0.1371593175271438	0.14319742964768448	0.7143810639160477	0.4326791732233714	Neolamprologus pulcher daffodil	m	d
1266	FISH20200727_c4_r0_Neolamprologus-pulcher-daffodil_sm	1970-01-06 15:00:00	10.161915831790049	914.5004154894466	0.1500193895075065	0.13101767215112736	0.6519095539845322	0.4355759395773546	Neolamprologus pulcher daffodil	m	d
1267	FISH20200727_c4_r0_Neolamprologus-pulcher-daffodil_sm	1970-01-06 15:30:00	11.057112744152516	944.4999169021107	0.15832917843886765	0.14331615976954185	0.6448255033761904	0.4150481835608169	Neolamprologus pulcher daffodil	m	d
1268	FISH20200727_c4_r0_Neolamprologus-pulcher-daffodil_sm	1970-01-06 16:00:00	9.271647112852639	974.5002215820962	0.14109239973410148	0.10696875692444051	0.5752519004926012	0.4387661984962453	Neolamprologus pulcher daffodil	m	d
1269	FISH20200727_c4_r0_Neolamprologus-pulcher-daffodil_sm	1970-01-06 16:30:00	30.19837152900248	1004.5005816852251	0.36175281147858845	0.04132735028530275	0.587526934251355	0.40937423311811566	Neolamprologus pulcher daffodil	m	d
1270	FISH20200727_c4_r0_Neolamprologus-pulcher-daffodil_sm	1970-01-06 17:00:00	17.205229577023232	1034.5000830978893	0.24259043820286966	0.035122707883219764	0.6220079113452301	0.4551787238417596	Neolamprologus pulcher daffodil	m	d
1271	FISH20200727_c4_r0_Neolamprologus-pulcher-daffodil_sm	1970-01-06 17:30:00	33.08859068969125	1064.4995291119606	0.44573707827821174	0.03063542186028475	0.6671441457181632	0.5156318110405101	Neolamprologus pulcher daffodil	m	d
1272	FISH20200727_c4_r0_Neolamprologus-pulcher-daffodil_sm	1970-01-06 18:00:00	11.323837628008437	1094.499889208952	0.17626855750055395	0.08735874141369378	0.5942509791277271	0.4493252139247876	Neolamprologus pulcher daffodil	m	d
1273	FISH20200727_c4_r0_Neolamprologus-pulcher-daffodil_sm	1970-01-06 18:30:00	50.09602056490932	1124.500193895075	0.7940280316879951	0.03667386848374051	0.5466024350759257	0.3632527009943709	Neolamprologus pulcher daffodil	m	d
1274	FISH20200727_c4_r0_Neolamprologus-pulcher-daffodil_sm	1970-01-06 19:00:00	58.534123242849525	1154.499695307739	0.8761287463298432	0.0	0.7121786005652647	0.6848438070059074	Neolamprologus pulcher daffodil	m	n
1275	FISH20200727_c4_r0_Neolamprologus-pulcher-daffodil_sm	1970-01-06 19:30:00	59.512150386262135	1184.5	0.8794039441613117	0.0	0.687337169118294	0.722413909252746	Neolamprologus pulcher daffodil	m	n
1276	FISH20200727_c4_r0_Neolamprologus-pulcher-daffodil_sm	1970-01-06 20:00:00	59.08057595726171	1214.5003600908537	0.8775691097446124	0.0	0.6772893308702431	0.7382319421713776	Neolamprologus pulcher daffodil	m	n
1277	FISH20200727_c4_r0_Neolamprologus-pulcher-daffodil_sm	1970-01-06 20:30:00	47.587370997302536	1244.4998615035179	0.813306742008753	0.0	0.7202390704968633	0.7655119628097037	Neolamprologus pulcher daffodil	m	n
1278	FISH20200727_c4_r0_Neolamprologus-pulcher-daffodil_sm	1970-01-06 21:00:00	36.34754818027034	1274.5002215820962	0.7075116330600487	0.0	0.7132865844824515	0.7780641940232904	Neolamprologus pulcher daffodil	m	n
1279	FISH20200727_c4_r0_Neolamprologus-pulcher-daffodil_sm	1970-01-06 21:30:00	38.1831912208984	1304.5005262866323	0.7441692980998282	0.0	0.7423886819305192	0.7363672635127342	Neolamprologus pulcher daffodil	m	n
1280	FISH20200727_c4_r0_Neolamprologus-pulcher-daffodil_sm	1970-01-06 22:00:00	38.226091035074916	1334.5000276992964	0.7299318597307628	0.0	0.7170536068982312	0.7551867034114197	Neolamprologus pulcher daffodil	m	n
1281	FISH20200727_c4_r0_Neolamprologus-pulcher-daffodil_sm	1970-01-06 22:30:00	40.351562573152925	1364.4995291119606	0.7649991690211069	0.0	0.7290803087832577	0.7375911612014578	Neolamprologus pulcher daffodil	m	n
1282	FISH20200727_c4_r0_Neolamprologus-pulcher-daffodil_sm	1970-01-06 23:00:00	26.74224574601873	1394.4998338134278	0.5250941723908709	0.0	0.7170281456017131	0.6568021193508495	Neolamprologus pulcher daffodil	m	n
1283	FISH20200727_c4_r0_Neolamprologus-pulcher-daffodil_sm	1970-01-06 23:30:00	21.203227388290237	1424.500193895075	0.4420807711484128	0.01506841726220154	0.6760300065273204	0.6351054180995157	Neolamprologus pulcher daffodil	m	n
1284	FISH20200727_c4_r0_Neolamprologus-pulcher-daffodil_sm	1970-01-07 00:00:00	25.963147514992333	14.499695307739183	0.5107750263143316	0.0033239155725444574	0.714085146690296	0.6333193637069905	Neolamprologus pulcher daffodil	m	n
1285	FISH20200727_c4_r0_Neolamprologus-pulcher-daffodil_sm	1970-01-07 00:30:00	16.41317772713935	44.50005539552404	0.3050631508974075	0.11339463771327277	0.8403581616546163	0.595849195648641	Neolamprologus pulcher daffodil	m	n
1286	FISH20200727_c4_r0_Neolamprologus-pulcher-daffodil_sm	1970-01-07 01:00:00	7.872935045049595	74.50041548944657	0.08487064428563515	0.35095008586781895	0.9132987979926154	0.5987278263480421	Neolamprologus pulcher daffodil	m	n
1287	FISH20200727_c4_r0_Neolamprologus-pulcher-daffodil_sm	1970-01-07 01:30:00	7.664362308869708	104.49991690211068	0.07079940169519694	0.4380366738684837	0.9289188063209368	0.5649824526238241	Neolamprologus pulcher daffodil	m	n
1288	FISH20200727_c4_r0_Neolamprologus-pulcher-daffodil_sm	1970-01-07 02:00:00	7.412505671574377	134.50022158209617	0.08165300243740306	0.4856525592732107	0.9054548185583619	0.49009055055639394	Neolamprologus pulcher daffodil	m	n
1289	FISH20200727_c4_r0_Neolamprologus-pulcher-daffodil_sm	1970-01-07 02:30:00	7.120275804650356	164.5005816852252	0.07279375103872361	0.5216331505179769	0.8134988259759909	0.4695472643893129	Neolamprologus pulcher daffodil	m	n
1290	FISH20200727_c4_r0_Neolamprologus-pulcher-daffodil_sm	1970-01-07 03:00:00	7.14498244571007	194.5000830978893	0.08038335826270013	0.46224585895518255	0.8403208276928875	0.4613801672620216	Neolamprologus pulcher daffodil	m	n
1291	FISH20200727_c4_r0_Neolamprologus-pulcher-daffodil_sm	1970-01-07 03:30:00	7.61814941019726	224.49958451055343	0.08487064428563515	0.3977064982549443	0.8518550858039718	0.48190285246416303	Neolamprologus pulcher daffodil	m	n
1292	FISH20200727_c4_r0_Neolamprologus-pulcher-daffodil_sm	1970-01-07 04:00:00	6.735621142749772	254.49994460447596	0.07882783071127852	0.5421005982716597	0.8578847538734672	0.5101048712382679	Neolamprologus pulcher daffodil	m	n
1293	FISH20200727_c4_r0_Neolamprologus-pulcher-daffodil_sm	1970-01-07 04:30:00	7.144906300469188	284.50030469226084	0.0823777076062268	0.3737189075397485	0.8419494954230172	0.4960781486875295	Neolamprologus pulcher daffodil	m	n
1294	FISH20200727_c4_r0_Neolamprologus-pulcher-daffodil_sm	1970-01-07 05:00:00	7.782569037970225	314.4998061049249	0.08348567946374162	0.43643011467508724	0.8842720434173718	0.5285130841372362	Neolamprologus pulcher daffodil	m	n
1295	FISH20200727_c4_r0_Neolamprologus-pulcher-daffodil_sm	1970-01-07 05:30:00	6.755671136264765	344.50016618657213	0.07550409926877909	0.4422224684245513	0.8845090145563056	0.48750408424625913	Neolamprologus pulcher daffodil	m	n
1296	FISH20200727_c4_r0_Neolamprologus-pulcher-daffodil_sm	1970-01-07 06:00:00	9.35082690564918	374.5005262866323	0.1464738795634591	0.26530386128192346	0.870473104418066	0.5108250079270109	Neolamprologus pulcher daffodil	m	n
1297	FISH20200727_c4_r0_Neolamprologus-pulcher-daffodil_sm	1970-01-07 06:30:00	32.240998804097764	404.5000276992964	0.6283308403966539	0.014569829926319871	0.696586838990206	0.6447827146368231	Neolamprologus pulcher daffodil	m	n
1298	FISH20200727_c4_r0_Neolamprologus-pulcher-daffodil_sm	1970-01-07 07:00:00	16.04348768982138	434.4994737133677	0.2757187967425627	0.06814026923716138	0.7177190481669824	0.5734459873109135	Neolamprologus pulcher daffodil	m	d
1299	FISH20200727_c4_r0_Neolamprologus-pulcher-daffodil_sm	1970-01-07 07:30:00	35.39736400790026	464.49983381342787	0.5866385996011523	0.04365167294482606	0.5415639292755395	0.5383867887099946	Neolamprologus pulcher daffodil	m	d
1300	FISH20200727_c4_r0_Neolamprologus-pulcher-daffodil_sm	1970-01-07 08:00:00	31.737234663005278	494.5001938950751	0.4880062046424021	0.009196166417373	0.6726453511702191	0.5476623867341335	Neolamprologus pulcher daffodil	m	d
1301	FISH20200727_c4_r0_Neolamprologus-pulcher-daffodil_sm	1970-01-07 08:30:00	12.476937533995294	524.4996953077392	0.2615921555592488	0.0	0.7334460221206232	0.46857117978449997	Neolamprologus pulcher daffodil	m	d
1302	FISH20200727_c4_r0_Neolamprologus-pulcher-daffodil_sm	1970-01-07 09:00:00	11.618653591774006	554.500055395524	0.2129403944161312	0.030633724795036562	0.8264107168559733	0.4469419245218825	Neolamprologus pulcher daffodil	m	d
1303	FISH20200727_c4_r0_Neolamprologus-pulcher-daffodil_sm	1970-01-07 09:30:00	12.72287164631293	584.5004154894466	0.22508448285413551	0.0	0.7405208556762645	0.45708444065313003	Neolamprologus pulcher daffodil	m	d
1304	FISH20200727_c4_r0_Neolamprologus-pulcher-daffodil_sm	1970-01-07 10:00:00	11.83014861237962	606.757308265505	0.2276739653788834	0.0	0.7077218493990217	0.5335696881612448	Neolamprologus pulcher daffodil	m	d
1305	FISH20200727_c4_r1_Neolamprologus-pulcher-daffodil_sm	1970-01-02 00:00:00	7.006741424792659	14.500581685225196	0.11063098997285468	0.4875076173065204	0.3045491567144762	0.5559692853308207	Neolamprologus pulcher daffodil	m	n
1306	FISH20200727_c4_r1_Neolamprologus-pulcher-daffodil_sm	1970-01-02 00:30:00	7.244577388934975	44.500083097889316	0.1259210016065592	0.414880062046424	0.2073085531248431	0.5359284096157413	Neolamprologus pulcher daffodil	m	n
1307	FISH20200727_c4_r1_Neolamprologus-pulcher-daffodil_sm	1970-01-02 01:00:00	6.1664920785101796	74.49958451055343	0.09218325854523295	0.528003988698687	0.1543836092172578	0.5310416575060768	Neolamprologus pulcher daffodil	m	n
1308	FISH20200727_c4_r1_Neolamprologus-pulcher-daffodil_sm	1970-01-02 01:30:00	7.605354100609789	104.49994460447596	0.12181475736760469	0.5529027254597828	0.2422785925550963	0.5681938152760222	Neolamprologus pulcher daffodil	m	n
1309	FISH20200727_c4_r1_Neolamprologus-pulcher-daffodil_sm	1970-01-02 02:00:00	7.688036011460786	134.5003046922608	0.12520081989917456	0.4460694698354662	0.26377664958954117	0.5266172849075189	Neolamprologus pulcher daffodil	m	n
1310	FISH20200727_c4_r1_Neolamprologus-pulcher-daffodil_sm	1970-01-02 02:30:00	6.240727817036749	164.49986150351782	0.07146418480970583	0.5523793695640131	0.33593470981155743	0.567207063792617	Neolamprologus pulcher daffodil	m	n
1311	FISH20200727_c4_r1_Neolamprologus-pulcher-daffodil_sm	1970-01-02 03:00:00	7.143570967817927	194.50022158209617	0.07716596499002881	0.6212608021271881	0.29025599160989135	0.4983755200472522	Neolamprologus pulcher daffodil	m	n
1312	FISH20200727_c4_r1_Neolamprologus-pulcher-daffodil_sm	1970-01-02 03:30:00	6.275251970787034	224.5005816852252	0.09406681070300814	0.4918841061437039	0.25193994192469854	0.5321319912465183	Neolamprologus pulcher daffodil	m	n
1313	FISH20200727_c4_r1_Neolamprologus-pulcher-daffodil_sm	1970-01-02 04:00:00	5.381590461379121	254.5000830978893	0.06282200432109024	0.5096670544568168	0.23248099865768432	0.5540377251995938	Neolamprologus pulcher daffodil	m	n
1314	FISH20200727_c4_r1_Neolamprologus-pulcher-daffodil_sm	1970-01-02 04:30:00	5.832434402901998	284.4995845105534	0.0600520746773032	0.5905490000553986	0.29402326333715767	0.5231290988437685	Neolamprologus pulcher daffodil	m	n
1315	FISH20200727_c4_r1_Neolamprologus-pulcher-daffodil_sm	1970-01-02 05:00:00	6.8322292638278705	314.49994460447596	0.08481054730777753	0.44798360292488365	0.3145330532341311	0.5455507085162309	Neolamprologus pulcher daffodil	m	n
1316	FISH20200727_c4_r1_Neolamprologus-pulcher-daffodil_sm	1970-01-02 05:30:00	5.713586706385546	344.50030469226084	0.06260040994958728	0.5066755304415268	0.24211296019541198	0.579368731792069	Neolamprologus pulcher daffodil	m	n
1317	FISH20200727_c4_r1_Neolamprologus-pulcher-daffodil_sm	1970-01-02 06:00:00	8.627310351371275	374.4998061049249	0.12802614813583735	0.458090964489502	0.311586867511745	0.606683467594158	Neolamprologus pulcher daffodil	m	n
1318	FISH20200727_c4_r1_Neolamprologus-pulcher-daffodil_sm	1970-01-02 06:30:00	10.702955660372185	404.50016618657213	0.19200088632838466	0.19449368491025926	0.3041503033788927	0.5154531776164599	Neolamprologus pulcher daffodil	m	n
1319	FISH20200727_c4_r1_Neolamprologus-pulcher-daffodil_sm	1970-01-02 07:00:00	14.131728840893416	434.5005262866323	0.2598194005872251	0.19289790039333002	0.38487320526507307	0.5047985615246176	Neolamprologus pulcher daffodil	m	d
1320	FISH20200727_c4_r1_Neolamprologus-pulcher-daffodil_sm	1970-01-02 07:30:00	30.68680084081178	464.5000276992964	0.5863387069968423	0.013738851033183758	0.37211100892195914	0.4251369997264755	Neolamprologus pulcher daffodil	m	d
1321	FISH20200727_c4_r1_Neolamprologus-pulcher-daffodil_sm	1970-01-02 08:00:00	23.81436484304827	494.49952911196056	0.5070079219987812	0.0	0.3444431621688244	0.4409179596524314	Neolamprologus pulcher daffodil	m	d
1322	FISH20200727_c4_r1_Neolamprologus-pulcher-daffodil_sm	1970-01-02 08:30:00	19.226176406052353	524.4998892089519	0.4365167294482606	0.0	0.38109832930527876	0.40937931923620224	Neolamprologus pulcher daffodil	m	d
1323	FISH20200727_c4_r1_Neolamprologus-pulcher-daffodil_sm	1970-01-02 09:00:00	17.510778695995903	554.5002492936679	0.3976510996620686	0.0	0.36727616905764415	0.3803882273767024	Neolamprologus pulcher daffodil	m	d
1324	FISH20200727_c4_r1_Neolamprologus-pulcher-daffodil_sm	1970-01-02 09:30:00	15.429817125993528	584.4997507063321	0.3433050800509667	0.0	0.4085779095485616	0.36857814170265085	Neolamprologus pulcher daffodil	m	d
1325	FISH20200727_c4_r1_Neolamprologus-pulcher-daffodil_sm	1970-01-02 10:00:00	13.112749749426948	614.5001107910481	0.2855639264347441	0.0	0.4225705044657122	0.36737547682380606	Neolamprologus pulcher daffodil	m	d
1326	FISH20200727_c4_r1_Neolamprologus-pulcher-daffodil_sm	1970-01-02 10:30:00	12.842108099422687	644.5004708880394	0.27477702066367515	0.0	0.4369979234635706	0.36416066287521753	Neolamprologus pulcher daffodil	m	d
1327	FISH20200727_c4_r1_Neolamprologus-pulcher-daffodil_sm	1970-01-02 11:00:00	13.943575212928272	674.4999723007036	0.3012575480582793	0.0	0.47042588445139777	0.39567985376758275	Neolamprologus pulcher daffodil	m	d
1328	FISH20200727_c4_r1_Neolamprologus-pulcher-daffodil_sm	1970-01-02 11:30:00	14.752020644349095	704.4994737133677	0.31909589496426793	0.006869425516591879	0.4109715145150251	0.3797707690690936	Neolamprologus pulcher daffodil	m	d
1329	FISH20200727_c4_r1_Neolamprologus-pulcher-daffodil_sm	1970-01-02 12:00:00	15.064436783139673	734.4998338134279	0.3248393529802792	0.0	0.4751958772872322	0.35222672617917217	Neolamprologus pulcher daffodil	m	d
1330	FISH20200727_c4_r1_Neolamprologus-pulcher-daffodil_sm	1970-01-02 12:30:00	14.35477947377801	764.5001938950751	0.31483020331283584	0.0	0.4913220836685919	0.39807801662107206	Neolamprologus pulcher daffodil	m	d
1331	FISH20200727_c4_r1_Neolamprologus-pulcher-daffodil_sm	1970-01-02 13:00:00	15.801652590817271	794.4996953077392	0.34890033793141656	0.0	0.4445344359046347	0.40417353870063066	Neolamprologus pulcher daffodil	m	d
1332	FISH20200727_c4_r1_Neolamprologus-pulcher-daffodil_sm	1970-01-02 13:30:00	16.675397168081005	824.500055395524	0.3717039663195214	0.0	0.4494945506662249	0.388915330798217	Neolamprologus pulcher daffodil	m	d
1333	FISH20200727_c4_r1_Neolamprologus-pulcher-daffodil_sm	1970-01-02 14:00:00	14.850365319476657	854.5004154894466	0.32347238380145144	0.0	0.45765270482826303	0.37913436841753206	Neolamprologus pulcher daffodil	m	d
1334	FISH20200727_c4_r1_Neolamprologus-pulcher-daffodil_sm	1970-01-02 14:30:00	16.350366382218784	884.4999169021107	0.3704503905600798	0.0	0.508737708236295	0.3585094474474733	Neolamprologus pulcher daffodil	m	d
1335	FISH20200727_c4_r1_Neolamprologus-pulcher-daffodil_sm	1970-01-02 15:00:00	16.033714409654294	914.4994183147749	0.34784776466677747	0.0	0.4679748449669865	0.37514169494355204	Neolamprologus pulcher daffodil	m	d
1336	FISH20200727_c4_r1_Neolamprologus-pulcher-daffodil_sm	1970-01-02 15:30:00	16.309659094339416	944.4997784179038	0.3581320629293153	0.0	0.4653307059211319	0.38735463022120864	Neolamprologus pulcher daffodil	m	d
1337	FISH20200727_c4_r1_Neolamprologus-pulcher-daffodil_sm	1970-01-02 16:00:00	16.545638900938958	974.5001384964822	0.3722231455321035	0.0	0.4907871175662067	0.43542517674760756	Neolamprologus pulcher daffodil	m	d
1338	FISH20200727_c4_r1_Neolamprologus-pulcher-daffodil_sm	1970-01-02 16:30:00	14.359371303611937	1004.4996399091463	0.2961608775137112	0.0	0.4926514891666758	0.38208123818588396	Neolamprologus pulcher daffodil	m	d
1339	FISH20200727_c4_r1_Neolamprologus-pulcher-daffodil_sm	1970-01-02 17:00:00	15.849827145000408	1034.5	0.3368047861732772	0.0	0.5023723642123945	0.38396208909190777	Neolamprologus pulcher daffodil	m	d
1340	FISH20200727_c4_r1_Neolamprologus-pulcher-daffodil_sm	1970-01-02 17:30:00	14.03695731116804	1064.5003600908537	0.2992078001218769	0.003656307129798903	0.45972795540509687	0.41412361040827406	Neolamprologus pulcher daffodil	m	d
1341	FISH20200727_c4_r1_Neolamprologus-pulcher-daffodil_sm	1970-01-02 18:00:00	16.474795323756762	1094.4998615035179	0.3685668384023046	0.0	0.5098010504730439	0.4444439682980948	Neolamprologus pulcher daffodil	m	d
1342	FISH20200727_c4_r1_Neolamprologus-pulcher-daffodil_sm	1970-01-02 18:30:00	20.028698102518696	1124.5002215820962	0.46282960336804785	0.06946598714823843	0.23998021404744932	0.4913649432282901	Neolamprologus pulcher daffodil	m	d
1343	FISH20200727_c4_r1_Neolamprologus-pulcher-daffodil_sm	1970-01-02 19:00:00	12.589301366469673	1154.5005816852251	0.2721178882056396	0.06946983546617916	0.3351861323070528	0.5221077649201853	Neolamprologus pulcher daffodil	m	n
1344	FISH20200727_c4_r1_Neolamprologus-pulcher-daffodil_sm	1970-01-02 19:30:00	13.306926230580633	1184.5000830978893	0.3052462467453327	0.12896792421472494	0.5100904732957822	0.5593384762108172	Neolamprologus pulcher daffodil	m	n
1345	FISH20200727_c4_r1_Neolamprologus-pulcher-daffodil_sm	1970-01-02 20:00:00	9.181319635377783	1214.4995845105534	0.1624286743116725	0.3436928702010969	0.40145726159290057	0.5320341121182444	Neolamprologus pulcher daffodil	m	n
1346	FISH20200727_c4_r1_Neolamprologus-pulcher-daffodil_sm	1970-01-02 20:30:00	10.801780602787701	1244.499944604476	0.22102814092621317	0.35403279415023264	0.38159078158477455	0.48161688356209503	Neolamprologus pulcher daffodil	m	n
1347	FISH20200727_c4_r1_Neolamprologus-pulcher-daffodil_sm	1970-01-02 21:00:00	9.33631012255875	1274.500304692261	0.1681347293778738	0.35460639299761787	0.3150580661904995	0.48055366546155964	Neolamprologus pulcher daffodil	m	n
1348	FISH20200727_c4_r1_Neolamprologus-pulcher-daffodil_sm	1970-01-02 21:30:00	11.383369812476634	1304.499806104925	0.20525178660462023	0.26358650490277546	0.42825094641048855	0.47616748808122267	Neolamprologus pulcher daffodil	m	n
1349	FISH20200727_c4_r1_Neolamprologus-pulcher-daffodil_sm	1970-01-02 22:00:00	10.235012689590873	1334.5001661865722	0.18103257256813649	0.22894970086417019	0.38339692210896487	0.4577917158105341	Neolamprologus pulcher daffodil	m	n
1350	FISH20200727_c4_r1_Neolamprologus-pulcher-daffodil_sm	1970-01-02 22:30:00	7.718914639685097	1364.5005262866323	0.11772200986094954	0.29737964655697746	0.3462614575701966	0.4904123170697371	Neolamprologus pulcher daffodil	m	n
1351	FISH20200727_c4_r1_Neolamprologus-pulcher-daffodil_sm	1970-01-02 23:00:00	8.395371726068742	1394.5000276992964	0.13916126530386128	0.2904548224475098	0.3998576674063521	0.4752183834889283	Neolamprologus pulcher daffodil	m	n
1352	FISH20200727_c4_r1_Neolamprologus-pulcher-daffodil_sm	1970-01-02 23:30:00	8.256410709800775	1424.4995291119606	0.1463630823777076	0.2987092127859952	0.35085332584970147	0.5328617993910068	Neolamprologus pulcher daffodil	m	n
1353	FISH20200727_c4_r1_Neolamprologus-pulcher-daffodil_sm	1970-01-03 00:00:00	10.519514779236276	14.499944604475958	0.18928650565034344	0.25288056725016617	0.43498231629151307	0.5071961394039695	Neolamprologus pulcher daffodil	m	n
1354	FISH20200727_c4_r1_Neolamprologus-pulcher-daffodil_sm	1970-01-03 00:30:00	21.810091663834836	44.50030469226082	0.41853636917622294	0.04105035732092405	0.5434233351517372	0.44522010755277064	Neolamprologus pulcher daffodil	m	n
1355	FISH20200727_c4_r1_Neolamprologus-pulcher-daffodil_sm	1970-01-03 01:00:00	37.43807668603283	75.06649570610686	0.508229961832061	0.044370229007633585	0.4939921947672299	0.5015456250213974	Neolamprologus pulcher daffodil	m	n
1356	FISH20200727_c4_r1_Neolamprologus-pulcher-daffodil_sm	1970-01-03 01:30:00	8.38855582446956	104.50041548944657	0.13245803556589664	0.22995955902720072	0.3346336465336217	0.6416012876322106	Neolamprologus pulcher daffodil	m	n
1357	FISH20200727_c4_r1_Neolamprologus-pulcher-daffodil_sm	1970-01-03 02:00:00	10.39713275687236	134.4999169021107	0.16159769541853636	0.31571658079884773	0.3112201866900374	0.5779645762020275	Neolamprologus pulcher daffodil	m	n
1358	FISH20200727_c4_r1_Neolamprologus-pulcher-daffodil_sm	1970-01-03 02:30:00	10.324802603857963	164.4994183147748	0.1835355381973298	0.20015511606005207	0.3025369662380382	0.595438733255311	Neolamprologus pulcher daffodil	m	n
1359	FISH20200727_c4_r1_Neolamprologus-pulcher-daffodil_sm	1970-01-03 03:00:00	11.873909546470438	194.49977841790383	0.2252935962774208	0.17432971415909596	0.2758135105933	0.5352888739953322	Neolamprologus pulcher daffodil	m	n
1360	FISH20200727_c4_r1_Neolamprologus-pulcher-daffodil_sm	1970-01-03 03:30:00	12.233498934070704	224.50013849648218	0.2562738906431777	0.06165863387069968	0.30734421395987677	0.5167345982595937	Neolamprologus pulcher daffodil	m	n
1361	FISH20200727_c4_r1_Neolamprologus-pulcher-daffodil_sm	1970-01-03 04:00:00	13.868605954957935	254.4996399091463	0.29305855631266964	0.07600686942551658	0.2657062243694505	0.4628356179663393	Neolamprologus pulcher daffodil	m	n
1362	FISH20200727_c4_r1_Neolamprologus-pulcher-daffodil_sm	1970-01-03 04:30:00	12.150028462891116	284.5	0.245956126744959	0.0916241967649014	0.395409714724831	0.5415818552085033	Neolamprologus pulcher daffodil	m	n
1363	FISH20200727_c4_r1_Neolamprologus-pulcher-daffodil_sm	1970-01-03 05:00:00	11.470535567758114	314.5003600908537	0.21273059664284527	0.1721788266578029	0.3621061516333403	0.5560663570804384	Neolamprologus pulcher daffodil	m	n
1364	FISH20200727_c4_r1_Neolamprologus-pulcher-daffodil_sm	1970-01-03 05:30:00	12.568489015172307	344.4998615035178	0.2392665226303252	0.07373552711761121	0.40792544913846746	0.5084984049925506	Neolamprologus pulcher daffodil	m	n
1365	FISH20200727_c4_r1_Neolamprologus-pulcher-daffodil_sm	1970-01-03 06:00:00	9.848179602959947	374.5002215820962	0.17194770662530467	0.17798581874584535	0.40417576174739916	0.5000662634799736	Neolamprologus pulcher daffodil	m	n
1366	FISH20200727_c4_r1_Neolamprologus-pulcher-daffodil_sm	1970-01-03 06:30:00	20.98870638908018	404.5005816852252	0.37948036119882556	0.09384521633150518	0.49684019070403346	0.4544136655162216	Neolamprologus pulcher daffodil	m	n
1367	FISH20200727_c4_r1_Neolamprologus-pulcher-daffodil_sm	1970-01-03 07:00:00	26.17090968788426	434.50008309788933	0.43493435266744224	0.022990416043432497	0.5218193840855125	0.5224679178799017	Neolamprologus pulcher daffodil	m	d
1368	FISH20200727_c4_r1_Neolamprologus-pulcher-daffodil_sm	1970-01-03 07:30:00	45.09063714360945	464.4995845105534	0.699961220984987	0.0	0.48940740328793275	0.29737977076907696	Neolamprologus pulcher daffodil	m	d
1369	FISH20200727_c4_r1_Neolamprologus-pulcher-daffodil_sm	1970-01-03 08:00:00	28.907353883696803	494.49994460447596	0.5772767560381121	0.0	0.3106037111477111	0.34296550622567085	Neolamprologus pulcher daffodil	m	d
1370	FISH20200727_c4_r1_Neolamprologus-pulcher-daffodil_sm	1970-01-03 08:30:00	22.906541913835568	524.5003046922608	0.48484848484848486	0.0	0.3689877410276474	0.3493503453636455	Neolamprologus pulcher daffodil	m	d
1371	FISH20200727_c4_r1_Neolamprologus-pulcher-daffodil_sm	1970-01-03 09:00:00	24.801033014676864	554.4233380084152	0.46311360448807853	0.0	0.2981302492106798	0.32648702256331963	Neolamprologus pulcher daffodil	m	d
1372	FISH20200727_c4_r1_Neolamprologus-pulcher-daffodil_sm	1970-01-03 09:30:00	27.285173650326108	584.5001661865721	0.5386106802570352	0.0	0.32384686312308686	0.3747175962509041	Neolamprologus pulcher daffodil	m	d
1373	FISH20200727_c4_r1_Neolamprologus-pulcher-daffodil_sm	1970-01-03 10:00:00	22.983058237766784	614.5005262866323	0.43875685557586835	0.0	0.37884182003740724	0.3588942912043634	Neolamprologus pulcher daffodil	m	d
1374	FISH20200727_c4_r1_Neolamprologus-pulcher-daffodil_sm	1970-01-03 10:30:00	21.77034697562404	644.5000276992964	0.42224807489889754	0.0	0.42415635689573883	0.3496616595677012	Neolamprologus pulcher daffodil	m	d
1375	FISH20200727_c4_r1_Neolamprologus-pulcher-daffodil_sm	1970-01-03 11:00:00	21.859174631498192	674.4995291119606	0.41028197883773754	0.0	0.34878879066800367	0.3027750471819483	Neolamprologus pulcher daffodil	m	d
1376	FISH20200727_c4_r1_Neolamprologus-pulcher-daffodil_sm	1970-01-03 11:30:00	18.330245948807583	704.4998892089519	0.3791269665411035	0.0	0.42569472630325306	0.30821038673527174	Neolamprologus pulcher daffodil	m	d
1377	FISH20200727_c4_r1_Neolamprologus-pulcher-daffodil_sm	1970-01-03 12:00:00	20.627026018386854	734.5002492936679	0.39931305744834084	0.0	0.3987385798146259	0.332348793101493	Neolamprologus pulcher daffodil	m	d
1378	FISH20200727_c4_r1_Neolamprologus-pulcher-daffodil_sm	1970-01-03 12:30:00	17.70178002852607	764.4997507063321	0.3870145698299263	0.0	0.3925966477743528	0.3580461984516798	Neolamprologus pulcher daffodil	m	d
1379	FISH20200727_c4_r1_Neolamprologus-pulcher-daffodil_sm	1970-01-03 13:00:00	20.12273688271044	794.5001107910481	0.41402614668734766	0.0	0.481104393882965	0.3654371924057886	Neolamprologus pulcher daffodil	m	d
1380	FISH20200727_c4_r1_Neolamprologus-pulcher-daffodil_sm	1970-01-03 13:30:00	17.23568853304239	824.5004708880394	0.36274998615035176	0.0	0.45292089348822173	0.3559566405398916	Neolamprologus pulcher daffodil	m	d
1381	FISH20200727_c4_r1_Neolamprologus-pulcher-daffodil_sm	1970-01-03 14:00:00	19.678837947957	854.4999723007036	0.40114121101324024	0.0	0.44931667575447387	0.33929901255977707	Neolamprologus pulcher daffodil	m	d
1382	FISH20200727_c4_r1_Neolamprologus-pulcher-daffodil_sm	1970-01-03 14:30:00	20.08137760722736	884.4994737133677	0.42994847930862556	0.0	0.43550007195388024	0.35717950858217945	Neolamprologus pulcher daffodil	m	d
1383	FISH20200727_c4_r1_Neolamprologus-pulcher-daffodil_sm	1970-01-03 15:00:00	18.016769220723255	914.4998338134279	0.3852204741856858	0.0	0.43756345841220956	0.3881373093574232	Neolamprologus pulcher daffodil	m	d
1384	FISH20200727_c4_r1_Neolamprologus-pulcher-daffodil_sm	1970-01-03 15:30:00	22.374939433827194	944.5001938950751	0.4644064040773364	0.0	0.4826459528395056	0.3752552947221264	Neolamprologus pulcher daffodil	m	d
1385	FISH20200727_c4_r1_Neolamprologus-pulcher-daffodil_sm	1970-01-03 16:00:00	16.259683367513997	974.4996953077392	0.3279042712315107	0.0	0.5395337991125047	0.39770830623094355	Neolamprologus pulcher daffodil	m	d
1386	FISH20200727_c4_r1_Neolamprologus-pulcher-daffodil_sm	1970-01-03 16:30:00	14.150282203913653	1004.5001107910481	0.3178041214269887	0.004708619543540882	0.5173431778072803	0.4002745901200444	Neolamprologus pulcher daffodil	m	d
1387	FISH20200727_c4_r1_Neolamprologus-pulcher-daffodil_sm	1970-01-03 17:00:00	15.984057640734713	1034.5004708880394	0.32934463464628	0.0	0.4733674437697357	0.38956223987746025	Neolamprologus pulcher daffodil	m	d
1388	FISH20200727_c4_r1_Neolamprologus-pulcher-daffodil_sm	1970-01-03 17:30:00	16.93302236921505	1064.4999723007036	0.36219600022159437	0.0	0.4454945781707914	0.37902573252217236	Neolamprologus pulcher daffodil	m	d
1389	FISH20200727_c4_r1_Neolamprologus-pulcher-daffodil_sm	1970-01-03 18:00:00	12.44699007243459	1094.4994737133677	0.2551105201927871	0.004210293058556313	0.48491599183787176	0.35320316899825166	Neolamprologus pulcher daffodil	m	d
1390	FISH20200727_c4_r1_Neolamprologus-pulcher-daffodil_sm	1970-01-03 18:30:00	21.977961404238098	1124.4998338134278	0.4819410591624197	0.0069244405052071795	0.28416122424857454	0.38626778341076046	Neolamprologus pulcher daffodil	m	d
1391	FISH20200727_c4_r1_Neolamprologus-pulcher-daffodil_sm	1970-01-03 19:00:00	12.989021482690378	1154.500193895075	0.29139659852639743	0.09356822336712647	0.31098653749900307	0.5836312560351703	Neolamprologus pulcher daffodil	m	n
1392	FISH20200727_c4_r1_Neolamprologus-pulcher-daffodil_sm	1970-01-03 19:30:00	15.862746726362873	1184.499695307739	0.3521134563182095	0.04553764334385907	0.38114308260038215	0.4980196547999178	Neolamprologus pulcher daffodil	m	n
1393	FISH20200727_c4_r1_Neolamprologus-pulcher-daffodil_sm	1970-01-03 20:00:00	14.652301473717488	1214.500055395524	0.3151451362729891	0.0667516064701972	0.41869159878892825	0.5090605433271042	Neolamprologus pulcher daffodil	m	n
1394	FISH20200727_c4_r1_Neolamprologus-pulcher-daffodil_sm	1970-01-03 20:30:00	10.99950999818983	1244.5004154894466	0.22757741953354385	0.09860949531881891	0.4159220270698741	0.6158281480995716	Neolamprologus pulcher daffodil	m	n
1395	FISH20200727_c4_r1_Neolamprologus-pulcher-daffodil_sm	1970-01-03 21:00:00	11.457661652264955	1274.4999169021107	0.23716137610104704	0.06099385075619079	0.4152718704697328	0.5496567026211112	Neolamprologus pulcher daffodil	m	n
1396	FISH20200727_c4_r1_Neolamprologus-pulcher-daffodil_sm	1970-01-03 21:30:00	11.094517180153007	1304.4994183147749	0.22369951803224197	0.03783723893413107	0.4338436861730832	0.5022632685219368	Neolamprologus pulcher daffodil	m	n
1397	FISH20200727_c4_r1_Neolamprologus-pulcher-daffodil_sm	1970-01-03 22:00:00	10.577422982690704	1334.4997784179038	0.21659649900288055	0.06348327055173943	0.42222345204332995	0.5205447218250406	Neolamprologus pulcher daffodil	m	n
1398	FISH20200727_c4_r1_Neolamprologus-pulcher-daffodil_sm	1970-01-03 22:30:00	13.144802525430137	1364.5001384964821	0.27954129965098884	0.04271231510719628	0.48155419734350524	0.5612715889931078	Neolamprologus pulcher daffodil	m	n
1399	FISH20200727_c4_r1_Neolamprologus-pulcher-daffodil_sm	1970-01-03 23:00:00	15.515960414684812	1394.4996399091463	0.34984211401030413	0.017228962384355437	0.47866737345413013	0.4494093839254272	Neolamprologus pulcher daffodil	m	n
1400	FISH20200727_c4_r1_Neolamprologus-pulcher-daffodil_sm	1970-01-03 23:30:00	18.01717767431015	1424.5	0.3671615333481055	0.007146022601373809	0.5480001548477333	0.4296832864858104	Neolamprologus pulcher daffodil	m	n
1401	FISH20200727_c4_r1_Neolamprologus-pulcher-daffodil_sm	1970-01-04 00:00:00	31.52591817566373	14.500360090853693	0.48861558916403525	0.004044097279929089	0.5347597172245997	0.5199013098302854	Neolamprologus pulcher daffodil	m	n
1402	FISH20200727_c4_r1_Neolamprologus-pulcher-daffodil_sm	1970-01-04 00:30:00	14.723444366000273	44.49986150351781	0.3242479641017118	0.026369730208852697	0.3910428685502624	0.6099328074055422	Neolamprologus pulcher daffodil	m	n
1403	FISH20200727_c4_r1_Neolamprologus-pulcher-daffodil_sm	1970-01-04 01:00:00	15.474480762393267	74.50022158209617	0.3483824506979836	0.032794150232661204	0.481518253093042	0.5114092422587824	Neolamprologus pulcher daffodil	m	n
1404	FISH20200727_c4_r1_Neolamprologus-pulcher-daffodil_sm	1970-01-04 01:30:00	14.280469048010021	104.5005816852252	0.31942828652152233	0.014791424297822835	0.43507174546393235	0.5064607801562605	Neolamprologus pulcher daffodil	m	n
1405	FISH20200727_c4_r1_Neolamprologus-pulcher-daffodil_sm	1970-01-04 02:00:00	16.14930523290829	134.5000830978893	0.3394825771425406	0.021771647000166195	0.4730493882205827	0.516315817192602	Neolamprologus pulcher daffodil	m	n
1406	FISH20200727_c4_r1_Neolamprologus-pulcher-daffodil_sm	1970-01-04 02:30:00	13.400822920668395	164.49958451055343	0.280150684172622	0.029028862666888262	0.3661232614252211	0.6469495985660574	Neolamprologus pulcher daffodil	m	n
1407	FISH20200727_c4_r1_Neolamprologus-pulcher-daffodil_sm	1970-01-04 03:00:00	15.537732293549544	194.49994460447596	0.3271659649900288	0.016563261688455573	0.4401903537985254	0.5860903548924612	Neolamprologus pulcher daffodil	m	n
1408	FISH20200727_c4_r1_Neolamprologus-pulcher-daffodil_sm	1970-01-04 03:30:00	21.964546716550895	224.5003046922608	0.43764888371835353	0.01733975957010692	0.511406270242051	0.5444468748610148	Neolamprologus pulcher daffodil	m	n
1409	FISH20200727_c4_r1_Neolamprologus-pulcher-daffodil_sm	1970-01-04 04:00:00	14.392111633091508	254.49980610492494	0.30751758905323806	0.04941554484516093	0.37879065765932945	0.48613004747826755	Neolamprologus pulcher daffodil	m	n
1410	FISH20200727_c4_r1_Neolamprologus-pulcher-daffodil_sm	1970-01-04 04:30:00	15.594612287434991	284.50016618657213	0.33126523376911143	0.0018280522933746953	0.49996356967470085	0.4724908435918626	Neolamprologus pulcher daffodil	m	n
1411	FISH20200727_c4_r1_Neolamprologus-pulcher-daffodil_sm	1970-01-04 05:00:00	13.968696144418983	314.5005262866323	0.2982660240429893	0.01911251454213063	0.3930096538029385	0.5197405783826734	Neolamprologus pulcher daffodil	m	n
1412	FISH20200727_c4_r1_Neolamprologus-pulcher-daffodil_sm	1970-01-04 05:30:00	13.956328830530843	344.5000276992964	0.29904160434324967	0.0	0.47931221521828216	0.5902301476161501	Neolamprologus pulcher daffodil	m	n
1413	FISH20200727_c4_r1_Neolamprologus-pulcher-daffodil_sm	1970-01-04 06:00:00	14.125808237350183	374.49952911196056	0.3144978117555814	0.004044097279929089	0.4580747306658635	0.5660233846652011	Neolamprologus pulcher daffodil	m	n
1414	FISH20200727_c4_r1_Neolamprologus-pulcher-daffodil_sm	1970-01-04 06:30:00	14.385354247424718	404.4998892089519	0.32799689785065367	0.0015510746731664082	0.5269853348654103	0.5182990295101889	Neolamprologus pulcher daffodil	m	n
1415	FISH20200727_c4_r1_Neolamprologus-pulcher-daffodil_sm	1970-01-04 07:00:00	22.745805034606644	434.50024929366793	0.4289513046368622	0.002714531050911307	0.6331800234126725	0.49577640934696315	Neolamprologus pulcher daffodil	m	d
1416	FISH20200727_c4_r1_Neolamprologus-pulcher-daffodil_sm	1970-01-04 07:30:00	37.98445803763167	464.49975070633207	0.648218935239045	0.015511606005207467	0.418508505577056	0.34025903520824363	Neolamprologus pulcher daffodil	m	d
1417	FISH20200727_c4_r1_Neolamprologus-pulcher-daffodil_sm	1970-01-04 08:00:00	28.30994302827097	494.5001107910481	0.5240416574340794	0.0	0.3450010188585722	0.3415675039864288	Neolamprologus pulcher daffodil	m	d
1418	FISH20200727_c4_r1_Neolamprologus-pulcher-daffodil_sm	1970-01-04 08:30:00	21.817485841437023	524.5005262866323	0.44845160932912304	0.0	0.3431785955267285	0.3493267704632596	Neolamprologus pulcher daffodil	m	d
1419	FISH20200727_c4_r1_Neolamprologus-pulcher-daffodil_sm	1970-01-04 09:00:00	21.41711241147206	554.5000276992964	0.4562628109246025	0.0	0.42290061150735575	0.35809078093162827	Neolamprologus pulcher daffodil	m	d
1420	FISH20200727_c4_r1_Neolamprologus-pulcher-daffodil_sm	1970-01-04 09:30:00	21.84876048587176	584.4995291119606	0.45360367846656696	0.0	0.5062690951400516	0.39594643624821524	Neolamprologus pulcher daffodil	m	d
1421	FISH20200727_c4_r1_Neolamprologus-pulcher-daffodil_sm	1970-01-04 10:00:00	17.85259481270062	614.4998892089519	0.3776312873919787	0.0	0.4289152946230987	0.35802456735523674	Neolamprologus pulcher daffodil	m	d
1422	FISH20200727_c4_r1_Neolamprologus-pulcher-daffodil_sm	1970-01-04 10:30:00	18.760742705852184	644.5002492936679	0.40330175613539415	0.0	0.4519860430549611	0.34797273293405295	Neolamprologus pulcher daffodil	m	d
1423	FISH20200727_c4_r1_Neolamprologus-pulcher-daffodil_sm	1970-01-04 11:00:00	15.412090420985495	674.4997507063321	0.3367126474987535	0.0	0.4833762998850782	0.3460254259145992	Neolamprologus pulcher daffodil	m	d
1424	FISH20200727_c4_r1_Neolamprologus-pulcher-daffodil_sm	1970-01-04 11:30:00	16.188329764089605	704.5001107910481	0.34234433857744295	0.0	0.4282515434830399	0.3273755001007953	Neolamprologus pulcher daffodil	m	d
1425	FISH20200727_c4_r1_Neolamprologus-pulcher-daffodil_sm	1970-01-04 12:00:00	16.199126540888393	734.5004708880394	0.33782061935626834	0.0	0.5057117651812153	0.3389485907406754	Neolamprologus pulcher daffodil	m	d
1426	FISH20200727_c4_r1_Neolamprologus-pulcher-daffodil_sm	1970-01-04 12:30:00	17.498115053783984	764.4999723007036	0.37272173286798516	0.0	0.4812461131838841	0.3695727787213726	Neolamprologus pulcher daffodil	m	d
1427	FISH20200727_c4_r1_Neolamprologus-pulcher-daffodil_sm	1970-01-04 13:00:00	18.506008294743435	794.4994737133677	0.4015843997562462	0.0	0.4661122850223362	0.40958727428781533	Neolamprologus pulcher daffodil	m	d
1428	FISH20200727_c4_r1_Neolamprologus-pulcher-daffodil_sm	1970-01-04 13:30:00	18.021085066971406	824.4998338134279	0.40560602703301574	0.0	0.46324796041371175	0.38678958483551973	Neolamprologus pulcher daffodil	m	d
1429	FISH20200727_c4_r1_Neolamprologus-pulcher-daffodil_sm	1970-01-04 14:00:00	19.48710060341053	854.5001938950751	0.4311118497590161	0.0	0.4872833762324202	0.3549511892024359	Neolamprologus pulcher daffodil	m	d
1430	FISH20200727_c4_r1_Neolamprologus-pulcher-daffodil_sm	1970-01-04 14:30:00	18.256013372569193	884.4996953077392	0.4152124536036785	0.0	0.45237019599517186	0.3887004508650538	Neolamprologus pulcher daffodil	m	d
1431	FISH20200727_c4_r1_Neolamprologus-pulcher-daffodil_sm	1970-01-04 15:00:00	16.27761412936675	914.500055395524	0.34888101041435854	0.0	0.42912057575724355	0.3379446518947439	Neolamprologus pulcher daffodil	m	d
1432	FISH20200727_c4_r1_Neolamprologus-pulcher-daffodil_sm	1970-01-04 15:30:00	17.41220994031857	944.5004154894466	0.36324857348623346	0.0	0.43970883271093175	0.3374983759269082	Neolamprologus pulcher daffodil	m	d
1433	FISH20200727_c4_r1_Neolamprologus-pulcher-daffodil_sm	1970-01-04 16:00:00	16.79989576158922	974.4999169021107	0.3566007423411445	0.0	0.3942143905199907	0.35043635173160476	Neolamprologus pulcher daffodil	m	d
1434	FISH20200727_c4_r1_Neolamprologus-pulcher-daffodil_sm	1970-01-04 16:30:00	17.923261379332452	1004.4994183147749	0.3737189075397485	0.004099495872804831	0.4273100755179122	0.3862573715314334	Neolamprologus pulcher daffodil	m	d
1435	FISH20200727_c4_r1_Neolamprologus-pulcher-daffodil_sm	1970-01-04 17:00:00	14.518908718959988	1034.4997784179038	0.3083868823399069	0.0	0.5133677864205729	0.35409098429151137	Neolamprologus pulcher daffodil	m	d
1436	FISH20200727_c4_r1_Neolamprologus-pulcher-daffodil_sm	1970-01-04 17:30:00	16.713632524483913	1064.5001384964821	0.35754251842003215	0.0	0.40585961667960135	0.4094899281521414	Neolamprologus pulcher daffodil	m	d
1437	FISH20200727_c4_r1_Neolamprologus-pulcher-daffodil_sm	1970-01-04 18:00:00	18.663282131115757	1094.4996399091463	0.3939393939393939	0.0	0.39173654086543386	0.38648433263969195	Neolamprologus pulcher daffodil	m	d
1438	FISH20200727_c4_r1_Neolamprologus-pulcher-daffodil_sm	1970-01-04 18:30:00	22.691640120446294	1124.5	0.48509860403279415	0.0	0.3643195381930086	0.459086401947266	Neolamprologus pulcher daffodil	m	d
1439	FISH20200727_c4_r1_Neolamprologus-pulcher-daffodil_sm	1970-01-04 19:00:00	8.882493657133184	1154.5003600908537	0.1941166694365963	0.14724945986371946	0.32155347083971597	0.6823227934405008	Neolamprologus pulcher daffodil	m	n
1440	FISH20200727_c4_r1_Neolamprologus-pulcher-daffodil_sm	1970-01-04 19:30:00	12.010417441319989	1184.4998615035179	0.24934906653371006	0.049914132181042604	0.3786105077033443	0.597651435847312	Neolamprologus pulcher daffodil	m	n
1441	FISH20200727_c4_r1_Neolamprologus-pulcher-daffodil_sm	1970-01-04 20:00:00	11.383986534313367	1214.5002215820962	0.24717482827387546	0.08697097274540218	0.35656780028295365	0.6026240056173785	Neolamprologus pulcher daffodil	m	n
1442	FISH20200727_c4_r1_Neolamprologus-pulcher-daffodil_sm	1970-01-04 20:30:00	11.11276169889381	1244.5005262866323	0.21971081934518863	0.04121655309955127	0.4883606557039291	0.6224299820489289	Neolamprologus pulcher daffodil	m	n
1443	FISH20200727_c4_r1_Neolamprologus-pulcher-daffodil_sm	1970-01-04 21:00:00	11.77187641828998	1274.5000276992964	0.23300648163536647	0.031577197939172345	0.4919450767420575	0.5514354818795617	Neolamprologus pulcher daffodil	m	n
1444	FISH20200727_c4_r1_Neolamprologus-pulcher-daffodil_sm	1970-01-04 21:30:00	10.463015442787832	1304.4995291119606	0.21948922497368567	0.1746163647443355	0.4353859529956354	0.6378739311859989	Neolamprologus pulcher daffodil	m	n
1445	FISH20200727_c4_r1_Neolamprologus-pulcher-daffodil_sm	1970-01-04 22:00:00	10.292256707341048	1334.499889208952	0.2252935962774208	0.06647462884998892	0.37033445395871145	0.6465729546630905	Neolamprologus pulcher daffodil	m	n
1446	FISH20200727_c4_r1_Neolamprologus-pulcher-daffodil_sm	1970-01-04 22:30:00	13.588987835074358	1364.500249293668	0.30580023267409007	0.0045980832086865	0.4237725541655202	0.6174722814506786	Neolamprologus pulcher daffodil	m	n
1447	FISH20200727_c4_r1_Neolamprologus-pulcher-daffodil_sm	1970-01-04 23:00:00	14.616506255379036	1394.499750706332	0.34336047864384245	0.0	0.4699693416472028	0.46294313153642525	Neolamprologus pulcher daffodil	m	n
1448	FISH20200727_c4_r1_Neolamprologus-pulcher-daffodil_sm	1970-01-04 23:30:00	13.731836878628302	1424.500110791048	0.30135165078661647	0.043430090848659425	0.428113646328406	0.6252647434069125	Neolamprologus pulcher daffodil	m	n
1449	FISH20200727_c4_r1_Neolamprologus-pulcher-daffodil_sm	1970-01-05 00:00:00	13.503363404877403	14.500470888039445	0.29477591269181763	0.013794249626059497	0.4432864674096064	0.6481699956749107	Neolamprologus pulcher daffodil	m	n
1450	FISH20200727_c4_r1_Neolamprologus-pulcher-daffodil_sm	1970-01-05 00:30:00	13.206941898762578	44.49997230070356	0.2864661237604565	0.030746219046036232	0.4177009969710812	0.6162486060297893	Neolamprologus pulcher daffodil	m	n
1451	FISH20200727_c4_r1_Neolamprologus-pulcher-daffodil_sm	1970-01-05 01:00:00	14.65761900709242	74.49947371336768	0.3269624951526231	0.015345410226580244	0.5002132483758353	0.5067802982888898	Neolamprologus pulcher daffodil	m	n
1452	FISH20200727_c4_r1_Neolamprologus-pulcher-daffodil_sm	1970-01-05 01:30:00	13.77033892225073	104.49983381342787	0.29908043430090847	0.005040992687790826	0.49958726584408214	0.576367635997278	Neolamprologus pulcher daffodil	m	n
1453	FISH20200727_c4_r1_Neolamprologus-pulcher-daffodil_sm	1970-01-05 02:00:00	14.017478342845225	134.50019389507506	0.2911196055620187	0.030912414824663455	0.4439399832861222	0.5511043783327002	Neolamprologus pulcher daffodil	m	n
1454	FISH20200727_c4_r1_Neolamprologus-pulcher-daffodil_sm	1970-01-05 02:30:00	16.03802995653729	164.4996953077392	0.3491773308957952	0.02271342307905379	0.5154988011080179	0.6006104900092417	Neolamprologus pulcher daffodil	m	n
1455	FISH20200727_c4_r1_Neolamprologus-pulcher-daffodil_sm	1970-01-05 03:00:00	15.677623000437872	194.50005539552404	0.33492133835586085	0.04797252382007534	0.5249712441513326	0.5373648678357025	Neolamprologus pulcher daffodil	m	n
1456	FISH20200727_c4_r1_Neolamprologus-pulcher-daffodil_sm	1970-01-05 03:30:00	21.311246530781098	224.50041548944657	0.3737189075397485	0.015179214447953022	0.5184765317309068	0.5332337245517356	Neolamprologus pulcher daffodil	m	n
1457	FISH20200727_c4_r1_Neolamprologus-pulcher-daffodil_sm	1970-01-05 04:00:00	9.653850860627406	254.4999169021107	0.19228851587169685	0.10719627721455875	0.3061399800524556	0.607800278867196	Neolamprologus pulcher daffodil	m	n
1458	FISH20200727_c4_r1_Neolamprologus-pulcher-daffodil_sm	1970-01-05 04:30:00	12.52935409217171	284.4994183147748	0.2682399867043377	0.13317821727328125	0.4997358655097918	0.5515237966766923	Neolamprologus pulcher daffodil	m	n
1459	FISH20200727_c4_r1_Neolamprologus-pulcher-daffodil_sm	1970-01-05 05:00:00	13.085505505980063	314.4997784179038	0.26733879902503876	0.04077110569465987	0.44037398942500444	0.5139185335183285	Neolamprologus pulcher daffodil	m	n
1460	FISH20200727_c4_r1_Neolamprologus-pulcher-daffodil_sm	1970-01-05 05:30:00	13.509797891290065	344.5001384964822	0.30873635809650435	0.03700626004099496	0.4552257850936036	0.42008840270292835	Neolamprologus pulcher daffodil	m	n
1461	FISH20200727_c4_r1_Neolamprologus-pulcher-daffodil_sm	1970-01-05 06:00:00	12.270898891357893	374.4996399091463	0.2646944767602903	0.02371059775081713	0.3843598393752626	0.3841690330680267	Neolamprologus pulcher daffodil	m	n
1462	FISH20200727_c4_r1_Neolamprologus-pulcher-daffodil_sm	1970-01-05 06:30:00	12.257568358728093	404.5	0.26606470197208065	0.0029913582982495014	0.3824912221964557	0.41270753310675545	Neolamprologus pulcher daffodil	m	n
1463	FISH20200727_c4_r1_Neolamprologus-pulcher-daffodil_sm	1970-01-05 07:00:00	11.7197606449312	434.5003600908537	0.26342030912414827	0.03141100216054512	0.41150274557158456	0.46573342141832497	Neolamprologus pulcher daffodil	m	d
1464	FISH20200727_c4_r1_Neolamprologus-pulcher-daffodil_sm	1970-01-05 07:30:00	28.444087605875673	464.4998615035178	0.5331006592432552	0.0034901113511716804	0.41813386460437196	0.36411545737597667	Neolamprologus pulcher daffodil	m	d
1465	FISH20200727_c4_r1_Neolamprologus-pulcher-daffodil_sm	1970-01-05 08:00:00	23.713507167873765	494.5002215820962	0.5060381121205406	0.0	0.37615132208283975	0.36813995353133105	Neolamprologus pulcher daffodil	m	d
1466	FISH20200727_c4_r1_Neolamprologus-pulcher-daffodil_sm	1970-01-05 08:30:00	18.758210991801583	524.5005816852251	0.410171181651986	0.0	0.39202921155089426	0.34046959236931446	Neolamprologus pulcher daffodil	m	d
1467	FISH20200727_c4_r1_Neolamprologus-pulcher-daffodil_sm	1970-01-05 09:00:00	19.685652633409944	554.5001384964822	0.41560024375380866	0.0	0.42730157039508243	0.35037349596064454	Neolamprologus pulcher daffodil	m	d
1468	FISH20200727_c4_r1_Neolamprologus-pulcher-daffodil_sm	1970-01-05 09:30:00	16.926515135978853	584.4996399091463	0.38640518530829315	0.0	0.39387526181001387	0.3534346771048353	Neolamprologus pulcher daffodil	m	d
1469	FISH20200727_c4_r1_Neolamprologus-pulcher-daffodil_sm	1970-01-05 10:00:00	16.586195445607412	614.5	0.3530356747174828	0.009971194327498338	0.35377279487716606	0.4144427413149999	Neolamprologus pulcher daffodil	m	d
1470	FISH20200727_c4_r1_Neolamprologus-pulcher-daffodil_sm	1970-01-05 10:30:00	14.383951210813075	644.5003600908537	0.31006592432552216	0.0	0.3878565882589029	0.384225487371675	Neolamprologus pulcher daffodil	m	d
1471	FISH20200727_c4_r1_Neolamprologus-pulcher-daffodil_sm	1970-01-05 11:00:00	15.358873736003527	674.4998615035178	0.33931638136391334	0.002769929643787048	0.46998324814653575	0.3627965055502891	Neolamprologus pulcher daffodil	m	d
1472	FISH20200727_c4_r1_Neolamprologus-pulcher-daffodil_sm	1970-01-05 11:30:00	15.86615643673115	704.5001661865721	0.3638931974296477	0.0	0.3511617094994434	0.4372561851710902	Neolamprologus pulcher daffodil	m	d
1473	FISH20200727_c4_r1_Neolamprologus-pulcher-daffodil_sm	1970-01-05 12:00:00	11.188900152849339	734.5005262866323	0.23300648163536647	0.01340645947592931	0.4254779422725584	0.40775838088126237	Neolamprologus pulcher daffodil	m	d
1474	FISH20200727_c4_r1_Neolamprologus-pulcher-daffodil_sm	1970-01-05 12:30:00	13.733133174789469	764.5000276992964	0.2757187967425627	0.00011079718575148191	0.24082247272209586	0.32857352828882824	Neolamprologus pulcher daffodil	m	d
1475	FISH20200727_c4_r1_Neolamprologus-pulcher-daffodil_sm	1970-01-05 13:00:00	13.956227877659199	794.4995291119606	0.2876848928037228	0.0	0.3933845438735508	0.40010016352658656	Neolamprologus pulcher daffodil	m	d
1476	FISH20200727_c4_r1_Neolamprologus-pulcher-daffodil_sm	1970-01-05 13:30:00	13.113649005588343	824.4998892089519	0.2513848881010414	0.0018280522933746953	0.4562151063558495	0.408251516600826	Neolamprologus pulcher daffodil	m	d
1477	FISH20200727_c4_r1_Neolamprologus-pulcher-daffodil_sm	1970-01-05 14:00:00	8.885117757619092	854.5002492936679	0.1473048584565952	0.039831588277657745	0.3951571985970983	0.38929727754420584	Neolamprologus pulcher daffodil	m	d
1478	FISH20200727_c4_r1_Neolamprologus-pulcher-daffodil_sm	1970-01-05 14:30:00	12.072271254969335	884.4997507063321	0.2383247465514376	0.0009971746717633372	0.44638544540735936	0.4013140272963482	Neolamprologus pulcher daffodil	m	d
1479	FISH20200727_c4_r1_Neolamprologus-pulcher-daffodil_sm	1970-01-05 15:00:00	12.642164395405944	914.5001107910481	0.231885663638378	0.033514292045202745	0.5057406442281633	0.42178611288585965	Neolamprologus pulcher daffodil	m	d
1480	FISH20200727_c4_r1_Neolamprologus-pulcher-daffodil_sm	1970-01-05 15:30:00	14.113127939099888	944.5004708880394	0.27200709101988807	0.05163148856019057	0.4836812851077838	0.41001977037090287	Neolamprologus pulcher daffodil	m	d
1481	FISH20200727_c4_r1_Neolamprologus-pulcher-daffodil_sm	1970-01-05 16:00:00	12.48574142972282	974.4999169021107	0.25322696803501193	0.015954794748213395	0.46225961633193763	0.4073872615862718	Neolamprologus pulcher daffodil	m	d
1482	FISH20200727_c4_r1_Neolamprologus-pulcher-daffodil_sm	1970-01-05 16:30:00	16.70468764925998	1004.4994183147749	0.34336047864384245	0.0	0.4214982401236488	0.4157843075911064	Neolamprologus pulcher daffodil	m	d
1483	FISH20200727_c4_r1_Neolamprologus-pulcher-daffodil_sm	1970-01-05 17:00:00	15.245125121509659	1034.4997784179038	0.3026257478395746	0.009417239087081765	0.4396650989043821	0.4022689717153653	Neolamprologus pulcher daffodil	m	d
1484	FISH20200727_c4_r1_Neolamprologus-pulcher-daffodil_sm	1970-01-05 17:30:00	16.23081995747966	1064.5001384964821	0.3128358539693092	0.0028807268295385296	0.48269105635854526	0.362935256351797	Neolamprologus pulcher daffodil	m	d
1485	FISH20200727_c4_r1_Neolamprologus-pulcher-daffodil_sm	1970-01-05 18:00:00	15.950885247292273	1094.4995845105534	0.31737853858511994	0.0028807268295385296	0.49173367033012394	0.38239584533187265	Neolamprologus pulcher daffodil	m	d
1486	FISH20200727_c4_r1_Neolamprologus-pulcher-daffodil_sm	1970-01-05 18:30:00	18.65405333575482	1124.499944604476	0.40638156436959894	0.03805672501661866	0.28524848267695724	0.5200781449504757	Neolamprologus pulcher daffodil	m	d
1487	FISH20200727_c4_r1_Neolamprologus-pulcher-daffodil_sm	1970-01-05 19:00:00	11.082691988461837	1154.500304692261	0.22225915461747273	0.07390172289623843	0.2810785084721737	0.5668493795481944	Neolamprologus pulcher daffodil	m	n
1488	FISH20200727_c4_r1_Neolamprologus-pulcher-daffodil_sm	1970-01-05 19:30:00	9.574500781796566	1184.499750706332	0.18724724392000444	0.061492438092072464	0.3859473732706922	0.5537684364901868	Neolamprologus pulcher daffodil	m	n
1489	FISH20200727_c4_r1_Neolamprologus-pulcher-daffodil_sm	1970-01-05 20:00:00	8.42736238893904	1214.500110791048	0.15660314646576556	0.12181475736760469	0.3814473021497866	0.5772272602615851	Neolamprologus pulcher daffodil	m	n
1490	FISH20200727_c4_r1_Neolamprologus-pulcher-daffodil_sm	1970-01-05 20:30:00	8.784300178718576	1244.5004708880394	0.15888316436762506	0.18120879729654868	0.38170653811621197	0.5889122573237554	Neolamprologus pulcher daffodil	m	n
1491	FISH20200727_c4_r1_Neolamprologus-pulcher-daffodil_sm	1970-01-05 21:00:00	8.647804856629342	1274.4999169021107	0.16220707994016953	0.12486842834192012	0.35467738249041975	0.5911436033381272	Neolamprologus pulcher daffodil	m	n
1492	FISH20200727_c4_r1_Neolamprologus-pulcher-daffodil_sm	1970-01-05 21:30:00	8.460777127480153	1304.4994183147749	0.14896681624286742	0.1712370505789153	0.4130287096510424	0.584855614622555	Neolamprologus pulcher daffodil	m	n
1493	FISH20200727_c4_r1_Neolamprologus-pulcher-daffodil_sm	1970-01-05 22:00:00	8.130824851742823	1334.4997784179038	0.14906935519610015	0.20751163306004874	0.3377327415619843	0.6408868401101594	Neolamprologus pulcher daffodil	m	n
1494	FISH20200727_c4_r1_Neolamprologus-pulcher-daffodil_sm	1970-01-05 22:30:00	8.509348844426572	1364.5001384964821	0.16370284194781454	0.08542463021439256	0.4078602995360134	0.5494367230067608	Neolamprologus pulcher daffodil	m	n
1495	FISH20200727_c4_r1_Neolamprologus-pulcher-daffodil_sm	1970-01-05 23:00:00	10.739504127755966	1394.4995845105534	0.2075231289125256	0.1430945653980389	0.4220242838713917	0.5408916763738502	Neolamprologus pulcher daffodil	m	n
1496	FISH20200727_c4_r1_Neolamprologus-pulcher-daffodil_sm	1970-01-05 23:30:00	9.148284526199905	1424.499944604476	0.17931531132284512	0.06132284511411478	0.3403781189180126	0.5615789562588823	Neolamprologus pulcher daffodil	m	n
1497	FISH20200727_c4_r1_Neolamprologus-pulcher-daffodil_sm	1970-01-06 00:00:00	8.79119976174527	14.500304692260817	0.1725666168079331	0.12176610714087863	0.31911400398205053	0.6022937501692325	Neolamprologus pulcher daffodil	m	n
1498	FISH20200727_c4_r1_Neolamprologus-pulcher-daffodil_sm	1970-01-06 00:30:00	8.890899586041451	44.49975070633206	0.1738407844440751	0.08658800066478312	0.409043654198338	0.5970073456546358	Neolamprologus pulcher daffodil	m	n
1499	FISH20200727_c4_r1_Neolamprologus-pulcher-daffodil_sm	1970-01-06 01:00:00	10.420075443594977	74.50011079104809	0.2172058497673388	0.0663638378019056	0.4405145290566235	0.5829109528129568	Neolamprologus pulcher daffodil	m	n
1500	FISH20200727_c4_r1_Neolamprologus-pulcher-daffodil_sm	1970-01-06 01:30:00	8.488905380452072	104.50047088803944	0.15450667553044153	0.18087640573929423	0.3318206945783468	0.6462207974267267	Neolamprologus pulcher daffodil	m	n
1501	FISH20200727_c4_r1_Neolamprologus-pulcher-daffodil_sm	1970-01-06 02:00:00	10.75107662623662	134.49997230070358	0.21400476427898732	0.05717134784776467	0.42299643809549636	0.5695087759568959	Neolamprologus pulcher daffodil	m	n
1502	FISH20200727_c4_r1_Neolamprologus-pulcher-daffodil_sm	1970-01-06 02:30:00	12.193674525841745	164.49947371336768	0.24907207356933134	0.03351614868982328	0.4754284738266316	0.5321531694081497	Neolamprologus pulcher daffodil	m	n
1503	FISH20200727_c4_r1_Neolamprologus-pulcher-daffodil_sm	1970-01-06 03:00:00	12.810690007252045	194.49977841790383	0.27154885885220476	0.025758918679370708	0.5064279058863351	0.5578636057865187	Neolamprologus pulcher daffodil	m	n
1504	FISH20200727_c4_r1_Neolamprologus-pulcher-daffodil_sm	1970-01-06 03:30:00	13.600784784018803	224.50013849648218	0.2748324192565509	0.04603623067974073	0.4779820066748481	0.5400356277806444	Neolamprologus pulcher daffodil	m	n
1505	FISH20200727_c4_r1_Neolamprologus-pulcher-daffodil_sm	1970-01-06 04:00:00	10.12637426084119	254.4996399091463	0.1989917456096615	0.029361254224142708	0.39430248510372756	0.6769181390147126	Neolamprologus pulcher daffodil	m	n
1506	FISH20200727_c4_r1_Neolamprologus-pulcher-daffodil_sm	1970-01-06 04:30:00	11.345780594481383	284.5	0.21222025260358962	0.07594726346111234	0.47222659148019597	0.6312929191106549	Neolamprologus pulcher daffodil	m	n
1507	FISH20200727_c4_r1_Neolamprologus-pulcher-daffodil_sm	1970-01-06 05:00:00	13.450332203912843	314.5003600908537	0.24353221428175725	0.036784665669492	0.4064889014011598	0.6344671635485709	Neolamprologus pulcher daffodil	m	n
1508	FISH20200727_c4_r1_Neolamprologus-pulcher-daffodil_sm	1970-01-06 05:30:00	13.8790677268628	344.4998615035178	0.2952745000276993	0.054013628053847434	0.37347264533185126	0.5379898609309175	Neolamprologus pulcher daffodil	m	n
1509	FISH20200727_c4_r1_Neolamprologus-pulcher-daffodil_sm	1970-01-06 06:00:00	11.545612656141715	374.50016618657213	0.21111234212275648	0.058996233104365164	0.40796773001785985	0.6377653147509037	Neolamprologus pulcher daffodil	m	n
1510	FISH20200727_c4_r1_Neolamprologus-pulcher-daffodil_sm	1970-01-06 06:30:00	15.047970121050703	404.5005262866323	0.2730042656916514	0.16929809982826435	0.3755975306157626	0.6301983070885583	Neolamprologus pulcher daffodil	m	n
1511	FISH20200727_c4_r1_Neolamprologus-pulcher-daffodil_sm	1970-01-06 07:00:00	13.381476505982656	434.5000276992964	0.2637527006814027	0.10353997008475985	0.44225569997408115	0.6703239053871377	Neolamprologus pulcher daffodil	m	d
1512	FISH20200727_c4_r1_Neolamprologus-pulcher-daffodil_sm	1970-01-06 07:30:00	31.524325431848627	464.49952911196056	0.5408564622458589	0.0	0.39644229129625624	0.4031508761994716	Neolamprologus pulcher daffodil	m	d
1513	FISH20200727_c4_r1_Neolamprologus-pulcher-daffodil_sm	1970-01-06 08:00:00	19.883953759039944	494.4998892089519	0.3994017283403501	0.0	0.32596936809671456	0.39033621356937315	Neolamprologus pulcher daffodil	m	d
1514	FISH20200727_c4_r1_Neolamprologus-pulcher-daffodil_sm	1970-01-06 08:30:00	16.86420238363111	524.5002492936679	0.35117168023932194	0.0	0.3273078107588841	0.36118447679561294	Neolamprologus pulcher daffodil	m	d
1515	FISH20200727_c4_r1_Neolamprologus-pulcher-daffodil_sm	1970-01-06 09:00:00	17.96026846470465	554.4996953077392	0.3810315217993463	0.0	0.3773763243082338	0.3719233403270104	Neolamprologus pulcher daffodil	m	d
1516	FISH20200727_c4_r1_Neolamprologus-pulcher-daffodil_sm	1970-01-06 09:30:00	16.24947012382582	584.500055395524	0.3462774207844006	0.0	0.4152482019491536	0.3958394235288287	Neolamprologus pulcher daffodil	m	d
1517	FISH20200727_c4_r1_Neolamprologus-pulcher-daffodil_sm	1970-01-06 10:00:00	16.569649441583344	614.5004154894466	0.358650490277547	0.0	0.45053872166978715	0.45948476348237066	Neolamprologus pulcher daffodil	m	d
1518	FISH20200727_c4_r1_Neolamprologus-pulcher-daffodil_sm	1970-01-06 10:30:00	14.625113868429677	644.4999169021107	0.3075729876461138	0.0	0.44146793540966744	0.48943380384628293	Neolamprologus pulcher daffodil	m	d
1519	FISH20200727_c4_r1_Neolamprologus-pulcher-daffodil_sm	1970-01-06 11:00:00	16.28036030978082	674.5002215820962	0.3394083758032351	0.001661865721249723	0.37858828971480424	0.44860649605950154	Neolamprologus pulcher daffodil	m	d
1520	FISH20200727_c4_r1_Neolamprologus-pulcher-daffodil_sm	1970-01-06 11:30:00	14.657183236299497	704.5005816852251	0.30574483408121433	0.0005539859287574095	0.37937268814605546	0.41824366039195776	Neolamprologus pulcher daffodil	m	d
1521	FISH20200727_c4_r1_Neolamprologus-pulcher-daffodil_sm	1970-01-06 12:00:00	13.471987372211853	734.5000830978893	0.283142208187912	0.0	0.4311765290746822	0.4364901229166974	Neolamprologus pulcher daffodil	m	d
1522	FISH20200727_c4_r1_Neolamprologus-pulcher-daffodil_sm	1970-01-06 12:30:00	14.68457512972511	764.4995845105534	0.3287352501246468	0.001274167636142042	0.3725017005629689	0.4679578982839424	Neolamprologus pulcher daffodil	m	d
1523	FISH20200727_c4_r1_Neolamprologus-pulcher-daffodil_sm	1970-01-06 13:00:00	13.498220302727159	794.499944604476	0.3068358076667405	0.01828052293374695	0.4168704229046433	0.44495304546209163	Neolamprologus pulcher daffodil	m	d
1524	FISH20200727_c4_r1_Neolamprologus-pulcher-daffodil_sm	1970-01-06 13:30:00	12.19321539497287	824.5002492936679	0.2456373608110354	0.04442967148634425	0.38124820256688197	0.34252680710859973	Neolamprologus pulcher daffodil	m	d
1525	FISH20200727_c4_r1_Neolamprologus-pulcher-daffodil_sm	1970-01-06 14:00:00	13.42903464319048	854.4997507063321	0.2890144590327406	0.018170738463243033	0.3796016017872728	0.40277229478003024	Neolamprologus pulcher daffodil	m	d
1526	FISH20200727_c4_r1_Neolamprologus-pulcher-daffodil_sm	1970-01-06 14:30:00	16.525863611458387	884.500055395524	0.372091734987813	0.0	0.41510598438810475	0.4715908774750383	Neolamprologus pulcher daffodil	m	d
1527	FISH20200727_c4_r1_Neolamprologus-pulcher-daffodil_sm	1970-01-06 15:00:00	13.353020259922152	914.5004154894466	0.29987258323638577	0.002271342307905379	0.4313904893224485	0.4251620408841508	Neolamprologus pulcher daffodil	m	d
1528	FISH20200727_c4_r1_Neolamprologus-pulcher-daffodil_sm	1970-01-06 15:30:00	13.670490457566281	944.4999169021107	0.2987092127859952	0.002769929643787048	0.43832531434831706	0.4591135969814986	Neolamprologus pulcher daffodil	m	d
1529	FISH20200727_c4_r1_Neolamprologus-pulcher-daffodil_sm	1970-01-06 16:00:00	15.602782791880479	974.5002215820962	0.33298249501440286	0.0043208508752492795	0.4406064132751529	0.4357521067212509	Neolamprologus pulcher daffodil	m	d
1530	FISH20200727_c4_r1_Neolamprologus-pulcher-daffodil_sm	1970-01-06 16:30:00	16.334570648031693	1004.5005816852251	0.36912082433106197	0.0	0.3886404885277259	0.47172849226918667	Neolamprologus pulcher daffodil	m	d
1531	FISH20200727_c4_r1_Neolamprologus-pulcher-daffodil_sm	1970-01-06 17:00:00	16.89372327894297	1034.5000830978893	0.3804775358705889	0.0	0.40922967021358897	0.4104476042413375	Neolamprologus pulcher daffodil	m	d
1532	FISH20200727_c4_r1_Neolamprologus-pulcher-daffodil_sm	1970-01-06 17:30:00	15.314429548364203	1064.4995291119606	0.3529998338042214	0.0	0.379586591986701	0.40679119148431064	Neolamprologus pulcher daffodil	m	d
1533	FISH20200727_c4_r1_Neolamprologus-pulcher-daffodil_sm	1970-01-06 18:00:00	14.466667923343374	1094.499889208952	0.3443385774429426	0.0	0.4603167339219428	0.43574587839399076	Neolamprologus pulcher daffodil	m	d
1534	FISH20200727_c4_r1_Neolamprologus-pulcher-daffodil_sm	1970-01-06 18:30:00	22.44604744014869	1124.500193895075	0.5172566616807933	0.00753420863110077	0.3563751603118785	0.5156773315523452	Neolamprologus pulcher daffodil	m	d
1535	FISH20200727_c4_r1_Neolamprologus-pulcher-daffodil_sm	1970-01-06 19:00:00	14.354726030327727	1154.499695307739	0.3390947869924104	0.0	0.35432548891401583	0.5038044300491002	Neolamprologus pulcher daffodil	m	n
1536	FISH20200727_c4_r1_Neolamprologus-pulcher-daffodil_sm	1970-01-06 19:30:00	12.73104261165715	1184.5	0.3037336583204077	0.0017172612452913804	0.38056028554517823	0.5664029624433311	Neolamprologus pulcher daffodil	m	n
1537	FISH20200727_c4_r1_Neolamprologus-pulcher-daffodil_sm	1970-01-06 20:00:00	12.495752769532942	1214.5003600908537	0.2625893302310121	0.01634258489834358	0.5159116652827767	0.5799423432312824	Neolamprologus pulcher daffodil	m	n
1538	FISH20200727_c4_r1_Neolamprologus-pulcher-daffodil_sm	1970-01-06 20:30:00	11.288446883909144	1244.4998615035179	0.23849094233006482	0.06354218602847488	0.36694109865160424	0.5633377329256036	Neolamprologus pulcher daffodil	m	n
1539	FISH20200727_c4_r1_Neolamprologus-pulcher-daffodil_sm	1970-01-06 21:00:00	11.150291488702928	1274.5002215820962	0.2314978949700864	0.027808553068912032	0.43167888939796034	0.5310680704174077	Neolamprologus pulcher daffodil	m	n
1540	FISH20200727_c4_r1_Neolamprologus-pulcher-daffodil_sm	1970-01-06 21:30:00	10.639244278611214	1304.5005262866323	0.2226469447676029	0.03268516979668716	0.4825743029608668	0.5096889157849318	Neolamprologus pulcher daffodil	m	n
1541	FISH20200727_c4_r1_Neolamprologus-pulcher-daffodil_sm	1970-01-06 22:00:00	10.970158280240335	1334.5000276992964	0.24735471719018337	0.021827045593041938	0.5134283724589913	0.5135098039361937	Neolamprologus pulcher daffodil	m	n
1542	FISH20200727_c4_r1_Neolamprologus-pulcher-daffodil_sm	1970-01-06 22:30:00	10.56713220094006	1364.4995291119606	0.2181596587446679	0.00027699296437870476	0.4545257917953709	0.5167876368227141	Neolamprologus pulcher daffodil	m	n
1543	FISH20200727_c4_r1_Neolamprologus-pulcher-daffodil_sm	1970-01-06 23:00:00	10.185023435918904	1394.4998338134278	0.2004210059827166	0.04752935962774208	0.4237131309035886	0.5596237178296174	Neolamprologus pulcher daffodil	m	n
1544	FISH20200727_c4_r1_Neolamprologus-pulcher-daffodil_sm	1970-01-06 23:30:00	9.202652563810313	1424.500193895075	0.17605672815910475	0.03069082045316049	0.39322923112646635	0.55050432593452	Neolamprologus pulcher daffodil	m	n
1545	FISH20200727_c4_r1_Neolamprologus-pulcher-daffodil_sm	1970-01-07 00:00:00	9.193754199929232	14.499695307739183	0.1671929532989862	0.043266301035953685	0.3436112188901285	0.6113057721607444	Neolamprologus pulcher daffodil	m	n
1546	FISH20200727_c4_r1_Neolamprologus-pulcher-daffodil_sm	1970-01-07 00:30:00	9.682171129627132	44.50005539552404	0.19526922224684246	0.042488366939951255	0.32557047746441403	0.5645306930948961	Neolamprologus pulcher daffodil	m	n
1547	FISH20200727_c4_r1_Neolamprologus-pulcher-daffodil_sm	1970-01-07 01:00:00	9.448174810564138	74.50041548944657	0.1830369508614481	0.026369730208852697	0.38159338354353006	0.5211902723051888	Neolamprologus pulcher daffodil	m	n
1548	FISH20200727_c4_r1_Neolamprologus-pulcher-daffodil_sm	1970-01-07 01:30:00	9.11279309539146	104.49991690211068	0.17672151127361366	0.06825106642291286	0.4223536751180044	0.5096287971325839	Neolamprologus pulcher daffodil	m	n
1549	FISH20200727_c4_r1_Neolamprologus-pulcher-daffodil_sm	1970-01-07 02:00:00	9.267138940104353	134.50022158209617	0.17626855750055395	0.07400842011965433	0.42893600734778325	0.48244297241949574	Neolamprologus pulcher daffodil	m	n
1550	FISH20200727_c4_r1_Neolamprologus-pulcher-daffodil_sm	1970-01-07 02:30:00	8.818221263676696	164.5005816852252	0.1686887153066312	0.06631211567226192	0.3599628582973623	0.615296023498928	Neolamprologus pulcher daffodil	m	n
1551	FISH20200727_c4_r1_Neolamprologus-pulcher-daffodil_sm	1970-01-07 03:00:00	8.997177439461232	194.5000830978893	0.16874411389950694	0.01966650047088804	0.32200142793355513	0.5870662172176341	Neolamprologus pulcher daffodil	m	n
1552	FISH20200727_c4_r1_Neolamprologus-pulcher-daffodil_sm	1970-01-07 03:30:00	10.07480786157146	224.49958451055343	0.2071907373552712	0.006647831145088915	0.3783648885647048	0.5686320249079819	Neolamprologus pulcher daffodil	m	n
1553	FISH20200727_c4_r1_Neolamprologus-pulcher-daffodil_sm	1970-01-07 04:00:00	9.413175536285074	254.49994460447596	0.17117216928872148	0.053124307555949477	0.3659417067650212	0.638572213903237	Neolamprologus pulcher daffodil	m	n
1554	FISH20200727_c4_r1_Neolamprologus-pulcher-daffodil_sm	1970-01-07 04:30:00	9.327616666731538	284.50030469226084	0.17528114785884438	0.09800011079718575	0.37054904720313464	0.5345397681158991	Neolamprologus pulcher daffodil	m	n
1555	FISH20200727_c4_r1_Neolamprologus-pulcher-daffodil_sm	1970-01-07 05:00:00	11.002514604286757	314.4998061049249	0.22951637028419478	0.06359758462135062	0.3792263021024274	0.5280719225500284	Neolamprologus pulcher daffodil	m	n
1556	FISH20200727_c4_r1_Neolamprologus-pulcher-daffodil_sm	1970-01-07 05:30:00	9.34984678181121	344.50016618657213	0.18851096831376024	0.02958120983824507	0.3001899812241628	0.5429342241270813	Neolamprologus pulcher daffodil	m	n
1557	FISH20200727_c4_r1_Neolamprologus-pulcher-daffodil_sm	1970-01-07 06:00:00	9.668893208107722	374.5005262866323	0.19849315827377984	0.019389507506509335	0.3411849319684916	0.6219362156003755	Neolamprologus pulcher daffodil	m	n
1558	FISH20200727_c4_r1_Neolamprologus-pulcher-daffodil_sm	1970-01-07 06:30:00	6.23115503429315	404.5000276992964	0.11406570273115063	0.36762506232341696	0.2847134065773455	0.7525515026806177	Neolamprologus pulcher daffodil	m	n
1559	FISH20200727_c4_r1_Neolamprologus-pulcher-daffodil_sm	1970-01-07 07:00:00	8.883207748335444	434.4994737133677	0.18137499307517588	0.08154672871309068	0.3689582590830538	0.5860176404356502	Neolamprologus pulcher daffodil	m	d
1560	FISH20200727_c4_r1_Neolamprologus-pulcher-daffodil_sm	1970-01-07 07:30:00	19.933048882602947	464.49983381342787	0.42394194549080433	0.0	0.367847878698203	0.374201187000476	Neolamprologus pulcher daffodil	m	d
1561	FISH20200727_c4_r1_Neolamprologus-pulcher-daffodil_sm	1970-01-07 08:00:00	13.94598427562195	494.5001938950751	0.32928923605340427	0.0	0.4956122406176038	0.4044332108255531	Neolamprologus pulcher daffodil	m	d
1562	FISH20200727_c4_r1_Neolamprologus-pulcher-daffodil_sm	1970-01-07 08:30:00	13.981137747222988	524.4996953077392	0.3182649160711318	0.0	0.4354026171879034	0.47143444586637717	Neolamprologus pulcher daffodil	m	d
1563	FISH20200727_c4_r1_Neolamprologus-pulcher-daffodil_sm	1970-01-07 09:00:00	14.363269922809488	554.500055395524	0.29935741192111676	0.004597828495457567	0.44851695598297064	0.494519860468419	Neolamprologus pulcher daffodil	m	d
1564	FISH20200727_c4_r1_Neolamprologus-pulcher-daffodil_sm	1970-01-07 09:30:00	12.573098018202673	584.5004154894466	0.2826436208520304	0.01844773142762174	0.4498824908097932	0.5312397572370771	Neolamprologus pulcher daffodil	m	d
1565	FISH20200727_c4_r1_Neolamprologus-pulcher-daffodil_sm	1970-01-07 10:00:00	11.32470526758869	606.757308265505	0.23948182964576406	0.0	0.48378625454409374	0.5057384083485063	Neolamprologus pulcher daffodil	m	d
1566	FISH20200803_c1_r0_Neolamprologus-pulcher-daffodil_sf	1970-01-02 00:00:00	6.808866180153817	14.499695307739183	0.03811423189850978	0.7599024984765387	0.1249895124040667	0.8351039425851944	Neolamprologus pulcher daffodil	f	n
1567	FISH20200803_c1_r0_Neolamprologus-pulcher-daffodil_sf	1970-01-02 00:30:00	7.692798235027568	44.5	0.07688898736982051	0.48111012630179484	0.11214407372261172	0.7197650319525568	Neolamprologus pulcher daffodil	f	n
1568	FISH20200803_c1_r0_Neolamprologus-pulcher-daffodil_sf	1970-01-02 01:00:00	9.286995091645156	74.5001384964822	0.11218215057337544	0.37571325688327517	0.1544691409765778	0.7027522827211242	Neolamprologus pulcher daffodil	f	n
1569	FISH20200803_c1_r0_Neolamprologus-pulcher-daffodil_sf	1970-01-02 01:30:00	9.226896909947289	104.49958451055343	0.09921887984045205	0.5309401141211013	0.16518043883714265	0.6984919878809823	Neolamprologus pulcher daffodil	f	n
1570	FISH20200803_c1_r0_Neolamprologus-pulcher-daffodil_sf	1970-01-02 02:00:00	8.0787331665706	134.49977841790383	0.07616884555727897	0.628074451584312	0.161431869928097	0.7854792337004437	Neolamprologus pulcher daffodil	f	n
1571	FISH20200803_c1_r0_Neolamprologus-pulcher-daffodil_sf	1970-01-02 02:30:00	6.748964459031443	164.50002769929642	0.041881336214060164	0.6882721178882056	0.12964409816309616	0.8248618351290989	Neolamprologus pulcher daffodil	f	n
1572	FISH20200803_c1_r0_Neolamprologus-pulcher-daffodil_sf	1970-01-02 03:00:00	6.125034476729022	194.50022158209617	0.03428982938178595	0.796255262574784	0.11579420723384844	0.8262976466524926	Neolamprologus pulcher daffodil	f	n
1573	FISH20200803_c1_r0_Neolamprologus-pulcher-daffodil_sf	1970-01-02 03:30:00	8.137289070532384	224.50041548944657	0.11112957730873636	0.4836851143980943	0.15445394594988526	0.8095052902766324	Neolamprologus pulcher daffodil	f	n
1574	FISH20200803_c1_r0_Neolamprologus-pulcher-daffodil_sf	1970-01-02 04:00:00	6.692451423923583	254.49986150351782	0.06714309456539803	0.6043986482743339	0.1287371036923918	0.8117417147543146	Neolamprologus pulcher daffodil	f	n
1575	FISH20200803_c1_r0_Neolamprologus-pulcher-daffodil_sf	1970-01-02 04:30:00	8.655425581612306	284.5	0.11372701085752271	0.45474185685796586	0.14152814080269754	0.7646589210160241	Neolamprologus pulcher daffodil	f	n
1576	FISH20200803_c1_r0_Neolamprologus-pulcher-daffodil_sf	1970-01-02 05:00:00	5.7169483624949775	314.50030469226084	0.04703340535150407	0.6369730208852695	0.11695884149087041	0.8429600063484356	Neolamprologus pulcher daffodil	f	n
1577	FISH20200803_c1_r0_Neolamprologus-pulcher-daffodil_sf	1970-01-02 05:30:00	10.067966080033562	344.4996399091463	0.14929920780012187	0.5829593928314221	0.19404020121072676	0.8412762098993403	Neolamprologus pulcher daffodil	f	n
1578	FISH20200803_c1_r0_Neolamprologus-pulcher-daffodil_sf	1970-01-02 06:00:00	6.737032630993977	374.49983381342787	0.06774872590294705	0.4467649013959672	0.12391713391586129	0.8443107006640777	Neolamprologus pulcher daffodil	f	n
1579	FISH20200803_c1_r0_Neolamprologus-pulcher-daffodil_sf	1970-01-02 06:30:00	6.861450345258026	404.5001384964822	0.08243310619910255	0.5230181153398704	0.133429618496385	0.8158286003948666	Neolamprologus pulcher daffodil	f	n
1580	FISH20200803_c1_r0_Neolamprologus-pulcher-daffodil_sf	1970-01-02 07:00:00	5.071202128545913	434.5002215820962	0.055617106137824064	0.6589297584755152	0.11587785246806744	0.8401980871119434	Neolamprologus pulcher daffodil	f	d
1581	FISH20200803_c1_r0_Neolamprologus-pulcher-daffodil_sf	1970-01-02 07:30:00	25.08137085448722	464.5005816852252	0.43033626945875575	0.3852418148579026	0.29598936266728876	0.7864657986513377	Neolamprologus pulcher daffodil	f	d
1582	FISH20200803_c1_r0_Neolamprologus-pulcher-daffodil_sf	1970-01-02 08:00:00	37.45974856859464	494.4998615035178	0.6565841227632818	0.014182039776189684	0.3680749852069661	0.6507943586026324	Neolamprologus pulcher daffodil	f	d
1583	FISH20200803_c1_r0_Neolamprologus-pulcher-daffodil_sf	1970-01-02 08:30:00	17.22986798163896	524.5001107910481	0.37896077996897853	0.019056060270330157	0.17338558174934232	0.7229751115452564	Neolamprologus pulcher daffodil	f	d
1584	FISH20200803_c1_r0_Neolamprologus-pulcher-daffodil_sf	1970-01-02 09:00:00	19.012176894814424	554.5003600908537	0.4145476704891696	0.0007201817073846324	0.22736922319129416	0.7054861902751811	Neolamprologus pulcher daffodil	f	d
1585	FISH20200803_c1_r0_Neolamprologus-pulcher-daffodil_sf	1970-01-02 09:30:00	13.280602362582298	584.4996399091463	0.32308459365132125	0.15062877402913966	0.26483992587713223	0.7871052882769158	Neolamprologus pulcher daffodil	f	d
1586	FISH20200803_c1_r0_Neolamprologus-pulcher-daffodil_sf	1970-01-02 10:00:00	15.761071319923719	614.499944604476	0.3417349878129847	0.0	0.29162108157720934	0.7494722897255823	Neolamprologus pulcher daffodil	f	d
1587	FISH20200803_c1_r0_Neolamprologus-pulcher-daffodil_sf	1970-01-02 10:30:00	15.868514448848371	644.5001384964822	0.35311063098997286	0.0	0.280240887533633	0.705649265006315	Neolamprologus pulcher daffodil	f	d
1588	FISH20200803_c1_r0_Neolamprologus-pulcher-daffodil_sf	1970-01-02 11:00:00	13.39059558722597	674.4994737133677	0.28103706165863385	0.043321699628829424	0.3080607461628432	0.734256799266972	Neolamprologus pulcher daffodil	f	d
1589	FISH20200803_c1_r0_Neolamprologus-pulcher-daffodil_sf	1970-01-02 11:30:00	12.296574114222466	704.4997784179038	0.28500997119432747	0.0268114336361622	0.35570048041567315	0.7076043490427718	Neolamprologus pulcher daffodil	f	d
1590	FISH20200803_c1_r0_Neolamprologus-pulcher-daffodil_sf	1970-01-02 12:00:00	11.288471361478189	734.4998615035178	0.20785552046978006	0.035676693811977175	0.26327957127377205	0.7551389361742031	Neolamprologus pulcher daffodil	f	d
1591	FISH20200803_c1_r0_Neolamprologus-pulcher-daffodil_sf	1970-01-02 12:30:00	11.90137052489495	764.5002215820962	0.23986261910037668	0.0	0.3281293654081485	0.7255696636425364	Neolamprologus pulcher daffodil	f	d
1592	FISH20200803_c1_r0_Neolamprologus-pulcher-daffodil_sf	1970-01-02 13:00:00	10.715874458311944	794.5003600908537	0.22951637028419478	0.0	0.32954615706384427	0.7125186905229146	Neolamprologus pulcher daffodil	f	d
1593	FISH20200803_c1_r0_Neolamprologus-pulcher-daffodil_sf	1970-01-02 13:30:00	13.918391191316953	824.4997507063321	0.26691042047531993	0.027477702066367515	0.3284329464263492	0.6872702096277452	Neolamprologus pulcher daffodil	f	d
1594	FISH20200803_c1_r0_Neolamprologus-pulcher-daffodil_sf	1970-01-02 14:00:00	14.18414469877713	854.5	0.25121870152891645	0.0037668956348327056	0.28276694420626913	0.673694460135505	Neolamprologus pulcher daffodil	f	d
1595	FISH20200803_c1_r0_Neolamprologus-pulcher-daffodil_sf	1970-01-02 14:30:00	11.985525994198113	884.5001384964822	0.26031798792310673	0.01673037504847377	0.3361518872855412	0.7378610759343011	Neolamprologus pulcher daffodil	f	d
1596	FISH20200803_c1_r0_Neolamprologus-pulcher-daffodil_sf	1970-01-02 15:00:00	18.256374280720706	914.4996399091463	0.38097612320647056	0.003767104315550385	0.33422382556989966	0.7061418703345188	Neolamprologus pulcher daffodil	f	d
1597	FISH20200803_c1_r0_Neolamprologus-pulcher-daffodil_sf	1970-01-02 15:30:00	13.321093710449665	944.4997784179038	0.31265233769111456	0.0	0.2900624945808786	0.6950032066986408	Neolamprologus pulcher daffodil	f	d
1598	FISH20200803_c1_r0_Neolamprologus-pulcher-daffodil_sf	1970-01-02 16:00:00	15.883556888966448	974.5000276992964	0.3138884272339483	0.009750152346130409	0.2452723724005815	0.7040842937706677	Neolamprologus pulcher daffodil	f	d
1599	FISH20200803_c1_r0_Neolamprologus-pulcher-daffodil_sf	1970-01-02 16:30:00	21.963865632755798	1004.5002215820962	0.3369155772213605	0.01229780633724795	0.2396849805130206	0.7516344883388818	Neolamprologus pulcher daffodil	f	d
1600	FISH20200803_c1_r0_Neolamprologus-pulcher-daffodil_sf	1970-01-02 17:00:00	15.852551848800058	1034.5004154894466	0.2944989197274389	0.04298930807157498	0.22544540543257444	0.8070660642016162	Neolamprologus pulcher daffodil	f	d
1601	FISH20200803_c1_r0_Neolamprologus-pulcher-daffodil_sf	1970-01-02 17:30:00	19.7596584668442	1064.4998615035179	0.36840064262367733	0.008032795966982439	0.3012105808011722	0.7799991298635254	Neolamprologus pulcher daffodil	f	d
1602	FISH20200803_c1_r0_Neolamprologus-pulcher-daffodil_sf	1970-01-02 18:00:00	15.29484454077832	1094.5	0.2995235984932417	0.0032129403944161313	0.27352254294536404	0.6873885977806616	Neolamprologus pulcher daffodil	f	d
1603	FISH20200803_c1_r0_Neolamprologus-pulcher-daffodil_sf	1970-01-02 18:30:00	11.46696820632346	1124.500304692261	0.25073403135560357	0.22159437150296382	0.1956124132062707	0.8066973198813988	Neolamprologus pulcher daffodil	f	d
1604	FISH20200803_c1_r0_Neolamprologus-pulcher-daffodil_sf	1970-01-02 19:00:00	5.1789826499467235	1154.4996399091463	0.10581131239266522	0.5769209462079663	0.12732702007414717	0.8481236971483457	Neolamprologus pulcher daffodil	f	n
1605	FISH20200803_c1_r0_Neolamprologus-pulcher-daffodil_sf	1970-01-02 19:30:00	5.890599765052339	1184.4998338134278	0.08636162198094394	0.4110347883890982	0.10966477278201024	0.8325113859908191	Neolamprologus pulcher daffodil	f	n
1606	FISH20200803_c1_r0_Neolamprologus-pulcher-daffodil_sf	1970-01-02 20:00:00	5.708515790441613	1214.5001384964821	0.06886045094454601	0.6246191346739792	0.12184231588955212	0.8323773507086648	Neolamprologus pulcher daffodil	f	n
1607	FISH20200803_c1_r0_Neolamprologus-pulcher-daffodil_sf	1970-01-02 20:30:00	7.657671182415248	1244.4994183147749	0.07783502299041604	0.5490554539914686	0.14177423226783442	0.7910071178088793	Neolamprologus pulcher daffodil	f	n
1608	FISH20200803_c1_r0_Neolamprologus-pulcher-daffodil_sf	1970-01-02 21:00:00	8.346999944243489	1274.9987476145038	0.09309398854961833	0.4476979961832061	0.21436724497662785	0.7696262638649949	Neolamprologus pulcher daffodil	f	n
1609	FISH20200803_c1_r0_Neolamprologus-pulcher-daffodil_sf	1970-01-02 21:30:00	7.450372406106184	1304.5002215820962	0.0887436295147352	0.5070352315532904	0.21645113592937223	0.755564259328044	Neolamprologus pulcher daffodil	f	n
1610	FISH20200803_c1_r0_Neolamprologus-pulcher-daffodil_sf	1970-01-02 22:00:00	9.438796071659239	1334.5003600908537	0.13345521023765997	0.3419201152290732	0.2053612278183692	0.7300016787189681	Neolamprologus pulcher daffodil	f	n
1611	FISH20200803_c1_r0_Neolamprologus-pulcher-daffodil_sf	1970-01-02 22:30:00	8.462465142348723	1364.499750706332	0.11301312946651156	0.4295606891584954	0.22452562947654625	0.6912345121269724	Neolamprologus pulcher daffodil	f	n
1612	FISH20200803_c1_r0_Neolamprologus-pulcher-daffodil_sf	1970-01-02 23:00:00	11.085488173803016	1394.5	0.19914690892975848	0.2673941945490804	0.2688273028481288	0.6761877398522105	Neolamprologus pulcher daffodil	f	n
1613	FISH20200803_c1_r0_Neolamprologus-pulcher-daffodil_sf	1970-01-02 23:30:00	10.042346146767327	1424.500193895075	0.14614148800620463	0.3434158772367182	0.27155012789849153	0.6337729500663902	Neolamprologus pulcher daffodil	f	n
1614	FISH20200803_c1_r0_Neolamprologus-pulcher-daffodil_sf	1970-01-03 00:00:00	11.349788682109025	14.499639909146307	0.19727438923051355	0.19677580189463187	0.3624850664662663	0.6135400533126942	Neolamprologus pulcher daffodil	f	n
1615	FISH20200803_c1_r0_Neolamprologus-pulcher-daffodil_sf	1970-01-03 00:30:00	9.080919572300376	44.49977841790383	0.12735430977177045	0.23055617106137824	0.26333672329856206	0.6458872984565204	Neolamprologus pulcher daffodil	f	n
1616	FISH20200803_c1_r0_Neolamprologus-pulcher-daffodil_sf	1970-01-03 01:00:00	7.8149039623867855	74.50008309788932	0.07102099606669991	0.546617915904936	0.2372316279398348	0.6959136775484493	Neolamprologus pulcher daffodil	f	n
1617	FISH20200803_c1_r0_Neolamprologus-pulcher-daffodil_sf	1970-01-03 01:30:00	8.544303418735156	104.50022158209617	0.0947263461112342	0.4634389541325061	0.2216777839060717	0.7195182878049714	Neolamprologus pulcher daffodil	f	n
1618	FISH20200803_c1_r0_Neolamprologus-pulcher-daffodil_sf	1970-01-03 02:00:00	8.718619351644985	134.50047088803944	0.12032574372610935	0.35122707883219767	0.2456184614921275	0.603198424814813	Neolamprologus pulcher daffodil	f	n
1619	FISH20200803_c1_r0_Neolamprologus-pulcher-daffodil_sf	1970-01-03 02:30:00	8.817729645431017	164.49986150351782	0.11949476483297325	0.3427510941222093	0.2144202666987085	0.6521605855046241	Neolamprologus pulcher daffodil	f	n
1620	FISH20200803_c1_r0_Neolamprologus-pulcher-daffodil_sf	1970-01-03 03:00:00	8.776641304205485	194.50005539552404	0.10608242853977398	0.3914801684023931	0.2291268762223139	0.6325782637326298	Neolamprologus pulcher daffodil	f	n
1621	FISH20200803_c1_r0_Neolamprologus-pulcher-daffodil_sf	1970-01-03 03:30:00	17.64620779206088	224.5003600908537	0.29992798182926156	0.19766217938064373	0.35238196888204365	0.6561505269065	Neolamprologus pulcher daffodil	f	n
1622	FISH20200803_c1_r0_Neolamprologus-pulcher-daffodil_sf	1970-01-03 04:00:00	31.144204049303493	254.4996399091463	0.477979059331893	0.021716248407290455	0.30668157567389953	0.6047234104663745	Neolamprologus pulcher daffodil	f	n
1623	FISH20200803_c1_r0_Neolamprologus-pulcher-daffodil_sf	1970-01-03 04:30:00	7.4999312128409095	284.49994460447596	0.0838134278750277	0.48820075337912694	0.22585583074017643	0.7311794357250609	Neolamprologus pulcher daffodil	f	n
1624	FISH20200803_c1_r0_Neolamprologus-pulcher-daffodil_sf	1970-01-03 05:00:00	8.37519354247216	314.5001384964822	0.11738961830369508	0.48795080604952634	0.256474772988431	0.7397057204783403	Neolamprologus pulcher daffodil	f	n
1625	FISH20200803_c1_r0_Neolamprologus-pulcher-daffodil_sf	1970-01-03 05:30:00	7.830042615232386	344.49952911196056	0.09174006980222703	0.41848097058334716	0.22557935687853795	0.7496458911539824	Neolamprologus pulcher daffodil	f	n
1626	FISH20200803_c1_r0_Neolamprologus-pulcher-daffodil_sf	1970-01-03 06:00:00	8.932177098054046	374.4997784179038	0.13361400398847773	0.4042211389319743	0.30066397356108215	0.7664533808954623	Neolamprologus pulcher daffodil	f	n
1627	FISH20200803_c1_r0_Neolamprologus-pulcher-daffodil_sf	1970-01-03 06:30:00	9.777954756654527	404.4999723007036	0.15899396155337656	0.4268461581075841	0.21968562904299346	0.7910055572851247	Neolamprologus pulcher daffodil	f	n
1628	FISH20200803_c1_r0_Neolamprologus-pulcher-daffodil_sf	1970-01-03 07:00:00	13.851980842566759	434.5002215820962	0.2682251274097053	0.23620651451362729	0.2713128445940606	0.7656051758722651	Neolamprologus pulcher daffodil	f	d
1629	FISH20200803_c1_r0_Neolamprologus-pulcher-daffodil_sf	1970-01-03 07:30:00	31.66982269412025	464.5004154894466	0.5476704891695751	0.01567780178383469	0.3130786798341852	0.7661296228240082	Neolamprologus pulcher daffodil	f	d
1630	FISH20200803_c1_r0_Neolamprologus-pulcher-daffodil_sf	1970-01-03 08:00:00	22.925842803110655	494.4998615035178	0.4663453548279874	0.0	0.39488785397894727	0.5861327438715019	Neolamprologus pulcher daffodil	f	d
1631	FISH20200803_c1_r0_Neolamprologus-pulcher-daffodil_sf	1970-01-03 08:30:00	17.852711169213144	524.5	0.4003988477730999	0.0	0.44104838437749416	0.6559672075835795	Neolamprologus pulcher daffodil	f	d
1632	FISH20200803_c1_r0_Neolamprologus-pulcher-daffodil_sf	1970-01-03 09:00:00	17.27526823991449	554.5003046922608	0.41155614647387956	0.0	0.41163688590860553	0.6472749484181878	Neolamprologus pulcher daffodil	f	d
1633	FISH20200803_c1_r0_Neolamprologus-pulcher-daffodil_sf	1970-01-03 09:30:00	14.862611155287146	584.4996399091463	0.3335549277048363	0.015345410226580244	0.370144845241221	0.6631292194286269	Neolamprologus pulcher daffodil	f	d
1634	FISH20200803_c1_r0_Neolamprologus-pulcher-daffodil_sf	1970-01-03 10:00:00	17.33797508837416	614.4998892089519	0.4107578107688899	0.0	0.3706550139371932	0.629484371700323	Neolamprologus pulcher daffodil	f	d
1635	FISH20200803_c1_r0_Neolamprologus-pulcher-daffodil_sf	1970-01-03 10:30:00	11.137739895406787	644.5001384964822	0.23854634092294055	0.03988698687053349	0.3849718972572922	0.7022525900142567	Neolamprologus pulcher daffodil	f	d
1636	FISH20200803_c1_r0_Neolamprologus-pulcher-daffodil_sf	1970-01-03 11:00:00	11.916489347745518	674.4994737133677	0.23954351559470388	0.07628386238989529	0.44542874061603144	0.6798487358327172	Neolamprologus pulcher daffodil	f	d
1637	FISH20200803_c1_r0_Neolamprologus-pulcher-daffodil_sf	1970-01-03 11:30:00	12.47375707864574	704.4997784179038	0.2576445823177487	0.0	0.42834323026555304	0.6549271717906352	Neolamprologus pulcher daffodil	f	d
1638	FISH20200803_c1_r0_Neolamprologus-pulcher-daffodil_sf	1970-01-03 12:00:00	13.167286637922906	734.4998615035178	0.27056672760511885	0.0	0.4938496042836586	0.6372064145501891	Neolamprologus pulcher daffodil	f	d
1639	FISH20200803_c1_r0_Neolamprologus-pulcher-daffodil_sf	1970-01-03 12:30:00	12.072883614941766	764.5002215820962	0.22739862619100376	0.015067582539330823	0.5040930557384167	0.6455383962357084	Neolamprologus pulcher daffodil	f	d
1640	FISH20200803_c1_r0_Neolamprologus-pulcher-daffodil_sf	1970-01-03 13:00:00	11.803082690985672	794.5003600908537	0.2391557254445737	0.0006647831145088915	0.40070118360298057	0.6397404796997974	Neolamprologus pulcher daffodil	f	d
1641	FISH20200803_c1_r0_Neolamprologus-pulcher-daffodil_sf	1970-01-03 13:30:00	14.924158605640248	824.4997507063321	0.3206470555647887	0.0	0.4277964000906042	0.6469015035270668	Neolamprologus pulcher daffodil	f	d
1642	FISH20200803_c1_r0_Neolamprologus-pulcher-daffodil_sf	1970-01-03 14:00:00	9.370516241104223	854.5	0.18712608021271881	0.06132284511411478	0.3989608221177471	0.6887531611858907	Neolamprologus pulcher daffodil	f	d
1643	FISH20200803_c1_r0_Neolamprologus-pulcher-daffodil_sf	1970-01-03 14:30:00	11.121021325388188	884.5001384964822	0.22757741953354385	0.03423633039720791	0.4417310675308863	0.6809641201780139	Neolamprologus pulcher daffodil	f	d
1644	FISH20200803_c1_r0_Neolamprologus-pulcher-daffodil_sf	1970-01-03 15:00:00	13.48275624056244	914.4996399091463	0.28003988698687055	0.03872361642014293	0.34330910447772844	0.6710094221822721	Neolamprologus pulcher daffodil	f	d
1645	FISH20200803_c1_r0_Neolamprologus-pulcher-daffodil_sf	1970-01-03 15:30:00	14.490409088830008	944.4997784179038	0.31215377797473964	0.0027697762020828715	0.33576155398093505	0.6684869817917769	Neolamprologus pulcher daffodil	f	d
1646	FISH20200803_c1_r0_Neolamprologus-pulcher-daffodil_sf	1970-01-03 16:00:00	17.206543012196363	974.5000276992964	0.3458534153232508	0.004487286022935018	0.3485614621294404	0.6605719029087193	Neolamprologus pulcher daffodil	f	d
1647	FISH20200803_c1_r0_Neolamprologus-pulcher-daffodil_sf	1970-01-03 16:30:00	17.554153465118322	1004.5002215820962	0.3204077110569466	0.009361843563040106	0.354410616969402	0.7013520329197785	Neolamprologus pulcher daffodil	f	d
1648	FISH20200803_c1_r0_Neolamprologus-pulcher-daffodil_sf	1970-01-03 17:00:00	17.06742891344134	1034.5003600908537	0.32541133455210236	0.041881336214060164	0.462603788951527	0.6963900681680129	Neolamprologus pulcher daffodil	f	d
1649	FISH20200803_c1_r0_Neolamprologus-pulcher-daffodil_sf	1970-01-03 17:30:00	15.790988198135683	1064.4998615035179	0.27693756578582907	0.02016508780676971	0.285565414237231	0.7031969928393019	Neolamprologus pulcher daffodil	f	d
1650	FISH20200803_c1_r0_Neolamprologus-pulcher-daffodil_sf	1970-01-03 18:00:00	15.630730603531143	1094.5	0.30229337469532463	0.0	0.3339976868466017	0.6857600755702439	Neolamprologus pulcher daffodil	f	d
1651	FISH20200803_c1_r0_Neolamprologus-pulcher-daffodil_sf	1970-01-03 18:30:00	11.119644865915845	1124.500193895075	0.1966650047088804	0.17090465902166085	0.1712841293468695	0.7003620545127225	Neolamprologus pulcher daffodil	f	d
1652	FISH20200803_c1_r0_Neolamprologus-pulcher-daffodil_sf	1970-01-03 19:00:00	10.129469377566018	1154.4996399091463	0.1443133344413052	0.30513544955958116	0.24720979768273293	0.6664984552115443	Neolamprologus pulcher daffodil	f	n
1653	FISH20200803_c1_r0_Neolamprologus-pulcher-daffodil_sf	1970-01-03 19:30:00	9.772579114745206	1184.4997784179038	0.1363837801905606	0.33830046532240193	0.3049585316332504	0.6441803100901057	Neolamprologus pulcher daffodil	f	n
1654	FISH20200803_c1_r0_Neolamprologus-pulcher-daffodil_sf	1970-01-03 20:00:00	9.370465533630016	1214.5000830978893	0.13218104260151792	0.4639632153343305	0.31266453984242454	0.6426680872634495	Neolamprologus pulcher daffodil	f	n
1655	FISH20200803_c1_r0_Neolamprologus-pulcher-daffodil_sf	1970-01-03 20:30:00	6.1081200375607905	1244.5002215820962	0.044150232661200974	0.7748171947706626	0.3245855070055261	0.6427767617597111	Neolamprologus pulcher daffodil	f	n
1656	FISH20200803_c1_r0_Neolamprologus-pulcher-daffodil_sf	1970-01-03 21:00:00	7.316756454190338	1274.5004154894466	0.08038335826270013	0.49686997950252065	0.297780322901532	0.6733668923964259	Neolamprologus pulcher daffodil	f	n
1657	FISH20200803_c1_r0_Neolamprologus-pulcher-daffodil_sf	1970-01-03 21:30:00	8.326515149999487	1304.4998615035179	0.114841283031411	0.6099385075619079	0.31115957484390055	0.7087106686968548	Neolamprologus pulcher daffodil	f	n
1658	FISH20200803_c1_r0_Neolamprologus-pulcher-daffodil_sf	1970-01-03 22:00:00	9.065991000768905	1334.5	0.1356082428539774	0.43984046089076	0.29622656929899943	0.669790679039894	Neolamprologus pulcher daffodil	f	n
1659	FISH20200803_c1_r0_Neolamprologus-pulcher-daffodil_sf	1970-01-03 22:30:00	8.252713170390658	1364.500304692261	0.1047033405351504	0.5176444518309234	0.31710591127072285	0.6319959904943224	Neolamprologus pulcher daffodil	f	n
1660	FISH20200803_c1_r0_Neolamprologus-pulcher-daffodil_sf	1970-01-03 23:00:00	7.543218663268033	1394.4996399091463	0.0704670101379425	0.5621295219101435	0.2525641154459914	0.6601279585960674	Neolamprologus pulcher daffodil	f	n
1661	FISH20200803_c1_r0_Neolamprologus-pulcher-daffodil_sf	1970-01-03 23:30:00	9.308656728407385	1424.4998338134278	0.15250387768668291	0.2732661200974961	0.30044259217333824	0.6715986237983425	Neolamprologus pulcher daffodil	f	n
1662	FISH20200803_c1_r0_Neolamprologus-pulcher-daffodil_sf	1970-01-04 00:00:00	8.759755989266791	14.50013849648219	0.11234834635200266	0.477535870588887	0.2678040740446334	0.6546639633193758	Neolamprologus pulcher daffodil	f	n
1663	FISH20200803_c1_r0_Neolamprologus-pulcher-daffodil_sf	1970-01-04 00:30:00	12.200696908190972	44.50022158209617	0.20163970751163307	0.2743186350542876	0.2653336717277252	0.7222355943029446	Neolamprologus pulcher daffodil	f	n
1664	FISH20200803_c1_r0_Neolamprologus-pulcher-daffodil_sf	1970-01-04 01:00:00	6.563049093070866	74.5005816852252	0.06326519306409617	0.5325466733144978	0.2031384607541103	0.739187651159479	Neolamprologus pulcher daffodil	f	n
1665	FISH20200803_c1_r0_Neolamprologus-pulcher-daffodil_sf	1970-01-04 01:30:00	8.179571249118089	104.4998615035178	0.09650434878954074	0.5229073181541188	0.24787578511447747	0.735566182722251	Neolamprologus pulcher daffodil	f	n
1666	FISH20200803_c1_r0_Neolamprologus-pulcher-daffodil_sf	1970-01-04 02:00:00	8.348803245791352	134.5001107910481	0.09849324174606691	0.4989474850432085	0.19968194740154585	0.6851731279173673	Neolamprologus pulcher daffodil	f	n
1667	FISH20200803_c1_r0_Neolamprologus-pulcher-daffodil_sf	1970-01-04 02:30:00	23.940725199737475	164.5003600908537	0.408675419644341	0.16021273059664284	0.3218832457705484	0.7296940741885117	Neolamprologus pulcher daffodil	f	n
1668	FISH20200803_c1_r0_Neolamprologus-pulcher-daffodil_sf	1970-01-04 03:00:00	13.247561236783207	194.4996953077392	0.23189850977785165	0.21976621793806436	0.21837538206963944	0.7413838282404248	Neolamprologus pulcher daffodil	f	n
1669	FISH20200803_c1_r0_Neolamprologus-pulcher-daffodil_sf	1970-01-04 03:30:00	10.24066974712005	224.5	0.15699091513405716	0.3253933082206958	0.23694856365025874	0.7801351163149912	Neolamprologus pulcher daffodil	f	n
1670	FISH20200803_c1_r0_Neolamprologus-pulcher-daffodil_sf	1970-01-04 04:00:00	10.722894124506489	254.50013849648218	0.1951692427012354	0.16763614204199212	0.31677964165941885	0.7329816270436661	Neolamprologus pulcher daffodil	f	n
1671	FISH20200803_c1_r0_Neolamprologus-pulcher-daffodil_sf	1970-01-04 04:30:00	7.686249657385967	284.4995845105534	0.12265248462689048	0.30917954683951027	0.26572928634569254	0.7678425083026363	Neolamprologus pulcher daffodil	f	n
1672	FISH20200803_c1_r0_Neolamprologus-pulcher-daffodil_sf	1970-01-04 05:00:00	7.52296607003518	314.4997784179038	0.12968092178152005	0.30866385996011525	0.23585859205552298	0.768830008289563	Neolamprologus pulcher daffodil	f	n
1673	FISH20200803_c1_r0_Neolamprologus-pulcher-daffodil_sf	1970-01-04 05:30:00	8.011148669072876	344.4999723007036	0.13993684560412165	0.35050689712481303	0.2623680313497705	0.7699604217486993	Neolamprologus pulcher daffodil	f	n
1674	FISH20200803_c1_r0_Neolamprologus-pulcher-daffodil_sf	1970-01-04 06:00:00	9.523123139851478	374.5002215820962	0.182085087524928	0.23997341014846	0.23763625091121604	0.8108896807241269	Neolamprologus pulcher daffodil	f	n
1675	FISH20200803_c1_r0_Neolamprologus-pulcher-daffodil_sf	1970-01-04 06:30:00	9.82675336188996	404.5004154894466	0.18131959448230014	0.2146695473934962	0.2609299416548428	0.7920254245729953	Neolamprologus pulcher daffodil	f	n
1676	FISH20200803_c1_r0_Neolamprologus-pulcher-daffodil_sf	1970-01-04 07:00:00	14.39845074006596	434.4998615035178	0.30430447066644506	0.1470278654922165	0.3441434511364597	0.7472953778840803	Neolamprologus pulcher daffodil	f	d
1677	FISH20200803_c1_r0_Neolamprologus-pulcher-daffodil_sf	1970-01-04 07:30:00	30.020137384615563	464.5	0.5579991136716154	0.07229115887436295	0.3569215667846888	0.7681371608152612	Neolamprologus pulcher daffodil	f	d
1678	FISH20200803_c1_r0_Neolamprologus-pulcher-daffodil_sf	1970-01-04 08:00:00	18.555725471391632	494.50030469226084	0.3840230458146363	0.0	0.34256456545423414	0.6832179716156365	Neolamprologus pulcher daffodil	f	d
1679	FISH20200803_c1_r0_Neolamprologus-pulcher-daffodil_sf	1970-01-04 08:30:00	19.5664584488005	524.4996399091463	0.40263697302088525	0.0	0.3470784468161493	0.6982034600452625	Neolamprologus pulcher daffodil	f	d
1680	FISH20200803_c1_r0_Neolamprologus-pulcher-daffodil_sf	1970-01-04 09:00:00	15.029398370794189	554.4998892089519	0.3417349878129847	0.0	0.44283337467926953	0.6583465450357857	Neolamprologus pulcher daffodil	f	d
1681	FISH20200803_c1_r0_Neolamprologus-pulcher-daffodil_sf	1970-01-04 09:30:00	12.271033713810368	584.5001384964822	0.2546119328569054	0.03290676416819013	0.35575460912278495	0.7516336732934317	Neolamprologus pulcher daffodil	f	d
1682	FISH20200803_c1_r0_Neolamprologus-pulcher-daffodil_sf	1970-01-04 10:00:00	13.20203507452008	614.4994183147749	0.25472273004265694	0.0	0.3553747315041657	0.7457140800595364	Neolamprologus pulcher daffodil	f	d
1683	FISH20200803_c1_r0_Neolamprologus-pulcher-daffodil_sf	1970-01-04 10:30:00	10.2396112027901	644.4997784179038	0.2117216928872147	0.06376024817194771	0.411433596020519	0.7494549522558198	Neolamprologus pulcher daffodil	f	d
1684	FISH20200803_c1_r0_Neolamprologus-pulcher-daffodil_sf	1970-01-04 11:00:00	14.351362470280646	674.4998615035178	0.2631987147526453	0.017062766605728214	0.33782621943142316	0.7332329916566628	Neolamprologus pulcher daffodil	f	d
1685	FISH20200803_c1_r0_Neolamprologus-pulcher-daffodil_sf	1970-01-04 11:30:00	9.517421890347972	704.5001661865721	0.18047861732771991	0.12940394416131176	0.3194348271659702	0.7915091925361147	Neolamprologus pulcher daffodil	f	d
1686	FISH20200803_c1_r0_Neolamprologus-pulcher-daffodil_sf	1970-01-04 12:00:00	13.216311156509722	734.2435140454464	0.2646865867477784	0.026242023021411105	0.3634532181484824	0.7214393996031048	Neolamprologus pulcher daffodil	f	d
1687	FISH20200803_c1_r0_Neolamprologus-pulcher-daffodil_sf	1970-01-04 12:30:00	13.848197420678954	764.5	0.2723797917128296	0.02348770219366275	0.3638237263913437	0.7318697721015991	Neolamprologus pulcher daffodil	f	d
1688	FISH20200803_c1_r0_Neolamprologus-pulcher-daffodil_sf	1970-01-04 13:00:00	14.65777806861862	794.5001384964822	0.257271065314941	0.007423411445349288	0.3019509212179515	0.7542392075406176	Neolamprologus pulcher daffodil	f	d
1689	FISH20200803_c1_r0_Neolamprologus-pulcher-daffodil_sf	1970-01-04 13:30:00	13.783041536215881	824.4996399091463	0.26691042047531993	0.0707440031023212	0.2874051901255693	0.7992160578933571	Neolamprologus pulcher daffodil	f	d
1690	FISH20200803_c1_r0_Neolamprologus-pulcher-daffodil_sf	1970-01-04 14:00:00	17.337241777227277	854.4997784179038	0.32112785286948814	0.013239530245956126	0.3706177825252157	0.7596195107716699	Neolamprologus pulcher daffodil	f	d
1691	FISH20200803_c1_r0_Neolamprologus-pulcher-daffodil_sf	1970-01-04 14:30:00	15.625210595759068	884.5000276992964	0.30956733698964045	0.0	0.3837773851703587	0.7478608860705861	Neolamprologus pulcher daffodil	f	d
1692	FISH20200803_c1_r0_Neolamprologus-pulcher-daffodil_sf	1970-01-04 15:00:00	20.568277217012568	914.5002215820962	0.4005650343452249	0.0023820075337912697	0.3870189420578902	0.7372791966776342	Neolamprologus pulcher daffodil	f	d
1693	FISH20200803_c1_r0_Neolamprologus-pulcher-daffodil_sf	1970-01-04 15:30:00	18.88770867968053	944.5003600908537	0.3877901501301867	0.002714531050911307	0.3939124674131826	0.717294829490677	Neolamprologus pulcher daffodil	f	d
1694	FISH20200803_c1_r0_Neolamprologus-pulcher-daffodil_sf	1970-01-04 16:00:00	13.110414642069907	974.4998615035178	0.2919505844551548	0.09971746717633372	0.3754893832298881	0.7106575882331081	Neolamprologus pulcher daffodil	f	d
1695	FISH20200803_c1_r0_Neolamprologus-pulcher-daffodil_sf	1970-01-04 16:30:00	18.699209013871847	1004.5	0.3866053622867272	0.0	0.4299436245728482	0.6427925597424967	Neolamprologus pulcher daffodil	f	d
1696	FISH20200803_c1_r0_Neolamprologus-pulcher-daffodil_sf	1970-01-04 17:00:00	17.596755575058435	1034.500193895075	0.38258268239986704	0.014348235554816907	0.43707639144806193	0.7001749347115902	Neolamprologus pulcher daffodil	f	d
1697	FISH20200803_c1_r0_Neolamprologus-pulcher-daffodil_sf	1970-01-04 17:30:00	18.74356264314369	1064.4996399091463	0.4042435322142818	0.0	0.3489618885781743	0.702539986470272	Neolamprologus pulcher daffodil	f	d
1698	FISH20200803_c1_r0_Neolamprologus-pulcher-daffodil_sf	1970-01-04 18:00:00	26.464480956397995	1094.4997784179038	0.5433746953246178	0.0	0.4301100163135831	0.6674424640761314	Neolamprologus pulcher daffodil	f	d
1699	FISH20200803_c1_r0_Neolamprologus-pulcher-daffodil_sf	1970-01-04 18:30:00	18.44594824135987	1124.5000276992964	0.36502132845825713	0.06758628330840397	0.23578248462568688	0.7294140402708909	Neolamprologus pulcher daffodil	f	d
1700	FISH20200803_c1_r0_Neolamprologus-pulcher-daffodil_sf	1970-01-04 19:00:00	7.742761607423873	1154.5002215820962	0.1268557500553955	0.476069133614004	0.17745258506944578	0.7851325422129279	Neolamprologus pulcher daffodil	f	n
1701	FISH20200803_c1_r0_Neolamprologus-pulcher-daffodil_sf	1970-01-04 19:30:00	8.321608050956272	1184.5003600908537	0.08664339925765885	0.5333222536147582	0.23040711342018783	0.6911445219244461	Neolamprologus pulcher daffodil	f	n
1702	FISH20200803_c1_r0_Neolamprologus-pulcher-daffodil_sf	1970-01-04 20:00:00	8.741934395743	1214.4998615035179	0.12232009306963604	0.5097778516425683	0.29127039611599287	0.6462630137926884	Neolamprologus pulcher daffodil	f	n
1703	FISH20200803_c1_r0_Neolamprologus-pulcher-daffodil_sf	1970-01-04 20:30:00	7.157949131535296	1244.5	0.06869044981165522	0.7081209838245069	0.25777679898971867	0.735122660774457	Neolamprologus pulcher daffodil	f	n
1704	FISH20200803_c1_r0_Neolamprologus-pulcher-daffodil_sf	1970-01-04 21:00:00	7.238904970832422	1274.500193895075	0.08764057392942219	0.5760345687219545	0.2653541917064258	0.7240583084494729	Neolamprologus pulcher daffodil	f	n
1705	FISH20200803_c1_r0_Neolamprologus-pulcher-daffodil_sf	1970-01-04 21:30:00	6.94701615875659	1304.4996399091463	0.07473270178937455	0.6589108636640629	0.2250366591936529	0.7214659577380734	Neolamprologus pulcher daffodil	f	n
1706	FISH20200803_c1_r0_Neolamprologus-pulcher-daffodil_sf	1970-01-04 22:00:00	10.378726306891853	1334.4997784179038	0.18762463992909373	0.29769554619986704	0.30270778740643234	0.684997175608498	Neolamprologus pulcher daffodil	f	n
1707	FISH20200803_c1_r0_Neolamprologus-pulcher-daffodil_sf	1970-01-04 22:30:00	8.225397086894727	1364.5000830978893	0.13572655254556534	0.4209739072627555	0.28555628104518177	0.7214916052347744	Neolamprologus pulcher daffodil	f	n
1708	FISH20200803_c1_r0_Neolamprologus-pulcher-daffodil_sf	1970-01-04 23:00:00	10.808400254877446	1394.5002215820962	0.1972634611123421	0.21127852869488145	0.37654971989133107	0.6718653447942297	Neolamprologus pulcher daffodil	f	n
1709	FISH20200803_c1_r0_Neolamprologus-pulcher-daffodil_sf	1970-01-04 23:30:00	6.787601907001443	1424.5004154894466	0.08836075563680683	0.4783114508891474	0.1864228385917838	0.7607419139511505	Neolamprologus pulcher daffodil	f	n
1710	FISH20200803_c1_r0_Neolamprologus-pulcher-daffodil_sf	1970-01-05 00:00:00	7.877673385049495	14.49986150351781	0.10392776023489003	0.4236330397207911	0.19756523184311345	0.7275047251358464	Neolamprologus pulcher daffodil	f	n
1711	FISH20200803_c1_r0_Neolamprologus-pulcher-daffodil_sf	1970-01-05 00:30:00	29.45510081365958	44.5	0.4328052293374695	0.3137602481719477	0.37848098648991374	0.7678294265184848	Neolamprologus pulcher daffodil	f	n
1712	FISH20200803_c1_r0_Neolamprologus-pulcher-daffodil_sf	1970-01-05 01:00:00	53.39685598693992	74.50030469226081	0.8617805107750263	0.0	0.634603503967719	0.6967948460288433	Neolamprologus pulcher daffodil	f	n
1713	FISH20200803_c1_r0_Neolamprologus-pulcher-daffodil_sf	1970-01-05 01:30:00	45.24356359451016	104.49963990914631	0.7115949254888926	0.003711705722674644	0.5626877207593054	0.7211489207156719	Neolamprologus pulcher daffodil	f	n
1714	FISH20200803_c1_r0_Neolamprologus-pulcher-daffodil_sf	1970-01-05 02:00:00	9.157857412379908	134.49983381342787	0.14347440726789276	0.1988699313095502	0.24744633658963008	0.6826454145509769	Neolamprologus pulcher daffodil	f	n
1715	FISH20200803_c1_r0_Neolamprologus-pulcher-daffodil_sf	1970-01-05 02:30:00	7.611271719036915	164.50013849648218	0.0789983934408066	0.5015788598969586	0.20975001184244998	0.7225897255636912	Neolamprologus pulcher daffodil	f	n
1716	FISH20200803_c1_r0_Neolamprologus-pulcher-daffodil_sf	1970-01-05 03:00:00	7.311859641494925	194.50022158209617	0.0812098382450698	0.5756702858409041	0.17474285125668618	0.7751000962732031	Neolamprologus pulcher daffodil	f	n
1717	FISH20200803_c1_r0_Neolamprologus-pulcher-daffodil_sf	1970-01-05 03:30:00	9.453325054841685	224.5005816852252	0.13738851033183758	0.4570937898177386	0.23111800181289832	0.7038578487712158	Neolamprologus pulcher daffodil	f	n
1718	FISH20200803_c1_r0_Neolamprologus-pulcher-daffodil_sf	1970-01-05 04:00:00	8.633853684114182	254.49986150351782	0.15506066145919895	0.35665614093402026	0.18604142047922226	0.6107134224102594	Neolamprologus pulcher daffodil	f	n
1719	FISH20200803_c1_r0_Neolamprologus-pulcher-daffodil_sf	1970-01-05 04:30:00	8.646537044900745	284.5001107910481	0.13771327276756037	0.39098160868601817	0.249185651505149	0.7054013075144325	Neolamprologus pulcher daffodil	f	n
1720	FISH20200803_c1_r0_Neolamprologus-pulcher-daffodil_sf	1970-01-05 05:00:00	9.416220017913046	314.5003600908537	0.15085036840064261	0.38053293446346464	0.23249815940182553	0.7352497670268107	Neolamprologus pulcher daffodil	f	n
1721	FISH20200803_c1_r0_Neolamprologus-pulcher-daffodil_sf	1970-01-05 05:30:00	9.485643112774355	344.4996399091463	0.140934020275885	0.40224918287075506	0.1758740773030767	0.7801062274668475	Neolamprologus pulcher daffodil	f	n
1722	FISH20200803_c1_r0_Neolamprologus-pulcher-daffodil_sf	1970-01-05 06:00:00	13.464069656334118	374.5	0.24085973853312653	0.3797917128296034	0.2443404769031854	0.7625804866185611	Neolamprologus pulcher daffodil	f	n
1723	FISH20200803_c1_r0_Neolamprologus-pulcher-daffodil_sf	1970-01-05 06:30:00	16.821851096034017	404.5001384964822	0.32413716691596034	0.137942496260595	0.3297191873427873	0.802845133883827	Neolamprologus pulcher daffodil	f	n
1724	FISH20200803_c1_r0_Neolamprologus-pulcher-daffodil_sf	1970-01-05 07:00:00	32.78300002676498	434.49952911196056	0.5807988477092682	0.0	0.48001878132729753	0.8009099934119908	Neolamprologus pulcher daffodil	f	d
1725	FISH20200803_c1_r0_Neolamprologus-pulcher-daffodil_sf	1970-01-05 07:30:00	28.674518021741118	464.4997784179038	0.5683026811433636	0.0	0.3658691409773637	0.665419276412532	Neolamprologus pulcher daffodil	f	d
1726	FISH20200803_c1_r0_Neolamprologus-pulcher-daffodil_sf	1970-01-05 08:00:00	21.82395814905822	494.49991690211067	0.4487840008863775	0.0	0.3649910754517257	0.6509363107779568	Neolamprologus pulcher daffodil	f	d
1727	FISH20200803_c1_r0_Neolamprologus-pulcher-daffodil_sf	1970-01-05 08:30:00	16.57380954460736	524.5002215820962	0.3636716153334811	0.015399955683580767	0.4892094035106361	0.6665377312004415	Neolamprologus pulcher daffodil	f	d
1728	FISH20200803_c1_r0_Neolamprologus-pulcher-daffodil_sf	1970-01-05 09:00:00	17.91307562355368	554.5003600908537	0.4112237549166251	0.003656307129798903	0.4602886438415575	0.6466050690377075	Neolamprologus pulcher daffodil	f	d
1729	FISH20200803_c1_r0_Neolamprologus-pulcher-daffodil_sf	1970-01-05 09:30:00	17.34084842662644	584.4399451335878	0.3667700381679389	0.016579198473282444	0.5235650945285397	0.650482178384115	Neolamprologus pulcher daffodil	f	d
1730	FISH20200803_c1_r0_Neolamprologus-pulcher-daffodil_sf	1970-01-05 10:00:00	17.19243151215988	614.5003046922608	0.3543847986261149	0.0324635754251842	0.43056554135263186	0.6673708269969592	Neolamprologus pulcher daffodil	f	d
1731	FISH20200803_c1_r0_Neolamprologus-pulcher-daffodil_sf	1970-01-05 10:30:00	17.482894365039737	644.4996399091463	0.2898454379258767	0.07323693978172954	0.4642380093046427	0.6794411140267039	Neolamprologus pulcher daffodil	f	d
1732	FISH20200803_c1_r0_Neolamprologus-pulcher-daffodil_sf	1970-01-05 11:00:00	16.23784387674698	674.4998338134279	0.3398515399955684	0.0	0.5073225556925781	0.6162838653904327	Neolamprologus pulcher daffodil	f	d
1733	FISH20200803_c1_r0_Neolamprologus-pulcher-daffodil_sf	1970-01-05 11:30:00	12.619415544168016	704.5001384964822	0.280372278544125	0.006038446623455764	0.5760774725234968	0.6343810559700092	Neolamprologus pulcher daffodil	f	d
1734	FISH20200803_c1_r0_Neolamprologus-pulcher-daffodil_sf	1970-01-05 12:00:00	12.851976655377273	734.5002215820962	0.283957456237536	0.027309993352537115	0.4794105786896568	0.6542246340225529	Neolamprologus pulcher daffodil	f	d
1735	FISH20200803_c1_r0_Neolamprologus-pulcher-daffodil_sf	1970-01-05 12:30:00	11.336531474831073	764.5005262866323	0.2215389729100881	0.054179823832474654	0.574190846967258	0.6252661728170489	Neolamprologus pulcher daffodil	f	d
1736	FISH20200803_c1_r0_Neolamprologus-pulcher-daffodil_sf	1970-01-05 13:00:00	11.910497935235282	794.4998615035178	0.25272838069913023	0.05595257880449837	0.4748649358219367	0.6776214801267212	Neolamprologus pulcher daffodil	f	d
1737	FISH20200803_c1_r0_Neolamprologus-pulcher-daffodil_sf	1970-01-05 13:30:00	11.906568417433776	824.500055395524	0.25265898515399954	0.029304232218036783	0.43705793970398094	0.6298759114254132	Neolamprologus pulcher daffodil	f	d
1738	FISH20200803_c1_r0_Neolamprologus-pulcher-daffodil_sf	1970-01-05 14:00:00	11.404011179833805	854.5003600908537	0.24491717910365077	0.0	0.5906007199051627	0.6132672159652435	Neolamprologus pulcher daffodil	f	d
1739	FISH20200803_c1_r0_Neolamprologus-pulcher-daffodil_sf	1970-01-05 14:30:00	11.131904441386371	884.4996399091463	0.2172178826657803	0.05240706886045095	0.4739095208503517	0.6386122860554451	Neolamprologus pulcher daffodil	f	d
1740	FISH20200803_c1_r0_Neolamprologus-pulcher-daffodil_sf	1970-01-05 15:00:00	30.89620105960963	914.4998892089519	0.8436738311544427	0.07517172612452913	0.48918557942112395	0.56016760136861	Neolamprologus pulcher daffodil	f	d
1741	FISH20200803_c1_r0_Neolamprologus-pulcher-daffodil_sf	1970-01-05 15:30:00	36.50989172909716	944.5001384964822	0.9520248185696083	0.0	0.2589279549328426	0.5343088947512579	Neolamprologus pulcher daffodil	f	d
1742	FISH20200803_c1_r0_Neolamprologus-pulcher-daffodil_sf	1970-01-05 16:00:00	37.42489753735485	973.9992843511451	0.9657681297709924	0.0	0.2909337316074789	0.5527740632727642	Neolamprologus pulcher daffodil	f	d
1743	FISH20200803_c1_r0_Neolamprologus-pulcher-daffodil_sf	1970-01-05 16:30:00	34.701498680160455	1004.4998615035178	0.8745775857293224	0.0	0.2933066456633754	0.5593401507413924	Neolamprologus pulcher daffodil	f	d
1744	FISH20200803_c1_r0_Neolamprologus-pulcher-daffodil_sf	1970-01-05 17:00:00	26.01029503285467	1034.500110791048	0.6865167294482606	0.0	0.2924627766163447	0.6487889966284158	Neolamprologus pulcher daffodil	f	d
1745	FISH20200803_c1_r0_Neolamprologus-pulcher-daffodil_sf	1970-01-05 17:30:00	26.320538414236136	1064.5003600908537	0.5954240762284638	0.0	0.3222217915673002	0.6306129883922734	Neolamprologus pulcher daffodil	f	d
1746	FISH20200803_c1_r0_Neolamprologus-pulcher-daffodil_sf	1970-01-05 18:00:00	26.08767412781486	1094.4996399091463	0.5603567669381198	0.0	0.3080995046678184	0.6137717739041838	Neolamprologus pulcher daffodil	f	d
1747	FISH20200803_c1_r0_Neolamprologus-pulcher-daffodil_sf	1970-01-05 18:30:00	15.323106195580742	1124.499944604476	0.3263904276534456	0.10353423443385774	0.19261956852745052	0.6692938621277172	Neolamprologus pulcher daffodil	f	d
1748	FISH20200803_c1_r0_Neolamprologus-pulcher-daffodil_sf	1970-01-05 19:00:00	9.149937834527014	1154.5001384964821	0.13345521023765997	0.2249182870755083	0.1955304274764181	0.7140543369165588	Neolamprologus pulcher daffodil	f	n
1749	FISH20200803_c1_r0_Neolamprologus-pulcher-daffodil_sf	1970-01-05 19:30:00	7.531647652541117	1184.5002215820962	0.07168180810990472	0.5295258143142034	0.22696273767891215	0.6544509783421775	Neolamprologus pulcher daffodil	f	n
1750	FISH20200803_c1_r0_Neolamprologus-pulcher-daffodil_sf	1970-01-05 20:00:00	8.079348840094577	1214.5005816852251	0.09495318818902	0.4969253780953964	0.20483102827013852	0.6746711131189934	Neolamprologus pulcher daffodil	f	n
1751	FISH20200803_c1_r0_Neolamprologus-pulcher-daffodil_sf	1970-01-05 20:30:00	8.101754732562641	1244.4998615035179	0.08259930197772977	0.503850202204864	0.2094978224606185	0.6524761315726123	Neolamprologus pulcher daffodil	f	n
1752	FISH20200803_c1_r0_Neolamprologus-pulcher-daffodil_sf	1970-01-05 21:00:00	7.661250853448152	1274.5	0.0852537115001108	0.415909594504764	0.20495728523395712	0.6359407583158914	Neolamprologus pulcher daffodil	f	n
1753	FISH20200803_c1_r0_Neolamprologus-pulcher-daffodil_sf	1970-01-05 21:30:00	8.193451587221196	1304.5003600908537	0.10974461248684284	0.3990360644839621	0.2539434818901719	0.635203447166125	Neolamprologus pulcher daffodil	f	n
1754	FISH20200803_c1_r0_Neolamprologus-pulcher-daffodil_sf	1970-01-05 22:00:00	7.288769155545016	1334.4996399091463	0.06642291285801341	0.5636252839177884	0.25531300606413654	0.6933448994151487	Neolamprologus pulcher daffodil	f	n
1755	FISH20200803_c1_r0_Neolamprologus-pulcher-daffodil_sf	1970-01-05 22:30:00	7.689200976820122	1364.4998338134278	0.08082206957677819	0.5086417017504986	0.2107303036798694	0.7143253128590087	Neolamprologus pulcher daffodil	f	n
1756	FISH20200803_c1_r0_Neolamprologus-pulcher-daffodil_sf	1970-01-05 23:00:00	38.561711639869294	1394.5001384964821	0.625948700902997	0.05041271951692427	0.5369742987996721	0.7960719782328919	Neolamprologus pulcher daffodil	f	n
1757	FISH20200803_c1_r0_Neolamprologus-pulcher-daffodil_sf	1970-01-05 23:30:00	23.055740805492942	1424.5002215820962	0.43950808774651007	0.029913582982495013	0.355950567567727	0.6107059609051514	Neolamprologus pulcher daffodil	f	n
1758	FISH20200803_c1_r0_Neolamprologus-pulcher-daffodil_sf	1970-01-06 00:00:00	57.27033113151402	14.50052628663232	0.9078167414547671	0.0	0.6846026539785979	0.4943528296967028	Neolamprologus pulcher daffodil	f	n
1759	FISH20200803_c1_r0_Neolamprologus-pulcher-daffodil_sf	1970-01-06 00:30:00	15.397468212938538	44.49986150351781	0.2837515927095452	0.06271120713533876	0.1966517166893683	0.5509112018175505	Neolamprologus pulcher daffodil	f	n
1760	FISH20200803_c1_r0_Neolamprologus-pulcher-daffodil_sf	1970-01-06 01:00:00	10.268590378725458	74.5	0.16164413915355638	0.07472856193219587	0.21114850978011526	0.6431591599229802	Neolamprologus pulcher daffodil	f	n
1761	FISH20200803_c1_r0_Neolamprologus-pulcher-daffodil_sf	1970-01-06 01:30:00	7.443198042209453	104.50036009085369	0.09450999944601407	0.3423633039720791	0.14969939238180496	0.7532207909618526	Neolamprologus pulcher daffodil	f	n
1762	FISH20200803_c1_r0_Neolamprologus-pulcher-daffodil_sf	1970-01-06 02:00:00	8.227334901952311	134.4996399091463	0.10797185751481912	0.49282588222259155	0.16210067440933043	0.7550760898272856	Neolamprologus pulcher daffodil	f	n
1763	FISH20200803_c1_r0_Neolamprologus-pulcher-daffodil_sf	1970-01-06 02:30:00	9.169771781272647	164.49983381342787	0.1429204520274762	0.2902171504542433	0.17212797922598966	0.7602921537498132	Neolamprologus pulcher daffodil	f	n
1764	FISH20200803_c1_r0_Neolamprologus-pulcher-daffodil_sf	1970-01-06 03:00:00	8.651721178161146	194.50013849648218	0.15356489945155394	0.5194172068029472	0.20997849578772923	0.8321179567096568	Neolamprologus pulcher daffodil	f	n
1765	FISH20200803_c1_r0_Neolamprologus-pulcher-daffodil_sf	1970-01-06 03:30:00	6.693905502414626	224.50022158209617	0.11860181697318857	0.5109129182362065	0.1556675723124843	0.851966415327225	Neolamprologus pulcher daffodil	f	n
1766	FISH20200803_c1_r0_Neolamprologus-pulcher-daffodil_sf	1970-01-06 04:00:00	7.436904329690269	254.5005816852252	0.1191623732757188	0.30070356212952193	0.15216146315320064	0.8577328661638787	Neolamprologus pulcher daffodil	f	n
1767	FISH20200803_c1_r0_Neolamprologus-pulcher-daffodil_sf	1970-01-06 04:30:00	22.751522664565144	284.4998615035178	0.4397540302476317	0.06642291285801341	0.3446307657022199	0.7531770529491824	Neolamprologus pulcher daffodil	f	n
[truncated: 1,640 more rows]
