# Supplementary material for: Widespread temporal niche partitioning in an adaptive radiation of cichlid fishes
Source: Nat Ecol Evol. 2025 Aug 27;9(10):1938–50. doi: 10.1038/s41559-025-02819-z (PMC12507676; doi:10.1038/s41559-025-02819-z)
Supplement: Supplementary file 5 — Raw activity patterns for each species binned in 30-min intervals. [file 41559_2025_2819_MOESM5_ESM.zip › Supplementary_Data_2/Enantiopus melanogenys_als_30m.csv]

	FishID	ts	speed_mm	time_of_day_m	movement	rest	vertical_pos	horizontal_pos	species	sex	daynight
0	FISH20210407_c1_r0_Enantiopus-melanogenys_sf	1970-01-02 00:00:00	3.235385237833454	14.499778417903833	0.021715045424329713	0.7955351207622424	0.012883012405364562	0.5899844219714976	Enantiopus melanogenys	f	n
1	FISH20210407_c1_r0_Enantiopus-melanogenys_sf	1970-01-02 00:30:00	7.767756045634374	44.500083097889316	0.15572544457370782	0.6702121766107141	0.010854247917259877	0.5695085808383958	Enantiopus melanogenys	f	n
2	FISH20210407_c1_r0_Enantiopus-melanogenys_sf	1970-01-02 01:00:00	5.744772231020881	74.49958451055343	0.09179546839510276	0.505789152955515	0.012341570926427202	0.5643815756392914	Enantiopus melanogenys	f	n
3	FISH20210407_c1_r0_Enantiopus-melanogenys_sf	1970-01-02 01:30:00	8.60027761434771	104.49988920895191	0.20136272989142479	0.6009860403279415	0.012685494254043648	0.552579940002457	Enantiopus melanogenys	f	n
4	FISH20210407_c1_r0_Enantiopus-melanogenys_sf	1970-01-02 02:00:00	2.8198993269627706	134.50019389507506	0.02210403855742064	0.8557420641515705	0.013648081327067319	0.5285847767804732	Enantiopus melanogenys	f	n
5	FISH20210407_c1_r0_Enantiopus-melanogenys_sf	1970-01-02 02:30:00	1.0914853290212843	164.4996953077392	0.006592432552213174	0.9877569109744613	0.011475471263552549	0.532459347637747	Enantiopus melanogenys	f	n
6	FISH20210407_c1_r0_Enantiopus-melanogenys_sf	1970-01-02 03:00:00	4.200601896741805	194.5	0.03218479946820297	0.755982716596499	0.04732200144636596	0.5857526986906036	Enantiopus melanogenys	f	n
7	FISH20210407_c1_r0_Enantiopus-melanogenys_sf	1970-01-02 03:30:00	1.646746189235213	224.5003600908537	0.02675752035898288	0.8826657802891806	0.014999440014283563	0.5512287203708641	Enantiopus melanogenys	f	n
8	FISH20210407_c1_r0_Enantiopus-melanogenys_sf	1970-01-02 04:00:00	11.303945383511172	254.49980610492494	0.33427510941222094	0.3198160766716525	0.013410941432059358	0.5302532668909863	Enantiopus melanogenys	f	n
9	FISH20210407_c1_r0_Enantiopus-melanogenys_sf	1970-01-02 04:30:00	6.684400385529705	284.50016618657213	0.08597385331265234	0.33558608464436074	0.013371389358500432	0.5400828667697802	Enantiopus melanogenys	f	n
10	FISH20210407_c1_r0_Enantiopus-melanogenys_sf	1970-01-02 05:00:00	0.7913667024935468	314.50047088803944	0.006426236773585951	1.0	0.014232875656966336	0.5317022372731862	Enantiopus melanogenys	f	n
11	FISH20210407_c1_r0_Enantiopus-melanogenys_sf	1970-01-02 05:30:00	2.535075438150279	344.4999723007036	0.025317156944213617	0.8336934241870256	0.01310338233443733	0.5456248905204283	Enantiopus melanogenys	f	n
12	FISH20210407_c1_r0_Enantiopus-melanogenys_sf	1970-01-02 06:00:00	1.2466607750157976	374.4994183147748	0.017450556755858403	0.9034402526175835	0.029061689967187443	0.5687561860826523	Enantiopus melanogenys	f	n
13	FISH20210407_c1_r0_Enantiopus-melanogenys_sf	1970-01-02 06:30:00	1.3929044419657937	404.4997784179038	0.018446709505871926	0.8504874806115665	0.013954715711316817	0.5393087716356455	Enantiopus melanogenys	f	n
14	FISH20210407_c1_r0_Enantiopus-melanogenys_sf	1970-01-02 07:00:00	3.834854579363412	434.50008309788933	0.08891474156556424	0.520525178660462	0.020523604409303346	0.5571880609517921	Enantiopus melanogenys	f	d
15	FISH20210407_c1_r0_Enantiopus-melanogenys_sf	1970-01-02 07:30:00	6.701952704555524	464.4995845105534	0.15916015733200375	0.3232507894299485	0.029715449892297543	0.442823998221854	Enantiopus melanogenys	f	d
16	FISH20210407_c1_r0_Enantiopus-melanogenys_sf	1970-01-02 08:00:00	3.6567232783012713	494.4998892089519	0.050132949257699976	0.6590405495235985	0.018985967974608206	0.3544193293150399	Enantiopus melanogenys	f	d
17	FISH20210407_c1_r0_Enantiopus-melanogenys_sf	1970-01-02 08:30:00	3.5871701463236607	524.5001938950751	0.06315439587834469	0.6487729211678024	0.02100494985619361	0.3500251872954407	Enantiopus melanogenys	f	d
18	FISH20210407_c1_r0_Enantiopus-melanogenys_sf	1970-01-02 09:00:00	5.415586432640042	554.4996953077392	0.10835964766494931	0.43814747105423524	0.021044439523717637	0.346342021941014	Enantiopus melanogenys	f	d
19	FISH20210407_c1_r0_Enantiopus-melanogenys_sf	1970-01-02 09:30:00	3.884401983598506	584.5	0.07035231553290494	0.6486815865278086	0.021482642628135575	0.4645115415565169	Enantiopus melanogenys	f	d
20	FISH20210407_c1_r0_Enantiopus-melanogenys_sf	1970-01-02 10:00:00	4.37124602914974	614.5003600908537	0.10121322918397872	0.6237881557808431	0.022228645013408366	0.3709139893109588	Enantiopus melanogenys	f	d
21	FISH20210407_c1_r0_Enantiopus-melanogenys_sf	1970-01-02 10:30:00	2.8345278598945938	644.4998615035178	0.04237992354994183	0.7489889756800178	0.018287067432688948	0.4932140088014516	Enantiopus melanogenys	f	d
22	FISH20210407_c1_r0_Enantiopus-melanogenys_sf	1970-01-02 11:00:00	1.9484442290480792	674.5001661865721	0.01733879902503878	0.88970751163306	0.018109168266083827	0.44702943184386706	Enantiopus melanogenys	f	d
23	FISH20210407_c1_r0_Enantiopus-melanogenys_sf	1970-01-02 11:30:00	6.920798917341254	704.5004708880394	0.15899396155337656	0.5289457647775746	0.015022790141248606	0.47672866599068736	Enantiopus melanogenys	f	d
24	FISH20210407_c1_r0_Enantiopus-melanogenys_sf	1970-01-02 12:00:00	1.6570034657998638	734.4999723007036	0.024153786493823055	0.907595147083264	0.014741840134521131	0.5478056213647291	Enantiopus melanogenys	f	d
25	FISH20210407_c1_r0_Enantiopus-melanogenys_sf	1970-01-02 12:30:00	3.7938052966938183	764.4994183147749	0.05861171126253393	0.7339205584178162	0.018101207576266858	0.3884094592985629	Enantiopus melanogenys	f	d
26	FISH20210407_c1_r0_Enantiopus-melanogenys_sf	1970-01-02 13:00:00	1.3558118694124444	794.4997784179038	0.009029470418790162	0.9248836693995125	0.01610846928116797	0.4178488303246845	Enantiopus melanogenys	f	d
27	FISH20210407_c1_r0_Enantiopus-melanogenys_sf	1970-01-02 13:30:00	1.5402238624390705	824.5000830978893	0.0007201817073846324	1.0	0.014036356013004007	0.4169078860458455	Enantiopus melanogenys	f	d
28	FISH20210407_c1_r0_Enantiopus-melanogenys_sf	1970-01-02 14:00:00	1.5484997582252482	854.4995845105534	0.018170738463243033	0.9376211844219157	0.015499573366234039	0.5277966364755247	Enantiopus melanogenys	f	d
29	FISH20210407_c1_r0_Enantiopus-melanogenys_sf	1970-01-02 14:30:00	4.405663180410608	884.4998892089519	0.09749612231331709	0.6053068912031908	0.015960976679617406	0.4949034996513641	Enantiopus melanogenys	f	d
30	FISH20210407_c1_r0_Enantiopus-melanogenys_sf	1970-01-02 15:00:00	1.5936798407647166	914.5001938950751	0.01667497645559803	0.8485402470777242	0.01790069051196946	0.4312827555394144	Enantiopus melanogenys	f	d
31	FISH20210407_c1_r0_Enantiopus-melanogenys_sf	1970-01-02 15:30:00	2.3225805315935024	944.4996953077392	0.03257437261093568	0.8162428674311673	0.017090708170063182	0.4929980776463885	Enantiopus melanogenys	f	d
32	FISH20210407_c1_r0_Enantiopus-melanogenys_sf	1970-01-02 16:00:00	2.7724443065128535	974.5	0.024097052958120983	0.8412364280966098	0.01735963291017346	0.2884457271885574	Enantiopus melanogenys	f	d
33	FISH20210407_c1_r0_Enantiopus-melanogenys_sf	1970-01-02 16:30:00	3.1011481840598933	1004.5003600908537	0.03595368677635588	0.7089911916237328	0.017914499782205783	0.20033263827163272	Enantiopus melanogenys	f	d
34	FISH20210407_c1_r0_Enantiopus-melanogenys_sf	1970-01-02 17:00:00	2.727390551071534	1034.499806104925	0.021217661071408787	0.8767935294443521	0.017186888525921165	0.2690524620188897	Enantiopus melanogenys	f	d
35	FISH20210407_c1_r0_Enantiopus-melanogenys_sf	1970-01-02 17:30:00	4.272573019112692	1064.5001661865722	0.051019277642366495	0.6222025260358963	0.017231318788160213	0.4171019999802474	Enantiopus melanogenys	f	d
36	FISH20210407_c1_r0_Enantiopus-melanogenys_sf	1970-01-02 18:00:00	4.973374038402841	1094.5004708880394	0.05645116614038003	0.6663342751094122	0.01692378558773918	0.38414326300407925	Enantiopus melanogenys	f	d
37	FISH20210407_c1_r0_Enantiopus-melanogenys_sf	1970-01-02 18:30:00	2.643620776652304	1124.4999723007036	0.018115339870367293	0.8564068472660794	0.015990569641281305	0.44121457938448827	Enantiopus melanogenys	f	d
38	FISH20210407_c1_r0_Enantiopus-melanogenys_sf	1970-01-02 19:00:00	6.193736274598509	1154.4994183147749	0.09002271342307905	0.5612431444241316	0.05778600504607501	0.484768053416223	Enantiopus melanogenys	f	n
39	FISH20210407_c1_r0_Enantiopus-melanogenys_sf	1970-01-02 19:30:00	4.020170979363718	1184.4997784179038	0.05373365832040771	0.6184356304010636	0.018205246392184512	0.6401085965332476	Enantiopus melanogenys	f	n
40	FISH20210407_c1_r0_Enantiopus-melanogenys_sf	1970-01-02 20:00:00	5.312757617966067	1214.5000830978893	0.11600465348180156	0.47775746496039	0.06034319993578283	0.4032851029146617	Enantiopus melanogenys	f	n
41	FISH20210407_c1_r0_Enantiopus-melanogenys_sf	1970-01-02 20:30:00	4.5867482878617585	1244.4995845105534	0.06886045094454601	0.60223810315218	0.01972199648499083	0.4755783261096265	Enantiopus melanogenys	f	n
42	FISH20210407_c1_r0_Enantiopus-melanogenys_sf	1970-01-02 21:00:00	1.0526891208392435	1274.499889208952	0.004819410591624196	1.0	0.015649449757534396	0.597948656460677	Enantiopus melanogenys	f	n
43	FISH20210407_c1_r0_Enantiopus-melanogenys_sf	1970-01-02 21:30:00	0.8028204796160019	1304.500193895075	0.004210293058556313	1.0	0.03311125252576929	0.615843231824594	Enantiopus melanogenys	f	n
44	FISH20210407_c1_r0_Enantiopus-melanogenys_sf	1970-01-02 22:00:00	4.295969305540539	1334.499695307739	0.05622957176887707	0.5558694809151847	0.015951738951371325	0.5567376684346971	Enantiopus melanogenys	f	n
45	FISH20210407_c1_r0_Enantiopus-melanogenys_sf	1970-01-02 22:30:00	3.0020853460661443	1364.5	0.014402836250830933	0.8734212275648128	0.015840979961352076	0.5646992527659058	Enantiopus melanogenys	f	n
46	FISH20210407_c1_r0_Enantiopus-melanogenys_sf	1970-01-02 23:00:00	2.3315140316413356	1394.5003600908537	0.024707772422580467	0.8006204642402083	0.014234531154276678	0.5123866880097446	Enantiopus melanogenys	f	n
47	FISH20210407_c1_r0_Enantiopus-melanogenys_sf	1970-01-02 23:30:00	3.7128074447522996	1424.4998615035179	0.039166805163148855	0.7372998725832364	0.014693628822641143	0.48094218315750903	Enantiopus melanogenys	f	n
48	FISH20210407_c1_r0_Enantiopus-melanogenys_sf	1970-01-03 00:00:00	4.145117324314473	14.500166186572125	0.02958120983824507	0.8144249944604476	0.012825275088033947	0.47621995745987883	Enantiopus melanogenys	f	n
49	FISH20210407_c1_r0_Enantiopus-melanogenys_sf	1970-01-03 00:30:00	3.635253647305671	44.500470888039445	0.02853027533100659	0.7637250013849648	0.01215288461118749	0.5842970333494831	Enantiopus melanogenys	f	n
50	FISH20210407_c1_r0_Enantiopus-melanogenys_sf	1970-01-03 01:00:00	2.842220325091921	74.49997230070356	0.002548335272284084	1.0	0.011282496806501697	0.6019593719730323	Enantiopus melanogenys	f	n
51	FISH20210407_c1_r0_Enantiopus-melanogenys_sf	1970-01-03 01:30:00	4.590242991355826	104.4994183147748	0.04614702786549222	0.6894354883385962	0.014821344383329505	0.6019131410620812	Enantiopus melanogenys	f	n
52	FISH20210407_c1_r0_Enantiopus-melanogenys_sf	1970-01-03 02:00:00	2.5660234411608274	134.49977841790383	0.025592732107245733	0.8256148903168624	0.014054999195713715	0.5464627154482944	Enantiopus melanogenys	f	n
53	FISH20210407_c1_r0_Enantiopus-melanogenys_sf	1970-01-03 02:30:00	3.814394626825599	164.50013849648218	0.047919782837515926	0.5549277048362972	0.015342664523727075	0.48879165351792847	Enantiopus melanogenys	f	n
54	FISH20210407_c1_r0_Enantiopus-melanogenys_sf	1970-01-03 03:00:00	4.575034381187052	194.49958451055343	0.02958284859564567	0.7731427621738408	0.012813468415449473	0.6117655396978326	Enantiopus melanogenys	f	n
55	FISH20210407_c1_r0_Enantiopus-melanogenys_sf	1970-01-03 03:30:00	4.118629040855616	224.4998892089519	0.03196321737203634	0.7791934411699535	0.014054797316982162	0.6218803573303587	Enantiopus melanogenys	f	n
56	FISH20210407_c1_r0_Enantiopus-melanogenys_sf	1970-01-03 04:00:00	3.3968944710842353	254.50024929366793	0.042435322142817575	0.6826768600077558	0.012743816394525636	0.5268683175447979	Enantiopus melanogenys	f	n
57	FISH20210407_c1_r0_Enantiopus-melanogenys_sf	1970-01-03 04:30:00	1.5243851533395643	284.49969530773916	0.006869425516591879	0.9413328901445903	0.009743449600927864	0.5428050012144839	Enantiopus melanogenys	f	n
58	FISH20210407_c1_r0_Enantiopus-melanogenys_sf	1970-01-03 05:00:00	1.804423401283277	314.50005539552404	0.012851761577664525	0.9653777974739641	0.01025051374099516	0.5432654741901516	Enantiopus melanogenys	f	n
59	FISH20210407_c1_r0_Enantiopus-melanogenys_sf	1970-01-03 05:30:00	2.001038569641701	344.5003600908537	0.025040163979834912	0.8955182538363525	0.05155282077375316	0.5924053954347975	Enantiopus melanogenys	f	n
60	FISH20210407_c1_r0_Enantiopus-melanogenys_sf	1970-01-03 06:00:00	2.960882533035484	374.4998615035178	0.0486953631377763	0.7335881668605617	0.010859488341350988	0.5127053097938009	Enantiopus melanogenys	f	n
61	FISH20210407_c1_r0_Enantiopus-melanogenys_sf	1970-01-03 06:30:00	2.9926026732366866	404.50016618657213	0.06841347219144693	0.5524041657434079	0.009014763777479411	0.5139994650083335	Enantiopus melanogenys	f	n
62	FISH20210407_c1_r0_Enantiopus-melanogenys_sf	1970-01-03 07:00:00	1.8531293183698385	434.5005262866323	0.02891806548113678	0.7782948313112847	0.013897649565301718	0.40997519511186953	Enantiopus melanogenys	f	d
63	FISH20210407_c1_r0_Enantiopus-melanogenys_sf	1970-01-03 07:30:00	2.13098239495374	464.4999723007036	0.030081435931527338	0.8335272284083984	0.018039994553817364	0.2828056673432916	Enantiopus melanogenys	f	d
64	FISH20210407_c1_r0_Enantiopus-melanogenys_sf	1970-01-03 08:00:00	2.9013319987938533	494.4994737133677	0.03711705722674644	0.7990139050468118	0.01932514500137532	0.3012194194720773	Enantiopus melanogenys	f	d
65	FISH20210407_c1_r0_Enantiopus-melanogenys_sf	1970-01-03 08:30:00	2.493782326281472	524.4997784179038	0.03024595612674496	0.863671615333481	0.019781773935874488	0.19443941075310228	Enantiopus melanogenys	f	d
66	FISH20210407_c1_r0_Enantiopus-melanogenys_sf	1970-01-03 09:00:00	3.3101278106210104	554.5001384964822	0.04237992354994183	0.7811755581408232	0.018816866949543477	0.2409766457924054	Enantiopus melanogenys	f	d
67	FISH20210407_c1_r0_Enantiopus-melanogenys_sf	1970-01-03 09:30:00	1.4108175892551111	584.4995845105534	0.008752977674367071	0.9574538806714309	0.01754149982708835	0.44947318171063183	Enantiopus melanogenys	f	d
68	FISH20210407_c1_r0_Enantiopus-melanogenys_sf	1970-01-03 10:00:00	2.139463195874279	614.499944604476	0.015843119875914025	0.8728672723243962	0.016898881042717428	0.5897248479649719	Enantiopus melanogenys	f	d
69	FISH20210407_c1_r0_Enantiopus-melanogenys_sf	1970-01-03 10:30:00	1.7000916279667295	644.5002492936679	0.007201817073846324	0.9678688161320702	0.012559410145495728	0.5986767810592812	Enantiopus melanogenys	f	d
70	FISH20210407_c1_r0_Enantiopus-melanogenys_sf	1970-01-03 11:00:00	2.357329035827122	674.4996953077392	0.020608276549775636	0.8230568943548834	0.01541892327998602	0.5690638358008959	Enantiopus melanogenys	f	d
71	FISH20210407_c1_r0_Enantiopus-melanogenys_sf	1970-01-03 11:30:00	1.6041020633452228	704.500055395524	0.0014402836250830932	1.0	0.013934396841256674	0.43493436863902013	Enantiopus melanogenys	f	d
72	FISH20210407_c1_r0_Enantiopus-melanogenys_sf	1970-01-03 12:00:00	1.2543484381992442	734.5003600908537	0.0030469226081657527	0.9829372333942717	0.013904723787951052	0.43568094402792856	Enantiopus melanogenys	f	d
73	FISH20210407_c1_r0_Enantiopus-melanogenys_sf	1970-01-03 12:30:00	3.0891794296785533	764.4998615035178	0.050800509667054454	0.8155226857237826	0.014645360981592404	0.42849322892383174	Enantiopus melanogenys	f	d
74	FISH20210407_c1_r0_Enantiopus-melanogenys_sf	1970-01-03 13:00:00	7.042706405402062	794.5002215820962	0.1462441834699756	0.42914912475072015	0.01949074008276057	0.43794483041882015	Enantiopus melanogenys	f	d
75	FISH20210407_c1_r0_Enantiopus-melanogenys_sf	1970-01-03 13:30:00	1.6127853196833726	824.5005262866323	0.004210293058556313	0.9676472217605673	0.016529534960308154	0.4604431057571335	Enantiopus melanogenys	f	d
76	FISH20210407_c1_r0_Enantiopus-melanogenys_sf	1970-01-03 14:00:00	1.753382143906983	854.4999723007036	0.011966096061160046	0.9201152290731816	0.016696073144237426	0.4233429546336127	Enantiopus melanogenys	f	d
77	FISH20210407_c1_r0_Enantiopus-melanogenys_sf	1970-01-03 14:30:00	1.736836163736156	884.4994737133677	0.004210293058556313	0.9557919228851587	0.010617713691995012	0.5796211229676425	Enantiopus melanogenys	f	d
78	FISH20210407_c1_r0_Enantiopus-melanogenys_sf	1970-01-03 15:00:00	3.9055317868522166	914.4997784179038	0.025869709727454022	0.8109904719698648	0.01718238338353616	0.5155040185303288	Enantiopus melanogenys	f	d
79	FISH20210407_c1_r0_Enantiopus-melanogenys_sf	1970-01-03 15:30:00	2.497287545142049	944.5001384964822	0.014736025704947094	0.8234446845050136	0.014642187272122164	0.6128029736708204	Enantiopus melanogenys	f	d
80	FISH20210407_c1_r0_Enantiopus-melanogenys_sf	1970-01-03 16:00:00	2.0168640034819014	974.4995845105534	0.01157830591102986	0.8696471109633815	0.01688082242665645	0.5081070507967542	Enantiopus melanogenys	f	d
81	FISH20210407_c1_r0_Enantiopus-melanogenys_sf	1970-01-03 16:30:00	2.4681894790221657	1004.499944604476	0.028251717261245292	0.7792488366939951	0.014156219397427944	0.5620955491304	Enantiopus melanogenys	f	d
82	FISH20210407_c1_r0_Enantiopus-melanogenys_sf	1970-01-03 17:00:00	1.9780047317541531	1034.500249293668	0.00520746773031965	0.9664284527173009	0.012003082293716978	0.579945328093094	Enantiopus melanogenys	f	d
83	FISH20210407_c1_r0_Enantiopus-melanogenys_sf	1970-01-03 17:30:00	2.767720322106837	1064.499695307739	0.021051465292781565	0.8778461027089912	0.01198421769999444	0.5726771056007629	Enantiopus melanogenys	f	d
84	FISH20210407_c1_r0_Enantiopus-melanogenys_sf	1970-01-03 18:00:00	2.939710478065206	1094.500055395524	0.025371150011079105	0.8129847108353645	0.015596504816987697	0.5296762176474114	Enantiopus melanogenys	f	d
85	FISH20210407_c1_r0_Enantiopus-melanogenys_sf	1970-01-03 18:30:00	1.8701323955302265	1124.5003600908537	0.014182039776189684	0.897124813029749	0.013159749998908205	0.43559711720970323	Enantiopus melanogenys	f	d
86	FISH20210407_c1_r0_Enantiopus-melanogenys_sf	1970-01-03 19:00:00	3.311346556729621	1154.4998615035179	0.02830868095950363	0.8140269237161376	0.018260001257412953	0.47490720297641814	Enantiopus melanogenys	f	n
87	FISH20210407_c1_r0_Enantiopus-melanogenys_sf	1970-01-03 19:30:00	2.2747958760789344	1184.5002215820962	0.014292045202747619	0.9299246620873034	0.021633001907671492	0.7864886616349335	Enantiopus melanogenys	f	n
88	FISH20210407_c1_r0_Enantiopus-melanogenys_sf	1970-01-03 20:00:00	2.0331966923975764	1214.5005262866323	0.016453382084095063	0.8661569996122098	0.02074567306952744	0.8091432958921652	Enantiopus melanogenys	f	n
89	FISH20210407_c1_r0_Enantiopus-melanogenys_sf	1970-01-03 20:30:00	1.2426660237443323	1244.4999723007036	0.021716248407290455	0.8405628497036175	0.03241306753078291	0.8141706411128155	Enantiopus melanogenys	f	n
90	FISH20210407_c1_r0_Enantiopus-melanogenys_sf	1970-01-03 21:00:00	0.7750743523683588	1274.4994737133677	0.010581131239266522	0.9133012021494654	0.01732734379348982	0.48995127960959306	Enantiopus melanogenys	f	n
91	FISH20210407_c1_r0_Enantiopus-melanogenys_sf	1970-01-03 21:30:00	0.8281615468436145	1304.4997784179038	0.009306448038998449	0.9674828273875471	0.013788320755476553	0.4197929780430318	Enantiopus melanogenys	f	n
92	FISH20210407_c1_r0_Enantiopus-melanogenys_sf	1970-01-03 22:00:00	1.7115331015999504	1334.5001384964821	0.006924824109467619	0.9080937344191458	0.014187796682753316	0.42527971128690745	Enantiopus melanogenys	f	n
93	FISH20210407_c1_r0_Enantiopus-melanogenys_sf	1970-01-03 22:30:00	1.678154086566252	1364.4996399091463	0.010858124203645228	0.9322475209129688	0.01848615940935579	0.44461046612301897	Enantiopus melanogenys	f	n
94	FISH20210407_c1_r0_Enantiopus-melanogenys_sf	1970-01-03 23:00:00	2.6638434465601644	1394.499944604476	0.021271881231996456	0.878074451584312	0.16767007487130103	0.6138378040834537	Enantiopus melanogenys	f	n
95	FISH20210407_c1_r0_Enantiopus-melanogenys_sf	1970-01-03 23:30:00	2.7822003462344993	1424.500249293668	0.03412553321145643	0.8070467010137943	0.1238494902419987	0.5971924898649843	Enantiopus melanogenys	f	n
96	FISH20210407_c1_r0_Enantiopus-melanogenys_sf	1970-01-04 00:00:00	4.102714437796275	14.499750706332058	0.053404243532214284	0.6982992631987147	0.20293520515221844	0.6795590245428003	Enantiopus melanogenys	f	n
97	FISH20210407_c1_r0_Enantiopus-melanogenys_sf	1970-01-04 00:30:00	1.2120891252848196	44.50005539552404	0.009195656990915135	0.9554066031464657	0.02877007491014744	0.4749431286206939	Enantiopus melanogenys	f	n
98	FISH20210407_c1_r0_Enantiopus-melanogenys_sf	1970-01-04 01:00:00	2.0364961061808167	74.50041548944657	0.037781840341255334	0.8507007921998782	0.10701808737698015	0.5714547184582197	Enantiopus melanogenys	f	n
99	FISH20210407_c1_r0_Enantiopus-melanogenys_sf	1970-01-04 01:30:00	3.8166029365682146	104.4998615035178	0.04442967148634425	0.6894354883385962	0.2837160643002312	0.7753428421853175	Enantiopus melanogenys	f	n
100	FISH20210407_c1_r0_Enantiopus-melanogenys_sf	1970-01-04 02:00:00	6.280209159525346	134.50022158209617	0.06420341236428097	0.5672501661865721	0.40575154305711864	0.7435824360522711	Enantiopus melanogenys	f	n
101	FISH20210407_c1_r0_Enantiopus-melanogenys_sf	1970-01-04 02:30:00	0.1075879345696067	164.5005816852252	5.5398592875740954e-05	1.0	0.015831012320088354	0.42396812874386175	Enantiopus melanogenys	f	n
102	FISH20210407_c1_r0_Enantiopus-melanogenys_sf	1970-01-04 03:00:00	5.403667134825044	194.50002769929642	0.055509390061492435	0.7193507284914963	0.2897736920661841	0.6249764642568698	Enantiopus melanogenys	f	n
103	FISH20210407_c1_r0_Enantiopus-melanogenys_sf	1970-01-04 03:30:00	0.7833454176996617	224.49947371336768	0.0029915240152900116	0.9676472217605673	0.08449961182664908	0.4527357959539	Enantiopus melanogenys	f	n
104	FISH20210407_c1_r0_Enantiopus-melanogenys_sf	1970-01-04 04:00:00	0.1047733879008115	254.49983381342787	0.00011079104808331487	1.0	0.015614649482468388	0.40532088805871697	Enantiopus melanogenys	f	n
105	FISH20210407_c1_r0_Enantiopus-melanogenys_sf	1970-01-04 04:30:00	0.6734576830841963	284.5001384964822	0.00027699296437870476	1.0	0.10870636815840382	0.4626126356124452	Enantiopus melanogenys	f	n
106	FISH20210407_c1_r0_Enantiopus-melanogenys_sf	1970-01-04 05:00:00	0.39998370930191796	314.4996399091463	0.0005539859287574095	1.0	0.038473781358807316	0.4300320405044	Enantiopus melanogenys	f	n
107	FISH20210407_c1_r0_Enantiopus-melanogenys_sf	1970-01-04 05:30:00	5.463640880207616	344.5	0.04348548637270109	0.7511633060048748	0.3311238237077982	0.6366292440502341	Enantiopus melanogenys	f	n
108	FISH20210407_c1_r0_Enantiopus-melanogenys_sf	1970-01-04 06:00:00	0.06478969412022823	374.50030469226084	0.00027699296437870476	1.0	0.018988396604732314	0.3992462524489625	Enantiopus melanogenys	f	n
109	FISH20210407_c1_r0_Enantiopus-melanogenys_sf	1970-01-04 06:30:00	0.09039952839382226	404.4998061049249	0.0006647831145088915	1.0	0.01816762227735951	0.40603492762411675	Enantiopus melanogenys	f	n
110	FISH20210407_c1_r0_Enantiopus-melanogenys_sf	1970-01-04 07:00:00	3.907920795975063	434.5001107910481	0.06575448703744738	0.6966541103478839	0.025976012466336715	0.5543060457624458	Enantiopus melanogenys	f	d
111	FISH20210407_c1_r0_Enantiopus-melanogenys_sf	1970-01-04 07:30:00	4.209239128463412	464.5004154894466	0.08431665835687774	0.6568057171347848	0.01925311067944368	0.6365798478759322	Enantiopus melanogenys	f	d
112	FISH20210407_c1_r0_Enantiopus-melanogenys_sf	1970-01-04 08:00:00	11.007419187754312	494.49991690211067	0.22840839842667995	0.38923051354495597	0.03419514485439793	0.5565616268973739	Enantiopus melanogenys	f	d
113	FISH20210407_c1_r0_Enantiopus-melanogenys_sf	1970-01-04 08:30:00	9.593590430952766	524.5002215820962	0.17937070684688677	0.537835142920452	0.03291574583048236	0.4305565915739952	Enantiopus melanogenys	f	d
114	FISH20210407_c1_r0_Enantiopus-melanogenys_sf	1970-01-04 09:00:00	8.18851431944434	554.5005816852251	0.16220707994016953	0.5016342584898343	0.02886517032322069	0.5171958802287117	Enantiopus melanogenys	f	d
115	FISH20210407_c1_r0_Enantiopus-melanogenys_sf	1970-01-04 09:30:00	3.6584578233749627	584.5000830978893	0.05589718021162263	0.7262755526009639	0.020058086151433167	0.45860009325811485	Enantiopus melanogenys	f	d
116	FISH20210407_c1_r0_Enantiopus-melanogenys_sf	1970-01-04 10:00:00	2.0905436996271467	614.4995291119606	0.027089911916237327	0.8768489280372278	0.018578394581082503	0.4024306861552809	Enantiopus melanogenys	f	d
117	FISH20210407_c1_r0_Enantiopus-melanogenys_sf	1970-01-04 10:30:00	4.123629513250469	644.4998338134279	0.08137602481719478	0.640206071349435	0.023987634685417158	0.43092234220358405	Enantiopus melanogenys	f	d
118	FISH20210407_c1_r0_Enantiopus-melanogenys_sf	1970-01-04 11:00:00	7.029583425336611	674.5001938950751	0.1353941609883109	0.48905877790704116	0.016708490181612273	0.416353731902759	Enantiopus melanogenys	f	d
119	FISH20210407_c1_r0_Enantiopus-melanogenys_sf	1970-01-04 11:30:00	22.69431878884884	704.4996399091463	0.37488227799013907	0.10276438978449948	0.015892992207212884	0.4129599905531098	Enantiopus melanogenys	f	d
120	FISH20210407_c1_r0_Enantiopus-melanogenys_sf	1970-01-04 12:00:00	11.789080661609587	734.5	0.14059384001772657	0.5735652559273211	0.01930057579044627	0.39317483410503185	Enantiopus melanogenys	f	d
121	FISH20210407_c1_r0_Enantiopus-melanogenys_sf	1970-01-04 12:30:00	5.704339654989765	764.5003046922608	0.07584067364688937	0.5414658467674921	0.01846565925214026	0.38794014125967824	Enantiopus melanogenys	f	d
122	FISH20210407_c1_r0_Enantiopus-melanogenys_sf	1970-01-04 13:00:00	4.815941927776277	794.4998061049249	0.07633926098277104	0.5935405240706886	0.017916688268888543	0.37134492083497267	Enantiopus melanogenys	f	d
123	FISH20210407_c1_r0_Enantiopus-melanogenys_sf	1970-01-04 13:30:00	1.7290204899139843	824.5001107910481	0.023598493241746066	0.8758586306226457	0.018042548284542218	0.4227462600172658	Enantiopus melanogenys	f	d
124	FISH20210407_c1_r0_Enantiopus-melanogenys_sf	1970-01-04 14:00:00	2.683551498081341	854.5004708880394	0.034347127582959394	0.7551936180821007	0.017587761142588917	0.40246505795432896	Enantiopus melanogenys	f	d
125	FISH20210407_c1_r0_Enantiopus-melanogenys_sf	1970-01-04 14:30:00	5.819175401949023	884.4999169021107	0.13334441305190847	0.4508337488227799	0.017663146837117692	0.42882932119686934	Enantiopus melanogenys	f	d
126	FISH20210407_c1_r0_Enantiopus-melanogenys_sf	1970-01-04 15:00:00	3.364390717757331	914.5002215820962	0.0383890981608686	0.6338355860846444	0.018777491038198337	0.3935038156750903	Enantiopus melanogenys	f	d
127	FISH20210407_c1_r0_Enantiopus-melanogenys_sf	1970-01-04 15:30:00	16.42004891211454	944.5005816852251	0.3879563459088139	0.1917899285358152	0.03207850316196379	0.437558748862049	Enantiopus melanogenys	f	d
128	FISH20210407_c1_r0_Enantiopus-melanogenys_sf	1970-01-04 16:00:00	22.10992594169642	974.5000830978893	0.5376987424519417	0.008586781895739849	0.03886355843413023	0.4486928411685519	Enantiopus melanogenys	f	d
129	FISH20210407_c1_r0_Enantiopus-melanogenys_sf	1970-01-04 16:30:00	17.503504373019652	1004.4995291119606	0.39870367292670766	0.15921555592487951	0.04041529240201082	0.5156743253539281	Enantiopus melanogenys	f	d
130	FISH20210407_c1_r0_Enantiopus-melanogenys_sf	1970-01-04 17:00:00	16.12241068992202	1034.4998338134278	0.33403500997119434	0.14502548194105916	0.04839776118100718	0.48719948488890386	Enantiopus melanogenys	f	d
131	FISH20210407_c1_r0_Enantiopus-melanogenys_sf	1970-01-04 17:30:00	9.653947773735567	1064.500193895075	0.20120768932469116	0.15234613040828762	0.025701837989644115	0.36152947889214176	Enantiopus melanogenys	f	d
132	FISH20210407_c1_r0_Enantiopus-melanogenys_sf	1970-01-04 18:00:00	11.800331056298102	1094.4996399091463	0.23826934795856186	0.4115007478810038	0.048993433409348655	0.5076141945550088	Enantiopus melanogenys	f	d
133	FISH20210407_c1_r0_Enantiopus-melanogenys_sf	1970-01-04 18:30:00	5.484096482628953	1124.5	0.09965654775094172	0.5927321072457346	0.02964237909402723	0.3220062195493184	Enantiopus melanogenys	f	d
134	FISH20210407_c1_r0_Enantiopus-melanogenys_sf	1970-01-04 19:00:00	7.551773243672621	1154.500304692261	0.08043875685557587	0.7057780732369398	0.03489927676213095	0.2774966872364392	Enantiopus melanogenys	f	n
135	FISH20210407_c1_r0_Enantiopus-melanogenys_sf	1970-01-04 19:30:00	28.689768486803466	1184.499806104925	0.27854412497922554	0.261758351337876	0.17106651239303367	0.43194575899498666	Enantiopus melanogenys	f	n
136	FISH20210407_c1_r0_Enantiopus-melanogenys_sf	1970-01-04 20:00:00	2.3332182452865218	1214.500110791048	0.022933746953246178	0.8209062707733216	0.019636542376126876	0.2843950135954664	Enantiopus melanogenys	f	n
137	FISH20210407_c1_r0_Enantiopus-melanogenys_sf	1970-01-04 20:30:00	2.291212857051039	1244.5004154894466	0.01340645947592931	0.9640463132236441	0.018753069736169543	0.16138512855051945	Enantiopus melanogenys	f	n
138	FISH20210407_c1_r0_Enantiopus-melanogenys_sf	1970-01-04 21:00:00	1.0673116432881633	1274.4999169021107	0.014846822890698576	0.9094233006481636	0.018384862907866475	0.5322113099703346	Enantiopus melanogenys	f	n
139	FISH20210407_c1_r0_Enantiopus-melanogenys_sf	1970-01-04 21:30:00	9.390135849665123	1304.5002215820962	0.1035896299578994	0.5192222468424551	0.04126857526588279	0.36123121261923974	Enantiopus melanogenys	f	n
140	FISH20210407_c1_r0_Enantiopus-melanogenys_sf	1970-01-04 22:00:00	18.232525058890946	1334.5005816852251	0.15101656417926984	0.2931139549055454	0.0630843427694561	0.4880080930042668	Enantiopus melanogenys	f	n
141	FISH20210407_c1_r0_Enantiopus-melanogenys_sf	1970-01-04 22:30:00	9.52456012574642	1364.5000830978893	0.08946872749432165	0.5109412220929589	0.04421977647095245	0.422730905672671	Enantiopus melanogenys	f	n
142	FISH20210407_c1_r0_Enantiopus-melanogenys_sf	1970-01-04 23:00:00	8.983550796819626	1394.4995291119606	0.09993906154783669	0.5631266965819068	0.037113665476170926	0.5604561255479925	Enantiopus melanogenys	f	n
143	FISH20210407_c1_r0_Enantiopus-melanogenys_sf	1970-01-04 23:30:00	8.464639593890436	1424.4998338134278	0.07356525592732108	0.6137824063815643	0.03950976737755769	0.4716393419460342	Enantiopus melanogenys	f	n
144	FISH20210407_c1_r0_Enantiopus-melanogenys_sf	1970-01-05 00:00:00	15.210251260732209	14.500193895075066	0.14835743172123428	0.30519084815245695	0.05039947553845198	0.34565548310377947	Enantiopus melanogenys	f	n
145	FISH20210407_c1_r0_Enantiopus-melanogenys_sf	1970-01-05 00:30:00	8.680895234822023	44.49963990914631	0.08620021051465293	0.5629605008032796	0.03914007493830707	0.42895842571106224	Enantiopus melanogenys	f	n
146	FISH20210407_c1_r0_Enantiopus-melanogenys_sf	1970-01-05 01:00:00	4.130264340456752	74.5	0.04448260580545092	0.793817859516951	0.029869734921917416	0.38611106376455695	Enantiopus melanogenys	f	n
147	FISH20210407_c1_r0_Enantiopus-melanogenys_sf	1970-01-05 01:30:00	8.558876697671643	104.50036009085369	0.07949698077668828	0.5213007589607224	0.038962371434474036	0.4755866026913717	Enantiopus melanogenys	f	n
148	FISH20210407_c1_r0_Enantiopus-melanogenys_sf	1970-01-05 02:00:00	5.4201886975092295	134.49980610492494	0.054789208354107805	0.6743116724835189	0.03283702152112116	0.4169030209130573	Enantiopus melanogenys	f	n
149	FISH20210407_c1_r0_Enantiopus-melanogenys_sf	1970-01-05 02:30:00	10.34069342924778	164.5001107910481	0.09467095058719255	0.43823399069355196	0.04392114067620796	0.43611729856438236	Enantiopus melanogenys	f	n
150	FISH20210407_c1_r0_Enantiopus-melanogenys_sf	1970-01-05 03:00:00	8.818229517681424	194.50047088803944	0.07667165254002549	0.5625727106531494	0.039458576469360504	0.4981734725071798	Enantiopus melanogenys	f	n
151	FISH20210407_c1_r0_Enantiopus-melanogenys_sf	1970-01-05 03:30:00	5.522054152167945	224.4999169021107	0.0591102985984156	0.6280538474322752	0.030864122756823393	0.4230368319900396	Enantiopus melanogenys	f	n
152	FISH20210407_c1_r0_Enantiopus-melanogenys_sf	1970-01-05 04:00:00	1.1642986634829102	254.4994183147748	0.015290011633704505	0.8953520580577253	0.016648512681378062	0.25299034517614516	Enantiopus melanogenys	f	n
153	FISH20210407_c1_r0_Enantiopus-melanogenys_sf	1970-01-05 04:30:00	3.4344604486040757	284.4997784179038	0.049246620873033456	0.7242410813206293	0.04664787322446585	0.33075621963182456	Enantiopus melanogenys	f	n
154	FISH20210407_c1_r0_Enantiopus-melanogenys_sf	1970-01-05 05:00:00	3.751914927719705	314.50008309788933	0.026480527394604176	0.9099218879840452	0.038040254395616174	0.41275334178775575	Enantiopus melanogenys	f	n
155	FISH20210407_c1_r0_Enantiopus-melanogenys_sf	1970-01-05 05:30:00	4.005776801284322	344.49952911196056	0.05800232674090078	0.8150794969807766	0.06587398961344942	0.41279622339075056	Enantiopus melanogenys	f	n
156	FISH20210407_c1_r0_Enantiopus-melanogenys_sf	1970-01-05 06:00:00	3.429567809717013	374.4998892089519	0.06110126301794815	0.8355860846443607	0.10207962797137657	0.4556680672002527	Enantiopus melanogenys	f	n
157	FISH20210407_c1_r0_Enantiopus-melanogenys_sf	1970-01-05 06:30:00	2.2686578970782065	404.5001938950751	0.034347127582959394	0.8147471054235222	0.016152231896570682	0.373741283157694	Enantiopus melanogenys	f	n
158	FISH20210407_c1_r0_Enantiopus-melanogenys_sf	1970-01-05 07:00:00	2.9396241849657994	434.49969530773916	0.04852916735914908	0.681568888150241	0.017702857659375022	0.42818065551492945	Enantiopus melanogenys	f	d
159	FISH20210407_c1_r0_Enantiopus-melanogenys_sf	1970-01-05 07:30:00	6.447443614864329	464.5	0.12663416795922888	0.4593950808774651	0.018440491640930864	0.5139073883276006	Enantiopus melanogenys	f	d
160	FISH20210407_c1_r0_Enantiopus-melanogenys_sf	1970-01-05 08:00:00	8.459742326121477	493.68956879584897	0.10270173555197709	0.5215602075505457	0.016459949007850704	0.5052008367120174	Enantiopus melanogenys	f	d
161	FISH20210407_c1_r0_Enantiopus-melanogenys_sf	1970-01-05 08:30:00	8.995319265358381	524.500055395524	0.14164635497451805	0.3487702193662752	0.018444483456389105	0.4985957820258362	Enantiopus melanogenys	f	d
162	FISH20210407_c1_r0_Enantiopus-melanogenys_sf	1970-01-05 09:00:00	5.965107443652529	554.5004154894466	0.08996731483020332	0.49072073569331337	0.019163067777032704	0.522511678000948	Enantiopus melanogenys	f	d
163	FISH20210407_c1_r0_Enantiopus-melanogenys_sf	1970-01-05 09:30:00	13.563139389257666	584.4998615035178	0.10703008143593153	0.44678965154285083	0.019865160147962944	0.49156085423278045	Enantiopus melanogenys	f	d
164	FISH20210407_c1_r0_Enantiopus-melanogenys_sf	1970-01-05 10:00:00	14.70754434874826	614.5002215820962	0.08591845778861068	0.5368380234877022	0.020109124337274135	0.4647253245459874	Enantiopus melanogenys	f	d
165	FISH20210407_c1_r0_Enantiopus-melanogenys_sf	1970-01-05 10:30:00	6.249696425560443	644.5005262866323	0.04952634203091241	0.6104370948977896	0.025640778621441707	0.5174716555170149	Enantiopus melanogenys	f	d
166	FISH20210407_c1_r0_Enantiopus-melanogenys_sf	1970-01-05 11:00:00	9.238426257246168	674.5000276992964	0.04886155891640352	0.6363082377707606	0.025643419123622897	0.5568031883124704	Enantiopus melanogenys	f	d
167	FISH20210407_c1_r0_Enantiopus-melanogenys_sf	1970-01-05 11:30:00	8.059021721718125	704.4994737133677	0.05096670544568168	0.6756412387125367	0.027614077268784645	0.5378835890278743	Enantiopus melanogenys	f	d
168	FISH20210407_c1_r0_Enantiopus-melanogenys_sf	1970-01-05 12:00:00	7.048088161657096	734.4997784179038	0.07550409926877909	0.6058608464436074	0.027013439775994224	0.5625908662274864	Enantiopus melanogenys	f	d
169	FISH20210407_c1_r0_Enantiopus-melanogenys_sf	1970-01-05 12:30:00	3.1006681028142413	764.5001384964822	0.04276771370007202	0.7018447731427622	0.023082057375608353	0.5025975326742245	Enantiopus melanogenys	f	d
170	FISH20210407_c1_r0_Enantiopus-melanogenys_sf	1970-01-05 13:00:00	1.306641999698593	794.4996399091463	0.024763171015456206	0.7639465957564678	0.015746000197370318	0.45929551942012786	Enantiopus melanogenys	f	d
171	FISH20210407_c1_r0_Enantiopus-melanogenys_sf	1970-01-05 13:30:00	1.7606108837266943	824.499944604476	0.026202082871703967	0.8472191446931088	0.017691279290991114	0.4689247650288297	Enantiopus melanogenys	f	d
172	FISH20210407_c1_r0_Enantiopus-melanogenys_sf	1970-01-05 14:00:00	4.498959304404273	854.5003046922608	0.07833361032629771	0.5548169076505457	0.020126728722781758	0.5268613646849304	Enantiopus melanogenys	f	d
173	FISH20210407_c1_r0_Enantiopus-melanogenys_sf	1970-01-05 14:30:00	4.268087084674567	884.4997507063321	0.0854800288072683	0.5091684671209351	0.018930207948229538	0.34778196481988227	Enantiopus melanogenys	f	d
174	FISH20210407_c1_r0_Enantiopus-melanogenys_sf	1970-01-05 15:00:00	3.6864155270592507	914.500055395524	0.05639264347440727	0.7129403944161312	0.01730649842793004	0.267529207121815	Enantiopus melanogenys	f	d
175	FISH20210407_c1_r0_Enantiopus-melanogenys_sf	1970-01-05 15:30:00	6.944947100536886	944.5004154894466	0.15362029804442967	0.309234945432386	0.018727550850822165	0.39760282214333337	Enantiopus melanogenys	f	d
176	FISH20210407_c1_r0_Enantiopus-melanogenys_sf	1970-01-05 16:00:00	6.157619733471988	974.4998615035178	0.12802614813583735	0.5086144811921777	0.018428753775541738	0.4521614646939676	Enantiopus melanogenys	f	d
177	FISH20210407_c1_r0_Enantiopus-melanogenys_sf	1970-01-05 16:30:00	3.2976800016736436	1004.5002215820962	0.037225792155993795	0.7592510525149568	0.018364423734741064	0.2905076405453675	Enantiopus melanogenys	f	d
178	FISH20210407_c1_r0_Enantiopus-melanogenys_sf	1970-01-05 17:00:00	3.303850836242711	1034.5005816852251	0.04398648274333832	0.7311506287740291	0.019192273907203843	0.40684322224191727	Enantiopus melanogenys	f	d
179	FISH20210407_c1_r0_Enantiopus-melanogenys_sf	1970-01-05 17:30:00	4.511686496070184	1064.5000276992964	0.07705944269015567	0.5977508171292449	0.02577835426770356	0.6602388318566819	Enantiopus melanogenys	f	d
180	FISH20210407_c1_r0_Enantiopus-melanogenys_sf	1970-01-05 18:00:00	3.317823885778548	1094.4994737133677	0.04492825882222592	0.6165863387069969	0.020878036047721107	0.41903128068145395	Enantiopus melanogenys	f	d
181	FISH20210407_c1_r0_Enantiopus-melanogenys_sf	1970-01-05 18:30:00	3.93237490651344	1124.4998338134278	0.08486594283181918	0.6476844670950587	0.022708006155203457	0.4367708311840697	Enantiopus melanogenys	f	d
182	FISH20210407_c1_r0_Enantiopus-melanogenys_sf	1970-01-05 19:00:00	4.8134076709421	1154.5001384964821	0.08038335826270013	0.6506010747327018	0.21036833907788866	0.4792204559717237	Enantiopus melanogenys	f	n
183	FISH20210407_c1_r0_Enantiopus-melanogenys_sf	1970-01-05 19:30:00	1.7847268532755154	1184.4996399091463	0.012298487618414492	0.9333000941776078	0.16291612201778652	0.8309003703124453	Enantiopus melanogenys	f	n
184	FISH20210407_c1_r0_Enantiopus-melanogenys_sf	1970-01-05 20:00:00	2.7005564821982557	1214.499944604476	0.0037668956348327056	1.0	0.015337946612286917	0.8296591896915486	Enantiopus melanogenys	f	n
185	FISH20210407_c1_r0_Enantiopus-melanogenys_sf	1970-01-05 20:30:00	0.8956199944426148	1244.500304692261	0.009694753753254667	0.9631599357376323	0.03936368820896373	0.8269659996181274	Enantiopus melanogenys	f	n
186	FISH20210407_c1_r0_Enantiopus-melanogenys_sf	1970-01-05 21:00:00	1.5173707746622103	1274.499750706332	0.02997063874577586	0.8587335881668605	0.01830451072140379	0.8018510643593478	Enantiopus melanogenys	f	n
187	FISH20210407_c1_r0_Enantiopus-melanogenys_sf	1970-01-05 21:30:00	0.402294502869787	1304.500110791048	0.0026035896299578996	1.0	0.01852298629815635	0.8107366239318352	Enantiopus melanogenys	f	n
188	FISH20210407_c1_r0_Enantiopus-melanogenys_sf	1970-01-05 22:00:00	1.6559442044555088	1334.5004154894466	0.011245914353775414	0.9457093789817739	0.043241599785868834	0.8383653591198355	Enantiopus melanogenys	f	n
189	FISH20210407_c1_r0_Enantiopus-melanogenys_sf	1970-01-05 22:30:00	3.6164878721437166	1364.4998615035179	0.03761564456262811	0.6774139936845605	0.025221778700833565	0.7660598429977363	Enantiopus melanogenys	f	n
190	FISH20210407_c1_r0_Enantiopus-melanogenys_sf	1970-01-05 23:00:00	0.9831930165007274	1394.5002215820962	0.0007755373365832041	1.0	0.052940317081523816	0.5326586725034306	Enantiopus melanogenys	f	n
191	FISH20210407_c1_r0_Enantiopus-melanogenys_sf	1970-01-05 23:30:00	2.9020070962941014	1424.5005816852251	0.031134009196166417	0.8647720347903163	0.020217819211469288	0.4996104781936671	Enantiopus melanogenys	f	n
192	FISH20210407_c1_r0_Enantiopus-melanogenys_sf	1970-01-06 00:00:00	3.0688755001776737	14.500027699296439	0.05905490000553986	0.6648385131017672	0.009022844373367344	0.44437131590323664	Enantiopus melanogenys	f	n
193	FISH20210407_c1_r0_Enantiopus-melanogenys_sf	1970-01-06 00:30:00	3.236958352055474	44.499529111960555	0.0649271508503684	0.7655531549498643	0.010394575227165912	0.43316786342699537	Enantiopus melanogenys	f	n
194	FISH20210407_c1_r0_Enantiopus-melanogenys_sf	1970-01-06 01:00:00	4.980192465131357	74.49983381342787	0.0514070463106581	0.676102370928429	0.010962226219241977	0.4676493945495232	Enantiopus melanogenys	f	n
195	FISH20210407_c1_r0_Enantiopus-melanogenys_sf	1970-01-06 01:30:00	2.1904220126325242	104.50019389507507	0.03739405019112515	0.7753033072959947	0.013213647986345426	0.4951401156464192	Enantiopus melanogenys	f	n
196	FISH20210407_c1_r0_Enantiopus-melanogenys_sf	1970-01-06 02:00:00	4.429914758798392	133.8519356898253	0.12217772360554878	0.359684253293865	0.009357612351674555	0.479682506169008	Enantiopus melanogenys	f	n
197	FISH20210407_c1_r0_Enantiopus-melanogenys_sf	1970-01-06 02:30:00	1.4311604862554141	164.5	0.03467759805007756	0.8036228672723243	0.011240887584217266	0.46187833600993844	Enantiopus melanogenys	f	n
198	FISH20210407_c1_r0_Enantiopus-melanogenys_sf	1970-01-06 03:00:00	0.5878784224992014	194.5003046922608	0.004431887430059276	0.9710819345188633	0.014534300141191902	0.599843331378226	Enantiopus melanogenys	f	n
199	FISH20210407_c1_r0_Enantiopus-melanogenys_sf	1970-01-06 03:30:00	0.7965018356149923	224.49980610492494	0.0018281535648994515	1.0	0.014593431299699844	0.8138161089745136	Enantiopus melanogenys	f	n
200	FISH20210407_c1_r0_Enantiopus-melanogenys_sf	1970-01-06 04:00:00	3.261663569972983	254.5001107910481	0.04254376246399291	0.739474850432085	0.013760591105900489	0.3695122714141801	Enantiopus melanogenys	f	n
201	FISH20210407_c1_r0_Enantiopus-melanogenys_sf	1970-01-06 04:30:00	2.7051831839046527	284.50047088803944	0.010747327017893745	0.9074843498975126	0.008451640375307172	0.3960741156666609	Enantiopus melanogenys	f	n
202	FISH20210407_c1_r0_Enantiopus-melanogenys_sf	1970-01-06 05:00:00	6.20722529582433	314.49991690211067	0.1433715583624176	0.4293944933798681	0.005822828193457238	0.42206214196988234	Enantiopus melanogenys	f	n
203	FISH20210407_c1_r0_Enantiopus-melanogenys_sf	1970-01-06 05:30:00	3.7665926360774926	344.4994183147748	0.0394991967204033	0.7622292393773198	0.010923310629337069	0.4180042141604485	Enantiopus melanogenys	f	n
204	FISH20210407_c1_r0_Enantiopus-melanogenys_sf	1970-01-06 06:00:00	4.080877264072286	374.4997784179038	0.06137824063815644	0.455849767338799	0.008725954837357277	0.4609661115201591	Enantiopus melanogenys	f	n
205	FISH20210407_c1_r0_Enantiopus-melanogenys_sf	1970-01-06 06:30:00	4.4417922279510105	404.50008309788933	0.11467508725278378	0.6405739294221927	0.04337172794994157	0.6130356701895281	Enantiopus melanogenys	f	n
206	FISH20210407_c1_r0_Enantiopus-melanogenys_sf	1970-01-06 07:00:00	6.176498176409671	434.49952911196056	0.11589385629605008	0.34336047864384245	0.021605208953639585	0.3526436679520651	Enantiopus melanogenys	f	d
207	FISH20210407_c1_r0_Enantiopus-melanogenys_sf	1970-01-06 07:30:00	6.2985147818389144	464.4998892089519	0.13765787724351872	0.3983492133835586	0.02354604514719276	0.44025015228167064	Enantiopus melanogenys	f	d
208	FISH20210407_c1_r0_Enantiopus-melanogenys_sf	1970-01-06 08:00:00	4.76003388112778	494.5001938950751	0.08398426679962329	0.5519361808210071	0.016515644934106354	0.44714775186002864	Enantiopus melanogenys	f	d
209	FISH20210407_c1_r0_Enantiopus-melanogenys_sf	1970-01-06 08:30:00	4.346864664245921	524.4996953077392	0.07473270178937455	0.7318708104814138	0.029772503982481192	0.658410538113191	Enantiopus melanogenys	f	d
210	FISH20210407_c1_r0_Enantiopus-melanogenys_sf	1970-01-06 09:00:00	3.168889171813624	554.5	0.05074230002215821	0.7887768668291602	0.019379348871643016	0.6709128251628256	Enantiopus melanogenys	f	d
211	FISH20210407_c1_r0_Enantiopus-melanogenys_sf	1970-01-06 09:30:00	4.993966741102812	584.5003600908537	0.09312503462412054	0.5959226635643454	0.02257362002627946	0.4298303663855799	Enantiopus melanogenys	f	d
212	FISH20210407_c1_r0_Enantiopus-melanogenys_sf	1970-01-06 10:00:00	6.660116057345016	614.4998061049249	0.12093512824774251	0.4124425239598914	0.024992088277036736	0.48920394530491973	Enantiopus melanogenys	f	d
213	FISH20210407_c1_r0_Enantiopus-melanogenys_sf	1970-01-06 10:30:00	2.7066912375458094	644.5001661865721	0.03994017283403501	0.688233990693552	0.016929711962653856	0.36153185108062835	Enantiopus melanogenys	f	d
214	FISH20210407_c1_r0_Enantiopus-melanogenys_sf	1970-01-06 11:00:00	2.8397768680716475	674.5004708880394	0.038391224862888484	0.6606836186360866	0.017153092154025072	0.4236766913448034	Enantiopus melanogenys	f	d
215	FISH20210407_c1_r0_Enantiopus-melanogenys_sf	1970-01-06 11:30:00	8.67574784909424	704.4999169021107	0.16314885601905713	0.36086643399257656	0.03408961744409337	0.3819130017556954	Enantiopus melanogenys	f	d
216	FISH20210407_c1_r0_Enantiopus-melanogenys_sf	1970-01-06 12:00:00	4.582363861391708	734.4994183147749	0.06636751426513766	0.6774693922774362	0.0239211689329281	0.5300537085993944	Enantiopus melanogenys	f	d
217	FISH20210407_c1_r0_Enantiopus-melanogenys_sf	1970-01-06 12:30:00	3.406052947825347	764.4997784179038	0.06270773321515621	0.6455794371814757	0.023128998679336644	0.585209032505545	Enantiopus melanogenys	f	d
218	FISH20210407_c1_r0_Enantiopus-melanogenys_sf	1970-01-06 13:00:00	3.6749726466683943	793.7673619202983	0.06490328594733162	0.5729433698438592	0.021517825578916152	0.6148769461534813	Enantiopus melanogenys	f	d
219	FISH20210407_c1_r0_Enantiopus-melanogenys_sf	1970-01-06 13:30:00	6.598255551984173	824.8258283772302	0.13792126876239025	0.5598980458793543	0.014728752056937954	0.4086422554119578	Enantiopus melanogenys	f	d
220	FISH20210407_c1_r0_Enantiopus-melanogenys_sf	1970-01-06 14:00:00	2.321265372015957	854.5001384964822	0.02509556257271065	0.8222259154617473	0.019231831482325795	0.45424312289267976	Enantiopus melanogenys	f	d
221	FISH20210407_c1_r0_Enantiopus-melanogenys_sf	1970-01-06 14:30:00	4.665442733467032	884.4995845105534	0.11495208021716248	0.5554262921721789	0.01730350014124226	0.534440935119405	Enantiopus melanogenys	f	d
222	FISH20210407_c1_r0_Enantiopus-melanogenys_sf	1970-01-06 15:00:00	1.9303134547038368	914.499944604476	0.01944382893862176	0.8212386439175715	0.023836917407584486	0.6803730157165255	Enantiopus melanogenys	f	d
223	FISH20210407_c1_r0_Enantiopus-melanogenys_sf	1970-01-06 15:30:00	3.03587855691557	944.5002492936679	0.043044706664450726	0.6881059221095784	0.021937519754926478	0.6345970212154421	Enantiopus melanogenys	f	d
224	FISH20210407_c1_r0_Enantiopus-melanogenys_sf	1970-01-06 16:00:00	2.6416736256192186	974.4996953077392	0.039000609384521635	0.7428951304636863	0.01729590908041247	0.5429418996603319	Enantiopus melanogenys	f	d
225	FISH20210407_c1_r0_Enantiopus-melanogenys_sf	1970-01-06 16:30:00	2.839066907652911	1004.5	0.035286948814535785	0.716208730334589	0.020776228569360657	0.6334000471869945	Enantiopus melanogenys	f	d
226	FISH20210407_c1_r0_Enantiopus-melanogenys_sf	1970-01-06 17:00:00	2.625911528011685	1034.5003600908537	0.0361198825549831	0.7477702066367514	0.023213708084808285	0.6295301246108336	Enantiopus melanogenys	f	d
227	FISH20210407_c1_r0_Enantiopus-melanogenys_sf	1970-01-06 17:30:00	3.870354608912404	1064.4998615035179	0.06138164090632098	0.5876128746329843	0.021054857043364666	0.6487860979585123	Enantiopus melanogenys	f	d
228	FISH20210407_c1_r0_Enantiopus-melanogenys_sf	1970-01-06 18:00:00	4.781378746579988	1094.5001661865722	0.07982495014402836	0.5910702415244848	0.01711976060089303	0.40619939831939006	Enantiopus melanogenys	f	d
229	FISH20210407_c1_r0_Enantiopus-melanogenys_sf	1970-01-06 18:30:00	2.9142730414297646	1124.5004708880394	0.04603623067974073	0.6941997673259099	0.017112027745165483	0.5267073083751984	Enantiopus melanogenys	f	d
230	FISH20210407_c1_r0_Enantiopus-melanogenys_sf	1970-01-06 19:00:00	5.427445620308161	1154.4999169021107	0.11628164644618026	0.6313223644119439	0.026482421956699594	0.6221171903822792	Enantiopus melanogenys	f	n
231	FISH20210407_c1_r0_Enantiopus-melanogenys_sf	1970-01-06 19:30:00	0.7854331544103055	1184.4994183147749	0.010636529832142264	0.9116392443631932	0.011495047918319918	0.4008592939388757	Enantiopus melanogenys	f	n
232	FISH20210407_c1_r0_Enantiopus-melanogenys_sf	1970-01-06 20:00:00	3.0437858296204197	1214.4997784179038	0.038998448925326834	0.7848437846222025	0.09796305436171235	0.47608675136958384	Enantiopus melanogenys	f	n
233	FISH20210407_c1_r0_Enantiopus-melanogenys_sf	1970-01-06 20:30:00	1.7779578671413787	1244.5000830978893	0.019001717356379146	0.8551880782228132	0.02035951003883902	0.5637917362233692	Enantiopus melanogenys	f	n
234	FISH20210407_c1_r0_Enantiopus-melanogenys_sf	1970-01-06 21:00:00	3.324797101406596	1274.4995291119606	0.026979114730485847	0.8080992742784333	0.01571371420817055	0.1428753846466998	Enantiopus melanogenys	f	n
235	FISH20210407_c1_r0_Enantiopus-melanogenys_sf	1970-01-06 21:30:00	5.199513000960012	1304.499889208952	0.08580766674052737	0.5190560602703301	0.015746122080034588	0.1372139648502624	Enantiopus melanogenys	f	n
236	FISH20210407_c1_r0_Enantiopus-melanogenys_sf	1970-01-06 22:00:00	1.6073139274339656	1334.500193895075	0.006647831145088915	0.9414990859232175	0.017661527590267824	0.17249876107018283	Enantiopus melanogenys	f	n
237	FISH20210407_c1_r0_Enantiopus-melanogenys_sf	1970-01-06 22:30:00	2.1649307725352434	1364.4996399091463	0.010913522796520969	0.9400033239155725	0.009835138284300148	0.39890674565205525	Enantiopus melanogenys	f	n
238	FISH20210407_c1_r0_Enantiopus-melanogenys_sf	1970-01-06 23:00:00	3.036856177355055	1394.5	0.03938621759361843	0.8303789053844449	0.03348549337116456	0.42314407024213185	Enantiopus melanogenys	f	n
239	FISH20210407_c1_r0_Enantiopus-melanogenys_sf	1970-01-06 23:30:00	2.037766356726857	1424.500304692261	0.027643897844994738	0.8280427677137001	0.031238752253837872	0.5018948431473964	Enantiopus melanogenys	f	n
240	FISH20210407_c1_r0_Enantiopus-melanogenys_sf	1970-01-07 00:00:00	1.9306761238922463	14.499806104924934	0.025150961165586395	0.8328070467010138	0.04242098538941258	0.521170234578343	Enantiopus melanogenys	f	n
241	FISH20210407_c1_r0_Enantiopus-melanogenys_sf	1970-01-07 00:30:00	0.7872272628688894	44.50011079104809	0.010081985375581652	0.9617770884112564	0.11140800613279365	0.6353160223328078	Enantiopus melanogenys	f	n
242	FISH20210407_c1_r0_Enantiopus-melanogenys_sf	1970-01-07 01:00:00	2.368752603529029	74.50041548944657	0.006647831145088915	0.972633095119384	0.05880428548311489	0.4557312916244953	Enantiopus melanogenys	f	n
243	FISH20210407_c1_r0_Enantiopus-melanogenys_sf	1970-01-07 01:30:00	5.7674420331562795	104.49991690211068	0.15157055010802725	0.7291008808376267	0.010197863423248785	0.3771535922622981	Enantiopus melanogenys	f	n
244	FISH20210407_c1_r0_Enantiopus-melanogenys_sf	1970-01-07 02:00:00	2.2792599981124626	134.50022158209617	0.011688455572789719	0.9207844006204299	0.009869770452576395	0.3714475377474922	Enantiopus melanogenys	f	n
245	FISH20210407_c1_r0_Enantiopus-melanogenys_sf	1970-01-07 02:30:00	1.3175144415264772	164.5005816852252	0.005484460694698354	0.9708603401473602	0.09666266563979964	0.5232379397307559	Enantiopus melanogenys	f	n
246	FISH20210407_c1_r0_Enantiopus-melanogenys_sf	1970-01-07 03:00:00	0.8270128839353615	194.50002769929642	0.01855852861337322	0.9501966650047089	0.044066912399034576	0.42620275700814203	Enantiopus melanogenys	f	n
247	FISH20210407_c1_r0_Enantiopus-melanogenys_sf	1970-01-07 03:30:00	0.5699319423135478	224.49952911196056	0.002825328236662789	1.0	0.019529419176277082	0.3591825781389197	Enantiopus melanogenys	f	n
248	FISH20210407_c1_r0_Enantiopus-melanogenys_sf	1970-01-07 04:00:00	0.5957145400274149	254.49983381342787	0.002548194105916242	1.0	0.01359455850563124	0.37055336689824087	Enantiopus melanogenys	f	n
249	FISH20210407_c1_r0_Enantiopus-melanogenys_sf	1970-01-07 04:30:00	2.826967741514863	284.5001384964822	0.055287795689989476	0.7098775691097446	0.009991716097843648	0.3829466655466721	Enantiopus melanogenys	f	n
250	FISH20210407_c1_r0_Enantiopus-melanogenys_sf	1970-01-07 05:00:00	2.074055527694275	314.4996399091463	0.007478810038225029	0.920447620630436	0.008424271281044018	0.38575089939219664	Enantiopus melanogenys	f	n
251	FISH20210407_c1_r0_Enantiopus-melanogenys_sf	1970-01-07 05:30:00	1.0481352633028973	344.5	0.004874806115665854	1.0	0.04776101726712154	0.4461597649463752	Enantiopus melanogenys	f	n
252	FISH20210407_c1_r0_Enantiopus-melanogenys_sf	1970-01-07 06:00:00	2.0458027348296137	374.50030469226084	0.019832696249515263	0.8175724336601851	0.01543394703022406	0.6591453292370537	Enantiopus melanogenys	f	n
253	FISH20210407_c1_r0_Enantiopus-melanogenys_sf	1970-01-07 06:30:00	0.961624476149779	404.49975070633207	0.0020497479364024154	1.0	0.018477853403049124	0.8289292293071696	Enantiopus melanogenys	f	n
254	FISH20210407_c1_r0_Enantiopus-melanogenys_sf	1970-01-07 07:00:00	2.9459747562679204	434.5001107910481	0.05229337469532462	0.6989253268335919	0.019177995024414217	0.6283269273379543	Enantiopus melanogenys	f	d
255	FISH20210407_c1_r0_Enantiopus-melanogenys_sf	1970-01-07 07:30:00	4.406522107450953	464.5004154894466	0.07517589053238048	0.5241260871973852	0.02277023490133978	0.5241015559379343	Enantiopus melanogenys	f	d
256	FISH20210407_c1_r0_Enantiopus-melanogenys_sf	1970-01-07 08:00:00	3.8560430937479886	494.4998615035178	0.06176943105645116	0.5963104537144757	0.019967477957256792	0.49864237001001815	Enantiopus melanogenys	f	d
257	FISH20210407_c1_r0_Enantiopus-melanogenys_sf	1970-01-07 08:30:00	5.993425331610324	524.5002215820962	0.11422557057389762	0.519886993130955	0.02593366894730375	0.6512909540005872	Enantiopus melanogenys	f	d
258	FISH20210407_c1_r0_Enantiopus-melanogenys_sf	1970-01-07 09:00:00	2.8687114395927997	554.5005816852251	0.03645227411223755	0.6873303418093181	0.023197312829073526	0.655112948086525	Enantiopus melanogenys	f	d
259	FISH20210407_c1_r0_Enantiopus-melanogenys_sf	1970-01-07 09:30:00	2.7809099657798835	584.5000276992964	0.03479031632596532	0.7350839288682067	0.021555826680252722	0.46591161412436805	Enantiopus melanogenys	f	d
260	FISH20210407_c1_r0_Enantiopus-melanogenys_sf	1970-01-07 10:00:00	3.163470851203465	614.4994737133677	0.04027477702066368	0.708935793030857	0.01887230592039721	0.6686069631320952	Enantiopus melanogenys	f	d
261	FISH20210407_c1_r0_Enantiopus-melanogenys_sf	1970-01-07 10:30:00	3.361436691763183	644.4997784179038	0.03672723243961888	0.6928318191890095	0.019541215238904692	0.47187855753631025	Enantiopus melanogenys	f	d
262	FISH20210407_c1_r0_Enantiopus-melanogenys_sf	1970-01-07 11:00:00	3.520136078685938	674.5001384964822	0.07312614259597806	0.6724281203257437	0.023040484742530964	0.6239355444767205	Enantiopus melanogenys	f	d
263	FISH20210407_c1_r0_Enantiopus-melanogenys_sf	1970-01-07 11:30:00	2.4208031954906097	704.4996399091463	0.031632596532048085	0.6961387180765608	0.020574803201743423	0.6062426651706759	Enantiopus melanogenys	f	d
264	FISH20210407_c1_r0_Enantiopus-melanogenys_sf	1970-01-07 12:00:00	2.176994412544043	734.499944604476	0.018502105029913583	0.8707068468867716	0.021760387387522794	0.576921170599366	Enantiopus melanogenys	f	d
265	FISH20210407_c1_r0_Enantiopus-melanogenys_sf	1970-01-07 12:30:00	3.456190891963115	764.5002492936679	0.03024763171015456	0.8360755636806825	0.021262682522616868	0.6372327158073655	Enantiopus melanogenys	f	d
266	FISH20210407_c1_r0_Enantiopus-melanogenys_sf	1970-01-07 13:00:00	2.6827451603317987	794.4996953077392	0.04404188133621406	0.6530940114121101	0.022812026113896867	0.6423414697492346	Enantiopus melanogenys	f	d
267	FISH20210407_c1_r0_Enantiopus-melanogenys_sf	1970-01-07 13:30:00	1.471487765905994	824.500055395524	0.027254597828495458	0.8042876135608242	0.02619416922541443	0.7734529398204854	Enantiopus melanogenys	f	d
268	FISH20210407_c1_r0_Enantiopus-melanogenys_sf	1970-01-07 14:00:00	1.636843289838349	854.5003600908537	0.016564179269846546	0.8654368179048252	0.02351650078583671	0.8071231264008277	Enantiopus melanogenys	f	d
269	FISH20210407_c1_r0_Enantiopus-melanogenys_sf	1970-01-07 14:30:00	5.557970502238342	884.4998615035178	0.11317932524513877	0.5261204365409119	0.023065107236657754	0.5872478354737876	Enantiopus melanogenys	f	d
270	FISH20210407_c1_r0_Enantiopus-melanogenys_sf	1970-01-07 15:00:00	2.758992546180962	914.5001661865721	0.030135165078661645	0.7300576113450034	0.020030851915329696	0.5259922751277667	Enantiopus melanogenys	f	d
271	FISH20210407_c1_r0_Enantiopus-melanogenys_sf	1970-01-07 15:30:00	3.6900507135751166	944.5005262866323	0.0535704393108415	0.603290676416819	0.02109454860079558	0.5209979731291389	Enantiopus melanogenys	f	d
272	FISH20210407_c1_r0_Enantiopus-melanogenys_sf	1970-01-07 16:00:00	2.037701227050569	974.4999723007036	0.0242091850866988	0.8346352002659132	0.022072301462670977	0.7551293041284083	Enantiopus melanogenys	f	d
273	FISH20210407_c1_r0_Enantiopus-melanogenys_sf	1970-01-07 16:30:00	2.21861038683942	1004.4994183147749	0.027643897844994738	0.7477702066367514	0.024641431396275556	0.6618531569459446	Enantiopus melanogenys	f	d
274	FISH20210407_c1_r0_Enantiopus-melanogenys_sf	1970-01-07 17:00:00	1.663842569330859	1034.4997784179038	0.020163970751163305	0.8220141812541547	0.024260009470531856	0.7585473387271281	Enantiopus melanogenys	f	d
275	FISH20210407_c1_r0_Enantiopus-melanogenys_sf	1970-01-07 17:30:00	2.2822624144960204	1064.5000830978893	0.03390393883995346	0.7802891806548113	0.026174026200140255	0.761207550267351	Enantiopus melanogenys	f	d
276	FISH20210407_c1_r0_Enantiopus-melanogenys_sf	1970-01-07 18:00:00	2.5177629356768034	1094.4995845105534	0.03185419090355105	0.7370228796188577	0.023035651049307382	0.6887508683908764	Enantiopus melanogenys	f	d
277	FISH20210407_c1_r0_Enantiopus-melanogenys_sf	1970-01-07 18:30:00	2.8396481296830456	1124.499889208952	0.025371150011079105	0.8426767117216929	0.026769064994208117	0.7797361614045193	Enantiopus melanogenys	f	d
278	FISH20210407_c1_r0_Enantiopus-melanogenys_sf	1970-01-07 19:00:00	6.3916262775551	1154.500193895075	0.08614481192177718	0.5423522242535039	0.02153660970851389	0.8213356002470739	Enantiopus melanogenys	f	n
279	FISH20210407_c1_r0_Enantiopus-melanogenys_sf	1970-01-07 19:30:00	4.155352353117959	1184.4996399091463	0.06525954240762284	0.8079330784998061	0.01951765645755384	0.7516103346712395	Enantiopus melanogenys	f	n
280	FISH20210407_c1_r0_Enantiopus-melanogenys_sf	1970-01-07 20:00:00	2.206178402249239	1214.5	0.02919344116995347	0.8057832927099491	0.021166523862138745	0.8378997081107321	Enantiopus melanogenys	f	n
281	FISH20210407_c1_r0_Enantiopus-melanogenys_sf	1970-01-07 20:30:00	0.23006849312885247	1244.5003600908537	0.0014403634147692648	1.0	0.02682789918359804	0.7816339551828366	Enantiopus melanogenys	f	n
282	FISH20210407_c1_r0_Enantiopus-melanogenys_sf	1970-01-07 21:00:00	1.0816620362991636	1274.499806104925	0.008420586117112626	0.9320813251343416	0.02603548126436513	0.7537804644206717	Enantiopus melanogenys	f	n
283	FISH20210407_c1_r0_Enantiopus-melanogenys_sf	1970-01-07 21:30:00	0.7193628758818227	1304.500110791048	0.007644582317748726	0.9572346554398404	0.07920343720609083	0.8093750532053394	Enantiopus melanogenys	f	n
284	FISH20210407_c1_r0_Enantiopus-melanogenys_sf	1970-01-07 22:00:00	4.946864865104023	1334.5004154894466	0.0722397651099662	0.6760290288626669	0.02745343410264669	0.6917060581660801	Enantiopus melanogenys	f	n
285	FISH20210407_c1_r0_Enantiopus-melanogenys_sf	1970-01-07 22:30:00	1.9916800102249737	1364.4999169021107	0.023932192122320093	0.8139161265303861	0.010791500531455403	0.40284339820805726	Enantiopus melanogenys	f	n
286	FISH20210407_c1_r0_Enantiopus-melanogenys_sf	1970-01-07 23:00:00	1.072513050355959	1394.5002215820962	0.009805007755373366	0.8993463328163085	0.009723390382288413	0.4425491240807368	Enantiopus melanogenys	f	n
287	FISH20210407_c1_r0_Enantiopus-melanogenys_sf	1970-01-07 23:30:00	2.950248507946306	1424.5005816852251	0.039776189684782005	0.8457703174339372	0.009356512647554946	0.4447972024243792	Enantiopus melanogenys	f	n
288	FISH20210407_c1_r0_Enantiopus-melanogenys_sf	1970-01-08 00:00:00	0.47114587000054897	14.500027699296439	0.0015511606005207468	1.0	0.008068759290641127	0.4348368680900614	Enantiopus melanogenys	f	n
289	FISH20210407_c1_r0_Enantiopus-melanogenys_sf	1970-01-08 00:30:00	2.0633407925439426	44.499529111960555	0.00814359315273392	0.9364024153786494	0.023155660695973534	0.3678690658381071	Enantiopus melanogenys	f	n
290	FISH20210407_c1_r0_Enantiopus-melanogenys_sf	1970-01-08 01:00:00	3.017617419153608	74.49983381342787	0.026479060491912253	0.865776645247064	0.01559040763066268	0.37583489577123697	Enantiopus melanogenys	f	n
291	FISH20210407_c1_r0_Enantiopus-melanogenys_sf	1970-01-08 01:30:00	3.408988438812008	104.5001384964822	0.08930253171569442	0.8147471054235222	0.007317217349679204	0.4314748002566544	Enantiopus melanogenys	f	n
292	FISH20210407_c1_r0_Enantiopus-melanogenys_sf	1970-01-08 02:00:00	3.4167934620565186	134.4996399091463	0.0744003102321201	0.693534984211401	0.018917716185500425	0.48038226097718945	Enantiopus melanogenys	f	n
293	FISH20210407_c1_r0_Enantiopus-melanogenys_sf	1970-01-08 02:30:00	5.75631905959268	164.5	0.07140483048969644	0.8093286062486151	0.12356948730554834	0.6786811503161456	Enantiopus melanogenys	f	n
294	FISH20210407_c1_r0_Enantiopus-melanogenys_sf	1970-01-08 03:00:00	1.1137600051812162	194.5003046922608	0.006315439587834469	0.9652650822669104	0.032107683881738174	0.6070219624051836	Enantiopus melanogenys	f	n
295	FISH20210407_c1_r0_Enantiopus-melanogenys_sf	1970-01-08 03:30:00	1.335830599885466	224.49975070633207	0.010581131239266522	0.9256550883607556	0.007398902009581983	0.4314998248297772	Enantiopus melanogenys	f	n
296	FISH20210407_c1_r0_Enantiopus-melanogenys_sf	1970-01-08 04:00:00	1.0508937979826645	254.5001107910481	0.009140261466873476	0.9487037447374252	0.014706166998835169	0.4479246720840212	Enantiopus melanogenys	f	n
297	FISH20210407_c1_r0_Enantiopus-melanogenys_sf	1970-01-08 04:30:00	0.22262700407621377	284.5004154894466	0.0010525732646390782	1.0	0.07946363568003643	0.5774643226275685	Enantiopus melanogenys	f	n
298	FISH20210407_c1_r0_Enantiopus-melanogenys_sf	1970-01-08 05:00:00	0.7879519707315695	314.4998615035178	0.006149243809207246	0.9668716414603069	0.1827911105910422	0.6588328273700651	Enantiopus melanogenys	f	n
299	FISH20210407_c1_r0_Enantiopus-melanogenys_sf	1970-01-08 05:30:00	2.436987926607367	344.5002215820962	0.034400620429869265	0.8604586749390649	0.010761632881005727	0.4755993147648933	Enantiopus melanogenys	f	n
300	FISH20210407_c1_r0_Enantiopus-melanogenys_sf	1970-01-08 06:00:00	1.3235426022226962	374.5005816852252	0.017505955348734142	0.8261592155559249	0.011065381824485292	0.3749323157699504	Enantiopus melanogenys	f	n
301	FISH20210407_c1_r0_Enantiopus-melanogenys_sf	1970-01-08 06:30:00	0.7366569563154635	404.5000276992964	0.0031577197939172347	0.9713035288903662	0.05634690538818785	0.5276325580816809	Enantiopus melanogenys	f	n
302	FISH20210407_c1_r0_Enantiopus-melanogenys_sf	1970-01-08 07:00:00	5.151025264186992	434.4994737133677	0.09395601351725666	0.48401750595534876	0.05178444516005821	0.44568814123244804	Enantiopus melanogenys	f	d
303	FISH20210407_c1_r0_Enantiopus-melanogenys_sf	1970-01-08 07:30:00	4.823073253232714	464.49983381342787	0.08032350986040328	0.5500221582096166	0.023775379386662195	0.49203523940282695	Enantiopus melanogenys	f	d
304	FISH20210407_c1_r0_Enantiopus-melanogenys_sf	1970-01-08 08:00:00	2.2339859986468023	494.5001384964822	0.01800454268461581	0.8492050301922331	0.020500858552575035	0.5941503665090577	Enantiopus melanogenys	f	d
305	FISH20210407_c1_r0_Enantiopus-melanogenys_sf	1970-01-08 08:30:00	3.1365294096400085	511.02516411378554	0.025711159737417943	0.9294310722100656	0.019928899975119468	0.7658117320316606	Enantiopus melanogenys	f	d
306	FISH20210407_c2_r0_Enantiopus-melanogenys_sm	1970-01-02 00:00:00	4.376124127585401	14.500470888039445	0.04204753199268738	0.7126474987535316	0.0041920189313384894	0.20260633489662738	Enantiopus melanogenys	m	n
307	FISH20210407_c2_r0_Enantiopus-melanogenys_sm	1970-01-02 00:30:00	3.1353823216122843	44.50002769929644	0.01977729765663952	0.8361309622735582	0.004641875261301129	0.18136260721091998	Enantiopus melanogenys	m	n
308	FISH20210407_c2_r0_Enantiopus-melanogenys_sm	1970-01-02 01:00:00	10.626365855049215	74.49969530773919	0.11971635920447621	0.5362029804442967	0.013205937971851446	0.1466064646104451	Enantiopus melanogenys	m	n
309	FISH20210407_c2_r0_Enantiopus-melanogenys_sm	1970-01-02 01:30:00	17.63573047940757	104.50011079104809	0.1898958564148017	0.4577332151562154	0.012725002131864055	0.16247940682652445	Enantiopus melanogenys	m	n
310	FISH20210407_c2_r0_Enantiopus-melanogenys_sm	1970-01-02 02:00:00	7.807945573071065	134.5005816852252	0.11517367458866545	0.42828652152235336	0.023415923333614776	0.2372439560360233	Enantiopus melanogenys	m	n
311	FISH20210407_c2_r0_Enantiopus-melanogenys_sm	1970-01-02 02:30:00	12.071844451836325	164.50019389507506	0.19057115949254888	0.3031411002160545	0.02272022620462742	0.19239273614909413	Enantiopus melanogenys	m	n
312	FISH20210407_c2_r0_Enantiopus-melanogenys_sm	1970-01-02 03:00:00	8.202473427894585	194.49980610492494	0.19350728491496316	0.4177053902830868	0.031938564689140955	0.2185620867343592	Enantiopus melanogenys	m	n
313	FISH20210407_c2_r0_Enantiopus-melanogenys_sm	1970-01-02 03:30:00	2.9207378956259054	224.4994183147748	0.03024763171015456	0.8539693091795468	0.017550570560233753	0.2095804491159323	Enantiopus melanogenys	m	n
314	FISH20210407_c2_r0_Enantiopus-melanogenys_sm	1970-01-02 04:00:00	5.029674275604688	254.49983381342787	0.06813649457123865	0.5368934190117438	0.01829809640236457	0.24324002903082143	Enantiopus melanogenys	m	n
315	FISH20210407_c2_r0_Enantiopus-melanogenys_sm	1970-01-02 04:30:00	11.447875766967611	284.50030469226084	0.298543017007368	0.12531161708492605	0.020605230861905133	0.19741018334231153	Enantiopus melanogenys	m	n
316	FISH20210407_c2_r0_Enantiopus-melanogenys_sm	1970-01-02 05:00:00	20.760284263549593	314.49991690211067	0.6037892637527007	0.008974572045870035	0.007952949555259818	0.2232369623014593	Enantiopus melanogenys	m	n
317	FISH20210407_c2_r0_Enantiopus-melanogenys_sm	1970-01-02 05:30:00	13.366744135256688	344.49952911196056	0.3722231455321035	0.10381696304913855	0.012207857825315341	0.23038822252936503	Enantiopus melanogenys	m	n
318	FISH20210407_c2_r0_Enantiopus-melanogenys_sm	1970-01-02 06:00:00	9.05124479968586	374.49994460447596	0.15172834035009972	0.2935962774207844	0.02281576875433504	0.17351393109230842	Enantiopus melanogenys	m	n
319	FISH20210407_c2_r0_Enantiopus-melanogenys_sm	1970-01-02 06:30:00	9.54553072234205	404.50047088803944	0.14287297102653593	0.5253448562406515	0.02381690048906115	0.13793791912074538	Enantiopus melanogenys	m	n
320	FISH20210407_c2_r0_Enantiopus-melanogenys_sm	1970-01-02 07:00:00	26.34055974724392	434.5000276992964	0.44789762340036565	0.1893523904492826	0.18551939226509187	0.4254658942841743	Enantiopus melanogenys	m	d
321	FISH20210407_c2_r0_Enantiopus-melanogenys_sm	1970-01-02 07:30:00	20.99144738042046	464.4996399091463	0.5410226580244861	0.0	0.1586907098205945	0.37244389541286854	Enantiopus melanogenys	m	d
322	FISH20210407_c2_r0_Enantiopus-melanogenys_sm	1970-01-02 08:00:00	9.483707343828874	494.5001107910481	0.21349434965654776	0.22296698426767117	0.10704152013878018	0.2846795684193316	Enantiopus melanogenys	m	d
323	FISH20210407_c2_r0_Enantiopus-melanogenys_sm	1970-01-02 08:30:00	11.078934865330702	524.5005262866323	0.2802614813583735	0.11029859841560025	0.10741622526829046	0.20824894055820398	Enantiopus melanogenys	m	d
324	FISH20210407_c2_r0_Enantiopus-melanogenys_sm	1970-01-02 09:00:00	8.680067464256252	554.5001938950751	0.19649880893025318	0.2337266633427511	0.0937871013143338	0.5007078521424937	Enantiopus melanogenys	m	d
325	FISH20210407_c2_r0_Enantiopus-melanogenys_sm	1970-01-02 09:30:00	8.446347261317014	584.4997507063321	0.1843665170904659	0.2991524015290012	0.09316709804308897	0.16946547789393068	Enantiopus melanogenys	m	d
326	FISH20210407_c2_r0_Enantiopus-melanogenys_sm	1970-01-02 10:00:00	11.227173352174024	614.4994183147749	0.29544069580632654	0.1809872029250457	0.0896323714804103	0.1421704673254265	Enantiopus melanogenys	m	d
327	FISH20210407_c2_r0_Enantiopus-melanogenys_sm	1970-01-02 10:30:00	8.653567301799221	644.4998338134279	0.19765122978063374	0.3465543984046089	0.07550031294768098	0.15194716392931298	Enantiopus melanogenys	m	d
328	FISH20210407_c2_r0_Enantiopus-melanogenys_sm	1970-01-02 11:00:00	8.861875026831173	674.5003046922608	0.20353443022547227	0.35095008586781895	0.0796015219549188	0.14595170278611933	Enantiopus melanogenys	m	d
329	FISH20210407_c2_r0_Enantiopus-melanogenys_sm	1970-01-02 11:30:00	8.863447295862752	704.4999169021107	0.1950584455154839	0.3630823777076062	0.07081405392332778	0.1328329331573162	Enantiopus melanogenys	m	d
330	FISH20210407_c2_r0_Enantiopus-melanogenys_sm	1970-01-02 12:00:00	8.191382621165241	734.4995291119606	0.1562240319095895	0.5010802725610769	0.059075478977632274	0.38136115468682025	Enantiopus melanogenys	m	d
331	FISH20210407_c2_r0_Enantiopus-melanogenys_sm	1970-01-02 12:30:00	16.298327311203092	764.499944604476	0.43147573676046974	0.0	0.13463013733809032	0.3740179679660729	Enantiopus melanogenys	m	d
332	FISH20210407_c2_r0_Enantiopus-melanogenys_sm	1970-01-02 13:00:00	12.843498075227329	794.5004708880394	0.3320591656971913	0.15749819954573155	0.09685509678989807	0.32118826153366137	Enantiopus melanogenys	m	d
333	FISH20210407_c2_r0_Enantiopus-melanogenys_sm	1970-01-02 13:30:00	12.746760364282261	824.5000276992964	0.31416542019832694	0.12902332280760068	0.09258388997395615	0.27533404675912027	Enantiopus melanogenys	m	d
334	FISH20210407_c2_r0_Enantiopus-melanogenys_sm	1970-01-02 14:00:00	9.068911944066691	854.4996399091463	0.22563846878289293	0.40396653924990306	0.07529533088642382	0.1969190275249798	Enantiopus melanogenys	m	d
335	FISH20210407_c2_r0_Enantiopus-melanogenys_sm	1970-01-02 14:30:00	7.26886945752305	884.5001107910481	0.15350099711943274	0.44205628185242635	0.06849207951010979	0.18283641746786866	Enantiopus melanogenys	m	d
336	FISH20210407_c2_r0_Enantiopus-melanogenys_sm	1970-01-02 15:00:00	10.140232101927868	914.5005262866323	0.21671929532989861	0.3111184975901612	0.09426115851546094	0.21533556909444845	Enantiopus melanogenys	m	d
337	FISH20210407_c2_r0_Enantiopus-melanogenys_sm	1970-01-02 15:30:00	11.260925389535181	944.5001938950751	0.24574815799678687	0.22890698576256163	0.08819612386005846	0.20578150749931476	Enantiopus melanogenys	m	d
338	FISH20210407_c2_r0_Enantiopus-melanogenys_sm	1970-01-02 16:00:00	11.72914098838743	974.4997507063321	0.29821062545011356	0.2870755082820896	0.07947187443073987	0.16292112501482978	Enantiopus melanogenys	m	d
339	FISH20210407_c2_r0_Enantiopus-melanogenys_sm	1970-01-02 16:30:00	10.113176950430791	1004.4994183147749	0.23638579580078667	0.21489114176499918	0.07381109310314689	0.21792049896568919	Enantiopus melanogenys	m	d
340	FISH20210407_c2_r0_Enantiopus-melanogenys_sm	1970-01-02 17:00:00	8.783424215673111	1034.499889208952	0.16912253489918014	0.4752935962774208	0.10216312524920446	0.2301196160504648	Enantiopus melanogenys	m	d
341	FISH20210407_c2_r0_Enantiopus-melanogenys_sm	1970-01-02 17:30:00	9.06074365327626	1064.500304692261	0.18298155226857238	0.2683507838900892	0.1221813084818298	0.2339321560907047	Enantiopus melanogenys	m	d
342	FISH20210407_c2_r0_Enantiopus-melanogenys_sm	1970-01-02 18:00:00	7.430126386616682	1094.4999723007036	0.1463630823777076	0.5257880449836574	0.08844224836629508	0.173858349851556	Enantiopus melanogenys	m	d
343	FISH20210407_c2_r0_Enantiopus-melanogenys_sm	1970-01-02 18:30:00	12.704768790707938	1124.4995291119606	0.26707661625394713	0.3563237493767658	0.1546192836657487	0.21063789227718333	Enantiopus melanogenys	m	d
344	FISH20210407_c2_r0_Enantiopus-melanogenys_sm	1970-01-02 19:00:00	15.301065423926971	1154.5	0.2725459782849546	0.2665078661644139	0.11526936052986465	0.20375228112463248	Enantiopus melanogenys	m	n
345	FISH20210407_c2_r0_Enantiopus-melanogenys_sm	1970-01-02 19:30:00	9.043069747717675	1184.5004708880394	0.15932635311063098	0.3933300094177608	0.03396238312070205	0.17870341845348897	Enantiopus melanogenys	m	n
346	FISH20210407_c2_r0_Enantiopus-melanogenys_sm	1970-01-02 20:00:00	6.452266100719608	1214.5000276992964	0.10004985873358817	0.51625948700903	0.028716967765832234	0.23998619764323254	Enantiopus melanogenys	m	n
347	FISH20210407_c2_r0_Enantiopus-melanogenys_sm	1970-01-02 20:30:00	7.699473519184393	1244.499695307739	0.13207024541576645	0.5437925876682732	0.034163686625721924	0.17617050921218136	Enantiopus melanogenys	m	n
348	FISH20210407_c2_r0_Enantiopus-melanogenys_sm	1970-01-02 21:00:00	4.292740137982633	1274.5001661865722	0.05212718812319964	0.7297252382007534	0.021156563060843073	0.15382492582404797	Enantiopus melanogenys	m	n
349	FISH20210407_c2_r0_Enantiopus-melanogenys_sm	1970-01-02 21:30:00	3.8470637069931537	1304.5005816852251	0.05656196332613152	0.7518697025095562	0.019319539001391186	0.14115803552085426	Enantiopus melanogenys	m	n
350	FISH20210407_c2_r0_Enantiopus-melanogenys_sm	1970-01-02 22:00:00	2.6508008029763452	1334.500249293668	0.04116115450667553	0.8196221815965874	0.02343335783876608	0.09732508119495654	Enantiopus melanogenys	m	n
351	FISH20210407_c2_r0_Enantiopus-melanogenys_sm	1970-01-02 22:30:00	0.8170733438383779	1364.499806104925	0.00022159437150296381	1.0	0.014082602183037985	0.09132367956552655	Enantiopus melanogenys	m	n
352	FISH20210407_c2_r0_Enantiopus-melanogenys_sm	1970-01-02 23:00:00	1.2905567543430425	1394.4994737133677	0.00027699296437870476	1.0	0.013586237376141473	0.0921648486469882	Enantiopus melanogenys	m	n
353	FISH20210407_c2_r0_Enantiopus-melanogenys_sm	1970-01-02 23:30:00	1.2790776230010032	1424.499889208952	0.01706182140483049	0.9267117216928872	0.021647829137624672	0.09747989327111159	Enantiopus melanogenys	m	n
354	FISH20210407_c2_r0_Enantiopus-melanogenys_sm	1970-01-03 00:00:00	0.9561345519500377	14.500360090853693	0.0007201817073846324	1.0	0.02421099742171237	0.09815106516197879	Enantiopus melanogenys	m	n
355	FISH20210407_c2_r0_Enantiopus-melanogenys_sm	1970-01-03 00:30:00	5.396285178467277	44.49997230070356	0.08171292449171791	0.646279984488394	0.025004158480730492	0.12993020452887316	Enantiopus melanogenys	m	n
356	FISH20210407_c2_r0_Enantiopus-melanogenys_sm	1970-01-03 01:00:00	1.0021653896823615	74.49958451055343	0.0018281535648994515	1.0	0.01150644414047774	0.1112323799820823	Enantiopus melanogenys	m	n
357	FISH20210407_c2_r0_Enantiopus-melanogenys_sm	1970-01-03 01:30:00	3.128153088545153	104.50005539552404	0.006370485264790605	1.0	0.012412466017769876	0.11843838891801853	Enantiopus melanogenys	m	n
358	FISH20210407_c2_r0_Enantiopus-melanogenys_sm	1970-01-03 02:00:00	2.3891938662474	134.50052628663232	0.012076893246911528	0.8851587169685889	0.013302700298635148	0.10929292253700826	Enantiopus melanogenys	m	n
359	FISH20210407_c2_r0_Enantiopus-melanogenys_sm	1970-01-03 02:30:00	4.693990478430526	164.5000830978893	0.0731815411888538	0.740568389562905	0.010846517663383352	0.10401327899767589	Enantiopus melanogenys	m	n
360	FISH20210407_c2_r0_Enantiopus-melanogenys_sm	1970-01-03 03:00:00	7.063554385651	194.49975070633207	0.11655863941055897	0.6960833194836851	0.030695150268890987	0.1837279976381225	Enantiopus melanogenys	m	n
361	FISH20210407_c2_r0_Enantiopus-melanogenys_sm	1970-01-03 03:30:00	8.952927520365249	224.50016618657213	0.1508420119654332	0.2986372701085752	0.03062289322557649	0.19632996889075174	Enantiopus melanogenys	m	n
362	FISH20210407_c2_r0_Enantiopus-melanogenys_sm	1970-01-03 04:00:00	2.3450998632857702	254.50063708381808	0.026702121766107142	0.9115838457703175	0.0171708473671719	0.10261435192878975	Enantiopus melanogenys	m	n
363	FISH20210407_c2_r0_Enantiopus-melanogenys_sm	1970-01-03 04:30:00	1.6290016474221851	284.50024929366793	0.004321090244307795	0.9869813306742009	0.008137501776991808	0.10475721904468749	Enantiopus melanogenys	m	n
364	FISH20210407_c2_r0_Enantiopus-melanogenys_sm	1970-01-03 05:00:00	2.734683905259788	314.49991690211067	0.02653592598747992	0.8318652706221262	0.007931506266337594	0.11647559782062468	Enantiopus melanogenys	m	n
365	FISH20210407_c2_r0_Enantiopus-melanogenys_sm	1970-01-03 05:30:00	8.366874570345109	344.4994737133677	0.1533987036729267	0.5189740180599413	0.024244872931863736	0.30239113555139635	Enantiopus melanogenys	m	n
366	FISH20210407_c2_r0_Enantiopus-melanogenys_sm	1970-01-03 06:00:00	10.590522882744876	374.49994460447596	0.2051296255262575	0.32827387547086195	0.03736552523901849	0.26268391379658457	Enantiopus melanogenys	m	n
367	FISH20210407_c2_r0_Enantiopus-melanogenys_sm	1970-01-03 06:30:00	10.282722944135525	404.5004154894466	0.2295717688770705	0.24220264805273947	0.024952593560042702	0.26184552030585273	Enantiopus melanogenys	m	n
368	FISH20210407_c2_r0_Enantiopus-melanogenys_sm	1970-01-03 07:00:00	13.685609769796867	434.5000276992964	0.30158993961553376	0.13345521023765997	0.06917909574843953	0.2578509489598741	Enantiopus melanogenys	m	d
369	FISH20210407_c2_r0_Enantiopus-melanogenys_sm	1970-01-03 07:30:00	13.324605335633324	464.4995845105534	0.29887540856462247	0.25234059054900004	0.11084715149572763	0.23137025266710656	Enantiopus melanogenys	m	d
370	FISH20210407_c2_r0_Enantiopus-melanogenys_sm	1970-01-03 08:00:00	10.716974276477334	494.5001107910481	0.24745180589408375	0.30866385996011525	0.07922226659717854	0.16774260086939144	Enantiopus melanogenys	m	d
371	FISH20210407_c2_r0_Enantiopus-melanogenys_sm	1970-01-03 08:30:00	7.086847359308319	524.5005262866323	0.14110021605451223	0.47171901833693425	0.09165709538676418	0.14542687993770648	Enantiopus melanogenys	m	d
372	FISH20210407_c2_r0_Enantiopus-melanogenys_sm	1970-01-03 09:00:00	7.16025304770345	554.5001938950751	0.13899506952523405	0.45172012630879177	0.08699669905056823	0.13488943701967612	Enantiopus melanogenys	m	d
373	FISH20210407_c2_r0_Enantiopus-melanogenys_sm	1970-01-03 09:30:00	12.590542129292645	584.4997507063321	0.27184089524126087	0.3025317156944214	0.1520507398428353	0.15520560422074137	Enantiopus melanogenys	m	d
374	FISH20210407_c2_r0_Enantiopus-melanogenys_sm	1970-01-03 10:00:00	11.238556909369981	614.4994183147749	0.21793806437316493	0.20325743726109358	0.15927367094207862	0.23047475468106127	Enantiopus melanogenys	m	d
375	FISH20210407_c2_r0_Enantiopus-melanogenys_sm	1970-01-03 10:30:00	9.947669533081207	644.4998338134279	0.1939397296698427	0.3343673831154443	0.17152602568969474	0.3939892647527744	Enantiopus melanogenys	m	d
376	FISH20210407_c2_r0_Enantiopus-melanogenys_sm	1970-01-03 11:00:00	12.399094915233354	674.5003046922608	0.2638634978671542	0.20021051465292783	0.16086228527179675	0.32426536061105427	Enantiopus melanogenys	m	d
377	FISH20210407_c2_r0_Enantiopus-melanogenys_sm	1970-01-03 11:30:00	8.643026263617157	704.4999169021107	0.16669436596310452	0.4196997396266135	0.08790365550868078	0.1807457911707211	Enantiopus melanogenys	m	d
378	FISH20210407_c2_r0_Enantiopus-melanogenys_sm	1970-01-03 12:00:00	7.296744636764304	734.4995291119606	0.14531050911306853	0.48102598194005874	0.09455107507432403	0.27968272370110314	Enantiopus melanogenys	m	d
379	FISH20210407_c2_r0_Enantiopus-melanogenys_sm	1970-01-03 12:30:00	11.444425741528008	764.5	0.23897629071571017	0.3356414801684024	0.13531060509031648	0.19672031475466123	Enantiopus melanogenys	m	d
380	FISH20210407_c2_r0_Enantiopus-melanogenys_sm	1970-01-03 13:00:00	13.485587116837424	794.5004708880394	0.2862445293889535	0.32225361475818515	0.14051470314051281	0.29424433391749283	Enantiopus melanogenys	m	d
381	FISH20210407_c2_r0_Enantiopus-melanogenys_sm	1970-01-03 13:30:00	13.415097834267772	824.5000276992964	0.2875740956179713	0.24608054955404132	0.13950773287802307	0.31615717977024144	Enantiopus melanogenys	m	d
382	FISH20210407_c2_r0_Enantiopus-melanogenys_sm	1970-01-03 14:00:00	12.260205160878272	854.4996953077392	0.2586560301368345	0.344745443465736	0.1292845111214015	0.2011401300651102	Enantiopus melanogenys	m	d
383	FISH20210407_c2_r0_Enantiopus-melanogenys_sm	1970-01-03 14:30:00	2.3071789667497726	884.5001107910481	0.0514070463106581	0.8507090627077332	0.03841527316333636	0.15431278925024858	Enantiopus melanogenys	m	d
384	FISH20210407_c2_r0_Enantiopus-melanogenys_sm	1970-01-03 15:00:00	7.256312069115057	914.5005816852251	0.14342695695529334	0.3196498808930253	0.08721162583510579	0.23580456097064917	Enantiopus melanogenys	m	d
385	FISH20210407_c2_r0_Enantiopus-melanogenys_sm	1970-01-03 15:30:00	11.625527941446112	944.5001938950751	0.2446955847321478	0.3797019555703285	0.10776162273592882	0.2291196848315464	Enantiopus melanogenys	m	d
386	FISH20210407_c2_r0_Enantiopus-melanogenys_sm	1970-01-03 16:00:00	15.194563460021161	974.4998061049249	0.2868539139105867	0.2794859010581131	0.1374431680817074	0.27667284608696024	Enantiopus melanogenys	m	d
387	FISH20210407_c2_r0_Enantiopus-melanogenys_sm	1970-01-03 16:30:00	10.520993083239095	1004.4994183147749	0.20059830480305801	0.3736635089468727	0.12394574954915703	0.198132560725643	Enantiopus melanogenys	m	d
388	FISH20210407_c2_r0_Enantiopus-melanogenys_sm	1970-01-03 17:00:00	14.810285830529173	1034.499889208952	0.29874806115665853	0.19056060270330158	0.1276365553169866	0.19087011956423058	Enantiopus melanogenys	m	d
389	FISH20210407_c2_r0_Enantiopus-melanogenys_sm	1970-01-03 17:30:00	17.39321685459391	1064.5003600908537	0.3553265747050025	0.15301091352279653	0.14074411752140484	0.22595661659623403	Enantiopus melanogenys	m	d
390	FISH20210407_c2_r0_Enantiopus-melanogenys_sm	1970-01-03 18:00:00	15.620868357380788	1094.4999723007036	0.3229737964655698	0.359924657913689	0.12227909975722497	0.23962717647782003	Enantiopus melanogenys	m	d
391	FISH20210407_c2_r0_Enantiopus-melanogenys_sm	1970-01-03 18:30:00	13.843331490028714	1124.4995291119606	0.26020719073735527	0.48717522574926597	0.12706008886986261	0.16802607156866245	Enantiopus melanogenys	m	d
392	FISH20210407_c2_r0_Enantiopus-melanogenys_sm	1970-01-03 19:00:00	12.434953093786309	1154.500055395524	0.19621094615555063	0.40494128074451585	0.07314678513351928	0.199948342547899	Enantiopus melanogenys	m	n
393	FISH20210407_c2_r0_Enantiopus-melanogenys_sm	1970-01-03 19:30:00	8.762977418661762	1184.5004708880394	0.16902110686388566	0.44008642180488616	0.05306971176188203	0.132662120829277	Enantiopus melanogenys	m	n
394	FISH20210407_c2_r0_Enantiopus-melanogenys_sm	1970-01-03 20:00:00	3.664617463296031	1214.5000830978893	0.07434491163924437	0.7515373109523018	0.03170947957178919	0.1038504048826421	Enantiopus melanogenys	m	n
395	FISH20210407_c2_r0_Enantiopus-melanogenys_sm	1970-01-03 20:30:00	7.88701597851048	1244.499750706332	0.1427067752479087	0.586615699961221	0.059225952421588214	0.15809058165371423	Enantiopus melanogenys	m	n
396	FISH20210407_c2_r0_Enantiopus-melanogenys_sm	1970-01-03 21:00:00	5.7926755489213795	1274.5001661865722	0.10331265233769112	0.6721692887214713	0.043450709836440594	0.14680450018822788	Enantiopus melanogenys	m	n
397	FISH20210407_c2_r0_Enantiopus-melanogenys_sm	1970-01-03 21:30:00	5.232114614439985	1304.500637083818	0.0701900171735638	0.6753088471552823	0.03325331405825783	0.2610688527942197	Enantiopus melanogenys	m	n
398	FISH20210407_c2_r0_Enantiopus-melanogenys_sm	1970-01-03 22:00:00	7.105170694295919	1334.500249293668	0.14791424297822836	0.5073403135560357	0.04802432401576529	0.1544666466691028	Enantiopus melanogenys	m	n
399	FISH20210407_c2_r0_Enantiopus-melanogenys_sm	1970-01-03 22:30:00	5.693711084476712	1364.4998615035179	0.10935682233671265	0.7092127859952357	0.03633052891332924	0.14747347510868383	Enantiopus melanogenys	m	n
400	FISH20210407_c2_r0_Enantiopus-melanogenys_sm	1970-01-03 23:00:00	4.593225751844491	1394.4994737133677	0.08586781895739848	0.7833361032629771	0.04367783931989178	0.12403801244262264	Enantiopus melanogenys	m	n
401	FISH20210407_c2_r0_Enantiopus-melanogenys_sm	1970-01-03 23:30:00	6.365372762833789	1424.499944604476	0.12968092178152005	0.6315089740748947	0.04038210235644995	0.13634510465699518	Enantiopus melanogenys	m	n
402	FISH20210407_c2_r0_Enantiopus-melanogenys_sm	1970-01-04 00:00:00	7.850218815661439	14.500415489446569	0.1399922441969974	0.3583180987202925	0.04990787617353005	0.1404778263753961	Enantiopus melanogenys	m	n
403	FISH20210407_c2_r0_Enantiopus-melanogenys_sm	1970-01-04 00:30:00	3.971423990777254	44.50002769929644	0.05107750263143316	0.7915350950085868	0.025855255906518694	0.1681710987792911	Enantiopus melanogenys	m	n
404	FISH20210407_c2_r0_Enantiopus-melanogenys_sm	1970-01-04 01:00:00	4.491249805396074	74.49958451055343	0.09550717411777741	0.6986316547559692	0.036844015425015905	0.1275509250438798	Enantiopus melanogenys	m	n
405	FISH20210407_c2_r0_Enantiopus-melanogenys_sm	1970-01-04 01:30:00	10.046260206965687	104.50011079104809	0.14906935519610015	0.41031464657655664	0.053290370661096334	0.13141980079229282	Enantiopus melanogenys	m	n
406	FISH20210407_c2_r0_Enantiopus-melanogenys_sm	1970-01-04 02:00:00	48.236410679631135	134.50052628663232	0.3806437316492161	0.012409284804165975	0.2085320747563225	0.26268791045064505	Enantiopus melanogenys	m	n
407	FISH20210407_c2_r0_Enantiopus-melanogenys_sm	1970-01-04 02:30:00	39.311692560879536	164.50019389507506	0.310730707440031	0.032131183867929757	0.2089054596260058	0.6942594446719064	Enantiopus melanogenys	m	n
408	FISH20210407_c2_r0_Enantiopus-melanogenys_sm	1970-01-04 03:00:00	39.23696825167682	194.49975070633207	0.33294554318320313	0.05030192233117279	0.2270521618498221	0.44877426109311164	Enantiopus melanogenys	m	n
409	FISH20210407_c2_r0_Enantiopus-melanogenys_sm	1970-01-04 03:30:00	43.451415672147135	224.4994183147748	0.356711539526896	0.010691928425018005	0.24153951125600157	0.532301827297825	Enantiopus melanogenys	m	n
410	FISH20210407_c2_r0_Enantiopus-melanogenys_sm	1970-01-04 04:00:00	35.17916784346013	254.49983381342787	0.3027365388876579	0.05273653888765788	0.22143722822857664	0.6087897440366701	Enantiopus melanogenys	m	n
411	FISH20210407_c2_r0_Enantiopus-melanogenys_sm	1970-01-04 04:30:00	37.211345080673766	284.50030469226084	0.3080161763891197	0.04886155891640352	0.22843387519413258	0.6132810019308479	Enantiopus melanogenys	m	n
412	FISH20210407_c2_r0_Enantiopus-melanogenys_sm	1970-01-04 05:00:00	31.109617324836723	314.4999723007036	0.25937621184421916	0.08016176389119717	0.200917031922863	0.5915865413848105	Enantiopus melanogenys	m	n
413	FISH20210407_c2_r0_Enantiopus-melanogenys_sm	1970-01-04 05:30:00	27.38758645765386	344.49952911196056	0.2288515871696859	0.22646944767602903	0.17816944775009047	0.3572203452008209	Enantiopus melanogenys	m	n
414	FISH20210407_c2_r0_Enantiopus-melanogenys_sm	1970-01-04 06:00:00	2.3007817189991155	374.5	0.02875027697762021	0.8149789497008642	0.017489264133428783	0.2060480990777668	Enantiopus melanogenys	m	n
415	FISH20210407_c2_r0_Enantiopus-melanogenys_sm	1970-01-04 06:30:00	2.3438569467243138	404.50047088803944	0.022990416043432497	0.938839953465182	0.014972601568135171	0.1994036881951251	Enantiopus melanogenys	m	n
416	FISH20210407_c2_r0_Enantiopus-melanogenys_sm	1970-01-04 07:00:00	4.168781728425441	434.50008309788933	0.08736358096504349	0.5766993518364634	0.01724847124989598	0.18220856173992553	Enantiopus melanogenys	m	d
417	FISH20210407_c2_r0_Enantiopus-melanogenys_sm	1970-01-04 07:30:00	8.488706677857394	464.49969530773916	0.17201263087917568	0.424076228463797	0.05328636718007017	0.233009521802069	Enantiopus melanogenys	m	d
418	FISH20210407_c2_r0_Enantiopus-melanogenys_sm	1970-01-04 08:00:00	6.086612012037636	494.50016618657213	0.09151340571681808	0.5325725681364946	0.03336786019191434	0.2798101104487842	Enantiopus melanogenys	m	d
419	FISH20210407_c2_r0_Enantiopus-melanogenys_sm	1970-01-04 08:30:00	3.2311926024165136	524.5005816852251	0.038391224862888484	0.8360755636806825	0.020379849959532296	0.13798545268980172	Enantiopus melanogenys	m	d
420	FISH20210407_c2_r0_Enantiopus-melanogenys_sm	1970-01-04 09:00:00	6.488832770732756	554.5002492936679	0.14547670489169576	0.5779181208797296	0.023126813470461156	0.15967524038713063	Enantiopus melanogenys	m	d
421	FISH20210407_c2_r0_Enantiopus-melanogenys_sm	1970-01-04 09:30:00	8.476895971525737	584.4998615035178	0.162317877125921	0.4523295108304249	0.05428090774340928	0.17864790726184418	Enantiopus melanogenys	m	d
422	FISH20210407_c2_r0_Enantiopus-melanogenys_sm	1970-01-04 10:00:00	4.379354205122858	614.4994737133677	0.07362472993185973	0.7517589053238047	0.028131125588263136	0.13756793646542598	Enantiopus melanogenys	m	d
423	FISH20210407_c2_r0_Enantiopus-melanogenys_sm	1970-01-04 10:30:00	7.147114021491031	644.4998892089519	0.1401506758253933	0.40350099711943277	0.07038293534708762	0.15903745322906643	Enantiopus melanogenys	m	d
424	FISH20210407_c2_r0_Enantiopus-melanogenys_sm	1970-01-04 11:00:00	6.773849739096765	674.5004154894466	0.1286355326574705	0.6024042989308072	0.04139287373245316	0.24749011720624864	Enantiopus melanogenys	m	d
425	FISH20210407_c2_r0_Enantiopus-melanogenys_sm	1970-01-04 11:30:00	7.461211501485814	704.4999723007036	0.1467508725278378	0.5091130685280594	0.04364676507201885	0.20298140138621504	Enantiopus melanogenys	m	d
426	FISH20210407_c2_r0_Enantiopus-melanogenys_sm	1970-01-04 12:00:00	10.161776717105589	734.4995845105534	0.177718685945377	0.5798016730375048	0.07162935163971898	0.18537731621289255	Enantiopus melanogenys	m	d
427	FISH20210407_c2_r0_Enantiopus-melanogenys_sm	1970-01-04 12:30:00	10.299615588124519	764.5001107910481	0.19432749833813429	0.573897629071571	0.06783597591110567	0.22536824512383588	Enantiopus melanogenys	m	d
428	FISH20210407_c2_r0_Enantiopus-melanogenys_sm	1970-01-04 13:00:00	17.119088420980653	794.5005262866323	0.281646446180267	0.409118608387347	0.10368566920718614	0.25756441325006085	Enantiopus melanogenys	m	d
429	FISH20210407_c2_r0_Enantiopus-melanogenys_sm	1970-01-04 13:30:00	7.819818066304247	824.5001384964822	0.1218769043266301	0.6316547559691984	0.04224591328367653	0.1978711063909613	Enantiopus melanogenys	m	d
430	FISH20210407_c2_r0_Enantiopus-melanogenys_sm	1970-01-04 14:00:00	11.32327348804442	854.4997507063321	0.20569497534762618	0.4327738075452883	0.06613851146369205	0.22934471346542898	Enantiopus melanogenys	m	d
431	FISH20210407_c2_r0_Enantiopus-melanogenys_sm	1970-01-04 14:30:00	12.708943460910975	884.4993629161819	0.2517312060273669	0.3544401972189906	0.09823183002295048	0.21982049054330144	Enantiopus melanogenys	m	d
432	FISH20210407_c2_r0_Enantiopus-melanogenys_sm	1970-01-04 15:00:00	21.160935870807393	914.4998338134279	0.36261910037668954	0.3628960779968978	0.12783636606677945	0.30307786313790436	Enantiopus melanogenys	m	d
433	FISH20210407_c2_r0_Enantiopus-melanogenys_sm	1970-01-04 15:30:00	24.912678540393312	944.5002492936679	0.5340424353221428	0.272671874134397	0.08397648611893258	0.36850556840933757	Enantiopus melanogenys	m	d
434	FISH20210407_c2_r0_Enantiopus-melanogenys_sm	1970-01-04 16:00:00	31.344812359207726	974.4999169021107	0.6636751426513766	0.0	0.1733060604331988	0.4464530375318711	Enantiopus melanogenys	m	d
435	FISH20210407_c2_r0_Enantiopus-melanogenys_sm	1970-01-04 16:30:00	21.240610051691657	1004.4994737133677	0.3980942884050745	0.19638801174450168	0.1375475446281714	0.3049505060864091	Enantiopus melanogenys	m	d
436	FISH20210407_c2_r0_Enantiopus-melanogenys_sm	1970-01-04 17:00:00	24.33065517751835	1034.499944604476	0.40327941502326614	0.3028473299357412	0.14996012839250314	0.27461531636698827	Enantiopus melanogenys	m	d
437	FISH20210407_c2_r0_Enantiopus-melanogenys_sm	1970-01-04 17:30:00	22.47791987422667	1064.5004708880394	0.4140490831532879	0.0670876959725223	0.13053735894245921	0.3182542191883462	Enantiopus melanogenys	m	d
438	FISH20210407_c2_r0_Enantiopus-melanogenys_sm	1970-01-04 18:00:00	20.177289338136358	1094.5000276992964	0.3870145698299263	0.2843609772311783	0.14264413285686717	0.31279379833021337	Enantiopus melanogenys	m	d
439	FISH20210407_c2_r0_Enantiopus-melanogenys_sm	1970-01-04 18:30:00	22.69067364294233	1124.4996399091463	0.3810315217993463	0.295551492992078	0.14727168515358668	0.32870000671088984	Enantiopus melanogenys	m	d
440	FISH20210407_c2_r0_Enantiopus-melanogenys_sm	1970-01-04 19:00:00	38.4059819113384	1154.500110791048	0.37563704852647906	0.12270108575227122	0.19643066435742967	0.5877819348190101	Enantiopus melanogenys	m	n
441	FISH20210407_c2_r0_Enantiopus-melanogenys_sm	1970-01-04 19:30:00	47.93915696159762	1184.5005262866323	0.37355271176112126	0.0	0.2331717719392244	0.331246427804135	Enantiopus melanogenys	m	n
442	FISH20210407_c2_r0_Enantiopus-melanogenys_sm	1970-01-04 20:00:00	42.28085736746637	1214.500193895075	0.3481247576311562	0.0	0.26006449614487404	0.6705225269594977	Enantiopus melanogenys	m	n
443	FISH20210407_c2_r0_Enantiopus-melanogenys_sm	1970-01-04 20:30:00	43.68196988419016	1244.499750706332	0.3692316215168135	0.0	0.2668208607887881	0.6215100012475984	Enantiopus melanogenys	m	n
444	FISH20210407_c2_r0_Enantiopus-melanogenys_sm	1970-01-04 21:00:00	45.81740660319619	1274.4994183147749	0.38579580078666004	0.005539859287574096	0.2864772364053986	0.5102953555711512	Enantiopus melanogenys	m	n
445	FISH20210407_c2_r0_Enantiopus-melanogenys_sm	1970-01-04 21:30:00	46.344906275218484	1304.499889208952	0.39635497451805896	0.0038776866829160206	0.29540350494807355	0.5657557818515109	Enantiopus melanogenys	m	n
446	FISH20210407_c2_r0_Enantiopus-melanogenys_sm	1970-01-04 22:00:00	36.062048082553	1334.500304692261	0.31377763004819675	0.08952412608719738	0.22958707963231179	0.5151888979418029	Enantiopus melanogenys	m	n
447	FISH20210407_c2_r0_Enantiopus-melanogenys_sm	1970-01-04 22:30:00	30.888243920157464	1364.4999723007036	0.27710376156445626	0.16087751371115175	0.21296560850415738	0.4628193244704276	Enantiopus melanogenys	m	n
448	FISH20210407_c2_r0_Enantiopus-melanogenys_sm	1970-01-04 23:00:00	25.175369251344534	1394.4995291119606	0.21666389673702288	0.3728325300537366	0.16206796608884683	0.5831632810469596	Enantiopus melanogenys	m	n
449	FISH20210407_c2_r0_Enantiopus-melanogenys_sm	1970-01-04 23:30:00	10.513119994255009	1424.5	0.09278750276977621	0.6153888765787724	0.08162781517089783	0.7214039747864616	Enantiopus melanogenys	m	n
450	FISH20210407_c2_r0_Enantiopus-melanogenys_sm	1970-01-05 00:00:00	8.359164825262454	14.500470888039445	0.06620131848651044	0.6323195390837073	0.057267904384815244	0.6967256954437385	Enantiopus melanogenys	m	n
451	FISH20210407_c2_r0_Enantiopus-melanogenys_sm	1970-01-05 00:30:00	12.537080476827011	44.50002769929644	0.10647609550717411	0.5712702897346408	0.08967472300498273	0.7135875577013288	Enantiopus melanogenys	m	n
452	FISH20210407_c2_r0_Enantiopus-melanogenys_sm	1970-01-05 01:00:00	7.232675851130407	74.49969530773919	0.09229405573098444	0.6345908813916127	0.05057076602260034	0.660505149591913	Enantiopus melanogenys	m	n
453	FISH20210407_c2_r0_Enantiopus-melanogenys_sm	1970-01-05 01:30:00	9.618504485392393	104.50016618657213	0.09289829381785952	0.5725127409705296	0.06167571377914018	0.5423723403392233	Enantiopus melanogenys	m	n
454	FISH20210407_c2_r0_Enantiopus-melanogenys_sm	1970-01-05 02:00:00	8.109663806697773	134.5005816852252	0.1003822502908426	0.6539803888981219	0.05611325941863078	0.2902497800945907	Enantiopus melanogenys	m	n
455	FISH20210407_c2_r0_Enantiopus-melanogenys_sm	1970-01-05 02:30:00	1.3533950417108505	164.50024929366793	0.007368012852473547	0.979890310786106	0.014497885839883828	0.11037972582648468	Enantiopus melanogenys	m	n
456	FISH20210407_c2_r0_Enantiopus-melanogenys_sm	1970-01-05 03:00:00	4.758225795923057	194.49986150351782	0.07855520469780068	0.6913190404963714	0.02700594971009212	0.14991225178161494	Enantiopus melanogenys	m	n
457	FISH20210407_c2_r0_Enantiopus-melanogenys_sm	1970-01-05 03:30:00	4.3418113575473924	224.49947371336768	0.03240817683230846	0.8285413550495817	0.017394088056435927	0.1923120490137557	Enantiopus melanogenys	m	n
458	FISH20210407_c2_r0_Enantiopus-melanogenys_sm	1970-01-05 04:00:00	2.5068555707237126	254.4998892089519	0.03390206071349435	0.8178041214269887	0.020493627621581842	0.16886385356484432	Enantiopus melanogenys	m	n
459	FISH20210407_c2_r0_Enantiopus-melanogenys_sm	1970-01-05 04:30:00	7.874213893672931	284.5004154894466	0.07977397374106698	0.6575258988421694	0.04600980727957505	0.13064215526651127	Enantiopus melanogenys	m	n
460	FISH20210407_c2_r0_Enantiopus-melanogenys_sm	1970-01-05 05:00:00	11.739805272391102	314.4999723007036	0.08797296548667664	0.5370893579303085	0.07184975243083566	0.44242115721804925	Enantiopus melanogenys	m	n
461	FISH20210407_c2_r0_Enantiopus-melanogenys_sm	1970-01-05 05:30:00	8.57428712931484	344.4995845105534	0.08182372167746939	0.6260040994958728	0.049815723536490615	0.20540435793254244	Enantiopus melanogenys	m	n
462	FISH20210407_c2_r0_Enantiopus-melanogenys_sm	1970-01-05 06:00:00	8.89736260788545	374.5001107910481	0.10115222690006648	0.4941280744515843	0.045555287037722464	0.241524259636565	Enantiopus melanogenys	m	n
463	FISH20210407_c2_r0_Enantiopus-melanogenys_sm	1970-01-05 06:30:00	4.108020454092622	404.5005262866323	0.06863885657304304	0.617417317600133	0.02365552842149219	0.4112094548733513	Enantiopus melanogenys	m	n
464	FISH20210407_c2_r0_Enantiopus-melanogenys_sm	1970-01-05 07:00:00	6.087816920789402	434.5001384964822	0.11218215057337544	0.46268904769818847	0.026034210647835197	0.22799898931348178	Enantiopus melanogenys	m	d
465	FISH20210407_c2_r0_Enantiopus-melanogenys_sm	1970-01-05 07:30:00	8.42985325895179	464.49975070633207	0.16320425461193286	0.358207301534541	0.04890485707369317	0.23899926945921474	Enantiopus melanogenys	m	d
466	FISH20210407_c2_r0_Enantiopus-melanogenys_sm	1970-01-05 08:00:00	5.257585191995789	494.49936291618195	0.09306963603124481	0.5996343692870201	0.025086425509095667	0.19041847556583652	Enantiopus melanogenys	m	d
467	FISH20210407_c2_r0_Enantiopus-melanogenys_sm	1970-01-05 08:30:00	6.137340602943272	524.4998338134279	0.09456015953910923	0.6651340571681809	0.02750243723843591	0.17999812871213988	Enantiopus melanogenys	m	d
468	FISH20210407_c2_r0_Enantiopus-melanogenys_sm	1970-01-05 09:00:00	4.807359617786519	554.5003046922608	0.06908204531604897	0.7153066312115672	0.03368975289841224	0.20323581829802742	Enantiopus melanogenys	m	d
469	FISH20210407_c2_r0_Enantiopus-melanogenys_sm	1970-01-05 09:30:00	5.841913862226137	584.4999169021107	0.09722453049692538	0.5677247797905933	0.04112230140736483	0.15119418873262963	Enantiopus melanogenys	m	d
470	FISH20210407_c2_r0_Enantiopus-melanogenys_sm	1970-01-05 10:00:00	9.894458777677645	614.4995291119606	0.1798792310675309	0.39488117001828155	0.07880466299752976	0.16967249072524365	Enantiopus melanogenys	m	d
471	FISH20210407_c2_r0_Enantiopus-melanogenys_sm	1970-01-05 10:30:00	8.553872454638485	644.499944604476	0.1457456237536007	0.6027586970972746	0.061050806173604324	0.1811211265918391	Enantiopus melanogenys	m	d
472	FISH20210407_c2_r0_Enantiopus-melanogenys_sm	1970-01-05 11:00:00	10.818751776388003	674.5004708880394	0.20021051465292783	0.3764334385906598	0.055497124994133264	0.2186056061574658	Enantiopus melanogenys	m	d
473	FISH20210407_c2_r0_Enantiopus-melanogenys_sm	1970-01-05 11:30:00	16.46508330901598	704.5000276992964	0.31233726663342753	0.2737798459919118	0.13446613166277882	0.26454460780274525	Enantiopus melanogenys	m	d
474	FISH20210407_c2_r0_Enantiopus-melanogenys_sm	1970-01-05 12:00:00	14.141348903875564	734.4996399091463	0.24314442413162707	0.4294498919727439	0.09172558220585035	0.2363928332236542	Enantiopus melanogenys	m	d
475	FISH20210407_c2_r0_Enantiopus-melanogenys_sm	1970-01-05 12:30:00	8.20308233317906	764.5001107910481	0.1508420119654332	0.5965543984046089	0.0610525347115069	0.21757093104114614	Enantiopus melanogenys	m	d
476	FISH20210407_c2_r0_Enantiopus-melanogenys_sm	1970-01-05 13:00:00	11.950496455092008	794.5005816852251	0.2794859010581131	0.28048307572987646	0.07099440803476753	0.2162721656300999	Enantiopus melanogenys	m	d
477	FISH20210407_c2_r0_Enantiopus-melanogenys_sm	1970-01-05 13:30:00	7.730375278902843	824.5001938950751	0.1397152512326187	0.490166749764556	0.05402893880910124	0.1689009639805456	Enantiopus melanogenys	m	d
478	FISH20210407_c2_r0_Enantiopus-melanogenys_sm	1970-01-05 14:00:00	8.553179276100979	854.4998061049249	0.15251232618691485	0.4120547338097612	0.04880072747490272	0.17940938456665995	Enantiopus melanogenys	m	d
479	FISH20210407_c2_r0_Enantiopus-melanogenys_sm	1970-01-05 14:30:00	9.836694193605572	884.4994183147749	0.15085036840064261	0.5406902664672317	0.06629524091516152	0.17143156494714815	Enantiopus melanogenys	m	d
480	FISH20210407_c2_r0_Enantiopus-melanogenys_sm	1970-01-05 15:00:00	7.0904257737377705	914.0834283109186	0.10793252792341007	0.6624686573968543	0.0530576968085238	0.17838811686786296	Enantiopus melanogenys	m	d
481	FISH20210407_c2_r0_Enantiopus-melanogenys_sm	1970-01-05 15:30:00	5.324241597566063	945.1442881130218	0.07283886283365179	0.6614556192461352	0.027629390381299024	0.15088488192130978	Enantiopus melanogenys	m	d
482	FISH20210407_c2_r0_Enantiopus-melanogenys_sm	1970-01-05 16:00:00	10.696269428861223	974.4993629161819	0.19306409617195724	0.5302753310065924	0.08187457643329514	0.18256843302600886	Enantiopus melanogenys	m	d
483	FISH20210407_c2_r0_Enantiopus-melanogenys_sm	1970-01-05 16:30:00	11.75371372877431	1005.4853888358779	0.24862833969465647	0.2943702290076336	0.0410981470401444	0.17135432424517782	Enantiopus melanogenys	m	d
484	FISH20210407_c2_r0_Enantiopus-melanogenys_sm	1970-01-05 17:00:00	7.439952478384572	1034.499695307739	0.11085258434435766	0.636031244806382	0.051999440581229454	0.15499484748045064	Enantiopus melanogenys	m	d
485	FISH20210407_c2_r0_Enantiopus-melanogenys_sm	1970-01-05 17:30:00	10.983140724431344	1064.500110791048	0.20435408818967427	0.5154553512076224	0.09154641255953239	0.17954015860235814	Enantiopus melanogenys	m	d
486	FISH20210407_c2_r0_Enantiopus-melanogenys_sm	1970-01-05 18:00:00	20.49694412071189	1094.5005816852251	0.41465846767492104	0.19827156390227688	0.13413834979527686	0.34889746666288	Enantiopus melanogenys	m	d
487	FISH20210407_c2_r0_Enantiopus-melanogenys_sm	1970-01-05 18:30:00	24.263155491814278	1124.500193895075	0.4520525178660462	0.15533765442357764	0.1622911656201431	0.4074603382106596	Enantiopus melanogenys	m	d
488	FISH20210407_c2_r0_Enantiopus-melanogenys_sm	1970-01-05 19:00:00	32.33018559390948	1154.499806104925	0.3609772311783281	0.25843443576533154	0.19411889196559018	0.6992770708827403	Enantiopus melanogenys	m	n
489	FISH20210407_c2_r0_Enantiopus-melanogenys_sm	1970-01-05 19:30:00	47.204248244966706	1184.4994183147749	0.36130962273558254	0.0	0.2347603039530768	0.48540021880194123	Enantiopus melanogenys	m	n
490	FISH20210407_c2_r0_Enantiopus-melanogenys_sm	1970-01-05 20:00:00	43.813566613342324	1214.499889208952	0.35430977177044093	0.010137380899623311	0.24858770222660945	0.5197158524875687	Enantiopus melanogenys	m	n
491	FISH20210407_c2_r0_Enantiopus-melanogenys_sm	1970-01-05 20:30:00	34.49595942988967	1244.5003600908537	0.2856351448673204	0.012298487618414492	0.20947632031186106	0.5970881733912591	Enantiopus melanogenys	m	n
492	FISH20210407_c2_r0_Enantiopus-melanogenys_sm	1970-01-05 21:00:00	31.720877442749686	1274.4999723007036	0.2675198049969531	0.08104814137720902	0.19820859224765489	0.6810657968637204	Enantiopus melanogenys	m	n
493	FISH20210407_c2_r0_Enantiopus-melanogenys_sm	1970-01-05 21:30:00	33.914464202188	1304.4995291119606	0.2843609772311783	0.0394991967204033	0.2087584434493739	0.6167459474577827	Enantiopus melanogenys	m	n
494	FISH20210407_c2_r0_Enantiopus-melanogenys_sm	1970-01-05 22:00:00	21.04909874584515	1334.500055395524	0.20945047640150677	0.2322734323066696	0.13348963157123236	0.5144451710415601	Enantiopus melanogenys	m	n
495	FISH20210407_c2_r0_Enantiopus-melanogenys_sm	1970-01-05 22:30:00	23.284973233772572	1364.5004708880394	0.20353443022547227	0.17528114785884438	0.1430737394782902	0.44823885396076185	Enantiopus melanogenys	m	n
496	FISH20210407_c2_r0_Enantiopus-melanogenys_sm	1970-01-05 23:00:00	15.532635434830652	1394.5000830978893	0.131737853858512	0.42130629882001	0.09718468960696258	0.5033550491313576	Enantiopus melanogenys	m	n
497	FISH20210407_c2_r0_Enantiopus-melanogenys_sm	1970-01-05 23:30:00	8.099997682461828	1424.499695307739	0.15007478810038224	0.5706055066201319	0.0457434330648088	0.17982090490668867	Enantiopus melanogenys	m	n
498	FISH20210407_c2_r0_Enantiopus-melanogenys_sm	1970-01-06 00:00:00	5.630270811605078	15.476085400763358	0.08575858778625954	0.7754651717557252	0.029672931813796745	0.17691460311547239	Enantiopus melanogenys	m	n
499	FISH20210407_c2_r0_Enantiopus-melanogenys_sm	1970-01-06 00:30:00	1.5050051568536151	44.50002769929644	0.02016508780676971	0.9180654811367791	0.020492622726600827	0.11580062451779667	Enantiopus melanogenys	m	n
500	FISH20210407_c2_r0_Enantiopus-melanogenys_sm	1970-01-06 01:00:00	5.221929372722646	74.49963990914631	0.07866600188355216	0.825272838069913	0.039415810725490656	0.14655010892804923	Enantiopus melanogenys	m	n
501	FISH20210407_c2_r0_Enantiopus-melanogenys_sm	1970-01-06 01:30:00	4.398770120450665	104.50011079104809	0.07029692000886328	0.7930423221803679	0.03464039332963594	0.22111562532086748	Enantiopus melanogenys	m	n
502	FISH20210407_c2_r0_Enantiopus-melanogenys_sm	1970-01-06 02:00:00	3.4533415819026003	134.50052628663232	0.04542684615810758	0.8440529610547892	0.024238818806502867	0.16397634435046213	Enantiopus melanogenys	m	n
503	FISH20210407_c2_r0_Enantiopus-melanogenys_sm	1970-01-06 02:30:00	1.0653147969799133	164.50019389507506	0.010858124203645228	0.9377873802005429	0.011313989593459108	0.11993249253585472	Enantiopus melanogenys	m	n
504	FISH20210407_c2_r0_Enantiopus-melanogenys_sm	1970-01-06 03:00:00	0.7894841472737897	194.49975070633207	0.00814359315273392	0.9634923272948868	0.010199103201320293	0.11554136585903942	Enantiopus melanogenys	m	n
505	FISH20210407_c2_r0_Enantiopus-melanogenys_sm	1970-01-06 03:30:00	6.230920418543615	224.4994183147748	0.08719738518641626	0.5601351725666168	0.035270135639297144	0.3342426809675805	Enantiopus melanogenys	m	n
506	FISH20210407_c2_r0_Enantiopus-melanogenys_sm	1970-01-06 04:00:00	5.131476744277464	254.4998892089519	0.08514292045202748	0.8065034345224906	0.034541455112837224	0.2785009971194116	Enantiopus melanogenys	m	n
507	FISH20210407_c2_r0_Enantiopus-melanogenys_sm	1970-01-06 04:30:00	3.150065523861817	284.50030469226084	0.04825217439477037	0.822502908426126	0.022144620290384956	0.13849434281281608	Enantiopus melanogenys	m	n
508	FISH20210407_c2_r0_Enantiopus-melanogenys_sm	1970-01-06 05:00:00	2.30664870291075	314.4999723007036	0.03473491773308958	0.8405074511107418	0.021814615893903867	0.1212835088297438	Enantiopus melanogenys	m	n
509	FISH20210407_c2_r0_Enantiopus-melanogenys_sm	1970-01-06 05:30:00	4.102431114263243	344.49952911196056	0.039665392499030526	0.815245692759404	0.0320685414768756	0.14209632103797926	Enantiopus melanogenys	m	n
510	FISH20210407_c2_r0_Enantiopus-melanogenys_sm	1970-01-06 06:00:00	13.652648005020035	374.50005539552404	0.13981830268114337	0.39253268335918456	0.06868625193392326	0.33970263637655107	Enantiopus melanogenys	m	n
511	FISH20210407_c2_r0_Enantiopus-melanogenys_sm	1970-01-06 06:30:00	5.762252623631593	404.50047088803944	0.09417760788875963	0.5034070134618581	0.023012394385622557	0.24512148956457636	Enantiopus melanogenys	m	n
512	FISH20210407_c2_r0_Enantiopus-melanogenys_sm	1970-01-06 07:00:00	11.087864265813478	434.50008309788933	0.2045316048972356	0.33344413051908484	0.039280483404998096	0.3426606773131022	Enantiopus melanogenys	m	d
513	FISH20210407_c2_r0_Enantiopus-melanogenys_sm	1970-01-06 07:30:00	11.66679919206447	464.49969530773916	0.20957287684892803	0.36313777630048194	0.07456798769675231	0.2116511685724781	Enantiopus melanogenys	m	d
514	FISH20210407_c2_r0_Enantiopus-melanogenys_sm	1970-01-06 08:00:00	9.930599510455602	494.50016618657213	0.17161533348105473	0.41685131841347217	0.06374279817032846	0.24332523342681966	Enantiopus melanogenys	m	d
515	FISH20210407_c2_r0_Enantiopus-melanogenys_sm	1970-01-06 08:30:00	7.094674107418826	524.5006370838181	0.11439809428840507	0.5137111517367459	0.05626570844388481	0.18980757096086717	Enantiopus melanogenys	m	d
516	FISH20210407_c2_r0_Enantiopus-melanogenys_sm	1970-01-06 09:00:00	6.864321224061074	554.5002492936679	0.1114619688659908	0.5067309290344025	0.0488942383241048	0.24635529054310962	Enantiopus melanogenys	m	d
517	FISH20210407_c2_r0_Enantiopus-melanogenys_sm	1970-01-06 09:30:00	8.263716388797338	584.4998615035178	0.14331615976954185	0.4798072128967924	0.060598734492001	0.17089559482097952	Enantiopus melanogenys	m	d
518	FISH20210407_c2_r0_Enantiopus-melanogenys_sm	1970-01-06 10:00:00	11.0896817994557	614.4994737133677	0.2333388731926209	0.1512381585507728	0.06596585388782002	0.14899921653779802	Enantiopus melanogenys	m	d
519	FISH20210407_c2_r0_Enantiopus-melanogenys_sm	1970-01-06 10:30:00	7.284064340170625	644.4998892089519	0.12502769776202083	0.631453578550853	0.06107442952489521	0.16399445189054324	Enantiopus melanogenys	m	d
520	FISH20210407_c2_r0_Enantiopus-melanogenys_sm	1970-01-06 11:00:00	15.803360180101404	674.5004154894466	0.2654146584676749	0.3727771314608609	0.12168593146555873	0.2034436193206889	Enantiopus melanogenys	m	d
521	FISH20210407_c2_r0_Enantiopus-melanogenys_sm	1970-01-06 11:30:00	16.75173019632199	704.4999723007036	0.2800952855797463	0.3901168910309678	0.116585062810727	0.27325423495218265	Enantiopus melanogenys	m	d
522	FISH20210407_c2_r0_Enantiopus-melanogenys_sm	1970-01-06 12:00:00	10.671819959496881	734.4995845105534	0.16364744335493878	0.6401861392720625	0.06319835256274774	0.20657245753111053	Enantiopus melanogenys	m	d
523	FISH20210407_c2_r0_Enantiopus-melanogenys_sm	1970-01-06 12:30:00	16.037147639749456	764.500055395524	0.24772878351429203	0.42865056503434523	0.11502831180453003	0.2153280034281926	Enantiopus melanogenys	m	d
524	FISH20210407_c2_r0_Enantiopus-melanogenys_sm	1970-01-06 13:00:00	12.575617954416272	794.5005262866323	0.17644451830923494	0.5554262921721789	0.08075024017719593	0.15397864361723512	Enantiopus melanogenys	m	d
525	FISH20210407_c2_r0_Enantiopus-melanogenys_sm	1970-01-06 13:30:00	7.8442237634406595	824.5000830978893	0.1065868926929256	0.6662234779236608	0.056531424131569065	0.15315076119014598	Enantiopus melanogenys	m	d
526	FISH20210407_c2_r0_Enantiopus-melanogenys_sm	1970-01-06 14:00:00	29.434418667243893	854.4996953077392	0.5908259930197773	0.13833028641072517	0.209401287550377	0.4440571322135212	Enantiopus melanogenys	m	d
527	FISH20210407_c2_r0_Enantiopus-melanogenys_sm	1970-01-06 14:30:00	30.40194679514099	884.5001661865721	0.6289053844449368	0.0	0.16203791654882932	0.5467045067636614	Enantiopus melanogenys	m	d
528	FISH20210407_c2_r0_Enantiopus-melanogenys_sm	1970-01-06 15:00:00	26.66906755746091	914.5005816852251	0.5556478865436818	0.0738463243033627	0.1049234120627294	0.524189311404505	Enantiopus melanogenys	m	d
529	FISH20210407_c2_r0_Enantiopus-melanogenys_sm	1970-01-06 15:30:00	29.6603181914512	944.5002492936679	0.5917123705057892	0.0	0.16015029399531905	0.4589665887933686	Enantiopus melanogenys	m	d
530	FISH20210407_c2_r0_Enantiopus-melanogenys_sm	1970-01-06 16:00:00	17.53826652077943	974.4998061049249	0.35161486898232786	0.17794028031687995	0.09345997797391616	0.3251420546031927	Enantiopus melanogenys	m	d
531	FISH20210407_c2_r0_Enantiopus-melanogenys_sm	1970-01-06 16:30:00	24.687982468923934	1004.4994737133677	0.5363137776300482	0.0016065591933964877	0.14750669701489125	0.49702559099714133	Enantiopus melanogenys	m	d
532	FISH20210407_c2_r0_Enantiopus-melanogenys_sm	1970-01-06 17:00:00	27.033846182352608	1034.499889208952	0.5162308885442056	0.011854642144914692	0.17897355468715828	0.46885476734780734	Enantiopus melanogenys	m	d
533	FISH20210407_c2_r0_Enantiopus-melanogenys_sm	1970-01-06 17:30:00	26.346040904851385	1064.5003600908537	0.48916957509279263	0.06376378039997783	0.17918930044912504	0.39592859188937896	Enantiopus melanogenys	m	d
534	FISH20210407_c2_r0_Enantiopus-melanogenys_sm	1970-01-06 18:00:00	27.749221612145114	1094.4999723007036	0.5358151902941666	0.03534430225472273	0.18237792985912477	0.44060823263625964	Enantiopus melanogenys	m	d
535	FISH20210407_c2_r0_Enantiopus-melanogenys_sm	1970-01-06 18:30:00	25.369771549701284	1124.4995291119606	0.4667885435709933	0.011135117168023932	0.1734592914594168	0.5095038425454884	Enantiopus melanogenys	m	d
536	FISH20210407_c2_r0_Enantiopus-melanogenys_sm	1970-01-06 19:00:00	34.72869017389446	1154.5	0.42388654996676267	0.16856857965876357	0.20739545061995426	0.49982117491658606	Enantiopus melanogenys	m	n
537	FISH20210407_c2_r0_Enantiopus-melanogenys_sm	1970-01-06 19:30:00	55.13959836754569	1184.5004708880394	0.47537532546673317	0.0	0.32749162168310914	0.6241084992701207	Enantiopus melanogenys	m	n
538	FISH20210407_c2_r0_Enantiopus-melanogenys_sm	1970-01-06 20:00:00	51.96176264923511	1214.5000276992964	0.41975513821948923	0.0	0.29210542064118267	0.4940882269882932	Enantiopus melanogenys	m	n
539	FISH20210407_c2_r0_Enantiopus-melanogenys_sm	1970-01-06 20:30:00	44.934125279510155	1244.499695307739	0.37205694975347625	0.002714531050911307	0.26891275446002166	0.4873906834880188	Enantiopus melanogenys	m	n
540	FISH20210407_c2_r0_Enantiopus-melanogenys_sm	1970-01-06 21:00:00	44.89107764344951	1274.500110791048	0.37934854863727013	0.0	0.2738906984577111	0.44480072473561677	Enantiopus melanogenys	m	n
541	FISH20210407_c2_r0_Enantiopus-melanogenys_sm	1970-01-06 21:30:00	36.91503928355026	1304.5005816852251	0.30114675087252785	0.022768821671929534	0.21819225583647675	0.4701797369062205	Enantiopus melanogenys	m	n
542	FISH20210407_c2_r0_Enantiopus-melanogenys_sm	1970-01-06 22:00:00	53.95296191757305	1334.500193895075	0.40978339150185583	0.0	0.27084890647046506	0.5390252685142864	Enantiopus melanogenys	m	n
543	FISH20210407_c2_r0_Enantiopus-melanogenys_sm	1970-01-06 22:30:00	43.59815256854574	1364.499750706332	0.33427510941222094	0.05379203368234447	0.2290130086267967	0.5508368227690753	Enantiopus melanogenys	m	n
544	FISH20210407_c2_r0_Enantiopus-melanogenys_sm	1970-01-06 23:00:00	36.76897876098461	1394.4994183147749	0.2966594648495928	0.09334662899562352	0.2162624421494193	0.4377646352498154	Enantiopus melanogenys	m	n
545	FISH20210407_c2_r0_Enantiopus-melanogenys_sm	1970-01-06 23:30:00	10.973729311371686	1424.4998338134278	0.1195989364059384	0.5702969200088632	0.06771711835285167	0.25815744128526136	Enantiopus melanogenys	m	n
546	FISH20210407_c2_r0_Enantiopus-melanogenys_sm	1970-01-07 00:00:00	3.2066724104951	14.500304692260817	0.05517699850423799	0.7972965486676639	0.026325114997347722	0.15510530686993493	Enantiopus melanogenys	m	n
547	FISH20210407_c2_r0_Enantiopus-melanogenys_sm	1970-01-07 00:30:00	3.5056674615525116	44.499916902110684	0.05041271951692427	0.7788488172400421	0.025372720168863095	0.17887698945130656	Enantiopus melanogenys	m	n
548	FISH20210407_c2_r0_Enantiopus-melanogenys_sm	1970-01-07 01:00:00	6.00331618042476	74.49952911196056	0.10110243199822724	0.690765054567614	0.037212214393702286	0.1479131169905684	Enantiopus melanogenys	m	n
549	FISH20210407_c2_r0_Enantiopus-melanogenys_sm	1970-01-07 01:30:00	0.8739248548203687	104.49994460447596	0.0019388433414580103	0.9803345889652116	0.013761795624925223	0.10196508865984891	Enantiopus melanogenys	m	n
550	FISH20210407_c2_r0_Enantiopus-melanogenys_sm	1970-01-07 02:00:00	0.7552465337779265	134.50047088803944	0.0007755803002603734	1.0	0.012585934700617907	0.09677447322920925	Enantiopus melanogenys	m	n
551	FISH20210407_c2_r0_Enantiopus-melanogenys_sm	1970-01-07 02:30:00	5.38596954136432	164.50002769929642	0.09672594316104371	0.6898232784887264	0.039749560494899486	0.14066071492109816	Enantiopus melanogenys	m	n
552	FISH20210407_c2_r0_Enantiopus-melanogenys_sm	1970-01-07 03:00:00	2.7459185912721535	194.4996399091463	0.038280427677137	0.8628884826325411	0.023407464348711316	0.34020790629796277	Enantiopus melanogenys	m	n
553	FISH20210407_c2_r0_Enantiopus-melanogenys_sm	1970-01-07 03:30:00	2.830396184569405	224.5001107910481	0.038112120540660314	0.8335364502548194	0.02240267142696741	0.23564854872735458	Enantiopus melanogenys	m	n
554	FISH20210407_c2_r0_Enantiopus-melanogenys_sm	1970-01-07 04:00:00	4.554796779482396	254.50052628663232	0.0532934463464628	0.7820065370339594	0.03146426054032986	0.14412388701744847	Enantiopus melanogenys	m	n
555	FISH20210407_c2_r0_Enantiopus-melanogenys_sm	1970-01-07 04:30:00	5.761439366184472	284.5001938950751	0.07877679906930364	0.5957564677857182	0.032168431807420794	0.19912523144680114	Enantiopus melanogenys	m	n
556	FISH20210407_c2_r0_Enantiopus-melanogenys_sm	1970-01-07 05:00:00	4.610952564246518	314.49975070633207	0.06021827045593042	0.7083818071020996	0.029070473348458862	0.19865859401068567	Enantiopus melanogenys	m	n
557	FISH20210407_c2_r0_Enantiopus-melanogenys_sm	1970-01-07 05:30:00	7.929989661547839	344.4994183147748	0.10968921389396709	0.5093346628995623	0.03686335965878538	0.28127487025244613	Enantiopus melanogenys	m	n
558	FISH20210407_c2_r0_Enantiopus-melanogenys_sm	1970-01-07 06:00:00	8.909702253566998	374.49983381342787	0.10996011522269	0.41967649013959674	0.04172114304755907	0.36487967686845946	Enantiopus melanogenys	m	n
559	FISH20210407_c2_r0_Enantiopus-melanogenys_sm	1970-01-07 06:30:00	3.328552532506012	404.50024929366793	0.0462578250512437	0.7390172289623843	0.019628717478121897	0.29276371644389104	Enantiopus melanogenys	m	n
560	FISH20210407_c2_r0_Enantiopus-melanogenys_sm	1970-01-07 07:00:00	13.683005957697878	434.49991690211067	0.24785330452606505	0.3187635034070135	0.06367528258839412	0.31820448994334105	Enantiopus melanogenys	m	d
561	FISH20210407_c2_r0_Enantiopus-melanogenys_sm	1970-01-07 07:30:00	17.232496601200502	464.4994737133677	0.34203091241482464	0.04891695750927926	0.09027287140785457	0.3927407800752369	Enantiopus melanogenys	m	d
562	FISH20210407_c2_r0_Enantiopus-melanogenys_sm	1970-01-07 08:00:00	17.990304719765767	494.49994460447596	0.3112120540660315	0.1836361621980944	0.10861983986166227	0.39957337565015294	Enantiopus melanogenys	m	d
563	FISH20210407_c2_r0_Enantiopus-melanogenys_sm	1970-01-07 08:30:00	9.296911516408853	524.5004154894466	0.15356489945155394	0.3346628995623511	0.06001173989201081	0.4153489796074721	Enantiopus melanogenys	m	d
564	FISH20210407_c2_r0_Enantiopus-melanogenys_sm	1970-01-07 09:00:00	10.220452322273102	554.5000276992964	0.1761121267519805	0.25234059054900004	0.062090627652892784	0.22567939843434068	Enantiopus melanogenys	m	d
565	FISH20210407_c2_r0_Enantiopus-melanogenys_sm	1970-01-07 09:30:00	13.413837344138214	584.4995845105534	0.22652484626890476	0.3753808653260207	0.09438759572000865	0.20789273436193376	Enantiopus melanogenys	m	d
566	FISH20210407_c2_r0_Enantiopus-melanogenys_sm	1970-01-07 10:00:00	10.02772743802078	614.5001107910481	0.18812319964546864	0.5447595834256592	0.09545414287730043	0.21543809077298176	Enantiopus melanogenys	m	d
567	FISH20210407_c2_r0_Enantiopus-melanogenys_sm	1970-01-07 10:30:00	12.35173314213761	644.5005262866323	0.24353221428175725	0.42058611711262534	0.13324365840455268	0.21960553949893055	Enantiopus melanogenys	m	d
568	FISH20210407_c2_r0_Enantiopus-melanogenys_sm	1970-01-07 11:00:00	8.59691626089746	674.5001384964822	0.16658356877735306	0.5912691817627832	0.07970791524065089	0.2054992786922905	Enantiopus melanogenys	m	d
569	FISH20210407_c2_r0_Enantiopus-melanogenys_sm	1970-01-07 11:30:00	16.582456447409314	704.4997507063321	0.2900116337045039	0.35754251842003215	0.13577462502438578	0.38666956721083945	Enantiopus melanogenys	m	d
570	FISH20210407_c2_r0_Enantiopus-melanogenys_sm	1970-01-07 12:00:00	11.49142530162595	734.5001661865721	0.191945490804343	0.41651894526922223	0.06437330294620212	0.2447911881484093	Enantiopus melanogenys	m	d
571	FISH20210407_c2_r0_Enantiopus-melanogenys_sm	1970-01-07 12:30:00	13.03959971179663	764.5006370838181	0.18547448894798071	0.5460085313833029	0.08979247588331252	0.2271863077198103	Enantiopus melanogenys	m	d
572	FISH20210407_c2_r0_Enantiopus-melanogenys_sm	1970-01-07 13:00:00	3.182298380206535	794.5002492936679	0.032131183867929757	0.8358539693091795	0.02721610217310744	0.123877446602281	Enantiopus melanogenys	m	d
573	FISH20210407_c2_r0_Enantiopus-melanogenys_sm	1970-01-07 13:30:00	4.870491678963071	824.4998615035178	0.05778073236939782	0.739959005041272	0.027285741414677277	0.1361658566311457	Enantiopus melanogenys	m	d
574	FISH20210407_c2_r0_Enantiopus-melanogenys_sm	1970-01-07 14:00:00	14.858253588020737	854.4994737133677	0.25234059054900004	0.6044540468672096	0.13858851135255904	0.20769320934857796	Enantiopus melanogenys	m	d
575	FISH20210407_c2_r0_Enantiopus-melanogenys_sm	1970-01-07 14:30:00	12.478424325188154	884.4998892089519	0.2187569244405052	0.4710835364502548	0.1015468685642995	0.3140325250540983	Enantiopus melanogenys	m	d
576	FISH20210407_c2_r0_Enantiopus-melanogenys_sm	1970-01-07 15:00:00	9.73491964233835	914.5004154894466	0.14929920780012187	0.5848429449891973	0.0748469562424319	0.2591782632135733	Enantiopus melanogenys	m	d
577	FISH20210407_c2_r0_Enantiopus-melanogenys_sm	1970-01-07 15:30:00	15.407611130134992	944.4999723007036	0.26951415434047976	0.31416542019832694	0.1047773425187861	0.3165372569049281	Enantiopus melanogenys	m	d
578	FISH20210407_c2_r0_Enantiopus-melanogenys_sm	1970-01-07 16:00:00	10.545469040934801	974.4995291119606	0.16935349842114011	0.4834635200265913	0.07251832207622667	0.20829972260165966	Enantiopus melanogenys	m	d
579	FISH20210407_c2_r0_Enantiopus-melanogenys_sm	1970-01-07 16:30:00	5.223329046828848	1004.500055395524	0.060159539109239976	0.8446709505871925	0.03435609000117468	0.13918874155778188	Enantiopus melanogenys	m	d
580	FISH20210407_c2_r0_Enantiopus-melanogenys_sm	1970-01-07 17:00:00	15.98692383572174	1034.5004708880394	0.23234169852085756	0.5600243753808654	0.1054280496164084	0.26112740415249514	Enantiopus melanogenys	m	d
581	FISH20210407_c2_r0_Enantiopus-melanogenys_sm	1970-01-07 17:30:00	15.133538264341842	1064.5000830978893	0.2066921500193895	0.5775857293224752	0.10189517516121596	0.244211832283693	Enantiopus melanogenys	m	d
582	FISH20210407_c2_r0_Enantiopus-melanogenys_sm	1970-01-07 18:00:00	19.27670115787352	1094.499695307739	0.36341476926486066	0.3721677469392277	0.12579077787115592	0.2124178535701977	Enantiopus melanogenys	m	d
583	FISH20210407_c2_r0_Enantiopus-melanogenys_sm	1970-01-07 18:30:00	18.597034834673593	1124.5001661865722	0.38101041435851984	0.2191446931087968	0.1982847800756715	0.23602867461477395	Enantiopus melanogenys	m	d
584	FISH20210407_c2_r0_Enantiopus-melanogenys_sm	1970-01-07 19:00:00	36.39454457871301	1154.5005816852251	0.38723616420142926	0.19245471165032407	0.23458143152762648	0.34734112651912497	Enantiopus melanogenys	m	n
585	FISH20210407_c2_r0_Enantiopus-melanogenys_sm	1970-01-07 19:30:00	68.63938008419936	1184.500193895075	0.5507174117777408	0.0	0.3787475851605243	0.5330651343325723	Enantiopus melanogenys	m	n
586	FISH20210407_c2_r0_Enantiopus-melanogenys_sm	1970-01-07 20:00:00	52.08701450870547	1214.499806104925	0.4370394991967204	0.0	0.3102633178258467	0.5396578483817328	Enantiopus melanogenys	m	n
587	FISH20210407_c2_r0_Enantiopus-melanogenys_sm	1970-01-07 20:30:00	44.71666032515553	1244.4994183147749	0.3765442357764113	0.004099495872804831	0.2633337155534501	0.6294972234895732	Enantiopus melanogenys	m	n
588	FISH20210407_c2_r0_Enantiopus-melanogenys_sm	1970-01-07 21:00:00	51.298226677686266	1274.499889208952	0.42925991579880346	0.0	0.2912143412234755	0.5578838283051195	Enantiopus melanogenys	m	n
589	FISH20210407_c2_r0_Enantiopus-melanogenys_sm	1970-01-07 21:30:00	48.54912932466118	1304.500304692261	0.397983491219323	0.0	0.2721482627684606	0.53469184870507	Enantiopus melanogenys	m	n
590	FISH20210407_c2_r0_Enantiopus-melanogenys_sm	1970-01-07 22:00:00	47.48613105958975	1334.4999723007036	0.37582405406902664	0.0	0.25678194430624085	0.48206098979719153	Enantiopus melanogenys	m	n
591	FISH20210407_c2_r0_Enantiopus-melanogenys_sm	1970-01-07 22:30:00	37.37638667013163	1364.4995291119606	0.30325189740180597	0.06520414381474711	0.21415482614350553	0.5553452210606631	Enantiopus melanogenys	m	n
592	FISH20210407_c2_r0_Enantiopus-melanogenys_sm	1970-01-07 23:00:00	47.672968643695995	1394.5	0.3712054066031465	0.019554619986705074	0.25184097517194326	0.47950562647384826	Enantiopus melanogenys	m	n
593	FISH20210407_c2_r0_Enantiopus-melanogenys_sm	1970-01-07 23:30:00	31.251148405607537	1424.5004708880394	0.2506232341698521	0.24979225527671597	0.158916502302416	0.43893397343480567	Enantiopus melanogenys	m	n
594	FISH20210407_c2_r0_Enantiopus-melanogenys_sm	1970-01-08 00:00:00	31.208648704301208	14.500027699296439	0.2464683397041715	0.12702897346407402	0.1820620014795434	0.5338946494417478	Enantiopus melanogenys	m	n
595	FISH20210407_c2_r0_Enantiopus-melanogenys_sm	1970-01-08 00:30:00	21.861632860805482	44.49963990914631	0.19971192731704615	0.2367181873580411	0.11801513673945811	0.3955402105957445	Enantiopus melanogenys	m	n
596	FISH20210407_c2_r0_Enantiopus-melanogenys_sm	1970-01-08 01:00:00	14.521948898182531	74.50011079104809	0.3216818081099047	0.1274097052958121	0.04582428045906998	0.5205813512544706	Enantiopus melanogenys	m	n
597	FISH20210407_c2_r0_Enantiopus-melanogenys_sm	1970-01-08 01:30:00	11.132666707520603	104.50052628663232	0.22131737853858513	0.44130519084815245	0.04959820380147749	0.26695585407741174	Enantiopus melanogenys	m	n
598	FISH20210407_c2_r0_Enantiopus-melanogenys_sm	1970-01-08 02:00:00	3.4340583317193047	134.50019389507506	0.04875076173065204	0.8355769763448009	0.02207967305445921	0.26339998504683176	Enantiopus melanogenys	m	n
599	FISH20210407_c2_r0_Enantiopus-melanogenys_sm	1970-01-08 02:30:00	8.12586872171749	164.49975070633207	0.131737853858512	0.3930530164533821	0.028606088264197724	0.4517018571590084	Enantiopus melanogenys	m	n
600	FISH20210407_c2_r0_Enantiopus-melanogenys_sm	1970-01-08 03:00:00	4.5928801861923105	194.4994183147748	0.03789263752700681	0.7951914021383857	0.020207151225731593	0.15402137484897938	Enantiopus melanogenys	m	n
601	FISH20210407_c2_r0_Enantiopus-melanogenys_sm	1970-01-08 03:30:00	1.9098865666827318	224.49983381342787	0.012408597385331266	0.9514181254154664	0.017881148368142304	0.10628785360810156	Enantiopus melanogenys	m	n
602	FISH20210407_c2_r0_Enantiopus-melanogenys_sm	1970-01-08 04:00:00	6.098960962564497	254.5003046922608	0.11955016342584898	0.6027366904880616	0.031553079383887926	0.28503046134413823	Enantiopus melanogenys	m	n
603	FISH20210407_c2_r0_Enantiopus-melanogenys_sm	1970-01-08 04:30:00	6.966729562792578	284.49991690211067	0.12381585507728103	0.6297158052185474	0.027485480917816833	0.2720025870692558	Enantiopus melanogenys	m	n
604	FISH20210407_c2_r0_Enantiopus-melanogenys_sm	1970-01-08 05:00:00	10.780377573763959	314.49952911196056	0.15356489945155394	0.42413162705667273	0.0499268088278706	0.5072677155016581	Enantiopus melanogenys	m	n
605	FISH20210407_c2_r0_Enantiopus-melanogenys_sm	1970-01-08 05:30:00	5.836079224869914	344.49994460447596	0.0912364280966098	0.7108353645025481	0.0317365319735051	0.4226154084677153	Enantiopus melanogenys	m	n
606	FISH20210407_c2_r0_Enantiopus-melanogenys_sm	1970-01-08 06:00:00	7.688105007580724	374.50047088803944	0.14237438369065425	0.40562849703617526	0.030731319870240567	0.5647429111194718	Enantiopus melanogenys	m	n
607	FISH20210407_c2_r0_Enantiopus-melanogenys_sm	1970-01-08 06:30:00	5.590277870538155	404.5000276992964	0.13135006370838181	0.6135948146917068	0.028828835058136	0.31301494230667987	Enantiopus melanogenys	m	n
608	FISH20210407_c2_r0_Enantiopus-melanogenys_sm	1970-01-08 07:00:00	13.094758034202174	434.4996399091463	0.21660849814414715	0.37377430613262425	0.04662338991151691	0.435561865590394	Enantiopus melanogenys	m	d
609	FISH20210407_c2_r0_Enantiopus-melanogenys_sm	1970-01-08 07:30:00	8.910377178937043	464.5001107910481	0.1577110569465987	0.40920673609572344	0.06688984834632546	0.21267903900927287	Enantiopus melanogenys	m	d
610	FISH20210407_c2_r0_Enantiopus-melanogenys_sm	1970-01-08 08:00:00	11.692996286304126	494.5005262866323	0.18691485236275	0.3984820785552047	0.06679440446225221	0.2731912359425683	Enantiopus melanogenys	m	d
611	FISH20210407_c2_r0_Enantiopus-melanogenys_sm	1970-01-08 08:30:00	5.715319087772824	513.2489423291026	0.11066577599643732	0.4148296593186373	0.013913248322632885	0.10987127823850996	Enantiopus melanogenys	m	d
612	FISH20210407_c3_r0_Enantiopus-melanogenys_sf	1970-01-02 00:00:00	13.207502797254055	14.500027699296439	0.1720680294720514	0.2577696526508227	0.056133883290274716	0.37209288397592344	Enantiopus melanogenys	f	n
613	FISH20210407_c3_r0_Enantiopus-melanogenys_sf	1970-01-02 00:30:00	47.601633676774	44.49947371336768	0.5473380976123207	0.0	0.13994100431391737	0.7122897401690702	Enantiopus melanogenys	f	n
614	FISH20210407_c3_r0_Enantiopus-melanogenys_sf	1970-01-02 01:00:00	46.22371386325191	74.49977841790383	0.5166740527365389	0.08021271881231996	0.13107344012003252	0.8168325691591873	Enantiopus melanogenys	f	n
615	FISH20210407_c3_r0_Enantiopus-melanogenys_sf	1970-01-02 01:30:00	43.13101895710257	104.5001384964822	0.5051243698410061	0.0	0.11536531861897754	0.888596366658554	Enantiopus melanogenys	f	n
616	FISH20210407_c3_r0_Enantiopus-melanogenys_sf	1970-01-02 02:00:00	43.73145048184694	134.49958451055343	0.49260428785108856	0.008365187524236884	0.10479998284628116	0.8370802246487778	Enantiopus melanogenys	f	n
617	FISH20210407_c3_r0_Enantiopus-melanogenys_sf	1970-01-02 02:30:00	31.23855770627248	164.49936291618192	0.3738297047255	0.07550828208963492	0.08582268360245937	0.7463295552875427	Enantiopus melanogenys	f	n
618	FISH20210407_c3_r0_Enantiopus-melanogenys_sf	1970-01-02 03:00:00	33.60356017895737	194.50019389507506	0.4146030690820453	0.036230679740734587	0.08581291635743403	0.8140952217735389	Enantiopus melanogenys	f	n
619	FISH20210407_c3_r0_Enantiopus-melanogenys_sf	1970-01-02 03:30:00	42.33042400819773	224.49911357340721	0.481606648199446	0.009196675900277009	0.13722262921331144	0.810111695970474	Enantiopus melanogenys	f	n
620	FISH20210407_c3_r0_Enantiopus-melanogenys_sf	1970-01-02 04:00:00	41.40575268992612	254.5	0.46310658098825613	0.0	0.10751996527936646	0.8569225460013778	Enantiopus melanogenys	f	n
621	FISH20210407_c3_r0_Enantiopus-melanogenys_sf	1970-01-02 04:30:00	42.436617771153486	284.50030469226084	0.4874522187136447	0.02553875131571658	0.11273346577106642	0.8296243917816858	Enantiopus melanogenys	f	n
622	FISH20210407_c3_r0_Enantiopus-melanogenys_sf	1970-01-02 05:00:00	47.3767323154806	314.49975070633207	0.535925987479918	0.017838346905988588	0.13544833867555495	0.8729638569675892	Enantiopus melanogenys	f	n
623	FISH20210407_c3_r0_Enantiopus-melanogenys_sf	1970-01-02 05:30:00	53.37852722423995	344.49952911196056	0.6450612154451277	0.0	0.20705650155624478	0.8958408812738882	Enantiopus melanogenys	f	n
624	FISH20210407_c3_r0_Enantiopus-melanogenys_sf	1970-01-02 06:00:00	49.20889632215341	374.5003600908537	0.5978616143149964	0.0	0.15589714691419734	0.8524031791275086	Enantiopus melanogenys	f	n
625	FISH20210407_c3_r0_Enantiopus-melanogenys_sf	1970-01-02 06:30:00	36.749967261054685	404.4998615035178	0.45609661514597527	0.01855852861337322	0.09329657186487167	0.8556293953918006	Enantiopus melanogenys	f	n
626	FISH20210407_c3_r0_Enantiopus-melanogenys_sf	1970-01-02 07:00:00	34.76288943223618	434.50016618657213	0.41585419898072234	0.42887214713051186	0.15866300537350606	0.7700511354816157	Enantiopus melanogenys	f	d
627	FISH20210407_c3_r0_Enantiopus-melanogenys_sf	1970-01-02 07:30:00	2.5724103782636	464.50047088803944	0.05384743227522021	0.6476095507174118	0.01808634336169695	0.41033576499757757	Enantiopus melanogenys	f	d
628	FISH20210407_c3_r0_Enantiopus-melanogenys_sf	1970-01-02 08:00:00	1.6686307771287763	494.49991690211067	0.024541576643953244	0.8410614370394992	0.012098335402006152	0.24173515764012782	Enantiopus melanogenys	f	d
629	FISH20210407_c3_r0_Enantiopus-melanogenys_sf	1970-01-02 08:30:00	17.636392579975656	524.4994183147749	0.24774250734031356	0.631100770040441	0.11969526042907849	0.520832174397091	Enantiopus melanogenys	f	d
630	FISH20210407_c3_r0_Enantiopus-melanogenys_sf	1970-01-02 09:00:00	2.99040742982096	554.4997784179038	0.06154442721028141	0.685962774207844	0.02080513960587477	0.3805568275155944	Enantiopus melanogenys	f	d
631	FISH20210407_c3_r0_Enantiopus-melanogenys_sf	1970-01-02 09:30:00	1.1759134598039942	584.5000830978893	0.00930696360312448	0.9224973685668384	0.012238281709626068	0.29903786119512754	Enantiopus melanogenys	f	d
632	FISH20210407_c3_r0_Enantiopus-melanogenys_sf	1970-01-02 10:00:00	1.9117863807928808	614.4995291119606	0.03534430225472273	0.7237272173286798	0.015950368965311434	0.386832364894585	Enantiopus melanogenys	f	d
633	FISH20210407_c3_r0_Enantiopus-melanogenys_sf	1970-01-02 10:30:00	1.3175521867677065	644.4998338134279	0.012574783957456238	0.9176268557500554	0.013578694301554237	0.38291274963112304	Enantiopus melanogenys	f	d
634	FISH20210407_c3_r0_Enantiopus-melanogenys_sf	1970-01-02 11:00:00	1.3052619467327242	674.5001384964822	0.018115339870367293	0.8949088693147194	0.025612005653396604	0.6894368128371097	Enantiopus melanogenys	f	d
635	FISH20210407_c3_r0_Enantiopus-melanogenys_sf	1970-01-02 11:30:00	2.167410753380887	704.4996399091463	0.043875685557586835	0.750429339094787	0.026524632610419954	0.6409647140907426	Enantiopus melanogenys	f	d
636	FISH20210407_c3_r0_Enantiopus-melanogenys_sf	1970-01-02 12:00:00	4.999647742969333	734.499944604476	0.1184356304010636	0.3556946598714824	0.02419075227426853	0.5667502244612747	Enantiopus melanogenys	f	d
637	FISH20210407_c3_r0_Enantiopus-melanogenys_sf	1970-01-02 12:30:00	1.696596103377211	764.5002492936679	0.025206359758462134	0.849038834413606	0.014645220848855332	0.29709793146723146	Enantiopus melanogenys	f	d
638	FISH20210407_c3_r0_Enantiopus-melanogenys_sf	1970-01-02 13:00:00	1.1647883409042672	794.4996953077392	0.012464683397041714	0.9185640684726608	0.014240032793523764	0.1514914257144144	Enantiopus melanogenys	f	d
639	FISH20210407_c3_r0_Enantiopus-melanogenys_sf	1970-01-02 13:30:00	1.2588030213268944	824.5	0.013128739197872812	0.932251274097053	0.013292293338069342	0.18255128519921138	Enantiopus melanogenys	f	d
640	FISH20210407_c3_r0_Enantiopus-melanogenys_sf	1970-01-02 14:00:00	5.141199476189555	854.5003600908537	0.11068638856573043	0.4676195224641294	0.023226623129169753	0.5564483443824847	Enantiopus melanogenys	f	d
641	FISH20210407_c3_r0_Enantiopus-melanogenys_sf	1970-01-02 14:30:00	0.5699046609116849	884.4998061049249	0.00465348180156224	0.9577862722286854	0.007309943528536577	0.2766486523342074	Enantiopus melanogenys	f	d
642	FISH20210407_c3_r0_Enantiopus-melanogenys_sf	1970-01-02 15:00:00	1.236999521331168	914.5001107910481	0.0108021271881232	0.9257146022601374	0.012600421555359198	0.41851468131100855	Enantiopus melanogenys	f	d
643	FISH20210407_c3_r0_Enantiopus-melanogenys_sf	1970-01-02 15:30:00	1.1236808293020315	944.5004154894466	0.010636529832142264	0.9657636696027921	0.0126346945057562	0.3645549321966595	Enantiopus melanogenys	f	d
644	FISH20210407_c3_r0_Enantiopus-melanogenys_sf	1970-01-02 16:00:00	1.1521733185996825	974.4998615035178	0.01218769043266301	0.8885380311340092	0.009781514359451451	0.2246897246897295	Enantiopus melanogenys	f	d
645	FISH20210407_c3_r0_Enantiopus-melanogenys_sf	1970-01-02 16:30:00	1.0395978950909732	1004.5002215820962	0.01445823177487259	0.9235541768225127	0.009532455672897329	0.29550966876471424	Enantiopus melanogenys	f	d
646	FISH20210407_c3_r0_Enantiopus-melanogenys_sf	1970-01-02 17:00:00	0.5108104118003012	1034.5005262866323	0.0029915240152900116	1.0	0.01053115041511598	0.3078973170380911	Enantiopus melanogenys	f	d
647	FISH20210407_c3_r0_Enantiopus-melanogenys_sf	1970-01-02 17:30:00	0.6523127024735493	1064.4999723007036	0.004819677580189463	1.0	0.01100066493572673	0.31228900881541927	Enantiopus melanogenys	f	d
648	FISH20210407_c3_r0_Enantiopus-melanogenys_sf	1970-01-02 18:00:00	1.2179746105013842	1094.4994183147749	0.013628053847432275	0.922164977009584	0.012423096299084094	0.4738205368917755	Enantiopus melanogenys	f	d
649	FISH20210407_c3_r0_Enantiopus-melanogenys_sf	1970-01-02 18:30:00	13.50080917434843	1124.499362916182	0.14342695695529334	0.46036230679740736	0.03403494201386415	0.5887436048313052	Enantiopus melanogenys	f	d
650	FISH20210407_c3_r0_Enantiopus-melanogenys_sf	1970-01-02 19:00:00	45.15132722061064	1154.5000830978893	0.556257271065315	0.32053625837903715	0.2548639354092073	0.6127829834411309	Enantiopus melanogenys	f	n
651	FISH20210407_c3_r0_Enantiopus-melanogenys_sf	1970-01-02 19:30:00	67.15334938392132	1184.4995291119606	0.9939061547836685	0.0	0.575677873512039	0.8542833593108179	Enantiopus melanogenys	f	n
652	FISH20210407_c3_r0_Enantiopus-melanogenys_sf	1970-01-02 20:00:00	65.4618369128971	1214.4998338134278	0.8636162198094394	0.0	0.46587162644311714	0.6648133447241894	Enantiopus melanogenys	f	n
653	FISH20210407_c3_r0_Enantiopus-melanogenys_sf	1970-01-02 20:30:00	61.738274145365445	1244.5001384964821	0.7196831200487508	0.0	0.16947379577880384	0.9121075121990142	Enantiopus melanogenys	f	n
654	FISH20210407_c3_r0_Enantiopus-melanogenys_sf	1970-01-02 21:00:00	62.642737215769394	1274.4996399091463	0.7282699019444906	0.0	0.17195162375106646	0.934124421784496	Enantiopus melanogenys	f	n
655	FISH20210407_c3_r0_Enantiopus-melanogenys_sf	1970-01-02 21:30:00	58.65673108533455	1304.499944604476	0.6675714602260138	0.0	0.17085688787640377	0.947676969696791	Enantiopus melanogenys	f	n
656	FISH20210407_c3_r0_Enantiopus-melanogenys_sf	1970-01-02 22:00:00	56.84565788207906	1334.500249293668	0.6481081380532935	0.0	0.17853013034845971	0.9464241475211191	Enantiopus melanogenys	f	n
657	FISH20210407_c3_r0_Enantiopus-melanogenys_sf	1970-01-02 22:30:00	55.398318426000635	1364.499695307739	0.636031244806382	0.0	0.20769489507307992	0.9643634442538673	Enantiopus melanogenys	f	n
658	FISH20210407_c3_r0_Enantiopus-melanogenys_sf	1970-01-02 23:00:00	53.66310455922156	1394.5	0.6211500110791048	0.0	0.20852496674742438	0.9667793560576637	Enantiopus melanogenys	f	n
659	FISH20210407_c3_r0_Enantiopus-melanogenys_sf	1970-01-02 23:30:00	62.04088415754641	1424.5003600908537	0.7246689934075674	0.0	0.24799071091394206	0.9575785686390054	Enantiopus melanogenys	f	n
660	FISH20210407_c3_r0_Enantiopus-melanogenys_sf	1970-01-03 00:00:00	51.1264653740294	14.499806104924934	0.5837903717245582	0.0	0.22736599574196256	0.9587314335944157	Enantiopus melanogenys	f	n
661	FISH20210407_c3_r0_Enantiopus-melanogenys_sf	1970-01-03 00:30:00	46.92854740968664	44.50011079104809	0.562098382450698	0.0	0.20652233462070518	0.9538404127508572	Enantiopus melanogenys	f	n
662	FISH20210407_c3_r0_Enantiopus-melanogenys_sf	1970-01-03 01:00:00	41.37820306477512	74.50041548944657	0.4975347626170295	0.0	0.1792153503615278	0.9721748843341677	Enantiopus melanogenys	f	n
663	FISH20210407_c3_r0_Enantiopus-melanogenys_sf	1970-01-03 01:30:00	47.037736363085195	104.4998615035178	0.6077225638468783	0.0	0.23315944678546988	0.9725277491129998	Enantiopus melanogenys	f	n
664	FISH20210407_c3_r0_Enantiopus-melanogenys_sf	1970-01-03 02:00:00	34.65399035430872	134.50022158209617	0.4462663416795923	0.0	0.20033135539600014	0.9765917566287179	Enantiopus melanogenys	f	n
665	FISH20210407_c3_r0_Enantiopus-melanogenys_sf	1970-01-03 02:30:00	26.995105075284854	164.50052628663232	0.35178106476095505	0.0	0.13941082604490734	0.980146936118991	Enantiopus melanogenys	f	n
666	FISH20210407_c3_r0_Enantiopus-melanogenys_sf	1970-01-03 03:00:00	36.95749803871697	194.49997230070358	0.4389230513544956	0.043321699628829424	0.15682700667667573	0.9632448764077463	Enantiopus melanogenys	f	n
667	FISH20210407_c3_r0_Enantiopus-melanogenys_sf	1970-01-03 03:30:00	36.36112980734845	224.4994183147748	0.37377430613262425	0.0	0.1366895800130464	0.9794059474134031	Enantiopus melanogenys	f	n
668	FISH20210407_c3_r0_Enantiopus-melanogenys_sf	1970-01-03 04:00:00	34.23514440453375	254.49977841790383	0.37884998892089516	0.03645025481941059	0.13201756755354707	0.9725040976565921	Enantiopus melanogenys	f	n
669	FISH20210407_c3_r0_Enantiopus-melanogenys_sf	1970-01-03 04:30:00	39.837712044847834	284.50008309788933	0.4032463575425184	0.0	0.14044588694443982	0.9818003529157098	Enantiopus melanogenys	f	n
670	FISH20210407_c3_r0_Enantiopus-melanogenys_sf	1970-01-03 05:00:00	36.394024138715444	314.49952911196056	0.41726220154008087	0.02481856960833195	0.13429504069661247	0.9659951113335715	Enantiopus melanogenys	f	n
671	FISH20210407_c3_r0_Enantiopus-melanogenys_sf	1970-01-03 05:30:00	33.86895085093361	344.49983381342787	0.43984046089076	0.024651008198537556	0.13261991364499925	0.9718154892885167	Enantiopus melanogenys	f	n
672	FISH20210407_c3_r0_Enantiopus-melanogenys_sf	1970-01-03 06:00:00	21.69284925840892	374.5001384964822	0.27871032075785274	0.08531383302864107	0.09032994680877916	0.9739554566203749	Enantiopus melanogenys	f	n
673	FISH20210407_c3_r0_Enantiopus-melanogenys_sf	1970-01-03 06:30:00	2.67408743781084	404.4996399091463	0.04027477702066368	0.750207744723284	0.035398747015079016	0.8788788084947358	Enantiopus melanogenys	f	n
674	FISH20210407_c3_r0_Enantiopus-melanogenys_sf	1970-01-03 07:00:00	4.924814286557075	434.5	0.10153999556835808	0.48238422335475295	0.025274207844002892	0.5956456123749924	Enantiopus melanogenys	f	d
675	FISH20210407_c3_r0_Enantiopus-melanogenys_sf	1970-01-03 07:30:00	2.1219056939674106	464.50030469226084	0.03811423189850978	0.7830037117057227	0.01479909311129991	0.44740744375112457	Enantiopus melanogenys	f	d
676	FISH20210407_c3_r0_Enantiopus-melanogenys_sf	1970-01-03 08:00:00	1.9671616152441163	494.49975070633207	0.03401473602570495	0.7422303473491774	0.019941967303229096	0.4706245793998295	Enantiopus melanogenys	f	d
677	FISH20210407_c3_r0_Enantiopus-melanogenys_sf	1970-01-03 08:30:00	2.6039671807638514	524.500055395524	0.053456680700199426	0.6970418790161755	0.029150673688925467	0.7196233864469587	Enantiopus melanogenys	f	d
678	FISH20210407_c3_r0_Enantiopus-melanogenys_sf	1970-01-03 09:00:00	7.4106318786815315	554.5003600908537	0.15672261924547118	0.34297268849371226	0.03215632689320795	0.515178782546205	Enantiopus melanogenys	f	d
679	FISH20210407_c3_r0_Enantiopus-melanogenys_sf	1970-01-03 09:30:00	2.123049079820798	584.4998615035178	0.03756024596975237	0.7477702066367514	0.02619025708151538	0.6343905365843753	Enantiopus melanogenys	f	d
680	FISH20210407_c3_r0_Enantiopus-melanogenys_sf	1970-01-03 10:00:00	6.250077444392396	614.5001661865721	0.12851761577664525	0.32251274097052957	0.029282867553115897	0.4565316159875812	Enantiopus melanogenys	f	d
681	FISH20210407_c3_r0_Enantiopus-melanogenys_sf	1970-01-03 10:30:00	4.42308148472346	644.5002216066482	0.10310249307479225	0.4962326869806094	0.026693192310920065	0.5364502220098258	Enantiopus melanogenys	f	d
682	FISH20210407_c3_r0_Enantiopus-melanogenys_sf	1970-01-03 11:00:00	1.4676562450578	674.4999169021107	0.02548335272284084	0.8122541687441139	0.02953103641305261	0.7957745270359226	Enantiopus melanogenys	f	d
683	FISH20210407_c3_r0_Enantiopus-melanogenys_sf	1970-01-03 11:30:00	0.7223195907752021	704.4999723007036	0.006980222702343361	0.9439920226026259	0.009186933318560044	0.24636076738452067	Enantiopus melanogenys	f	d
684	FISH20210407_c3_r0_Enantiopus-melanogenys_sf	1970-01-03 12:00:00	0.9120068789157686	734.5005816852251	0.011855298875408565	0.9303085701623178	0.009325506107350352	0.1807378516702512	Enantiopus melanogenys	f	d
685	FISH20210407_c3_r0_Enantiopus-melanogenys_sf	1970-01-03 12:30:00	1.380451078361736	764.5000276992964	0.019001717356379146	0.8874854578693702	0.01034274941537633	0.16245643119497688	Enantiopus melanogenys	f	d
686	FISH20210407_c3_r0_Enantiopus-melanogenys_sf	1970-01-03 13:00:00	1.7015901925938104	794.4994737133677	0.02841947814525511	0.7815633482909534	0.012692534909886347	0.2621290381801491	Enantiopus melanogenys	f	d
687	FISH20210407_c3_r0_Enantiopus-melanogenys_sf	1970-01-03 13:30:00	0.7814480585058342	824.4997784179038	0.007810768889873698	0.9672612452913805	0.009224728195679729	0.1343377159907269	Enantiopus melanogenys	f	d
688	FISH20210407_c3_r0_Enantiopus-melanogenys_sf	1970-01-03 14:00:00	0.8084534533317153	854.5001384964822	0.007478810038225029	0.9679242147249459	0.008330696940243089	0.13867189187117726	Enantiopus melanogenys	f	d
689	FISH20210407_c3_r0_Enantiopus-melanogenys_sf	1970-01-03 14:30:00	1.0908170357742397	884.4995845105534	0.00864218048861559	0.9265968644396433	0.007695291867410268	0.2686106159598401	Enantiopus melanogenys	f	d
690	FISH20210407_c3_r0_Enantiopus-melanogenys_sf	1970-01-03 15:00:00	3.009775921949316	914.4998892089519	0.0532350986040328	0.6846886771548859	0.013225795818506974	0.35242713012487514	Enantiopus melanogenys	f	d
691	FISH20210407_c3_r0_Enantiopus-melanogenys_sf	1970-01-03 15:30:00	2.903015514436571	944.5001938950751	0.049914132181042604	0.5800232674090078	0.020313122614177472	0.5391919130492656	Enantiopus melanogenys	f	d
692	FISH20210407_c3_r0_Enantiopus-melanogenys_sf	1970-01-03 16:00:00	1.6278330397055953	974.4996399091463	0.016065591933964878	0.9665392499030525	0.01321019889621116	0.508202274198566	Enantiopus melanogenys	f	d
693	FISH20210407_c3_r0_Enantiopus-melanogenys_sf	1970-01-03 16:30:00	1.1962783939759987	1004.5	0.014513627298914247	0.9460447595834257	0.011234990559868391	0.37479154698854966	Enantiopus melanogenys	f	d
694	FISH20210407_c3_r0_Enantiopus-melanogenys_sf	1970-01-03 17:00:00	1.0186290643170803	1034.500249293668	0.014237438369065426	0.9280926264472883	0.011890514372119373	0.29007785863366176	Enantiopus melanogenys	f	d
695	FISH20210407_c3_r0_Enantiopus-melanogenys_sf	1970-01-03 17:30:00	1.0450598965702935	1064.499695307739	0.014126641183313944	0.9483685114398094	0.010027755763324464	0.28340589857960063	Enantiopus melanogenys	f	d
696	FISH20210407_c3_r0_Enantiopus-melanogenys_sf	1970-01-03 18:00:00	2.8439914694620554	1094.5	0.0577775315754487	0.7303899844892533	0.012782021207175443	0.2998583325693614	Enantiopus melanogenys	f	d
697	FISH20210407_c3_r0_Enantiopus-melanogenys_sf	1970-01-03 18:30:00	1.2851381285444368	1124.5003600908537	0.02199324137166916	0.8483186527062213	0.015650865553411827	0.4380272296175939	Enantiopus melanogenys	f	d
698	FISH20210407_c3_r0_Enantiopus-melanogenys_sf	1970-01-03 19:00:00	5.155285095625753	1154.499806104925	0.09788931361143427	0.43454656251731205	0.016385202135425856	0.4652955745277436	Enantiopus melanogenys	f	n
699	FISH20210407_c3_r0_Enantiopus-melanogenys_sf	1970-01-03 19:30:00	2.696695021684776	1184.500110791048	0.049412807445158434	0.7173720363394638	0.02082089604625517	0.6770518110536478	Enantiopus melanogenys	f	n
700	FISH20210407_c3_r0_Enantiopus-melanogenys_sf	1970-01-03 20:00:00	1.7650480807096307	1214.5004154894466	0.028585673923882334	0.7356933133898399	0.01847367567221767	0.6557300227319188	Enantiopus melanogenys	f	n
701	FISH20210407_c3_r0_Enantiopus-melanogenys_sf	1970-01-03 20:30:00	1.3064113594904743	1244.4998615035179	0.01562240319095895	0.9068195667830037	0.02042166875518086	0.7213718845343994	Enantiopus melanogenys	f	n
702	FISH20210407_c3_r0_Enantiopus-melanogenys_sf	1970-01-03 21:00:00	1.9170144328998582	1274.5002215820962	0.030024374030578328	0.7979725238200753	0.013530242293612021	0.5143504062875532	Enantiopus melanogenys	f	n
703	FISH20210407_c3_r0_Enantiopus-melanogenys_sf	1970-01-03 21:30:00	0.293484985042257	1304.5005262866323	0.0016065591933964877	1.0	0.031058440286406714	0.8745788140640501	Enantiopus melanogenys	f	n
704	FISH20210407_c3_r0_Enantiopus-melanogenys_sf	1970-01-03 22:00:00	0.029587850890606452	1334.4999723007036	0.00022159437150296381	1.0	0.03248892568150734	0.8636220819291714	Enantiopus melanogenys	f	n
705	FISH20210407_c3_r0_Enantiopus-melanogenys_sf	1970-01-03 22:30:00	0.040070691510345785	1364.4994183147749	0.00011079718575148191	1.0	0.03275260128087807	0.8680608473326468	Enantiopus melanogenys	f	n
706	FISH20210407_c3_r0_Enantiopus-melanogenys_sf	1970-01-03 23:00:00	0.04918230253645534	1394.4997784179038	0.00038776866829160205	1.0	0.030993510425710587	0.8648685135651627	Enantiopus melanogenys	f	n
707	FISH20210407_c3_r0_Enantiopus-melanogenys_sf	1970-01-03 23:30:00	0.053174421493131716	1424.5000830978893	0.0006647831145088915	1.0	0.03190256966937459	0.8704404496512608	Enantiopus melanogenys	f	n
708	FISH20210407_c3_r0_Enantiopus-melanogenys_sf	1970-01-04 00:00:00	0.03143191187312534	14.499529111960555	5.5398592875740954e-05	1.0	0.03382281773719997	0.8766756913009224	Enantiopus melanogenys	f	n
709	FISH20210407_c3_r0_Enantiopus-melanogenys_sf	1970-01-04 00:30:00	0.2416186957936932	44.49983381342788	0.0012187015289164636	1.0	0.0303678685002817	0.8719272336988004	Enantiopus melanogenys	f	n
710	FISH20210407_c3_r0_Enantiopus-melanogenys_sf	1970-01-04 01:00:00	0.799993640563497	74.5001384964822	0.007921998781230956	0.9660406625671708	0.027244699857898243	0.8547709475497387	Enantiopus melanogenys	f	n
711	FISH20210407_c3_r0_Enantiopus-melanogenys_sf	1970-01-04 01:30:00	1.564676648841214	104.49963990914631	0.020719073735527116	0.8299263198714752	0.02142521502818561	0.6929657377555855	Enantiopus melanogenys	f	n
712	FISH20210407_c3_r0_Enantiopus-melanogenys_sf	1970-01-04 02:00:00	1.035078348832044	134.49994460447596	0.012187015289164636	0.9816640815422114	0.020933861712015372	0.8007471946369407	Enantiopus melanogenys	f	n
713	FISH20210407_c3_r0_Enantiopus-melanogenys_sf	1970-01-04 02:30:00	0.8255819700373374	164.50024929366793	0.014625228519195612	0.8591213783169908	0.02144383383901554	0.814289059261376	Enantiopus melanogenys	f	n
714	FISH20210407_c3_r0_Enantiopus-melanogenys_sf	1970-01-04 03:00:00	1.105944724322543	194.4996953077392	0.0034901113511716804	0.9701955570328513	0.014090471854082215	0.5605239416940099	Enantiopus melanogenys	f	n
715	FISH20210407_c3_r0_Enantiopus-melanogenys_sf	1970-01-04 03:30:00	0.7017031363230285	224.5	0.0021050299135829823	0.9666518945269222	0.011568050425491905	0.5378407285398507	Enantiopus melanogenys	f	n
716	FISH20210407_c3_r0_Enantiopus-melanogenys_sf	1970-01-04 04:00:00	0.6065052494972811	254.5003600908537	0.004044097279929089	0.9673148302033129	0.007902311677976687	0.2656820344205794	Enantiopus melanogenys	f	n
717	FISH20210407_c3_r0_Enantiopus-melanogenys_sf	1970-01-04 04:30:00	0.44882479407929443	284.4998061049249	0.0021605451221538975	1.0	0.006304680356985772	0.1723673661516805	Enantiopus melanogenys	f	n
718	FISH20210407_c3_r0_Enantiopus-melanogenys_sf	1970-01-04 05:00:00	1.0674212045663483	314.5001107910481	0.011023709284289829	0.9485375581653003	0.018552617201969625	0.5148655789027939	Enantiopus melanogenys	f	n
719	FISH20210407_c3_r0_Enantiopus-melanogenys_sf	1970-01-04 05:30:00	0.9458732146370391	344.5004154894466	0.00986094953188189	0.9325799124702232	0.020079357339695934	0.6294112281317289	Enantiopus melanogenys	f	n
720	FISH20210407_c3_r0_Enantiopus-melanogenys_sf	1970-01-04 06:00:00	1.7456151748603168	374.49991690211067	0.024652373829704727	0.7786272228685391	0.013608404897479706	0.4394045065890415	Enantiopus melanogenys	f	n
721	FISH20210407_c3_r0_Enantiopus-melanogenys_sf	1970-01-04 06:30:00	2.4607812871536576	404.5002215820962	0.037059605583868824	0.7672280079769555	0.014717087581084545	0.4828806812659688	Enantiopus melanogenys	f	n
722	FISH20210407_c3_r0_Enantiopus-melanogenys_sf	1970-01-04 07:00:00	5.626946891709155	434.5005816852252	0.09849869813306741	0.4777020663675143	0.02056314119483382	0.3607666934906232	Enantiopus melanogenys	f	d
723	FISH20210407_c3_r0_Enantiopus-melanogenys_sf	1970-01-04 07:30:00	4.7240027594111655	464.5000276992964	0.10763946595756468	0.3779292005983048	0.023228492640914637	0.35802843663904194	Enantiopus melanogenys	f	d
724	FISH20210407_c3_r0_Enantiopus-melanogenys_sf	1970-01-04 08:00:00	3.7824610452248657	494.4994737133677	0.07578527505401363	0.48185696083319485	0.01774303996038932	0.23235390694253896	Enantiopus melanogenys	f	d
725	FISH20210407_c3_r0_Enantiopus-melanogenys_sf	1970-01-04 08:30:00	2.4817432825236576	524.4997507063321	0.04509445460085314	0.7366350894687275	0.015595924800148356	0.17534708485347922	Enantiopus melanogenys	f	d
726	FISH20210407_c3_r0_Enantiopus-melanogenys_sf	1970-01-04 09:00:00	2.3591539429761865	554.5001384964822	0.04769818846601296	0.6801839233283474	0.02117874470451233	0.3625902976909273	Enantiopus melanogenys	f	d
727	FISH20210407_c3_r0_Enantiopus-melanogenys_sf	1970-01-04 09:30:00	2.9580495801953175	584.4995845105534	0.06409617195723229	0.588111461968866	0.0195038529492403	0.26272742360495255	Enantiopus melanogenys	f	d
728	FISH20210407_c3_r0_Enantiopus-melanogenys_sf	1970-01-04 10:00:00	31.033312813376227	614.4998338134279	0.4219477066253047	0.22213605140704631	0.16247282109412137	0.5505345955988927	Enantiopus melanogenys	f	d
729	FISH20210407_c3_r0_Enantiopus-melanogenys_sf	1970-01-04 10:30:00	2.3554074386601496	644.5001384964822	0.03456872195446236	0.7438369065425738	0.03039505606474708	0.7559871654937333	Enantiopus melanogenys	f	d
730	FISH20210407_c3_r0_Enantiopus-melanogenys_sf	1970-01-04 11:00:00	0.6221795345494006	674.4996399091463	0.0032685169796687163	1.0	0.027271369015213393	0.8153830375033791	Enantiopus melanogenys	f	d
731	FISH20210407_c3_r0_Enantiopus-melanogenys_sf	1970-01-04 11:30:00	0.8592981863927893	704.499944604476	0.010746731664081542	0.9647684467095059	0.027791308732228497	0.8150301991981951	Enantiopus melanogenys	f	d
732	FISH20210407_c3_r0_Enantiopus-melanogenys_sf	1970-01-04 12:00:00	0.7902627904262788	734.5002492936679	0.007700404409727993	0.9636031244806382	0.03008975335111955	0.8252639121008073	Enantiopus melanogenys	f	d
733	FISH20210407_c3_r0_Enantiopus-melanogenys_sf	1970-01-04 12:30:00	1.8942856056252315	764.4996953077392	0.031521799346296606	0.7867708160212731	0.021336394143741055	0.5602972796756087	Enantiopus melanogenys	f	d
734	FISH20210407_c3_r0_Enantiopus-melanogenys_sf	1970-01-04 13:00:00	1.175264291714	794.5	0.014569022822955906	0.9084865942831819	0.024366095131357762	0.5679283294784301	Enantiopus melanogenys	f	d
735	FISH20210407_c3_r0_Enantiopus-melanogenys_sf	1970-01-04 13:30:00	0.9925182399338272	824.5004432624113	0.013131648936170214	0.9620456560283688	0.027881037771330178	0.7892137483228526	Enantiopus melanogenys	f	d
736	FISH20210407_c3_r0_Enantiopus-melanogenys_sf	1970-01-04 14:00:00	1.6563454993483613	854.4998061049249	0.022879618857681014	0.843443576533156	0.011072698367786113	0.3078487712857042	Enantiopus melanogenys	f	d
737	FISH20210407_c3_r0_Enantiopus-melanogenys_sf	1970-01-04 14:30:00	0.8761835227289412	884.5001107910481	0.0041546643031243075	0.9904165743407932	0.007517920375725638	0.31827889907319895	Enantiopus melanogenys	f	d
738	FISH20210407_c3_r0_Enantiopus-melanogenys_sf	1970-01-04 15:00:00	0.8091322203917931	914.5004154894466	0.005872250844828541	0.9673148302033129	0.008327797289375528	0.2951137750042101	Enantiopus melanogenys	f	d
739	FISH20210407_c3_r0_Enantiopus-melanogenys_sf	1970-01-04 15:30:00	12.04608216995678	944.4998615035178	0.2872971026535926	0.258766827322586	0.0227939646972086	0.5291766018457282	Enantiopus melanogenys	f	d
740	FISH20210407_c3_r0_Enantiopus-melanogenys_sf	1970-01-04 16:00:00	28.490767220687797	974.5002215820962	0.6217593618435631	0.0	0.047993489169233544	0.5466278771314232	Enantiopus melanogenys	f	d
741	FISH20210407_c3_r0_Enantiopus-melanogenys_sf	1970-01-04 16:30:00	20.52476057068101	1004.5005262866323	0.439698631654756	0.03329455431832031	0.04466091864297083	0.5686009356027252	Enantiopus melanogenys	f	d
742	FISH20210407_c3_r0_Enantiopus-melanogenys_sf	1970-01-04 17:00:00	10.499173133577791	1034.4999723007036	0.2336158661569996	0.08908093734419145	0.03446792093353829	0.6562962170823408	Enantiopus melanogenys	f	d
743	FISH20210407_c3_r0_Enantiopus-melanogenys_sf	1970-01-04 17:30:00	3.9379607941096095	1064.4994183147749	0.07855520469780068	0.5581408232230901	0.03824547925353746	0.8563185377628464	Enantiopus melanogenys	f	d
744	FISH20210407_c3_r0_Enantiopus-melanogenys_sf	1970-01-04 18:00:00	4.630781425454454	1094.4997784179038	0.08746953246177709	0.3995125193884334	0.027813207513769048	0.7191144616636391	Enantiopus melanogenys	f	d
745	FISH20210407_c3_r0_Enantiopus-melanogenys_sf	1970-01-04 18:30:00	2.607996767865987	1124.5000830978893	0.04830757298764611	0.6786327627278267	0.02697827535786738	0.7028458061364281	Enantiopus melanogenys	f	d
746	FISH20210407_c3_r0_Enantiopus-melanogenys_sf	1970-01-04 19:00:00	9.024526376662648	1154.4995291119606	0.20259265414658467	0.20131848651044262	0.016891496438084568	0.3903362683070148	Enantiopus melanogenys	f	n
747	FISH20210407_c3_r0_Enantiopus-melanogenys_sf	1970-01-04 19:30:00	6.431481210978492	1184.4998338134278	0.11018169731885663	0.4125858630622646	0.016107736511418044	0.469886572769863	Enantiopus melanogenys	f	n
748	FISH20210407_c3_r0_Enantiopus-melanogenys_sf	1970-01-04 20:00:00	0.8125508021655887	1214.5001384964821	0.008088194559858179	0.9391723450224364	0.006544893539317477	0.18426476104719816	Enantiopus melanogenys	f	n
749	FISH20210407_c3_r0_Enantiopus-melanogenys_sf	1970-01-04 20:30:00	2.6863113121914317	1244.4996399091463	0.04603623067974073	0.6880505235167027	0.008889948024521371	0.3471668572217364	Enantiopus melanogenys	f	n
750	FISH20210407_c3_r0_Enantiopus-melanogenys_sf	1970-01-04 21:00:00	2.6708810993728442	1274.499944604476	0.044150232661200974	0.567748725902947	0.014371666730757333	0.37324818853182296	Enantiopus melanogenys	f	n
751	FISH20210407_c3_r0_Enantiopus-melanogenys_sf	1970-01-04 21:30:00	1.3482523601302465	1304.500249293668	0.013794249626059497	0.901002714531051	0.009457058688780998	0.29306201152634515	Enantiopus melanogenys	f	n
752	FISH20210407_c3_r0_Enantiopus-melanogenys_sf	1970-01-04 22:00:00	2.6310126352902135	1335.085639312977	0.02635973282442748	0.8161975190839694	0.013175841298130177	0.4189795482137422	Enantiopus melanogenys	f	n
753	FISH20210407_c3_r0_Enantiopus-melanogenys_sf	1970-01-04 22:30:00	0.5307289061919124	1364.500249293668	0.002271342307905379	0.9890310786106032	0.006742603944470155	0.1714728689134499	Enantiopus melanogenys	f	n
754	FISH20210407_c3_r0_Enantiopus-melanogenys_sf	1970-01-04 23:00:00	1.432563241854441	1394.499695307739	0.022381031521799346	0.8725832363857958	0.012172123885906114	0.34986984210023814	Enantiopus melanogenys	f	n
755	FISH20210407_c3_r0_Enantiopus-melanogenys_sf	1970-01-04 23:30:00	3.1306105770211836	1424.5	0.05827609129182362	0.5546753822291158	0.012488753029967017	0.4975300333571001	Enantiopus melanogenys	f	n
756	FISH20210407_c3_r0_Enantiopus-melanogenys_sf	1970-01-05 00:00:00	1.1420839032985013	14.500360090853693	0.011799900282532824	0.9049914132181043	0.009748168374486011	0.3405242376906138	Enantiopus melanogenys	f	n
757	FISH20210407_c3_r0_Enantiopus-melanogenys_sf	1970-01-05 00:30:00	1.6654865976175592	44.499806104924936	0.022935017450556757	0.8373497313168246	0.011096048187925457	0.355138265558731	Enantiopus melanogenys	f	n
758	FISH20210407_c3_r0_Enantiopus-melanogenys_sf	1970-01-05 01:00:00	2.0180209784575207	74.74063692748092	0.03435114503816794	0.7408158396946565	0.013584554667947482	0.5012255734613431	Enantiopus melanogenys	f	n
759	FISH20210407_c3_r0_Enantiopus-melanogenys_sf	1970-01-05 01:30:00	0.5101077798543713	104.4998615035178	0.0007201817073846324	1.0	0.011564036576501648	0.5451430003531991	Enantiopus melanogenys	f	n
760	FISH20210407_c3_r0_Enantiopus-melanogenys_sf	1970-01-05 02:00:00	0.9870112447988934	134.50016618657213	0.007478395745623753	0.9589519166851318	0.014160881420618833	0.6113113744402516	Enantiopus melanogenys	f	n
761	FISH20210407_c3_r0_Enantiopus-melanogenys_sf	1970-01-05 02:30:00	0.8355432523944335	164.50047088803944	0.008863774860118552	0.8773475153731095	0.009445307472109548	0.33952340625109306	Enantiopus melanogenys	f	n
762	FISH20210407_c3_r0_Enantiopus-melanogenys_sf	1970-01-05 03:00:00	1.1277632282486185	194.4999169021107	0.013018669325799124	0.9144091740069802	0.015035841973912908	0.5423875250200083	Enantiopus melanogenys	f	n
763	FISH20210407_c3_r0_Enantiopus-melanogenys_sf	1970-01-05 03:30:00	0.8584056454836315	224.50022158209617	0.0070352315532904944	0.9824950144028363	0.024856795703127918	0.8624578660033924	Enantiopus melanogenys	f	n
764	FISH20210407_c3_r0_Enantiopus-melanogenys_sf	1970-01-05 04:00:00	0.5721058555467882	254.5005816852252	0.003988698687053349	0.9745166472771591	0.01928603575453168	0.8100454233912029	Enantiopus melanogenys	f	n
765	FISH20210407_c3_r0_Enantiopus-melanogenys_sf	1970-01-05 04:30:00	0.6932535987355671	284.5000276992964	0.0033239155725444574	1.0	0.01435189827170021	0.7240476883988628	Enantiopus melanogenys	f	n
766	FISH20210407_c3_r0_Enantiopus-melanogenys_sf	1970-01-05 05:00:00	0.9663332795069797	314.4994737133677	0.012298487618414492	0.866323195390837	0.013557546547407349	0.6107552049050066	Enantiopus melanogenys	f	n
767	FISH20210407_c3_r0_Enantiopus-melanogenys_sf	1970-01-05 05:30:00	0.7433539164372073	344.49961218836563	0.0009418282548476454	1.0	0.011150805460801355	0.5495048692416922	Enantiopus melanogenys	f	n
768	FISH20210407_c3_r0_Enantiopus-melanogenys_sf	1970-01-05 06:00:00	1.1152777734398451	374.5001384964822	0.00925156501024874	0.9063763780399978	0.01316143897768779	0.5862405213411764	Enantiopus melanogenys	f	n
769	FISH20210407_c3_r0_Enantiopus-melanogenys_sf	1970-01-05 06:30:00	0.8822619843688148	404.4995845105534	0.006204642402082987	0.9914132181042602	0.009313754890681442	0.4784076497970935	Enantiopus melanogenys	f	n
770	FISH20210407_c3_r0_Enantiopus-melanogenys_sf	1970-01-05 07:00:00	4.013382042676505	434.4998892089519	0.07384223354752936	0.5694659871482384	0.023753120004100608	0.6546666064725146	Enantiopus melanogenys	f	d
771	FISH20210407_c3_r0_Enantiopus-melanogenys_sf	1970-01-05 07:30:00	2.029764186964066	464.5001938950751	0.03312835853969309	0.7922552767159714	0.03024053519618962	0.8069227164291908	Enantiopus melanogenys	f	d
772	FISH20210407_c3_r0_Enantiopus-melanogenys_sf	1970-01-05 08:00:00	3.051428037811032	494.4996399091463	0.05656196332613152	0.7694864550440419	0.03445174393396623	0.7981425577402492	Enantiopus melanogenys	f	d
773	FISH20210407_c3_r0_Enantiopus-melanogenys_sf	1970-01-05 08:30:00	0.6778553215113661	524.5	0.005373365832040771	0.9685907378683802	0.024253778035774633	0.7871048663757356	Enantiopus melanogenys	f	d
774	FISH20210407_c3_r0_Enantiopus-melanogenys_sf	1970-01-05 09:00:00	0.8983658814532848	554.5003046922608	0.010248739682012077	0.9047144202537255	0.031046638137153235	0.8553350975654855	Enantiopus melanogenys	f	d
775	FISH20210407_c3_r0_Enantiopus-melanogenys_sf	1970-01-05 09:30:00	1.4064351659628807	584.4997229916897	0.012520775623268698	0.9264265927977839	0.028190059751380937	0.8136991263583646	Enantiopus melanogenys	f	d
776	FISH20210407_c3_r0_Enantiopus-melanogenys_sf	1970-01-05 10:00:00	1.0899839853865139	614.500055395524	0.014181254154664303	0.9316973188566364	0.02810353804955083	0.8000731197881429	Enantiopus melanogenys	f	d
777	FISH20210407_c3_r0_Enantiopus-melanogenys_sf	1970-01-05 10:30:00	1.404609931241508	644.5003047260236	0.023934844035680646	0.8566125547121725	0.026083265527404892	0.742936386268295	Enantiopus melanogenys	f	d
778	FISH20210407_c3_r0_Enantiopus-melanogenys_sf	1970-01-05 11:00:00	0.5709730760724577	674.4998615035178	0.002382139493656861	1.0	0.025074501950621372	0.7664743725070879	Enantiopus melanogenys	f	d
779	FISH20210407_c3_r0_Enantiopus-melanogenys_sf	1970-01-05 11:30:00	0.6412169026161785	704.5001661865721	0.003157544870374474	1.0	0.024576079266559515	0.7747198783093173	Enantiopus melanogenys	f	d
780	FISH20210407_c3_r0_Enantiopus-melanogenys_sf	1970-01-05 12:00:00	0.9063622451326426	734.5004708880394	0.012520081989917456	0.920447620630436	0.025245123512149324	0.7786268773471411	Enantiopus melanogenys	f	d
781	FISH20210407_c3_r0_Enantiopus-melanogenys_sf	1970-01-05 12:30:00	0.5807069183442608	764.4999169021107	0.004819677580189463	1.0	0.026983769433190072	0.8138565240942279	Enantiopus melanogenys	f	d
782	FISH20210407_c3_r0_Enantiopus-melanogenys_sf	1970-01-05 13:00:00	0.7426078553438732	794.5002215820962	0.0108021271881232	0.9291491247507201	0.02797641829328057	0.8179655861353068	Enantiopus melanogenys	f	d
783	FISH20210407_c3_r0_Enantiopus-melanogenys_sf	1970-01-05 13:30:00	1.3631407697755324	824.5005816852251	0.018835521577751924	0.8614481192177719	0.026392469576178086	0.7766168067815468	Enantiopus melanogenys	f	d
784	FISH20210407_c3_r0_Enantiopus-melanogenys_sf	1970-01-05 14:00:00	1.0568093094113207	854.5000276992964	0.013018669325799124	0.9145199711927317	0.02712196068897878	0.8022842072202775	Enantiopus melanogenys	f	d
785	FISH20210407_c3_r0_Enantiopus-melanogenys_sf	1970-01-05 14:30:00	2.343736019892855	884.4995013850415	0.04443213296398892	0.6967313019390582	0.029661103607209156	0.7584981657560094	Enantiopus melanogenys	f	d
786	FISH20210407_c3_r0_Enantiopus-melanogenys_sf	1970-01-05 15:00:00	1.0489856437835232	914.4997784179038	0.01750498559716375	0.8669399512519388	0.027326856177344993	0.8339891733420083	Enantiopus melanogenys	f	d
787	FISH20210407_c3_r0_Enantiopus-melanogenys_sf	1970-01-05 15:30:00	0.9749579843356986	944.5001384964822	0.00753420863110077	0.9351282477425074	0.025634210874512786	0.7542170595187041	Enantiopus melanogenys	f	d
788	FISH20210407_c3_r0_Enantiopus-melanogenys_sf	1970-01-05 16:00:00	0.9550075351836609	974.4995845105534	0.011689103096781341	0.9472051409894189	0.026185220845801105	0.7401789869797379	Enantiopus melanogenys	f	d
789	FISH20210407_c3_r0_Enantiopus-melanogenys_sf	1970-01-05 16:30:00	0.862437517314712	1004.4998892089519	0.008364724130290272	0.9246620873033459	0.027431924547329498	0.7494383573349582	Enantiopus melanogenys	f	d
790	FISH20210407_c3_r0_Enantiopus-melanogenys_sf	1970-01-05 17:00:00	0.9437641575764435	1034.500193895075	0.011910697468284305	0.9431610437094898	0.02900555100005296	0.7451032423610348	Enantiopus melanogenys	f	d
791	FISH20210407_c3_r0_Enantiopus-melanogenys_sf	1970-01-05 17:30:00	0.6949774113357625	1064.4996399091463	0.005761453659077059	0.9540745665060107	0.02325985465423194	0.7461328384546992	Enantiopus melanogenys	f	d
792	FISH20210407_c3_r0_Enantiopus-melanogenys_sf	1970-01-05 18:00:00	0.8738223962243137	1094.5	0.010691336140039885	0.9251052514956791	0.02363649182435083	0.761920402735809	Enantiopus melanogenys	f	d
793	FISH20210407_c3_r0_Enantiopus-melanogenys_sf	1970-01-05 18:30:00	2.123936131820667	1124.500304692261	0.031521799346296606	0.8247188521411556	0.023905790038111198	0.7425266895102881	Enantiopus melanogenys	f	d
794	FISH20210407_c3_r0_Enantiopus-melanogenys_sf	1970-01-05 19:00:00	8.690180171434129	1154.499750706332	0.1476926486067254	0.39526896016841173	0.02729014043924709	0.5054215758054043	Enantiopus melanogenys	f	n
795	FISH20210407_c3_r0_Enantiopus-melanogenys_sf	1970-01-05 19:30:00	2.6133068396673633	1184.500055395524	0.04365167294482606	0.6271327276756038	0.014684239408774856	0.5539583499365797	Enantiopus melanogenys	f	n
796	FISH20210407_c3_r0_Enantiopus-melanogenys_sf	1970-01-05 20:00:00	1.3135501446155309	1214.5003600908537	0.012353886211290233	0.9359592266356435	0.009359554113056156	0.19096806564814914	Enantiopus melanogenys	f	n
797	FISH20210407_c3_r0_Enantiopus-melanogenys_sf	1970-01-05 20:30:00	1.6576828153823853	1244.4998615035179	0.020719073735527116	0.8999501412664118	0.00896480480084583	0.46795991859989267	Enantiopus melanogenys	f	n
798	FISH20210407_c3_r0_Enantiopus-melanogenys_sf	1970-01-05 21:00:00	1.1848177556191164	1274.5001661865722	0.017283403500997118	0.9015621537779748	0.022719619372294025	0.6764728356935409	Enantiopus melanogenys	f	n
799	FISH20210407_c3_r0_Enantiopus-melanogenys_sf	1970-01-05 21:30:00	1.337501160928788	1304.5004708880394	0.01340645947592931	0.9028862666888261	0.009203873384151883	0.44951558479906545	Enantiopus melanogenys	f	n
800	FISH20210407_c3_r0_Enantiopus-melanogenys_sf	1970-01-05 22:00:00	0.6563591222064206	1334.4999169021107	0.004708880394437981	0.9669824386460584	0.009369687629771228	0.46698790940115636	Enantiopus melanogenys	f	n
801	FISH20210407_c3_r0_Enantiopus-melanogenys_sf	1970-01-05 22:30:00	0.9637058806373896	1364.5002215820962	0.006093507644582318	0.9388987369820518	0.010148368441581054	0.5314711646144162	Enantiopus melanogenys	f	n
802	FISH20210407_c3_r0_Enantiopus-melanogenys_sf	1970-01-05 23:00:00	0.9845009146648528	1394.5005816852251	0.009085369231621516	0.9380089745720459	0.021976301306082604	0.8001480789415222	Enantiopus melanogenys	f	n
803	FISH20210407_c3_r0_Enantiopus-melanogenys_sf	1970-01-05 23:30:00	0.8690086234555641	1424.5000276992964	0.010193341089136335	0.9235499418314774	0.022957680511276224	0.801458123213051	Enantiopus melanogenys	f	n
804	FISH20210407_c3_r0_Enantiopus-melanogenys_sf	1970-01-06 00:00:00	1.558018914661099	14.49947371336768	0.020663675142651376	0.8372389341310731	0.013456592913283981	0.5505146483207748	Enantiopus melanogenys	f	n
805	FISH20210407_c3_r0_Enantiopus-melanogenys_sf	1970-01-06 00:30:00	1.9610319798429448	44.49977841790383	0.02952581431420341	0.7292820740084202	0.01938026906048655	0.6475799526708395	Enantiopus melanogenys	f	n
806	FISH20210407_c3_r0_Enantiopus-melanogenys_sf	1970-01-06 01:00:00	1.5737779015728612	74.5001384964822	0.02371059775081713	0.8361309622735582	0.02012983415675806	0.785011651556421	Enantiopus melanogenys	f	n
807	FISH20210407_c3_r0_Enantiopus-melanogenys_sf	1970-01-06 01:30:00	2.156338246147012	104.49958451055343	0.025981940058722508	0.7951914021383857	0.015719045502085766	0.543419539763115	Enantiopus melanogenys	f	n
808	FISH20210407_c3_r0_Enantiopus-melanogenys_sf	1970-01-06 02:00:00	1.086628796393804	134.4998892089519	0.009805007755373366	0.9960115222690007	0.02049535196454454	0.7919602091992806	Enantiopus melanogenys	f	n
809	FISH20210407_c3_r0_Enantiopus-melanogenys_sf	1970-01-06 02:30:00	0.9789814090842051	164.50019389507506	0.004875076173065204	1.0	0.016202409670912393	0.7253600937332733	Enantiopus melanogenys	f	n
810	FISH20210407_c3_r0_Enantiopus-melanogenys_sf	1970-01-06 03:00:00	1.3803426234513105	194.4996399091463	0.011412110132402637	0.9346850589995014	0.011918099208650272	0.5929010791900703	Enantiopus melanogenys	f	n
811	FISH20210407_c3_r0_Enantiopus-melanogenys_sf	1970-01-06 03:30:00	0.9769806069571728	224.5	0.015178373587414137	0.9390095280301352	0.028173736234284	0.8362339013236121	Enantiopus melanogenys	f	n
812	FISH20210407_c3_r0_Enantiopus-melanogenys_sf	1970-01-06 04:00:00	1.548652491732791	254.5003046922608	0.02249182870755083	0.816298266024043	0.009640041919793627	0.3223004329037921	Enantiopus melanogenys	f	n
813	FISH20210407_c3_r0_Enantiopus-melanogenys_sf	1970-01-06 04:30:00	1.824396204475935	284.49975070633207	0.030081435931527338	0.7569109744612487	0.023944324872001658	0.6853065079755634	Enantiopus melanogenys	f	n
814	FISH20210407_c3_r0_Enantiopus-melanogenys_sf	1970-01-06 05:00:00	0.5623825595237614	314.50005539552404	0.005871925548415688	0.9745180589408375	0.016625677030962877	0.7573539573596028	Enantiopus melanogenys	f	n
815	FISH20210407_c3_r0_Enantiopus-melanogenys_sf	1970-01-06 05:30:00	0.5407563450646593	344.5003600908537	0.002603733865159825	1.0	0.01429794950425408	0.7352216191340167	Enantiopus melanogenys	f	n
816	FISH20210407_c3_r0_Enantiopus-melanogenys_sf	1970-01-06 06:00:00	1.9029545275464246	374.4998615035178	0.029749044374272893	0.7380754528834967	0.014293371108152856	0.5967939532839569	Enantiopus melanogenys	f	n
817	FISH20210407_c3_r0_Enantiopus-melanogenys_sf	1970-01-06 06:30:00	1.8783487508247934	404.50016618657213	0.028584090405495238	0.7579769554619987	0.016750889227871966	0.48250699181346013	Enantiopus melanogenys	f	n
818	FISH20210407_c3_r0_Enantiopus-melanogenys_sf	1970-01-06 07:00:00	3.587741893046221	434.50047088803944	0.07035621295219101	0.5001384964821893	0.0258030010776004	0.6543155734197393	Enantiopus melanogenys	f	d
819	FISH20210407_c3_r0_Enantiopus-melanogenys_sf	1970-01-06 07:30:00	2.456188775579789	464.49991690211067	0.043266301035953685	0.7078832197662179	0.024697242111537957	0.637233659171411	Enantiopus melanogenys	f	d
820	FISH20210407_c3_r0_Enantiopus-melanogenys_sf	1970-01-06 08:00:00	1.400035596296273	494.5002215820962	0.022324396188787947	0.8184688677154885	0.03217266739062616	0.7998508466876497	Enantiopus melanogenys	f	d
821	FISH20210407_c3_r0_Enantiopus-melanogenys_sf	1970-01-06 08:30:00	1.057105243961859	524.5005816852251	0.016397983491219324	0.8664339925765886	0.03275705061553846	0.8684899598977406	Enantiopus melanogenys	f	d
822	FISH20210407_c3_r0_Enantiopus-melanogenys_sf	1970-01-06 09:00:00	1.4902845081285239	554.5000276992964	0.028696471109633814	0.8390670876959725	0.031661516734112265	0.8093228230340636	Enantiopus melanogenys	f	d
823	FISH20210407_c3_r0_Enantiopus-melanogenys_sf	1970-01-06 09:30:00	50.01839966410846	584.4994737133677	0.672372721732868	0.0799401695196942	0.27628525880072263	0.5279283483122658	Enantiopus melanogenys	f	d
824	FISH20210407_c3_r0_Enantiopus-melanogenys_sf	1970-01-06 10:00:00	32.14577257651964	614.4997784179038	0.4997230223797917	0.14519166851318413	0.21790371128646618	0.6137384124310776	Enantiopus melanogenys	f	d
825	FISH20210407_c3_r0_Enantiopus-melanogenys_sf	1970-01-06 10:30:00	27.336547217295283	644.5001384964822	0.45227411223754915	0.1007700404409728	0.153987103879075	0.2718216036314876	Enantiopus melanogenys	f	d
826	FISH20210407_c3_r0_Enantiopus-melanogenys_sf	1970-01-06 11:00:00	4.856041779126354	674.4995845105534	0.11007700404409727	0.5131571658079884	0.05353587242023791	0.7211537741703546	Enantiopus melanogenys	f	d
827	FISH20210407_c3_r0_Enantiopus-melanogenys_sf	1970-01-06 11:30:00	1.83881188871073	704.4998892089519	0.03412364280966098	0.7791380456459118	0.030300893836533612	0.7143511951844452	Enantiopus melanogenys	f	d
828	FISH20210407_c3_r0_Enantiopus-melanogenys_sf	1970-01-06 12:00:00	1.2991898068894983	734.5001938950751	0.022381031521799346	0.8574594205307186	0.028821156096903167	0.7963707241586618	Enantiopus melanogenys	f	d
829	FISH20210407_c3_r0_Enantiopus-melanogenys_sf	1970-01-06 12:30:00	1.284478430728168	764.4996399091463	0.02254722730042657	0.8495928203423633	0.03207242778457368	0.8483994471199434	Enantiopus melanogenys	f	d
830	FISH20210407_c3_r0_Enantiopus-melanogenys_sf	1970-01-06 13:00:00	1.3103951716334639	794.5	0.022102814092621315	0.8417903833370264	0.031821066047946676	0.8219153100328314	Enantiopus melanogenys	f	d
831	FISH20210407_c3_r0_Enantiopus-melanogenys_sf	1970-01-06 13:30:00	1.2142956682789507	824.5003046922608	0.02310121322918398	0.8035011910697468	0.03226723853885604	0.8553531798504423	Enantiopus melanogenys	f	d
832	FISH20210407_c3_r0_Enantiopus-melanogenys_sf	1970-01-06 14:00:00	9.02035762704178	854.4997507063321	0.2034236330397208	0.31904049637139215	0.053682838935226164	0.39885840891332447	Enantiopus melanogenys	f	d
833	FISH20210407_c3_r0_Enantiopus-melanogenys_sf	1970-01-06 14:30:00	4.06139279818782	884.500055395524	0.0947263461112342	0.4142477287835143	0.04203215504153926	0.7580227345073929	Enantiopus melanogenys	f	d
834	FISH20210407_c3_r0_Enantiopus-melanogenys_sf	1970-01-06 15:00:00	3.47702116629008	914.5003600908537	0.06836186360866434	0.5559248795080605	0.04474748848265884	0.8570367903090466	Enantiopus melanogenys	f	d
835	FISH20210407_c3_r0_Enantiopus-melanogenys_sf	1970-01-06 15:30:00	6.013137277393865	944.4998615035178	0.11013240263697302	0.4919395047365797	0.0555253381412606	0.6914627197991813	Enantiopus melanogenys	f	d
836	FISH20210407_c3_r0_Enantiopus-melanogenys_sf	1970-01-06 16:00:00	1.828717845212661	974.5001661865721	0.027254597828495458	0.8381896742743187	0.03488430118317801	0.8408766451088858	Enantiopus melanogenys	f	d
837	FISH20210407_c3_r0_Enantiopus-melanogenys_sf	1970-01-06 16:30:00	1.0019075657998069	1004.5004708880394	0.016453382084095063	0.8457149188410614	0.029162017686956365	0.8172413666012394	Enantiopus melanogenys	f	d
838	FISH20210407_c3_r0_Enantiopus-melanogenys_sf	1970-01-06 17:00:00	1.450220870408912	1034.4999169021107	0.026923716137610104	0.8097058334718298	0.035697907047260495	0.8466811117634663	Enantiopus melanogenys	f	d
839	FISH20210407_c3_r0_Enantiopus-melanogenys_sf	1970-01-06 17:30:00	2.762082503718501	1064.5002215820962	0.06049191225348992	0.6053068912031908	0.03320290205400182	0.7011132772822292	Enantiopus melanogenys	f	d
840	FISH20210407_c3_r0_Enantiopus-melanogenys_sf	1970-01-06 18:00:00	1.8439403610786833	1094.5005816852251	0.03933300094177608	0.6775801894631877	0.031750642844963504	0.8094410489291407	Enantiopus melanogenys	f	d
841	FISH20210407_c3_r0_Enantiopus-melanogenys_sf	1970-01-06 18:30:00	2.6731112598466	1124.5000276992964	0.059387291562794306	0.69159603346075	0.036517592563335914	0.7627516101008315	Enantiopus melanogenys	f	d
842	FISH20210407_c3_r0_Enantiopus-melanogenys_sf	1970-01-06 19:00:00	24.728675788983423	1154.4994737133677	0.3499529111960556	0.23826934795856186	0.13331068553393355	0.8357221529068999	Enantiopus melanogenys	f	n
843	FISH20210407_c3_r0_Enantiopus-melanogenys_sf	1970-01-06 19:30:00	31.91534867885897	1184.4997784179038	0.4032240194992245	0.06869044981165522	0.09612027604367722	0.958814925051514	Enantiopus melanogenys	f	n
844	FISH20210407_c3_r0_Enantiopus-melanogenys_sf	1970-01-06 20:00:00	40.220178899772115	1214.5000830978893	0.5373109523018116	0.0	0.11333506701933065	0.9655500798098821	Enantiopus melanogenys	f	n
845	FISH20210407_c3_r0_Enantiopus-melanogenys_sf	1970-01-06 20:30:00	39.590058040060754	1244.4995291119606	0.4918287075508282	0.0038779015013018668	0.11290416363920341	0.9645629252578062	Enantiopus melanogenys	f	n
846	FISH20210407_c3_r0_Enantiopus-melanogenys_sf	1970-01-06 21:00:00	47.10038462884118	1274.4998338134278	0.5110791048083315	0.0	0.12875602254645188	0.970544063511901	Enantiopus melanogenys	f	n
847	FISH20210407_c3_r0_Enantiopus-melanogenys_sf	1970-01-06 21:30:00	40.58843013372512	1304.5001384964821	0.47615090576699354	0.005484460694698354	0.12321467351533773	0.9763791802184336	Enantiopus melanogenys	f	n
848	FISH20210407_c3_r0_Enantiopus-melanogenys_sf	1970-01-06 22:00:00	39.26046819765555	1334.4996399091463	0.4447399036064484	0.0	0.12781546560838677	0.9840558012405829	Enantiopus melanogenys	f	n
849	FISH20210407_c3_r0_Enantiopus-melanogenys_sf	1970-01-06 22:30:00	20.05300456069443	1364.499944604476	0.26163306004874803	0.06669621094615555	0.08195672403995412	0.9853338622589624	Enantiopus melanogenys	f	n
850	FISH20210407_c3_r0_Enantiopus-melanogenys_sf	1970-01-06 23:00:00	1.869970026120509	1394.500249293668	0.035732092404852915	0.7951914021383857	0.04607088713286978	0.9803508919898969	Enantiopus melanogenys	f	n
851	FISH20210407_c3_r0_Enantiopus-melanogenys_sf	1970-01-06 23:30:00	0.695798822357654	1424.499695307739	0.013018669325799124	0.8876516536479974	0.04370783593108313	0.9795307945831576	Enantiopus melanogenys	f	n
852	FISH20210407_c3_r0_Enantiopus-melanogenys_sf	1970-01-07 00:00:00	0.29150917803729387	14.5	0.002935962774207844	1.0	0.04134244622173335	0.9829132056831715	Enantiopus melanogenys	f	n
853	FISH20210407_c3_r0_Enantiopus-melanogenys_sf	1970-01-07 00:30:00	16.853098656376957	44.50036009085369	0.2672982106254501	0.22835299983380422	0.08026383562646836	0.9806268287549795	Enantiopus melanogenys	f	n
854	FISH20210407_c3_r0_Enantiopus-melanogenys_sf	1970-01-07 01:00:00	39.34831239716963	74.49980610492493	0.43897844994737134	0.0	0.12465301480516534	0.9815430258759039	Enantiopus melanogenys	f	n
855	FISH20210407_c3_r0_Enantiopus-melanogenys_sf	1970-01-07 01:30:00	25.746622574544606	104.50011079104809	0.3060602703301573	0.0	0.09475927058593224	0.9862933507406466	Enantiopus melanogenys	f	n
856	FISH20210407_c3_r0_Enantiopus-melanogenys_sf	1970-01-07 02:00:00	22.145916115192584	134.50041548944657	0.2707883219766218	0.125533211456429	0.09163560606442789	0.9821792458905189	Enantiopus melanogenys	f	n
857	FISH20210407_c3_r0_Enantiopus-melanogenys_sf	1970-01-07 02:30:00	38.00589699974986	164.49986150351782	0.3865713810869204	0.011079718575148192	0.1328302210159902	0.9856479061233766	Enantiopus melanogenys	f	n
858	FISH20210407_c3_r0_Enantiopus-melanogenys_sf	1970-01-07 03:00:00	24.123247661567348	194.50022158209617	0.27337691114557944	0.09367383115444272	0.09871638804092871	0.9852916534033611	Enantiopus melanogenys	f	n
859	FISH20210407_c3_r0_Enantiopus-melanogenys_sf	1970-01-07 03:30:00	25.878552054240487	224.50052628663232	0.2951637028419478	0.018946318763503407	0.11365856885748932	0.9851008594154473	Enantiopus melanogenys	f	n
860	FISH20210407_c3_r0_Enantiopus-melanogenys_sf	1970-01-07 04:00:00	30.287186451369042	254.49997230070358	0.3373774306132624	0.0714087862168301	0.12834865798818249	0.9680661952144239	Enantiopus melanogenys	f	n
861	FISH20210407_c3_r0_Enantiopus-melanogenys_sf	1970-01-07 04:30:00	29.729511373357646	284.4994183147748	0.32075785275054014	0.026258933023101214	0.12748494356289056	0.983626663699963	Enantiopus melanogenys	f	n
862	FISH20210407_c3_r0_Enantiopus-melanogenys_sf	1970-01-07 05:00:00	3.013779783917952	314.4997784179038	0.04016175493020164	0.7716042543762464	0.04908508874575924	0.9771679746615384	Enantiopus melanogenys	f	n
863	FISH20210407_c3_r0_Enantiopus-melanogenys_sf	1970-01-07 05:30:00	0.4797007741939664	344.5004432132964	0.006481994459833795	0.9603324099722992	0.04610393018302035	0.9855277039393964	Enantiopus melanogenys	f	n
864	FISH20210407_c3_r0_Enantiopus-melanogenys_sf	1970-01-07 06:00:00	0.5944060068402507	374.49952911196056	0.008586781895739849	0.9992244196997396	0.04467692530351726	0.9791581738106562	Enantiopus melanogenys	f	n
865	FISH20210407_c3_r0_Enantiopus-melanogenys_sf	1970-01-07 06:30:00	0.5192574769980216	404.49983381342787	0.005871925548415688	0.9986705074230002	0.04048031734463276	0.9823903560194709	Enantiopus melanogenys	f	n
866	FISH20210407_c3_r0_Enantiopus-melanogenys_sf	1970-01-07 07:00:00	2.568617142556174	434.5001384964822	0.0508559082599302	0.6188022824220265	0.030762777578614352	0.8091148191697674	Enantiopus melanogenys	f	d
867	FISH20210407_c3_r0_Enantiopus-melanogenys_sf	1970-01-07 07:30:00	3.750693510482895	464.4996399091463	0.07955237936956401	0.4549332446955847	0.036903284281924194	0.7296265340141481	Enantiopus melanogenys	f	d
868	FISH20210407_c3_r0_Enantiopus-melanogenys_sf	1970-01-07 08:00:00	3.9230803730431028	494.49994460447596	0.07328827830711279	0.689674274318635	0.041592805967941245	0.7478948549190304	Enantiopus melanogenys	f	d
869	FISH20210407_c3_r0_Enantiopus-melanogenys_sf	1970-01-07 08:30:00	1.3668150012365228	524.5002492936679	0.024098387900947316	0.8805052351670267	0.030815352827226028	0.8412328732258423	Enantiopus melanogenys	f	d
870	FISH20210407_c3_r0_Enantiopus-melanogenys_sf	1970-01-07 09:00:00	3.6256626804739263	554.4996953077392	0.07179657636696028	0.6826768600077558	0.03542465310637034	0.8090753145599262	Enantiopus melanogenys	f	d
871	FISH20210407_c3_r0_Enantiopus-melanogenys_sf	1970-01-07 09:30:00	2.5230520046788762	584.5	0.047640150675825395	0.7488366939951252	0.03918268100906663	0.812990814708292	Enantiopus melanogenys	f	d
872	FISH20210407_c3_r0_Enantiopus-melanogenys_sf	1970-01-07 10:00:00	1.3770099707834376	614.5003600908537	0.016841172234225252	0.9347958561852528	0.029652592829649993	0.8568790598042063	Enantiopus melanogenys	f	d
873	FISH20210407_c3_r0_Enantiopus-melanogenys_sf	1970-01-07 10:30:00	2.0911095506981483	644.4998061049249	0.03251897401805994	0.7958561852528946	0.031200663012798585	0.7891842251989314	Enantiopus melanogenys	f	d
874	FISH20210407_c3_r0_Enantiopus-melanogenys_sf	1970-01-07 11:00:00	4.244881352329499	674.5001107910481	0.08126523376911146	0.6766563261688455	0.04495796959990854	0.7668537714793753	Enantiopus melanogenys	f	d
875	FISH20210407_c3_r0_Enantiopus-melanogenys_sf	1970-01-07 11:30:00	1.6417024504665725	704.5004154894466	0.02138385685003601	0.8899783945487785	0.029829471532521232	0.8550985306014229	Enantiopus melanogenys	f	d
876	FISH20210407_c3_r0_Enantiopus-melanogenys_sf	1970-01-07 12:00:00	2.0612904226869215	734.4998615035178	0.037726441748379594	0.797905933189297	0.033093257502882015	0.8528789589118554	Enantiopus melanogenys	f	d
877	FISH20210407_c3_r0_Enantiopus-melanogenys_sf	1970-01-07 12:30:00	2.2517692890903342	764.5002215820962	0.041989807223576335	0.7892754265455352	0.03767246625755994	0.8546074219408886	Enantiopus melanogenys	f	d
878	FISH20210407_c3_r0_Enantiopus-melanogenys_sf	1970-01-07 13:00:00	5.9411235697330715	794.5005262866323	0.1201041493546064	0.5010248739682012	0.05282896806156986	0.7587923383170592	Enantiopus melanogenys	f	d
879	FISH20210407_c3_r0_Enantiopus-melanogenys_sf	1970-01-07 13:30:00	3.0527046997695564	824.5013851950355	0.05856604609929078	0.6461103723404256	0.03022171210411626	0.5663857744559541	Enantiopus melanogenys	f	d
880	FISH20210407_c3_r0_Enantiopus-melanogenys_sf	1970-01-07 14:00:00	2.0682960294079424	854.4994183147749	0.034956512104592545	0.8049415544845161	0.03436727252582534	0.832841310903682	Enantiopus melanogenys	f	d
881	FISH20210407_c3_r0_Enantiopus-melanogenys_sf	1970-01-07 14:30:00	2.0639624531903724	884.4997784179038	0.03329270994903612	0.7287835142920452	0.03169310696555322	0.7774293643726045	Enantiopus melanogenys	f	d
882	FISH20210407_c3_r0_Enantiopus-melanogenys_sf	1970-01-07 15:00:00	2.3925616651747883	914.5000830978893	0.0508559082599302	0.7319262090742895	0.04057412781935947	0.8586291831263924	Enantiopus melanogenys	f	d
883	FISH20210407_c3_r0_Enantiopus-melanogenys_sf	1970-01-07 15:30:00	1.9156173669134469	944.4995291119606	0.031134009196166417	0.8012852473547172	0.03547837295401055	0.8714046629949853	Enantiopus melanogenys	f	d
884	FISH20210407_c3_r0_Enantiopus-melanogenys_sf	1970-01-07 16:00:00	2.0546746063636703	974.4998338134279	0.036671836915577224	0.7524374030578329	0.04333692564913753	0.8774492653010538	Enantiopus melanogenys	f	d
885	FISH20210407_c3_r0_Enantiopus-melanogenys_sf	1970-01-07 16:30:00	1.9570561879111725	1004.5001384964822	0.029804442967148636	0.8385685003600909	0.030620542072937573	0.842054292694329	Enantiopus melanogenys	f	d
886	FISH20210407_c3_r0_Enantiopus-melanogenys_sf	1970-01-07 17:00:00	0.7566775610225084	1034.4996399091463	0.004819677580189463	0.9968422802060828	0.029397042020363348	0.8590904541543201	Enantiopus melanogenys	f	d
887	FISH20210407_c3_r0_Enantiopus-melanogenys_sf	1970-01-07 17:30:00	1.1925157775965047	1064.5004154894466	0.018226137056118776	0.8538031134009196	0.03060199956871557	0.8630104516758602	Enantiopus melanogenys	f	d
888	FISH20210407_c3_r0_Enantiopus-melanogenys_sf	1970-01-07 18:00:00	2.062445752446813	1094.500249293668	0.04603623067974073	0.6848928037227855	0.03711911750499359	0.8729853656726492	Enantiopus melanogenys	f	d
889	FISH20210407_c3_r0_Enantiopus-melanogenys_sf	1970-01-07 18:30:00	1.344138805375191	1124.4996399091463	0.01739515816298266	0.9077613428618914	0.029761787576763055	0.8471359330592292	Enantiopus melanogenys	f	d
890	FISH20210407_c3_r0_Enantiopus-melanogenys_sf	1970-01-07 19:00:00	4.980327065222935	1154.5	0.09068247285619321	0.4451030356747175	0.03245925911004068	0.8350527731622843	Enantiopus melanogenys	f	n
891	FISH20210407_c3_r0_Enantiopus-melanogenys_sf	1970-01-07 19:30:00	1.7985106648375093	1184.500304692261	0.034956512104592545	0.7068860450944546	0.011717718072441544	0.4190455812941432	Enantiopus melanogenys	f	n
892	FISH20210407_c3_r0_Enantiopus-melanogenys_sf	1970-01-07 20:00:00	0.5893136003178286	1214.499750706332	0.008088194559858179	0.9426624563736081	0.03182404979586671	0.8778808851936173	Enantiopus melanogenys	f	n
893	FISH20210407_c3_r0_Enantiopus-melanogenys_sf	1970-01-07 20:30:00	0.8137070550860168	1244.500055395524	0.009583425659206736	0.9090959450476401	0.0370817332725416	0.9723946022418831	Enantiopus melanogenys	f	n
894	FISH20210407_c3_r0_Enantiopus-melanogenys_sf	1970-01-07 21:00:00	2.168784630165432	1274.5003600908537	0.03617528114785885	0.7210126862777686	0.022336773692777534	0.7455109575767972	Enantiopus melanogenys	f	n
895	FISH20210407_c3_r0_Enantiopus-melanogenys_sf	1970-01-07 21:30:00	0.9669976529121043	1304.4998615035179	0.011135117168023932	0.9252672982106255	0.02324329612165698	0.8143566086894066	Enantiopus melanogenys	f	n
896	FISH20210407_c3_r0_Enantiopus-melanogenys_sf	1970-01-07 22:00:00	0.9522369262914887	1334.5001661865722	0.009694216707290051	0.9356857965876357	0.02582843014273681	0.8517939972902507	Enantiopus melanogenys	f	n
897	FISH20210407_c3_r0_Enantiopus-melanogenys_sf	1970-01-07 22:30:00	1.327314108424635	1364.5004708880394	0.00925156501024874	0.9907484349897513	0.024248330373401742	0.837568734278182	Enantiopus melanogenys	f	n
898	FISH20210407_c3_r0_Enantiopus-melanogenys_sf	1970-01-07 23:00:00	0.26280714494053603	1394.4999169021107	0.003600908536923162	0.9474821339537975	0.0353795177514352	0.9456709273006356	Enantiopus melanogenys	f	n
899	FISH20210407_c3_r0_Enantiopus-melanogenys_sf	1970-01-07 23:30:00	0.5154498761128662	1424.5002215820962	0.007478395745623753	0.9364059384001773	0.03377054567410582	0.8786867859620945	Enantiopus melanogenys	f	n
900	FISH20210407_c3_r0_Enantiopus-melanogenys_sf	1970-01-08 00:00:00	0.19296128522189496	14.500581685225196	0.0019943493435266744	1.0	0.03441705194887241	0.8691050958387656	Enantiopus melanogenys	f	n
901	FISH20210407_c3_r0_Enantiopus-melanogenys_sf	1970-01-08 00:30:00	0.4063219962776631	44.50060941828255	0.004210526315789474	1.0	0.028911978728902863	0.855968551699838	Enantiopus melanogenys	f	n
902	FISH20210407_c3_r0_Enantiopus-melanogenys_sf	1970-01-08 01:00:00	0.15658501671649336	74.49947371336768	0.0007201817073846324	1.0	0.030269760624660632	0.8619814026579071	Enantiopus melanogenys	f	n
903	FISH20210407_c3_r0_Enantiopus-melanogenys_sf	1970-01-08 01:30:00	0.40528349297266153	104.49977841790383	0.002825171726124529	0.9991136716153335	0.027249447418198704	0.8668411951982561	Enantiopus melanogenys	f	n
904	FISH20210407_c3_r0_Enantiopus-melanogenys_sf	1970-01-08 02:00:00	1.367513859070145	134.50013849648218	0.01213229183978727	0.9377873802005429	0.02408728529039265	0.8410805846821783	Enantiopus melanogenys	f	n
905	FISH20210407_c3_r0_Enantiopus-melanogenys_sf	1970-01-08 02:30:00	0.9120469611826415	164.50016620498616	0.0033240997229916896	1.0	0.024265355646618646	0.8482414291557054	Enantiopus melanogenys	f	n
906	FISH20210407_c3_r0_Enantiopus-melanogenys_sf	1970-01-08 03:00:00	0.31972537167459397	194.4998892089519	0.0	1.0	0.027842507625656557	0.86953974035745	Enantiopus melanogenys	f	n
907	FISH20210407_c3_r0_Enantiopus-melanogenys_sf	1970-01-08 03:30:00	0.1400951273355641	224.50019389507506	0.0006647831145088915	1.0	0.03142033007392802	0.8649721689138453	Enantiopus melanogenys	f	n
908	FISH20210407_c3_r0_Enantiopus-melanogenys_sf	1970-01-08 04:00:00	0.08404431974447318	254.4996399091463	0.00022159437150296381	1.0	0.033218448947542216	0.8724005729562698	Enantiopus melanogenys	f	n
909	FISH20210407_c3_r0_Enantiopus-melanogenys_sf	1970-01-08 04:30:00	0.11606956649873536	284.5	0.0007201418125415466	1.0	0.03174031094773884	0.8684395215380755	Enantiopus melanogenys	f	n
910	FISH20210407_c3_r0_Enantiopus-melanogenys_sf	1970-01-08 05:00:00	0.35085379678735085	314.50030469226084	0.002271342307905379	1.0	0.03161216672533298	0.8676532203741412	Enantiopus melanogenys	f	n
911	FISH20210407_c3_r0_Enantiopus-melanogenys_sf	1970-01-08 05:30:00	0.3546477544426329	344.49975070633207	0.0008309788931361143	1.0	0.030863060460882205	0.8668699875901662	Enantiopus melanogenys	f	n
912	FISH20210407_c3_r0_Enantiopus-melanogenys_sf	1970-01-08 06:00:00	1.876513577400043	374.50005539552404	0.027974739641037003	0.7702747617992466	0.011578046036579972	0.45084375675165406	Enantiopus melanogenys	f	n
913	FISH20210407_c3_r0_Enantiopus-melanogenys_sf	1970-01-08 06:30:00	0.7101503270516241	404.5003600908537	0.009639355160378926	0.9155171458644951	0.029845686685398533	0.7883787860936029	Enantiopus melanogenys	f	n
914	FISH20210407_c3_r0_Enantiopus-melanogenys_sf	1970-01-08 07:00:00	5.618894600194854	434.4998615035178	0.1007700404409728	0.4781452551105202	0.03081428453480358	0.5950674981753129	Enantiopus melanogenys	f	d
915	FISH20210407_c3_r0_Enantiopus-melanogenys_sf	1970-01-08 07:30:00	6.91342879728129	464.5008032795967	0.1512381585507728	0.28292061381640904	0.05108513329160772	0.6414973352816377	Enantiopus melanogenys	f	d
916	FISH20210407_c3_r0_Enantiopus-melanogenys_sf	1970-01-08 08:00:00	4.975223991665722	494.50047088803944	0.09096448950196664	0.6739238823333887	0.04337622069578351	0.6426928680128527	Enantiopus melanogenys	f	d
917	FISH20210407_c3_r0_Enantiopus-melanogenys_sf	1970-01-08 08:30:00	11.467646680188667	511.3209302325581	0.14930232558139536	0.3065116279069767	0.07804151451085559	0.16230865928540686	Enantiopus melanogenys	f	d
918	FISH20210407_c5_r0_Enantiopus-melanogenys_sm	1970-01-02 00:00:00	6.618875999762061	14.499639909146307	0.0866987978505346	0.3928314220818791	0.04170850414566637	0.4610379717783713	Enantiopus melanogenys	m	n
919	FISH20210407_c5_r0_Enantiopus-melanogenys_sm	1970-01-02 00:30:00	6.134487096665012	44.49936291618193	0.08176832308459366	0.5003600908536923	0.03944726053958183	0.43020689615751845	Enantiopus melanogenys	m	n
920	FISH20210407_c5_r0_Enantiopus-melanogenys_sm	1970-01-02 01:00:00	9.171244715662768	74.5	0.11073565255927321	0.47341014846000445	0.046604586172349714	0.30751951373286324	Enantiopus melanogenys	m	n
921	FISH20210407_c5_r0_Enantiopus-melanogenys_sm	1970-01-02 01:30:00	5.0419234237073765	104.49819914667258	0.059234221754308196	0.6515210284257771	0.038041511400779784	0.27848641026384596	Enantiopus melanogenys	m	n
922	FISH20210407_c5_r0_Enantiopus-melanogenys_sm	1970-01-02 02:00:00	5.65481918945545	134.5003600908537	0.0756190792753864	0.5689989474267354	0.0381006707846297	0.21817867453151768	Enantiopus melanogenys	m	n
923	FISH20210407_c5_r0_Enantiopus-melanogenys_sm	1970-01-02 02:30:00	4.558291863090111	164.50002769929642	0.04703340535150407	0.652263032518974	0.03477639454416177	0.22070458656382708	Enantiopus melanogenys	m	n
924	FISH20210407_c5_r0_Enantiopus-melanogenys_sm	1970-01-02 03:00:00	3.958189018544375	194.49986150351782	0.06664450722951637	0.5231289125256219	0.03407604957251154	0.1789514145547173	Enantiopus melanogenys	m	n
925	FISH20210407_c5_r0_Enantiopus-melanogenys_sm	1970-01-02 03:30:00	4.152991872534696	224.49742339447	0.06848783731368094	0.5077298165900149	0.03415697842208216	0.16632436160959832	Enantiopus melanogenys	m	n
926	FISH20210407_c5_r0_Enantiopus-melanogenys_sm	1970-01-02 04:00:00	3.904520353101773	254.49936291618192	0.0753420863110077	0.4924934906653371	0.03255886389027672	0.16469693891995849	Enantiopus melanogenys	m	n
927	FISH20210407_c5_r0_Enantiopus-melanogenys_sm	1970-01-02 04:30:00	6.7706881679011115	284.49936291618195	0.1341753919450446	0.534430225472273	0.04249100927002568	0.2032748042802871	Enantiopus melanogenys	m	n
928	FISH20210407_c5_r0_Enantiopus-melanogenys_sm	1970-01-02 05:00:00	4.094138534057464	314.5005262866323	0.0753420863110077	0.6457259985596366	0.037363609818477646	0.1594924389713912	Enantiopus melanogenys	m	n
929	FISH20210407_c5_r0_Enantiopus-melanogenys_sm	1970-01-02 05:30:00	7.114320135110334	344.50024929366793	0.10464794194227467	0.5595811866378594	0.06211228198344592	0.4550364575501443	Enantiopus melanogenys	m	n
930	FISH20210407_c5_r0_Enantiopus-melanogenys_sm	1970-01-02 06:00:00	13.768212240556835	374.5000276992964	0.19300869757908148	0.36053404243532217	0.10179311106956059	0.2884731741107378	Enantiopus melanogenys	m	n
931	FISH20210407_c5_r0_Enantiopus-melanogenys_sm	1970-01-02 06:30:00	9.993820802224532	404.4992243767313	0.13545706371191135	0.5811634349030471	0.08112747476431867	0.3077163364062898	Enantiopus melanogenys	m	n
932	FISH20210407_c5_r0_Enantiopus-melanogenys_sm	1970-01-02 07:00:00	20.66581887187162	434.49952911196056	0.3044152678521966	0.3550495817406238	0.17399255350579992	0.28306185824469693	Enantiopus melanogenys	m	d
933	FISH20210407_c5_r0_Enantiopus-melanogenys_sm	1970-01-02 07:30:00	27.360879784142025	464.5001107910481	0.47778639485929536	0.06087968092178152	0.25741741017846576	0.3451072452948721	Enantiopus melanogenys	m	d
934	FISH20210407_c5_r0_Enantiopus-melanogenys_sm	1970-01-02 08:00:00	13.697284790885636	494.50069248241095	0.23910032685169796	0.3264085092238657	0.11147250036932387	0.45299346956107095	Enantiopus melanogenys	m	d
935	FISH20210407_c5_r0_Enantiopus-melanogenys_sm	1970-01-02 08:30:00	3.2198733084020383	524.5004708880394	0.04437427289346851	0.7649991690211069	0.02651118416800508	0.4285607665407302	Enantiopus melanogenys	m	d
936	FISH20210407_c5_r0_Enantiopus-melanogenys_sm	1970-01-02 09:00:00	2.3980488709120364	554.5001938950751	0.026425128801728436	0.8135837349731316	0.025032662087051006	0.4902073644075163	Enantiopus melanogenys	m	d
937	FISH20210407_c5_r0_Enantiopus-melanogenys_sm	1970-01-02 09:30:00	2.041168924740778	584.4999723007036	0.02027588499252119	0.875740956179713	0.02556486367329567	0.33493219827775383	Enantiopus melanogenys	m	d
938	FISH20210407_c5_r0_Enantiopus-melanogenys_sm	1970-01-02 10:00:00	3.441893464579667	614.4996953077392	0.04913855188078223	0.6795191402138385	0.029326925851292145	0.4461965940954864	Enantiopus melanogenys	m	d
939	FISH20210407_c5_r0_Enantiopus-melanogenys_sm	1970-01-02 10:30:00	1.828570410918194	644.4994737133677	0.028197883773752146	0.7705390283086809	0.02994459852178256	0.5266843700345097	Enantiopus melanogenys	m	d
940	FISH20210407_c5_r0_Enantiopus-melanogenys_sm	1970-01-02 11:00:00	3.1428149413859985	674.500055395524	0.06475736760469754	0.6574894748504321	0.039220968706145526	0.4683042528814037	Enantiopus melanogenys	m	d
941	FISH20210407_c5_r0_Enantiopus-melanogenys_sm	1970-01-02 11:30:00	3.0247703880474135	704.5006370838181	0.050523516702675755	0.7192953298986206	0.02855674835650855	0.4525324741275619	Enantiopus melanogenys	m	d
942	FISH20210407_c5_r0_Enantiopus-melanogenys_sm	1970-01-02 12:00:00	1.058748694988362	734.5004154894466	0.008198991745609662	0.9682012076893247	0.025592130168228037	0.5097809843010609	Enantiopus melanogenys	m	d
943	FISH20210407_c5_r0_Enantiopus-melanogenys_sm	1970-01-02 12:30:00	4.082370164268339	764.5001384964822	0.08027256107694865	0.580189463187635	0.03126139710634942	0.5326281224361703	Enantiopus melanogenys	m	d
944	FISH20210407_c5_r0_Enantiopus-melanogenys_sm	1970-01-02 13:00:00	3.8927577892897935	794.4999169021107	0.0792753864051853	0.485457869370118	0.02846903391778852	0.5212459649160164	Enantiopus melanogenys	m	d
945	FISH20210407_c5_r0_Enantiopus-melanogenys_sm	1970-01-02 13:30:00	11.79809478027912	824.4996399091463	0.22835299983380422	0.2372721732867985	0.061505422137279706	0.4868870211648699	Enantiopus melanogenys	m	d
946	FISH20210407_c5_r0_Enantiopus-melanogenys_sm	1970-01-02 14:00:00	13.329474609466487	854.4994183147749	0.2692925599689768	0.18093180433216996	0.09515022107500896	0.5573685404580924	Enantiopus melanogenys	m	d
947	FISH20210407_c5_r0_Enantiopus-melanogenys_sm	1970-01-02 14:30:00	11.153703191493795	884.5	0.15466430312430757	0.622091734987813	0.12289412950873174	0.8547597420274853	Enantiopus melanogenys	m	d
948	FISH20210407_c5_r0_Enantiopus-melanogenys_sm	1970-01-02 15:00:00	1.292325464852984	914.5005816852251	0.010248739682012077	0.9582848595645671	0.0490378533968637	0.8989323569989144	Enantiopus melanogenys	m	d
949	FISH20210407_c5_r0_Enantiopus-melanogenys_sm	1970-01-02 15:30:00	1.7555329841647849	944.5003600908537	0.01695196941997673	0.8762395435155947	0.039463779130424564	0.857637707272064	Enantiopus melanogenys	m	d
950	FISH20210407_c5_r0_Enantiopus-melanogenys_sm	1970-01-02 16:00:00	1.9250861046523697	974.5000830978893	0.03390393883995346	0.6914852362749986	0.03079476494838592	0.8277417027416645	Enantiopus melanogenys	m	d
951	FISH20210407_c5_r0_Enantiopus-melanogenys_sm	1970-01-02 16:30:00	2.8174456010452924	1004.4998615035178	0.05262866323195391	0.544069580632652	0.0345795419921305	0.8231102594677024	Enantiopus melanogenys	m	d
952	FISH20210407_c5_r0_Enantiopus-melanogenys_sm	1970-01-02 17:00:00	3.0782681676935453	1034.4995845105534	0.0646501578859897	0.516037892637527	0.039601410009601115	0.8872621048124771	Enantiopus melanogenys	m	d
953	FISH20210407_c5_r0_Enantiopus-melanogenys_sm	1970-01-02 17:30:00	3.913086257377142	1064.499362916182	0.09085369231621516	0.4860118552988754	0.041759069788377366	0.8854374686184733	Enantiopus melanogenys	m	d
954	FISH20210407_c5_r0_Enantiopus-melanogenys_sm	1970-01-02 18:00:00	8.164856221284872	1094.499944604476	0.22130511854642146	0.25686904498116553	0.05689401624473803	0.71730053874347	Enantiopus melanogenys	m	d
955	FISH20210407_c5_r0_Enantiopus-melanogenys_sm	1970-01-02 18:30:00	21.461917048780833	1124.5005262866323	0.41953354384798625	0.2768821671929533	0.29355790826455164	0.5134740415457342	Enantiopus melanogenys	m	d
956	FISH20210407_c5_r0_Enantiopus-melanogenys_sm	1970-01-02 19:00:00	23.810234965638557	1154.500304692261	0.35394160988310897	0.26004099495872807	0.11659557180580281	0.22623043132639706	Enantiopus melanogenys	m	n
957	FISH20210407_c5_r0_Enantiopus-melanogenys_sm	1970-01-02 19:30:00	7.713742341652636	1184.5000276992964	0.10935682233671265	0.37632264140490834	0.052115577045592956	0.12280433612700802	Enantiopus melanogenys	m	n
958	FISH20210407_c5_r0_Enantiopus-melanogenys_sm	1970-01-02 20:00:00	7.694297223351688	1214.499806104925	0.0860340147360257	0.5694421361697413	0.06244672934786115	0.12553395340188128	Enantiopus melanogenys	m	n
959	FISH20210407_c5_r0_Enantiopus-melanogenys_sm	1970-01-02 20:30:00	11.312388534449212	1244.4995291119606	0.1387734751537311	0.33361032629771203	0.08807575584453958	0.12833600653527003	Enantiopus melanogenys	m	n
960	FISH20210407_c5_r0_Enantiopus-melanogenys_sm	1970-01-02 21:00:00	6.744425339451373	1274.4993075175892	0.09860949531881891	0.5831255886100493	0.05867699215648003	0.12942622666113496	Enantiopus melanogenys	m	n
961	FISH20210407_c5_r0_Enantiopus-melanogenys_sm	1970-01-02 21:30:00	7.6381517401600885	1304.499889208952	0.12380899623310436	0.49789497008641703	0.06533238468498469	0.16959817801483168	Enantiopus melanogenys	m	n
962	FISH20210407_c5_r0_Enantiopus-melanogenys_sm	1970-01-02 22:00:00	11.517177595683805	1334.5004708880394	0.1504071796576367	0.48916957509279263	0.08593605732830566	0.3117272226047496	Enantiopus melanogenys	m	n
963	FISH20210407_c5_r0_Enantiopus-melanogenys_sm	1970-01-02 22:30:00	9.693994194723615	1364.500249293668	0.09982826436208521	0.5755359813860728	0.05744868545037369	0.505089971052112	Enantiopus melanogenys	m	n
964	FISH20210407_c5_r0_Enantiopus-melanogenys_sm	1970-01-02 23:00:00	6.556095628996838	1394.4999723007036	0.07905379203368235	0.5106088305357044	0.04655883849925389	0.4276750485617266	Enantiopus melanogenys	m	n
965	FISH20210407_c5_r0_Enantiopus-melanogenys_sm	1970-01-02 23:30:00	4.910669353146877	1424.499750706332	0.05761453659077059	0.6232895684449615	0.040058953335923186	0.1819537105186084	Enantiopus melanogenys	m	n
966	FISH20210407_c5_r0_Enantiopus-melanogenys_sm	1970-01-03 00:00:00	13.848450919945348	14.49947371336768	0.15373109523018116	0.30303030303030304	0.08336990506066361	0.21546733109805127	Enantiopus melanogenys	m	n
967	FISH20210407_c5_r0_Enantiopus-melanogenys_sm	1970-01-03 00:30:00	7.006267628785826	44.50011079104809	0.10153999556835808	0.49772878351429206	0.0514796808063722	0.1968328268599492	Enantiopus melanogenys	m	n
968	FISH20210407_c5_r0_Enantiopus-melanogenys_sm	1970-01-03 01:00:00	6.2421587525673	74.50063708381808	0.09600576145365908	0.5110520192787104	0.05478603447639339	0.13720802523361397	Enantiopus melanogenys	m	n
969	FISH20210407_c5_r0_Enantiopus-melanogenys_sm	1970-01-03 01:30:00	6.731999659522471	104.50047088803944	0.09212785995235721	0.6093845216331505	0.06287963905508533	0.13022879179185412	Enantiopus melanogenys	m	n
970	FISH20210407_c5_r0_Enantiopus-melanogenys_sm	1970-01-03 02:00:00	7.239752464647844	134.50013849648218	0.11317932524513877	0.4171514043543294	0.058278165567928204	0.37865361414261467	Enantiopus melanogenys	m	n
971	FISH20210407_c5_r0_Enantiopus-melanogenys_sm	1970-01-03 02:30:00	8.21651168027804	164.49997230070358	0.10370616586338707	0.5148191235942607	0.05581090844459754	0.42533550223214706	Enantiopus melanogenys	m	n
972	FISH20210407_c5_r0_Enantiopus-melanogenys_sm	1970-01-03 03:00:00	4.230835144284633	194.4996399091463	0.0612708437205695	0.5573652429228297	0.040462757141799637	0.15607393909495065	Enantiopus melanogenys	m	n
973	FISH20210407_c5_r0_Enantiopus-melanogenys_sm	1970-01-03 03:30:00	9.277155110358542	224.49947371336768	0.15195834025815744	0.4086200210514653	0.06958301306021634	0.1677255052483558	Enantiopus melanogenys	m	n
974	FISH20210407_c5_r0_Enantiopus-melanogenys_sm	1970-01-03 04:00:00	18.346765647523707	254.5	0.22911588743629516	0.4407821847994682	0.11105028182472779	0.20885266637121472	Enantiopus melanogenys	m	n
975	FISH20210407_c5_r0_Enantiopus-melanogenys_sm	1970-01-03 04:30:00	11.220533099417077	284.50063708381805	0.10924602515096117	0.5308293169353498	0.07222670893118274	0.4502685512740425	Enantiopus melanogenys	m	n
976	FISH20210407_c5_r0_Enantiopus-melanogenys_sm	1970-01-03 05:00:00	16.366811726186086	314.5004154894466	0.15428508115893858	0.4431333444130519	0.09828756313131037	0.32085392094531945	Enantiopus melanogenys	m	n
977	FISH20210407_c5_r0_Enantiopus-melanogenys_sm	1970-01-03 05:30:00	16.593751242227842	344.49983379501384	0.15634349030470915	0.49894736842105264	0.10079762523083709	0.3350230840258688	Enantiopus melanogenys	m	n
978	FISH20210407_c5_r0_Enantiopus-melanogenys_sm	1970-01-03 06:00:00	8.789140995259197	374.49991690211067	0.11323472383801451	0.4566506010747327	0.05512535085774892	0.2885657194386166	Enantiopus melanogenys	m	n
979	FISH20210407_c5_r0_Enantiopus-melanogenys_sm	1970-01-03 06:30:00	11.857074539879294	404.4996399091463	0.1505179768433882	0.36092183258545235	0.07000860120861076	0.15541146425517494	Enantiopus melanogenys	m	n
980	FISH20210407_c5_r0_Enantiopus-melanogenys_sm	1970-01-03 07:00:00	10.63537086382323	434.4994183147748	0.2372721732867985	0.2147803445792477	0.058847515950181374	0.2914756294555473	Enantiopus melanogenys	m	d
981	FISH20210407_c5_r0_Enantiopus-melanogenys_sm	1970-01-03 07:30:00	12.71850262052688	464.5	0.29154664303124306	0.2190339020607135	0.1349809318219612	0.4606417549477791	Enantiopus melanogenys	m	d
982	FISH20210407_c5_r0_Enantiopus-melanogenys_sm	1970-01-03 08:00:00	4.970266913894978	494.5005816852252	0.10337377430613262	0.3702841947814525	0.026490770363599734	0.43349750662365566	Enantiopus melanogenys	m	d
983	FISH20210407_c5_r0_Enantiopus-melanogenys_sm	1970-01-03 08:30:00	3.279133737066338	524.5003600908537	0.06060606060606061	0.5458977341975514	0.027790833956566497	0.5411911620778425	Enantiopus melanogenys	m	d
984	FISH20210407_c5_r0_Enantiopus-melanogenys_sm	1970-01-03 09:00:00	2.6462412686355554	554.5000830978893	0.03816963049138552	0.6416265026868317	0.03583452209480736	0.8619218651211338	Enantiopus melanogenys	m	d
985	FISH20210407_c5_r0_Enantiopus-melanogenys_sm	1970-01-03 09:30:00	9.286866403488256	584.4998615035178	0.2028696471109634	0.2679075951470833	0.08108027688908712	0.6609774290304595	Enantiopus melanogenys	m	d
986	FISH20210407_c5_r0_Enantiopus-melanogenys_sm	1970-01-03 10:00:00	2.8959089839190217	614.4995845105534	0.03883441360589441	0.6837294332723949	0.035900452191014585	0.8139289869180479	Enantiopus melanogenys	m	d
987	FISH20210407_c5_r0_Enantiopus-melanogenys_sm	1970-01-03 10:30:00	7.150863099223083	644.4991135734072	0.13240997229916898	0.5770637119113573	0.11286674746075766	0.7116375093435514	Enantiopus melanogenys	m	d
988	FISH20210407_c5_r0_Enantiopus-melanogenys_sm	1970-01-03 11:00:00	12.851962587604229	674.499944604476	0.24839352980279195	0.22285619321958786	0.14957318037245057	0.6737657844269592	Enantiopus melanogenys	m	d
989	FISH20210407_c5_r0_Enantiopus-melanogenys_sm	1970-01-03 11:30:00	9.483961389953674	704.5005262866323	0.19433826380809927	0.36889922995955904	0.11868723919956001	0.6443051666493675	Enantiopus melanogenys	m	d
990	FISH20210407_c5_r0_Enantiopus-melanogenys_sm	1970-01-03 12:00:00	18.373547011096925	734.5003046922608	0.3717245581962218	0.21422635865049028	0.3174116935849983	0.7188963867513899	Enantiopus melanogenys	m	d
991	FISH20210407_c5_r0_Enantiopus-melanogenys_sm	1970-01-03 12:30:00	12.635530297992513	764.5000276992964	0.24580355658966263	0.4615256772477979	0.18020765527763258	0.5783914820706374	Enantiopus melanogenys	m	d
992	FISH20210407_c5_r0_Enantiopus-melanogenys_sm	1970-01-03 13:00:00	18.20158628705096	794.4998061049249	0.37682122874079	0.27981829261536756	0.2466751106240644	0.6242457712407515	Enantiopus melanogenys	m	d
993	FISH20210407_c5_r0_Enantiopus-melanogenys_sm	1970-01-03 13:30:00	27.561893505217885	824.4995291119606	0.5366461691873027	0.20298044429671486	0.373931165187192	0.6634850014996572	Enantiopus melanogenys	m	d
994	FISH20210407_c5_r0_Enantiopus-melanogenys_sm	1970-01-03 14:00:00	18.552975888567783	854.499307517589	0.404409727992909	0.1179436042324525	0.22267514899912938	0.712817706533416	Enantiopus melanogenys	m	d
995	FISH20210407_c5_r0_Enantiopus-melanogenys_sm	1970-01-03 14:30:00	11.037868792869403	884.4998892089519	0.18679370706846887	0.6852426323953025	0.17390949938248648	0.8942402311534173	Enantiopus melanogenys	m	d
996	FISH20210407_c5_r0_Enantiopus-melanogenys_sm	1970-01-03 15:00:00	1.904219911875496	914.5004708880394	0.028751869702509557	0.7113179325245139	0.04051014890680201	0.922270827892346	Enantiopus melanogenys	m	d
997	FISH20210407_c5_r0_Enantiopus-melanogenys_sm	1970-01-03 15:30:00	6.849642190531949	944.5002492936679	0.15838457703174338	0.25909921887984044	0.12231049930289763	0.8685472730262617	Enantiopus melanogenys	m	d
998	FISH20210407_c5_r0_Enantiopus-melanogenys_sm	1970-01-03 16:00:00	19.623390787818035	974.4999723007036	0.47293778738020054	0.10824885047919783	0.33952192601285563	0.8766485478093792	Enantiopus melanogenys	m	d
999	FISH20210407_c5_r0_Enantiopus-melanogenys_sm	1970-01-03 16:30:00	3.4180001522947236	1004.4996953077392	0.04431887430059277	0.8336380255941499	0.07051491451677783	0.9184118675401899	Enantiopus melanogenys	m	d
1000	FISH20210407_c5_r0_Enantiopus-melanogenys_sm	1970-01-03 17:00:00	11.581512961994896	1034.4994737133677	0.24247964101711816	0.49432164423023656	0.2289475248370364	0.894821841862515	Enantiopus melanogenys	m	d
1001	FISH20210407_c5_r0_Enantiopus-melanogenys_sm	1970-01-03 17:30:00	28.798228515941332	1064.500055395524	0.6031464657655662	0.0577775315754487	0.46480811798323257	0.8168530550191916	Enantiopus melanogenys	m	d
1002	FISH20210407_c5_r0_Enantiopus-melanogenys_sm	1970-01-03 18:00:00	32.445107187288	1094.500637083818	0.6817904825217439	0.014791424297822835	0.4557695037671047	0.7064658181888434	Enantiopus melanogenys	m	d
1003	FISH20210407_c5_r0_Enantiopus-melanogenys_sm	1970-01-03 18:30:00	45.02614938779738	1124.5004154894466	0.7445016896570827	0.0346241205473381	0.5460583035566011	0.7423651615836279	Enantiopus melanogenys	m	d
1004	FISH20210407_c5_r0_Enantiopus-melanogenys_sm	1970-01-03 19:00:00	52.00059703529848	1154.5001384964821	0.6251177220098609	0.0486953631377763	0.3564738711764886	0.40033379502492017	Enantiopus melanogenys	m	n
1005	FISH20210407_c5_r0_Enantiopus-melanogenys_sm	1970-01-03 19:30:00	9.603926209262532	1184.4999169021107	0.15572544457370782	0.23056894354883387	0.06390876890477303	0.12752052605799852	Enantiopus melanogenys	m	n
1006	FISH20210407_c5_r0_Enantiopus-melanogenys_sm	1970-01-03 20:00:00	30.472655010433392	1214.4996399091463	0.340036563071298	0.2009860949531882	0.17575124242885676	0.548233653238167	Enantiopus melanogenys	m	n
1007	FISH20210407_c5_r0_Enantiopus-melanogenys_sm	1970-01-03 20:30:00	36.37852174272593	1244.4994183147749	0.3464074012520082	0.1999335216885491	0.19230690993573699	0.5001910921700619	Enantiopus melanogenys	m	n
1008	FISH20210407_c5_r0_Enantiopus-melanogenys_sm	1970-01-03 21:00:00	48.38166940077547	1274.5	0.43756924440505207	0.05162862840682473	0.24684310429591552	0.8377888810631973	Enantiopus melanogenys	m	n
1009	FISH20210407_c5_r0_Enantiopus-melanogenys_sm	1970-01-03 21:30:00	45.958876448132536	1304.5005816852251	0.47038945210791644	0.06991302420918509	0.29604077509556087	0.8978200433867745	Enantiopus melanogenys	m	n
1010	FISH20210407_c5_r0_Enantiopus-melanogenys_sm	1970-01-03 22:00:00	39.40732241259866	1334.5003600908537	0.43028087086588	0.13616974128857126	0.2892599296206994	0.9117971413446462	Enantiopus melanogenys	m	n
1011	FISH20210407_c5_r0_Enantiopus-melanogenys_sm	1970-01-03 22:30:00	40.112522539256474	1364.5000830978893	0.511329012243089	0.05562018724724392	0.3811281808025473	0.9104304778436328	Enantiopus melanogenys	m	n
1012	FISH20210407_c5_r0_Enantiopus-melanogenys_sm	1970-01-03 23:00:00	45.47230774651998	1394.4998615035179	0.6050634313888428	0.11545066755304416	0.47531595952670186	0.9107583078104301	Enantiopus melanogenys	m	n
1013	FISH20210407_c5_r0_Enantiopus-melanogenys_sm	1970-01-03 23:30:00	39.32372981529661	1424.4995845105534	0.5026868317544735	0.23976510996620687	0.3835624728777853	0.9165383375850005	Enantiopus melanogenys	m	n
1014	FISH20210407_c5_r0_Enantiopus-melanogenys_sm	1970-01-04 00:00:00	45.10816847048196	14.499362916181928	0.5822392111240374	0.07102099606669991	0.44052636453657995	0.9176527945952356	Enantiopus melanogenys	m	n
1015	FISH20210407_c5_r0_Enantiopus-melanogenys_sm	1970-01-04 00:30:00	40.92644381824652	44.49994460447596	0.5121870152891647	0.15183913139818303	0.3931392210696868	0.9167958679335952	Enantiopus melanogenys	m	n
1016	FISH20210407_c5_r0_Enantiopus-melanogenys_sm	1970-01-04 01:00:00	39.43694283768439	74.50052628663232	0.503850202204864	0.17566893800897457	0.3872614109559946	0.9213252046890387	Enantiopus melanogenys	m	n
1017	FISH20210407_c5_r0_Enantiopus-melanogenys_sm	1970-01-04 01:30:00	34.851005392278566	104.50030469226081	0.5041825937621185	0.258766827322586	0.4087188440621948	0.9191676823075412	Enantiopus melanogenys	m	n
1018	FISH20210407_c5_r0_Enantiopus-melanogenys_sm	1970-01-04 02:00:00	42.509624950182065	134.50002769929642	0.6729267076616254	0.043875685557586835	0.5275822236302763	0.8907297379646707	Enantiopus melanogenys	m	n
1019	FISH20210407_c5_r0_Enantiopus-melanogenys_sm	1970-01-04 02:30:00	56.31607679315954	164.49986150351782	0.8140269237161376	0.0	0.6646850849675879	0.9008654271451191	Enantiopus melanogenys	m	n
1020	FISH20210407_c5_r0_Enantiopus-melanogenys_sm	1970-01-04 03:00:00	49.63525878509766	194.49952911196056	0.7463852418148579	0.006315439587834469	0.5876929429117488	0.9085182371288423	Enantiopus melanogenys	m	n
1021	FISH20210407_c5_r0_Enantiopus-melanogenys_sm	1970-01-04 03:30:00	43.36050106280702	224.49936291618192	0.6976898786770817	0.055343194282865216	0.5614101336721985	0.9161966030110813	Enantiopus melanogenys	m	n
1022	FISH20210407_c5_r0_Enantiopus-melanogenys_sm	1970-01-04 04:00:00	34.544500403039244	254.4998892089519	0.5106359406159983	0.06326168845557278	0.37070655836842326	0.92270725180171	Enantiopus melanogenys	m	n
1023	FISH20210407_c5_r0_Enantiopus-melanogenys_sm	1970-01-04 04:30:00	51.12566410175205	284.5005262866323	0.7981829261536757	0.0	0.5968677577881194	0.8983976066928786	Enantiopus melanogenys	m	n
1024	FISH20210407_c5_r0_Enantiopus-melanogenys_sm	1970-01-04 05:00:00	48.537770359206746	314.50024929366793	0.7660517422857459	0.0	0.5584605192694734	0.911240132675244	Enantiopus melanogenys	m	n
1025	FISH20210407_c5_r0_Enantiopus-melanogenys_sm	1970-01-04 05:30:00	48.01422009429864	344.5000276992964	0.7437815079496981	0.012963270732923384	0.5505882205279522	0.9200546093827859	Enantiopus melanogenys	m	n
1026	FISH20210407_c5_r0_Enantiopus-melanogenys_sm	1970-01-04 06:00:00	36.170718494618114	374.49975070633207	0.5400808819455986	0.005983048030580023	0.3247013236801379	0.9081947489168967	Enantiopus melanogenys	m	n
1027	FISH20210407_c5_r0_Enantiopus-melanogenys_sm	1970-01-04 06:30:00	33.6617404253881	404.49952911196056	0.5409118608387347	0.06442856351448673	0.35001353947379393	0.9144814449888048	Enantiopus melanogenys	m	n
1028	FISH20210407_c5_r0_Enantiopus-melanogenys_sm	1970-01-04 07:00:00	16.871894559256617	434.5001107910481	0.3482716596499003	0.17626855750055395	0.162975903812599	0.8344847413908455	Enantiopus melanogenys	m	d
1029	FISH20210407_c5_r0_Enantiopus-melanogenys_sm	1970-01-04 07:30:00	16.7458102883054	464.50069248241095	0.33172677413993684	0.27450002769929643	0.23617166725527586	0.8842922895710833	Enantiopus melanogenys	m	d
1030	FISH20210407_c5_r0_Enantiopus-melanogenys_sm	1970-01-04 08:00:00	5.461503227200306	494.50047088803944	0.1341753919450446	0.4837959115838458	0.08499417304903943	0.9229650415093554	Enantiopus melanogenys	m	d
1031	FISH20210407_c5_r0_Enantiopus-melanogenys_sm	1970-01-04 08:30:00	8.286300026500715	524.5001938950751	0.17766328735250125	0.6251177220098609	0.12703413101538139	0.9033134074267076	Enantiopus melanogenys	m	d
1032	FISH20210407_c5_r0_Enantiopus-melanogenys_sm	1970-01-04 09:00:00	34.952598545736585	554.4999723007036	0.6435654534374827	0.042601517921444794	0.6251952656131805	0.8589324570243314	Enantiopus melanogenys	m	d
1033	FISH20210407_c5_r0_Enantiopus-melanogenys_sm	1970-01-04 09:30:00	33.852664836516205	584.4996953077392	0.6446734252949975	0.010858124203645228	0.43178027561953924	0.77878223450662	Enantiopus melanogenys	m	d
1034	FISH20210407_c5_r0_Enantiopus-melanogenys_sm	1970-01-04 10:00:00	29.510249718284523	614.4994737133677	0.5476704891695751	0.12924491717910366	0.4007297249806037	0.8031075752739192	Enantiopus melanogenys	m	d
1035	FISH20210407_c5_r0_Enantiopus-melanogenys_sm	1970-01-04 10:30:00	19.159501288617104	644.500055395524	0.36793707068468867	0.3011854642144915	0.30505539696661765	0.8475073333122052	Enantiopus melanogenys	m	d
1036	FISH20210407_c5_r0_Enantiopus-melanogenys_sm	1970-01-04 11:00:00	25.987981222492568	674.5006370838181	0.49160711317932526	0.1368899229959559	0.4211144956188867	0.8596726162996149	Enantiopus melanogenys	m	d
1037	FISH20210407_c5_r0_Enantiopus-melanogenys_sm	1970-01-04 11:30:00	21.647280489104777	704.5003878116344	0.4568421052631579	0.12121883656509695	0.35781233453418426	0.8634199753087347	Enantiopus melanogenys	m	d
1038	FISH20210407_c5_r0_Enantiopus-melanogenys_sm	1970-01-04 12:00:00	30.5306084904924	734.5001384964822	0.555814082322309	0.06780787767990692	0.5382484724992198	0.8600921727064278	Enantiopus melanogenys	m	d
1039	FISH20210407_c5_r0_Enantiopus-melanogenys_sm	1970-01-04 12:30:00	33.75184662980582	764.4999169021107	0.5978616143149964	0.05916569719129134	0.6867306571938295	0.8609856760091638	Enantiopus melanogenys	m	d
1040	FISH20210407_c5_r0_Enantiopus-melanogenys_sm	1970-01-04 13:00:00	37.82592158523716	794.4996399091463	0.6645615201373886	0.0	0.7181144309872007	0.8423941359270414	Enantiopus melanogenys	m	d
1041	FISH20210407_c5_r0_Enantiopus-melanogenys_sm	1970-01-04 13:30:00	36.70858320113241	824.4993905817174	0.685595567867036	0.007811634349030471	0.6052715258541151	0.8591652101745443	Enantiopus melanogenys	m	d
1042	FISH20210407_c5_r0_Enantiopus-melanogenys_sm	1970-01-04 14:00:00	27.53255625240939	854.5	0.5061489031686239	0.19161311766009306	0.592858478284976	0.8980059589756509	Enantiopus melanogenys	m	d
1043	FISH20210407_c5_r0_Enantiopus-melanogenys_sm	1970-01-04 14:30:00	17.024768462996764	884.5005816852251	0.3016453382084095	0.46119328569054346	0.21551557796088844	0.8931542086516431	Enantiopus melanogenys	m	d
1044	FISH20210407_c5_r0_Enantiopus-melanogenys_sm	1970-01-04 15:00:00	33.54733538786485	914.5003600908537	0.5578084316658357	0.046645615201373884	0.38824887235034417	0.846427074971995	Enantiopus melanogenys	m	d
1045	FISH20210407_c5_r0_Enantiopus-melanogenys_sm	1970-01-04 15:30:00	38.17185839120741	944.5001108156029	0.7317708333333334	0.027870124113475177	0.39198206311267797	0.766407703436986	Enantiopus melanogenys	m	d
1046	FISH20210407_c5_r0_Enantiopus-melanogenys_sm	1970-01-04 16:00:00	41.95854324493748	974.4998615035178	0.799180100825439	0.0	0.547242556679686	0.7294567398543657	Enantiopus melanogenys	m	d
1047	FISH20210407_c5_r0_Enantiopus-melanogenys_sm	1970-01-04 16:30:00	27.43463146763151	1004.4995291119606	0.546617915904936	0.2517312060273669	0.3770851183038752	0.8003465094851201	Enantiopus melanogenys	m	d
1048	FISH20210407_c5_r0_Enantiopus-melanogenys_sm	1970-01-04 17:00:00	24.079155200516805	1034.499362916182	0.5056229571768877	0.31532879064871755	0.23719758716045233	0.7228668354125559	Enantiopus melanogenys	m	d
1049	FISH20210407_c5_r0_Enantiopus-melanogenys_sm	1970-01-04 17:30:00	32.751134366442194	1064.499889208952	0.6516729448260581	0.02526035896299579	0.32409742845496575	0.7868783323344049	Enantiopus melanogenys	m	d
1050	FISH20210407_c5_r0_Enantiopus-melanogenys_sm	1970-01-04 18:00:00	47.15256513557198	1094.5005262866323	0.7613982604841837	0.0	0.5925923778198559	0.8437705542168155	Enantiopus melanogenys	m	d
1051	FISH20210407_c5_r0_Enantiopus-melanogenys_sm	1970-01-04 18:30:00	53.153279303599724	1124.5003324468084	0.7567043439716312	0.018229166666666668	0.5852692876865311	0.8582978734397811	Enantiopus melanogenys	m	d
1052	FISH20210407_c5_r0_Enantiopus-melanogenys_sm	1970-01-04 19:00:00	34.024710135953114	1154.5000276992964	0.4629106420696914	0.07068860450944546	0.23542786179897462	0.8332330607810887	Enantiopus melanogenys	m	n
1053	FISH20210407_c5_r0_Enantiopus-melanogenys_sm	1970-01-04 19:30:00	65.45913633284619	1184.499750706332	0.5961442579358485	0.017838346905988588	0.37018926698428495	0.9362420452457058	Enantiopus melanogenys	m	n
1054	FISH20210407_c5_r0_Enantiopus-melanogenys_sm	1970-01-04 20:00:00	39.965630124189126	1214.4995291119606	0.5390837072738353	0.030746219046036232	0.35509697350563196	0.915987923986096	Enantiopus melanogenys	m	n
1055	FISH20210407_c5_r0_Enantiopus-melanogenys_sm	1970-01-04 20:30:00	46.15863014800553	1244.500110791048	0.7230777753157545	0.03495457567028584	0.5099106776026612	0.9056441664117055	Enantiopus melanogenys	m	n
1056	FISH20210407_c5_r0_Enantiopus-melanogenys_sm	1970-01-04 21:00:00	48.20323410202451	1274.5006924824108	0.8400642623677359	0.003711705722674644	0.6430338289199153	0.9027329862567568	Enantiopus melanogenys	m	n
1057	FISH20210407_c5_r0_Enantiopus-melanogenys_sm	1970-01-04 21:30:00	47.90103350861923	1304.5004708880394	0.8677635588056063	0.015234613040828763	0.6322122764435825	0.9127380930397223	Enantiopus melanogenys	m	n
1058	FISH20210407_c5_r0_Enantiopus-melanogenys_sm	1970-01-04 22:00:00	51.69002233008549	1334.500193895075	0.904603623067974	0.0	0.6514788683221631	0.9094007674903386	Enantiopus melanogenys	m	n
1059	FISH20210407_c5_r0_Enantiopus-melanogenys_sm	1970-01-04 22:30:00	51.6282945262557	1364.4999723007036	0.9123594260705779	0.0	0.661869422631251	0.9129527076282077	Enantiopus melanogenys	m	n
1060	FISH20210407_c5_r0_Enantiopus-melanogenys_sm	1970-01-04 23:00:00	50.647656389384686	1394.499695307739	0.889646002991524	0.0	0.6230756202334129	0.9172535729893979	Enantiopus melanogenys	m	n
1061	FISH20210407_c5_r0_Enantiopus-melanogenys_sm	1970-01-04 23:30:00	43.274381671681375	1424.4994737133677	0.9010581131239267	0.0	0.6861812538086574	0.9151890960620371	Enantiopus melanogenys	m	n
1062	FISH20210407_c5_r0_Enantiopus-melanogenys_sm	1970-01-05 00:00:00	38.49183199471673	14.500055395524042	0.8859406159982274	0.0	0.646165994995937	0.9098255942269045	Enantiopus melanogenys	m	n
1063	FISH20210407_c5_r0_Enantiopus-melanogenys_sm	1970-01-05 00:30:00	39.4821005264742	44.50063708381807	0.9198936347016786	0.0	0.6213026849274254	0.917333675617493	Enantiopus melanogenys	m	n
1064	FISH20210407_c5_r0_Enantiopus-melanogenys_sm	1970-01-05 01:00:00	44.411068419744474	74.50041548944657	0.9207800121876905	0.0	0.5942539973547186	0.9235161695741984	Enantiopus melanogenys	m	n
1065	FISH20210407_c5_r0_Enantiopus-melanogenys_sm	1970-01-05 01:30:00	37.6097433544504	104.5001384964822	0.9058777907041161	0.0	0.5421700869527054	0.9269345870122903	Enantiopus melanogenys	m	n
1066	FISH20210407_c5_r0_Enantiopus-melanogenys_sm	1970-01-05 02:00:00	33.88912256633014	134.4999169021107	0.8972356102155006	0.0	0.4632907860598668	0.9258631628375605	Enantiopus melanogenys	m	n
1067	FISH20210407_c5_r0_Enantiopus-melanogenys_sm	1970-01-05 02:30:00	33.132070008580314	164.4996399091463	0.8971802116226247	0.0	0.5000212072738339	0.917582337257842	Enantiopus melanogenys	m	n
1068	FISH20210407_c5_r0_Enantiopus-melanogenys_sm	1970-01-05 03:00:00	30.498911550030147	194.4994183147748	0.9051022104038557	0.0	0.4566938812254169	0.9194067261366078	Enantiopus melanogenys	m	n
1069	FISH20210407_c5_r0_Enantiopus-melanogenys_sm	1970-01-05 03:30:00	35.084261626436415	224.5	0.8887103922003102	0.0	0.5084106706782253	0.9114990556382079	Enantiopus melanogenys	m	n
1070	FISH20210407_c5_r0_Enantiopus-melanogenys_sm	1970-01-05 04:00:00	33.6314935139238	254.5005816852252	0.8788432773807545	0.0	0.5482767719470737	0.9251457290762524	Enantiopus melanogenys	m	n
1071	FISH20210407_c5_r0_Enantiopus-melanogenys_sm	1970-01-05 04:30:00	46.92092443986317	284.5003600908537	0.9123040274777021	0.0	0.5310821451489334	0.9192386892341148	Enantiopus melanogenys	m	n
1072	FISH20210407_c5_r0_Enantiopus-melanogenys_sm	1970-01-05 05:00:00	46.056834798120995	314.50008309788933	0.9237715362029805	0.0	0.5821156462938327	0.9297956385479341	Enantiopus melanogenys	m	n
1073	FISH20210407_c5_r0_Enantiopus-melanogenys_sm	1970-01-05 05:30:00	50.55857171577566	344.4998615035178	0.9216109910808266	0.0	0.586425483698967	0.9267510791733964	Enantiopus melanogenys	m	n
1074	FISH20210407_c5_r0_Enantiopus-melanogenys_sm	1970-01-05 06:00:00	40.74969048211397	374.4995845105534	0.9351282477425074	0.0	0.5526894718436633	0.9253909008250805	Enantiopus melanogenys	m	n
1075	FISH20210407_c5_r0_Enantiopus-melanogenys_sm	1970-01-05 06:30:00	46.939839069090134	404.49936291618195	0.8832197662179381	0.0	0.49315812951267646	0.9246725877210411	Enantiopus melanogenys	m	n
1076	FISH20210407_c5_r0_Enantiopus-melanogenys_sm	1970-01-05 07:00:00	12.309375666119315	434.49994460447596	0.2693884334145801	0.14580101927764236	0.08973631297778976	0.7850414609118089	Enantiopus melanogenys	m	d
1077	FISH20210407_c5_r0_Enantiopus-melanogenys_sm	1970-01-05 07:30:00	6.33087670634114	464.5008033686077	0.12571333591888748	0.5268989971743587	0.07142607739117038	0.9069562729147803	Enantiopus melanogenys	m	d
1078	FISH20210407_c5_r0_Enantiopus-melanogenys_sm	1970-01-05 08:00:00	14.674497651785279	494.50030469226084	0.27045593041936733	0.48440529610547894	0.15431931618056371	0.8637762652619269	Enantiopus melanogenys	m	d
1079	FISH20210407_c5_r0_Enantiopus-melanogenys_sm	1970-01-05 08:30:00	26.201344425097545	524.5000276992964	0.4745997451664728	0.19239931305744834	0.2746478073699629	0.7138972934919275	Enantiopus melanogenys	m	d
1080	FISH20210407_c5_r0_Enantiopus-melanogenys_sm	1970-01-05 09:00:00	32.93189490004827	554.4998061049249	0.6086643399257659	0.053404243532214284	0.31038685286907985	0.7009526704183727	Enantiopus melanogenys	m	d
1081	FISH20210407_c5_r0_Enantiopus-melanogenys_sm	1970-01-05 09:30:00	27.540261744594755	584.5003047597938	0.5481797528675126	0.11996453704216767	0.3456185190844745	0.785176507477374	Enantiopus melanogenys	m	d
1082	FISH20210407_c5_r0_Enantiopus-melanogenys_sm	1970-01-05 10:00:00	20.559343243725916	614.499307517589	0.36363636363636365	0.3566007423411445	0.2576686789680122	0.7931694785300514	Enantiopus melanogenys	m	d
1083	FISH20210407_c5_r0_Enantiopus-melanogenys_sm	1970-01-05 10:30:00	15.018220957001624	644.50085886851	0.3259267468277276	0.43713636615503965	0.34062452139351085	0.8930783927679092	Enantiopus melanogenys	m	d
1084	FISH20210407_c5_r0_Enantiopus-melanogenys_sm	1970-01-05 11:00:00	2.271910552801905	674.5004708880394	0.009583956567503186	0.9428840507451111	0.04353103129097105	0.9216431970088041	Enantiopus melanogenys	m	d
1085	FISH20210407_c5_r0_Enantiopus-melanogenys_sm	1970-01-05 11:30:00	2.142983407715821	704.5008311170212	0.021830673758865247	0.8690159574468085	0.043559333675007986	0.9294702112706944	Enantiopus melanogenys	m	d
1086	FISH20210407_c5_r0_Enantiopus-melanogenys_sm	1970-01-05 12:00:00	7.176716665900201	734.4999723007036	0.18497590161209906	0.5478920835410781	0.18903705848477417	0.9211411197813533	Enantiopus melanogenys	m	d
1087	FISH20210407_c5_r0_Enantiopus-melanogenys_sm	1970-01-05 12:30:00	9.067574665464086	764.5003324468086	0.18633643617021275	0.5666001773049646	0.15600854450859572	0.875403438040515	Enantiopus melanogenys	m	d
1088	FISH20210407_c5_r0_Enantiopus-melanogenys_sm	1970-01-05 13:00:00	8.324661029359566	794.4994737133677	0.20009971746717634	0.44235776411279154	0.28987333678224203	0.7292186749342892	Enantiopus melanogenys	m	d
1089	FISH20210407_c5_r0_Enantiopus-melanogenys_sm	1970-01-05 13:30:00	1.9636228487282195	824.5001107910481	0.027143806780412144	0.8034012851761577	0.04296673037152093	0.9329414100006324	Enantiopus melanogenys	m	d
1090	FISH20210407_c5_r0_Enantiopus-melanogenys_sm	1970-01-05 14:00:00	12.495512975784681	854.5006370838181	0.23328347459974516	0.324857348623345	0.533925961816218	0.892286669415694	Enantiopus melanogenys	m	d
1091	FISH20210407_c5_r0_Enantiopus-melanogenys_sm	1970-01-05 14:30:00	19.447520691688048	884.5004708880394	0.4960390006093845	0.0	0.8031718709640603	0.8666703325133666	Enantiopus melanogenys	m	d
1092	FISH20210407_c5_r0_Enantiopus-melanogenys_sm	1970-01-05 15:00:00	22.824276086225655	914.5001384964822	0.6446734252949975	0.0	0.8913846695297774	0.8841704505594874	Enantiopus melanogenys	m	d
1093	FISH20210407_c5_r0_Enantiopus-melanogenys_sm	1970-01-05 15:30:00	20.450617098854355	944.4999723007036	0.7361365021328459	0.0	0.8792681802600981	0.8994397102829502	Enantiopus melanogenys	m	d
1094	FISH20210407_c5_r0_Enantiopus-melanogenys_sm	1970-01-05 16:00:00	21.275699364183286	974.4996399091463	0.7513157165807989	0.0	0.9104484631507048	0.8956004723829284	Enantiopus melanogenys	m	d
1095	FISH20210407_c5_r0_Enantiopus-melanogenys_sm	1970-01-05 16:30:00	21.821726431627916	1004.4994737133677	0.7876017949144092	0.0	0.8992508422317327	0.8832848375809936	Enantiopus melanogenys	m	d
1096	FISH20210407_c5_r0_Enantiopus-melanogenys_sm	1970-01-05 17:00:00	23.125958542929368	1034.5	0.7522158209616663	0.0	0.9106152827018225	0.8803253069175896	Enantiopus melanogenys	m	d
1097	FISH20210407_c5_r0_Enantiopus-melanogenys_sm	1970-01-05 17:30:00	21.835433018276877	1064.500637083818	0.794692814802504	0.0	0.846516972166826	0.8888027682588714	Enantiopus melanogenys	m	d
1098	FISH20210407_c5_r0_Enantiopus-melanogenys_sm	1970-01-05 18:00:00	23.000291577276425	1094.5003600908537	0.8543017007368013	0.0	0.8633029982757219	0.8911289595704592	Enantiopus melanogenys	m	d
1099	FISH20210407_c5_r0_Enantiopus-melanogenys_sm	1970-01-05 18:30:00	23.102734253361692	1124.5001384964821	0.8083208686499362	0.0	0.8536765189601714	0.8897272597569443	Enantiopus melanogenys	m	d
1100	FISH20210407_c5_r0_Enantiopus-melanogenys_sm	1970-01-05 19:00:00	15.981557573811159	1154.4998615035179	0.24558196221815967	0.4000332391557254	0.16666681093382654	0.8984563852593155	Enantiopus melanogenys	m	n
1101	FISH20210407_c5_r0_Enantiopus-melanogenys_sm	1970-01-05 19:30:00	43.92398087883062	1184.4996399091463	0.6841726220154009	0.0033793141654201984	0.4169927826020712	0.9357518116658996	Enantiopus melanogenys	m	n
1102	FISH20210407_c5_r0_Enantiopus-melanogenys_sm	1970-01-05 20:00:00	49.75077826606016	1214.499362916182	0.8665447897623401	0.0	0.5730308541308886	0.9234328793286641	Enantiopus melanogenys	m	n
1103	FISH20210407_c5_r0_Enantiopus-melanogenys_sm	1970-01-05 20:30:00	53.006050130408994	1244.500304692261	0.8761287463298432	0.0	0.5657395914122936	0.9325837046358263	Enantiopus melanogenys	m	n
1104	FISH20210407_c5_r0_Enantiopus-melanogenys_sm	1970-01-05 21:00:00	51.1829691569656	1274.5005262866323	0.9205030192233117	0.0	0.5461691728759238	0.9375459456583953	Enantiopus melanogenys	m	n
1105	FISH20210407_c5_r0_Enantiopus-melanogenys_sm	1970-01-05 21:30:00	50.5932390429184	1304.5003600908537	0.9177330895795247	0.0	0.5245228219119914	0.9361982429852739	Enantiopus melanogenys	m	n
1106	FISH20210407_c5_r0_Enantiopus-melanogenys_sm	1970-01-05 22:00:00	50.44920932820188	1334.5000276992964	0.9190626558085425	0.0	0.4960155571944311	0.9362663370890173	Enantiopus melanogenys	m	n
1107	FISH20210407_c5_r0_Enantiopus-melanogenys_sm	1970-01-05 22:30:00	52.76572968889644	1364.4998615035179	0.9267076616253948	0.0	0.46643126592709544	0.9380567888337746	Enantiopus melanogenys	m	n
1108	FISH20210407_c5_r0_Enantiopus-melanogenys_sm	1970-01-05 23:00:00	53.63060839837631	1394.4995291119606	0.909534097833915	0.0	0.48902833753439334	0.9390810032949164	Enantiopus melanogenys	m	n
1109	FISH20210407_c5_r0_Enantiopus-melanogenys_sm	1970-01-05 23:30:00	48.50915932493662	1424.499362916182	0.9162373275718797	0.0	0.4223052768313826	0.9403398373919416	Enantiopus melanogenys	m	n
1110	FISH20210407_c5_r0_Enantiopus-melanogenys_sm	1970-01-06 00:00:00	46.39407587294351	14.499889208951917	0.9146908929758476	0.0	0.4214284457170022	0.9422299424238293	Enantiopus melanogenys	m	n
1111	FISH20210407_c5_r0_Enantiopus-melanogenys_sm	1970-01-06 00:30:00	46.80523086637922	44.50052628663232	0.9285912137831699	0.0	0.4326843619005377	0.9398419645220591	Enantiopus melanogenys	m	n
1112	FISH20210407_c5_r0_Enantiopus-melanogenys_sm	1970-01-06 01:00:00	38.56773415666656	74.50024929366793	0.9271508503684006	0.0	0.3922570944823013	0.9399072007618787	Enantiopus melanogenys	m	n
1113	FISH20210407_c5_r0_Enantiopus-melanogenys_sm	1970-01-06 01:30:00	40.736318293525414	104.50002769929644	0.921943382638081	0.0	0.41649679207523205	0.9386152813940755	Enantiopus melanogenys	m	n
1114	FISH20210407_c5_r0_Enantiopus-melanogenys_sm	1970-01-06 02:00:00	33.41894915225625	134.49975070633207	0.8595645670599967	0.0	0.3957995748157982	0.9345990482873522	Enantiopus melanogenys	m	n
1115	FISH20210407_c5_r0_Enantiopus-melanogenys_sm	1970-01-06 02:30:00	51.47243737481004	164.49952911196056	0.9047698188466013	0.0	0.46362425962089204	0.9377918868321143	Enantiopus melanogenys	m	n
1116	FISH20210407_c5_r0_Enantiopus-melanogenys_sm	1970-01-06 03:00:00	34.23089549393956	194.5001107910481	0.861732771992023	0.0	0.35347992085364616	0.9367393557061074	Enantiopus melanogenys	m	n
1117	FISH20210407_c5_r0_Enantiopus-melanogenys_sm	1970-01-06 03:30:00	35.9782791151355	224.50069248241095	0.8880948423910032	0.0	0.3648250529749036	0.9328759212214578	Enantiopus melanogenys	m	n
1118	FISH20210407_c5_r0_Enantiopus-melanogenys_sm	1970-01-06 04:00:00	34.193101813715906	254.50047088803944	0.7745831255886101	0.0034901113511716804	0.3137876566164377	0.9322667015766073	Enantiopus melanogenys	m	n
1119	FISH20210407_c5_r0_Enantiopus-melanogenys_sm	1970-01-06 04:30:00	39.9103745982238	284.5005540166205	0.8359556786703601	0.0	0.35030853243305954	0.9279415094754355	Enantiopus melanogenys	m	n
1120	FISH20210407_c5_r0_Enantiopus-melanogenys_sm	1970-01-06 05:00:00	44.532123198542834	314.4999723007036	0.903107861060329	0.0	0.44136289771573217	0.9281799561735635	Enantiopus melanogenys	m	n
1121	FISH20210407_c5_r0_Enantiopus-melanogenys_sm	1970-01-06 05:30:00	52.38050096434017	344.49969530773916	0.9049360146252285	0.0	0.5092338922820571	0.932154200664264	Enantiopus melanogenys	m	n
1122	FISH20210407_c5_r0_Enantiopus-melanogenys_sm	1970-01-06 06:00:00	59.338422069536726	374.4994737133677	0.9215555924879508	0.0	0.5286180619033094	0.9352910910269252	Enantiopus melanogenys	m	n
1123	FISH20210407_c5_r0_Enantiopus-melanogenys_sm	1970-01-06 06:30:00	52.01208099282712	404.50005539552404	0.8473299357411921	0.0	0.46648141624427336	0.9375796585437609	Enantiopus melanogenys	m	n
1124	FISH20210407_c5_r0_Enantiopus-melanogenys_sm	1970-01-06 07:00:00	21.66151924075711	434.50063708381805	0.4498365741510166	0.1413218104260152	0.41425502453696145	0.8758053130768046	Enantiopus melanogenys	m	d
1125	FISH20210407_c5_r0_Enantiopus-melanogenys_sm	1970-01-06 07:30:00	20.711882636073852	464.5004154894466	0.683507838900892	0.05850091407678245	0.7867907248905813	0.9055692787982551	Enantiopus melanogenys	m	d
1126	FISH20210407_c5_r0_Enantiopus-melanogenys_sm	1970-01-06 08:00:00	20.203796939380158	494.5001384964822	0.7000720181707385	0.09694753753254667	0.7102727529522769	0.8108259237715425	Enantiopus melanogenys	m	d
1127	FISH20210407_c5_r0_Enantiopus-melanogenys_sm	1970-01-06 08:30:00	23.078636072217996	524.4999169021107	0.42379923549941834	0.27239488117001825	0.5988161464041226	0.8510279423804332	Enantiopus melanogenys	m	d
1128	FISH20210407_c5_r0_Enantiopus-melanogenys_sm	1970-01-06 09:00:00	21.394664081321615	554.4996399091463	0.2598194005872251	0.21461414880062046	0.33010770355543906	0.8271186150884269	Enantiopus melanogenys	m	d
1129	FISH20210407_c5_r0_Enantiopus-melanogenys_sm	1970-01-06 09:30:00	33.19451432739434	584.4994183147749	0.5147083264085093	0.0	0.7194191548581242	0.8275855812087966	Enantiopus melanogenys	m	d
1130	FISH20210407_c5_r0_Enantiopus-melanogenys_sm	1970-01-06 10:00:00	18.913278671888364	614.5	0.4126966541103479	0.22473964103700422	0.3394072217297617	0.7401642719094519	Enantiopus melanogenys	m	d
1131	FISH20210407_c5_r0_Enantiopus-melanogenys_sm	1970-01-06 10:30:00	18.95747430343793	644.5005816852251	0.4971469724668993	0.24408620021051466	0.6109137175572031	0.7557698348946197	Enantiopus melanogenys	m	d
1132	FISH20210407_c5_r0_Enantiopus-melanogenys_sm	1970-01-06 11:00:00	25.680826727283875	674.5003600908537	0.6925378095396377	0.009916348124757631	0.8334734608360077	0.8130397546213293	Enantiopus melanogenys	m	d
1133	FISH20210407_c5_r0_Enantiopus-melanogenys_sm	1970-01-06 11:30:00	23.917068242256523	704.5000830978893	0.7990139050468118	0.0	0.9209264714161237	0.9142002995725544	Enantiopus melanogenys	m	d
1134	FISH20210407_c5_r0_Enantiopus-melanogenys_sm	1970-01-06 12:00:00	20.51099325903195	734.4998615035178	0.6484959282034236	0.0	0.8987491531517178	0.9214811231493264	Enantiopus melanogenys	m	d
1135	FISH20210407_c5_r0_Enantiopus-melanogenys_sm	1970-01-06 12:30:00	24.91642927367117	764.4995845105534	0.7810647609550717	0.0	0.9206278463912411	0.9374025578321579	Enantiopus melanogenys	m	d
1136	FISH20210407_c5_r0_Enantiopus-melanogenys_sm	1970-01-06 13:00:00	25.22796092018174	794.4993629161819	0.7726995734308348	0.0	0.8664142279744417	0.9337947794300618	Enantiopus melanogenys	m	d
1137	FISH20210407_c5_r0_Enantiopus-melanogenys_sm	1970-01-06 13:30:00	30.835633585020062	824.499944604476	0.8761910037668956	0.0	0.8118569653251855	0.9384456250072503	Enantiopus melanogenys	m	d
1138	FISH20210407_c5_r0_Enantiopus-melanogenys_sm	1970-01-06 14:00:00	20.756731754092943	854.5005262866323	0.6091075286687718	0.0	0.7964125970746412	0.9435884649229878	Enantiopus melanogenys	m	d
1139	FISH20210407_c5_r0_Enantiopus-melanogenys_sm	1970-01-06 14:30:00	24.553539930336857	884.5003046922608	0.7840562849703617	0.0	0.8515722269403483	0.9436708434450873	Enantiopus melanogenys	m	d
1140	FISH20210407_c5_r0_Enantiopus-melanogenys_sm	1970-01-06 15:00:00	25.13611311890094	914.5000276992964	0.7558584011966096	0.0	0.8846399609461318	0.9156415065193986	Enantiopus melanogenys	m	d
1141	FISH20210407_c5_r0_Enantiopus-melanogenys_sm	1970-01-06 15:30:00	20.322236159621788	944.4997507063321	0.556257271065315	0.004321090244307795	0.8008455702084097	0.7477890793050312	Enantiopus melanogenys	m	d
1142	FISH20210407_c5_r0_Enantiopus-melanogenys_sm	1970-01-06 16:00:00	20.80257682034087	974.4995291119606	0.5984156002437538	0.0	0.817455672797303	0.8523280737107318	Enantiopus melanogenys	m	d
1143	FISH20210407_c5_r0_Enantiopus-melanogenys_sm	1970-01-06 16:30:00	16.28561991855517	1004.5001107910481	0.4402282295590516	0.13854420562818523	0.5668396406331264	0.8180885180906321	Enantiopus melanogenys	m	d
1144	FISH20210407_c5_r0_Enantiopus-melanogenys_sm	1970-01-06 17:00:00	13.596231295808774	1034.5006924824108	0.3179879231067531	0.23383746052850257	0.30825053840506805	0.49102515315951967	Enantiopus melanogenys	m	d
1145	FISH20210407_c5_r0_Enantiopus-melanogenys_sm	1970-01-06 17:30:00	15.854362944839977	1064.5004708880394	0.35665614093402026	0.21943382638080994	0.20904500327774905	0.46302418720152067	Enantiopus melanogenys	m	d
1146	FISH20210407_c5_r0_Enantiopus-melanogenys_sm	1970-01-06 18:00:00	21.59550348018105	1095.291047891692	0.5149400608337806	0.0	0.36703878588398403	0.6537308498079895	Enantiopus melanogenys	m	d
1147	FISH20210407_c5_r0_Enantiopus-melanogenys_sm	1970-01-06 18:30:00	23.598102154275733	1124.499362916182	0.5561464738795635	0.015456207412331727	0.6892189086802453	0.5859430299430616	Enantiopus melanogenys	m	d
1148	FISH20210407_c5_r0_Enantiopus-melanogenys_sm	1970-01-06 19:00:00	8.932415775415022	1154.499944604476	0.1961001551074673	0.4131952138267228	0.24838422508587663	0.7888970003763078	Enantiopus melanogenys	m	n
1149	FISH20210407_c5_r0_Enantiopus-melanogenys_sm	1970-01-06 19:30:00	20.595721391174244	1184.5005262866323	0.4152124536036785	0.14237438369065425	0.19355684068750076	0.9177826625267059	Enantiopus melanogenys	m	n
1150	FISH20210407_c5_r0_Enantiopus-melanogenys_sm	1970-01-06 20:00:00	36.70914538339989	1214.500304692261	0.8442191568334164	0.0	0.371870123769691	0.9250565307466724	Enantiopus melanogenys	m	n
1151	FISH20210407_c5_r0_Enantiopus-melanogenys_sm	1970-01-06 20:30:00	41.35754749478902	1244.5000276992964	0.9516370284194782	0.0	0.5152408165290918	0.9313801042548815	Enantiopus melanogenys	m	n
1152	FISH20210407_c5_r0_Enantiopus-melanogenys_sm	1970-01-06 21:00:00	39.64089760541566	1274.499806104925	0.9297545842335605	0.0	0.4941721113096137	0.9349066533710104	Enantiopus melanogenys	m	n
1153	FISH20210407_c5_r0_Enantiopus-melanogenys_sm	1970-01-06 21:30:00	40.49634063411529	1304.4995291119606	0.8670987756910975	0.016564179269846546	0.5822794616641783	0.9189910443338319	Enantiopus melanogenys	m	n
1154	FISH20210407_c5_r0_Enantiopus-melanogenys_sm	1970-01-06 22:00:00	40.97462190249049	1334.4993075175892	0.9304747659409451	0.0	0.675027742576589	0.9314790303136127	Enantiopus melanogenys	m	n
1155	FISH20210407_c5_r0_Enantiopus-melanogenys_sm	1970-01-06 22:30:00	37.97154265464066	1364.499889208952	0.906215377797474	0.0	0.6984523731211716	0.9311299818601528	Enantiopus melanogenys	m	n
1156	FISH20210407_c5_r0_Enantiopus-melanogenys_sm	1970-01-06 23:00:00	36.86269818287818	1394.5004708880394	0.8187912027034513	0.0	0.7640067695926357	0.9332807761166863	Enantiopus melanogenys	m	n
1157	FISH20210407_c5_r0_Enantiopus-melanogenys_sm	1970-01-06 23:30:00	35.65231579489586	1424.500249293668	0.8046645615201374	0.0	0.7938459657192977	0.9327215959592232	Enantiopus melanogenys	m	n
1158	FISH20210407_c5_r0_Enantiopus-melanogenys_sm	1970-01-07 00:00:00	29.374768466564383	14.499972300703561	0.8241648662123982	0.0	0.7244013115321084	0.9346832660626239	Enantiopus melanogenys	m	n
1159	FISH20210407_c5_r0_Enantiopus-melanogenys_sm	1970-01-07 00:30:00	38.356430276791144	44.49975070633206	0.7563015899396155	0.0	0.8179990196565031	0.9348102499267957	Enantiopus melanogenys	m	n
1160	FISH20210407_c5_r0_Enantiopus-melanogenys_sm	1970-01-07 01:00:00	31.024349580045854	74.49947371336768	0.7312060273669049	0.0	0.761506605128067	0.9392033143746908	Enantiopus melanogenys	m	n
1161	FISH20210407_c5_r0_Enantiopus-melanogenys_sm	1970-01-07 01:30:00	31.43849348270012	104.50011079104809	0.6051407046310658	0.0	0.8319754605571263	0.9359598207025742	Enantiopus melanogenys	m	n
1162	FISH20210407_c5_r0_Enantiopus-melanogenys_sm	1970-01-07 02:00:00	31.124456946515792	134.50063708381808	0.6118220597196831	0.0	0.8188780803925869	0.9365956014836071	Enantiopus melanogenys	m	n
1163	FISH20210407_c5_r0_Enantiopus-melanogenys_sm	1970-01-07 02:30:00	44.736540511287004	164.50047088803944	0.8243310619910255	0.0	0.7287338651598241	0.935773025809589	Enantiopus melanogenys	m	n
1164	FISH20210407_c5_r0_Enantiopus-melanogenys_sm	1970-01-07 03:00:00	47.39528661263869	194.50013849648218	0.8991191623732757	0.0	0.6611685727245	0.9394686010888075	Enantiopus melanogenys	m	n
1165	FISH20210407_c5_r0_Enantiopus-melanogenys_sm	1970-01-07 03:30:00	36.01010886127912	224.49997230070358	0.8139715251232619	0.0	0.682852397456948	0.9393404685955179	Enantiopus melanogenys	m	n
1166	FISH20210407_c5_r0_Enantiopus-melanogenys_sm	1970-01-07 04:00:00	41.37561641454686	254.4996399091463	0.8258268239986705	0.0	0.6777534296473812	0.9381055155357017	Enantiopus melanogenys	m	n
1167	FISH20210407_c5_r0_Enantiopus-melanogenys_sm	1970-01-07 04:30:00	42.75091762298569	284.4994737133677	0.8981219877015124	0.0	0.6080828694182102	0.9356493073692016	Enantiopus melanogenys	m	n
1168	FISH20210407_c5_r0_Enantiopus-melanogenys_sm	1970-01-07 05:00:00	53.78881401302788	314.5	0.8899290937292267	0.0	0.47670658446329917	0.9356500764888144	Enantiopus melanogenys	m	n
1169	FISH20210407_c5_r0_Enantiopus-melanogenys_sm	1970-01-07 05:30:00	49.95643843110296	344.50063708381805	0.875962550551216	0.0	0.5005309753153089	0.9388149471558933	Enantiopus melanogenys	m	n
1170	FISH20210407_c5_r0_Enantiopus-melanogenys_sm	1970-01-07 06:00:00	50.73819293752855	374.5003600908537	0.8811700182815356	0.0	0.530693561529374	0.938929096835862	Enantiopus melanogenys	m	n
1171	FISH20210407_c5_r0_Enantiopus-melanogenys_sm	1970-01-07 06:30:00	44.85124650878155	404.5001384964822	0.8320868649936292	0.0	0.3796115000553994	0.9415791610718606	Enantiopus melanogenys	m	n
1172	FISH20210407_c5_r0_Enantiopus-melanogenys_sm	1970-01-07 07:00:00	29.443051190633287	434.4998615035178	0.5732646390781674	0.025372555537089357	0.5668113530363625	0.7432549912031139	Enantiopus melanogenys	m	d
1173	FISH20210407_c5_r0_Enantiopus-melanogenys_sm	1970-01-07 07:30:00	22.83942204526938	464.4996399091463	0.5516591878566285	0.03811423189850978	0.8542150674758957	0.698412956006394	Enantiopus melanogenys	m	d
1174	FISH20210407_c5_r0_Enantiopus-melanogenys_sm	1970-01-07 08:00:00	22.646937734944718	494.49936291618195	0.548113677912581	0.0	0.9500020125270058	0.667893679548165	Enantiopus melanogenys	m	d
1175	FISH20210407_c5_r0_Enantiopus-melanogenys_sm	1970-01-07 08:30:00	24.96191585195753	524.5	0.6715599379570131	0.0	0.949080549708251	0.5655282886476005	Enantiopus melanogenys	m	d
1176	FISH20210407_c5_r0_Enantiopus-melanogenys_sm	1970-01-07 09:00:00	24.341770311401643	554.5005262866323	0.664450722951637	0.0	0.9273210134941692	0.6639861826676209	Enantiopus melanogenys	m	d
1177	FISH20210407_c5_r0_Enantiopus-melanogenys_sm	1970-01-07 09:30:00	24.063641345324946	584.5003600908537	0.6878843277380755	0.011744501689657082	0.9123087233740531	0.6391273446575084	Enantiopus melanogenys	m	d
1178	FISH20210407_c5_r0_Enantiopus-melanogenys_sm	1970-01-07 10:00:00	23.405550004325367	614.5000276992964	0.7402913965985264	0.0	0.9314466938581418	0.28264359337256867	Enantiopus melanogenys	m	d
1179	FISH20210407_c5_r0_Enantiopus-melanogenys_sm	1970-01-07 10:30:00	19.632556382033485	644.4998615035178	0.5824608054955405	0.0	0.9147101770356881	0.2450120003415753	Enantiopus melanogenys	m	d
1180	FISH20210407_c5_r0_Enantiopus-melanogenys_sm	1970-01-07 11:00:00	17.038734918017926	674.4995291119606	0.5263974295052906	0.0	0.9446462381470077	0.10989665634318278	Enantiopus melanogenys	m	d
1181	FISH20210407_c5_r0_Enantiopus-melanogenys_sm	1970-01-07 11:30:00	19.660945557980153	704.4993629161819	0.6783003711705723	0.0	0.9274266531286339	0.11346676040460306	Enantiopus melanogenys	m	d
1182	FISH20210407_c5_r0_Enantiopus-melanogenys_sm	1970-01-07 12:00:00	21.098196991603995	734.4998892089519	0.6812541546643032	0.0	0.9382355414797134	0.13460424844101132	Enantiopus melanogenys	m	d
1183	FISH20210407_c5_r0_Enantiopus-melanogenys_sm	1970-01-07 12:30:00	20.673655789300966	764.5005262866323	0.6457259985596366	0.0	0.9355371730328862	0.2545657948422981	Enantiopus melanogenys	m	d
1184	FISH20210407_c5_r0_Enantiopus-melanogenys_sm	1970-01-07 13:00:00	20.892535508385972	794.5002492936679	0.7302642512880173	0.0	0.9154265821491908	0.162540213442856	Enantiopus melanogenys	m	d
1185	FISH20210407_c5_r0_Enantiopus-melanogenys_sm	1970-01-07 13:30:00	22.730824310466666	824.5000276992964	0.8108692039222204	0.0	0.9168028548741546	0.10292154482053983	Enantiopus melanogenys	m	d
1186	FISH20210407_c5_r0_Enantiopus-melanogenys_sm	1970-01-07 14:00:00	21.78154541905079	854.4997507063321	0.7944158218381253	0.0	0.9179502838023782	0.10530692689056448	Enantiopus melanogenys	m	d
1187	FISH20210407_c5_r0_Enantiopus-melanogenys_sm	1970-01-07 14:30:00	21.531686199454633	884.4995291119606	0.7901501301866932	0.0	0.9198952577073333	0.11199053629355334	Enantiopus melanogenys	m	d
1188	FISH20210407_c5_r0_Enantiopus-melanogenys_sm	1970-01-07 15:00:00	21.48316671195591	914.5001107910481	0.788001329492577	0.0	0.918714858464435	0.11560727123407138	Enantiopus melanogenys	m	d
1189	FISH20210407_c5_r0_Enantiopus-melanogenys_sm	1970-01-07 15:30:00	23.091587865815235	944.500692482411	0.7894299484793086	0.0	0.9213388310666065	0.15019490082332862	Enantiopus melanogenys	m	d
1190	FISH20210407_c5_r0_Enantiopus-melanogenys_sm	1970-01-07 16:00:00	23.213412208971043	974.5004708880394	0.8540801063652983	0.0	0.895376835943994	0.14730103881155512	Enantiopus melanogenys	m	d
1191	FISH20210407_c5_r0_Enantiopus-melanogenys_sm	1970-01-07 16:30:00	24.731134863888098	1004.5001938950751	0.8414492271896293	0.0	0.8701591151459708	0.3300490981021095	Enantiopus melanogenys	m	d
1192	FISH20210407_c5_r0_Enantiopus-melanogenys_sm	1970-01-07 17:00:00	24.975555369788754	1034.4999723007036	0.8755193618082101	0.0	0.8785004985873334	0.19172763259828962	Enantiopus melanogenys	m	d
1193	FISH20210407_c5_r0_Enantiopus-melanogenys_sm	1970-01-07 17:30:00	24.533021128810137	1064.499695307739	0.7999556811256994	0.0	0.8739022711114842	0.3445180509280073	Enantiopus melanogenys	m	d
1194	FISH20210407_c5_r0_Enantiopus-melanogenys_sm	1970-01-07 18:00:00	30.123505121278818	1094.4994737133677	0.7811755581408232	0.0	0.8875114620265696	0.6085997357135335	Enantiopus melanogenys	m	d
1195	FISH20210407_c5_r0_Enantiopus-melanogenys_sm	1970-01-07 18:30:00	31.184115923585242	1124.500055395524	0.7137713272767561	0.0	0.7985419456047274	0.7341899787738624	Enantiopus melanogenys	m	d
1196	FISH20210407_c5_r0_Enantiopus-melanogenys_sm	1970-01-07 19:00:00	31.95464044788555	1154.500637083818	0.5630712979890311	0.02138385685003601	0.38516192691309525	0.7767111899881666	Enantiopus melanogenys	m	n
1197	FISH20210407_c5_r0_Enantiopus-melanogenys_sm	1970-01-07 19:30:00	47.830731924174245	1184.5003600908537	0.8543570993296771	0.0	0.4972972267233585	0.9289748270552737	Enantiopus melanogenys	m	n
1198	FISH20210407_c5_r0_Enantiopus-melanogenys_sm	1970-01-07 20:00:00	47.88606999728525	1214.5001384964821	0.9226081657525899	0.0	0.5441070900965753	0.9272667037749409	Enantiopus melanogenys	m	n
1199	FISH20210407_c5_r0_Enantiopus-melanogenys_sm	1970-01-07 20:30:00	46.87981497623812	1244.4998615035179	0.9159603346075009	0.0	0.580703992045687	0.9259356536550485	Enantiopus melanogenys	m	n
1200	FISH20210407_c5_r0_Enantiopus-melanogenys_sm	1970-01-07 21:00:00	43.52323641213708	1274.4996399091463	0.9196166417372998	0.0	0.5422494338956315	0.9298321862307397	Enantiopus melanogenys	m	n
1201	FISH20210407_c5_r0_Enantiopus-melanogenys_sm	1970-01-07 21:30:00	46.08491480213513	1304.499362916182	0.9058777907041161	0.0	0.5581269014412896	0.9270859438821142	Enantiopus melanogenys	m	n
1202	FISH20210407_c5_r0_Enantiopus-melanogenys_sm	1970-01-07 22:00:00	42.409918279038216	1334.5	0.8874362951473521	0.0	0.6224721464380669	0.930526099205466	Enantiopus melanogenys	m	n
1203	FISH20210407_c5_r0_Enantiopus-melanogenys_sm	1970-01-07 22:30:00	41.908928107482794	1364.5005262866323	0.9261536756966373	0.0	0.5621043112223689	0.9343695947900864	Enantiopus melanogenys	m	n
1204	FISH20210407_c5_r0_Enantiopus-melanogenys_sm	1970-01-07 23:00:00	44.867691283387856	1394.5003600908537	0.9242147249459863	0.0	0.5416041268489272	0.9353506115389099	Enantiopus melanogenys	m	n
1205	FISH20210407_c5_r0_Enantiopus-melanogenys_sm	1970-01-07 23:30:00	38.02326413599806	1424.5000276992964	0.7851088582350009	0.016508780676970806	0.43255401651340214	0.9007658415793728	Enantiopus melanogenys	m	n
1206	FISH20210407_c5_r0_Enantiopus-melanogenys_sm	1970-01-08 00:00:00	35.10624256411614	14.49986150351781	0.8766273336657249	0.0	0.47428632474193455	0.9246521979611796	Enantiopus melanogenys	m	n
1207	FISH20210407_c5_r0_Enantiopus-melanogenys_sm	1970-01-08 00:30:00	38.416390419810945	44.499529111960555	0.889646002991524	0.0	0.5259561883690622	0.9201158336213181	Enantiopus melanogenys	m	n
1208	FISH20210407_c5_r0_Enantiopus-melanogenys_sm	1970-01-08 01:00:00	42.64624486862453	74.49936291618192	0.8839953465181984	0.0	0.5097207218436625	0.9246288404195319	Enantiopus melanogenys	m	n
1209	FISH20210407_c5_r0_Enantiopus-melanogenys_sm	1970-01-08 01:30:00	31.521334758012692	104.49994460447596	0.8837247950365611	0.0	0.41341665166370917	0.9214244167642702	Enantiopus melanogenys	m	n
1210	FISH20210407_c5_r0_Enantiopus-melanogenys_sm	1970-01-08 02:00:00	28.005387843771114	134.50052628663232	0.8286521522353332	0.0	0.3019344496149792	0.9011391775331583	Enantiopus melanogenys	m	n
1211	FISH20210407_c5_r0_Enantiopus-melanogenys_sm	1970-01-08 02:30:00	29.700953015933877	164.5003046922608	0.8658246080549554	0.0	0.39807528120556485	0.9014136423871173	Enantiopus melanogenys	m	n
1212	FISH20210407_c5_r0_Enantiopus-melanogenys_sm	1970-01-08 03:00:00	25.71535116802382	194.50002769929642	0.8049969530773918	0.0	0.31141172061104444	0.9021851007682731	Enantiopus melanogenys	m	n
1213	FISH20210407_c5_r0_Enantiopus-melanogenys_sm	1970-01-08 03:30:00	23.99782817433904	224.49980610492494	0.8328070467010138	0.0	0.27302164988550953	0.8906097626390183	Enantiopus melanogenys	m	n
1214	FISH20210407_c5_r0_Enantiopus-melanogenys_sm	1970-01-08 04:00:00	36.04363377128357	254.49952911196056	0.8785662844163759	0.0	0.4353126211844202	0.8976309846968082	Enantiopus melanogenys	m	n
1215	FISH20210407_c5_r0_Enantiopus-melanogenys_sm	1970-01-08 04:30:00	30.709942926155158	284.49930751758905	0.9122486288848263	0.0	0.47532843863682867	0.9095592140610329	Enantiopus melanogenys	m	n
1216	FISH20210407_c5_r0_Enantiopus-melanogenys_sm	1970-01-08 05:00:00	29.437492023547513	314.4998892089519	0.9165743407932639	0.0	0.41127375371611624	0.9050855399217026	Enantiopus melanogenys	m	n
1217	FISH20210407_c5_r0_Enantiopus-melanogenys_sm	1970-01-08 05:30:00	41.539399966325966	344.50047088803944	0.923660739017229	0.0	0.452138609299115	0.9154724917407887	Enantiopus melanogenys	m	n
1218	FISH20210407_c5_r0_Enantiopus-melanogenys_sm	1970-01-08 06:00:00	41.826062843279715	374.50024929366793	0.9523572101268628	0.0	0.4338743496435996	0.9234413979615056	Enantiopus melanogenys	m	n
1219	FISH20210407_c5_r0_Enantiopus-melanogenys_sm	1970-01-08 06:30:00	40.31571941944081	404.4999723007036	0.9486455044041882	0.0	0.45501937219544464	0.9197354079666549	Enantiopus melanogenys	m	n
1220	FISH20210407_c5_r0_Enantiopus-melanogenys_sm	1970-01-08 07:00:00	15.297410808299436	434.49975070633207	0.28746329843221985	0.11600465348180156	0.48180030871892043	0.38793429883208164	Enantiopus melanogenys	m	d
1221	FISH20210407_c5_r0_Enantiopus-melanogenys_sm	1970-01-08 07:30:00	18.089191101419733	464.4994737133677	0.447177441692981	0.0	0.9533353775991141	0.08517775473899813	Enantiopus melanogenys	m	d
1222	FISH20210407_c5_r0_Enantiopus-melanogenys_sm	1970-01-08 08:00:00	19.17743057554972	494.5001107910481	0.5869155772213606	0.0	0.9403632561488974	0.10043535496220796	Enantiopus melanogenys	m	d
1223	FISH20210407_c5_r0_Enantiopus-melanogenys_sm	1970-01-08 08:30:00	17.79167260387801	510.4308712121212	0.5691287878787878	0.0	0.9452064591224751	0.12355418019480433	Enantiopus melanogenys	m	d
1224	FISH20210407_c6_r0_Enantiopus-melanogenys_sm	1970-01-02 00:00:00	1.6467508681184415	14.500581685225196	0.031189407789042157	0.7953021993241371	0.04785725373267826	0.7459378045419366	Enantiopus melanogenys	m	n
1225	FISH20210407_c6_r0_Enantiopus-melanogenys_sm	1970-01-02 00:30:00	1.0022900511264519	44.500193895075064	0.021771647000166195	0.8354107805661736	0.05490447190448853	0.8543263533902808	Enantiopus melanogenys	m	n
1226	FISH20210407_c6_r0_Enantiopus-melanogenys_sm	1970-01-02 01:00:00	2.112899894413235	74.49975070633207	0.04210293058556313	0.6907096559747382	0.04948728092971801	0.7723844555013356	Enantiopus melanogenys	m	n
1227	FISH20210407_c6_r0_Enantiopus-melanogenys_sm	1970-01-02 01:30:00	2.257463303362923	104.49958451055343	0.029638247188521413	0.8565730430447067	0.03362177429547419	0.5741583396880295	Enantiopus melanogenys	m	n
1228	FISH20210407_c6_r0_Enantiopus-melanogenys_sm	1970-01-02 02:00:00	1.9776426947474384	134.5005816852252	0.018226137056118776	0.9098664893911694	0.024806189159003525	0.3622847162325969	Enantiopus melanogenys	m	n
1229	FISH20210407_c6_r0_Enantiopus-melanogenys_sm	1970-01-02 02:30:00	2.0592953815167627	164.49903041719762	0.02365782037786027	0.8485788686353815	0.028327412654677905	0.49865611378910807	Enantiopus melanogenys	m	n
1230	FISH20210407_c6_r0_Enantiopus-melanogenys_sm	1970-01-02 03:00:00	2.6202576388430376	194.49975070633207	0.0511329012243089	0.7409007811201596	0.047141930176300216	0.7370755949296969	Enantiopus melanogenys	m	n
1231	FISH20210407_c6_r0_Enantiopus-melanogenys_sm	1970-01-02 03:30:00	2.540833334389579	224.49673057741327	0.04211459603236174	0.7459824891942812	0.04165388436059005	0.6467973481381237	Enantiopus melanogenys	m	n
1232	FISH20210407_c6_r0_Enantiopus-melanogenys_sm	1970-01-02 04:00:00	3.253546251256272	254.49983381342787	0.052570352315532906	0.6042543762463993	0.031203115563365028	0.38608975349384045	Enantiopus melanogenys	m	n
1233	FISH20210407_c6_r0_Enantiopus-melanogenys_sm	1970-01-02 04:30:00	2.513407320906229	284.49972299168974	0.03074792243767313	0.7634349030470914	0.023058297123739458	0.38035348608392616	Enantiopus melanogenys	m	n
1234	FISH20210407_c6_r0_Enantiopus-melanogenys_sm	1970-01-02 05:00:00	6.703517282910969	314.4998061049249	0.11622624785330453	0.2706221261979946	0.022589148442135845	0.4324358314073982	Enantiopus melanogenys	m	n
1235	FISH20210407_c6_r0_Enantiopus-melanogenys_sm	1970-01-02 05:30:00	5.75161966896137	344.4994183147748	0.10608830535704393	0.4659021660849814	0.0233145017296174	0.3957160061292966	Enantiopus melanogenys	m	n
1236	FISH20210407_c6_r0_Enantiopus-melanogenys_sm	1970-01-02 06:00:00	3.4780141676513003	374.49983381342787	0.049412807445158434	0.6602038555284733	0.027105727254692576	0.43980541246132604	Enantiopus melanogenys	m	n
1237	FISH20210407_c6_r0_Enantiopus-melanogenys_sm	1970-01-02 06:30:00	3.2870561345645823	404.4991966313923	0.05917225331043271	0.5820267050806139	0.029208481108679518	0.5045334879671296	Enantiopus melanogenys	m	n
1238	FISH20210407_c6_r0_Enantiopus-melanogenys_sm	1970-01-02 07:00:00	18.65846600274936	434.4998061049249	0.28912525621849205	0.5082266910420475	0.12853750770742509	0.5280335607024327	Enantiopus melanogenys	m	d
1239	FISH20210407_c6_r0_Enantiopus-melanogenys_sm	1970-01-02 07:30:00	26.003279258948243	464.498891966759	0.31590027700831025	0.2573961218836565	0.15328582007387187	0.43556465250970444	Enantiopus melanogenys	m	d
1240	FISH20210407_c6_r0_Enantiopus-melanogenys_sm	1970-01-02 08:00:00	3.360494732510872	494.49983381342787	0.07085087524927985	0.5312430755594948	0.025431168358203905	0.32585491895483903	Enantiopus melanogenys	m	d
1241	FISH20210407_c6_r0_Enantiopus-melanogenys_sm	1970-01-02 08:30:00	5.445152885832826	524.5003046922608	0.11461968865990804	0.3687330341809318	0.043950986898115454	0.40115457152150774	Enantiopus melanogenys	m	d
1242	FISH20210407_c6_r0_Enantiopus-melanogenys_sm	1970-01-02 09:00:00	9.79678382546338	554.4999169021107	0.22087418979557918	0.15467287130906876	0.06772885436884847	0.42219544344058274	Enantiopus melanogenys	m	d
1243	FISH20210407_c6_r0_Enantiopus-melanogenys_sm	1970-01-02 09:30:00	6.977172680683063	584.4994737133677	0.1647554152124536	0.21422635865049028	0.04211452746214717	0.3715979408270475	Enantiopus melanogenys	m	d
1244	FISH20210407_c6_r0_Enantiopus-melanogenys_sm	1970-01-02 10:00:00	4.723352288731008	614.4998892089519	0.10131841347219145	0.44499224462663417	0.03781888468673306	0.46373932532162637	Enantiopus melanogenys	m	d
1245	FISH20210407_c6_r0_Enantiopus-melanogenys_sm	1970-01-02 10:30:00	4.153654804576485	644.5003046922608	0.08891474156556424	0.4774804719960113	0.03501958971033645	0.419506878733142	Enantiopus melanogenys	m	d
1246	FISH20210407_c6_r0_Enantiopus-melanogenys_sm	1970-01-02 11:00:00	4.412317961877634	674.4999169021107	0.09556257271065315	0.48119217771868594	0.039002098172732175	0.43006598469934454	Enantiopus melanogenys	m	d
1247	FISH20210407_c6_r0_Enantiopus-melanogenys_sm	1970-01-02 11:30:00	4.0083140572234495	704.4994737133677	0.08204531604897236	0.5073403135560357	0.026872705552092015	0.37961402218323387	Enantiopus melanogenys	m	d
1248	FISH20210407_c6_r0_Enantiopus-melanogenys_sm	1970-01-02 12:00:00	17.97912277469071	734.4998892089519	0.3093840017726568	0.4010635940615998	0.1962565867393589	0.7458818933888565	Enantiopus melanogenys	m	d
1249	FISH20210407_c6_r0_Enantiopus-melanogenys_sm	1970-01-02 12:30:00	19.97535988219123	764.5003046922608	0.4393108415046258	0.14087862168300924	0.17209426263832206	0.53382500536717	Enantiopus melanogenys	m	d
1250	FISH20210407_c6_r0_Enantiopus-melanogenys_sm	1970-01-02 13:00:00	16.0393451500609	794.4999169021107	0.3785939837128137	0.024707772422580467	0.08780259906957708	0.5616678521314086	Enantiopus melanogenys	m	d
1251	FISH20210407_c6_r0_Enantiopus-melanogenys_sm	1970-01-02 13:30:00	21.632950625897205	824.4995291119606	0.4492271896293834	0.04697800675862833	0.15346710135548447	0.4959969595541364	Enantiopus melanogenys	m	d
1252	FISH20210407_c6_r0_Enantiopus-melanogenys_sm	1970-01-02 14:00:00	23.186309531849975	854.499944604476	0.5624307555949479	0.02952581431420341	0.16273242222453038	0.3918320222127708	Enantiopus melanogenys	m	d
1253	FISH20210407_c6_r0_Enantiopus-melanogenys_sm	1970-01-02 14:30:00	9.34021048698989	884.5004154894466	0.20231566118220598	0.41964434103373777	0.14839983084231392	0.730892480275472	Enantiopus melanogenys	m	d
1254	FISH20210407_c6_r0_Enantiopus-melanogenys_sm	1970-01-02 15:00:00	14.328019757938312	914.4999723007036	0.3026979114730486	0.18724724392000444	0.126182401473366	0.45764657385976587	Enantiopus melanogenys	m	d
1255	FISH20210407_c6_r0_Enantiopus-melanogenys_sm	1970-01-02 15:30:00	21.36298215145392	944.4995291119606	0.45399146861669715	0.11810980001107972	0.13344898083435228	0.419308567423151	Enantiopus melanogenys	m	d
1256	FISH20210407_c6_r0_Enantiopus-melanogenys_sm	1970-01-02 16:00:00	19.167976624184615	974.499944604476	0.38178595169510304	0.1383226235320186	0.10818267892440643	0.38556167931055024	Enantiopus melanogenys	m	d
1257	FISH20210407_c6_r0_Enantiopus-melanogenys_sm	1970-01-02 16:30:00	14.463218835631283	1004.5004154894466	0.3426402969364578	0.14819123594260705	0.07825323143439876	0.34405635987865685	Enantiopus melanogenys	m	d
1258	FISH20210407_c6_r0_Enantiopus-melanogenys_sm	1970-01-02 17:00:00	13.837541811235814	1034.4999723007036	0.3020885269514154	0.171514043543294	0.05697286887216177	0.33553474260421845	Enantiopus melanogenys	m	d
1259	FISH20210407_c6_r0_Enantiopus-melanogenys_sm	1970-01-02 17:30:00	21.323401260251295	1064.4995291119606	0.3147748047199601	0.34607500969475374	0.1565074893490906	0.4295006227729787	Enantiopus melanogenys	m	d
1260	FISH20210407_c6_r0_Enantiopus-melanogenys_sm	1970-01-02 18:00:00	9.242315596651444	1094.499944604476	0.20463106580988255	0.19875914026146688	0.054252433093647114	0.3984426758620456	Enantiopus melanogenys	m	d
1261	FISH20210407_c6_r0_Enantiopus-melanogenys_sm	1970-01-02 18:30:00	34.47430636053041	1124.5004154894466	0.5480028807268296	0.05285025760345687	0.30858990835096173	0.3138127363209805	Enantiopus melanogenys	m	d
1262	FISH20210407_c6_r0_Enantiopus-melanogenys_sm	1970-01-02 19:00:00	8.718670387811326	1154.4999723007036	0.09872029250457039	0.5725998559636585	0.04690192184535081	0.4325825678013507	Enantiopus melanogenys	m	n
1263	FISH20210407_c6_r0_Enantiopus-melanogenys_sm	1970-01-02 19:30:00	1.6821625754145217	1184.4995291119606	0.023876793529444353	0.8456595202481857	0.034903699301759024	0.6092045181326119	Enantiopus melanogenys	m	n
1264	FISH20210407_c6_r0_Enantiopus-melanogenys_sm	1970-01-02 20:00:00	1.7109425469010118	1214.5	0.029913582982495013	0.857855085309107	0.03706477687748034	0.671970233765663	Enantiopus melanogenys	m	n
1265	FISH20210407_c6_r0_Enantiopus-melanogenys_sm	1970-01-02 20:30:00	3.829216908724892	1244.5004708880394	0.05683895629051022	0.6760290288626669	0.03858131961015325	0.6117553689816825	Enantiopus melanogenys	m	n
1266	FISH20210407_c6_r0_Enantiopus-melanogenys_sm	1970-01-02 21:00:00	1.2035906983893279	1274.5000276992964	0.01667497645559803	0.9604454046867209	0.03753039184828053	0.708036949463956	Enantiopus melanogenys	m	n
1267	FISH20210407_c6_r0_Enantiopus-melanogenys_sm	1970-01-02 21:30:00	3.4366913002310007	1304.4995845105534	0.05213007589607224	0.6442856351448674	0.028835398556831416	0.5476284510849843	Enantiopus melanogenys	m	n
1268	FISH20210407_c6_r0_Enantiopus-melanogenys_sm	1970-01-02 22:00:00	2.293693184304176	1334.500055395524	0.019333037890538446	0.8482162641258586	0.03522567682047594	0.6154586939445867	Enantiopus melanogenys	m	n
1269	FISH20210407_c6_r0_Enantiopus-melanogenys_sm	1970-01-02 22:30:00	0.6595678747346606	1364.5004708880394	0.005262866323195391	0.9685889978394548	0.04164156295494651	0.8195742179310017	Enantiopus melanogenys	m	n
1270	FISH20210407_c6_r0_Enantiopus-melanogenys_sm	1970-01-02 23:00:00	1.06469123251749	1394.5000276992964	0.016397983491219324	0.9240485291673591	0.041210127803059014	0.7663444995317674	Enantiopus melanogenys	m	n
1271	FISH20210407_c6_r0_Enantiopus-melanogenys_sm	1970-01-02 23:30:00	0.6604246264381448	1424.4995845105534	0.005096670544568168	1.0	0.04108107337243826	0.7425839815555243	Enantiopus melanogenys	m	n
1272	FISH20210407_c6_r0_Enantiopus-melanogenys_sm	1970-01-03 00:00:00	1.7308333455697094	14.500055395524042	0.023875470861954354	0.8315422113893197	0.04337062097207258	0.7547423264063533	Enantiopus melanogenys	m	n
1273	FISH20210407_c6_r0_Enantiopus-melanogenys_sm	1970-01-03 00:30:00	1.1165301563923535	44.500470888039445	0.02027588499252119	0.8656584122763282	0.0393862055309758	0.7287316500546294	Enantiopus melanogenys	m	n
1274	FISH20210407_c6_r0_Enantiopus-melanogenys_sm	1970-01-03 01:00:00	1.6205935750943117	74.50002769929644	0.03451332336158661	0.7237272173286798	0.04078362915947108	0.7416498081090807	Enantiopus melanogenys	m	n
1275	FISH20210407_c6_r0_Enantiopus-melanogenys_sm	1970-01-03 01:30:00	1.1657476146430301	104.49958451055343	0.018946318763503407	0.9181762783225306	0.03988922005284697	0.7270968604987073	Enantiopus melanogenys	m	n
1276	FISH20210407_c6_r0_Enantiopus-melanogenys_sm	1970-01-03 02:00:00	0.5961451467657825	134.50005539552404	0.007478395745623753	0.9601706182140483	0.04066693546946145	0.7558227068210551	Enantiopus melanogenys	m	n
1277	FISH20210407_c6_r0_Enantiopus-melanogenys_sm	1970-01-03 02:30:00	0.5880299002967291	164.50047088803944	0.006204642402082987	0.927926430668661	0.0417379815808579	0.762858469005292	Enantiopus melanogenys	m	n
1278	FISH20210407_c6_r0_Enantiopus-melanogenys_sm	1970-01-03 03:00:00	1.4314921230883915	194.5000830978893	0.017505955348734142	0.8788986759736303	0.03684092619238814	0.6999357857077753	Enantiopus melanogenys	m	n
1279	FISH20210407_c6_r0_Enantiopus-melanogenys_sm	1970-01-03 03:30:00	0.5866015092154487	224.4996953077392	0.0029361254224142706	1.0	0.04334834110208503	0.7738464528772269	Enantiopus melanogenys	m	n
1280	FISH20210407_c6_r0_Enantiopus-melanogenys_sm	1970-01-03 04:00:00	2.8589263288040656	254.5001107910481	0.04786173277199202	0.5905162862840683	0.03282987917037514	0.5633917086260527	Enantiopus melanogenys	m	n
1281	FISH20210407_c6_r0_Enantiopus-melanogenys_sm	1970-01-03 04:30:00	1.3416825284346123	284.5005262866323	0.01512381585507728	0.8704226912636419	0.04018450944077062	0.7922921718434103	Enantiopus melanogenys	m	n
1282	FISH20210407_c6_r0_Enantiopus-melanogenys_sm	1970-01-03 05:00:00	2.6885594728790143	314.50008309788933	0.0416597418425572	0.630879175668938	0.04240836724049848	0.8008810221023973	Enantiopus melanogenys	m	n
1283	FISH20210407_c6_r0_Enantiopus-melanogenys_sm	1970-01-03 05:30:00	1.9993487461605082	344.49969530773916	0.030413827488781783	0.7230070356212952	0.03838009812996019	0.6597109848142723	Enantiopus melanogenys	m	n
1284	FISH20210407_c6_r0_Enantiopus-melanogenys_sm	1970-01-03 06:00:00	1.3440630142778554	374.5001107910481	0.024318635054287614	0.8296587635719034	0.03983392625609831	0.7678829161098665	Enantiopus melanogenys	m	n
1285	FISH20210407_c6_r0_Enantiopus-melanogenys_sm	1970-01-03 06:30:00	3.3244797820944045	404.5005262866323	0.0624896127638358	0.47953021993241374	0.03281226529547968	0.6450453952617062	Enantiopus melanogenys	m	n
1286	FISH20210407_c6_r0_Enantiopus-melanogenys_sm	1970-01-03 07:00:00	33.62793445348344	434.50008309788933	0.3884549332446956	0.3143870145698299	0.16224782572277746	0.5328004950208002	Enantiopus melanogenys	m	d
1287	FISH20210407_c6_r0_Enantiopus-melanogenys_sm	1970-01-03 07:30:00	16.719710009126192	464.49969530773916	0.3284028585673924	0.06747548612265249	0.09645443520586501	0.45058272220187984	Enantiopus melanogenys	m	d
1288	FISH20210407_c6_r0_Enantiopus-melanogenys_sm	1970-01-03 08:00:00	18.811484450361437	494.5001107910481	0.3731442499446045	0.10142920452027476	0.11699413230551182	0.46020943979976275	Enantiopus melanogenys	m	d
1289	FISH20210407_c6_r0_Enantiopus-melanogenys_sm	1970-01-03 08:30:00	13.901759547736068	524.5005262866323	0.26342030912414827	0.3645227411223755	0.09505646307644601	0.53955523818291	Enantiopus melanogenys	m	d
1290	FISH20210407_c6_r0_Enantiopus-melanogenys_sm	1970-01-03 09:00:00	14.456394582222249	554.5001938950751	0.2797628940224918	0.14708326408509223	0.09731409286136865	0.49271058494931574	Enantiopus melanogenys	m	d
1291	FISH20210407_c6_r0_Enantiopus-melanogenys_sm	1970-01-03 09:30:00	17.4708430847547	584.4997507063321	0.3227522020940668	0.18636086643399258	0.13187309851380616	0.43827794564128025	Enantiopus melanogenys	m	d
1292	FISH20210407_c6_r0_Enantiopus-melanogenys_sm	1970-01-03 10:00:00	11.963804038510917	614.5001661865721	0.19421670729005097	0.4082650121870153	0.11531412788012885	0.43348238511772796	Enantiopus melanogenys	m	d
1293	FISH20210407_c6_r0_Enantiopus-melanogenys_sm	1970-01-03 10:30:00	37.24089207850232	644.5005816852251	0.47382416486621237	0.2795966982438646	0.3209790945143177	0.3926543813718453	Enantiopus melanogenys	m	d
1294	FISH20210407_c6_r0_Enantiopus-melanogenys_sm	1970-01-03 11:00:00	24.13605315304859	674.5001938950751	0.3802005429062102	0.11816519860395545	0.1930549283708778	0.2746772361144515	Enantiopus melanogenys	m	d
1295	FISH20210407_c6_r0_Enantiopus-melanogenys_sm	1970-01-03 11:30:00	16.85709567903257	704.4997507063321	0.2845825716026813	0.19672040330175614	0.14645264474210107	0.1698001530700562	Enantiopus melanogenys	m	d
1296	FISH20210407_c6_r0_Enantiopus-melanogenys_sm	1970-01-03 12:00:00	55.68870261808728	734.5001661865721	0.7643474407267893	0.0	0.5057655222646137	0.2180149262708513	Enantiopus melanogenys	m	d
1297	FISH20210407_c6_r0_Enantiopus-melanogenys_sm	1970-01-03 12:30:00	23.906608825854484	764.5005816852251	0.399700847598471	0.05584178161874689	0.20279697073911848	0.3573884533121037	Enantiopus melanogenys	m	d
1298	FISH20210407_c6_r0_Enantiopus-melanogenys_sm	1970-01-03 13:00:00	33.73654456509289	794.5001938950751	0.5126031798792311	0.2340036563071298	0.3084795029515968	0.383158246388008	Enantiopus melanogenys	m	d
1299	FISH20210407_c6_r0_Enantiopus-melanogenys_sm	1970-01-03 13:30:00	40.945249003593204	824.4997507063321	0.6578028918065482	0.0	0.35266168298730244	0.3245436002857901	Enantiopus melanogenys	m	d
1300	FISH20210407_c6_r0_Enantiopus-melanogenys_sm	1970-01-03 14:00:00	34.129768203734685	854.5001661865721	0.5638156436959894	0.03174163527586971	0.26044389757579445	0.3702472205533324	Enantiopus melanogenys	m	d
1301	FISH20210407_c6_r0_Enantiopus-melanogenys_sm	1970-01-03 14:30:00	15.945607878233197	884.5005816852251	0.2431998227245028	0.31361143426956956	0.14054384022882785	0.18898810696747348	Enantiopus melanogenys	m	d
1302	FISH20210407_c6_r0_Enantiopus-melanogenys_sm	1970-01-03 15:00:00	3.879902590213636	914.5001938950751	0.06542573818625007	0.5767547504293391	0.0330069047646496	0.4991125324306748	Enantiopus melanogenys	m	d
1303	FISH20210407_c6_r0_Enantiopus-melanogenys_sm	1970-01-03 15:30:00	13.587684771711192	944.4997507063321	0.2663564345465625	0.23151071962772146	0.0838425968478332	0.531277648635526	Enantiopus melanogenys	m	d
1304	FISH20210407_c6_r0_Enantiopus-melanogenys_sm	1970-01-03 16:00:00	25.429165099350204	974.5001661865721	0.4782295590516286	0.20540660314646578	0.24543468797195236	0.1950260912359251	Enantiopus melanogenys	m	d
1305	FISH20210407_c6_r0_Enantiopus-melanogenys_sm	1970-01-03 16:30:00	24.481017948798	1004.5005816852251	0.38258268239986704	0.1571658079884771	0.20244275668099446	0.3559043468106257	Enantiopus melanogenys	m	d
1306	FISH20210407_c6_r0_Enantiopus-melanogenys_sm	1970-01-03 17:00:00	48.13931914797977	1034.500249293668	0.6140934020275886	0.058113123926652265	0.4073364897210619	0.3033858658456307	Enantiopus melanogenys	m	d
1307	FISH20210407_c6_r0_Enantiopus-melanogenys_sm	1970-01-03 17:30:00	34.983702768018226	1064.499806104925	0.5776965265082267	0.04936014625228519	0.33471485043516136	0.21407329977330083	Enantiopus melanogenys	m	d
1308	FISH20210407_c6_r0_Enantiopus-melanogenys_sm	1970-01-03 18:00:00	19.679786181283944	1094.4994183147749	0.36053404243532217	0.05246246745332669	0.1661135426679255	0.18667109296392462	Enantiopus melanogenys	m	d
1309	FISH20210407_c6_r0_Enantiopus-melanogenys_sm	1970-01-03 18:30:00	50.546420699133115	1124.4998338134278	0.7113893197429648	0.08597385331265234	0.4579033193750212	0.2082543858609582	Enantiopus melanogenys	m	d
1310	FISH20210407_c6_r0_Enantiopus-melanogenys_sm	1970-01-03 19:00:00	23.521972077036995	1154.500249293668	0.2302365519915794	0.4192565508836076	0.13516480924669058	0.43216330498949385	Enantiopus melanogenys	m	n
1311	FISH20210407_c6_r0_Enantiopus-melanogenys_sm	1970-01-03 19:30:00	3.202540051385592	1184.499806104925	0.0649271508503684	0.4758739128026148	0.05025146024657317	0.7722427726217916	Enantiopus melanogenys	m	n
1312	FISH20210407_c6_r0_Enantiopus-melanogenys_sm	1970-01-03 20:00:00	3.742156310565205	1214.4994183147749	0.0496371392166639	0.6192454711650324	0.0392305096270969	0.630251623092155	Enantiopus melanogenys	m	n
1313	FISH20210407_c6_r0_Enantiopus-melanogenys_sm	1970-01-03 20:30:00	4.940352200636577	1244.4998338134278	0.059328606248615114	0.6188787945933969	0.03974867826437023	0.6110679698048475	Enantiopus melanogenys	m	n
1314	FISH20210407_c6_r0_Enantiopus-melanogenys_sm	1970-01-03 21:00:00	1.8682678401135484	1274.500249293668	0.017118165198603954	0.850534596421251	0.04676628540368837	0.746765541136261	Enantiopus melanogenys	m	n
1315	FISH20210407_c6_r0_Enantiopus-melanogenys_sm	1970-01-03 21:30:00	2.3618686274329943	1304.499806104925	0.02781009362362196	0.8593983712813694	0.054592296523977374	0.830610612682257	Enantiopus melanogenys	m	n
1316	FISH20210407_c6_r0_Enantiopus-melanogenys_sm	1970-01-03 22:00:00	2.2613021481653934	1334.4994183147749	0.035510498033349956	0.7973519472605396	0.047487172326533315	0.765031536110217	Enantiopus melanogenys	m	n
1317	FISH20210407_c6_r0_Enantiopus-melanogenys_sm	1970-01-03 22:30:00	1.4277045199920881	1364.4998338134278	0.017726567693330378	0.8346443607356525	0.040202576808612035	0.7319655986528428	Enantiopus melanogenys	m	n
1318	FISH20210407_c6_r0_Enantiopus-melanogenys_sm	1970-01-03 23:00:00	1.7567292120218327	1394.500249293668	0.024153786493823055	0.8507561907927539	0.04370506520488592	0.7864677163380179	Enantiopus melanogenys	m	n
1319	FISH20210407_c6_r0_Enantiopus-melanogenys_sm	1970-01-03 23:30:00	1.9107952026839181	1424.499806104925	0.032186582460805496	0.8487064428563514	0.04108224960218484	0.7474175513315041	Enantiopus melanogenys	m	n
1320	FISH20210407_c6_r0_Enantiopus-melanogenys_sm	1970-01-04 00:00:00	0.7350631238618556	14.499418314774804	0.005262866323195391	0.9198382361088029	0.045697531361926697	0.7498732177208675	Enantiopus melanogenys	m	n
1321	FISH20210407_c6_r0_Enantiopus-melanogenys_sm	1970-01-04 00:30:00	0.9034263226938036	44.49983381342788	0.011799246620873033	0.8858852204741857	0.03977135882686844	0.756529726123757	Enantiopus melanogenys	m	n
1322	FISH20210407_c6_r0_Enantiopus-melanogenys_sm	1970-01-04 01:00:00	1.704424585920155	74.50024929366793	0.03412553321145643	0.843665170904659	0.043557667234893654	0.7735462881120879	Enantiopus melanogenys	m	n
1323	FISH20210407_c6_r0_Enantiopus-melanogenys_sm	1970-01-04 01:30:00	1.994373455310976	104.49991690211068	0.03656307129798903	0.7807323693978173	0.09416057493259593	0.801565337324673	Enantiopus melanogenys	m	n
1324	FISH20210407_c6_r0_Enantiopus-melanogenys_sm	1970-01-04 02:00:00	6.659706915745902	134.49947371336768	0.10160101933410891	0.5559248795080605	0.26190760220212755	0.556831223914509	Enantiopus melanogenys	m	n
1325	FISH20210407_c6_r0_Enantiopus-melanogenys_sm	1970-01-04 02:30:00	6.266990385273704	164.4998892089519	0.0763904276534456	0.4685353423443386	0.10647558950248688	0.5550128657199587	Enantiopus melanogenys	m	n
1326	FISH20210407_c6_r0_Enantiopus-melanogenys_sm	1970-01-04 03:00:00	2.1671288983727703	194.5003046922608	0.023489003379314165	0.8661016010193341	0.037780962739785255	0.6399790140742493	Enantiopus melanogenys	m	n
1327	FISH20210407_c6_r0_Enantiopus-melanogenys_sm	1970-01-04 03:30:00	4.441695536272801	224.4999169021107	0.0545122153897291	0.7929200598304803	0.13690879669597425	0.6743757228695066	Enantiopus melanogenys	m	n
1328	FISH20210407_c6_r0_Enantiopus-melanogenys_sm	1970-01-04 04:00:00	2.8536762390738395	254.49947371336768	0.05163148856019057	0.7222868539139106	0.04901783413085096	0.7785357585703361	Enantiopus melanogenys	m	n
1329	FISH20210407_c6_r0_Enantiopus-melanogenys_sm	1970-01-04 04:30:00	0.9386878405833246	284.4998892089519	0.011466873476623089	0.9003988477731	0.04278695429924409	0.7843916052259549	Enantiopus melanogenys	m	n
1330	FISH20210407_c6_r0_Enantiopus-melanogenys_sm	1970-01-04 05:00:00	3.9217302261050353	314.50030469226084	0.04880616032352778	0.7725333776522076	0.04751365708521463	0.7402195629033365	Enantiopus melanogenys	m	n
1331	FISH20210407_c6_r0_Enantiopus-melanogenys_sm	1970-01-04 05:30:00	1.607535809346281	344.49991690211067	0.02714531050911307	0.7687662733366573	0.041148889035780775	0.7500196319617584	Enantiopus melanogenys	m	n
1332	FISH20210407_c6_r0_Enantiopus-melanogenys_sm	1970-01-04 06:00:00	2.0521263647354164	374.4994737133677	0.031577197939172345	0.7303750484737688	0.0407794074436609	0.7818922230096302	Enantiopus melanogenys	m	n
1333	FISH20210407_c6_r0_Enantiopus-melanogenys_sm	1970-01-04 06:30:00	3.8281988283332584	404.4998892089519	0.04813871039220031	0.6773210724573454	0.04263120433786661	0.6700403342020863	Enantiopus melanogenys	m	n
1334	FISH20210407_c6_r0_Enantiopus-melanogenys_sm	1970-01-04 07:00:00	10.47296364995279	434.50030469226084	0.19849315827377984	0.3770982217051687	0.06645045543990105	0.618695454257585	Enantiopus melanogenys	m	d
1335	FISH20210407_c6_r0_Enantiopus-melanogenys_sm	1970-01-04 07:30:00	19.186995598329464	464.4999723007036	0.33831920669215004	0.16525400254833528	0.1700677249756828	0.3389780362747263	Enantiopus melanogenys	m	d
1336	FISH20210407_c6_r0_Enantiopus-melanogenys_sm	1970-01-04 08:00:00	12.372055839633896	494.49952911196056	0.2254722730042657	0.263475707717024	0.08371706849452878	0.5307425015824493	Enantiopus melanogenys	m	d
1337	FISH20210407_c6_r0_Enantiopus-melanogenys_sm	1970-01-04 08:30:00	21.952185668167868	524.499944604476	0.3288278307112785	0.20258143142034124	0.1757804970772872	0.5579238741405013	Enantiopus melanogenys	m	d
1338	FISH20210407_c6_r0_Enantiopus-melanogenys_sm	1970-01-04 09:00:00	39.81572222437377	554.5004154894466	0.6716525400254834	0.06298820009971746	0.4231468733573218	0.3040441781458447	Enantiopus melanogenys	m	d
1339	FISH20210407_c6_r0_Enantiopus-melanogenys_sm	1970-01-04 09:30:00	17.201242373657678	584.4999723007036	0.3198714752645283	0.3400919616641737	0.18072392248362565	0.3975716074329371	Enantiopus melanogenys	m	d
1340	FISH20210407_c6_r0_Enantiopus-melanogenys_sm	1970-01-04 10:00:00	13.219267205961762	614.4995291119606	0.25128801728436095	0.3837460528502576	0.15849921372393128	0.3467625448045141	Enantiopus melanogenys	m	d
1341	FISH20210407_c6_r0_Enantiopus-melanogenys_sm	1970-01-04 10:30:00	14.905408181658325	644.499944604476	0.23609572346554397	0.33137602481719475	0.11889152694511236	0.5010831473959434	Enantiopus melanogenys	m	d
1342	FISH20210407_c6_r0_Enantiopus-melanogenys_sm	1970-01-04 11:00:00	20.956646300671427	674.5004154894466	0.38773475153731096	0.1605451221538973	0.2015043107862642	0.37807650159955514	Enantiopus melanogenys	m	d
1343	FISH20210407_c6_r0_Enantiopus-melanogenys_sm	1970-01-04 11:30:00	17.210997173713544	704.4999723007036	0.3027533100659243	0.22004321090244308	0.157310502531037	0.3519323571441711	Enantiopus melanogenys	m	d
1344	FISH20210407_c6_r0_Enantiopus-melanogenys_sm	1970-01-04 12:00:00	27.720347348891146	734.4995291119606	0.4927704836297158	0.07118719184532712	0.2914661406072722	0.30033827241696526	Enantiopus melanogenys	m	d
1345	FISH20210407_c6_r0_Enantiopus-melanogenys_sm	1970-01-04 12:30:00	37.564085347191785	764.499944604476	0.5588300465322402	0.13411256370485264	0.3338463752835682	0.280820062816629	Enantiopus melanogenys	m	d
1346	FISH20210407_c6_r0_Enantiopus-melanogenys_sm	1970-01-04 13:00:00	31.38695326179314	794.5004154894466	0.5602459697523683	0.04487286022935017	0.29362727340897676	0.26842954939701563	Enantiopus melanogenys	m	d
1347	FISH20210407_c6_r0_Enantiopus-melanogenys_sm	1970-01-04 13:30:00	31.154116046563487	824.4999723007036	0.5662290177829483	0.015733200376710433	0.32499584510553026	0.25691181298687527	Enantiopus melanogenys	m	d
1348	FISH20210407_c6_r0_Enantiopus-melanogenys_sm	1970-01-04 14:00:00	40.604307496103665	854.4995291119606	0.6857791812087973	0.055232397097113736	0.4124746504423287	0.2782597250385012	Enantiopus melanogenys	m	d
1349	FISH20210407_c6_r0_Enantiopus-melanogenys_sm	1970-01-04 14:30:00	60.733369114770106	884.499944604476	0.7617992466208731	0.006758253933082207	0.4419885065648755	0.3438933729512881	Enantiopus melanogenys	m	d
1350	FISH20210407_c6_r0_Enantiopus-melanogenys_sm	1970-01-04 15:00:00	48.8758734942517	914.5004154894466	0.751925101102432	0.011245914353775414	0.47815990792077734	0.22473669037625915	Enantiopus melanogenys	m	d
1351	FISH20210407_c6_r0_Enantiopus-melanogenys_sm	1970-01-04 15:30:00	40.74994826666767	944.4999723007036	0.7236718187358041	0.029749044374272893	0.270660717155546	0.4075109299175254	Enantiopus melanogenys	m	d
1352	FISH20210407_c6_r0_Enantiopus-melanogenys_sm	1970-01-04 16:00:00	47.86790224273169	974.4995291119606	0.9739626613484017	0.0	0.299753475826385	0.3274309446353284	Enantiopus melanogenys	m	d
1353	FISH20210407_c6_r0_Enantiopus-melanogenys_sm	1970-01-04 16:30:00	30.91609923898357	1004.499944604476	0.596222025260359	0.19327498338134277	0.15289073991722157	0.350106278792864	Enantiopus melanogenys	m	d
1354	FISH20210407_c6_r0_Enantiopus-melanogenys_sm	1970-01-04 17:00:00	4.737043242056906	1034.5004154894466	0.09273724447399036	0.5310509113068528	0.030589191068490555	0.2746433596792419	Enantiopus melanogenys	m	d
1355	FISH20210407_c6_r0_Enantiopus-melanogenys_sm	1970-01-04 17:30:00	19.129059025647866	1064.4999723007036	0.43792587668273225	0.06991302420918509	0.11830671184119577	0.3671341614724113	Enantiopus melanogenys	m	d
1356	FISH20210407_c6_r0_Enantiopus-melanogenys_sm	1970-01-04 18:00:00	16.523483853342853	1094.4995291119606	0.3337211234834635	0.22148357431721236	0.1327104165104196	0.2181911202260658	Enantiopus melanogenys	m	d
1357	FISH20210407_c6_r0_Enantiopus-melanogenys_sm	1970-01-04 18:30:00	18.97117646561138	1124.5	0.41109018391313984	0.23055617106137824	0.12593761037968598	0.292654162221787	Enantiopus melanogenys	m	d
1358	FISH20210407_c6_r0_Enantiopus-melanogenys_sm	1970-01-04 19:00:00	4.280602707063775	1154.5004708880394	0.07273835244584788	0.6199102542795413	0.02873839225134009	0.26414943510485317	Enantiopus melanogenys	m	n
1359	FISH20210407_c6_r0_Enantiopus-melanogenys_sm	1970-01-04 19:30:00	9.963266466562919	1184.5000276992964	0.16470001661957787	0.19755138219489224	0.058079038512372456	0.7032334833791305	Enantiopus melanogenys	m	n
1360	FISH20210407_c6_r0_Enantiopus-melanogenys_sm	1970-01-04 20:00:00	5.360419821614703	1214.4995845105534	0.06852805938729156	0.5209129688105922	0.05286491041373564	0.7372001439357417	Enantiopus melanogenys	m	n
1361	FISH20210407_c6_r0_Enantiopus-melanogenys_sm	1970-01-04 20:30:00	1.4102618662291095	1244.500055395524	0.010525149567914912	0.9185685796587636	0.04699969379673465	0.7531275273160489	Enantiopus melanogenys	m	n
1362	FISH20210407_c6_r0_Enantiopus-melanogenys_sm	1970-01-04 21:00:00	1.0881189882335178	1274.5004708880394	0.013517256661680794	0.878954074566506	0.05145745705415867	0.7907115510424572	Enantiopus melanogenys	m	n
1363	FISH20210407_c6_r0_Enantiopus-melanogenys_sm	1970-01-04 21:30:00	1.8021710584834014	1304.5000276992964	0.022270234336047863	0.9100880837626725	0.05114003173627781	0.8351338994052395	Enantiopus melanogenys	m	n
1364	FISH20210407_c6_r0_Enantiopus-melanogenys_sm	1970-01-04 22:00:00	1.8751244493903714	1334.4995845105534	0.029693645781397153	0.8780676970804941	0.04661184321619275	0.7378842690412186	Enantiopus melanogenys	m	n
1365	FISH20210407_c6_r0_Enantiopus-melanogenys_sm	1970-01-04 22:30:00	1.045076246279663	1364.500055395524	0.014513627298914247	0.8497119432749833	0.04849686165159853	0.8220210567832833	Enantiopus melanogenys	m	n
1366	FISH20210407_c6_r0_Enantiopus-melanogenys_sm	1970-01-04 23:00:00	1.6596729051699155	1394.5004708880394	0.031577197939172345	0.73907262755526	0.05757039010248223	0.8985988795844241	Enantiopus melanogenys	m	n
1367	FISH20210407_c6_r0_Enantiopus-melanogenys_sm	1970-01-04 23:30:00	1.5880853906315517	1424.5000276992964	0.029084261259764002	0.7766328735250124	0.05548556945012631	0.8971949696735863	Enantiopus melanogenys	m	n
1368	FISH20210407_c6_r0_Enantiopus-melanogenys_sm	1970-01-05 00:00:00	4.42057339638923	14.499584510553431	0.07600686942551658	0.5725444573707827	0.06834987494571437	0.8603139853607231	Enantiopus melanogenys	m	n
1369	FISH20210407_c6_r0_Enantiopus-melanogenys_sm	1970-01-05 00:30:00	1.1673636559470186	44.50005539552404	0.004487037447374252	0.964269886993131	0.0666644736551216	0.916063465370555	Enantiopus melanogenys	m	n
1370	FISH20210407_c6_r0_Enantiopus-melanogenys_sm	1970-01-05 01:00:00	1.712855546543989	74.50047088803944	0.027754695030746217	0.8340258157442801	0.05082009898561555	0.8169210669555795	Enantiopus melanogenys	m	n
1371	FISH20210407_c6_r0_Enantiopus-melanogenys_sm	1970-01-05 01:30:00	3.3193973083104242	104.50002769929644	0.07013461858068805	0.6076671652540026	0.05304423103580832	0.8680524588338933	Enantiopus melanogenys	m	n
1372	FISH20210407_c6_r0_Enantiopus-melanogenys_sm	1970-01-05 02:00:00	3.4036982412895855	134.49958451055343	0.07229516370284195	0.4765386959171237	0.050593874845897224	0.8029186570930563	Enantiopus melanogenys	m	n
1373	FISH20210407_c6_r0_Enantiopus-melanogenys_sm	1970-01-05 02:30:00	2.828148035827923	164.50005539552404	0.0674163527586971	0.6605362286727232	0.0694867573643168	0.84787965291249	Enantiopus melanogenys	m	n
1374	FISH20210407_c6_r0_Enantiopus-melanogenys_sm	1970-01-05 03:00:00	1.3720682451771185	194.50052628663232	0.015511606005207467	0.9232729488670988	0.05809210850570821	0.8713357729955429	Enantiopus melanogenys	m	n
1375	FISH20210407_c6_r0_Enantiopus-melanogenys_sm	1970-01-05 03:30:00	2.025826564760703	224.5000830978893	0.014348235554816907	0.9037726441748379	0.05313393009015926	0.6303022967484279	Enantiopus melanogenys	m	n
1376	FISH20210407_c6_r0_Enantiopus-melanogenys_sm	1970-01-05 04:00:00	1.3065686409271096	254.4996953077392	0.012076893246911528	0.9536313777630048	0.05904024719525709	0.9059287730621498	Enantiopus melanogenys	m	n
1377	FISH20210407_c6_r0_Enantiopus-melanogenys_sm	1970-01-05 04:30:00	2.3151801963528893	284.5001107910481	0.03495457567028584	0.732218036782628	0.05031494745182823	0.8097884170474333	Enantiopus melanogenys	m	n
1378	FISH20210407_c6_r0_Enantiopus-melanogenys_sm	1970-01-05 05:00:00	2.269286582007146	314.5005262866323	0.020663675142651376	0.8289845437925877	0.04753097404281545	0.756743996058656	Enantiopus melanogenys	m	n
1379	FISH20210407_c6_r0_Enantiopus-melanogenys_sm	1970-01-05 05:30:00	1.4070447886262214	344.50008309788933	0.020442080771148414	0.8743005927649438	0.04761732375902239	0.7958283462020429	Enantiopus melanogenys	m	n
1380	FISH20210407_c6_r0_Enantiopus-melanogenys_sm	1970-01-05 06:00:00	1.4264450493067178	374.49969530773916	0.01966650047088804	0.8890920170627666	0.045146944397582524	0.8039473089069111	Enantiopus melanogenys	m	n
1381	FISH20210407_c6_r0_Enantiopus-melanogenys_sm	1970-01-05 06:30:00	2.072610692207608	404.5001107910481	0.04298692665632617	0.8295479725238201	0.1268245568819461	0.7097577492059935	Enantiopus melanogenys	m	n
1382	FISH20210407_c6_r0_Enantiopus-melanogenys_sm	1970-01-05 07:00:00	4.766441459605846	434.5005262866323	0.08836075563680683	0.4845160932912304	0.0346846907203108	0.46001046144568614	Enantiopus melanogenys	m	d
1383	FISH20210407_c6_r0_Enantiopus-melanogenys_sm	1970-01-05 07:30:00	6.294203662569363	464.50008309788933	0.11007700404409727	0.36956401307406794	0.03551018460424465	0.35891579978489707	Enantiopus melanogenys	m	d
1384	FISH20210407_c6_r0_Enantiopus-melanogenys_sm	1970-01-05 08:00:00	11.402443722528322	494.49969530773916	0.20536258379037173	0.22469669270400533	0.0701548347574318	0.4511832183519234	Enantiopus melanogenys	m	d
1385	FISH20210407_c6_r0_Enantiopus-melanogenys_sm	1970-01-05 08:30:00	13.652823380542806	524.5001107910481	0.24268779082650122	0.25581653002437404	0.11492238599988111	0.2267432890362976	Enantiopus melanogenys	m	d
1386	FISH20210407_c6_r0_Enantiopus-melanogenys_sm	1970-01-05 09:00:00	13.733115203369126	554.5005262866323	0.2361642014292837	0.25749265968644397	0.10897855259542757	0.27087508142783623	Enantiopus melanogenys	m	d
1387	FISH20210407_c6_r0_Enantiopus-melanogenys_sm	1970-01-05 09:30:00	13.383409907832982	584.5004709402183	0.22488780541858275	0.3282730345171478	0.09890950462118939	0.2421504630624886	Enantiopus melanogenys	m	d
1388	FISH20210407_c6_r0_Enantiopus-melanogenys_sm	1970-01-05 10:00:00	14.612856769686156	614.4996953077392	0.2651376655032962	0.28153564899451555	0.13348698411236878	0.27361351045902166	Enantiopus melanogenys	m	d
1389	FISH20210407_c6_r0_Enantiopus-melanogenys_sm	1970-01-05 10:30:00	23.94512476657123	644.5008865248227	0.37450132978723405	0.23659131205673758	0.20613518751191556	0.2975918013898128	Enantiopus melanogenys	m	d
1390	FISH20210407_c6_r0_Enantiopus-melanogenys_sm	1970-01-05 11:00:00	21.748235750982584	674.5005816852251	0.31483020331283584	0.2689601684117223	0.15266872730626957	0.31614858920021	Enantiopus melanogenys	m	d
1391	FISH20210407_c6_r0_Enantiopus-melanogenys_sm	1970-01-05 11:30:00	17.239108730296426	704.5009696902532	0.2562198703385604	0.41846290242145506	0.14572894647474696	0.47877156949249067	Enantiopus melanogenys	m	d
1392	FISH20210407_c6_r0_Enantiopus-melanogenys_sm	1970-01-05 12:00:00	17.651070773597993	734.4997507063321	0.2415932635311063	0.4224696692704005	0.13121552426857025	0.3858371121490662	Enantiopus melanogenys	m	d
1393	FISH20210407_c6_r0_Enantiopus-melanogenys_sm	1970-01-05 12:30:00	11.532569272763356	764.5007479638762	0.18333425674552606	0.5457366059061444	0.09367534222215888	0.5326625316809124	Enantiopus melanogenys	m	d
1394	FISH20210407_c6_r0_Enantiopus-melanogenys_sm	1970-01-05 13:00:00	9.083141253310739	794.5005816852251	0.16087751371115175	0.6287740291396599	0.1146548240616497	0.5981927983954092	Enantiopus melanogenys	m	d
1395	FISH20210407_c6_r0_Enantiopus-melanogenys_sm	1970-01-05 13:30:00	5.127539677008712	824.5003878116344	0.08709141274238227	0.5534626038781163	0.04672436693610299	0.467662033090094	Enantiopus melanogenys	m	d
1396	FISH20210407_c6_r0_Enantiopus-melanogenys_sm	1970-01-05 14:00:00	10.824007765377976	854.4997507063321	0.21167802337820618	0.39615533765442357	0.11043012284165293	0.332570479988654	Enantiopus melanogenys	m	d
1397	FISH20210407_c6_r0_Enantiopus-melanogenys_sm	1970-01-05 14:30:00	15.579299524135529	884.5001661865721	0.28988477730999335	0.22745402171504542	0.15134903379862114	0.2909848060865997	Enantiopus melanogenys	m	d
1398	FISH20210407_c6_r0_Enantiopus-melanogenys_sm	1970-01-05 15:00:00	17.86084615293879	914.5005816852251	0.3132790427123151	0.27239488117001825	0.19344248149024493	0.311755048323327	Enantiopus melanogenys	m	d
1399	FISH20210407_c6_r0_Enantiopus-melanogenys_sm	1970-01-05 15:30:00	4.157336129812725	944.5006925591446	0.06565460690342956	0.8229818826527785	0.050381238625675534	0.4766590376606054	Enantiopus melanogenys	m	d
1400	FISH20210407_c6_r0_Enantiopus-melanogenys_sm	1970-01-05 16:00:00	12.620638124987122	974.4997507063321	0.2579358484294499	0.45781397152512326	0.15471506670125168	0.341701343893826	Enantiopus melanogenys	m	d
1401	FISH20210407_c6_r0_Enantiopus-melanogenys_sm	1970-01-05 16:30:00	6.749955436049395	1004.5001661865721	0.1255816530024374	0.5265344560159539	0.05844956468676896	0.1685629897976094	Enantiopus melanogenys	m	d
1402	FISH20210407_c6_r0_Enantiopus-melanogenys_sm	1970-01-05 17:00:00	13.482995181639572	1034.5005816852251	0.2512326186914852	0.39277602348900337	0.1518427632786818	0.16526652453098747	Enantiopus melanogenys	m	d
1403	FISH20210407_c6_r0_Enantiopus-melanogenys_sm	1970-01-05 17:30:00	5.29826846792429	1064.500193895075	0.10365076727051133	0.6270566727605119	0.0548609836172965	0.25782862895302683	Enantiopus melanogenys	m	d
1404	FISH20210407_c6_r0_Enantiopus-melanogenys_sm	1970-01-05 18:00:00	4.7938111226610705	1094.499750706332	0.09068749653758794	0.4718298155226857	0.032029397768712164	0.16078521999083256	Enantiopus melanogenys	m	d
1405	FISH20210407_c6_r0_Enantiopus-melanogenys_sm	1970-01-05 18:30:00	3.837374996352932	1124.499362916182	0.07007921998781232	0.6714863442468562	0.029284229023581656	0.17539278357021845	Enantiopus melanogenys	m	d
1406	FISH20210407_c6_r0_Enantiopus-melanogenys_sm	1970-01-05 19:00:00	7.216703767683516	1154.4998338134278	0.0756148903168624	0.5704077110569467	0.043338104504634975	0.40123173708512705	Enantiopus melanogenys	m	n
1407	FISH20210407_c6_r0_Enantiopus-melanogenys_sm	1970-01-05 19:30:00	12.577043919942088	1184.500249293668	0.08946872749432165	0.5118275995789707	0.0736361700938902	0.6423787160730474	Enantiopus melanogenys	m	n
1408	FISH20210407_c6_r0_Enantiopus-melanogenys_sm	1970-01-05 20:00:00	0.9680429177684468	1214.499806104925	0.01274167636142042	0.9590050412719517	0.04063224290567848	0.7630447893989653	Enantiopus melanogenys	m	n
1409	FISH20210407_c6_r0_Enantiopus-melanogenys_sm	1970-01-05 20:30:00	4.715458580387825	1244.4994183147749	0.0358428895906044	0.8285967536424574	0.05431626300090238	0.7014738367366408	Enantiopus melanogenys	m	n
1410	FISH20210407_c6_r0_Enantiopus-melanogenys_sm	1970-01-05 21:00:00	3.1567293269969317	1274.4998338134278	0.030024374030578328	0.8107134943496566	0.049093597593737284	0.766476674739237	Enantiopus melanogenys	m	n
1411	FISH20210407_c6_r0_Enantiopus-melanogenys_sm	1970-01-05 21:30:00	1.0546920655925374	1304.500249293668	0.017505955348734142	0.8658246080549554	0.04787206325750767	0.7855742399561999	Enantiopus melanogenys	m	n
1412	FISH20210407_c6_r0_Enantiopus-melanogenys_sm	1970-01-05 22:00:00	1.171877999247588	1334.499806104925	0.01695196941997673	0.9543515594703894	0.03877227628743638	0.7646504541650943	Enantiopus melanogenys	m	n
1413	FISH20210407_c6_r0_Enantiopus-melanogenys_sm	1970-01-05 22:30:00	0.9596163289406034	1364.4994183147749	0.0162317877125921	0.8806160323527782	0.04153626470855782	0.7665226026850086	Enantiopus melanogenys	m	n
1414	FISH20210407_c6_r0_Enantiopus-melanogenys_sm	1970-01-05 23:00:00	3.725362832985976	1394.4998338134278	0.05185021050299136	0.7994682029692001	0.05036274060095854	0.7756393020373392	Enantiopus melanogenys	m	n
1415	FISH20210407_c6_r0_Enantiopus-melanogenys_sm	1970-01-05 23:30:00	0.6259767512940272	1424.500249293668	0.012409284804165975	0.9227189629383413	0.04244433322936365	0.7812527583998999	Enantiopus melanogenys	m	n
1416	FISH20210407_c6_r0_Enantiopus-melanogenys_sm	1970-01-06 00:00:00	1.317911373628711	14.499806104924934	0.01728436097723118	0.8336380255941499	0.04156203032159245	0.705971325442597	Enantiopus melanogenys	m	n
1417	FISH20210407_c6_r0_Enantiopus-melanogenys_sm	1970-01-06 00:30:00	1.1999611144197995	44.49941831477481	0.011079718575148192	0.9246579136889923	0.03586059833457354	0.6609599966816733	Enantiopus melanogenys	m	n
1418	FISH20210407_c6_r0_Enantiopus-melanogenys_sm	1970-01-06 01:00:00	1.2015240992331178	74.49983381342787	0.008918679370706848	0.9355750055395524	0.036539968928358674	0.6657152350325075	Enantiopus melanogenys	m	n
1419	FISH20210407_c6_r0_Enantiopus-melanogenys_sm	1970-01-06 01:30:00	1.6717742307254666	104.50030469226081	0.015567004598083209	0.9089801119051576	0.10689271458368965	0.710640179119196	Enantiopus melanogenys	m	n
1420	FISH20210407_c6_r0_Enantiopus-melanogenys_sm	1970-01-06 02:00:00	3.7206637356069883	134.4999169021107	0.07240596088859343	0.6078333610326297	0.08676356755885842	0.7616839453954145	Enantiopus melanogenys	m	n
1421	FISH20210407_c6_r0_Enantiopus-melanogenys_sm	1970-01-06 02:30:00	10.135576874376234	164.49947371336768	0.10353997008475985	0.3907816741454767	0.11611805098272983	0.7476445013133145	Enantiopus melanogenys	m	n
1422	FISH20210407_c6_r0_Enantiopus-melanogenys_sm	1970-01-06 03:00:00	1.613654164032383	194.4998892089519	0.018225127409705295	0.8427321072457346	0.05031859956910533	0.8135629608544498	Enantiopus melanogenys	m	n
1423	FISH20210407_c6_r0_Enantiopus-melanogenys_sm	1970-01-06 03:30:00	3.666404178619085	224.5003046922608	0.05368123649659299	0.7033405351504072	0.047972556461702544	0.8086690803905409	Enantiopus melanogenys	m	n
1424	FISH20210407_c6_r0_Enantiopus-melanogenys_sm	1970-01-06 04:00:00	1.6493996579073857	254.4999169021107	0.02841947814525511	0.8005650656473325	0.044541800745758316	0.7912976804536503	Enantiopus melanogenys	m	n
1425	FISH20210407_c6_r0_Enantiopus-melanogenys_sm	1970-01-06 04:30:00	0.9644095660657018	284.4994737133677	0.008919173452994294	0.9646002991524015	0.048307275230001744	0.8105799417750912	Enantiopus melanogenys	m	n
1426	FISH20210407_c6_r0_Enantiopus-melanogenys_sm	1970-01-06 05:00:00	2.185663621402574	314.4998892089519	0.031409262131619764	0.8186904498116552	0.04086411062681672	0.7225924635702987	Enantiopus melanogenys	m	n
1427	FISH20210407_c6_r0_Enantiopus-melanogenys_sm	1970-01-06 05:30:00	1.6672133117843826	344.50030469226084	0.02836407955237937	0.792975458423356	0.047544913801902185	0.8144871314236682	Enantiopus melanogenys	m	n
1428	FISH20210407_c6_r0_Enantiopus-melanogenys_sm	1970-01-06 06:00:00	6.719909675909893	374.49991690211067	0.07512049193950474	0.5500526286632319	0.05106607486095979	0.8105397279392624	Enantiopus melanogenys	m	n
1429	FISH20210407_c6_r0_Enantiopus-melanogenys_sm	1970-01-06 06:30:00	3.857598869011122	404.49952911196056	0.05312725056783558	0.6424574815799678	0.04684832546978797	0.7566883738589739	Enantiopus melanogenys	m	n
1430	FISH20210407_c6_r0_Enantiopus-melanogenys_sm	1970-01-06 07:00:00	6.483227659106037	434.49994460447596	0.10331265233769112	0.5052625747839574	0.044734040369310335	0.5604499323962088	Enantiopus melanogenys	m	d
1431	FISH20210407_c6_r0_Enantiopus-melanogenys_sm	1970-01-06 07:30:00	6.235021360180784	464.5004154894466	0.09622735582516204	0.563514486732037	0.05237188644433061	0.4702261352672558	Enantiopus melanogenys	m	d
1432	FISH20210407_c6_r0_Enantiopus-melanogenys_sm	1970-01-06 08:00:00	5.305116816795839	494.4999723007036	0.0612708437205695	0.7286022935017451	0.05211492421114927	0.5663545661872208	Enantiopus melanogenys	m	d
1433	FISH20210407_c6_r0_Enantiopus-melanogenys_sm	1970-01-06 08:30:00	7.023933990484639	524.4995291119606	0.09473159381751703	0.609273724447399	0.06808551892462823	0.5518783491937623	Enantiopus melanogenys	m	d
1434	FISH20210407_c6_r0_Enantiopus-melanogenys_sm	1970-01-06 09:00:00	6.283004885609705	554.499944604476	0.11671836915577222	0.33276091291823623	0.04301177063038482	0.38883374677187843	Enantiopus melanogenys	m	d
1435	FISH20210407_c6_r0_Enantiopus-melanogenys_sm	1970-01-06 09:30:00	8.476630164415166	584.5004154894466	0.16093291230402748	0.24231344523849094	0.07723860659766967	0.3210969469226176	Enantiopus melanogenys	m	d
1436	FISH20210407_c6_r0_Enantiopus-melanogenys_sm	1970-01-06 10:00:00	7.494176069967731	614.4999723007036	0.13179325245138773	0.36740346795191403	0.061081140759673115	0.45562726440351076	Enantiopus melanogenys	m	d
1437	FISH20210407_c6_r0_Enantiopus-melanogenys_sm	1970-01-06 10:30:00	6.288760058634485	644.4995291119606	0.11705722674644065	0.5151515151515151	0.06851254464699304	0.4426947955118244	Enantiopus melanogenys	m	d
1438	FISH20210407_c6_r0_Enantiopus-melanogenys_sm	1970-01-06 11:00:00	8.04140164399358	674.499944604476	0.15881896742743187	0.42721028140926215	0.08013730121282357	0.3439602409638176	Enantiopus melanogenys	m	d
1439	FISH20210407_c6_r0_Enantiopus-melanogenys_sm	1970-01-06 11:30:00	8.036972934003211	704.5004154894466	0.15129355714364856	0.46767492105700514	0.06801564199250218	0.3038491792035889	Enantiopus melanogenys	m	d
1440	FISH20210407_c6_r0_Enantiopus-melanogenys_sm	1970-01-06 12:00:00	7.847048998764349	734.4999723007036	0.15384189241593263	0.44047421195501635	0.0663764078157702	0.20778659366350608	Enantiopus melanogenys	m	d
1441	FISH20210407_c6_r0_Enantiopus-melanogenys_sm	1970-01-06 12:30:00	11.158929949586685	764.4995845105534	0.21450335161486897	0.3563791479696416	0.12054295009025948	0.14988103277958867	Enantiopus melanogenys	m	d
1442	FISH20210407_c6_r0_Enantiopus-melanogenys_sm	1970-01-06 13:00:00	11.57247649646382	794.500055395524	0.2225238200753379	0.2932639042765345	0.10274138109895788	0.21058837648743858	Enantiopus melanogenys	m	d
1443	FISH20210407_c6_r0_Enantiopus-melanogenys_sm	1970-01-06 13:30:00	13.052949746485984	824.5004708880394	0.2371059775081713	0.22613705611877458	0.0756144170175686	0.1741451301143029	Enantiopus melanogenys	m	d
1444	FISH20210407_c6_r0_Enantiopus-melanogenys_sm	1970-01-06 14:00:00	19.159327991816305	854.5000276992964	0.42723394825771427	0.10763946595756468	0.08690644462722497	0.47935027233355104	Enantiopus melanogenys	m	d
1445	FISH20210407_c6_r0_Enantiopus-melanogenys_sm	1970-01-06 14:30:00	23.412025727835754	884.4995845105534	0.53720015511606	0.0	0.11089709388802668	0.4450503972223174	Enantiopus melanogenys	m	d
1446	FISH20210407_c6_r0_Enantiopus-melanogenys_sm	1970-01-06 15:00:00	23.670031889531113	914.500055395524	0.5773321515621538	0.0	0.09454183017618081	0.4737665486907837	Enantiopus melanogenys	m	d
1447	FISH20210407_c6_r0_Enantiopus-melanogenys_sm	1970-01-06 15:30:00	15.829512898220178	944.5004708880394	0.3916126530386128	0.13949365686111573	0.07035903381406905	0.4979302727930714	Enantiopus melanogenys	m	d
1448	FISH20210407_c6_r0_Enantiopus-melanogenys_sm	1970-01-06 16:00:00	30.283329035951834	974.5000276992964	0.7053348844939339	0.0	0.20507057931352624	0.4037959359321454	Enantiopus melanogenys	m	d
1449	FISH20210407_c6_r0_Enantiopus-melanogenys_sm	1970-01-06 16:30:00	25.099136818523984	1004.4995845105534	0.5897734197551382	0.0014403634147692648	0.14716361359301566	0.4294023502096807	Enantiopus melanogenys	m	d
1450	FISH20210407_c6_r0_Enantiopus-melanogenys_sm	1970-01-06 17:00:00	21.426636042473092	1034.500055395524	0.5178927542654553	0.0	0.09034187265391684	0.5050976738798959	Enantiopus melanogenys	m	d
1451	FISH20210407_c6_r0_Enantiopus-melanogenys_sm	1970-01-06 17:30:00	22.336838173830696	1064.5004708880394	0.526729821062545	0.02487396820120769	0.0969083980740724	0.5390809121884163	Enantiopus melanogenys	m	d
1452	FISH20210407_c6_r0_Enantiopus-melanogenys_sm	1970-01-06 18:00:00	17.940097391531374	1094.5000276992964	0.42041992133399814	0.08620021051465293	0.11526429477630436	0.36418134939008834	Enantiopus melanogenys	m	d
1453	FISH20210407_c6_r0_Enantiopus-melanogenys_sm	1970-01-06 18:30:00	15.11701010197494	1124.4996399091463	0.3290676416819013	0.4460694698354662	0.19897349620049667	0.26452275789288865	Enantiopus melanogenys	m	d
1454	FISH20210407_c6_r0_Enantiopus-melanogenys_sm	1970-01-06 19:00:00	7.935205335682981	1154.500110791048	0.1650232661200975	0.3952470640372258	0.05423170874271923	0.43873786077804	Enantiopus melanogenys	m	n
1455	FISH20210407_c6_r0_Enantiopus-melanogenys_sm	1970-01-06 19:30:00	4.482154376301032	1184.5005262866323	0.09306963603124481	0.40945099994460143	0.04535366046399375	0.7067006191281516	Enantiopus melanogenys	m	n
1456	FISH20210407_c6_r0_Enantiopus-melanogenys_sm	1970-01-06 20:00:00	4.08597645482914	1214.5000830978893	0.07772422580466457	0.5275054013628054	0.040890665196059287	0.6622816248680466	Enantiopus melanogenys	m	n
1457	FISH20210407_c6_r0_Enantiopus-melanogenys_sm	1970-01-06 20:30:00	5.000020779487049	1244.499695307739	0.06946983546617916	0.6089413328901446	0.05064998534327964	0.7193925988710123	Enantiopus melanogenys	m	n
1458	FISH20210407_c6_r0_Enantiopus-melanogenys_sm	1970-01-06 21:00:00	14.689086769211714	1274.500110791048	0.17211389319742965	0.43784622202526036	0.06143152063299363	0.4693062400961208	Enantiopus melanogenys	m	n
1459	FISH20210407_c6_r0_Enantiopus-melanogenys_sm	1970-01-06 21:30:00	26.026711708471826	1303.7979960636965	0.26570048309178745	0.3431144510049502	0.08908242254331225	0.2247155875414062	Enantiopus melanogenys	m	n
1460	FISH20210407_c6_r0_Enantiopus-melanogenys_sm	1970-01-06 22:00:00	28.85534481690639	1334.4995291119606	0.340036563071298	0.3527782394327184	0.12080317459793187	0.15741820420122737	Enantiopus melanogenys	m	n
1461	FISH20210407_c6_r0_Enantiopus-melanogenys_sm	1970-01-06 22:30:00	16.212037953832468	1364.499944604476	0.20673609572346555	0.36433636162198096	0.06989073840116855	0.13288989337451101	Enantiopus melanogenys	m	n
1462	FISH20210407_c6_r0_Enantiopus-melanogenys_sm	1970-01-06 23:00:00	3.648087069422289	1394.5004154894466	0.057503739405019114	0.6732590992188798	0.01707624405689381	0.15939170220757848	Enantiopus melanogenys	m	n
1463	FISH20210407_c6_r0_Enantiopus-melanogenys_sm	1970-01-06 23:30:00	24.481512990859073	1424.4999723007036	0.27937510387236164	0.1988255498310343	0.11629136274818976	0.12467646187578822	Enantiopus melanogenys	m	n
1464	FISH20210407_c6_r0_Enantiopus-melanogenys_sm	1970-01-07 00:00:00	3.2486139106872787	14.499529111960555	0.03672926707661625	0.7636696027920891	0.022684430887591932	0.31667004033476615	Enantiopus melanogenys	m	n
1465	FISH20210407_c6_r0_Enantiopus-melanogenys_sm	1970-01-07 00:30:00	4.655065565438026	44.49994460447596	0.06082428539773986	0.5762242410813206	0.029785005818489356	0.22535827097100114	Enantiopus melanogenys	m	n
1466	FISH20210407_c6_r0_Enantiopus-melanogenys_sm	1970-01-07 01:00:00	3.1637092186106313	74.50041548944657	0.04836297158052186	0.5743172123428065	0.029947601707154003	0.1444627597074643	Enantiopus melanogenys	m	n
1467	FISH20210407_c6_r0_Enantiopus-melanogenys_sm	1970-01-07 01:30:00	7.786620176125802	104.49997230070356	0.0881945598581796	0.5597473824164866	0.023922754249834238	0.1680784480193732	Enantiopus melanogenys	m	n
1468	FISH20210407_c6_r0_Enantiopus-melanogenys_sm	1970-01-07 02:00:00	1.2413170255307333	134.49952911196056	0.01562240319095895	0.867818957398482	0.021908067014590006	0.1346829235542509	Enantiopus melanogenys	m	n
1469	FISH20210407_c6_r0_Enantiopus-melanogenys_sm	1970-01-07 02:30:00	2.727757287680206	164.50005539552404	0.028971859073786837	0.815643695989364	0.024350681404125125	0.15748008388368667	Enantiopus melanogenys	m	n
1470	FISH20210407_c6_r0_Enantiopus-melanogenys_sm	1970-01-07 03:00:00	7.36049077560993	194.50047088803944	0.1215999113622514	0.3273502853027533	0.02398523999696875	0.19661556523809784	Enantiopus melanogenys	m	n
1471	FISH20210407_c6_r0_Enantiopus-melanogenys_sm	1970-01-07 03:30:00	9.508008833274285	224.50002769929642	0.13367680460916292	0.2410392776023489	0.025376551758075273	0.2180630046911144	Enantiopus melanogenys	m	n
1472	FISH20210407_c6_r0_Enantiopus-melanogenys_sm	1970-01-07 04:00:00	7.472972105139489	254.49958451055343	0.08470444850700792	0.4999169021106864	0.02538651096762598	0.1634197612874415	Enantiopus melanogenys	m	n
1473	FISH20210407_c6_r0_Enantiopus-melanogenys_sm	1970-01-07 04:30:00	4.354174623168465	284.50005539552404	0.0681918900952803	0.5833702636826944	0.02601176359603301	0.31480493732312853	Enantiopus melanogenys	m	n
1474	FISH20210407_c6_r0_Enantiopus-melanogenys_sm	1970-01-07 05:00:00	12.81919960113425	314.50047088803944	0.30280870865880005	0.058777907041161155	0.12966669026016606	0.7077365776780213	Enantiopus melanogenys	m	n
1475	FISH20210407_c6_r0_Enantiopus-melanogenys_sm	1970-01-07 05:30:00	8.236606204592201	344.5000276992964	0.14575369785607445	0.2596532048085979	0.06445357258433698	0.8014758964465122	Enantiopus melanogenys	m	n
1476	FISH20210407_c6_r0_Enantiopus-melanogenys_sm	1970-01-07 06:00:00	9.199274325902529	374.4995845105534	0.1874688382915074	0.22026480527394604	0.05647983852934807	0.6327917460928851	Enantiopus melanogenys	m	n
1477	FISH20210407_c6_r0_Enantiopus-melanogenys_sm	1970-01-07 06:30:00	3.634082274062397	404.5001107910481	0.051019277642366495	0.6191003766895635	0.023050649530144622	0.27718064396542413	Enantiopus melanogenys	m	n
1478	FISH20210407_c6_r0_Enantiopus-melanogenys_sm	1970-01-07 07:00:00	8.976590521663688	434.5005262866323	0.1791036507672705	0.45310509113068526	0.0728696008801779	0.5271342699217185	Enantiopus melanogenys	m	d
1479	FISH20210407_c6_r0_Enantiopus-melanogenys_sm	1970-01-07 07:30:00	9.850516437173624	464.50008309788933	0.1974959836020165	0.2609273724447399	0.08540779907189074	0.5302829336389201	Enantiopus melanogenys	m	d
1480	FISH20210407_c6_r0_Enantiopus-melanogenys_sm	1970-01-07 08:00:00	13.085534042156599	494.49969530773916	0.2905102210403856	0.1102431998227245	0.10969505934663137	0.5856569856647434	Enantiopus melanogenys	m	d
1481	FISH20210407_c6_r0_Enantiopus-melanogenys_sm	1970-01-07 08:30:00	13.045258396161282	524.5001107910481	0.3046753822291159	0.2400842011965433	0.09440895404788806	0.5211453211855867	Enantiopus melanogenys	m	d
1482	FISH20210407_c6_r0_Enantiopus-melanogenys_sm	1970-01-07 09:00:00	8.993284518159053	554.5005262866323	0.18065481136779127	0.38285967536424576	0.08951217660288172	0.5303982588630293	Enantiopus melanogenys	m	d
1483	FISH20210407_c6_r0_Enantiopus-melanogenys_sm	1970-01-07 09:30:00	14.57564376627063	584.5000830978893	0.3013683452440308	0.20807711484128302	0.11697824261403693	0.6276263111675744	Enantiopus melanogenys	m	d
1484	FISH20210407_c6_r0_Enantiopus-melanogenys_sm	1970-01-07 10:00:00	6.699351086135849	614.4996953077392	0.14774804719960113	0.3739959005041272	0.06627301539242621	0.6516684060482972	Enantiopus melanogenys	m	d
1485	FISH20210407_c6_r0_Enantiopus-melanogenys_sm	1970-01-07 10:30:00	3.297467485663755	644.5001107910481	0.0543984046089076	0.8291602038555285	0.06289292037368245	0.7285167605279435	Enantiopus melanogenys	m	d
1486	FISH20210407_c6_r0_Enantiopus-melanogenys_sm	1970-01-07 11:00:00	3.836845726287605	674.5005262866323	0.0734585341532325	0.5640130740679187	0.060134663244344584	0.6800892258345074	Enantiopus melanogenys	m	d
1487	FISH20210407_c6_r0_Enantiopus-melanogenys_sm	1970-01-07 11:30:00	13.560934551873562	704.5001384964822	0.2666334275109412	0.1936734806935904	0.13243468509817796	0.7484161508755942	Enantiopus melanogenys	m	d
1488	FISH20210407_c6_r0_Enantiopus-melanogenys_sm	1970-01-07 12:00:00	3.682452188028946	734.4997507063321	0.06980222702343361	0.6283862389895296	0.052948439268062954	0.6285438818068334	Enantiopus melanogenys	m	d
1489	FISH20210407_c6_r0_Enantiopus-melanogenys_sm	1970-01-07 12:30:00	9.278360028450782	764.5001661865721	0.21975404387325503	0.23471083536450255	0.12083033111011007	0.5607360773887171	Enantiopus melanogenys	m	d
1490	FISH20210407_c6_r0_Enantiopus-melanogenys_sm	1970-01-07 13:00:00	7.164736674377747	794.5005816852251	0.16835632374937676	0.40163979834912195	0.08616056173389589	0.6898958389060553	Enantiopus melanogenys	m	d
1491	FISH20210407_c6_r0_Enantiopus-melanogenys_sm	1970-01-07 13:30:00	8.727758219311024	824.5001938950751	0.19439366240097503	0.2715085036840064	0.10046828657793712	0.5741659982220122	Enantiopus melanogenys	m	d
1492	FISH20210407_c6_r0_Enantiopus-melanogenys_sm	1970-01-07 14:00:00	9.901397087295928	854.4997507063321	0.22469669270400533	0.3194836851143981	0.10904903496357435	0.7015436865421271	Enantiopus melanogenys	m	d
1493	FISH20210407_c6_r0_Enantiopus-melanogenys_sm	1970-01-07 14:30:00	6.956382143353251	884.5001661865721	0.13998448925326834	0.48055617106137827	0.09535011381546422	0.4742085483286878	Enantiopus melanogenys	m	d
1494	FISH20210407_c6_r0_Enantiopus-melanogenys_sm	1970-01-07 15:00:00	7.430529024147104	914.5005816852251	0.16802393219212233	0.4287297102653593	0.07029713156743954	0.6625703571912679	Enantiopus melanogenys	m	d
1495	FISH20210407_c6_r0_Enantiopus-melanogenys_sm	1970-01-07 15:30:00	9.814456439490149	944.5001938950751	0.22015400808819455	0.31754473436374714	0.09642031061293803	0.6241406440022643	Enantiopus melanogenys	m	d
1496	FISH20210407_c6_r0_Enantiopus-melanogenys_sm	1970-01-07 16:00:00	7.636756352427006	974.4997507063321	0.16253947149742395	0.35881668605617417	0.09693774287326047	0.5319416491260754	Enantiopus melanogenys	m	d
1497	FISH20210407_c6_r0_Enantiopus-melanogenys_sm	1970-01-07 16:30:00	11.8587051875751	1004.5001661865721	0.2735430977177044	0.2765344560159539	0.14326305022955346	0.45542474224591023	Enantiopus melanogenys	m	d
1498	FISH20210407_c6_r0_Enantiopus-melanogenys_sm	1970-01-07 17:00:00	9.476794073761406	1034.5005816852251	0.20176167525344857	0.2962162761065869	0.1164152847773727	0.5292956815203388	Enantiopus melanogenys	m	d
1499	FISH20210407_c6_r0_Enantiopus-melanogenys_sm	1970-01-07 17:30:00	6.538633606081	1064.500193895075	0.1390504681181098	0.4996399091463077	0.06534871298569386	0.49696174215663314	Enantiopus melanogenys	m	d
1500	FISH20210407_c6_r0_Enantiopus-melanogenys_sm	1970-01-07 18:00:00	11.187417492262378	1094.499806104925	0.2563292892360534	0.24386460583901168	0.12744771473751912	0.4740954279055001	Enantiopus melanogenys	m	d
1501	FISH20210407_c6_r0_Enantiopus-melanogenys_sm	1970-01-07 18:30:00	16.99967802024268	1124.4994183147749	0.3741066976898787	0.09655974738241649	0.15695251948804043	0.44746117081320175	Enantiopus melanogenys	m	d
1502	FISH20210407_c6_r0_Enantiopus-melanogenys_sm	1970-01-07 19:00:00	6.786961709175926	1154.4998338134278	0.1267449590073122	0.4212829603368048	0.06458006884539427	0.5368494274255619	Enantiopus melanogenys	m	n
1503	FISH20210407_c6_r0_Enantiopus-melanogenys_sm	1970-01-07 19:30:00	5.031998155950429	1184.500249293668	0.10453714475652319	0.37903717245581964	0.04761093764117299	0.6527135723366526	Enantiopus melanogenys	m	n
1504	FISH20210407_c6_r0_Enantiopus-melanogenys_sm	1970-01-07 20:00:00	1.5426932108160307	1214.499806104925	0.01911251454213063	0.900116337045039	0.048996803571719726	0.7899770584979415	Enantiopus melanogenys	m	n
1505	FISH20210407_c6_r0_Enantiopus-melanogenys_sm	1970-01-07 20:30:00	1.4768514063743616	1244.4994183147749	0.0150130186693258	0.8968478200653703	0.058589927940303356	0.8927965114650683	Enantiopus melanogenys	m	n
1506	FISH20210407_c6_r0_Enantiopus-melanogenys_sm	1970-01-07 21:00:00	1.877407533170127	1274.4998338134278	0.018502105029913583	0.8654996676268557	0.04817404756524263	0.8539525796427591	Enantiopus melanogenys	m	n
1507	FISH20210407_c6_r0_Enantiopus-melanogenys_sm	1970-01-07 21:30:00	1.0014189398459337	1304.500249293668	0.013461858068805052	0.9021106863885657	0.05252775799910904	0.8725468920455557	Enantiopus melanogenys	m	n
1508	FISH20210407_c6_r0_Enantiopus-melanogenys_sm	1970-01-07 22:00:00	1.7271412794644032	1334.499806104925	0.02614813583734973	0.7431721234280649	0.04897706450369224	0.8394285127369081	Enantiopus melanogenys	m	n
1509	FISH20210407_c6_r0_Enantiopus-melanogenys_sm	1970-01-07 22:30:00	1.6927397943918714	1364.4994183147749	0.029028862666888262	0.848374051299097	0.04437223560434549	0.8378060569611412	Enantiopus melanogenys	m	n
1510	FISH20210407_c6_r0_Enantiopus-melanogenys_sm	1970-01-07 23:00:00	1.589714475482713	1394.4998338134278	0.014070463106580989	0.8718147573676047	0.04287409843196116	0.739038058681573	Enantiopus melanogenys	m	n
1511	FISH20210407_c6_r0_Enantiopus-melanogenys_sm	1970-01-07 23:30:00	1.6560559786512883	1424.500304692261	0.026425128801728436	0.791701290787214	0.04974184891284746	0.8295541169810339	Enantiopus melanogenys	m	n
1512	FISH20210407_c6_r0_Enantiopus-melanogenys_sm	1970-01-08 00:00:00	1.529043515291014	14.499916902110686	0.013461858068805052	0.9255996897678799	0.09495851648364989	0.7880109115660346	Enantiopus melanogenys	m	n
1513	FISH20210407_c6_r0_Enantiopus-melanogenys_sm	1970-01-08 00:30:00	2.7770585047461336	44.49947371336768	0.040385574206415156	0.7571879674256274	0.1186121310833761	0.7829730297425609	Enantiopus melanogenys	m	n
1514	FISH20210407_c6_r0_Enantiopus-melanogenys_sm	1970-01-08 01:00:00	1.3856797461076344	74.49988920895191	0.021992023044538	0.7857855085309107	0.047728924549559834	0.8438103635131511	Enantiopus melanogenys	m	n
1515	FISH20210407_c6_r0_Enantiopus-melanogenys_sm	1970-01-08 01:30:00	1.3867322045911508	104.50030469226081	0.030358428895906044	0.796188576810149	0.04809665610070903	0.8466176419864491	Enantiopus melanogenys	m	n
1516	FISH20210407_c6_r0_Enantiopus-melanogenys_sm	1970-01-08 02:00:00	1.235518503003858	134.4999169021107	0.020940668107030082	0.8142485180876405	0.04291573059108719	0.7953959464888206	Enantiopus melanogenys	m	n
1517	FISH20210407_c6_r0_Enantiopus-melanogenys_sm	1970-01-08 02:30:00	1.6948407831330885	164.49947371336768	0.03589828818348014	0.6466123760456485	0.04619654966280431	0.8254241639940827	Enantiopus melanogenys	m	n
1518	FISH20210407_c6_r0_Enantiopus-melanogenys_sm	1970-01-08 03:00:00	4.887111535298409	194.4998892089519	0.06619765122978064	0.5832040771105694	0.04558706875721523	0.8207035265092583	Enantiopus melanogenys	m	n
1519	FISH20210407_c6_r0_Enantiopus-melanogenys_sm	1970-01-08 03:30:00	1.4273844539597982	224.5003600908537	0.01329566229017783	0.8633870699684228	0.04140429712858251	0.7766053139828052	Enantiopus melanogenys	m	n
1520	FISH20210407_c6_r0_Enantiopus-melanogenys_sm	1970-01-08 04:00:00	1.6375306490672332	254.49997230070358	0.02825328236662789	0.8690931250346241	0.04300153180636301	0.7811099854372131	Enantiopus melanogenys	m	n
1521	FISH20210407_c6_r0_Enantiopus-melanogenys_sm	1970-01-08 04:30:00	1.565326572769893	284.49952911196056	0.025594149908592323	0.8291507395712149	0.04398852003248787	0.788031343640415	Enantiopus melanogenys	m	n
1522	FISH20210407_c6_r0_Enantiopus-melanogenys_sm	1970-01-08 05:00:00	1.384510131526336	314.49994460447596	0.02093950808774651	0.8808996233104365	0.0448048714212696	0.8492439600990541	Enantiopus melanogenys	m	n
1523	FISH20210407_c6_r0_Enantiopus-melanogenys_sm	1970-01-08 05:30:00	1.611429161069889	344.5004154894466	0.027754695030746217	0.8206193562683508	0.05039657791844468	0.8483341095286682	Enantiopus melanogenys	m	n
1524	FISH20210407_c6_r0_Enantiopus-melanogenys_sm	1970-01-08 06:00:00	0.8036224143308952	374.4999723007036	0.006149243809207246	0.993573763226414	0.04200506235006525	0.8263751638548701	Enantiopus melanogenys	m	n
1525	FISH20210407_c6_r0_Enantiopus-melanogenys_sm	1970-01-08 06:30:00	1.1664482701679026	404.49952911196056	0.008752977674367071	0.9405019112514542	0.044810174409978615	0.8402120664843726	Enantiopus melanogenys	m	n
1526	FISH20210407_c6_r0_Enantiopus-melanogenys_sm	1970-01-08 07:00:00	1.6448727067342115	434.49994460447596	0.00670285840904055	0.9575670285840904	0.03070907469390255	0.4812348069510013	Enantiopus melanogenys	m	d
1527	FISH20210407_c6_r0_Enantiopus-melanogenys_sm	1970-01-08 07:30:00	2.476550354131512	464.50047088803944	0.030469226081657527	0.7150296382471886	0.037461515804229135	0.5611326826486289	Enantiopus melanogenys	m	d
1528	FISH20210407_c6_r0_Enantiopus-melanogenys_sm	1970-01-08 08:00:00	4.133797349175297	494.5000276992964	0.08248850479197828	0.5894964267907595	0.04897556875040265	0.5699492764670104	Enantiopus melanogenys	m	d
1529	FISH20210407_c6_r0_Enantiopus-melanogenys_sm	1970-01-08 08:30:00	8.1650510701601	510.437908496732	0.1792717086834734	0.20448179271708683	0.11276325711802902	0.8050107362151091	Enantiopus melanogenys	m	d
1530	FISH20210414_c1_r0_Enantiopus-melanogenys_sf	1970-01-02 00:00:00	1.6065936106854626	14.499639909146307	0.021328458257160267	0.8107584067364689	0.01337670986872394	0.5267341868728274	Enantiopus melanogenys	f	n
1531	FISH20210414_c1_r0_Enantiopus-melanogenys_sf	1970-01-02 00:30:00	0.5533069480809361	44.5	0.0070352315532904944	0.9597828495457567	0.008391416893688237	0.5170106734609276	Enantiopus melanogenys	f	n
1532	FISH20210414_c1_r0_Enantiopus-melanogenys_sf	1970-01-02 01:00:00	1.5566303065236673	74.50036009085369	0.035565896626225696	0.7259431610437095	0.00993524314554771	0.524781696210483	Enantiopus melanogenys	f	n
1533	FISH20210414_c1_r0_Enantiopus-melanogenys_sf	1970-01-02 01:30:00	1.027093857094844	104.4998615035178	0.019334108913633595	0.8433327793474046	0.013145416822158746	0.5621490550413516	Enantiopus melanogenys	f	n
1534	FISH20210414_c1_r0_Enantiopus-melanogenys_sf	1970-01-02 02:00:00	0.5750315766455489	134.50016618657213	0.009749612231331709	0.9360735652559273	0.01888538522197765	0.6533973684909363	Enantiopus melanogenys	f	n
1535	FISH20210414_c1_r0_Enantiopus-melanogenys_sf	1970-01-02 02:30:00	0.9182231481307023	164.50052628663232	0.017672151127361365	0.853082931693535	0.015401327480954932	0.5875472108786371	Enantiopus melanogenys	f	n
1536	FISH20210414_c1_r0_Enantiopus-melanogenys_sf	1970-01-02 03:00:00	1.3321271736118778	194.49997230070358	0.01667497645559803	0.8870422691263642	0.014520260648369884	0.577310771769649	Enantiopus melanogenys	f	n
1537	FISH20210414_c1_r0_Enantiopus-melanogenys_sf	1970-01-02 03:30:00	0.3977957577183731	224.49947371336768	0.0077558030026037336	0.9344080660351227	0.03587342817173477	0.8477447626005363	Enantiopus melanogenys	f	n
1538	FISH20210414_c1_r0_Enantiopus-melanogenys_sf	1970-01-02 04:00:00	4.968053797910562	254.49977841790383	0.06553290494128075	0.6491247507201419	0.046619046944658425	0.7889431639321912	Enantiopus melanogenys	f	n
1539	FISH20210414_c1_r0_Enantiopus-melanogenys_sf	1970-01-02 04:30:00	1.1622311693376566	284.5001384964822	0.020552877956899893	0.8189019998892029	0.009180567974675636	0.5217122955789629	Enantiopus melanogenys	f	n
1540	FISH20210414_c1_r0_Enantiopus-melanogenys_sf	1970-01-02 05:00:00	1.28947796747231	314.4996399091463	0.02077447232840286	0.8007866600188355	0.008839050524401251	0.5202781268950724	Enantiopus melanogenys	f	n
1541	FISH20210414_c1_r0_Enantiopus-melanogenys_sf	1970-01-02 05:30:00	1.1360889839259283	344.49994460447596	0.020662530467538222	0.8123199645468646	0.012478786489088947	0.5294322200661865	Enantiopus melanogenys	f	n
1542	FISH20210414_c1_r0_Enantiopus-melanogenys_sf	1970-01-02 06:00:00	1.23911167680795	374.50030469226084	0.021937842778793418	0.8195113844108359	0.009198618749857399	0.5048547515561709	Enantiopus melanogenys	f	n
1543	FISH20210414_c1_r0_Enantiopus-melanogenys_sf	1970-01-02 06:30:00	1.2232862994139455	404.49975070633207	0.024707772422580467	0.8309234945432385	0.014947375188547551	0.5816009465993156	Enantiopus melanogenys	f	n
1544	FISH20210414_c1_r0_Enantiopus-melanogenys_sf	1970-01-02 07:00:00	22.873377324316607	434.5001107910481	0.3411256370485265	0.24434965654775095	0.12183983546764875	0.7318374071665991	Enantiopus melanogenys	f	d
1545	FISH20210414_c1_r0_Enantiopus-melanogenys_sf	1970-01-02 07:30:00	29.799715993022854	464.50047088803944	0.4369287020109689	0.06271120713533876	0.1700101204947415	0.7177819571561648	Enantiopus melanogenys	f	d
1546	FISH20210414_c1_r0_Enantiopus-melanogenys_sf	1970-01-02 08:00:00	15.473644027743108	494.49991690211067	0.2617029527450003	0.14436873303418093	0.08335244946606815	0.5045363423913933	Enantiopus melanogenys	f	d
1547	FISH20210414_c1_r0_Enantiopus-melanogenys_sf	1970-01-02 08:30:00	21.165629993295294	524.4994183147749	0.28951304636862224	0.24137166915960334	0.11344297108846153	0.5806444219192233	Enantiopus melanogenys	f	d
1548	FISH20210414_c1_r0_Enantiopus-melanogenys_sf	1970-01-02 09:00:00	19.725860171721326	554.4997784179038	0.2620208287170397	0.1803678262796366	0.11844493106032529	0.9153728195459985	Enantiopus melanogenys	f	d
1549	FISH20210414_c1_r0_Enantiopus-melanogenys_sf	1970-01-02 09:30:00	9.046771605067683	584.5000830978893	0.14697246689934076	0.3143316159769542	0.04076486722549596	0.298339964350216	Enantiopus melanogenys	f	d
1550	FISH20210414_c1_r0_Enantiopus-melanogenys_sf	1970-01-02 10:00:00	10.275673137563837	614.4995845105534	0.1473048584565952	0.40263697302088525	0.054590055058298836	0.5089371834038197	Enantiopus melanogenys	f	d
1551	FISH20210414_c1_r0_Enantiopus-melanogenys_sf	1970-01-02 10:30:00	0.09754405509661078	644.4998892089519	0.0	1.0	0.04262078555836777	0.9429098094795085	Enantiopus melanogenys	f	d
1552	FISH20210414_c1_r0_Enantiopus-melanogenys_sf	1970-01-02 11:00:00	0.8419399968922364	674.5002492936679	0.009583956567503186	0.9680350119106975	0.027532626273613324	0.7141644703395078	Enantiopus melanogenys	f	d
1553	FISH20210414_c1_r0_Enantiopus-melanogenys_sf	1970-01-02 11:30:00	0.6922238339976705	704.4996953077392	0.007091019888094842	0.9607223976510997	0.03866766872767425	0.902654136705507	Enantiopus melanogenys	f	d
1554	FISH20210414_c1_r0_Enantiopus-melanogenys_sf	1970-01-02 12:00:00	0.005323713016761076	734.500055395524	0.0	1.0	0.046344260143515906	0.9648920398217531	Enantiopus melanogenys	f	d
1555	FISH20210414_c1_r0_Enantiopus-melanogenys_sf	1970-01-02 12:30:00	0.6027145060270448	764.5003600908537	0.006980222702343361	0.9362362196000221	0.033432760764003054	0.8060697667024973	Enantiopus melanogenys	f	d
1556	FISH20210414_c1_r0_Enantiopus-melanogenys_sf	1970-01-02 13:00:00	0.4155077286531802	794.4998615035178	0.002769929643787048	1.0	0.03439352088933295	0.8189439470668978	Enantiopus melanogenys	f	d
1557	FISH20210414_c1_r0_Enantiopus-melanogenys_sf	1970-01-02 13:30:00	0.5271759206344302	824.5001661865721	0.003434522490582761	0.9675936184356304	0.03366793623452959	0.8164037178597191	Enantiopus melanogenys	f	d
1558	FISH20210414_c1_r0_Enantiopus-melanogenys_sf	1970-01-02 14:00:00	0.21581228173721778	854.5005262866323	0.0004985873358816686	1.0	0.031189246980352532	0.8052722941137426	Enantiopus melanogenys	f	d
1559	FISH20210414_c1_r0_Enantiopus-melanogenys_sf	1970-01-02 14:30:00	0.585690317842697	884.4999723007036	0.006537033959337433	0.9679796133178217	0.02895678017267466	0.7632664438097012	Enantiopus melanogenys	f	d
1560	FISH20210414_c1_r0_Enantiopus-melanogenys_sf	1970-01-02 15:00:00	1.4235713283862896	914.4994737133677	0.027311506287740293	0.8965708271009917	0.011888747082427917	0.5114886003087581	Enantiopus melanogenys	f	d
1561	FISH20210414_c1_r0_Enantiopus-melanogenys_sf	1970-01-02 15:30:00	1.1744960545514824	944.4997784179038	0.017781963217372035	0.8736982051850211	0.024135685105145063	0.69237856699388	Enantiopus melanogenys	f	d
1562	FISH20210414_c1_r0_Enantiopus-melanogenys_sf	1970-01-02 16:00:00	1.3191838324772416	974.5001384964822	0.01739515816298266	0.9000609384521633	0.02028062884880189	0.4901394339514754	Enantiopus melanogenys	f	d
1563	FISH20210414_c1_r0_Enantiopus-melanogenys_sf	1970-01-02 16:30:00	1.7776160992774137	1004.4996399091463	0.02659132458035566	0.7718685945376987	0.024669660763621367	0.6067896373833951	Enantiopus melanogenys	f	d
1564	FISH20210414_c1_r0_Enantiopus-melanogenys_sf	1970-01-02 17:00:00	2.1813270355694363	1034.499944604476	0.037890538444493686	0.7370928428982938	0.019434221151793392	0.3867573902584624	Enantiopus melanogenys	f	d
1565	FISH20210414_c1_r0_Enantiopus-melanogenys_sf	1970-01-02 17:30:00	2.0690245804870484	1064.500304692261	0.029084261259764002	0.7800121876904327	0.015629920997103502	0.29651604208150284	Enantiopus melanogenys	f	d
1566	FISH20210414_c1_r0_Enantiopus-melanogenys_sf	1970-01-02 18:00:00	1.464810086143539	1094.499750706332	0.018780122984876184	0.8228352999833805	0.01129994607280641	0.30288938765323786	Enantiopus melanogenys	f	d
1567	FISH20210414_c1_r0_Enantiopus-melanogenys_sf	1970-01-02 18:30:00	4.119558871089705	1124.500110791048	0.06237536007090627	0.6758807888322623	0.022469249744497634	0.3520929433686391	Enantiopus melanogenys	f	d
1568	FISH20210414_c1_r0_Enantiopus-melanogenys_sf	1970-01-02 19:00:00	11.218327759070258	1154.5004154894466	0.13450778350229906	0.5155393053016454	0.08445037405659614	0.6735505303327495	Enantiopus melanogenys	f	n
1569	FISH20210414_c1_r0_Enantiopus-melanogenys_sf	1970-01-02 19:30:00	0.495610846367268	1184.4998615035179	0.006038446623455764	0.9674810259819401	0.03281779245497311	0.8154450703962621	Enantiopus melanogenys	f	n
1570	FISH20210414_c1_r0_Enantiopus-melanogenys_sf	1970-01-02 20:00:00	0.6017696980255439	1214.5002215820962	0.009251052514956792	0.8793485486372701	0.03769630571746828	0.8229812907902293	Enantiopus melanogenys	f	n
1571	FISH20210414_c1_r0_Enantiopus-melanogenys_sf	1970-01-02 20:30:00	0.0032221411389190616	1244.5005816852251	0.0	1.0	0.03243508216643291	0.8208549513904658	Enantiopus melanogenys	f	n
1572	FISH20210414_c1_r0_Enantiopus-melanogenys_sf	1970-01-02 21:00:00	0.2673285561470832	1274.5000276992964	0.0033239155725444574	0.9667054456816797	0.028753780500302403	0.8104824960354997	Enantiopus melanogenys	f	n
1573	FISH20210414_c1_r0_Enantiopus-melanogenys_sf	1970-01-02 21:30:00	0.0025691939721913964	1304.4995291119606	0.0	1.0	0.028022639355728917	0.8209244192524553	Enantiopus melanogenys	f	n
1574	FISH20210414_c1_r0_Enantiopus-melanogenys_sf	1970-01-02 22:00:00	0.003238372361584038	1334.4998338134278	0.0	1.0	0.030744943066509253	0.8249071128368135	Enantiopus melanogenys	f	n
1575	FISH20210414_c1_r0_Enantiopus-melanogenys_sf	1970-01-02 22:30:00	0.01486742717411916	1364.500193895075	0.00044318874300592763	1.0	0.037616358213651724	0.8244282357283669	Enantiopus melanogenys	f	n
1576	FISH20210414_c1_r0_Enantiopus-melanogenys_sf	1970-01-02 23:00:00	0.17887439521266987	1394.4996399091463	0.004099495872804831	0.9628829427732536	0.04080169587500587	0.8246126627997342	Enantiopus melanogenys	f	n
1577	FISH20210414_c1_r0_Enantiopus-melanogenys_sf	1970-01-02 23:30:00	10.424868293470796	1424.5	0.09444936849102592	0.7770884112563705	0.07599614196931154	0.7792273231392478	Enantiopus melanogenys	f	n
1578	FISH20210414_c1_r0_Enantiopus-melanogenys_sf	1970-01-03 00:00:00	55.22748356402913	14.500360090853693	0.6004653481801562	0.0	0.3963598863050413	0.6276495969973854	Enantiopus melanogenys	f	n
1579	FISH20210414_c1_r0_Enantiopus-melanogenys_sf	1970-01-03 00:30:00	14.997252267528978	44.499806104924936	0.17073846324303363	0.6357542518420032	0.12712904407761633	0.8090033962909015	Enantiopus melanogenys	f	n
1580	FISH20210414_c1_r0_Enantiopus-melanogenys_sf	1970-01-03 01:00:00	51.34845902838716	74.50016618657213	0.510525149567915	0.06658541989807223	0.3567440610497977	0.7611053886888781	Enantiopus melanogenys	f	n
1581	FISH20210414_c1_r0_Enantiopus-melanogenys_sf	1970-01-03 01:30:00	0.2969108436818261	104.50047088803944	0.001218769043266301	1.0	0.036035662837713846	0.8345845541566963	Enantiopus melanogenys	f	n
1582	FISH20210414_c1_r0_Enantiopus-melanogenys_sf	1970-01-03 02:00:00	0.011892407696005974	134.49997230070358	5.5398592875740954e-05	1.0	0.03146779642738278	0.8362052508625694	Enantiopus melanogenys	f	n
1583	FISH20210414_c1_r0_Enantiopus-melanogenys_sf	1970-01-03 02:30:00	0.0281596994958782	164.4994183147748	0.00016619577862722287	1.0	0.03035736496753529	0.8416146511864374	Enantiopus melanogenys	f	n
1584	FISH20210414_c1_r0_Enantiopus-melanogenys_sf	1970-01-03 03:00:00	0.08350359664586705	194.49977841790383	0.001274097052958121	1.0	0.0357754869905988	0.8623581502654972	Enantiopus melanogenys	f	n
1585	FISH20210414_c1_r0_Enantiopus-melanogenys_sf	1970-01-03 03:30:00	14.02373327448665	224.5000830978893	0.1538972910088084	0.610991080826547	0.119658919070486	0.7947711258384824	Enantiopus melanogenys	f	n
1586	FISH20210414_c1_r0_Enantiopus-melanogenys_sf	1970-01-03 04:00:00	35.07931384168105	254.49958451055343	0.33826380809927425	0.294055730984433	0.24115369883508855	0.6419917166966445	Enantiopus melanogenys	f	n
1587	FISH20210414_c1_r0_Enantiopus-melanogenys_sf	1970-01-03 04:30:00	0.13522114811117442	284.4998892089519	0.0006093507644582318	1.0	0.03247672561670181	0.8410192475458372	Enantiopus melanogenys	f	n
1588	FISH20210414_c1_r0_Enantiopus-melanogenys_sf	1970-01-03 05:00:00	9.19424889477038	314.50024929366793	0.09439920226026259	0.7408453825272838	0.07500257896932568	0.7742878760583285	Enantiopus melanogenys	f	n
1589	FISH20210414_c1_r0_Enantiopus-melanogenys_sf	1970-01-03 05:30:00	26.71446775568894	344.49969530773916	0.27804553764334383	0.24148246634535483	0.17446218941508387	0.6338158615669395	Enantiopus melanogenys	f	n
1590	FISH20210414_c1_r0_Enantiopus-melanogenys_sf	1970-01-03 06:00:00	4.682920470808027	374.50005539552404	0.046920008863283846	0.8852204741856858	0.05912993812105094	0.8183677022558418	Enantiopus melanogenys	f	n
1591	FISH20210414_c1_r0_Enantiopus-melanogenys_sf	1970-01-03 06:30:00	0.28236361310946534	404.5003600908537	0.005650656473325578	1.0	0.031919559635055855	0.8783796069877793	Enantiopus melanogenys	f	n
1592	FISH20210414_c1_r0_Enantiopus-melanogenys_sf	1970-01-03 07:00:00	1.4320467880855128	434.4998615035178	0.02143925544291175	0.8104260151792144	0.025622211024574914	0.7246093469992995	Enantiopus melanogenys	f	d
1593	FISH20210414_c1_r0_Enantiopus-melanogenys_sf	1970-01-03 07:30:00	3.418595802059409	464.5002215820962	0.0573897629071571	0.5110791048083315	0.01989635971811152	0.4820898424548792	Enantiopus melanogenys	f	d
1594	FISH20210414_c1_r0_Enantiopus-melanogenys_sf	1970-01-03 08:00:00	1.9395451904448613	494.5005262866323	0.029472051409894187	0.6824552656362528	0.01897630958373917	0.5460318648694301	Enantiopus melanogenys	f	d
1595	FISH20210414_c1_r0_Enantiopus-melanogenys_sf	1970-01-03 08:30:00	1.5944024760072333	524.5000276992964	0.01794914409174007	0.8651598249404465	0.016451693592874052	0.43044836458806685	Enantiopus melanogenys	f	d
1596	FISH20210414_c1_r0_Enantiopus-melanogenys_sf	1970-01-03 09:00:00	1.8609011631683259	554.4994737133677	0.02897346407401252	0.8333610326297712	0.017897765716054826	0.49055943670193763	Enantiopus melanogenys	f	d
1597	FISH20210414_c1_r0_Enantiopus-melanogenys_sf	1970-01-03 09:30:00	2.7765966539237312	584.4997784179038	0.0331819189009528	0.6669621094615555	0.0202224214710163	0.5394568336130741	Enantiopus melanogenys	f	d
1598	FISH20210414_c1_r0_Enantiopus-melanogenys_sf	1970-01-03 10:00:00	3.3441501899372263	614.5001384964822	0.05739294221926763	0.5659520248185697	0.018173633019620893	0.4893718183050775	Enantiopus melanogenys	f	d
1599	FISH20210414_c1_r0_Enantiopus-melanogenys_sf	1970-01-03 10:30:00	8.95215777962136	644.4996399091463	0.16159769541853636	0.40285856739238823	0.026771349906115578	0.5963977994191917	Enantiopus melanogenys	f	d
1600	FISH20210414_c1_r0_Enantiopus-melanogenys_sf	1970-01-03 11:00:00	2.926687425429527	674.499944604476	0.04559051628628407	0.7880567250166186	0.022967514906944972	0.6554037655268335	Enantiopus melanogenys	f	d
1601	FISH20210414_c1_r0_Enantiopus-melanogenys_sf	1970-01-03 11:30:00	2.4179398972184862	704.5003046922608	0.039166805163148855	0.778239432718409	0.01682050831786996	0.4286272907156331	Enantiopus melanogenys	f	d
1602	FISH20210414_c1_r0_Enantiopus-melanogenys_sf	1970-01-03 12:00:00	0.5711197430197287	734.4997507063321	0.003933300094177608	0.9660960611600465	0.00971935748245475	0.18128219010757005	Enantiopus melanogenys	f	d
1603	FISH20210414_c1_r0_Enantiopus-melanogenys_sf	1970-01-03 12:30:00	3.163263158892533	764.5001107910481	0.0570019942388655	0.5512408597385331	0.018414428950135942	0.5124061196302391	Enantiopus melanogenys	f	d
1604	FISH20210414_c1_r0_Enantiopus-melanogenys_sf	1970-01-03 13:00:00	3.4165922262681314	794.5004154894466	0.05495540413273503	0.7003490111351172	0.02094967339353903	0.5343328207045908	Enantiopus melanogenys	f	d
1605	FISH20210414_c1_r0_Enantiopus-melanogenys_sf	1970-01-03 13:30:00	3.541612119810235	824.4998615035178	0.055398592875740955	0.6379147969641571	0.02228659662000638	0.628365648884193	Enantiopus melanogenys	f	d
1606	FISH20210414_c1_r0_Enantiopus-melanogenys_sf	1970-01-03 14:00:00	2.2370244726791673	854.5002215820962	0.03822291158874363	0.7449036117881676	0.017293734886831252	0.5386301778296589	Enantiopus melanogenys	f	d
1607	FISH20210414_c1_r0_Enantiopus-melanogenys_sf	1970-01-03 14:30:00	5.939076704431599	884.5005816852251	0.09811090798293723	0.4369287020109689	0.022764881859082653	0.5482989888606502	Enantiopus melanogenys	f	d
1608	FISH20210414_c1_r0_Enantiopus-melanogenys_sf	1970-01-03 15:00:00	2.9798773484197216	914.5000276992964	0.04819677580189463	0.698687053348845	0.018910056404450423	0.5847832100848238	Enantiopus melanogenys	f	d
1609	FISH20210414_c1_r0_Enantiopus-melanogenys_sf	1970-01-03 15:30:00	5.911747955161333	944.4995291119606	0.10498033349952911	0.4827987369120824	0.022886372822559044	0.5834871249009348	Enantiopus melanogenys	f	d
1610	FISH20210414_c1_r0_Enantiopus-melanogenys_sf	1970-01-03 16:00:00	2.6327039155078045	974.4998338134279	0.04559051628628407	0.6985375581653003	0.020190301715059093	0.610261132966479	Enantiopus melanogenys	f	d
1611	FISH20210414_c1_r0_Enantiopus-melanogenys_sf	1970-01-03 16:30:00	9.899987670259542	1004.5001384964822	0.17694310564511662	0.4461248684283419	0.025390043481866964	0.6204486058875894	Enantiopus melanogenys	f	d
1612	FISH20210414_c1_r0_Enantiopus-melanogenys_sf	1970-01-03 17:00:00	11.120619956931739	1034.4996399091463	0.2103484571491884	0.41410448174616366	0.028661076224112472	0.6483052760208752	Enantiopus melanogenys	f	d
1613	FISH20210414_c1_r0_Enantiopus-melanogenys_sf	1970-01-03 17:30:00	11.431663098477058	1064.5	0.21127852869488145	0.38411256370485264	0.031274935504698696	0.7061981973300809	Enantiopus melanogenys	f	d
1614	FISH20210414_c1_r0_Enantiopus-melanogenys_sf	1970-01-03 18:00:00	9.419777274451839	1094.500304692261	0.1805994127749155	0.4642402082987092	0.027434622312343032	0.7010918275367691	Enantiopus melanogenys	f	d
1615	FISH20210414_c1_r0_Enantiopus-melanogenys_sf	1970-01-03 18:30:00	16.925470684732666	1124.499806104925	0.24491717910365077	0.3594814691706831	0.06059769855430444	0.5723476419226252	Enantiopus melanogenys	f	d
1616	FISH20210414_c1_r0_Enantiopus-melanogenys_sf	1970-01-03 19:00:00	70.05814064808668	1154.500110791048	0.7361511189895856	0.0711832483935298	0.4807154030430414	0.4624125440951918	Enantiopus melanogenys	f	n
1617	FISH20210414_c1_r0_Enantiopus-melanogenys_sf	1970-01-03 19:30:00	64.87048054011558	1184.5004154894466	0.6893800897457204	0.004431887430059276	0.48369886354090713	0.5469033455027376	Enantiopus melanogenys	f	n
1618	FISH20210414_c1_r0_Enantiopus-melanogenys_sf	1970-01-03 20:00:00	47.626669066778945	1214.4999169021107	0.5221871364467342	0.08747437815079497	0.33436777541847457	0.86260541293222	Enantiopus melanogenys	f	n
1619	FISH20210414_c1_r0_Enantiopus-melanogenys_sf	1970-01-03 20:30:00	53.84060679508415	1244.5002215820962	0.5921227564812763	0.02110569465987148	0.4347251385048824	0.8077038183621369	Enantiopus melanogenys	f	n
1620	FISH20210414_c1_r0_Enantiopus-melanogenys_sf	1970-01-03 21:00:00	52.19306815153639	1274.5005816852251	0.6347570771702399	0.11716802393219213	0.4987323049135076	0.7464972779467932	Enantiopus melanogenys	f	n
1621	FISH20210414_c1_r0_Enantiopus-melanogenys_sf	1970-01-03 21:30:00	40.29839515611374	1304.5000830978893	0.4731593817517035	0.2717300980555094	0.37916059312354655	0.4854425890340749	Enantiopus melanogenys	f	n
1622	FISH20210414_c1_r0_Enantiopus-melanogenys_sf	1970-01-03 22:00:00	44.77042072042483	1334.4995291119606	0.6207412331726774	0.0535704393108415	0.49919824808583896	0.15657742655423723	Enantiopus melanogenys	f	n
1623	FISH20210414_c1_r0_Enantiopus-melanogenys_sf	1970-01-03 22:30:00	21.364616964208814	1364.4998338134278	0.2834588965211611	0.5392200310214935	0.22836961565959332	0.2801880238534525	Enantiopus melanogenys	f	n
1624	FISH20210414_c1_r0_Enantiopus-melanogenys_sf	1970-01-03 23:00:00	16.236478415149	1394.500193895075	0.23284028585673924	0.6358650490277546	0.18194779362034352	0.22880905001795795	Enantiopus melanogenys	f	n
1625	FISH20210414_c1_r0_Enantiopus-melanogenys_sf	1970-01-03 23:30:00	31.921205998044055	1424.4996399091463	0.4532158883164368	0.27411223754916625	0.3615829975044989	0.2588039367101349	Enantiopus melanogenys	f	n
1626	FISH20210414_c1_r0_Enantiopus-melanogenys_sf	1970-01-04 00:00:00	25.469723607072304	14.5	0.35863062264569023	0.29171282960336803	0.2935707906557032	0.1346376707969672	Enantiopus melanogenys	f	n
1627	FISH20210414_c1_r0_Enantiopus-melanogenys_sf	1970-01-04 00:30:00	33.37467610559029	44.50036009085369	0.4040219378427788	0.18359093679020552	0.3111697955615189	0.12358004232358656	Enantiopus melanogenys	f	n
1628	FISH20210414_c1_r0_Enantiopus-melanogenys_sf	1970-01-04 01:00:00	17.729244813055033	74.49980610492493	0.24580355658966263	0.5445681679685336	0.19857943213465287	0.15827832264857555	Enantiopus melanogenys	f	n
1629	FISH20210414_c1_r0_Enantiopus-melanogenys_sf	1970-01-04 01:30:00	21.10047605840699	104.50011079104809	0.2840682472856193	0.41674052736538886	0.22807679926107804	0.13460840968948354	Enantiopus melanogenys	f	n
1630	FISH20210414_c1_r0_Enantiopus-melanogenys_sf	1970-01-04 02:00:00	27.47967868329263	134.50047088803944	0.397983491219323	0.34336047864384245	0.3243435648664854	0.13615558190382368	Enantiopus melanogenys	f	n
1631	FISH20210414_c1_r0_Enantiopus-melanogenys_sf	1970-01-04 02:30:00	17.688268376154898	164.4999169021107	0.27006814026923714	0.549609439920226	0.22765565296005608	0.13283898201339517	Enantiopus melanogenys	f	n
1632	FISH20210414_c1_r0_Enantiopus-melanogenys_sf	1970-01-04 03:00:00	2.757256660525944	194.4994183147748	0.0450390560079774	0.7702066367514265	0.04051036174798967	0.45695089802652256	Enantiopus melanogenys	f	n
1633	FISH20210414_c1_r0_Enantiopus-melanogenys_sf	1970-01-04 03:30:00	18.36932664025221	224.49977841790383	0.2777531575448704	0.28667183691557724	0.2026026569912334	0.25798202896046285	Enantiopus melanogenys	f	n
1634	FISH20210414_c1_r0_Enantiopus-melanogenys_sf	1970-01-04 04:00:00	8.815396145350975	254.5000830978893	0.1375547061104648	0.5610215500526287	0.10549299159559365	0.4328735722104416	Enantiopus melanogenys	f	n
1635	FISH20210414_c1_r0_Enantiopus-melanogenys_sf	1970-01-04 04:30:00	16.37394255207092	284.4995845105534	0.26125976400199435	0.48717522574926597	0.19570650452647478	0.18048896957380983	Enantiopus melanogenys	f	n
1636	FISH20210414_c1_r0_Enantiopus-melanogenys_sf	1970-01-04 05:00:00	8.013476683196153	314.4998892089519	0.15344560159539108	0.3152005317970308	0.09668858582061807	0.6195260786080488	Enantiopus melanogenys	f	n
1637	FISH20210414_c1_r0_Enantiopus-melanogenys_sf	1970-01-04 05:30:00	11.68322001536197	344.5001938950751	0.18879840452052518	0.39787269403357156	0.1433036970962716	0.5391201676895885	Enantiopus melanogenys	f	n
1638	FISH20210414_c1_r0_Enantiopus-melanogenys_sf	1970-01-04 06:00:00	27.244025524278666	374.49969530773916	0.4182039776189685	0.24392000443188744	0.3275555575924669	0.19985841795189208	Enantiopus melanogenys	f	n
1639	FISH20210414_c1_r0_Enantiopus-melanogenys_sf	1970-01-04 06:30:00	8.504697514434623	404.5	0.13472191446931087	0.6639153556392643	0.1134366868556488	0.18125008406667484	Enantiopus melanogenys	f	n
1640	FISH20210414_c1_r0_Enantiopus-melanogenys_sf	1970-01-04 07:00:00	4.974127031144779	434.5003600908537	0.09694753753254667	0.5570882499584511	0.040420389287274726	0.5549294747593501	Enantiopus melanogenys	f	d
1641	FISH20210414_c1_r0_Enantiopus-melanogenys_sf	1970-01-04 07:30:00	2.9081737698772567	464.4998615035178	0.07201817073846324	0.5604121655309955	0.026626380874244786	0.35978223810199167	Enantiopus melanogenys	f	d
1642	FISH20210414_c1_r0_Enantiopus-melanogenys_sf	1970-01-04 08:00:00	2.796655630149201	494.50016618657213	0.06121205406603147	0.5557832927099491	0.0293408141678672	0.403511911040616	Enantiopus melanogenys	f	d
1643	FISH20210414_c1_r0_Enantiopus-melanogenys_sf	1970-01-04 08:30:00	4.902407848257117	524.5005262866323	0.1393274610824885	0.5039056007977397	0.04959516814920146	0.5442903490399684	Enantiopus melanogenys	f	d
1644	FISH20210414_c1_r0_Enantiopus-melanogenys_sf	1970-01-04 09:00:00	6.808797700625578	554.4999723007036	0.17782948313112848	0.45437925876682733	0.08672581371007541	0.5482280149445015	Enantiopus melanogenys	f	d
1645	FISH20210414_c1_r0_Enantiopus-melanogenys_sf	1970-01-04 09:30:00	14.031533890833018	584.4994183147749	0.3549387845548723	0.23439144645725998	0.18362084720610583	0.6145866205967756	Enantiopus melanogenys	f	d
1646	FISH20210414_c1_r0_Enantiopus-melanogenys_sf	1970-01-04 10:00:00	2.750094518286159	614.4997784179038	0.07240194992244627	0.7497784179038334	0.04704382469352107	0.7574455359939498	Enantiopus melanogenys	f	d
1647	FISH20210414_c1_r0_Enantiopus-melanogenys_sf	1970-01-04 10:30:00	8.751128949237174	644.5001384964822	0.23649659298653813	0.49393385408010637	0.09858521320699148	0.7092661196778252	Enantiopus melanogenys	f	d
1648	FISH20210414_c1_r0_Enantiopus-melanogenys_sf	1970-01-04 11:00:00	18.938887669158706	674.4995845105534	0.4758739128026148	0.2286299927981829	0.17934494420302696	0.5700608422863744	Enantiopus melanogenys	f	d
1649	FISH20210414_c1_r0_Enantiopus-melanogenys_sf	1970-01-04 11:30:00	6.307917915419368	704.499944604476	0.14585641480168401	0.5830378905384445	0.032502298632849445	0.600972825634192	Enantiopus melanogenys	f	d
1650	FISH20210414_c1_r0_Enantiopus-melanogenys_sf	1970-01-04 12:00:00	2.7564612761931833	734.5002492936679	0.047365796908758515	0.7479364024153786	0.024351018349152403	0.46273252880884436	Enantiopus melanogenys	f	d
1651	FISH20210414_c1_r0_Enantiopus-melanogenys_sf	1970-01-04 12:30:00	6.256498897402973	764.4996953077392	0.13284582571602682	0.387513157165808	0.02785005458248748	0.4358589604923612	Enantiopus melanogenys	f	d
1652	FISH20210414_c1_r0_Enantiopus-melanogenys_sf	1970-01-04 13:00:00	2.282444004844271	794.500055395524	0.026645247064037227	0.8472745402171504	0.02277866360589991	0.21738463159441795	Enantiopus melanogenys	f	d
1653	FISH20210414_c1_r0_Enantiopus-melanogenys_sf	1970-01-04 13:30:00	0.7707258349032449	824.5003600908537	0.008752977674367071	0.9323029195058445	0.02232997476348668	0.4272583141989841	Enantiopus melanogenys	f	d
1654	FISH20210414_c1_r0_Enantiopus-melanogenys_sf	1970-01-04 14:00:00	2.034053256870522	854.4998615035178	0.04564844052961055	0.7483241925655089	0.03372584321845021	0.5653678911998591	Enantiopus melanogenys	f	d
1655	FISH20210414_c1_r0_Enantiopus-melanogenys_sf	1970-01-04 14:30:00	1.1896719044411754	884.5001661865721	0.017837358741413695	0.8625083093286062	0.0219268991338353	0.27510703311952983	Enantiopus melanogenys	f	d
1656	FISH20210414_c1_r0_Enantiopus-melanogenys_sf	1970-01-04 15:00:00	4.695586878562732	914.5005262866323	0.11600465348180156	0.6628441637582405	0.048792250372065755	0.5474335554645618	Enantiopus melanogenys	f	d
1657	FISH20210414_c1_r0_Enantiopus-melanogenys_sf	1970-01-04 15:30:00	9.580223827939566	944.4999723007036	0.25339316381363913	0.47714808043875684	0.08479852158925408	0.664034732026808	Enantiopus melanogenys	f	d
1658	FISH20210414_c1_r0_Enantiopus-melanogenys_sf	1970-01-04 16:00:00	7.539649108262768	974.4994183147749	0.18109800011079719	0.5480582793197053	0.0832242849420559	0.598014181685771	Enantiopus melanogenys	f	d
1659	FISH20210414_c1_r0_Enantiopus-melanogenys_sf	1970-01-04 16:30:00	19.287726162391337	1004.4997784179038	0.47767560381121205	0.2585863062264569	0.14766621632009666	0.5950550616170417	Enantiopus melanogenys	f	d
1660	FISH20210414_c1_r0_Enantiopus-melanogenys_sf	1970-01-04 17:00:00	6.764636320623792	1034.5001384964821	0.1458090964489502	0.5157055010802726	0.05126424171989912	0.410476257396132	Enantiopus melanogenys	f	d
1661	FISH20210414_c1_r0_Enantiopus-melanogenys_sf	1970-01-04 17:30:00	29.79390260741672	1064.4995845105534	0.6775247908703119	0.06415157055010803	0.21249084518375463	0.5412405172027341	Enantiopus melanogenys	f	d
1662	FISH20210414_c1_r0_Enantiopus-melanogenys_sf	1970-01-04 18:00:00	30.880432603915438	1094.499944604476	0.7986372701085752	0.0	0.24973340289889281	0.6170031012316559	Enantiopus melanogenys	f	d
1663	FISH20210414_c1_r0_Enantiopus-melanogenys_sf	1970-01-04 18:30:00	32.92858555910604	1124.500249293668	0.7672705113290123	0.0	0.22346972241767543	0.5648841712178763	Enantiopus melanogenys	f	d
1664	FISH20210414_c1_r0_Enantiopus-melanogenys_sf	1970-01-04 19:00:00	45.12216926740547	1154.499695307739	0.7376876627333666	0.02010968921389397	0.5640477175552778	0.3047800123722029	Enantiopus melanogenys	f	n
1665	FISH20210414_c1_r0_Enantiopus-melanogenys_sf	1970-01-04 19:30:00	24.53065665923485	1184.500055395524	0.4338023487702194	0.3925880788832262	0.37466710425646105	0.2596105039824631	Enantiopus melanogenys	f	n
1666	FISH20210414_c1_r0_Enantiopus-melanogenys_sf	1970-01-04 20:00:00	1.6825714920199801	1214.5003600908537	0.029361254224142708	0.7891529555149299	0.028484444855042906	0.45268703529563603	Enantiopus melanogenys	f	n
1667	FISH20210414_c1_r0_Enantiopus-melanogenys_sf	1970-01-04 20:30:00	0.4287100720079556	1244.4998615035179	0.002437538086532602	1.0	0.02603452449957286	0.44382803922786934	Enantiopus melanogenys	f	n
1668	FISH20210414_c1_r0_Enantiopus-melanogenys_sf	1970-01-04 21:00:00	0.7148497153308057	1274.5001661865722	0.010746731664081542	0.9200088632838467	0.029091976509077393	0.5171082498152995	Enantiopus melanogenys	f	n
1669	FISH20210414_c1_r0_Enantiopus-melanogenys_sf	1970-01-04 21:30:00	0.8970580928880073	1304.5005262866323	0.016120990526840618	0.8694809151847543	0.020424311411167902	0.4420869658792699	Enantiopus melanogenys	f	n
1670	FISH20210414_c1_r0_Enantiopus-melanogenys_sf	1970-01-04 22:00:00	1.2953099829932302	1334.4999723007036	0.022325632928923606	0.8546340922940557	0.016251165159444417	0.4525045562245766	Enantiopus melanogenys	f	n
1671	FISH20210414_c1_r0_Enantiopus-melanogenys_sf	1970-01-04 22:30:00	1.784205602010824	1364.4994737133677	0.027034513323361587	0.8324746551437594	0.014861134863893287	0.48076834013480774	Enantiopus melanogenys	f	n
1672	FISH20210414_c1_r0_Enantiopus-melanogenys_sf	1970-01-04 23:00:00	1.1586361651671147	1394.4997784179038	0.016230888544205627	0.892144914690893	0.016847153699182545	0.40391023966503997	Enantiopus melanogenys	f	n
1673	FISH20210414_c1_r0_Enantiopus-melanogenys_sf	1970-01-04 23:30:00	0.44088961180721326	1424.5001384964821	0.002215943715029638	1.0	0.01964543453281643	0.31051442283780617	Enantiopus melanogenys	f	n
1674	FISH20210414_c1_r0_Enantiopus-melanogenys_sf	1970-01-05 00:00:00	1.3547077116843909	14.499584510553431	0.02509556257271065	0.8485402470777242	0.013694789452782711	0.31493020396765664	Enantiopus melanogenys	f	n
1675	FISH20210414_c1_r0_Enantiopus-melanogenys_sf	1970-01-05 00:30:00	1.492492768328195	44.49994460447596	0.02786394859295369	0.8529802791934412	0.027524339458626586	0.764232520086865	Enantiopus melanogenys	f	n
1676	FISH20210414_c1_r0_Enantiopus-melanogenys_sf	1970-01-05 01:00:00	1.1480299497406412	74.50024929366793	0.0186693257991247	0.8585673923882333	0.013558262877017528	0.3370876942025899	Enantiopus melanogenys	f	n
1677	FISH20210414_c1_r0_Enantiopus-melanogenys_sf	1970-01-05 01:30:00	1.2088406322127239	104.49969530773919	0.01794914409174007	0.8816686056174173	0.02181868354128103	0.6895384978627144	Enantiopus melanogenys	f	n
1678	FISH20210414_c1_r0_Enantiopus-melanogenys_sf	1970-01-05 02:00:00	1.4265615025467442	134.50005539552404	0.021050299135829825	0.863505428761356	0.016732423056499017	0.44221822084443374	Enantiopus melanogenys	f	n
1679	FISH20210414_c1_r0_Enantiopus-melanogenys_sf	1970-01-05 02:30:00	1.1904855577760922	164.5003600908537	0.021273059664284527	0.8361309622735582	0.013748499554437793	0.3652411529066382	Enantiopus melanogenys	f	n
1680	FISH20210414_c1_r0_Enantiopus-melanogenys_sf	1970-01-05 03:00:00	0.6461528007003604	194.49986150351782	0.005539859287574096	0.9677580189463187	0.02437071741337958	0.8350449374624304	Enantiopus melanogenys	f	n
1681	FISH20210414_c1_r0_Enantiopus-melanogenys_sf	1970-01-05 03:30:00	0.5488376650582952	224.50022158209617	0.0036007090627077332	1.0	0.02527362494480575	0.8461077535563104	Enantiopus melanogenys	f	n
1682	FISH20210414_c1_r0_Enantiopus-melanogenys_sf	1970-01-05 04:00:00	5.359970660609679	254.50052628663232	0.11467508725278378	0.5881668605617417	0.028582779367509213	0.6825522279231757	Enantiopus melanogenys	f	n
1683	FISH20210414_c1_r0_Enantiopus-melanogenys_sf	1970-01-05 04:30:00	4.2160292763990865	284.4999723007036	0.06381917899285358	0.6367514265137666	0.023763085706446946	0.8167183513709405	Enantiopus melanogenys	f	n
1684	FISH20210414_c1_r0_Enantiopus-melanogenys_sf	1970-01-05 05:00:00	1.426694545572381	314.4994737133677	0.03418093180433217	0.7975181430391668	0.02235586496218982	0.8616028694937896	Enantiopus melanogenys	f	n
1685	FISH20210414_c1_r0_Enantiopus-melanogenys_sf	1970-01-05 05:30:00	1.2910154390058366	344.4997784179038	0.021493463328163084	0.8469421670729005	0.021496036124631152	0.6172067818752365	Enantiopus melanogenys	f	n
1686	FISH20210414_c1_r0_Enantiopus-melanogenys_sf	1970-01-05 06:00:00	1.036541946075409	374.5001384964822	0.014736025704947094	0.9132458035565897	0.012059606312995888	0.49513197402058373	Enantiopus melanogenys	f	n
1687	FISH20210414_c1_r0_Enantiopus-melanogenys_sf	1970-01-05 06:30:00	1.6342732342494175	404.4996399091463	0.02847487673813085	0.8302587114287298	0.015011410582448759	0.44267198445957934	Enantiopus melanogenys	f	n
1688	FISH20210414_c1_r0_Enantiopus-melanogenys_sf	1970-01-05 07:00:00	10.353634164874562	434.49994460447596	0.2074562375360071	0.30932860624861513	0.04188247337075975	0.5964320150024469	Enantiopus melanogenys	f	d
1689	FISH20210414_c1_r0_Enantiopus-melanogenys_sf	1970-01-05 07:30:00	17.007552662594957	464.50024929366793	0.3158273779845992	0.20497479364024154	0.0832518636319942	0.46423935283588924	Enantiopus melanogenys	f	d
1690	FISH20210414_c1_r0_Enantiopus-melanogenys_sf	1970-01-05 08:00:00	26.636746682996073	494.49975070633207	0.419588942440862	0.10027145310509113	0.14206221382585527	0.49390358839517123	Enantiopus melanogenys	f	d
1691	FISH20210414_c1_r0_Enantiopus-melanogenys_sf	1970-01-05 08:30:00	21.97885739342615	524.500055395524	0.31087968092178153	0.23786838023487702	0.12329568313697623	0.508620463849956	Enantiopus melanogenys	f	d
1692	FISH20210414_c1_r0_Enantiopus-melanogenys_sf	1970-01-05 09:00:00	15.104863050505683	554.5004154894466	0.295551492992078	0.11450889147415656	0.055259573765319515	0.433866676059063	Enantiopus melanogenys	f	d
1693	FISH20210414_c1_r0_Enantiopus-melanogenys_sf	1970-01-05 09:30:00	24.711791878481886	584.4998615035178	0.5362029804442967	0.03318375713256883	0.23633498025550448	0.5681169357510054	Enantiopus melanogenys	f	d
1694	FISH20210414_c1_r0_Enantiopus-melanogenys_sf	1970-01-05 10:00:00	19.038427794739814	614.5002215820962	0.35785508530910703	0.16895634832705517	0.1387552991120694	0.5151201083248435	Enantiopus melanogenys	f	d
1695	FISH20210414_c1_r0_Enantiopus-melanogenys_sf	1970-01-05 10:30:00	14.010084328968002	644.5005262866323	0.22159437150296382	0.6020165087806769	0.11174945459728122	0.6941008286248155	Enantiopus melanogenys	f	d
1696	FISH20210414_c1_r0_Enantiopus-melanogenys_sf	1970-01-05 11:00:00	6.031015248493725	674.5000276992964	0.11761121267519806	0.43033626945875575	0.03335349070232754	0.48648029494470646	Enantiopus melanogenys	f	d
1697	FISH20210414_c1_r0_Enantiopus-melanogenys_sf	1970-01-05 11:30:00	3.076143271678913	704.4994737133677	0.05778073236939782	0.6523184311118497	0.01819686987497425	0.27814329639564667	Enantiopus melanogenys	f	d
1698	FISH20210414_c1_r0_Enantiopus-melanogenys_sf	1970-01-05 12:00:00	8.269839049271344	734.4997784179038	0.19449368491025926	0.15593840017726568	0.029356451946428053	0.3309056348161867	Enantiopus melanogenys	f	d
1699	FISH20210414_c1_r0_Enantiopus-melanogenys_sf	1970-01-05 12:30:00	8.560021586856726	764.5001384964822	0.18757963547725887	0.2365519915794139	0.030134784213640835	0.3132697506160486	Enantiopus melanogenys	f	d
1700	FISH20210414_c1_r0_Enantiopus-melanogenys_sf	1970-01-05 13:00:00	10.382435317549946	794.4996399091463	0.2152235333222536	0.14819123594260705	0.02752843720730088	0.36964542953644824	Enantiopus melanogenys	f	d
1701	FISH20210414_c1_r0_Enantiopus-melanogenys_sf	1970-01-05 13:30:00	19.21460584726752	824.499944604476	0.3486594283181919	0.19720806558830045	0.08169485057999358	0.49081121582966775	Enantiopus melanogenys	f	d
1702	FISH20210414_c1_r0_Enantiopus-melanogenys_sf	1970-01-05 14:00:00	8.657139295994181	854.5002492936679	0.17334219710819346	0.3240263697302089	0.023020286257150933	0.3567184422269874	Enantiopus melanogenys	f	d
1703	FISH20210414_c1_r0_Enantiopus-melanogenys_sf	1970-01-05 14:30:00	9.741549983124427	884.4997507063321	0.20780012187690433	0.1673037504847377	0.033977307803670115	0.37582408356774344	Enantiopus melanogenys	f	d
1704	FISH20210414_c1_r0_Enantiopus-melanogenys_sf	1970-01-05 15:00:00	1.6953851609527393	914.500055395524	0.030799911367161533	0.7675049855971637	0.016205401779149517	0.2946046647396584	Enantiopus melanogenys	f	d
1705	FISH20210414_c1_r0_Enantiopus-melanogenys_sf	1970-01-05 15:30:00	22.486419415991108	944.5004154894466	0.5168688715306631	0.08608941332890145	0.07664015815856053	0.4727463112000333	Enantiopus melanogenys	f	d
1706	FISH20210414_c1_r0_Enantiopus-melanogenys_sf	1970-01-05 16:00:00	41.27189573893356	974.4998615035178	0.8687607334773697	0.0	0.14171547009324184	0.5513825783755827	Enantiopus melanogenys	f	d
1707	FISH20210414_c1_r0_Enantiopus-melanogenys_sf	1970-01-05 16:30:00	28.241340802958238	1004.5002215820962	0.6566585419898072	0.0	0.08620890239035482	0.576701208932097	Enantiopus melanogenys	f	d
1708	FISH20210414_c1_r0_Enantiopus-melanogenys_sf	1970-01-05 17:00:00	21.84357217934908	1034.5005262866323	0.5088914741565564	0.02847487673813085	0.0712407009361252	0.5705083378422265	Enantiopus melanogenys	f	d
1709	FISH20210414_c1_r0_Enantiopus-melanogenys_sf	1970-01-05 17:30:00	24.09149536330736	1064.5000276992964	0.5530995512713978	0.04060716857791812	0.09253026046514436	0.5952903926260273	Enantiopus melanogenys	f	d
1710	FISH20210414_c1_r0_Enantiopus-melanogenys_sf	1970-01-05 18:00:00	16.77472596963288	1094.4994737133677	0.36912082433106197	0.10697468284305578	0.07439890315610696	0.5813692349253695	Enantiopus melanogenys	f	d
1711	FISH20210414_c1_r0_Enantiopus-melanogenys_sf	1970-01-05 18:30:00	16.494333343945684	1124.4997784179038	0.3109350764458232	0.294150232661201	0.06044889831247477	0.5863029817776435	Enantiopus melanogenys	f	d
1712	FISH20210414_c1_r0_Enantiopus-melanogenys_sf	1970-01-05 19:00:00	32.77970778057839	1154.5001384964821	0.45127693756578585	0.23511162816464462	0.28365936892724586	0.5631174044855801	Enantiopus melanogenys	f	n
1713	FISH20210414_c1_r0_Enantiopus-melanogenys_sf	1970-01-05 19:30:00	1.6283953160828608	1184.4996399091463	0.029472051409894187	0.8334718298155227	0.011592733465470066	0.46989358602887743	Enantiopus melanogenys	f	n
1714	FISH20210414_c1_r0_Enantiopus-melanogenys_sf	1970-01-05 20:00:00	3.0091769540344506	1214.499944604476	0.04985597163749169	0.6976512297806338	0.030382550737771307	0.6324203623628156	Enantiopus melanogenys	f	n
1715	FISH20210414_c1_r0_Enantiopus-melanogenys_sf	1970-01-05 20:30:00	0.6723010667626809	1244.500249293668	0.007866600188355216	0.9574538806714309	0.01456174928976688	0.585790791904264	Enantiopus melanogenys	f	n
1716	FISH20210414_c1_r0_Enantiopus-melanogenys_sf	1970-01-05 21:00:00	4.106728294706001	1274.499750706332	0.08381807102099606	0.6540357874909978	0.02776074143739795	0.7892492688299938	Enantiopus melanogenys	f	n
1717	FISH20210414_c1_r0_Enantiopus-melanogenys_sf	1970-01-05 21:30:00	3.8847320782720827	1304.500055395524	0.08004653224019499	0.5106913361400399	0.028629194743650593	0.8376439192233026	Enantiopus melanogenys	f	n
1718	FISH20210414_c1_r0_Enantiopus-melanogenys_sf	1970-01-05 22:00:00	4.485847601558434	1334.5004154894466	0.09074289513046369	0.603733865159825	0.02509174336638028	0.7727809603944953	Enantiopus melanogenys	f	n
1719	FISH20210414_c1_r0_Enantiopus-melanogenys_sf	1970-01-05 22:30:00	1.3335029128831382	1364.4998615035179	0.025594149908592323	0.8623344967037837	0.013362180255589612	0.6102541941826864	Enantiopus melanogenys	f	n
1720	FISH20210414_c1_r0_Enantiopus-melanogenys_sf	1970-01-05 23:00:00	2.054969981780616	1394.5002215820962	0.04210059827165965	0.7060713494349656	0.03504566467056559	0.9125026014551303	Enantiopus melanogenys	f	n
1721	FISH20210414_c1_r0_Enantiopus-melanogenys_sf	1970-01-05 23:30:00	4.4758420700178645	1424.5005262866323	0.09162927261647554	0.6746440640407734	0.02534937958802024	0.7261015691607371	Enantiopus melanogenys	f	n
1722	FISH20210414_c1_r0_Enantiopus-melanogenys_sf	1970-01-06 00:00:00	3.23034152743771	14.500027699296439	0.0668107030081436	0.6724281203257437	0.01891713344940964	0.6354116735674956	Enantiopus melanogenys	f	n
1723	FISH20210414_c1_r0_Enantiopus-melanogenys_sf	1970-01-06 00:30:00	4.760036477872053	44.49947371336768	0.09716913190404963	0.6115450667553044	0.03427251657886376	0.8791781736014415	Enantiopus melanogenys	f	n
1724	FISH20210414_c1_r0_Enantiopus-melanogenys_sf	1970-01-06 01:00:00	0.7556818967169981	74.49983381342787	0.009361843563040106	0.9515843119875914	0.016513287467631206	0.42131547850993134	Enantiopus melanogenys	f	n
1725	FISH20210414_c1_r0_Enantiopus-melanogenys_sf	1970-01-06 01:30:00	2.4596338181929833	104.5001384964822	0.02431998227245028	0.9175668938008975	0.18258093396452388	0.337222759674264	Enantiopus melanogenys	f	n
1726	FISH20210414_c1_r0_Enantiopus-melanogenys_sf	1970-01-06 02:00:00	1.4119176022681597	134.4996399091463	0.03318375713256883	0.9105866710985541	0.0641327997969052	0.22961994944314126	Enantiopus melanogenys	f	n
1727	FISH20210414_c1_r0_Enantiopus-melanogenys_sf	1970-01-06 02:30:00	0.4732566133575543	164.49994460447596	0.00016618657212497231	1.0	0.006653307956983038	0.1743089088824351	Enantiopus melanogenys	f	n
1728	FISH20210414_c1_r0_Enantiopus-melanogenys_sf	1970-01-06 03:00:00	3.715994806575926	194.5003046922608	0.07257215666722065	0.651210459254335	0.012515458740149943	0.4191158419975824	Enantiopus melanogenys	f	n
1729	FISH20210414_c1_r0_Enantiopus-melanogenys_sf	1970-01-06 03:30:00	0.9822283308073282	224.49975070633207	0.01634258489834358	0.8996731483020332	0.006864199234243962	0.4951860156723621	Enantiopus melanogenys	f	n
1730	FISH20210414_c1_r0_Enantiopus-melanogenys_sf	1970-01-06 04:00:00	0.6660792205586619	254.50005539552404	0.006758253933082207	0.9993906492355418	0.015556655068712306	0.6195166395412761	Enantiopus melanogenys	f	n
1731	FISH20210414_c1_r0_Enantiopus-melanogenys_sf	1970-01-06 04:30:00	0.4220578553363692	284.5004154894466	0.002382139493656861	1.0	0.013681040309996761	0.6188952623819505	Enantiopus melanogenys	f	n
1732	FISH20210414_c1_r0_Enantiopus-melanogenys_sf	1970-01-06 05:00:00	0.6050705066889038	314.4998615035178	0.005816852251952801	1.0	0.01261069768537628	0.5879693076456907	Enantiopus melanogenys	f	n
1733	FISH20210414_c1_r0_Enantiopus-melanogenys_sf	1970-01-06 05:30:00	2.0769462093167066	344.5002215820962	0.03606248615111899	0.7887768668291602	0.0163564329720553	0.6829878457854847	Enantiopus melanogenys	f	n
1734	FISH20210414_c1_r0_Enantiopus-melanogenys_sf	1970-01-06 06:00:00	1.285034720638727	374.5005816852252	0.018835521577751924	0.8461027089911917	0.012926241852462154	0.5479378576855022	Enantiopus melanogenys	f	n
1735	FISH20210414_c1_r0_Enantiopus-melanogenys_sf	1970-01-06 06:30:00	1.7939612552132918	404.5000276992964	0.03262977120381142	0.7374106697689878	0.019015868520883078	0.7280499005036415	Enantiopus melanogenys	f	n
1736	FISH20210414_c1_r0_Enantiopus-melanogenys_sf	1970-01-06 07:00:00	17.89432618318106	434.4994737133677	0.34036895462855243	0.28125865603013683	0.046184134470152856	0.6206236217830206	Enantiopus melanogenys	f	d
1737	FISH20210414_c1_r0_Enantiopus-melanogenys_sf	1970-01-06 07:30:00	16.728916802214474	464.49983381342787	0.327941502326612	0.081985375581653	0.04454612171835707	0.4401940719356029	Enantiopus melanogenys	f	d
1738	FISH20210414_c1_r0_Enantiopus-melanogenys_sf	1970-01-06 08:00:00	10.217063334194599	494.5001384964822	0.20292504570383912	0.25843443576533154	0.03420513351181546	0.38676147082733925	Enantiopus melanogenys	f	d
1739	FISH20210414_c1_r0_Enantiopus-melanogenys_sf	1970-01-06 08:30:00	8.116017281238271	524.4996399091463	0.16780233782061935	0.2959392831422082	0.017419338429303183	0.3588854305247458	Enantiopus melanogenys	f	d
1740	FISH20210414_c1_r0_Enantiopus-melanogenys_sf	1970-01-06 09:00:00	0.7382634656358346	554.499944604476	0.0072568136494571235	0.9105916241967649	0.13708857187720278	0.4165808874982929	Enantiopus melanogenys	f	d
1741	FISH20210414_c1_r0_Enantiopus-melanogenys_sf	1970-01-06 09:30:00	0.2943828185533122	584.5003046922608	0.0032131183867929753	0.9668162428674312	0.02552901036608278	0.8648831634937274	Enantiopus melanogenys	f	d
1742	FISH20210414_c1_r0_Enantiopus-melanogenys_sf	1970-01-06 10:00:00	1.3457354658084382	614.4997507063321	0.020885269514154342	0.8474876738130851	0.02242814846726419	0.7644161563536027	Enantiopus melanogenys	f	d
1743	FISH20210414_c1_r0_Enantiopus-melanogenys_sf	1970-01-06 10:30:00	6.551100419355729	644.5001107910481	0.12995789940172833	0.6178262796366054	0.05199766390080462	0.7756306653574214	Enantiopus melanogenys	f	d
1744	FISH20210414_c1_r0_Enantiopus-melanogenys_sf	1970-01-06 11:00:00	1.1384835614418882	674.5004154894466	0.01850313002049748	0.9108082654700571	0.024642122275869746	0.8036705432113087	Enantiopus melanogenys	f	d
1745	FISH20210414_c1_r0_Enantiopus-melanogenys_sf	1970-01-06 11:30:00	4.449311489310953	704.4998615035178	0.07406791867486566	0.7836130962273559	0.04001454836196169	0.8146479012341024	Enantiopus melanogenys	f	d
1746	FISH20210414_c1_r0_Enantiopus-melanogenys_sf	1970-01-06 12:00:00	2.38330960037567	734.5002215820962	0.03445601595391092	0.8349767338799025	0.03477164537446194	0.8471810633018898	Enantiopus melanogenys	f	d
1747	FISH20210414_c1_r0_Enantiopus-melanogenys_sf	1970-01-06 12:30:00	2.1507263611452485	764.5005816852251	0.032131183867929757	0.8672649714697247	0.03034170479239164	0.8056723557304049	Enantiopus melanogenys	f	d
1748	FISH20210414_c1_r0_Enantiopus-melanogenys_sf	1970-01-06 13:00:00	11.210468436900197	794.5000276992964	0.18231676915406347	0.45482244750983325	0.07069537723534812	0.5050210954839779	Enantiopus melanogenys	f	d
1749	FISH20210414_c1_r0_Enantiopus-melanogenys_sf	1970-01-06 13:30:00	10.235042556293267	824.4995291119606	0.18951858622790982	0.3065204143814747	0.03917283548893891	0.31274806578378817	Enantiopus melanogenys	f	d
1750	FISH20210414_c1_r0_Enantiopus-melanogenys_sf	1970-01-06 14:00:00	6.949282733921962	854.4998338134279	0.1272989142477288	0.4688677154885885	0.0208119938625933	0.3710054163725835	Enantiopus melanogenys	f	d
1751	FISH20210414_c1_r0_Enantiopus-melanogenys_sf	1970-01-06 14:30:00	7.3319312217816135	884.5001384964822	0.14747105423522242	0.41327350285302755	0.025386787105943286	0.28153789089707765	Enantiopus melanogenys	f	d
1752	FISH20210414_c1_r0_Enantiopus-melanogenys_sf	1970-01-06 15:00:00	2.5073508198222463	914.4996399091463	0.04686720957287685	0.6660572821450336	0.013521196474525725	0.2729258580985251	Enantiopus melanogenys	f	d
1753	FISH20210414_c1_r0_Enantiopus-melanogenys_sf	1970-01-06 15:30:00	8.69818200755729	944.5	0.17150454243297142	0.38433414580101927	0.03168020976009408	0.37177328446725544	Enantiopus melanogenys	f	d
1754	FISH20210414_c1_r0_Enantiopus-melanogenys_sf	1970-01-06 16:00:00	10.028945674640806	974.5003046922608	0.18719184532712868	0.3859065979724115	0.03936942410951847	0.3320608176254244	Enantiopus melanogenys	f	d
1755	FISH20210414_c1_r0_Enantiopus-melanogenys_sf	1970-01-06 16:30:00	16.052835831695443	1004.4997507063321	0.3056894354883386	0.19350728491496316	0.056025746757357435	0.3760669465151093	Enantiopus melanogenys	f	d
1756	FISH20210414_c1_r0_Enantiopus-melanogenys_sf	1970-01-06 17:00:00	20.408342934110344	1034.500110791048	0.3971859073786838	0.17067360957234656	0.07774653259394368	0.41765434703247095	Enantiopus melanogenys	f	d
1757	FISH20210414_c1_r0_Enantiopus-melanogenys_sf	1970-01-06 17:30:00	12.430182685126264	1064.5004154894466	0.24912747216220707	0.24724392000443188	0.043834438129227674	0.4020393289890917	Enantiopus melanogenys	f	d
1758	FISH20210414_c1_r0_Enantiopus-melanogenys_sf	1970-01-06 18:00:00	34.651502851175294	1094.4998615035179	0.6042324524957066	0.01739515816298266	0.16347626250699573	0.24638863416746182	Enantiopus melanogenys	f	d
1759	FISH20210414_c1_r0_Enantiopus-melanogenys_sf	1970-01-06 18:30:00	66.66450330784133	1124.5002215820962	0.8820075337912696	0.0	0.345998995966173	0.1981010603139875	Enantiopus melanogenys	f	d
1760	FISH20210414_c1_r0_Enantiopus-melanogenys_sf	1970-01-06 19:00:00	38.177443092129394	1154.5005816852251	0.46806271120713533	0.24153786493823057	0.4187800734727968	0.23034247133136895	Enantiopus melanogenys	f	n
1761	FISH20210414_c1_r0_Enantiopus-melanogenys_sf	1970-01-06 19:30:00	1.6310523284955194	1184.5000276992964	0.03024763171015456	0.8316990748434989	0.007005469666295243	0.2558367196386994	Enantiopus melanogenys	f	n
1762	FISH20210414_c1_r0_Enantiopus-melanogenys_sf	1970-01-06 20:00:00	2.5270277980605322	1214.4994737133677	0.0373386515982494	0.8839399479253227	0.014154461086261998	0.6352176701570615	Enantiopus melanogenys	f	n
1763	FISH20210414_c1_r0_Enantiopus-melanogenys_sf	1970-01-06 20:30:00	1.9928302281759238	1244.4998338134278	0.03428982938178595	0.8683248393529803	0.018883441707022663	0.8494287122729407	Enantiopus melanogenys	f	n
1764	FISH20210414_c1_r0_Enantiopus-melanogenys_sf	1970-01-06 21:00:00	3.463677544275416	1274.5001384964821	0.06520414381474711	0.6696581906819566	0.02061591496244036	0.7840193230764303	Enantiopus melanogenys	f	n
1765	FISH20210414_c1_r0_Enantiopus-melanogenys_sf	1970-01-06 21:30:00	0.9849415763340292	1304.4996399091463	0.013461858068805052	0.902498476538696	0.018888186422945482	0.8476933978740865	Enantiopus melanogenys	f	n
1766	FISH20210414_c1_r0_Enantiopus-melanogenys_sf	1970-01-06 22:00:00	1.814236514894644	1334.499944604476	0.03185242632395303	0.8961887879459339	0.018748490492071616	0.8583245314034861	Enantiopus melanogenys	f	n
1767	FISH20210414_c1_r0_Enantiopus-melanogenys_sf	1970-01-06 22:30:00	0.9958116583167745	1364.500304692261	0.015843997562461912	0.9235499418314774	0.017770566044171744	0.850524330867343	Enantiopus melanogenys	f	n
1768	FISH20210414_c1_r0_Enantiopus-melanogenys_sf	1970-01-06 23:00:00	19.69052675647603	1394.499750706332	0.2371059775081713	0.5327682676860008	0.1824569943296421	0.8381932176664799	Enantiopus melanogenys	f	n
1769	FISH20210414_c1_r0_Enantiopus-melanogenys_sf	1970-01-06 23:30:00	1.3125195358867099	1424.500055395524	0.02526035896299579	0.8097717704409484	0.01968032521434352	0.8582679264988936	Enantiopus melanogenys	f	n
1770	FISH20210414_c1_r0_Enantiopus-melanogenys_sf	1970-01-07 00:00:00	0.3564299578212767	14.500415489446569	0.0005539859287574095	1.0	0.015988564572606855	0.846649143248151	Enantiopus melanogenys	f	n
1771	FISH20210414_c1_r0_Enantiopus-melanogenys_sf	1970-01-07 00:30:00	2.4851624148469003	44.49986150351781	0.047144202537255556	0.8427787934186471	0.020659775531972745	0.8357999156009318	Enantiopus melanogenys	f	n
1772	FISH20210414_c1_r0_Enantiopus-melanogenys_sf	1970-01-07 01:00:00	0.1931094173741915	74.50022158209617	0.003046753822291159	1.0	0.021977437438737854	0.8306946491116438	Enantiopus melanogenys	f	n
1773	FISH20210414_c1_r0_Enantiopus-melanogenys_sf	1970-01-07 01:30:00	0.16465642881452802	104.5005816852252	0.001274167636142042	1.0	0.022041919227262848	0.8225605835379665	Enantiopus melanogenys	f	n
1774	FISH20210414_c1_r0_Enantiopus-melanogenys_sf	1970-01-07 02:00:00	2.588456191644521	134.50002769929642	0.03695086144811922	0.8857127028973464	0.02103829482338564	0.8335223929924552	Enantiopus melanogenys	f	n
1775	FISH20210414_c1_r0_Enantiopus-melanogenys_sf	1970-01-07 02:30:00	2.759763765220553	164.49947371336768	0.039720791091906266	0.8632762727826713	0.020633507670741777	0.8443977102011142	Enantiopus melanogenys	f	n
1776	FISH20210414_c1_r0_Enantiopus-melanogenys_sf	1970-01-07 03:00:00	1.47748034992354	194.49983381342787	0.025980500775537336	0.8009638821183248	0.020311780856489093	0.8311549013024274	Enantiopus melanogenys	f	n
1777	FISH20210414_c1_r0_Enantiopus-melanogenys_sf	1970-01-07 03:30:00	2.6076653853784806	224.50013849648218	0.04924934906653371	0.7973519472605396	0.021305744030037575	0.8471190578297627	Enantiopus melanogenys	f	n
1778	FISH20210414_c1_r0_Enantiopus-melanogenys_sf	1970-01-07 04:00:00	1.1297025925898176	254.4996399091463	0.01695196941997673	0.8950196665004709	0.010324560978216091	0.5229079081284772	Enantiopus melanogenys	f	n
1779	FISH20210414_c1_r0_Enantiopus-melanogenys_sf	1970-01-07 04:30:00	0.6212950915469071	284.5	0.007866164413915355	0.9628296033680479	0.013461514341574199	0.7577857553625225	Enantiopus melanogenys	f	n
1780	FISH20210414_c1_r0_Enantiopus-melanogenys_sf	1970-01-07 05:00:00	5.837839326183792	314.50030469226084	0.11423189850977786	0.6979114730485846	0.013834813617507465	0.6800035386661532	Enantiopus melanogenys	f	n
1781	FISH20210414_c1_r0_Enantiopus-melanogenys_sf	1970-01-07 05:30:00	0.7274254265366521	344.49975070633207	0.010304138274887818	0.9603346075009694	0.014884130506220295	0.8237190225846841	Enantiopus melanogenys	f	n
1782	FISH20210414_c1_r0_Enantiopus-melanogenys_sf	1970-01-07 06:00:00	2.9830597114291613	374.5001107910481	0.05556171061378241	0.7940948371371593	0.016333760203149594	0.7839399349696492	Enantiopus melanogenys	f	n
1783	FISH20210414_c1_r0_Enantiopus-melanogenys_sf	1970-01-07 06:30:00	4.740807279639759	404.5004154894466	0.07661625394714974	0.871475264528281	0.008849784504298585	0.6233254093876812	Enantiopus melanogenys	f	n
1784	FISH20210414_c1_r0_Enantiopus-melanogenys_sf	1970-01-07 07:00:00	40.306909994069	434.4998615035178	0.5928203423633039	0.1868040551769985	0.3455203403290729	0.8104784344015377	Enantiopus melanogenys	f	d
1785	FISH20210414_c1_r0_Enantiopus-melanogenys_sf	1970-01-07 07:30:00	54.86350808231204	464.5002215820962	0.716042543762464	0.043984046089076	0.3841562208449684	0.7930424991628705	Enantiopus melanogenys	f	d
1786	FISH20210414_c1_r0_Enantiopus-melanogenys_sf	1970-01-07 08:00:00	15.555195970850104	494.5005816852252	0.231178328070467	0.5112736136502133	0.11352164673886053	0.8339627179858558	Enantiopus melanogenys	f	d
1787	FISH20210414_c1_r0_Enantiopus-melanogenys_sf	1970-01-07 08:30:00	39.46080168411023	524.5000276992964	0.5905490000553986	0.03761564456262811	0.27247391863997755	0.7635788057373313	Enantiopus melanogenys	f	d
1788	FISH20210414_c1_r0_Enantiopus-melanogenys_sf	1970-01-07 09:00:00	24.90482188469136	554.4994737133677	0.3791479696415711	0.15384189241593263	0.1486583449778827	0.5422849376771411	Enantiopus melanogenys	f	d
1789	FISH20210414_c1_r0_Enantiopus-melanogenys_sf	1970-01-07 09:30:00	30.320604571239862	584.4998338134279	0.4311433636162198	0.20319078218479947	0.16926066190977035	0.49664789236254964	Enantiopus melanogenys	f	d
1790	FISH20210414_c1_r0_Enantiopus-melanogenys_sf	1970-01-07 10:00:00	14.585659726157616	614.5001384964822	0.18431111849759016	0.662954960943992	0.09667713772437814	0.6643572120147359	Enantiopus melanogenys	f	d
1791	FISH20210414_c1_r0_Enantiopus-melanogenys_sf	1970-01-07 10:30:00	7.337483032782344	644.4996399091463	0.15871696858899784	0.6637859398371282	0.015852480220731793	0.2598678492820708	Enantiopus melanogenys	f	d
1792	FISH20210414_c1_r0_Enantiopus-melanogenys_sf	1970-01-07 11:00:00	47.20186963176023	674.5	0.7955905162862841	0.0	0.284956505267633	0.7240571964980028	Enantiopus melanogenys	f	d
1793	FISH20210414_c1_r0_Enantiopus-melanogenys_sf	1970-01-07 11:30:00	32.95612929219341	704.5003046922608	0.519472605395823	0.14885601905711596	0.19432925852158384	0.7230209590163166	Enantiopus melanogenys	f	d
1794	FISH20210414_c1_r0_Enantiopus-melanogenys_sf	1970-01-07 12:00:00	27.109631796884333	734.4997507063321	0.4217494875630159	0.37139216663896735	0.18821449656196862	0.5300219738903021	Enantiopus melanogenys	f	d
1795	FISH20210414_c1_r0_Enantiopus-melanogenys_sf	1970-01-07 12:30:00	2.630134396548177	764.500055395524	0.06725016618657212	0.7885552847329935	0.0129079611006031	0.23758715503453545	Enantiopus melanogenys	f	d
1796	FISH20210414_c1_r0_Enantiopus-melanogenys_sf	1970-01-07 13:00:00	18.193692861955192	794.5004154894466	0.3427510941222093	0.2043654091186084	0.09572667797634846	0.5515910458175237	Enantiopus melanogenys	f	d
1797	FISH20210414_c1_r0_Enantiopus-melanogenys_sf	1970-01-07 13:30:00	40.83151445458329	824.4998615035178	0.624452938895352	0.0021051465292781565	0.2366148677762617	0.7392949888934365	Enantiopus melanogenys	f	d
1798	FISH20210414_c1_r0_Enantiopus-melanogenys_sf	1970-01-07 14:00:00	33.64788694313835	854.5002215820962	0.517615776645247	0.049080434300908485	0.1670441977489913	0.7164696025468618	Enantiopus melanogenys	f	d
1799	FISH20210414_c1_r0_Enantiopus-melanogenys_sf	1970-01-07 14:30:00	38.57562577564409	884.5005262866323	0.5906043986482743	0.16237327571879676	0.29128704760796487	0.7798374372834962	Enantiopus melanogenys	f	d
1800	FISH20210414_c1_r0_Enantiopus-melanogenys_sf	1970-01-07 15:00:00	40.32762999205356	914.5000276992964	0.6034568721954462	0.1356711539526896	0.29717127870002646	0.8101246267748354	Enantiopus melanogenys	f	d
1801	FISH20210414_c1_r0_Enantiopus-melanogenys_sf	1970-01-07 15:30:00	50.77584297135259	944.4994737133677	0.7372444739903606	0.10182261370561188	0.32109591281403616	0.8437741686686067	Enantiopus melanogenys	f	d
1802	FISH20210414_c1_r0_Enantiopus-melanogenys_sf	1970-01-07 16:00:00	65.47902434025806	974.4997784179038	0.8117106137824064	0.0	0.3939423105062928	0.8700174823318353	Enantiopus melanogenys	f	d
1803	FISH20210414_c1_r0_Enantiopus-melanogenys_sf	1970-01-07 16:30:00	74.70370550093209	1004.5001384964822	0.8193451886322087	0.017616752534485625	0.40068350928617463	0.829762985468527	Enantiopus melanogenys	f	d
1804	FISH20210414_c1_r0_Enantiopus-melanogenys_sf	1970-01-07 17:00:00	82.91370586847857	1034.4995845105534	0.8997839454877846	0.0	0.4461407241649343	0.842638603710031	Enantiopus melanogenys	f	d
1805	FISH20210414_c1_r0_Enantiopus-melanogenys_sf	1970-01-07 17:30:00	77.10181215892992	1064.499944604476	0.8113782406381564	0.0	0.41270565889800026	0.8337010734814657	Enantiopus melanogenys	f	d
1806	FISH20210414_c1_r0_Enantiopus-melanogenys_sf	1970-01-07 18:00:00	86.50446308649552	1094.500249293668	0.9116392443631932	0.0	0.4787303296021532	0.8587249684774989	Enantiopus melanogenys	f	d
1807	FISH20210414_c1_r0_Enantiopus-melanogenys_sf	1970-01-07 18:30:00	90.13320020633454	1124.499695307739	0.9135227965209683	0.0	0.4675028539745085	0.8494980757035522	Enantiopus melanogenys	f	d
1808	FISH20210414_c1_r0_Enantiopus-melanogenys_sf	1970-01-07 19:00:00	31.305432195324467	1154.500055395524	0.39037225792155994	0.18784622202526036	0.36126512930877386	0.5707374898780111	Enantiopus melanogenys	f	n
1809	FISH20210414_c1_r0_Enantiopus-melanogenys_sf	1970-01-07 19:30:00	1.676626537835718	1184.5003600908537	0.031134009196166417	0.7257215666722066	0.010572125952761172	0.35025981586072996	Enantiopus melanogenys	f	n
1810	FISH20210414_c1_r0_Enantiopus-melanogenys_sf	1970-01-07 20:00:00	1.4669517411902904	1214.4998615035179	0.022270234336047863	0.8236108802836408	0.004978289442432145	0.23688485577169352	Enantiopus melanogenys	f	n
1811	FISH20210414_c1_r0_Enantiopus-melanogenys_sf	1970-01-07 20:30:00	0.5802636393587993	1244.5001661865722	0.005816530024374031	0.9677044094837137	0.005009234731336754	0.47700537106501145	Enantiopus melanogenys	f	n
1812	FISH20210414_c1_r0_Enantiopus-melanogenys_sf	1970-01-07 21:00:00	1.3096005491940796	1274.5004708880394	0.02271342307905379	0.849869813306742	0.004453918220258156	0.35857102073052605	Enantiopus melanogenys	f	n
1813	FISH20210414_c1_r0_Enantiopus-melanogenys_sf	1970-01-07 21:30:00	1.0990084192180916	1304.4999723007036	0.014182039776189684	0.9062101822613705	0.005095745894615555	0.36169885832291127	Enantiopus melanogenys	f	n
1814	FISH20210414_c1_r0_Enantiopus-melanogenys_sf	1970-01-07 22:00:00	1.1209519719164507	1334.4994183147749	0.014569829926319871	0.899506952523406	0.004723272771976917	0.21269168783347353	Enantiopus melanogenys	f	n
1815	FISH20210414_c1_r0_Enantiopus-melanogenys_sf	1970-01-07 22:30:00	1.3770694338470466	1364.4997784179038	0.01401506758253933	0.923664967870596	0.020353346438156898	0.7735514807889822	Enantiopus melanogenys	f	n
1816	FISH20210414_c1_r0_Enantiopus-melanogenys_sf	1970-01-07 23:00:00	0.8563588840153099	1394.5000830978893	0.014403634147692648	0.8434989751260318	0.015280282708105957	0.5494213560927286	Enantiopus melanogenys	f	n
1817	FISH20210414_c1_r0_Enantiopus-melanogenys_sf	1970-01-07 23:30:00	0.9029581727518098	1424.4995845105534	0.014846822890698576	0.8565730430447067	0.009861351553600718	0.25235964672098465	Enantiopus melanogenys	f	n
1818	FISH20210414_c1_r0_Enantiopus-melanogenys_sf	1970-01-08 00:00:00	1.29494024949121	14.499889208951917	0.020884112563704853	0.8048969643252826	0.013704804407969116	0.5093788338835853	Enantiopus melanogenys	f	n
1819	FISH20210414_c1_r0_Enantiopus-melanogenys_sf	1970-01-08 00:30:00	0.7875173427911667	44.500193895075064	0.010082543903384854	0.9639355160378926	0.015397914263077551	0.6060375380629196	Enantiopus melanogenys	f	n
1820	FISH20210414_c1_r0_Enantiopus-melanogenys_sf	1970-01-08 01:00:00	1.3602299503413573	74.49969530773919	0.028751869702509557	0.8093180433216997	0.007863705631978397	0.3356849711523292	Enantiopus melanogenys	f	n
1821	FISH20210414_c1_r0_Enantiopus-melanogenys_sf	1970-01-08 01:30:00	2.1167057003169054	104.5	0.042155993795701306	0.828107688898737	0.007880877593740067	0.19619401482923113	Enantiopus melanogenys	f	n
1822	FISH20210414_c1_r0_Enantiopus-melanogenys_sf	1970-01-08 02:00:00	2.8987117185580424	134.5003600908537	0.05262866323195391	0.8031134009196167	0.01159641296925538	0.2534930877718449	Enantiopus melanogenys	f	n
1823	FISH20210414_c1_r0_Enantiopus-melanogenys_sf	1970-01-08 02:30:00	0.6310935174996224	164.49980610492494	0.006814026923716137	0.9424962605949809	0.009291705025597306	0.22156432779066276	Enantiopus melanogenys	f	n
1824	FISH20210414_c1_r0_Enantiopus-melanogenys_sf	1970-01-08 03:00:00	0.45037096527566656	194.50016618657213	0.00603811212054066	0.9683691557722136	0.008633241515288242	0.24851159114989171	Enantiopus melanogenys	f	n
1825	FISH20210414_c1_r0_Enantiopus-melanogenys_sf	1970-01-08 03:30:00	1.3431711159586366	224.50047088803944	0.01689657082710099	0.874466788543571	0.0038433276334684935	0.2245443613229774	Enantiopus melanogenys	f	n
1826	FISH20210414_c1_r0_Enantiopus-melanogenys_sf	1970-01-08 04:00:00	1.4948681754581221	254.4999169021107	0.025206359758462134	0.8324746551437594	0.005441926796830568	0.2878339793257976	Enantiopus melanogenys	f	n
1827	FISH20210414_c1_r0_Enantiopus-melanogenys_sf	1970-01-08 04:30:00	1.1413867298578033	284.5002215820962	0.013017948149789496	0.9629403944161312	0.00498318516705675	0.34242811029649284	Enantiopus melanogenys	f	n
1828	FISH20210414_c1_r0_Enantiopus-melanogenys_sf	1970-01-08 05:00:00	0.6832941460979673	314.5005816852252	0.006315439587834469	0.9947371336768046	0.004781565921229261	0.45857155760719404	Enantiopus melanogenys	f	n
1829	FISH20210414_c1_r0_Enantiopus-melanogenys_sf	1970-01-08 05:30:00	1.3987329659955796	344.50008309788933	0.020497479364024154	0.8606171403246358	0.005478028347195612	0.24176919388676732	Enantiopus melanogenys	f	n
1830	FISH20210414_c1_r0_Enantiopus-melanogenys_sf	1970-01-08 06:00:00	1.710744913936668	374.49952911196056	0.03141100216054512	0.7518697025095562	0.007231928500598033	0.2769120788932331	Enantiopus melanogenys	f	n
1831	FISH20210414_c1_r0_Enantiopus-melanogenys_sf	1970-01-08 06:30:00	0.7457955006899799	404.49983381342787	0.012851761577664525	0.9230002215820962	0.004878343710815429	0.4476560083083335	Enantiopus melanogenys	f	n
1832	FISH20210414_c1_r0_Enantiopus-melanogenys_sf	1970-01-08 07:00:00	14.342958385695898	434.5001938950751	0.2931139549055454	0.20840950639853748	0.046880637098288755	0.6011113701098818	Enantiopus melanogenys	f	d
1833	FISH20210414_c1_r0_Enantiopus-melanogenys_sf	1970-01-08 07:30:00	23.558506394142274	464.4996399091463	0.4293390947869924	0.107140878621683	0.07625387156965649	0.45716588468514396	Enantiopus melanogenys	f	d
1834	FISH20210414_c1_r0_Enantiopus-melanogenys_sf	1970-01-08 08:00:00	7.82717337599301	494.5	0.13738089962331043	0.38012408597385333	0.03284038016926765	0.4362244723384505	Enantiopus melanogenys	f	d
1835	FISH20210414_c1_r0_Enantiopus-melanogenys_sf	1970-01-08 08:30:00	21.744912341273555	510.0	0.3231132075471698	0.0	0.08371785743626271	0.3295331243595155	Enantiopus melanogenys	f	d
1836	FISH20210414_c2_r0_Enantiopus-melanogenys_sm	1970-01-02 00:00:00	6.659007528924218	14.500083097889314	0.12193230291950584	0.25998559636585233	0.03057651496182057	0.19697261974154723	Enantiopus melanogenys	m	n
1837	FISH20210414_c2_r0_Enantiopus-melanogenys_sm	1970-01-02 00:30:00	4.792641056770524	44.49975070633206	0.09146307683784832	0.5334330508005096	0.017990264696759784	0.26670266234479456	Enantiopus melanogenys	m	n
1838	FISH20210414_c2_r0_Enantiopus-melanogenys_sm	1970-01-02 01:00:00	8.775071251467084	74.49936291618192	0.17417317600132956	0.2932801506841726	0.014714975871424483	0.22674113138513358	Enantiopus melanogenys	m	n
1839	FISH20210414_c2_r0_Enantiopus-melanogenys_sm	1970-01-02 01:30:00	3.9573360889695897	104.49983381342787	0.08464436073565255	0.5943939729669843	0.01670162812258309	0.21902741333038325	Enantiopus melanogenys	m	n
1840	FISH20210414_c2_r0_Enantiopus-melanogenys_sm	1970-01-02 02:00:00	1.7395630307623784	134.50024929366793	0.017893745498864327	0.8458811146196886	0.014743531847131777	0.17803842109613474	Enantiopus melanogenys	m	n
1841	FISH20210414_c2_r0_Enantiopus-melanogenys_sm	1970-01-02 02:30:00	1.527588236102744	164.4999169021107	0.0208298709212786	0.7787380200542906	0.015020647194261952	0.19734793835992223	Enantiopus melanogenys	m	n
1842	FISH20210414_c2_r0_Enantiopus-melanogenys_sm	1970-01-02 03:00:00	2.083087616840734	194.49952911196056	0.04426347570771703	0.7635588056063376	0.017140846802167466	0.19125334799221047	Enantiopus melanogenys	m	n
1843	FISH20210414_c2_r0_Enantiopus-melanogenys_sm	1970-01-02 03:30:00	4.559407553402577	224.5	0.09932417460669178	0.6327276756038112	0.016027173340180643	0.1831371466618199	Enantiopus melanogenys	m	n
1844	FISH20210414_c2_r0_Enantiopus-melanogenys_sm	1970-01-02 04:00:00	2.343970042884148	254.50047088803944	0.04952634203091241	0.7134784776466677	0.016175763381232444	0.20454895218860308	Enantiopus melanogenys	m	n
1845	FISH20210414_c2_r0_Enantiopus-melanogenys_sm	1970-01-02 04:30:00	2.405905885085385	284.50008309788933	0.04553764334385907	0.7055564788654368	0.016188831366273845	0.19007911487528764	Enantiopus melanogenys	m	n
1846	FISH20210414_c2_r0_Enantiopus-melanogenys_sm	1970-01-02 05:00:00	8.215500300196119	314.49969530773916	0.1758351337876018	0.1662511772200986	0.015727489181568938	0.24421630377910147	Enantiopus melanogenys	m	n
1847	FISH20210414_c2_r0_Enantiopus-melanogenys_sm	1970-01-02 05:30:00	10.376310749698954	344.50016618657213	0.22828495457567027	0.203910923997341	0.01733749368131716	0.34078012556604376	Enantiopus melanogenys	m	n
1848	FISH20210414_c2_r0_Enantiopus-melanogenys_sm	1970-01-02 06:00:00	4.346163913537011	374.50063708381805	0.0661459198936347	0.672372721732868	0.016957435849612207	0.18710555652178018	Enantiopus melanogenys	m	n
1849	FISH20210414_c2_r0_Enantiopus-melanogenys_sm	1970-01-02 06:30:00	7.669395131690377	404.50024929366793	0.16425682787657195	0.30912414824663453	0.018998576199048954	0.21065250586389825	Enantiopus melanogenys	m	n
1850	FISH20210414_c2_r0_Enantiopus-melanogenys_sm	1970-01-02 07:00:00	49.78853174760085	434.49991690211067	0.6491607113179325	0.18636086643399258	0.24036418170118345	0.2782021874882488	Enantiopus melanogenys	m	d
1851	FISH20210414_c2_r0_Enantiopus-melanogenys_sm	1970-01-02 07:30:00	44.03209658145199	464.4994737133677	0.6682732258600631	0.018336934241870256	0.26690712429983215	0.30825792447911754	Enantiopus melanogenys	m	d
1852	FISH20210414_c2_r0_Enantiopus-melanogenys_sm	1970-01-02 08:00:00	39.8834222563805	494.49994460447596	0.6381564369598937	0.02570352315532905	0.25089783172617414	0.32924793577937067	Enantiopus melanogenys	m	d
1853	FISH20210414_c2_r0_Enantiopus-melanogenys_sm	1970-01-02 08:30:00	20.898174521193074	524.5004708880394	0.3558805606337599	0.1989917456096615	0.10194981018028161	0.4715902018605599	Enantiopus melanogenys	m	d
1854	FISH20210414_c2_r0_Enantiopus-melanogenys_sm	1970-01-02 09:00:00	15.981170669689984	554.5000276992964	0.32602071907373553	0.06043986482743338	0.07999507858155556	0.3768210678542577	Enantiopus melanogenys	m	d
1855	FISH20210414_c2_r0_Enantiopus-melanogenys_sm	1970-01-02 09:30:00	14.60544842316309	584.4996399091463	0.2897346407401252	0.10065924325522131	0.0723195586649511	0.3418667009033112	Enantiopus melanogenys	m	d
1856	FISH20210414_c2_r0_Enantiopus-melanogenys_sm	1970-01-02 10:00:00	11.718128429572182	614.5001107910481	0.23681586527808554	0.3952470640372258	0.08671607990921174	0.33961289951007045	Enantiopus melanogenys	m	d
1857	FISH20210414_c2_r0_Enantiopus-melanogenys_sm	1970-01-02 10:30:00	19.22987684826246	644.5005816852251	0.41803778184034124	0.23367126474987535	0.09492102600152165	0.4205007829006369	Enantiopus melanogenys	m	d
1858	FISH20210414_c2_r0_Enantiopus-melanogenys_sm	1970-01-02 11:00:00	23.473572671164906	674.5002492936679	0.5275054013628054	0.047088803944379816	0.15066989463416627	0.557881366889764	Enantiopus melanogenys	m	d
1859	FISH20210414_c2_r0_Enantiopus-melanogenys_sm	1970-01-02 11:30:00	30.25825184976588	704.4998061049249	0.615921555592488	0.0	0.21092410482523274	0.6278191408091277	Enantiopus melanogenys	m	d
1860	FISH20210414_c2_r0_Enantiopus-melanogenys_sm	1970-01-02 12:00:00	29.860609165380325	734.4994737133677	0.5569774527726996	0.06991302420918509	0.19682079795349872	0.5627869846878563	Enantiopus melanogenys	m	d
1861	FISH20210414_c2_r0_Enantiopus-melanogenys_sm	1970-01-02 12:30:00	20.919111521211647	764.4998892089519	0.45590516286284066	0.03257256813649457	0.13214541072150407	0.4601640222319968	Enantiopus melanogenys	m	d
1862	FISH20210414_c2_r0_Enantiopus-melanogenys_sm	1970-01-02 13:00:00	13.638852582826662	794.5004154894466	0.2687939726330951	0.22868539139105867	0.0907768359473012	0.37860342238886424	Enantiopus melanogenys	m	d
1863	FISH20210414_c2_r0_Enantiopus-melanogenys_sm	1970-01-02 13:30:00	26.776397108648684	824.4999723007036	0.5190848152456927	0.014514431333444131	0.2034527601349425	0.42716975453490413	Enantiopus melanogenys	m	d
1864	FISH20210414_c2_r0_Enantiopus-melanogenys_sm	1970-01-02 14:00:00	25.069050435708654	854.4995845105534	0.47576311561686335	0.030967813417539194	0.18335127056550737	0.5041620539159785	Enantiopus melanogenys	m	d
1865	FISH20210414_c2_r0_Enantiopus-melanogenys_sm	1970-01-02 14:30:00	23.28133618983663	884.5001107910481	0.4186793707068469	0.08569687569244405	0.185279671523306	0.357934853791205	Enantiopus melanogenys	m	d
1866	FISH20210414_c2_r0_Enantiopus-melanogenys_sm	1970-01-02 15:00:00	14.227038830846091	914.5005262866323	0.27411223754916625	0.19455985817960225	0.10102598357181689	0.42906376431666093	Enantiopus melanogenys	m	d
1867	FISH20210414_c2_r0_Enantiopus-melanogenys_sm	1970-01-02 15:30:00	29.55996991079715	944.5001384964822	0.5553154949864273	0.022602625893302312	0.2426026248054605	0.4646109397103577	Enantiopus melanogenys	m	d
1868	FISH20210414_c2_r0_Enantiopus-melanogenys_sm	1970-01-02 16:00:00	27.86078360678479	974.4997507063321	0.5307739183424741	0.07800121876904327	0.2302664949718057	0.3637203464015577	Enantiopus melanogenys	m	d
1869	FISH20210414_c2_r0_Enantiopus-melanogenys_sm	1970-01-02 16:30:00	33.753584706207604	1004.4994183147749	0.6190238767935294	0.0033239155725444574	0.27406132632389923	0.36070903334390764	Enantiopus melanogenys	m	d
1870	FISH20210414_c2_r0_Enantiopus-melanogenys_sm	1970-01-02 17:00:00	48.29002389030408	1034.028268129771	0.7257872137404581	0.0	0.3406377882269602	0.24073842075996024	Enantiopus melanogenys	m	d
1871	FISH20210414_c2_r0_Enantiopus-melanogenys_sm	1970-01-02 17:30:00	47.58458671509367	1064.499695307739	0.7711484128303141	0.0	0.38823284934217495	0.23494618318979502	Enantiopus melanogenys	m	d
1872	FISH20210414_c2_r0_Enantiopus-melanogenys_sm	1970-01-02 18:00:00	44.53438920852526	1094.5001661865722	0.7273432306669622	0.0	0.3165426290993107	0.36823244197841715	Enantiopus melanogenys	m	d
1873	FISH20210414_c2_r0_Enantiopus-melanogenys_sm	1970-01-02 18:30:00	52.09531469572614	1124.500637083818	0.7114287297102654	0.0	0.3456475675326401	0.29344591743207443	Enantiopus melanogenys	m	d
1874	FISH20210414_c2_r0_Enantiopus-melanogenys_sm	1970-01-02 19:00:00	21.46462717543661	1154.500249293668	0.31577197939172347	0.2352224253503961	0.09640338301827475	0.317226554449363	Enantiopus melanogenys	m	n
1875	FISH20210414_c2_r0_Enantiopus-melanogenys_sm	1970-01-02 19:30:00	7.4541771247507445	1184.4998615035179	0.17040607168577918	0.47847764666777465	0.014749487807781063	0.2555731762051028	Enantiopus melanogenys	m	n
1876	FISH20210414_c2_r0_Enantiopus-melanogenys_sm	1970-01-02 20:00:00	3.4423890421750922	1214.4994737133677	0.07196277214558751	0.5871142872971027	0.012093700478330345	0.24112663898450645	Enantiopus melanogenys	m	n
1877	FISH20210414_c2_r0_Enantiopus-melanogenys_sm	1970-01-02 20:30:00	5.234619852970382	1244.499944604476	0.1002105029913583	0.6580988256148903	0.02166462652321796	0.28304211625702386	Enantiopus melanogenys	m	n
1878	FISH20210414_c2_r0_Enantiopus-melanogenys_sm	1970-01-02 21:00:00	2.9035030104407777	1274.5004154894466	0.043875685557586835	0.7077724225804665	0.011421166456130201	0.2343513320841038	Enantiopus melanogenys	m	n
1879	FISH20210414_c2_r0_Enantiopus-melanogenys_sm	1970-01-02 21:30:00	3.962157719297235	1304.5000276992964	0.07412331726774139	0.5703839122486288	0.015728672214845717	0.2870606799074753	Enantiopus melanogenys	m	n
1880	FISH20210414_c2_r0_Enantiopus-melanogenys_sm	1970-01-02 22:00:00	5.550789360010329	1334.4996399091463	0.10093623621960002	0.4430779458201762	0.0206349559899359	0.3294384314894363	Enantiopus melanogenys	m	n
1881	FISH20210414_c2_r0_Enantiopus-melanogenys_sm	1970-01-02 22:30:00	7.1171579866101355	1364.500110791048	0.12801905606027034	0.46294039441613116	0.021047431458846664	0.2851260478167485	Enantiopus melanogenys	m	n
1882	FISH20210414_c2_r0_Enantiopus-melanogenys_sm	1970-01-02 23:00:00	6.421213929209798	1394.5005262866323	0.12763835798570716	0.4942662456373608	0.02206022553183387	0.4312749886936654	Enantiopus melanogenys	m	n
1883	FISH20210414_c2_r0_Enantiopus-melanogenys_sm	1970-01-02 23:30:00	5.829627680555964	1424.500193895075	0.09816630657581298	0.49637139216663895	0.020621901829617397	0.3267510902609998	Enantiopus melanogenys	m	n
1884	FISH20210414_c2_r0_Enantiopus-melanogenys_sm	1970-01-03 00:00:00	4.267405660327779	14.499806104924934	0.06658910863664062	0.5001938950750651	0.02610016811106745	0.3927999546121494	Enantiopus melanogenys	m	n
1885	FISH20210414_c2_r0_Enantiopus-melanogenys_sm	1970-01-03 00:30:00	5.352702667705466	44.49941831477481	0.07373552711761121	0.5277269957343084	0.015779787411365983	0.37534343239492707	Enantiopus melanogenys	m	n
1886	FISH20210414_c2_r0_Enantiopus-melanogenys_sm	1970-01-03 01:00:00	7.947935783429136	74.49988920895191	0.14003988477731	0.3970751163306005	0.0353462354088328	0.3281891294266696	Enantiopus melanogenys	m	n
1887	FISH20210414_c2_r0_Enantiopus-melanogenys_sm	1970-01-03 01:30:00	2.6485319733701056	104.50036009085369	0.04420807711484128	0.7079386183590937	0.016444456301970535	0.2174456926199589	Enantiopus melanogenys	m	n
1888	FISH20210414_c2_r0_Enantiopus-melanogenys_sm	1970-01-03 02:00:00	2.242639632493628	134.49997230070358	0.03816963049138552	0.7114841283031411	0.015857051722785502	0.19037578962434246	Enantiopus melanogenys	m	n
1889	FISH20210414_c2_r0_Enantiopus-melanogenys_sm	1970-01-03 02:30:00	2.7757405138133056	164.49952911196056	0.04825217439477037	0.7002382139493657	0.015980250360848988	0.24050127306823585	Enantiopus melanogenys	m	n
1890	FISH20210414_c2_r0_Enantiopus-melanogenys_sm	1970-01-03 03:00:00	1.163219215944864	194.50005539552404	0.009361843563040106	0.934190117438511	0.010668003121080079	0.17176843534085884	Enantiopus melanogenys	m	n
1891	FISH20210414_c2_r0_Enantiopus-melanogenys_sm	1970-01-03 03:30:00	1.2090168773039536	224.50052628663232	0.007977397374106698	0.9679242147249459	0.012030438899335834	0.16679172346332974	Enantiopus melanogenys	m	n
1892	FISH20210414_c2_r0_Enantiopus-melanogenys_sm	1970-01-03 04:00:00	5.006913838979624	254.5000830978893	0.07728103706165863	0.509833250235444	0.026620954024189552	0.20269206164090947	Enantiopus melanogenys	m	n
1893	FISH20210414_c2_r0_Enantiopus-melanogenys_sm	1970-01-03 04:30:00	16.65151072249578	284.49975070633207	0.23289568444961498	0.09162927261647554	0.053930570958786894	0.23562346182429586	Enantiopus melanogenys	m	n
[truncated: 1,472 more rows]
