# Supplementary material for: Widespread temporal niche partitioning in an adaptive radiation of cichlid fishes
Source: Nat Ecol Evol. 2025 Aug 27;9(10):1938–50. doi: 10.1038/s41559-025-02819-z (PMC12507676; doi:10.1038/s41559-025-02819-z)
Supplement: Supplementary file 5 — Raw activity patterns for each species binned in 30-min intervals. [file 41559_2025_2819_MOESM5_ESM.zip › Supplementary_Data_2/Neolamprologus crassus_als_30m.csv]

	FishID	ts	speed_mm	time_of_day_m	movement	rest	vertical_pos	horizontal_pos	species	sex	daynight
0	FISH20210205_c1_r0_Neolamprologus-crassus_su	1970-01-02 00:00:00	3.936461076340736	14.500110791048083	0.0718479946820297	0.7369820518502105	0.09490418484530061	0.8632515522533705	Neolamprologus crassus	u	n
1	FISH20210205_c1_r0_Neolamprologus-crassus_su	1970-01-02 00:30:00	5.516999625052418	44.500470888039445	0.11184975901612099	0.6205750373940502	0.09528214121290637	0.8547260303843068	Neolamprologus crassus	u	n
2	FISH20210205_c1_r0_Neolamprologus-crassus_su	1970-01-02 01:00:00	2.049041592862404	74.49997230070356	0.023267409007811202	0.8854357099329677	0.06752523023847143	0.9089276600461089	Neolamprologus crassus	u	n
3	FISH20210205_c1_r0_Neolamprologus-crassus_su	1970-01-02 01:30:00	2.5218875169319084	104.49947371336768	0.0428785108858235	0.7938618359093679	0.07697340294451119	0.8955691733939519	Neolamprologus crassus	u	n
4	FISH20210205_c1_r0_Neolamprologus-crassus_su	1970-01-02 02:00:00	2.4995779693166353	134.49977841790383	0.03589629957899402	0.7586970972745403	0.07249711561237014	0.8915692726921464	Neolamprologus crassus	u	n
5	FISH20210205_c1_r0_Neolamprologus-crassus_su	1970-01-02 02:30:00	5.495577143211473	164.50013849648218	0.11373331117389618	0.5786383025871142	0.1044329189900724	0.8342405736937117	Neolamprologus crassus	u	n
6	FISH20210205_c1_r0_Neolamprologus-crassus_su	1970-01-02 03:00:00	5.10521623190822	194.4996399091463	0.08758517533654646	0.7788488172400421	0.09420416100743804	0.8644197233133692	Neolamprologus crassus	u	n
7	FISH20210205_c1_r0_Neolamprologus-crassus_su	1970-01-02 03:30:00	3.571094355318213	224.5	0.05938400177265677	0.8392975847551518	0.07725872383994335	0.8737025268217314	Neolamprologus crassus	u	n
8	FISH20210205_c1_r0_Neolamprologus-crassus_su	1970-01-02 04:00:00	4.104510488721791	254.5003600908537	0.07351393274610825	0.7529222757741953	0.07971005522667567	0.883230060140961	Neolamprologus crassus	u	n
9	FISH20210205_c1_r0_Neolamprologus-crassus_su	1970-01-02 04:30:00	1.735019321710626	284.4998615035178	0.021328458257160267	0.8561852528945765	0.06455930419367212	0.8883288719786886	Neolamprologus crassus	u	n
10	FISH20210205_c1_r0_Neolamprologus-crassus_su	1970-01-02 05:00:00	2.6468307407644325	314.5002215820962	0.04775094172390871	0.7495014402836251	0.07176195970262692	0.8792284464267609	Neolamprologus crassus	u	n
11	FISH20210205_c1_r0_Neolamprologus-crassus_su	1970-01-02 05:30:00	3.225921925530934	344.5005816852252	0.06043986482743338	0.779956789097557	0.08654731135346837	0.8805368830865092	Neolamprologus crassus	u	n
12	FISH20210205_c1_r0_Neolamprologus-crassus_su	1970-01-02 06:00:00	3.775722113472351	374.5000276992964	0.06514874522187136	0.6961387180765608	0.07976075449063058	0.9069759794058	Neolamprologus crassus	u	n
13	FISH20210205_c1_r0_Neolamprologus-crassus_su	1970-01-02 06:30:00	4.095060725726691	404.49952911196056	0.05966428452717301	0.7569663730541244	0.08701518112473663	0.8869500363628056	Neolamprologus crassus	u	n
14	FISH20210205_c1_r0_Neolamprologus-crassus_su	1970-01-02 07:00:00	19.67293581087191	434.4998892089519	0.4188455572789719	0.2286727232439619	0.25689992894091507	0.7505079180240551	Neolamprologus crassus	u	d
15	FISH20210205_c1_r0_Neolamprologus-crassus_su	1970-01-02 07:30:00	20.168995475525815	464.50024929366793	0.39554595313279045	0.007921998781230956	0.2541586653905916	0.7470301521575315	Neolamprologus crassus	u	d
16	FISH20210205_c1_r0_Neolamprologus-crassus_su	1970-01-02 08:00:00	18.536605340342675	494.49975070633207	0.3481801562240319	0.06542573818625007	0.2285654733658798	0.7674475184915416	Neolamprologus crassus	u	d
17	FISH20210205_c1_r0_Neolamprologus-crassus_su	1970-01-02 08:30:00	17.53572196180056	524.5001107910481	0.32384223354752933	0.05096388211832484	0.3007269362964228	0.7349103022382456	Neolamprologus crassus	u	d
18	FISH20210205_c1_r0_Neolamprologus-crassus_su	1970-01-02 09:00:00	9.232180660294713	554.5004708880394	0.13495097224530497	0.32430336269458754	0.33681525333394335	0.8405621896352558	Neolamprologus crassus	u	d
19	FISH20210205_c1_r0_Neolamprologus-crassus_su	1970-01-02 09:30:00	12.335406561248568	584.4999169021107	0.25466733144978115	0.13860727937510386	0.32938443997745837	0.7584916851013724	Neolamprologus crassus	u	d
20	FISH20210205_c1_r0_Neolamprologus-crassus_su	1970-01-02 10:00:00	14.994213932939687	614.4994183147749	0.33621406016287186	0.02038668217827267	0.3532315362327025	0.7622042920027143	Neolamprologus crassus	u	d
21	FISH20210205_c1_r0_Neolamprologus-crassus_su	1970-01-02 10:30:00	12.817127981625257	644.4997784179038	0.2814646576556614	0.07699977841790383	0.2914668698684847	0.7745546956153587	Neolamprologus crassus	u	d
22	FISH20210205_c1_r0_Neolamprologus-crassus_su	1970-01-02 11:00:00	10.228534691723823	674.5001384964822	0.1782726718741344	0.1970527948590106	0.242735467898426	0.7822199984205429	Neolamprologus crassus	u	d
23	FISH20210205_c1_r0_Neolamprologus-crassus_su	1970-01-02 11:30:00	13.704493364844357	704.4996399091463	0.32186582460805496	0.05916569719129134	0.26808474074413896	0.7036208873911607	Neolamprologus crassus	u	d
24	FISH20210205_c1_r0_Neolamprologus-crassus_su	1970-01-02 12:00:00	13.79545827522692	734.499944604476	0.3288832262353202	0.030190560602703302	0.20628341878252085	0.6579704730070446	Neolamprologus crassus	u	d
25	FISH20210205_c1_r0_Neolamprologus-crassus_su	1970-01-02 12:30:00	21.274878490202433	764.5003046922608	0.5788044983657415	0.08204531604897236	0.2105767757636884	0.6460880931922242	Neolamprologus crassus	u	d
26	FISH20210205_c1_r0_Neolamprologus-crassus_su	1970-01-02 13:00:00	21.812873804582697	794.4998061049249	0.6065037948036119	0.0	0.1599428057285941	0.615748700195791	Neolamprologus crassus	u	d
27	FISH20210205_c1_r0_Neolamprologus-crassus_su	1970-01-02 13:30:00	18.393350330061214	824.5001661865721	0.453910923997341	0.0	0.2106556155779871	0.6795056008410776	Neolamprologus crassus	u	d
28	FISH20210205_c1_r0_Neolamprologus-crassus_su	1970-01-02 14:00:00	17.29662274410749	854.5004708880394	0.4342141709600576	0.0	0.17735381935092054	0.5912128402151309	Neolamprologus crassus	u	d
29	FISH20210205_c1_r0_Neolamprologus-crassus_su	1970-01-02 14:30:00	16.940614829059683	884.4999723007036	0.4115007478810038	0.0	0.2616618431684937	0.666918376656215	Neolamprologus crassus	u	d
30	FISH20210205_c1_r0_Neolamprologus-crassus_su	1970-01-02 15:00:00	19.53920193573203	914.4994737133677	0.4432995401916791	0.0	0.55822732143983	0.7331034881075719	Neolamprologus crassus	u	d
31	FISH20210205_c1_r0_Neolamprologus-crassus_su	1970-01-02 15:30:00	13.398566657336465	944.4998338134279	0.2973631730556171	0.0	0.5604368223599204	0.7814987200098218	Neolamprologus crassus	u	d
32	FISH20210205_c1_r0_Neolamprologus-crassus_su	1970-01-02 16:00:00	16.586540016138436	974.5001384964822	0.3951027643897845	0.0	0.4092325384590414	0.6909405620246254	Neolamprologus crassus	u	d
33	FISH20210205_c1_r0_Neolamprologus-crassus_su	1970-01-02 16:30:00	15.99131447217855	1004.4996399091463	0.40224918287075506	0.0	0.23554752721694847	0.6315042603875215	Neolamprologus crassus	u	d
34	FISH20210205_c1_r0_Neolamprologus-crassus_su	1970-01-02 17:00:00	18.05671663344557	1034.5	0.4520828717039663	0.0	0.22979018467721524	0.6333026104256739	Neolamprologus crassus	u	d
35	FISH20210205_c1_r0_Neolamprologus-crassus_su	1970-01-02 17:30:00	15.995138964966117	1064.5003600908537	0.3806437316492161	0.0	0.2759344691955187	0.702411665764959	Neolamprologus crassus	u	d
36	FISH20210205_c1_r0_Neolamprologus-crassus_su	1970-01-02 18:00:00	15.072381217681523	1094.499806104925	0.33870699684228023	0.0	0.2477580571522451	0.7554680179208527	Neolamprologus crassus	u	d
37	FISH20210205_c1_r0_Neolamprologus-crassus_su	1970-01-02 18:30:00	13.969680008347778	1124.5001661865722	0.29703079991136716	0.0242078440062043	0.34433510089626845	0.7353897841224498	Neolamprologus crassus	u	d
38	FISH20210205_c1_r0_Neolamprologus-crassus_su	1970-01-02 19:00:00	8.293211797287913	1154.5005262866323	0.19594482300149577	0.22768821671929532	0.10939719907799528	0.7316760262497537	Neolamprologus crassus	u	n
39	FISH20210205_c1_r0_Neolamprologus-crassus_su	1970-01-02 19:30:00	5.5549587061713614	1184.4999723007036	0.13544955958118665	0.5261758351337876	0.11211067420825295	0.8184852779509864	Neolamprologus crassus	u	n
40	FISH20210205_c1_r0_Neolamprologus-crassus_su	1970-01-02 20:00:00	5.402749664121263	1214.499889196676	0.1118005540166205	0.6261495844875347	0.11806173426720966	0.8484867925749676	Neolamprologus crassus	u	n
41	FISH20210205_c1_r0_Neolamprologus-crassus_su	1970-01-02 20:30:00	2.9764776841893448	1244.4998338134278	0.0536228672723244	0.7908818967427432	0.09238224668549647	0.8635592679293989	Neolamprologus crassus	u	n
42	FISH20210205_c1_r0_Neolamprologus-crassus_su	1970-01-02 21:00:00	2.4540850040188564	1274.5001384964821	0.04160434324968146	0.7387956345908814	0.08370831803426124	0.8540869228454042	Neolamprologus crassus	u	n
43	FISH20210205_c1_r0_Neolamprologus-crassus_su	1970-01-02 21:30:00	3.1588058104894388	1304.4996399091463	0.06359758462135062	0.8159104758739129	0.08879155302074056	0.8439950482129748	Neolamprologus crassus	u	n
44	FISH20210205_c1_r0_Neolamprologus-crassus_su	1970-01-02 22:00:00	3.8477734531876058	1334.5	0.07755373365832041	0.6479060491912253	0.09136991220766456	0.8366885145042414	Neolamprologus crassus	u	n
45	FISH20210205_c1_r0_Neolamprologus-crassus_su	1970-01-02 22:30:00	3.871885708660993	1364.5003600908537	0.06664450722951637	0.7211234834635201	0.09036713984706712	0.8416939397486509	Neolamprologus crassus	u	n
46	FISH20210205_c1_r0_Neolamprologus-crassus_su	1970-01-02 23:00:00	2.093154065024642	1394.4998615035179	0.028751869702509557	0.8691485236274998	0.08135846319818388	0.8815838853221083	Neolamprologus crassus	u	n
47	FISH20210205_c1_r0_Neolamprologus-crassus_su	1970-01-02 23:30:00	0.9816815775021506	1424.5001661865722	0.0042100598271659646	0.9663195213826723	0.07323519992719205	0.8753577879547452	Neolamprologus crassus	u	n
48	FISH20210205_c1_r0_Neolamprologus-crassus_su	1970-01-03 00:00:00	0.44655364330975533	14.50052628663232	0.001218769043266301	1.0	0.07097573968751018	0.8840692643042226	Neolamprologus crassus	u	n
49	FISH20210205_c1_r0_Neolamprologus-crassus_su	1970-01-03 00:30:00	1.5350081091506909	44.50002769929644	0.024098387900947316	0.8832751648108138	0.08146105497461795	0.8678589603358796	Neolamprologus crassus	u	n
50	FISH20210205_c1_r0_Neolamprologus-crassus_su	1970-01-03 01:00:00	2.2705850443725053	74.49947371336768	0.04099495872804831	0.8338042213727771	0.08713071434922849	0.9010079001958803	Neolamprologus crassus	u	n
51	FISH20210205_c1_r0_Neolamprologus-crassus_su	1970-01-03 01:30:00	1.510831610326728	104.49983381342787	0.005927321072457346	0.9668734766230889	0.07412207354619055	0.8911701680896834	Neolamprologus crassus	u	n
52	FISH20210205_c1_r0_Neolamprologus-crassus_su	1970-01-03 02:00:00	1.1954346181175122	134.50019389507506	0.005983048030580023	0.9473713367680461	0.07341989979559838	0.8682849592935517	Neolamprologus crassus	u	n
53	FISH20210205_c1_r0_Neolamprologus-crassus_su	1970-01-03 02:30:00	3.33599813499241	164.4996399091463	0.0591102985984156	0.7751371115173674	0.09722477071119366	0.8254220919110484	Neolamprologus crassus	u	n
54	FISH20210205_c1_r0_Neolamprologus-crassus_su	1970-01-03 03:00:00	0.9279478671664857	194.5	0.005151783735874141	0.968147573676047	0.07040208044504424	0.8908260616603354	Neolamprologus crassus	u	n
55	FISH20210205_c1_r0_Neolamprologus-crassus_su	1970-01-03 03:30:00	1.3239447147111087	224.5003600908537	0.014237438369065426	0.9090355104980333	0.07507748655291263	0.902795929059388	Neolamprologus crassus	u	n
56	FISH20210205_c1_r0_Neolamprologus-crassus_su	1970-01-03 04:00:00	2.329468673348915	254.49986150351782	0.042435322142817575	0.8592321755027422	0.08289043130125506	0.8939275631364613	Neolamprologus crassus	u	n
57	FISH20210205_c1_r0_Neolamprologus-crassus_su	1970-01-03 04:30:00	4.136448354458227	284.50016618657213	0.06597606913361401	0.7919898072235764	0.09134026605133355	0.8804974631375121	Neolamprologus crassus	u	n
58	FISH20210205_c1_r0_Neolamprologus-crassus_su	1970-01-03 05:00:00	8.066313775810624	314.5005262866323	0.09257104869536313	0.5224087308182372	0.15540344502836045	0.8267161482183486	Neolamprologus crassus	u	n
59	FISH20210205_c1_r0_Neolamprologus-crassus_su	1970-01-03 05:30:00	10.041203380614595	344.5000276992964	0.15694421361697414	0.30070356212952193	0.2860922023615076	0.7480891610884979	Neolamprologus crassus	u	n
60	FISH20210205_c1_r0_Neolamprologus-crassus_su	1970-01-03 06:00:00	7.554455598738019	374.49952911196056	0.07622846379701956	0.48080438756855576	0.2456192512020555	0.7910734597128596	Neolamprologus crassus	u	n
61	FISH20210205_c1_r0_Neolamprologus-crassus_su	1970-01-03 06:30:00	7.236447171309872	404.49983381342787	0.0726235320186129	0.6285176157766452	0.23052606645934742	0.7430332467434656	Neolamprologus crassus	u	n
62	FISH20210205_c1_r0_Neolamprologus-crassus_su	1970-01-03 07:00:00	7.683799719384487	434.5007202216066	0.11706371191135734	0.27645429362880886	0.24824349985672012	0.8422453586373677	Neolamprologus crassus	u	d
63	FISH20210205_c1_r0_Neolamprologus-crassus_su	1970-01-03 07:30:00	9.966373902068273	464.49969530773916	0.1855852861337322	0.10797185751481912	0.40671331610246036	0.8207405848912691	Neolamprologus crassus	u	d
64	FISH20210205_c1_r0_Neolamprologus-crassus_su	1970-01-03 08:00:00	12.626997453175903	494.5	0.2668956348327055	0.027753157544870375	0.3886530864857829	0.7776846792481317	Neolamprologus crassus	u	d
65	FISH20210205_c1_r0_Neolamprologus-crassus_su	1970-01-03 08:30:00	15.862292347079492	524.5003600908537	0.35881668605617417	0.027366904880616032	0.366393188647489	0.7358012817112858	Neolamprologus crassus	u	d
66	FISH20210205_c1_r0_Neolamprologus-crassus_su	1970-01-03 09:00:00	13.242450577211043	554.4998615035178	0.2977120381142319	0.06531494100049859	0.3979288414626013	0.7574906676944948	Neolamprologus crassus	u	d
67	FISH20210205_c1_r0_Neolamprologus-crassus_su	1970-01-03 09:30:00	12.524679199629096	584.5002215820962	0.25426545535120765	0.16923332594726345	0.39349167538986685	0.7724597616342491	Neolamprologus crassus	u	d
68	FISH20210205_c1_r0_Neolamprologus-crassus_su	1970-01-03 10:00:00	13.264355338855822	614.5005262866323	0.2864661237604565	0.062212619799457095	0.3629177483719498	0.7717008075229215	Neolamprologus crassus	u	d
69	FISH20210205_c1_r0_Neolamprologus-crassus_su	1970-01-03 10:30:00	11.573809774227382	644.5000276992964	0.22043100105257327	0.11971635920447621	0.4078655686283484	0.7925140588663075	Neolamprologus crassus	u	d
70	FISH20210205_c1_r0_Neolamprologus-crassus_su	1970-01-03 11:00:00	12.624211086404637	674.4994737133677	0.2765497756356989	0.16807933078499807	0.37947982631586713	0.7905718667086151	Neolamprologus crassus	u	d
71	FISH20210205_c1_r0_Neolamprologus-crassus_su	1970-01-03 11:30:00	9.579859717478845	704.4998338134279	0.17754265455351206	0.16674052736538889	0.46736760469754	0.7559052807256238	Neolamprologus crassus	u	d
72	FISH20210205_c1_r0_Neolamprologus-crassus_su	1970-01-03 12:00:00	13.01046537413599	734.5001938950751	0.30070356212952193	0.04143814747105423	0.40717434701295924	0.7210746855540391	Neolamprologus crassus	u	d
73	FISH20210205_c1_r0_Neolamprologus-crassus_su	1970-01-03 12:30:00	9.626718033746743	764.4996399091463	0.19051576089967315	0.09916348124757632	0.43184784871981485	0.7435038077692268	Neolamprologus crassus	u	d
74	FISH20210205_c1_r0_Neolamprologus-crassus_su	1970-01-03 13:00:00	6.936506970629603	794.5	0.10719033902060714	0.5044316419233326	0.4460660009016052	0.7795811509068493	Neolamprologus crassus	u	d
75	FISH20210205_c1_r0_Neolamprologus-crassus_su	1970-01-03 13:30:00	6.926907430105337	824.5003600908537	0.09800011079718575	0.5581962218159658	0.4153554201792246	0.7779949716936743	Neolamprologus crassus	u	d
76	FISH20210205_c1_r0_Neolamprologus-crassus_su	1970-01-03 14:00:00	9.551773914491529	854.4998615035178	0.1493546063929976	0.32053625837903715	0.42839938182811155	0.7766313412235212	Neolamprologus crassus	u	d
77	FISH20210205_c1_r0_Neolamprologus-crassus_su	1970-01-03 14:30:00	7.8490833686280554	884.5001661865721	0.1413139818302681	0.43092178152005317	0.21905625128939907	0.843311933374524	Neolamprologus crassus	u	d
78	FISH20210205_c1_r0_Neolamprologus-crassus_su	1970-01-03 15:00:00	7.690451497282831	914.5005262866323	0.13821948922497368	0.3584842944989197	0.16429190091674986	0.8913920016218351	Neolamprologus crassus	u	d
79	FISH20210205_c1_r0_Neolamprologus-crassus_su	1970-01-03 15:30:00	19.06721472766545	944.5000276992964	0.47554152124536037	0.12182150573375436	0.12460058808472373	0.8806475403024677	Neolamprologus crassus	u	d
80	FISH20210205_c1_r0_Neolamprologus-crassus_su	1970-01-03 16:00:00	4.44868118871447	974.4994737133677	0.09207246135948147	0.6679408343028087	0.09769421534293751	0.9050510989207511	Neolamprologus crassus	u	d
81	FISH20210205_c1_r0_Neolamprologus-crassus_su	1970-01-03 16:30:00	7.658636434877508	1004.4998338134279	0.1590405495235985	0.4360181697318857	0.1791022841990876	0.8819261867359277	Neolamprologus crassus	u	d
82	FISH20210205_c1_r0_Neolamprologus-crassus_su	1970-01-03 17:00:00	9.552353790966686	1034.5001384964821	0.15162594870090298	0.3287352501246468	0.35167019116334863	0.839350976017128	Neolamprologus crassus	u	d
83	FISH20210205_c1_r0_Neolamprologus-crassus_su	1970-01-03 17:30:00	5.199118264437449	1064.4996399091463	0.06913744390892472	0.6721511273613651	0.21690039141973408	0.8711025616545183	Neolamprologus crassus	u	d
84	FISH20210205_c1_r0_Neolamprologus-crassus_su	1970-01-03 18:00:00	7.1789347153562915	1094.5	0.153944161311766	0.36965433192998004	0.2161025619474792	0.8459920159727761	Neolamprologus crassus	u	d
85	FISH20210205_c1_r0_Neolamprologus-crassus_su	1970-01-03 18:30:00	9.457663353476498	1124.5003600908537	0.20065370339593375	0.33283474599745166	0.2589858618970281	0.7726748798027376	Neolamprologus crassus	u	d
86	FISH20210205_c1_r0_Neolamprologus-crassus_su	1970-01-03 19:00:00	14.17714647339137	1154.499806104925	0.28114785884438537	0.04282311229294776	0.11793638331242103	0.6649384663076082	Neolamprologus crassus	u	n
87	FISH20210205_c1_r0_Neolamprologus-crassus_su	1970-01-03 19:30:00	4.092767217845222	1184.5001661865722	0.0871925548415688	0.581653002437403	0.08161332123182329	0.7863719156142441	Neolamprologus crassus	u	n
88	FISH20210205_c1_r0_Neolamprologus-crassus_su	1970-01-03 20:00:00	6.926681362284242	1214.5005262866323	0.08847155282255831	0.5187524236884383	0.11623685654739367	0.8077706149698475	Neolamprologus crassus	u	n
89	FISH20210205_c1_r0_Neolamprologus-crassus_su	1970-01-03 20:30:00	9.183725438895614	1244.4999723007036	0.11196055620187247	0.5003046922608165	0.17249719664017066	0.7783746877935619	Neolamprologus crassus	u	n
90	FISH20210205_c1_r0_Neolamprologus-crassus_su	1970-01-03 21:00:00	8.779492565007429	1274.4994737133677	0.08409506398537477	0.4708326408509224	0.20911715656215615	0.7328405805301147	Neolamprologus crassus	u	n
91	FISH20210205_c1_r0_Neolamprologus-crassus_su	1970-01-03 21:30:00	7.451026739371308	1304.4998338134278	0.04293153113228451	0.8055063150897408	0.16569924432864488	0.7702993951280107	Neolamprologus crassus	u	n
92	FISH20210205_c1_r0_Neolamprologus-crassus_su	1970-01-03 22:00:00	8.12196141800619	1334.5001384964821	0.06110464794194227	0.6572489058777907	0.18664397234655147	0.7411918005367721	Neolamprologus crassus	u	n
93	FISH20210205_c1_r0_Neolamprologus-crassus_su	1970-01-03 22:30:00	9.490964977585486	1364.4996399091463	0.09855409672594316	0.4370394991967204	0.2564579285893029	0.7597365973712669	Neolamprologus crassus	u	n
94	FISH20210205_c1_r0_Neolamprologus-crassus_su	1970-01-03 23:00:00	7.755748690536107	1394.5	0.04946820296920009	0.6516729448260581	0.23124242609472884	0.7446307004351331	Neolamprologus crassus	u	n
95	FISH20210205_c1_r0_Neolamprologus-crassus_su	1970-01-03 23:30:00	8.654063210487251	1424.5003600908537	0.08254390338485403	0.5598027810093623	0.29193239843432284	0.6584496998457003	Neolamprologus crassus	u	n
96	FISH20210205_c1_r0_Neolamprologus-crassus_su	1970-01-04 00:00:00	9.679156791162793	14.499806104924934	0.14409174006980222	0.2890698576256163	0.3059257391413908	0.6513369330631525	Neolamprologus crassus	u	n
97	FISH20210205_c1_r0_Neolamprologus-crassus_su	1970-01-04 00:30:00	7.798085694531881	44.50016618657212	0.09167959228894305	0.5116330600487481	0.33595425475829044	0.6970722286916001	Neolamprologus crassus	u	n
98	FISH20210205_c1_r0_Neolamprologus-crassus_su	1970-01-04 01:00:00	9.167406149103329	74.50047088803944	0.12852473547171903	0.29837682122874076	0.3161474672336422	0.7226683969886808	Neolamprologus crassus	u	n
99	FISH20210205_c1_r0_Neolamprologus-crassus_su	1970-01-04 01:30:00	8.183480798397454	104.49997230070356	0.07844440751204919	0.5570328513655753	0.3066789307689551	0.6854657076816651	Neolamprologus crassus	u	n
100	FISH20210205_c1_r0_Neolamprologus-crassus_su	1970-01-04 02:00:00	7.742019669926671	134.49947371336768	0.06985762561630934	0.6804055176998505	0.23137027464330226	0.697292423240531	Neolamprologus crassus	u	n
101	FISH20210205_c1_r0_Neolamprologus-crassus_su	1970-01-04 02:30:00	7.2113831720180865	164.49977841790383	0.05035453135386661	0.6561599822734323	0.28713773237467655	0.7258761921823877	Neolamprologus crassus	u	n
102	FISH20210205_c1_r0_Neolamprologus-crassus_su	1970-01-04 03:00:00	7.607976575464419	194.50013849648218	0.050523516702675755	0.6123760456484405	0.2477459458736648	0.7037379316522868	Neolamprologus crassus	u	n
103	FISH20210205_c1_r0_Neolamprologus-crassus_su	1970-01-04 03:30:00	7.612757517077116	224.4996399091463	0.03794803611988255	0.7338097612320647	0.20918661493584376	0.772996309510751	Neolamprologus crassus	u	n
104	FISH20210205_c1_r0_Neolamprologus-crassus_su	1970-01-04 04:00:00	6.574329304921016	254.5	0.030633724795036562	0.8846111234212276	0.1281521963370196	0.7834707417342772	Neolamprologus crassus	u	n
105	FISH20210205_c1_r0_Neolamprologus-crassus_su	1970-01-04 04:30:00	6.904394653807101	284.50030469226084	0.02997063874577586	0.7693202592654147	0.1306565497374297	0.797889018938045	Neolamprologus crassus	u	n
106	FISH20210205_c1_r0_Neolamprologus-crassus_su	1970-01-04 05:00:00	7.571140083950816	314.4998061049249	0.052019278710320756	0.607999556811257	0.16978950445003682	0.7834364100769018	Neolamprologus crassus	u	n
107	FISH20210205_c1_r0_Neolamprologus-crassus_su	1970-01-04 05:30:00	7.37656272284248	344.50016618657213	0.04154664303124308	0.7031907821847995	0.16848434025841352	0.7950187048290871	Neolamprologus crassus	u	n
108	FISH20210205_c1_r0_Neolamprologus-crassus_su	1970-01-04 06:00:00	7.2320725796103265	374.50047088803944	0.04924934906653371	0.6778571824275663	0.17450602602970053	0.8336124479459367	Neolamprologus crassus	u	n
109	FISH20210205_c1_r0_Neolamprologus-crassus_su	1970-01-04 06:30:00	7.152312745223819	404.4999723007036	0.042546119328569054	0.7749709157387402	0.21833456547445218	0.7496315404227009	Neolamprologus crassus	u	n
110	FISH20210205_c1_r0_Neolamprologus-crassus_su	1970-01-04 07:00:00	7.340641223434664	434.4994737133677	0.16187468838291508	0.2894576477757465	0.1299403567287378	0.8804062956375431	Neolamprologus crassus	u	d
111	FISH20210205_c1_r0_Neolamprologus-crassus_su	1970-01-04 07:30:00	4.983729871951059	464.4997784179038	0.12042986926656327	0.5231553290494128	0.16849441674354698	0.8887992737207284	Neolamprologus crassus	u	d
112	FISH20210205_c1_r0_Neolamprologus-crassus_su	1970-01-04 08:00:00	3.2514864873161216	494.5001384964822	0.07351393274610825	0.6896016841172234	0.10693159587952986	0.8918845646640512	Neolamprologus crassus	u	d
113	FISH20210205_c1_r0_Neolamprologus-crassus_su	1970-01-04 08:30:00	2.3883770346358117	524.4996399091463	0.04127195169242701	0.8119217771868594	0.09217490790535142	0.8890653967242066	Neolamprologus crassus	u	d
114	FISH20210205_c1_r0_Neolamprologus-crassus_su	1970-01-04 09:00:00	13.271361691619965	554.5	0.3164192333259473	0.18729226678484379	0.20397652895074375	0.7323994218355425	Neolamprologus crassus	u	d
115	FISH20210205_c1_r0_Neolamprologus-crassus_su	1970-01-04 09:30:00	16.063507669314433	584.5003046922608	0.38856573043044706	0.025981940058722508	0.5070282475514806	0.7844816754420466	Neolamprologus crassus	u	d
116	FISH20210205_c1_r0_Neolamprologus-crassus_su	1970-01-04 10:00:00	17.282036469427645	614.4998061049249	0.41260871973851865	0.0003877901501301867	0.5928081546728674	0.6914715634308033	Neolamprologus crassus	u	d
117	FISH20210205_c1_r0_Neolamprologus-crassus_su	1970-01-04 10:30:00	16.576310782000885	644.5001107910481	0.40483048969643254	0.0018834478174163528	0.7090039884777357	0.5519866956451999	Neolamprologus crassus	u	d
118	FISH20210205_c1_r0_Neolamprologus-crassus_su	1970-01-04 11:00:00	18.257622658723676	674.5028257978723	0.4450354609929078	0.0	0.43097070646857716	0.6425047391353538	Neolamprologus crassus	u	d
119	FISH20210205_c1_r0_Neolamprologus-crassus_su	1970-01-04 11:30:00	18.82566920556467	704.4999169021107	0.48822779901390506	0.0	0.37244000236876995	0.6210481649510721	Neolamprologus crassus	u	d
120	FISH20210205_c1_r0_Neolamprologus-crassus_su	1970-01-04 12:00:00	19.344919726331216	734.5002215820962	0.518114336361622	0.0	0.6120869525654606	0.6300465965290053	Neolamprologus crassus	u	d
121	FISH20210205_c1_r0_Neolamprologus-crassus_su	1970-01-04 12:30:00	17.61543999498533	764.5005816852251	0.4760955071741178	0.0	0.6464771722196399	0.580732540844132	Neolamprologus crassus	u	d
122	FISH20210205_c1_r0_Neolamprologus-crassus_su	1970-01-04 13:00:00	19.930460084757545	794.5000830978893	0.5400254833527228	0.0	0.3733723797898289	0.6403822738647054	Neolamprologus crassus	u	d
123	FISH20210205_c1_r0_Neolamprologus-crassus_su	1970-01-04 13:30:00	17.45585710228017	824.4995291119606	0.4723284028585674	0.0	0.5178737255935726	0.6007941447223328	Neolamprologus crassus	u	d
124	FISH20210205_c1_r0_Neolamprologus-crassus_su	1970-01-04 14:00:00	19.001567224355995	854.4998338134279	0.5212164857079548	0.0	0.25550811066879664	0.619676608002413	Neolamprologus crassus	u	d
125	FISH20210205_c1_r0_Neolamprologus-crassus_su	1970-01-04 14:30:00	20.82730950620681	884.5001938950751	0.5514375934851254	0.0	0.4116797426448827	0.6138304944501161	Neolamprologus crassus	u	d
126	FISH20210205_c1_r0_Neolamprologus-crassus_su	1970-01-04 15:00:00	17.667623117226036	914.4996399091463	0.45593041936734807	0.0	0.36485624065148986	0.6439810607534002	Neolamprologus crassus	u	d
127	FISH20210205_c1_r0_Neolamprologus-crassus_su	1970-01-04 15:30:00	16.73651459743833	944.5	0.43474407267892756	0.0	0.21729620177724077	0.5754821178533833	Neolamprologus crassus	u	d
128	FISH20210205_c1_r0_Neolamprologus-crassus_su	1970-01-04 16:00:00	18.22833698996923	974.5003046922608	0.4758185142097391	0.0	0.30193314344988076	0.5704441434847131	Neolamprologus crassus	u	d
129	FISH20210205_c1_r0_Neolamprologus-crassus_su	1970-01-04 16:30:00	15.459496478033797	1004.4998061049249	0.4047421195501634	0.0	0.21198749137978903	0.6073465606313967	Neolamprologus crassus	u	d
130	FISH20210205_c1_r0_Neolamprologus-crassus_su	1970-01-04 17:00:00	16.57117468619689	1034.500110791048	0.4303678262796366	0.0	0.2714515155451313	0.6298053259849843	Neolamprologus crassus	u	d
131	FISH20210205_c1_r0_Neolamprologus-crassus_su	1970-01-04 17:30:00	14.813002445222216	1064.5004708880394	0.37017339759570106	0.0	0.178774888773	0.6419503487164562	Neolamprologus crassus	u	d
132	FISH20210205_c1_r0_Neolamprologus-crassus_su	1970-01-04 18:00:00	14.245479013265383	1094.4999169021107	0.3588720846490499	0.0	0.2543900328379935	0.6228681855310599	Neolamprologus crassus	u	d
133	FISH20210205_c1_r0_Neolamprologus-crassus_su	1970-01-04 18:30:00	17.84854637695683	1124.5002215820962	0.45629293153113226	0.0	0.21828766704615601	0.5956305896440991	Neolamprologus crassus	u	d
134	FISH20210205_c1_r0_Neolamprologus-crassus_su	1970-01-04 19:00:00	10.506605453608405	1154.5005816852251	0.22087418979557918	0.27156390227688215	0.13013854636495018	0.7142370741351662	Neolamprologus crassus	u	n
135	FISH20210205_c1_r0_Neolamprologus-crassus_su	1970-01-04 19:30:00	1.4220778838635753	1184.5000830978893	0.018780122984876184	0.868262146141488	0.08146603548615251	0.841206972393672	Neolamprologus crassus	u	n
136	FISH20210205_c1_r0_Neolamprologus-crassus_su	1970-01-04 20:00:00	1.3865178951412749	1214.4995291119606	0.026203534430225474	0.8422248074898897	0.08165612201667691	0.8426240159466343	Neolamprologus crassus	u	n
137	FISH20210205_c1_r0_Neolamprologus-crassus_su	1970-01-04 20:30:00	0.8427189516680572	1244.4998338134278	0.009583425659206736	0.9161311766009307	0.0806747814055437	0.8739717771090653	Neolamprologus crassus	u	n
138	FISH20210205_c1_r0_Neolamprologus-crassus_su	1970-01-04 21:00:00	0.7644424952039787	1274.500193895075	0.004321090244307795	0.9693091795468395	0.08069086970628164	0.8813415876001354	Neolamprologus crassus	u	n
139	FISH20210205_c1_r0_Neolamprologus-crassus_su	1970-01-04 21:30:00	1.9564443174339559	1304.4996399091463	0.041881336214060164	0.8256052296271674	0.09558975169755614	0.8750275788776596	Neolamprologus crassus	u	n
140	FISH20210205_c1_r0_Neolamprologus-crassus_su	1970-01-04 22:00:00	1.1886673142134323	1334.5	0.017615776645247064	0.8912585863062265	0.08461542170071697	0.8817608110436	Neolamprologus crassus	u	n
141	FISH20210205_c1_r0_Neolamprologus-crassus_su	1970-01-04 22:30:00	2.3203633268536183	1364.5003600908537	0.041881336214060164	0.8450501357265525	0.10103361868187578	0.8667715837331478	Neolamprologus crassus	u	n
142	FISH20210205_c1_r0_Neolamprologus-crassus_su	1970-01-04 23:00:00	0.776943222130955	1394.499806104925	0.013184865104426348	0.9275386405185309	0.08254323388720149	0.8889057142548166	Neolamprologus crassus	u	n
143	FISH20210205_c1_r0_Neolamprologus-crassus_su	1970-01-04 23:30:00	0.5670759133858839	1424.5001661865722	0.007146022601373809	0.9373476623088854	0.08005758639122815	0.9151813544659225	Neolamprologus crassus	u	n
144	FISH20210205_c1_r0_Neolamprologus-crassus_su	1970-01-05 00:00:00	1.0905051144084676	14.500470888039445	0.021771647000166195	0.8939670932358318	0.08805842984701258	0.8953637710415019	Neolamprologus crassus	u	n
145	FISH20210205_c1_r0_Neolamprologus-crassus_su	1970-01-05 00:30:00	0.5925846003438118	44.499916902110684	0.006814026923716137	0.9679242147249459	0.07966890744423473	0.9089944557740117	Neolamprologus crassus	u	n
146	FISH20210205_c1_r0_Neolamprologus-crassus_su	1970-01-05 01:00:00	2.9392174883623285	74.4994183147748	0.05994127749155172	0.7531438701456983	0.10144675805071146	0.8762693394879488	Neolamprologus crassus	u	n
147	FISH20210205_c1_r0_Neolamprologus-crassus_su	1970-01-05 01:30:00	3.7618491207071774	104.49977841790383	0.08026811433636162	0.720086417017505	0.11123572618254113	0.8850529840093002	Neolamprologus crassus	u	n
148	FISH20210205_c1_r0_Neolamprologus-crassus_su	1970-01-05 02:00:00	1.5510737561627224	134.5000830978893	0.030967813417539194	0.8381253116170849	0.08857646418152314	0.9069955335441399	Neolamprologus crassus	u	n
149	FISH20210205_c1_r0_Neolamprologus-crassus_su	1970-01-05 02:30:00	5.795703581070988	164.49958451055343	0.11611545066755305	0.6093291230402748	0.12776226191827966	0.8383117662478886	Neolamprologus crassus	u	n
150	FISH20210205_c1_r0_Neolamprologus-crassus_su	1970-01-05 03:00:00	7.228187307264721	194.4998892089519	0.13765787724351872	0.608353645025482	0.13748928383137782	0.7230137168746055	Neolamprologus crassus	u	n
151	FISH20210205_c1_r0_Neolamprologus-crassus_su	1970-01-05 03:30:00	2.1405778383725655	224.50019389507506	0.04514985319372888	0.7861060329067642	0.08423887109130163	0.2839996128423489	Neolamprologus crassus	u	n
152	FISH20210205_c1_r0_Neolamprologus-crassus_su	1970-01-05 04:00:00	2.2243430305736163	254.4996953077392	0.035510498033349956	0.8480416597418425	0.07978088901369308	0.20971347195165604	Neolamprologus crassus	u	n
153	FISH20210205_c1_r0_Neolamprologus-crassus_su	1970-01-05 04:30:00	2.1359096293235034	284.5	0.04165743407932639	0.7835142920452027	0.07552679233173235	0.3568766471328657	Neolamprologus crassus	u	n
154	FISH20210205_c1_r0_Neolamprologus-crassus_su	1970-01-05 05:00:00	5.070998211287276	314.5003600908537	0.1182205971968312	0.7171347847764666	0.11881683887987865	0.4486204571680884	Neolamprologus crassus	u	n
155	FISH20210205_c1_r0_Neolamprologus-crassus_su	1970-01-05 05:30:00	1.486692055347406	344.4998615035178	0.017007368012852474	0.898842169408897	0.0605814941955644	0.233357546674225	Neolamprologus crassus	u	n
156	FISH20210205_c1_r0_Neolamprologus-crassus_su	1970-01-05 06:00:00	1.6214557928096383	374.50016618657213	0.029415023266120097	0.7974185685796588	0.06321945449856886	0.21993832048937012	Neolamprologus crassus	u	n
157	FISH20210205_c1_r0_Neolamprologus-crassus_su	1970-01-05 06:30:00	1.5933352062414319	404.5005262866323	0.025150961165586395	0.8339150185585286	0.06430839716711942	0.21199844532598985	Neolamprologus crassus	u	n
158	FISH20210205_c1_r0_Neolamprologus-crassus_su	1970-01-05 07:00:00	2.3045043768320523	434.4999723007036	0.054844606946983544	0.7472716193008697	0.0845935187981931	0.7097219354855954	Neolamprologus crassus	u	d
159	FISH20210205_c1_r0_Neolamprologus-crassus_su	1970-01-05 07:30:00	5.366020747559169	464.4994183147748	0.09572876848928037	0.5136003545509944	0.08586115708554862	0.7454435683253602	Neolamprologus crassus	u	d
160	FISH20210205_c1_r0_Neolamprologus-crassus_su	1970-01-05 08:00:00	8.56673609838353	494.4997784179038	0.14375138488810105	0.21886771548858852	0.4524011917616797	0.8804664728951358	Neolamprologus crassus	u	d
161	FISH20210205_c1_r0_Neolamprologus-crassus_su	1970-01-05 08:30:00	4.112158949319426	524.5001384964822	0.09046590216608498	0.5631266965819068	0.19018610499594277	0.890294901999224	Neolamprologus crassus	u	d
162	FISH20210205_c1_r0_Neolamprologus-crassus_su	1970-01-05 09:00:00	2.263974092964457	554.4995845105534	0.055509390061492435	0.7468284305578639	0.10089475252198726	0.9105431682427799	Neolamprologus crassus	u	d
163	FISH20210205_c1_r0_Neolamprologus-crassus_su	1970-01-05 09:30:00	0.478574158535957	584.499944604476	0.003434522490582761	0.9680921781520053	0.0784176924668103	0.9280257680029377	Neolamprologus crassus	u	d
164	FISH20210205_c1_r0_Neolamprologus-crassus_su	1970-01-05 10:00:00	1.5254456959135945	614.5002492936679	0.03390393883995346	0.8487618414492272	0.09476355274495264	0.9336064735758791	Neolamprologus crassus	u	d
165	FISH20210205_c1_r0_Neolamprologus-crassus_su	1970-01-05 10:30:00	2.140757963249266	644.4996953077392	0.05312725056783558	0.6930363968755193	0.09445326120410054	0.9390964907572851	Neolamprologus crassus	u	d
166	FISH20210205_c1_r0_Neolamprologus-crassus_su	1970-01-05 11:00:00	4.486602641237509	674.500055395524	0.09915798803456681	0.5583314868158653	0.14241636401015298	0.9216867727063729	Neolamprologus crassus	u	d
167	FISH20210205_c1_r0_Neolamprologus-crassus_su	1970-01-05 11:30:00	3.9684985852094914	704.5003600908537	0.09450999944601407	0.5759791701290787	0.14169756570941844	0.894907926359915	Neolamprologus crassus	u	d
168	FISH20210205_c1_r0_Neolamprologus-crassus_su	1970-01-05 12:00:00	3.6509318430158952	734.4998615035178	0.06520414381474711	0.5798016730375048	0.08435193516200025	0.9180469952942689	Neolamprologus crassus	u	d
169	FISH20210205_c1_r0_Neolamprologus-crassus_su	1970-01-05 12:30:00	3.7965663502144547	764.5002215820962	0.0704077110569466	0.558386882339907	0.08440968056847586	0.9172959362472942	Neolamprologus crassus	u	d
170	FISH20210205_c1_r0_Neolamprologus-crassus_su	1970-01-05 13:00:00	2.0451085013342007	794.5005262866323	0.03822502908426126	0.7834469004487286	0.09344002391364972	0.9217770100553426	Neolamprologus crassus	u	d
171	FISH20210205_c1_r0_Neolamprologus-crassus_su	1970-01-05 13:30:00	4.471016993573572	824.4999723007036	0.09484239100326852	0.5955348734142153	0.1459868355113841	0.893596394140931	Neolamprologus crassus	u	d
172	FISH20210205_c1_r0_Neolamprologus-crassus_su	1970-01-05 14:00:00	4.412531284549608	854.4994737133677	0.08730818237216775	0.5615755359813861	0.0918750502226974	0.9054963183509056	Neolamprologus crassus	u	d
173	FISH20210205_c1_r0_Neolamprologus-crassus_su	1970-01-05 14:30:00	2.6999579173256696	884.4997784179038	0.03672723243961888	0.7862840682472856	0.08803529634277138	0.9126440135226179	Neolamprologus crassus	u	d
174	FISH20210205_c1_r0_Neolamprologus-crassus_su	1970-01-05 15:00:00	1.6617687971262427	914.5001384964822	0.031577197939172345	0.8518087640573929	0.08673964385576569	0.924749839585335	Neolamprologus crassus	u	d
175	FISH20210205_c1_r0_Neolamprologus-crassus_su	1970-01-05 15:30:00	1.1528274306949682	944.4996399091463	0.016176389119716358	0.868262146141488	0.0822852676891892	0.9233646202036959	Neolamprologus crassus	u	d
176	FISH20210205_c1_r0_Neolamprologus-crassus_su	1970-01-05 16:00:00	4.105865732901008	974.499944604476	0.10469754043873256	0.6084090405495236	0.12877688660981204	0.9067758271594529	Neolamprologus crassus	u	d
177	FISH20210205_c1_r0_Neolamprologus-crassus_su	1970-01-05 16:30:00	1.889561630796103	1004.4996675900277	0.04470914127423823	0.7972299168975069	0.0965126964052577	0.9147677798078765	Neolamprologus crassus	u	d
178	FISH20210205_c1_r0_Neolamprologus-crassus_su	1970-01-05 17:00:00	2.9115557387533864	1034.499750706332	0.06071685779181209	0.8476538695917124	0.11056234750794659	0.9090795739887435	Neolamprologus crassus	u	d
179	FISH20210205_c1_r0_Neolamprologus-crassus_su	1970-01-05 17:30:00	1.0752851347222827	1064.500055395524	0.014569022822955906	0.9404498116552182	0.08219370469134264	0.9246045356755397	Neolamprologus crassus	u	d
180	FISH20210205_c1_r0_Neolamprologus-crassus_su	1970-01-05 18:00:00	0.8892635749477108	1094.5004154894466	0.008254390338485403	0.9171237050578915	0.08234599626185753	0.9333096806655742	Neolamprologus crassus	u	d
181	FISH20210205_c1_r0_Neolamprologus-crassus_su	1970-01-05 18:30:00	1.5206115568294436	1124.4998615035179	0.029416652817018447	0.8713090687496537	0.08369264139123475	0.9252132297256086	Neolamprologus crassus	u	d
182	FISH20210205_c1_r0_Neolamprologus-crassus_su	1970-01-05 19:00:00	6.699795014165219	1154.5002215820962	0.14652116109018393	0.37153777974739643	0.08313848116933789	0.43158398007747556	Neolamprologus crassus	u	n
183	FISH20210205_c1_r0_Neolamprologus-crassus_su	1970-01-05 19:30:00	4.071323958685638	1184.5005816852251	0.0866987978505346	0.6298820009971746	0.08301126306137689	0.7847943404417884	Neolamprologus crassus	u	n
184	FISH20210205_c1_r0_Neolamprologus-crassus_su	1970-01-05 20:00:00	1.4112476771108478	1214.5000276992964	0.02830868095950363	0.806658910863664	0.0753386393720205	0.5600064746672843	Neolamprologus crassus	u	n
185	FISH20210205_c1_r0_Neolamprologus-crassus_su	1970-01-05 20:30:00	0.9282036477727825	1244.4995291119606	0.018115339870367293	0.8812254168744114	0.06657755406438391	0.24565783809218394	Neolamprologus crassus	u	n
186	FISH20210205_c1_r0_Neolamprologus-crassus_su	1970-01-05 21:00:00	2.2015931611629305	1274.4998338134278	0.0398293817859517	0.7675049855971637	0.0870867901940744	0.48478563204978536	Neolamprologus crassus	u	n
187	FISH20210205_c1_r0_Neolamprologus-crassus_su	1970-01-05 21:30:00	1.8143204555798749	1304.500193895075	0.03877901501301867	0.8655476150905766	0.0962292861591442	0.6336581645429744	Neolamprologus crassus	u	n
188	FISH20210205_c1_r0_Neolamprologus-crassus_su	1970-01-05 22:00:00	1.3376031737089549	1334.4996399091463	0.02481856960833195	0.8406182482964932	0.07290691128392178	0.37885728337567703	Neolamprologus crassus	u	n
189	FISH20210205_c1_r0_Neolamprologus-crassus_su	1970-01-05 22:30:00	3.4693080434705954	1364.5	0.08780190560602703	0.6956569909151341	0.10445419711351708	0.2887329986969852	Neolamprologus crassus	u	n
190	FISH20210205_c1_r0_Neolamprologus-crassus_su	1970-01-05 23:00:00	0.8919341876340728	1394.5003600908537	0.019278710320757852	0.875740956179713	0.0732336229600305	0.19777688556464187	Neolamprologus crassus	u	n
191	FISH20210205_c1_r0_Neolamprologus-crassus_su	1970-01-05 23:30:00	0.2394657586472522	1424.499806104925	0.0008863774860118553	1.0	0.06737350909184275	0.19588527476309317	Neolamprologus crassus	u	n
192	FISH20210205_c1_r0_Neolamprologus-crassus_su	1970-01-06 00:00:00	0.9760172968783318	14.500166186572125	0.015843119875914025	0.9464325282517173	0.06828024804169465	0.2016130712745607	Neolamprologus crassus	u	n
193	FISH20210205_c1_r0_Neolamprologus-crassus_su	1970-01-06 00:30:00	1.8817733114396178	44.500470888039445	0.030967813417539194	0.8012298487618414	0.07626955032074624	0.20986188034722383	Neolamprologus crassus	u	n
194	FISH20210205_c1_r0_Neolamprologus-crassus_su	1970-01-06 01:00:00	3.806643997323798	74.49997230070356	0.09046590216608498	0.6220707994016952	0.0993348483788241	0.2300032433109836	Neolamprologus crassus	u	n
195	FISH20210205_c1_r0_Neolamprologus-crassus_su	1970-01-06 01:30:00	4.7305218604649975	104.4994183147748	0.09539637693202592	0.5941499085923218	0.10851300876870959	0.33801733456219346	Neolamprologus crassus	u	n
196	FISH20210205_c1_r0_Neolamprologus-crassus_su	1970-01-06 02:00:00	3.853856623549034	134.49977841790383	0.08098825614890316	0.6894526922224684	0.12898822781970037	0.26474479739820367	Neolamprologus crassus	u	n
197	FISH20210205_c1_r0_Neolamprologus-crassus_su	1970-01-06 02:30:00	6.886501361590078	164.50013849648218	0.08786216830092515	0.44152678521965544	0.16214727014945277	0.4461849996125451	Neolamprologus crassus	u	n
198	FISH20210205_c1_r0_Neolamprologus-crassus_su	1970-01-06 03:00:00	1.6290795395137365	195.51675811068702	0.027850667938931296	0.8388597328244275	0.10033615139550309	0.20971421855695682	Neolamprologus crassus	u	n
199	FISH20210205_c1_r0_Neolamprologus-crassus_su	1970-01-06 03:30:00	0.13551676416211897	224.50013849648218	0.0006093845216331506	1.0	0.08202735733163283	0.17042087986182963	Neolamprologus crassus	u	n
200	FISH20210205_c1_r0_Neolamprologus-crassus_su	1970-01-06 04:00:00	1.9695821078955962	254.4996399091463	0.04526065037948036	0.8013406459475929	0.10332744700935853	0.16775803632920555	Neolamprologus crassus	u	n
201	FISH20210205_c1_r0_Neolamprologus-crassus_su	1970-01-06 04:30:00	1.5215922836721691	284.5	0.03373587414136938	0.8856636383780191	0.10032476606626473	0.18238518746570212	Neolamprologus crassus	u	n
202	FISH20210205_c1_r0_Neolamprologus-crassus_su	1970-01-06 05:00:00	0.7249904190151276	314.50030469226084	0.013572655254556535	0.906099385075619	0.08151278987919312	0.1814509212765512	Neolamprologus crassus	u	n
203	FISH20210205_c1_r0_Neolamprologus-crassus_su	1970-01-06 05:30:00	1.7057708675970364	344.4998061049249	0.038335826270012745	0.7169685889978394	0.08829568376889	0.1976618664584699	Neolamprologus crassus	u	n
204	FISH20210205_c1_r0_Neolamprologus-crassus_su	1970-01-06 06:00:00	2.272221575166864	374.5001107910481	0.05234877021936628	0.7929869266563262	0.09334015904750821	0.2013847619238433	Neolamprologus crassus	u	n
205	FISH20210205_c1_r0_Neolamprologus-crassus_su	1970-01-06 06:30:00	1.1700171837061588	404.50047088803944	0.023378206193562682	0.8413938285967536	0.0852317542889627	0.1858538023441097	Neolamprologus crassus	u	n
206	FISH20210205_c1_r0_Neolamprologus-crassus_su	1970-01-06 07:00:00	8.286533775423804	434.49991690211067	0.20059830480305801	0.45864495041825937	0.11781963288614163	0.66393704410956	Neolamprologus crassus	u	d
207	FISH20210205_c1_r0_Neolamprologus-crassus_su	1970-01-06 07:30:00	1.9995993795667875	464.4994183147748	0.03933300094177608	0.717910365076727	0.08482083055014418	0.8393847809457209	Neolamprologus crassus	u	d
208	FISH20210205_c1_r0_Neolamprologus-crassus_su	1970-01-06 08:00:00	1.7783500534498407	494.4997784179038	0.039330822069576776	0.8051739419454909	0.09439232175811764	0.9187591173092555	Neolamprologus crassus	u	d
209	FISH20210205_c1_r0_Neolamprologus-crassus_su	1970-01-06 08:30:00	1.8143806749853235	524.5000830978893	0.041770539028308684	0.7571879674256274	0.0948165699671491	0.9103902848496953	Neolamprologus crassus	u	d
210	FISH20210205_c1_r0_Neolamprologus-crassus_su	1970-01-06 09:00:00	2.3737491415918774	554.4995845105534	0.058944102819788374	0.7452218713644674	0.11109009573584668	0.8998880398243851	Neolamprologus crassus	u	d
211	FISH20210205_c1_r0_Neolamprologus-crassus_su	1970-01-06 09:30:00	2.7315999146737866	584.4998892089519	0.05888544205628185	0.6743851096831376	0.09707383452691859	0.882570198687444	Neolamprologus crassus	u	d
212	FISH20210205_c1_r0_Neolamprologus-crassus_su	1970-01-06 10:00:00	2.085689288024292	614.5002492936679	0.05384743227522021	0.6881059221095784	0.08771181647787606	0.9079106776247861	Neolamprologus crassus	u	d
213	FISH20210205_c1_r0_Neolamprologus-crassus_su	1970-01-06 10:30:00	10.140769105568946	644.4986425840767	0.26793728184386945	0.33436755498919607	0.17043688736596058	0.7281452556871489	Neolamprologus crassus	u	d
214	FISH20210205_c1_r0_Neolamprologus-crassus_su	1970-01-06 11:00:00	15.790253456522395	674.500055395524	0.3926434744072679	0.0	0.2946685437471828	0.5459775777776721	Neolamprologus crassus	u	d
215	FISH20210205_c1_r0_Neolamprologus-crassus_su	1970-01-06 11:30:00	13.230378510049599	704.4998337950138	0.291191135734072	0.002326869806094183	0.17655048502987775	0.5925931746593069	Neolamprologus crassus	u	d
216	FISH20210205_c1_r0_Neolamprologus-crassus_su	1970-01-06 12:00:00	13.156994842052677	734.4998615035178	0.281646446180267	0.0	0.12675484594415726	0.4138303765807758	Neolamprologus crassus	u	d
217	FISH20210205_c1_r0_Neolamprologus-crassus_su	1970-01-06 12:30:00	15.62501878966558	764.5001661865721	0.3765787724351872	0.01318413472191447	0.1441090489543634	0.6313273474737254	Neolamprologus crassus	u	d
218	FISH20210205_c1_r0_Neolamprologus-crassus_su	1970-01-06 13:00:00	12.380150750562178	794.5005262866323	0.2710653149410005	0.0	0.14381761254988093	0.5417471419630209	Neolamprologus crassus	u	d
219	FISH20210205_c1_r0_Neolamprologus-crassus_su	1970-01-06 13:30:00	11.967241139679233	824.4999723007036	0.24342141709600576	0.0	0.12173240951403863	0.5720666150398871	Neolamprologus crassus	u	d
220	FISH20210205_c1_r0_Neolamprologus-crassus_su	1970-01-06 14:00:00	13.591575307514335	855.2487476145038	0.28458969465648853	0.009899809160305343	0.14468264674914155	0.6553178800552316	Neolamprologus crassus	u	d
221	FISH20210205_c1_r0_Neolamprologus-crassus_su	1970-01-06 14:30:00	12.50394233283262	884.497700448828	0.26890895993793984	0.03496425998780961	0.1707423337148422	0.624698099171313	Neolamprologus crassus	u	d
222	FISH20210205_c1_r0_Neolamprologus-crassus_su	1970-01-06 15:00:00	13.411321839217823	914.4995291119606	0.30646501578859897	0.0	0.14667060187705527	0.535378425430543	Neolamprologus crassus	u	d
223	FISH20210205_c1_r0_Neolamprologus-crassus_su	1970-01-06 15:30:00	14.943444946377507	944.4986703601109	0.3316343490304709	0.0	0.20241417518387933	0.6075680438498291	Neolamprologus crassus	u	d
224	FISH20210205_c1_r0_Neolamprologus-crassus_su	1970-01-06 16:00:00	15.457432172462575	974.5001938950751	0.3643565453437483	0.0	0.24611917574535266	0.557462897676449	Neolamprologus crassus	u	d
225	FISH20210205_c1_r0_Neolamprologus-crassus_su	1970-01-06 16:30:00	6.332434667538516	1004.4996399091463	0.12869093125034625	0.5306631211567227	0.17458457741379782	0.850135490813871	Neolamprologus crassus	u	d
226	FISH20210205_c1_r0_Neolamprologus-crassus_su	1970-01-06 17:00:00	8.203495201954338	1034.5	0.17122756481276313	0.22230223797917129	0.1321143134393397	0.7818843671474263	Neolamprologus crassus	u	d
227	FISH20210205_c1_r0_Neolamprologus-crassus_su	1970-01-06 17:30:00	7.243932256650544	1064.4997229916899	0.1736842105263158	0.3821052631578947	0.1413795395930849	0.8346064124477056	Neolamprologus crassus	u	d
228	FISH20210205_c1_r0_Neolamprologus-crassus_su	1970-01-06 18:00:00	5.951078476630264	1094.499806104925	0.12492382693479585	0.36003545509944046	0.0924432675059947	0.7387617380868864	Neolamprologus crassus	u	d
229	FISH20210205_c1_r0_Neolamprologus-crassus_su	1970-01-06 18:30:00	9.334755350210944	1124.500110791048	0.21559937957013073	0.07694438289386217	0.16509117486118954	0.7276084310718186	Neolamprologus crassus	u	d
230	FISH20210205_c1_r0_Neolamprologus-crassus_su	1970-01-06 19:00:00	12.48277713407621	1154.5004708880394	0.27344745443465734	0.18913079607777963	0.15198760667378197	0.6645302028778712	Neolamprologus crassus	u	n
231	FISH20210205_c1_r0_Neolamprologus-crassus_su	1970-01-06 19:30:00	1.5740021365188812	1184.4999169021107	0.019555703285136557	0.8471552822558307	0.0798218068843598	0.8714840687426141	Neolamprologus crassus	u	n
232	FISH20210205_c1_r0_Neolamprologus-crassus_su	1970-01-06 20:00:00	2.5306240863303553	1214.5002215820962	0.025371150011079105	0.8462774207844006	0.08071762036110558	0.8279394713017757	Neolamprologus crassus	u	n
233	FISH20210205_c1_r0_Neolamprologus-crassus_su	1970-01-06 20:30:00	4.334913634894854	1244.5005816852251	0.07268295385297213	0.6528724170406072	0.09603137425233624	0.7916391337197178	Neolamprologus crassus	u	n
234	FISH20210205_c1_r0_Neolamprologus-crassus_su	1970-01-06 21:00:00	1.9202907293855431	1274.5000830978893	0.010248739682012077	0.9498088748545787	0.0785945014284695	0.8253235518840416	Neolamprologus crassus	u	n
235	FISH20210205_c1_r0_Neolamprologus-crassus_su	1970-01-06 21:30:00	2.893418950964525	1304.4995291119606	0.021051465292781565	0.9454323860173952	0.08556130029599368	0.8050241388214856	Neolamprologus crassus	u	n
236	FISH20210205_c1_r0_Neolamprologus-crassus_su	1970-01-06 22:00:00	2.579001580195493	1334.499889208952	0.003157544870374474	1.0	0.08209929419769077	0.843270053567366	Neolamprologus crassus	u	n
237	FISH20210205_c1_r0_Neolamprologus-crassus_su	1970-01-06 22:30:00	3.6387063270196345	1364.500193895075	0.03141100216054512	0.9046590216608498	0.09091933009729658	0.838785792500438	Neolamprologus crassus	u	n
238	FISH20210205_c1_r0_Neolamprologus-crassus_su	1970-01-06 23:00:00	3.4151246202279544	1394.499695307739	0.009583956567503186	0.945044595867265	0.08638615875708733	0.8690854635270924	Neolamprologus crassus	u	n
239	FISH20210205_c1_r0_Neolamprologus-crassus_su	1970-01-06 23:30:00	3.3051659897283967	1424.5	0.016009306448039	0.9246620873033459	0.08665888582409673	0.8312150242089984	Neolamprologus crassus	u	n
240	FISH20210205_c1_r0_Neolamprologus-crassus_su	1970-01-07 00:00:00	3.4731861248732976	14.500360090853693	0.021328458257160267	0.9744058500914077	0.08956748981334964	0.8340303537141058	Neolamprologus crassus	u	n
241	FISH20210205_c1_r0_Neolamprologus-crassus_su	1970-01-07 00:30:00	3.199804368923133	44.49986150351781	0.003656307129798903	0.9732424796410171	0.08596735037833064	0.8711341045165786	Neolamprologus crassus	u	n
242	FISH20210205_c1_r0_Neolamprologus-crassus_su	1970-01-07 01:00:00	4.128953724580352	74.50016618657213	0.03174163527586971	0.8586306226456902	0.09532270259730052	0.8368503862723221	Neolamprologus crassus	u	n
243	FISH20210205_c1_r0_Neolamprologus-crassus_su	1970-01-07 01:30:00	2.344652341105563	104.50047088803944	0.0033239155725444574	1.0	0.08057327992145352	0.8550963758712131	Neolamprologus crassus	u	n
244	FISH20210205_c1_r0_Neolamprologus-crassus_su	1970-01-07 02:00:00	3.041846282999033	134.49997230070358	0.0041548944656805715	1.0	0.08383112422260858	0.8302547673390324	Neolamprologus crassus	u	n
245	FISH20210205_c1_r0_Neolamprologus-crassus_su	1970-01-07 02:30:00	3.2298914247123323	164.4994183147748	0.009916348124757631	0.9556811256994072	0.08395253090014962	0.8108204604140065	Neolamprologus crassus	u	n
246	FISH20210205_c1_r0_Neolamprologus-crassus_su	1970-01-07 03:00:00	3.7361543767532526	194.49977841790383	0.01617549302016397	0.9205628185242632	0.08917411004225316	0.821692062174998	Neolamprologus crassus	u	n
247	FISH20210205_c1_r0_Neolamprologus-crassus_su	1970-01-07 03:30:00	5.5292160585209205	224.50013849648218	0.0545122153897291	0.8071574981995457	0.10934574261814667	0.8553392456597433	Neolamprologus crassus	u	n
248	FISH20210205_c1_r0_Neolamprologus-crassus_su	1970-01-07 04:00:00	4.1319361470154385	254.49958451055343	0.005041271951692427	1.0	0.1005148248544889	0.8722920401652057	Neolamprologus crassus	u	n
249	FISH20210205_c1_r0_Neolamprologus-crassus_su	1970-01-07 04:30:00	3.6352093867501174	284.4994737133677	0.006814026923716137	0.9673702287961886	0.09162056166532619	0.866674387108863	Neolamprologus crassus	u	n
250	FISH20210205_c1_r0_Neolamprologus-crassus_su	1970-01-07 05:00:00	3.4765566195149282	314.50024929366793	0.006814026923716137	0.9597252229793364	0.08729469568024933	0.8764592519775822	Neolamprologus crassus	u	n
251	FISH20210205_c1_r0_Neolamprologus-crassus_su	1970-01-07 05:30:00	4.152254287585496	344.49975070633207	0.031189407789042157	0.8837183535538198	0.09460834149985531	0.8737724791577428	Neolamprologus crassus	u	n
252	FISH20210205_c1_r0_Neolamprologus-crassus_su	1970-01-07 06:00:00	4.960360631723486	374.50005539552404	0.06115665854198981	0.7785840904054953	0.1119800798993361	0.7978024147527971	Neolamprologus crassus	u	n
253	FISH20210205_c1_r0_Neolamprologus-crassus_su	1970-01-07 06:30:00	0.7870446329938933	404.5004154894466	0.010858124203645228	0.9090355104980333	0.08027831581392543	0.17939694227789485	Neolamprologus crassus	u	n
254	FISH20210205_c1_r0_Neolamprologus-crassus_su	1970-01-07 07:00:00	6.489959794200945	434.4998615035178	0.1444795302199324	0.36025704947094345	0.10670695834618625	0.76234067350519	Neolamprologus crassus	u	d
255	FISH20210205_c1_r0_Neolamprologus-crassus_su	1970-01-07 07:30:00	2.667446146599067	464.5002215820962	0.05412142698869931	0.7408043430090848	0.09341954659718855	0.9150438921131692	Neolamprologus crassus	u	d
256	FISH20210205_c1_r0_Neolamprologus-crassus_su	1970-01-07 08:00:00	1.5988876085528536	494.5005816852252	0.02199324137166916	0.8601739515816298	0.0799773056798903	0.9215472826989987	Neolamprologus crassus	u	d
257	FISH20210205_c1_r0_Neolamprologus-crassus_su	1970-01-07 08:30:00	3.7260582311291115	524.5000276992964	0.07085480028807269	0.7405129909700293	0.09521726755038049	0.9006037857277467	Neolamprologus crassus	u	d
258	FISH20210205_c1_r0_Neolamprologus-crassus_su	1970-01-07 09:00:00	3.178837011957975	554.4995291119606	0.05778073236939782	0.7528114785884439	0.10488489509608603	0.9073245997612852	Neolamprologus crassus	u	d
259	FISH20210205_c1_r0_Neolamprologus-crassus_su	1970-01-07 09:30:00	2.202323380243817	584.4998338134279	0.03728118768003545	0.8517615776645248	0.08446160799503052	0.9179576897770011	Neolamprologus crassus	u	d
260	FISH20210205_c1_r0_Neolamprologus-crassus_su	1970-01-07 10:00:00	3.8886482829669804	614.5001938950751	0.07434491163924437	0.7060550662013185	0.09989075497153281	0.8914043041068413	Neolamprologus crassus	u	d
261	FISH20210205_c1_r0_Neolamprologus-crassus_su	1970-01-07 10:30:00	1.3183158436863105	644.4996399091463	0.011855298875408565	0.9301423743836906	0.07935741452856765	0.9056586715888436	Neolamprologus crassus	u	d
262	FISH20210205_c1_r0_Neolamprologus-crassus_su	1970-01-07 11:00:00	4.078806305062752	674.5	0.08170839796144472	0.7924329714159096	0.10889564247347418	0.8756110597752903	Neolamprologus crassus	u	d
263	FISH20210205_c1_r0_Neolamprologus-crassus_su	1970-01-07 11:30:00	4.954386559716526	704.5003600908537	0.09606116004653482	0.6456152013738851	0.12661260528120774	0.8855421459528869	Neolamprologus crassus	u	d
264	FISH20210205_c1_r0_Neolamprologus-crassus_su	1970-01-07 12:00:00	3.823869119148515	734.4998061049249	0.05107750263143316	0.7830037117057227	0.10543276807665644	0.8772401363983806	Neolamprologus crassus	u	d
265	FISH20210205_c1_r0_Neolamprologus-crassus_su	1970-01-07 12:30:00	3.4566485724390144	764.5001661865721	0.05057611345003324	0.7850653667183691	0.10059922675490209	0.8957354875513853	Neolamprologus crassus	u	d
266	FISH20210205_c1_r0_Neolamprologus-crassus_su	1970-01-07 13:00:00	4.247296871425934	794.5004708880394	0.06847266079441582	0.7772422580466456	0.1168073981955455	0.8792509285157893	Neolamprologus crassus	u	d
267	FISH20210205_c1_r0_Neolamprologus-crassus_su	1970-01-07 13:30:00	3.6283141256868374	824.4999169021107	0.05999667608442746	0.8014514431333444	0.10222755831657371	0.8995066539060446	Neolamprologus crassus	u	d
268	FISH20210205_c1_r0_Neolamprologus-crassus_su	1970-01-07 14:00:00	4.19517511736262	854.4994183147749	0.06077225638468783	0.7618968478200654	0.10274620376367287	0.8747224511002106	Neolamprologus crassus	u	d
269	FISH20210205_c1_r0_Neolamprologus-crassus_su	1970-01-07 14:30:00	5.9552352336228624	884.4997784179038	0.0994349656547751	0.4406159982273432	0.11025779930774607	0.84436969322664	Neolamprologus crassus	u	d
270	FISH20210205_c1_r0_Neolamprologus-crassus_su	1970-01-07 15:00:00	4.645934345304036	914.5000830978893	0.03351614868982328	0.849038834413606	0.07375550881697333	0.8207490714841892	Neolamprologus crassus	u	d
271	FISH20210205_c1_r0_Neolamprologus-crassus_su	1970-01-07 15:30:00	7.847660617367205	944.4981437358009	0.05807059345043498	0.597661661217931	0.06608686513949834	0.7990507056633395	Neolamprologus crassus	u	d
272	FISH20210205_c1_r0_Neolamprologus-crassus_su	1970-01-07 16:00:00	7.060275005242057	974.4998892089519	0.06459118103257257	0.5491358298249501	0.05981864651543753	0.7521502892352978	Neolamprologus crassus	u	d
273	FISH20210205_c1_r0_Neolamprologus-crassus_su	1970-01-07 16:30:00	8.433539217472164	1004.5002492936679	0.09223865713810869	0.5087252783779292	0.09322468332063984	0.7950885964943096	Neolamprologus crassus	u	d
274	FISH20210205_c1_r0_Neolamprologus-crassus_su	1970-01-07 17:00:00	2.8143620127510056	1034.499695307739	0.015843997562461912	0.9265414658467674	0.08878992280492479	0.8735929928915688	Neolamprologus crassus	u	d
275	FISH20210205_c1_r0_Neolamprologus-crassus_su	1970-01-07 17:30:00	2.8821681163415414	1064.500055395524	0.02847329935741192	0.8476069133614004	0.08034750185288761	0.8630805634900786	Neolamprologus crassus	u	d
276	FISH20210205_c1_r0_Neolamprologus-crassus_su	1970-01-07 18:00:00	2.0969848765694183	1094.1052662968928	0.012345679012345678	0.9144152203733524	0.07739562317606712	0.89559456328227	Neolamprologus crassus	u	d
277	FISH20210205_c1_r0_Neolamprologus-crassus_su	1970-01-07 18:30:00	5.921767126638798	1124.4996399091463	0.10370616586338707	0.6620685834579801	0.1374123890356686	0.85644615669319	Neolamprologus crassus	u	d
278	FISH20210205_c1_r0_Neolamprologus-crassus_su	1970-01-07 19:00:00	13.249456158689021	1154.5004154894466	0.2834745997451665	0.39947925322696803	0.15172490204954867	0.7231167130482443	Neolamprologus crassus	u	n
279	FISH20210205_c1_r0_Neolamprologus-crassus_su	1970-01-07 19:30:00	2.8426290541418266	1184.4999169021107	0.04027477702066368	0.8531937288792865	0.08255337845453453	0.7736744118614169	Neolamprologus crassus	u	n
280	FISH20210205_c1_r0_Neolamprologus-crassus_su	1970-01-07 20:00:00	2.4209839337179195	1214.5002215820962	0.02808553068912032	0.7636826944382894	0.07700707930143204	0.4839279098599254	Neolamprologus crassus	u	n
281	FISH20210205_c1_r0_Neolamprologus-crassus_su	1970-01-07 20:30:00	1.898941955222967	1244.5005816852251	0.021106863885657304	0.8626114896681625	0.07636508347367248	0.5904244223464589	Neolamprologus crassus	u	n
282	FISH20210205_c1_r0_Neolamprologus-crassus_su	1970-01-07 21:00:00	1.4986112418443542	1274.5000830978893	0.038502022048639964	0.8196221815965874	0.07604362428549825	0.2072653844392089	Neolamprologus crassus	u	n
283	FISH20210205_c1_r0_Neolamprologus-crassus_su	1970-01-07 21:30:00	1.080100831974474	1304.4995291119606	0.016564179269846546	0.8690377264417484	0.0728868121360204	0.35267636156356985	Neolamprologus crassus	u	n
284	FISH20210205_c1_r0_Neolamprologus-crassus_su	1970-01-07 22:00:00	0.9246663821230047	1334.499889208952	0.012574783957456238	0.8836693995125194	0.08129062565307078	0.6136461108579198	Neolamprologus crassus	u	n
285	FISH20210205_c1_r0_Neolamprologus-crassus_su	1970-01-07 22:30:00	0.6301019392670646	1364.500193895075	0.013351060883053571	0.9156833416431223	0.07684559086411277	0.24571251309421546	Neolamprologus crassus	u	n
286	FISH20210205_c1_r0_Neolamprologus-crassus_su	1970-01-07 23:00:00	1.1597127565584757	1394.499695307739	0.02681291895185862	0.8021162262478533	0.07629929482463794	0.2476168961313434	Neolamprologus crassus	u	n
287	FISH20210205_c1_r0_Neolamprologus-crassus_su	1970-01-07 23:30:00	0.8499576710797491	1424.5	0.013017948149789496	0.8743075559494793	0.08428095431928538	0.5263050348356547	Neolamprologus crassus	u	n
288	FISH20210205_c1_r0_Neolamprologus-crassus_su	1970-01-08 00:00:00	1.1877616058972598	14.500360090853693	0.02653592598747992	0.8382915073957121	0.06548007300857679	0.22515378769174058	Neolamprologus crassus	u	n
289	FISH20210205_c1_r0_Neolamprologus-crassus_su	1970-01-08 00:30:00	1.4413104468505809	44.49986150351781	0.03312835853969309	0.8407290454822447	0.08803212325738292	0.20615052686856017	Neolamprologus crassus	u	n
290	FISH20210205_c1_r0_Neolamprologus-crassus_su	1970-01-08 01:00:00	1.555330774411802	74.50016618657213	0.031021493463328165	0.7728229559051628	0.07706316890225207	0.2051886099958515	Neolamprologus crassus	u	n
291	FISH20210205_c1_r0_Neolamprologus-crassus_su	1970-01-08 01:30:00	2.764006148802381	104.50052628663232	0.05562018724724392	0.775247908703119	0.09935658413611594	0.2424671299384735	Neolamprologus crassus	u	n
292	FISH20210205_c1_r0_Neolamprologus-crassus_su	1970-01-08 02:00:00	1.2749138858515516	134.49997230070358	0.02315661182205972	0.7656639521356158	0.08162000394755058	0.21092211269423497	Neolamprologus crassus	u	n
293	FISH20210205_c1_r0_Neolamprologus-crassus_su	1970-01-08 02:30:00	2.061853967838263	164.49947371336768	0.04476206304359869	0.8205639576754751	0.08753465270459751	0.6319589311516708	Neolamprologus crassus	u	n
294	FISH20210205_c1_r0_Neolamprologus-crassus_su	1970-01-08 03:00:00	2.498436176097971	194.49977841790383	0.046089076002658984	0.817748725902947	0.08999991200676608	0.871452027431401	Neolamprologus crassus	u	n
295	FISH20210205_c1_r0_Neolamprologus-crassus_su	1970-01-08 03:30:00	1.4628086985933906	224.50013849648218	0.026923716137610104	0.9084815245692759	0.0872773271982349	0.7172832801225653	Neolamprologus crassus	u	n
296	FISH20210205_c1_r0_Neolamprologus-crassus_su	1970-01-08 04:00:00	0.47105898567196985	254.4996399091463	0.006204642402082987	0.9639355160378926	0.07019715755941826	0.19583821109532848	Neolamprologus crassus	u	n
297	FISH20210205_c1_r0_Neolamprologus-crassus_su	1970-01-08 04:30:00	1.3053181412963062	284.49994460447596	0.02271216485707955	0.8786284068247285	0.06949833468361279	0.20797760650552186	Neolamprologus crassus	u	n
298	FISH20210205_c1_r0_Neolamprologus-crassus_su	1970-01-08 05:00:00	2.9912653888635496	314.50030469226084	0.04603623067974073	0.7734197551382195	0.08025552123390439	0.5282570497445928	Neolamprologus crassus	u	n
299	FISH20210205_c1_r0_Neolamprologus-crassus_su	1970-01-08 05:30:00	1.0471491981398482	344.49975070633207	0.0186693257991247	0.8653814193119495	0.07261538716837426	0.3217494798862082	Neolamprologus crassus	u	n
300	FISH20210205_c1_r0_Neolamprologus-crassus_su	1970-01-08 06:00:00	1.0948690532354575	374.5001107910481	0.022933746953246178	0.8733104365167295	0.07504883150637698	0.2544322051187334	Neolamprologus crassus	u	n
301	FISH20210205_c1_r0_Neolamprologus-crassus_su	1970-01-08 06:30:00	0.7054153182054532	404.50047088803944	0.011079718575148192	0.8874300592764944	0.07333261554706035	0.26138727552243407	Neolamprologus crassus	u	n
302	FISH20210205_c1_r0_Neolamprologus-crassus_su	1970-01-08 07:00:00	6.521689038462001	434.49991690211067	0.14896681624286742	0.4996399091463077	0.10019970581873713	0.6027832513101989	Neolamprologus crassus	u	d
303	FISH20210205_c1_r0_Neolamprologus-crassus_su	1970-01-08 07:30:00	2.1461345265415637	464.4994183147748	0.03711705722674644	0.7179657636696027	0.08733462087304082	0.9239279669256364	Neolamprologus crassus	u	d
304	FISH20210205_c1_r0_Neolamprologus-crassus_su	1970-01-08 08:00:00	4.270221466176766	494.4997784179038	0.06553290494128075	0.5652559273210724	0.12354496590929419	0.8963416056743504	Neolamprologus crassus	u	d
305	FISH20210205_c1_r0_Neolamprologus-crassus_su	1970-01-08 08:30:00	4.853505484259117	519.9566807090057	0.07646450997535967	0.5443128527144107	0.12165422403995522	0.9037298606565641	Neolamprologus crassus	u	d
306	FISH20210205_c1_r1_Neolamprologus-crassus_su	1970-01-02 00:00:00	13.574024770725767	14.500110791048083	0.1654110347883891	0.5337358741413694	0.12708456704922017	0.800435223756856	Neolamprologus crassus	u	n
307	FISH20210205_c1_r1_Neolamprologus-crassus_su	1970-01-02 00:30:00	20.779340868739464	44.500470888039445	0.2018170738463243	0.6305467841116835	0.1525184057459555	0.8279011689103063	Neolamprologus crassus	u	n
308	FISH20210205_c1_r1_Neolamprologus-crassus_su	1970-01-02 01:00:00	3.4600656068998514	74.49997230070356	0.01794914409174007	0.8759071519583402	0.058784034210279806	0.9392785234457401	Neolamprologus crassus	u	n
309	FISH20210205_c1_r1_Neolamprologus-crassus_su	1970-01-02 01:30:00	12.615036779031515	104.49947371336768	0.13472937787380201	0.7588499252118996	0.1197091764356342	0.8824529388953165	Neolamprologus crassus	u	n
310	FISH20210205_c1_r1_Neolamprologus-crassus_su	1970-01-02 02:00:00	11.54726049307574	134.49977841790383	0.11588743629514735	0.8085530689120319	0.11983701899632118	0.8989862539084713	Neolamprologus crassus	u	n
311	FISH20210205_c1_r1_Neolamprologus-crassus_su	1970-01-02 02:30:00	15.058719211688103	164.50013849648218	0.17871586061714032	0.6022935017450557	0.15152832653867127	0.8765180876405649	Neolamprologus crassus	u	n
312	FISH20210205_c1_r1_Neolamprologus-crassus_su	1970-01-02 03:00:00	17.1110950080723	194.4996399091463	0.19810536812364965	0.6681624286743116	0.176897646507069	0.8631685193978417	Neolamprologus crassus	u	n
313	FISH20210205_c1_r1_Neolamprologus-crassus_su	1970-01-02 03:30:00	29.364535235656053	224.5	0.2841790383337026	0.5371150011079104	0.20804300946582394	0.8229148570795399	Neolamprologus crassus	u	n
314	FISH20210205_c1_r1_Neolamprologus-crassus_su	1970-01-02 04:00:00	41.58666307591682	254.5003600908537	0.41033737743061327	0.27139770649825495	0.27739572423672526	0.7934631395789645	Neolamprologus crassus	u	n
315	FISH20210205_c1_r1_Neolamprologus-crassus_su	1970-01-02 04:30:00	69.90486710956105	284.4998615035178	0.6959171237050579	0.10736247299318598	0.49223852221315445	0.8761799900282493	Neolamprologus crassus	u	n
316	FISH20210205_c1_r1_Neolamprologus-crassus_su	1970-01-02 05:00:00	64.607889774849	314.5002215820962	0.6259140261466873	0.05273653888765788	0.45023501828845985	0.8763196321737207	Neolamprologus crassus	u	n
317	FISH20210205_c1_r1_Neolamprologus-crassus_su	1970-01-02 05:30:00	59.09340917014067	344.5005816852252	0.667442246966927	0.03728325300537366	0.493080907995808	0.7422412030112203	Neolamprologus crassus	u	n
318	FISH20210205_c1_r1_Neolamprologus-crassus_su	1970-01-02 06:00:00	55.54815629655662	374.5000276992964	0.6289956235111628	0.05030192233117279	0.4777969503471546	0.8356390227688205	Neolamprologus crassus	u	n
319	FISH20210205_c1_r1_Neolamprologus-crassus_su	1970-01-02 06:30:00	55.59397075193493	404.49952911196056	0.6725943161043709	0.0300260373386516	0.42042949306795424	0.6455057559138033	Neolamprologus crassus	u	n
320	FISH20210205_c1_r1_Neolamprologus-crassus_su	1970-01-02 07:00:00	16.91548392949167	434.4998892089519	0.34350764458231775	0.18031243075559494	0.16543214540356987	0.48693795701306747	Neolamprologus crassus	u	d
321	FISH20210205_c1_r1_Neolamprologus-crassus_su	1970-01-02 07:30:00	13.502728891637657	464.50024929366793	0.2571602681291895	0.016619577862722286	0.20912103703626278	0.22019877015123943	Neolamprologus crassus	u	d
322	FISH20210205_c1_r1_Neolamprologus-crassus_su	1970-01-02 08:00:00	13.527233766121848	494.49975070633207	0.24325522131737853	0.03390393883995346	0.24578335753251804	0.20594521079164696	Neolamprologus crassus	u	d
323	FISH20210205_c1_r1_Neolamprologus-crassus_su	1970-01-02 08:30:00	12.60558103123116	524.5001107910481	0.23487702193662752	0.014569022822955906	0.32752635334916075	0.18186428096610044	Neolamprologus crassus	u	d
324	FISH20210205_c1_r1_Neolamprologus-crassus_su	1970-01-02 09:00:00	11.692525397287936	554.5004708880394	0.20724613594814692	0.059498088748545785	0.3916096370693713	0.20585363691762265	Neolamprologus crassus	u	d
325	FISH20210205_c1_r1_Neolamprologus-crassus_su	1970-01-02 09:30:00	11.08569084067217	584.4999169021107	0.18962938341366128	0.09484239100326852	0.3512916047004063	0.2509263752700732	Neolamprologus crassus	u	d
326	FISH20210205_c1_r1_Neolamprologus-crassus_su	1970-01-02 10:00:00	11.100749007422987	614.4994183147749	0.2003213118386793	0.07971857514819124	0.3478342721728053	0.3068817240042112	Neolamprologus crassus	u	d
327	FISH20210205_c1_r1_Neolamprologus-crassus_su	1970-01-02 10:30:00	12.272051188549504	644.4997784179038	0.25121870152891645	0.033514292045202745	0.26938248117346103	0.3110987148238416	Neolamprologus crassus	u	d
328	FISH20210205_c1_r1_Neolamprologus-crassus_su	1970-01-02 11:00:00	11.413593364770236	674.5001384964822	0.22519528003988698	0.047144202537255556	0.24652596059017168	0.3518203977618968	Neolamprologus crassus	u	d
329	FISH20210205_c1_r1_Neolamprologus-crassus_su	1970-01-02 11:30:00	11.871954450506053	704.4996399091463	0.23732757187967427	0.0049858733588166865	0.3007976127492296	0.2760372278544136	Neolamprologus crassus	u	d
330	FISH20210205_c1_r1_Neolamprologus-crassus_su	1970-01-02 12:00:00	12.7340427576193	734.499944604476	0.26373808996233106	0.03949700864170175	0.33072651626596716	0.2663445047640152	Neolamprologus crassus	u	d
331	FISH20210205_c1_r1_Neolamprologus-crassus_su	1970-01-02 12:30:00	17.984613304772832	764.5003046922608	0.4365409118608387	0.0496371392166639	0.20406234389383016	0.47372937787380176	Neolamprologus crassus	u	d
332	FISH20210205_c1_r1_Neolamprologus-crassus_su	1970-01-02 13:00:00	20.57679170369716	794.4998061049249	0.5299983380422137	0.0	0.17603736246188506	0.6021860838734636	Neolamprologus crassus	u	d
333	FISH20210205_c1_r1_Neolamprologus-crassus_su	1970-01-02 13:30:00	16.483302718752565	824.5001661865721	0.3945269222246842	0.0	0.18720316517431856	0.5150914933402259	Neolamprologus crassus	u	d
334	FISH20210205_c1_r1_Neolamprologus-crassus_su	1970-01-02 14:00:00	15.180877533896428	854.5004708880394	0.3473491773308958	0.0	0.15921307348236075	0.5193122843302023	Neolamprologus crassus	u	d
335	FISH20210205_c1_r1_Neolamprologus-crassus_su	1970-01-02 14:30:00	13.640186200281057	884.4999723007036	0.28546894908869314	0.03196498808930253	0.2935194837168621	0.3604869536313831	Neolamprologus crassus	u	d
336	FISH20210205_c1_r1_Neolamprologus-crassus_su	1970-01-02 15:00:00	12.909094955384113	914.4994737133677	0.2594316104370949	0.016176389119716358	0.30031851016198907	0.36955609107528975	Neolamprologus crassus	u	d
337	FISH20210205_c1_r1_Neolamprologus-crassus_su	1970-01-02 15:30:00	11.389523761737626	944.4998338134279	0.2064037225792156	0.12319964546864613	0.3656367913896627	0.308953046753827	Neolamprologus crassus	u	d
338	FISH20210205_c1_r1_Neolamprologus-crassus_su	1970-01-02 16:00:00	11.865849578011883	974.5001384964822	0.24380920724613594	0.03722785441249792	0.22179310800233312	0.4365283363802543	Neolamprologus crassus	u	d
339	FISH20210205_c1_r1_Neolamprologus-crassus_su	1970-01-02 16:30:00	13.89323366521974	1004.4996399091463	0.3240817683230846	0.0	0.14853620726629585	0.5256176389119701	Neolamprologus crassus	u	d
340	FISH20210205_c1_r1_Neolamprologus-crassus_su	1970-01-02 17:00:00	12.680349959470227	1034.5	0.2826279636605362	0.0	0.11445493026513123	0.3754050520717953	Neolamprologus crassus	u	d
341	FISH20210205_c1_r1_Neolamprologus-crassus_su	1970-01-02 17:30:00	12.478139016854092	1064.5003600908537	0.27366904880616033	0.0	0.13898967252764716	0.3449197274389241	Neolamprologus crassus	u	d
342	FISH20210205_c1_r1_Neolamprologus-crassus_su	1970-01-02 18:00:00	13.365154086047971	1094.499806104925	0.2866323195390837	0.028696471109633814	0.21629289283673847	0.35064190349565194	Neolamprologus crassus	u	d
343	FISH20210205_c1_r1_Neolamprologus-crassus_su	1970-01-02 18:30:00	11.996256071802033	1124.5001661865722	0.23194105916241967	0.021493463328163084	0.2718808351803808	0.27532661200975045	Neolamprologus crassus	u	d
344	FISH20210205_c1_r1_Neolamprologus-crassus_su	1970-01-02 19:00:00	9.796222346238293	1154.5005262866323	0.1772200986094953	0.29549609439920227	0.09531419177025288	0.6401990416043134	Neolamprologus crassus	u	n
345	FISH20210205_c1_r1_Neolamprologus-crassus_su	1970-01-02 19:30:00	6.040613164778202	1184.4999723007036	0.07971857514819124	0.698687053348845	0.08411734247394026	0.8751866871025743	Neolamprologus crassus	u	n
346	FISH20210205_c1_r1_Neolamprologus-crassus_su	1970-01-02 20:00:00	4.854978478559693	1214.499889196676	0.06637119113573407	0.7900831024930748	0.07342925881537118	0.907971011388131	Neolamprologus crassus	u	n
347	FISH20210205_c1_r1_Neolamprologus-crassus_su	1970-01-02 20:30:00	4.55299601350942	1244.4998338134278	0.04154664303124308	0.7875581653002437	0.06746722810674242	0.9146354223601348	Neolamprologus crassus	u	n
348	FISH20210205_c1_r1_Neolamprologus-crassus_su	1970-01-02 21:00:00	5.135165010970693	1274.5001384964821	0.05728214503351615	0.5452883496759182	0.07417506495048824	0.9080781120159298	Neolamprologus crassus	u	n
349	FISH20210205_c1_r1_Neolamprologus-crassus_su	1970-01-02 21:30:00	6.148899507385244	1304.4996399091463	0.07063320591656971	0.8467674921057006	0.08436257252018074	0.9059184643510005	Neolamprologus crassus	u	n
350	FISH20210205_c1_r1_Neolamprologus-crassus_su	1970-01-02 22:00:00	3.360215099528456	1334.5	0.02675603811212054	0.8076113450033238	0.05894224875442697	0.9391582200247259	Neolamprologus crassus	u	n
351	FISH20210205_c1_r1_Neolamprologus-crassus_su	1970-01-02 22:30:00	7.268112965492024	1364.5003600908537	0.1286355326574705	0.6380255941499086	0.0754601233141483	0.8794070584518262	Neolamprologus crassus	u	n
352	FISH20210205_c1_r1_Neolamprologus-crassus_su	1970-01-02 23:00:00	4.1550541184292005	1394.4998615035179	0.03744944878400089	0.8005650656473325	0.061427277282976187	0.9073663508947377	Neolamprologus crassus	u	n
353	FISH20210205_c1_r1_Neolamprologus-crassus_su	1970-01-02 23:30:00	3.927068899930376	1424.5001661865722	0.032074008420119655	0.7689452692222468	0.05901984366081975	0.9208948038998525	Neolamprologus crassus	u	n
354	FISH20210205_c1_r1_Neolamprologus-crassus_su	1970-01-03 00:00:00	3.9720080881071054	14.50052628663232	0.039776189684782005	0.7859952357210127	0.058385037363895574	0.9171153952689172	Neolamprologus crassus	u	n
355	FISH20210205_c1_r1_Neolamprologus-crassus_su	1970-01-03 00:30:00	6.5818902148406595	44.50002769929644	0.09960666999058224	0.6312669658190682	0.07839127089610683	0.8772743892304676	Neolamprologus crassus	u	n
356	FISH20210205_c1_r1_Neolamprologus-crassus_su	1970-01-03 01:00:00	3.974852649480416	74.49947371336768	0.03789263752700681	0.8291507395712149	0.06559871989567535	0.8998815578084833	Neolamprologus crassus	u	n
357	FISH20210205_c1_r1_Neolamprologus-crassus_su	1970-01-03 01:30:00	5.229327942868195	104.49983381342787	0.0543984046089076	0.8039552404165743	0.07352160615909667	0.899711610901823	Neolamprologus crassus	u	n
358	FISH20210205_c1_r1_Neolamprologus-crassus_su	1970-01-03 02:00:00	5.038862393341326	134.50019389507506	0.05722674644064041	0.7389064317766328	0.05957225778155908	0.9110085313832395	Neolamprologus crassus	u	n
359	FISH20210205_c1_r1_Neolamprologus-crassus_su	1970-01-03 02:30:00	4.66090675622041	164.4996399091463	0.05246246745332669	0.6701013794249626	0.05890814929175043	0.9093873469613563	Neolamprologus crassus	u	n
360	FISH20210205_c1_r1_Neolamprologus-crassus_su	1970-01-03 03:00:00	3.9512865424073453	194.5	0.026645247064037227	0.7974739641037004	0.06429384674773392	0.9341866275204809	Neolamprologus crassus	u	n
361	FISH20210205_c1_r1_Neolamprologus-crassus_su	1970-01-03 03:30:00	9.507995283620367	224.5003600908537	0.1307960777796244	0.5303861281923439	0.10669467390945117	0.9017480471996592	Neolamprologus crassus	u	n
362	FISH20210205_c1_r1_Neolamprologus-crassus_su	1970-01-03 04:00:00	5.197291091508839	254.49986150351782	0.05634036895462855	0.655254556534264	0.07317214500850724	0.9166577085822362	Neolamprologus crassus	u	n
363	FISH20210205_c1_r1_Neolamprologus-crassus_su	1970-01-03 04:30:00	8.773773216602883	284.50016618657213	0.11256370485264791	0.7852315532904941	0.09936441600828841	0.9111759559684085	Neolamprologus crassus	u	n
364	FISH20210205_c1_r1_Neolamprologus-crassus_su	1970-01-03 05:00:00	3.0569580731364807	314.5005262866323	0.014514431333444131	0.8922497368566839	0.06329630235655302	0.9504143821718141	Neolamprologus crassus	u	n
365	FISH20210205_c1_r1_Neolamprologus-crassus_su	1970-01-03 05:30:00	3.420590864787786	344.5000276992964	0.026868317544734364	0.8275995789706941	0.060488763212927614	0.945120846490498	Neolamprologus crassus	u	n
366	FISH20210205_c1_r1_Neolamprologus-crassus_su	1970-01-03 06:00:00	15.767978545171427	374.49952911196056	0.205307185197496	0.4893357708714199	0.1431984972853912	0.8459634036895729	Neolamprologus crassus	u	n
367	FISH20210205_c1_r1_Neolamprologus-crassus_su	1970-01-03 06:30:00	12.9890903590221	404.49983381342787	0.15549523598493242	0.4791712829603368	0.11870499499721644	0.8752783453313823	Neolamprologus crassus	u	n
368	FISH20210205_c1_r1_Neolamprologus-crassus_su	1970-01-03 07:00:00	23.659324754337497	434.5007202216066	0.42975069252077563	0.10022160664819944	0.16859757013363239	0.5015657789516631	Neolamprologus crassus	u	d
369	FISH20210205_c1_r1_Neolamprologus-crassus_su	1970-01-03 07:30:00	17.09328061777535	464.49969530773916	0.40269237161376104	0.0	0.24038457417450912	0.42592166638966944	Neolamprologus crassus	u	d
370	FISH20210205_c1_r1_Neolamprologus-crassus_su	1970-01-03 08:00:00	15.538832568504555	494.5	0.3674939064923554	0.0	0.23976131195648037	0.38056259694216565	Neolamprologus crassus	u	d
371	FISH20210205_c1_r1_Neolamprologus-crassus_su	1970-01-03 08:30:00	15.916022636816963	524.5003600908537	0.3924436319317489	0.0	0.2198128860936693	0.4472085757021743	Neolamprologus crassus	u	d
372	FISH20210205_c1_r1_Neolamprologus-crassus_su	1970-01-03 09:00:00	14.799170990264816	554.4998615035178	0.3702841947814525	0.0	0.2252512342060449	0.4678999501412674	Neolamprologus crassus	u	d
373	FISH20210205_c1_r1_Neolamprologus-crassus_su	1970-01-03 09:30:00	13.680310534272909	584.5002215820962	0.32799689785065367	0.0	0.25228704944709174	0.44400775537336457	Neolamprologus crassus	u	d
374	FISH20210205_c1_r1_Neolamprologus-crassus_su	1970-01-03 10:00:00	13.940782095877527	614.5005262866323	0.33604786438424467	0.0	0.280039331413593	0.3819048252174434	Neolamprologus crassus	u	d
375	FISH20210205_c1_r1_Neolamprologus-crassus_su	1970-01-03 10:30:00	14.55515210976744	644.5000276992964	0.3472383801451443	0.0	0.30433165407340484	0.385033460750101	Neolamprologus crassus	u	d
376	FISH20210205_c1_r1_Neolamprologus-crassus_su	1970-01-03 11:00:00	14.247878940627162	674.4994737133677	0.31532879064871755	0.004099495872804831	0.2867882768958176	0.29551803224198303	Neolamprologus crassus	u	d
377	FISH20210205_c1_r1_Neolamprologus-crassus_su	1970-01-03 11:30:00	11.76950780457045	704.4998338134279	0.24994460447595834	0.025980500775537336	0.28577630239797447	0.31396421449147177	Neolamprologus crassus	u	d
378	FISH20210205_c1_r1_Neolamprologus-crassus_su	1970-01-03 12:00:00	12.68242614190221	734.5001938950751	0.25427954129965097	0.02897346407401252	0.2860717460985663	0.3047261647554168	Neolamprologus crassus	u	d
379	FISH20210205_c1_r1_Neolamprologus-crassus_su	1970-01-03 12:30:00	11.345957234319473	764.4996399091463	0.22436430114675088	0.024596975236828984	0.28135294475268174	0.3179176776909855	Neolamprologus crassus	u	d
380	FISH20210205_c1_r1_Neolamprologus-crassus_su	1970-01-03 13:00:00	11.224641195342562	794.5	0.21931087968092178	0.04187901617549302	0.2808740366099339	0.36709561267449475	Neolamprologus crassus	u	d
381	FISH20210205_c1_r1_Neolamprologus-crassus_su	1970-01-03 13:30:00	11.130858708435492	824.5003600908537	0.20475319926873858	0.03412553321145643	0.30840444274491624	0.2473421971081952	Neolamprologus crassus	u	d
382	FISH20210205_c1_r1_Neolamprologus-crassus_su	1970-01-03 14:00:00	11.397796971232882	854.4998615035178	0.21400476427898732	0.04404188133621406	0.26927001956729363	0.351292615367572	Neolamprologus crassus	u	d
383	FISH20210205_c1_r1_Neolamprologus-crassus_su	1970-01-03 14:30:00	11.280871702604259	884.5001661865721	0.20407711056946598	0.05412142698869931	0.24742569539636108	0.2997481719477086	Neolamprologus crassus	u	d
384	FISH20210205_c1_r1_Neolamprologus-crassus_su	1970-01-03 15:00:00	13.336795914484016	914.5005262866323	0.2890144590327406	0.0	0.235943321366282	0.3038466566949195	Neolamprologus crassus	u	d
385	FISH20210205_c1_r1_Neolamprologus-crassus_su	1970-01-03 15:30:00	14.265566135891062	944.5000276992964	0.2904548224475098	0.015345410226580244	0.24484245449735767	0.32516148689823116	Neolamprologus crassus	u	d
386	FISH20210205_c1_r1_Neolamprologus-crassus_su	1970-01-03 16:00:00	10.951103328273554	974.4994737133677	0.20674754861226524	0.0	0.24226213407761077	0.28075774195335745	Neolamprologus crassus	u	d
387	FISH20210205_c1_r1_Neolamprologus-crassus_su	1970-01-03 16:30:00	13.682202460611519	1004.4998338134279	0.24573454464879238	0.02265676933303789	0.22763203340619823	0.28986328384666626	Neolamprologus crassus	u	d
388	FISH20210205_c1_r1_Neolamprologus-crassus_su	1970-01-03 17:00:00	13.730246822790402	1034.5001384964821	0.3056894354883386	0.0	0.23833014354902302	0.2770866987978525	Neolamprologus crassus	u	d
389	FISH20210205_c1_r1_Neolamprologus-crassus_su	1970-01-03 17:30:00	12.56463288804003	1064.4996399091463	0.2683507838900892	0.003767104315550385	0.2360893577715755	0.24408730818237395	Neolamprologus crassus	u	d
390	FISH20210205_c1_r1_Neolamprologus-crassus_su	1970-01-03 18:00:00	12.562810987680638	1094.5	0.254043873255041	0.0007755373365832041	0.2315949561819829	0.2549556835807682	Neolamprologus crassus	u	d
391	FISH20210205_c1_r1_Neolamprologus-crassus_su	1970-01-03 18:30:00	14.106400307101836	1124.5003600908537	0.313722231455321	0.007811201595479475	0.31448281127699573	0.2736626779679838	Neolamprologus crassus	u	d
392	FISH20210205_c1_r1_Neolamprologus-crassus_su	1970-01-03 19:00:00	9.934519380377042	1154.499806104925	0.2131737853858512	0.1720680294720514	0.0651723967701208	0.5129857071630378	Neolamprologus crassus	u	n
393	FISH20210205_c1_r1_Neolamprologus-crassus_su	1970-01-03 19:30:00	7.193167060437889	1184.5001661865722	0.10508530910702416	0.6537225792155994	0.08049994222358292	0.8480654221138512	Neolamprologus crassus	u	n
394	FISH20210205_c1_r1_Neolamprologus-crassus_su	1970-01-03 20:00:00	5.7237417285880845	1214.5005262866323	0.09013351060883054	0.6395767547504293	0.058719012268456876	0.8907306820498458	Neolamprologus crassus	u	n
395	FISH20210205_c1_r1_Neolamprologus-crassus_su	1970-01-03 20:30:00	9.136716726861902	1244.4999723007036	0.09894188687607335	0.6902110686388566	0.059118911343606674	0.9037456375137641	Neolamprologus crassus	u	n
396	FISH20210205_c1_r1_Neolamprologus-crassus_su	1970-01-03 21:00:00	3.281389165530802	1274.4994737133677	0.01340645947592931	0.9319705279485901	0.05552838625839904	0.9431538024977416	Neolamprologus crassus	u	n
397	FISH20210205_c1_r1_Neolamprologus-crassus_su	1970-01-03 21:30:00	4.241647805543084	1304.4998338134278	0.03766895634832706	0.8004653224019499	0.05368100082728777	0.9166171061379257	Neolamprologus crassus	u	n
398	FISH20210205_c1_r1_Neolamprologus-crassus_su	1970-01-03 22:00:00	3.8634168667897884	1334.5001384964821	0.03656307129798903	0.7900393330009418	0.0738761665253184	0.8857500969475409	Neolamprologus crassus	u	n
399	FISH20210205_c1_r1_Neolamprologus-crassus_su	1970-01-03 22:30:00	3.9318462535269374	1364.4996399091463	0.03800343471275829	0.7676029028862666	0.0604741346991549	0.9354902448463445	Neolamprologus crassus	u	n
400	FISH20210205_c1_r1_Neolamprologus-crassus_su	1970-01-03 23:00:00	4.6070767272103215	1394.5	0.03661644139153556	0.8078329270994904	0.06321617365180125	0.9425602924884651	Neolamprologus crassus	u	n
401	FISH20210205_c1_r1_Neolamprologus-crassus_su	1970-01-03 23:30:00	3.776509033360304	1424.5003600908537	0.027422303473491772	0.8630546784111683	0.05893634066737593	0.937202094066817	Neolamprologus crassus	u	n
402	FISH20210205_c1_r1_Neolamprologus-crassus_su	1970-01-04 00:00:00	3.2751199110580513	14.499806104924934	0.019389507506509335	0.8190127970749543	0.06446016056730138	0.9231123515906049	Neolamprologus crassus	u	n
403	FISH20210205_c1_r1_Neolamprologus-crassus_su	1970-01-04 00:30:00	3.8757266779052033	44.50016618657212	0.038610680257035235	0.7321072457345447	0.05967328387234183	0.9435022218710027	Neolamprologus crassus	u	n
404	FISH20210205_c1_r1_Neolamprologus-crassus_su	1970-01-04 01:00:00	14.080281593887488	74.50047088803944	0.19051576089967315	0.5099440474211955	0.12611199976380416	0.8159016674976699	Neolamprologus crassus	u	n
405	FISH20210205_c1_r1_Neolamprologus-crassus_su	1970-01-04 01:30:00	4.490353834915611	104.49997230070356	0.042601517921444794	0.730319649880893	0.06041276696112275	0.9279178635840611	Neolamprologus crassus	u	n
406	FISH20210205_c1_r1_Neolamprologus-crassus_su	1970-01-04 02:00:00	3.152972226625729	134.49947371336768	0.02376599634369287	0.8842723394825771	0.05212332964909242	0.9083085701623284	Neolamprologus crassus	u	n
407	FISH20210205_c1_r1_Neolamprologus-crassus_su	1970-01-04 02:30:00	7.144607703321776	164.49977841790383	0.09882561489031687	0.5900177265676934	0.07636038867658634	0.8783156436959698	Neolamprologus crassus	u	n
408	FISH20210205_c1_r1_Neolamprologus-crassus_su	1970-01-04 03:00:00	5.782036546531251	194.50013849648218	0.06409617195723229	0.6826214614148801	0.0719430096103092	0.9203364910531131	Neolamprologus crassus	u	n
409	FISH20210205_c1_r1_Neolamprologus-crassus_su	1970-01-04 03:30:00	9.308893155702448	224.4996399091463	0.1326796299373996	0.5533765442357764	0.093155987992642	0.8902436430114208	Neolamprologus crassus	u	n
410	FISH20210205_c1_r1_Neolamprologus-crassus_su	1970-01-04 04:00:00	3.11432546917638	254.5	0.022822955905162864	0.9029470418790162	0.05154577321040735	0.9145098604032923	Neolamprologus crassus	u	n
411	FISH20210205_c1_r1_Neolamprologus-crassus_su	1970-01-04 04:30:00	2.352657338095417	284.50030469226084	0.015733200376710433	0.9559027200709102	0.05103088854096154	0.8955046037438689	Neolamprologus crassus	u	n
412	FISH20210205_c1_r1_Neolamprologus-crassus_su	1970-01-04 05:00:00	4.335253360394025	314.4998061049249	0.039056007977397375	0.8463797019555703	0.05896337476807946	0.924785463288397	Neolamprologus crassus	u	n
413	FISH20210205_c1_r1_Neolamprologus-crassus_su	1970-01-04 05:30:00	5.177034234078829	344.50016618657213	0.058996233104365164	0.6995900731220918	0.06279999295255799	0.9249414469310616	Neolamprologus crassus	u	n
414	FISH20210205_c1_r1_Neolamprologus-crassus_su	1970-01-04 06:00:00	5.839863499315982	374.50047088803944	0.093457426181375	0.6620131848651044	0.07566312829980817	0.8798967651016664	Neolamprologus crassus	u	n
415	FISH20210205_c1_r1_Neolamprologus-crassus_su	1970-01-04 06:30:00	4.633336697653046	404.4999723007036	0.04465126585784721	0.7525344856240651	0.06409152895196567	0.9203926371475348	Neolamprologus crassus	u	n
416	FISH20210205_c1_r1_Neolamprologus-crassus_su	1970-01-04 07:00:00	17.06507752239557	434.4994737133677	0.39693091795468394	0.08647720347903164	0.13707992905805408	0.3780464794194327	Neolamprologus crassus	u	d
417	FISH20210205_c1_r1_Neolamprologus-crassus_su	1970-01-04 07:30:00	16.2124183054661	464.4997784179038	0.3997894970086417	0.009860403279415023	0.20842878611740492	0.30430076445823007	Neolamprologus crassus	u	d
418	FISH20210205_c1_r1_Neolamprologus-crassus_su	1970-01-04 08:00:00	8.283966993101858	494.5001384964822	0.1536756966373054	0.2415932635311063	0.07073535203266573	0.21369115284472087	Neolamprologus crassus	u	d
419	FISH20210205_c1_r1_Neolamprologus-crassus_su	1970-01-04 08:30:00	10.329714914247859	524.4996399091463	0.19827156390227688	0.21838125311617085	0.0893545175012728	0.25131981607667053	Neolamprologus crassus	u	d
420	FISH20210205_c1_r1_Neolamprologus-crassus_su	1970-01-04 09:00:00	17.8713190110596	554.5	0.442111677376468	0.030301351650786616	0.3430794006743972	0.37158935298028184	Neolamprologus crassus	u	d
421	FISH20210205_c1_r1_Neolamprologus-crassus_su	1970-01-04 09:30:00	16.918211991408146	584.5003046922608	0.4672317323139992	0.0	0.5264833052610077	0.3518019500304695	Neolamprologus crassus	u	d
422	FISH20210205_c1_r1_Neolamprologus-crassus_su	1970-01-04 10:00:00	16.413218516483315	614.4998061049249	0.4270123538862113	0.0	0.3650159314606633	0.517441194393663	Neolamprologus crassus	u	d
423	FISH20210205_c1_r1_Neolamprologus-crassus_su	1970-01-04 10:30:00	19.58237543610665	644.5001107910481	0.5078661644139154	0.0	0.3702704841219528	0.45019294261023585	Neolamprologus crassus	u	d
424	FISH20210205_c1_r1_Neolamprologus-crassus_su	1970-01-04 11:00:00	20.704615627632503	674.5028257978723	0.5344636524822695	0.0	0.3506722442795005	0.4513646941489379	Neolamprologus crassus	u	d
425	FISH20210205_c1_r1_Neolamprologus-crassus_su	1970-01-04 11:30:00	19.16034951355896	704.4999169021107	0.4970915738740236	0.0	0.387759662384991	0.42198365125970067	Neolamprologus crassus	u	d
426	FISH20210205_c1_r1_Neolamprologus-crassus_su	1970-01-04 12:00:00	16.077214463955897	734.5002215820962	0.4092621316197651	0.02393086638599601	0.5541680927199879	0.39959573250891556	Neolamprologus crassus	u	d
427	FISH20210205_c1_r1_Neolamprologus-crassus_su	1970-01-04 12:30:00	17.396424909769735	764.5005816852251	0.4718298155226857	0.0	0.39541014381116313	0.48499949349857774	Neolamprologus crassus	u	d
428	FISH20210205_c1_r1_Neolamprologus-crassus_su	1970-01-04 13:00:00	16.655620499836203	794.5000830978893	0.45653980388898124	0.0	0.46832391001680906	0.43844457370782564	Neolamprologus crassus	u	d
429	FISH20210205_c1_r1_Neolamprologus-crassus_su	1970-01-04 13:30:00	16.092428087997924	824.4995291119606	0.4473436374716082	0.0	0.45317588704020806	0.40012763835798587	Neolamprologus crassus	u	d
430	FISH20210205_c1_r1_Neolamprologus-crassus_su	1970-01-04 14:00:00	19.017466111708607	854.4998338134279	0.502105029913583	0.0	0.4140050757537769	0.4108930866385962	Neolamprologus crassus	u	d
431	FISH20210205_c1_r1_Neolamprologus-crassus_su	1970-01-04 14:30:00	15.625431665527602	884.5001938950751	0.38684837405129907	0.0	0.3287606874441555	0.436572045870034	Neolamprologus crassus	u	d
432	FISH20210205_c1_r1_Neolamprologus-crassus_su	1970-01-04 15:00:00	15.461696422369776	914.4996399091463	0.3863497867154174	0.0	0.38161852465451557	0.4198656584122812	Neolamprologus crassus	u	d
433	FISH20210205_c1_r1_Neolamprologus-crassus_su	1970-01-04 15:30:00	12.659982411987038	944.5	0.2766452470640372	0.016563261688455573	0.24346019331609883	0.34489347440725965	Neolamprologus crassus	u	d
434	FISH20210205_c1_r1_Neolamprologus-crassus_su	1970-01-04 16:00:00	9.846124458795309	974.5003046922608	0.20724613594814692	0.19129134119993352	0.13144582073173464	0.24969630491385614	Neolamprologus crassus	u	d
435	FISH20210205_c1_r1_Neolamprologus-crassus_su	1970-01-04 16:30:00	8.737578882775304	1004.4998061049249	0.16940889701401585	0.39759570106919284	0.0946128201868014	0.22095174782560617	Neolamprologus crassus	u	d
436	FISH20210205_c1_r1_Neolamprologus-crassus_su	1970-01-04 17:00:00	10.096163941188234	1034.500110791048	0.2309993352537115	0.2027476179924662	0.1177312025050727	0.20832810768890608	Neolamprologus crassus	u	d
437	FISH20210205_c1_r1_Neolamprologus-crassus_su	1970-01-04 17:30:00	11.565229443102572	1064.5004708880394	0.2664118331394383	0.1613761010470334	0.15432385223717354	0.2998987867708259	Neolamprologus crassus	u	d
438	FISH20210205_c1_r1_Neolamprologus-crassus_su	1970-01-04 18:00:00	8.995104426656649	1094.4999169021107	0.2131737853858512	0.22192676306021827	0.10228536656487085	0.21126851697966298	Neolamprologus crassus	u	d
439	FISH20210205_c1_r1_Neolamprologus-crassus_su	1970-01-04 18:30:00	10.240935228675493	1124.5002215820962	0.24396188787945933	0.27105029913582984	0.13281045143698583	0.20972662308882056	Neolamprologus crassus	u	d
440	FISH20210205_c1_r1_Neolamprologus-crassus_su	1970-01-04 19:00:00	17.522339508835685	1154.5005816852251	0.33942717854966487	0.07672705113290122	0.13417995558271262	0.5474174283973006	Neolamprologus crassus	u	n
441	FISH20210205_c1_r1_Neolamprologus-crassus_su	1970-01-04 19:30:00	11.180709474442173	1184.5000830978893	0.162317877125921	0.5355935959226635	0.10447107121990164	0.5880189463187644	Neolamprologus crassus	u	n
442	FISH20210205_c1_r1_Neolamprologus-crassus_su	1970-01-04 20:00:00	16.082074758483866	1214.4995291119606	0.2623677358595092	0.37144756523184314	0.13890796357153287	0.735668051631469	Neolamprologus crassus	u	n
443	FISH20210205_c1_r1_Neolamprologus-crassus_su	1970-01-04 20:30:00	6.026142682980703	1244.4998338134278	0.064037225792156	0.6712829603368048	0.066085907823126	0.8859558497674044	Neolamprologus crassus	u	n
444	FISH20210205_c1_r1_Neolamprologus-crassus_su	1970-01-04 21:00:00	4.322923721147761	1274.500193895075	0.056063375990249846	0.6660018835521577	0.051749785985237454	0.7529023876794119	Neolamprologus crassus	u	n
445	FISH20210205_c1_r1_Neolamprologus-crassus_su	1970-01-04 21:30:00	4.832123174619171	1304.4996399091463	0.05755913799789485	0.6428452717300981	0.05539283872391297	0.8037760234889204	Neolamprologus crassus	u	n
446	FISH20210205_c1_r1_Neolamprologus-crassus_su	1970-01-04 22:00:00	6.839566763806659	1334.5	0.10741192111677376	0.5646465765566142	0.06294693394505037	0.7843426767117537	Neolamprologus crassus	u	n
447	FISH20210205_c1_r1_Neolamprologus-crassus_su	1970-01-04 22:30:00	8.07091315930003	1364.5003600908537	0.1044263475707717	0.5733200376710431	0.06380556744747583	0.8383895629050997	Neolamprologus crassus	u	n
448	FISH20210205_c1_r1_Neolamprologus-crassus_su	1970-01-04 23:00:00	5.768950949090224	1394.499806104925	0.08287629494210846	0.6819566783003712	0.06357202825042506	0.8434738241648475	Neolamprologus crassus	u	n
449	FISH20210205_c1_r1_Neolamprologus-crassus_su	1970-01-04 23:30:00	9.27615734133166	1424.5001661865722	0.10912918236206515	0.5917903833370264	0.08419091900699015	0.832350709062713	Neolamprologus crassus	u	n
450	FISH20210205_c1_r1_Neolamprologus-crassus_su	1970-01-05 00:00:00	4.104944825618657	14.500470888039445	0.030469226081657527	0.9316381363913356	0.05877334340350365	0.868311118497616	Neolamprologus crassus	u	n
451	FISH20210205_c1_r1_Neolamprologus-crassus_su	1970-01-05 00:30:00	6.12599770048328	44.499916902110684	0.05761453659077059	0.7960223810315218	0.053827788791360714	0.9092182150573006	Neolamprologus crassus	u	n
452	FISH20210205_c1_r1_Neolamprologus-crassus_su	1970-01-05 01:00:00	10.003679489339683	74.4994183147748	0.10885823500083099	0.6518752423688439	0.0732388684146939	0.8082378593982988	Neolamprologus crassus	u	n
453	FISH20210205_c1_r1_Neolamprologus-crassus_su	1970-01-05 01:30:00	4.894868642315629	104.49977841790383	0.041602038555284736	0.7333259472634611	0.04969506110916644	0.8017785041462745	Neolamprologus crassus	u	n
454	FISH20210205_c1_r1_Neolamprologus-crassus_su	1970-01-05 02:00:00	8.477160298197417	134.5000830978893	0.10409395601351726	0.643066866101601	0.07729286283578249	0.7432779347404331	Neolamprologus crassus	u	n
455	FISH20210205_c1_r1_Neolamprologus-crassus_su	1970-01-05 02:30:00	3.016329601725728	164.49958451055343	0.035067309290344024	0.767104315550385	0.038555998638475406	0.49580608184218655	Neolamprologus crassus	u	n
456	FISH20210205_c1_r1_Neolamprologus-crassus_su	1970-01-05 03:00:00	3.703626523993501	194.4998892089519	0.05018834478174163	0.6941059162419676	0.047990420225046446	0.6718360292488227	Neolamprologus crassus	u	n
457	FISH20210205_c1_r1_Neolamprologus-crassus_su	1970-01-05 03:30:00	3.9641234130553467	224.50019389507506	0.03988698687053349	0.6874411389950695	0.040334017005937424	0.5333375547061047	Neolamprologus crassus	u	n
458	FISH20210205_c1_r1_Neolamprologus-crassus_su	1970-01-05 04:00:00	5.075597421132153	254.4996953077392	0.06116004653481802	0.5961996565287242	0.046668687366056685	0.5386246745332418	Neolamprologus crassus	u	n
459	FISH20210205_c1_r1_Neolamprologus-crassus_su	1970-01-05 04:30:00	5.295899571506343	284.5	0.059494792820740085	0.6837469532461777	0.06199887685178663	0.8325946820296761	Neolamprologus crassus	u	n
460	FISH20210205_c1_r1_Neolamprologus-crassus_su	1970-01-05 05:00:00	5.637491802206125	314.5003600908537	0.07567447786826215	0.541078056617362	0.07425984106394075	0.7497685909003728	Neolamprologus crassus	u	n
461	FISH20210205_c1_r1_Neolamprologus-crassus_su	1970-01-05 05:30:00	5.737674789524433	344.4998615035178	0.07030081435931528	0.6497700958395657	0.07299369708945518	0.7724469543047969	Neolamprologus crassus	u	n
462	FISH20210205_c1_r1_Neolamprologus-crassus_su	1970-01-05 06:00:00	7.567031268721808	374.50016618657213	0.09611123421227565	0.47025260358962995	0.09120282033224628	0.7444627184395798	Neolamprologus crassus	u	n
463	FISH20210205_c1_r1_Neolamprologus-crassus_su	1970-01-05 06:30:00	15.74221222120999	404.5005262866323	0.2340036563071298	0.38513101767215113	0.1130735070542121	0.44862305689435905	Neolamprologus crassus	u	n
464	FISH20210205_c1_r1_Neolamprologus-crassus_su	1970-01-05 07:00:00	5.459241412380211	434.4999723007036	0.0888593429726885	0.6045648440529611	0.040019729200885694	0.20310038225027927	Neolamprologus crassus	u	d
465	FISH20210205_c1_r1_Neolamprologus-crassus_su	1970-01-05 07:30:00	8.722489776034015	464.4994183147748	0.19511384410835964	0.34214170960057616	0.11120627287738255	0.16557491797932375	Neolamprologus crassus	u	d
466	FISH20210205_c1_r1_Neolamprologus-crassus_su	1970-01-05 08:00:00	13.090999533778376	494.4997784179038	0.2826279636605362	0.005262574783957456	0.40387789302727867	0.17124584533569764	Neolamprologus crassus	u	d
467	FISH20210205_c1_r1_Neolamprologus-crassus_su	1970-01-05 08:30:00	7.889855407120311	524.5001384964822	0.17439477037283252	0.3793695640130741	0.1672378356833069	0.19133898398981067	Neolamprologus crassus	u	d
468	FISH20210205_c1_r1_Neolamprologus-crassus_su	1970-01-05 09:00:00	3.4455378112823656	554.4995845105534	0.0729045482244751	0.7318708104814138	0.041660019629206055	0.11914475652318168	Neolamprologus crassus	u	d
469	FISH20210205_c1_r1_Neolamprologus-crassus_su	1970-01-05 09:30:00	4.748879206494075	584.499944604476	0.08702636826944384	0.5728451141147796	0.04034694899230909	0.16000066474628918	Neolamprologus crassus	u	d
470	FISH20210205_c1_r1_Neolamprologus-crassus_su	1970-01-05 10:00:00	3.481102266169889	614.5002492936679	0.0440972799290898	0.7009583956567503	0.028001964824592152	0.11934502243644397	Neolamprologus crassus	u	d
471	FISH20210205_c1_r1_Neolamprologus-crassus_su	1970-01-05 10:30:00	3.0140823947497126	644.4996953077392	0.036286078333610326	0.8223921112403745	0.029732813697705543	0.11969968422801507	Neolamprologus crassus	u	d
472	FISH20210205_c1_r1_Neolamprologus-crassus_su	1970-01-05 11:00:00	6.07909728348258	674.500055395524	0.1192111677376468	0.4227232439618879	0.07111542854445957	0.1568941113599492	Neolamprologus crassus	u	d
473	FISH20210205_c1_r1_Neolamprologus-crassus_su	1970-01-05 11:30:00	6.476848485187815	704.5003600908537	0.13090687496537587	0.43205362583790374	0.04478373438367152	0.14264542140213726	Neolamprologus crassus	u	d
474	FISH20210205_c1_r1_Neolamprologus-crassus_su	1970-01-05 12:00:00	3.950908328488816	734.4998615035178	0.027533100659243255	0.7820619356268351	0.025330847857207683	0.1551872472439242	Neolamprologus crassus	u	d
475	FISH20210205_c1_r1_Neolamprologus-crassus_su	1970-01-05 12:30:00	3.9704171825328984	764.5002215820962	0.039330822069576776	0.7935962774207844	0.030423094822533855	0.1849393972967008	Neolamprologus crassus	u	d
476	FISH20210205_c1_r1_Neolamprologus-crassus_su	1970-01-05 13:00:00	5.682316603392446	794.5005262866323	0.09218325854523295	0.5172012630879176	0.035830190772754955	0.2022345022436382	Neolamprologus crassus	u	d
477	FISH20210205_c1_r1_Neolamprologus-crassus_su	1970-01-05 13:30:00	4.255349228618755	824.4999723007036	0.05855631266965819	0.707661625394715	0.036732418932822315	0.2477839992076241	Neolamprologus crassus	u	d
478	FISH20210205_c1_r1_Neolamprologus-crassus_su	1970-01-05 14:00:00	3.4329906691332197	854.4994737133677	0.02548335272284084	0.8177386294388123	0.025059631892922585	0.16202038836090768	Neolamprologus crassus	u	d
479	FISH20210205_c1_r1_Neolamprologus-crassus_su	1970-01-05 14:30:00	3.5740299834650027	884.4997784179038	0.03135386660757811	0.7538222911588743	0.02561348558795688	0.1681459118103177	Neolamprologus crassus	u	d
480	FISH20210205_c1_r1_Neolamprologus-crassus_su	1970-01-05 15:00:00	3.1666435982288563	914.5001384964822	0.038391224862888484	0.7503739405019112	0.025196121336566766	0.14284139382860112	Neolamprologus crassus	u	d
481	FISH20210205_c1_r1_Neolamprologus-crassus_su	1970-01-05 15:30:00	4.100867203528988	944.4996399091463	0.04902775469503075	0.6863885657304305	0.04343840970164324	0.5190345687219788	Neolamprologus crassus	u	d
482	FISH20210205_c1_r1_Neolamprologus-crassus_su	1970-01-05 16:00:00	3.9863061377289695	974.499944604476	0.05395524041657434	0.6459672058497673	0.0451491377662933	0.5081928318192037	Neolamprologus crassus	u	d
483	FISH20210205_c1_r1_Neolamprologus-crassus_su	1970-01-05 16:30:00	3.2917918117655605	1004.4996675900277	0.031745152354570635	0.7496398891966759	0.029148695521034787	0.19583346260387463	Neolamprologus crassus	u	d
484	FISH20210205_c1_r1_Neolamprologus-crassus_su	1970-01-05 17:00:00	4.778678278298662	1034.499750706332	0.06836186360866434	0.591546174727162	0.04632334301459536	0.4698170738463269	Neolamprologus crassus	u	d
485	FISH20210205_c1_r1_Neolamprologus-crassus_su	1970-01-05 17:30:00	4.11266990995081	1064.500055395524	0.057555949479282074	0.6006536671836915	0.03534786008201824	0.2555180035453212	Neolamprologus crassus	u	d
486	FISH20210205_c1_r1_Neolamprologus-crassus_su	1970-01-05 18:00:00	4.606544483589569	1094.5004154894466	0.07368012852473547	0.5494986427344746	0.037610168197429406	0.27295108304249893	Neolamprologus crassus	u	d
487	FISH20210205_c1_r1_Neolamprologus-crassus_su	1970-01-05 18:30:00	2.8999746143626326	1124.4998615035179	0.03872361642014293	0.7973519472605396	0.027933549943415157	0.1613021993241378	Neolamprologus crassus	u	d
488	FISH20210205_c1_r1_Neolamprologus-crassus_su	1970-01-05 19:00:00	2.6982101389524997	1154.5002215820962	0.023155329049412806	0.8329824950144028	0.040854833886439054	0.7656638599600941	Neolamprologus crassus	u	n
489	FISH20210205_c1_r1_Neolamprologus-crassus_su	1970-01-05 19:30:00	2.220655542835502	1184.5005816852251	0.005373663508946872	0.9682012076893247	0.037797515444539284	0.8190347349177777	Neolamprologus crassus	u	n
490	FISH20210205_c1_r1_Neolamprologus-crassus_su	1970-01-05 20:00:00	3.2938042422968286	1214.5000276992964	0.035676693811977175	0.727549720237106	0.037626835395860765	0.6933593706719784	Neolamprologus crassus	u	n
491	FISH20210205_c1_r1_Neolamprologus-crassus_su	1970-01-05 20:30:00	4.665494659837522	1244.4995291119606	0.06592432552213173	0.4422469669270401	0.03613671931149172	0.45306055569824033	Neolamprologus crassus	u	n
492	FISH20210205_c1_r1_Neolamprologus-crassus_su	1970-01-05 21:00:00	3.534048356467832	1274.4998338134278	0.02786394859295369	0.8771327276756038	0.045956688131483875	0.8490845495840231	Neolamprologus crassus	u	n
493	FISH20210205_c1_r1_Neolamprologus-crassus_su	1970-01-05 21:30:00	3.890028193525908	1304.500193895075	0.03141100216054512	0.8179048252174395	0.04163109013477814	0.7629219433826433	Neolamprologus crassus	u	n
494	FISH20210205_c1_r1_Neolamprologus-crassus_su	1970-01-05 22:00:00	3.594524147630327	1334.4996399091463	0.03467951914021384	0.7325355935959227	0.037551436164870104	0.6204744889479491	Neolamprologus crassus	u	n
495	FISH20210205_c1_r1_Neolamprologus-crassus_su	1970-01-05 22:30:00	2.218430811252182	1364.5	0.005040992687790826	1.0	0.03526504456720419	0.7546209838245349	Neolamprologus crassus	u	n
496	FISH20210205_c1_r1_Neolamprologus-crassus_su	1970-01-05 23:00:00	2.214636249199173	1394.5003600908537	0.009473159381751703	0.9575092792643067	0.04146584676748727	0.8583045260650685	Neolamprologus crassus	u	n
497	FISH20210205_c1_r1_Neolamprologus-crassus_su	1970-01-05 23:30:00	3.1694687745912247	1424.499806104925	0.016010193341089135	0.9661514597529223	0.043382255727084894	0.8516667972230744	Neolamprologus crassus	u	n
498	FISH20210205_c1_r1_Neolamprologus-crassus_su	1970-01-06 00:00:00	2.68578993806994	14.500166186572125	0.012020828717039663	0.9364059384001773	0.04497120682763631	0.8415364304966167	Neolamprologus crassus	u	n
499	FISH20210205_c1_r1_Neolamprologus-crassus_su	1970-01-06 00:30:00	5.514673128450152	44.500470888039445	0.039222203756024594	0.7328679851531771	0.04774199938759603	0.8877079386183332	Neolamprologus crassus	u	n
500	FISH20210205_c1_r1_Neolamprologus-crassus_su	1970-01-06 01:00:00	5.537491964465324	74.49997230070356	0.032241981053681236	0.8252174394770373	0.04709789153590484	0.8707361919006833	Neolamprologus crassus	u	n
501	FISH20210205_c1_r1_Neolamprologus-crassus_su	1970-01-06 01:30:00	4.966032716866491	104.4994183147748	0.027699296437870478	0.7532546673314497	0.05585868692001309	0.9245026868317328	Neolamprologus crassus	u	n
502	FISH20210205_c1_r1_Neolamprologus-crassus_su	1970-01-06 02:00:00	4.764686049771085	134.49977841790383	0.03550853091070241	0.6567693330378905	0.051935922775145145	0.8928245623753195	Neolamprologus crassus	u	n
503	FISH20210205_c1_r1_Neolamprologus-crassus_su	1970-01-06 02:30:00	2.837511189303008	164.50013849648218	0.010913522796520969	0.9419976732590992	0.04626004734436481	0.877489889756749	Neolamprologus crassus	u	n
504	FISH20210205_c1_r1_Neolamprologus-crassus_su	1970-01-06 03:00:00	2.9862077461385073	195.51675811068702	0.014432251908396946	0.9667223282442748	0.0526162536363459	0.9131472447519208	Neolamprologus crassus	u	n
505	FISH20210205_c1_r1_Neolamprologus-crassus_su	1970-01-06 03:30:00	3.7185996492625293	224.50013849648218	0.0220486399645449	0.8715860617140324	0.05370754685982813	0.9304053515040532	Neolamprologus crassus	u	n
506	FISH20210205_c1_r1_Neolamprologus-crassus_su	1970-01-06 04:00:00	4.751979215232823	254.4996399091463	0.01966650047088804	0.9226081657525899	0.05522132531530275	0.9364378704780509	Neolamprologus crassus	u	n
507	FISH20210205_c1_r1_Neolamprologus-crassus_su	1970-01-06 04:30:00	4.4400633260799784	284.5	0.02271216485707955	0.8828384666518946	0.05580833180427598	0.9352526589851465	Neolamprologus crassus	u	n
508	FISH20210205_c1_r1_Neolamprologus-crassus_su	1970-01-06 05:00:00	3.2235782952272993	314.50030469226084	0.018946318763503407	0.9118608387346961	0.05594761832877731	0.9323220874189947	Neolamprologus crassus	u	n
509	FISH20210205_c1_r1_Neolamprologus-crassus_su	1970-01-06 05:30:00	4.51551926294133	344.4998061049249	0.02841947814525511	0.8020608276549775	0.055898807247662025	0.935501135671095	Neolamprologus crassus	u	n
510	FISH20210205_c1_r1_Neolamprologus-crassus_su	1970-01-06 06:00:00	4.731307708005981	374.5001107910481	0.0353977398626191	0.8617881675160647	0.05283324296508565	0.9150878019056183	Neolamprologus crassus	u	n
511	FISH20210205_c1_r1_Neolamprologus-crassus_su	1970-01-06 06:30:00	4.198120166982689	404.50047088803944	0.02681291895185862	0.900116337045039	0.05783958345337827	0.9338193451885985	Neolamprologus crassus	u	n
512	FISH20210205_c1_r1_Neolamprologus-crassus_su	1970-01-06 07:00:00	1.4349877722119941	434.49991690211067	0.011356711539526896	0.929422192676306	0.041982787482759513	0.8629625613157513	Neolamprologus crassus	u	d
513	FISH20210205_c1_r1_Neolamprologus-crassus_su	1970-01-06 07:30:00	1.9547501004221748	464.4994183147748	0.027034513323361587	0.8497036175281147	0.03343065031104671	0.2372855689817407	Neolamprologus crassus	u	d
514	FISH20210205_c1_r1_Neolamprologus-crassus_su	1970-01-06 08:00:00	1.804270919630884	494.4997784179038	0.008586306226456902	0.9361843563040106	0.02762320028037183	0.10066602038556094	Neolamprologus crassus	u	d
515	FISH20210205_c1_r1_Neolamprologus-crassus_su	1970-01-06 08:30:00	1.7407605916555045	524.5000830978893	0.016176389119716358	0.8818901999889203	0.028167724081354262	0.1279137997894937	Neolamprologus crassus	u	d
516	FISH20210205_c1_r1_Neolamprologus-crassus_su	1970-01-06 09:00:00	3.001466241840231	554.4995845105534	0.033682344468450504	0.8283197606780788	0.043235585770269765	0.5680298598414363	Neolamprologus crassus	u	d
517	FISH20210205_c1_r1_Neolamprologus-crassus_su	1970-01-06 09:30:00	4.416838343922036	584.4998892089519	0.06736095723465543	0.5688566363837801	0.03730785372025969	0.35024030578330606	Neolamprologus crassus	u	d
518	FISH20210205_c1_r1_Neolamprologus-crassus_su	1970-01-06 10:00:00	3.697087221997551	614.5002492936679	0.05905490000553986	0.7098221705168689	0.03894786960663715	0.19508564622455132	Neolamprologus crassus	u	d
519	FISH20210205_c1_r1_Neolamprologus-crassus_su	1970-01-06 10:30:00	3.096754240497468	644.4986425840767	0.04698321236633608	0.901767410936894	0.0579125100550052	0.32032087096238027	Neolamprologus crassus	u	d
520	FISH20210205_c1_r1_Neolamprologus-crassus_su	1970-01-06 11:00:00	3.2490255950008007	674.500055395524	0.01811433636162198	0.9212829603368048	0.07116048988937332	0.9663997445651279	Neolamprologus crassus	u	d
521	FISH20210205_c1_r1_Neolamprologus-crassus_su	1970-01-06 11:30:00	2.8700261392084694	704.4998337950138	0.019445983379501385	0.8761218836565097	0.05123899705530772	0.6544067036010799	Neolamprologus crassus	u	d
522	FISH20210205_c1_r1_Neolamprologus-crassus_su	1970-01-06 12:00:00	2.289001849650556	734.4998615035178	0.016010193341089135	0.8916957509279264	0.04494849756317498	0.4225148745221993	Neolamprologus crassus	u	d
523	FISH20210205_c1_r1_Neolamprologus-crassus_su	1970-01-06 12:30:00	3.1254798893226337	764.5001661865721	0.03584090405495236	0.7536561045867494	0.03611367542477042	0.21677564812762837	Neolamprologus crassus	u	d
524	FISH20210205_c1_r1_Neolamprologus-crassus_su	1970-01-06 13:00:00	3.7532616840357673	794.5005262866323	0.012021494654035788	0.8988975680017728	0.0640923385015977	0.9317425516591893	Neolamprologus crassus	u	d
525	FISH20210205_c1_r1_Neolamprologus-crassus_su	1970-01-06 13:30:00	3.2431398356710406	824.4999723007036	0.015954794748213395	0.926652263032519	0.0633251552946455	0.9452882942773551	Neolamprologus crassus	u	d
526	FISH20210205_c1_r1_Neolamprologus-crassus_su	1970-01-06 14:00:00	4.789147519923681	855.2487476145038	0.055641698473282444	0.6238668893129771	0.053229502162669515	0.6753742247137284	Neolamprologus crassus	u	d
527	FISH20210205_c1_r1_Neolamprologus-crassus_su	1970-01-06 14:30:00	2.5408610156366565	884.497700448828	0.015404222308416912	0.8964924918268964	0.059877480053278205	0.8902108383665015	Neolamprologus crassus	u	d
528	FISH20210205_c1_r1_Neolamprologus-crassus_su	1970-01-06 15:00:00	3.751563616745978	914.4995291119606	0.008752977674367071	0.9326907096559748	0.06236272617587382	0.9758257293224699	Neolamprologus crassus	u	d
529	FISH20210205_c1_r1_Neolamprologus-crassus_su	1970-01-06 15:30:00	4.091452685554452	944.4986703601109	0.031246537396121883	0.8296952908587257	0.061785790823011597	0.8968018282548119	Neolamprologus crassus	u	d
530	FISH20210205_c1_r1_Neolamprologus-crassus_su	1970-01-06 16:00:00	3.874702603342879	974.5001938950751	0.02825328236662789	0.8852695141543405	0.0653163458072282	0.9427437815078941	Neolamprologus crassus	u	d
531	FISH20210205_c1_r1_Neolamprologus-crassus_su	1970-01-06 16:30:00	3.4345005801900412	1004.4996399091463	0.03024763171015456	0.774804719960113	0.06172846899119138	0.9214760099471078	Neolamprologus crassus	u	d
532	FISH20210205_c1_r1_Neolamprologus-crassus_su	1970-01-06 17:00:00	3.660174933226725	1034.5	0.04187901617549302	0.7774761799246621	0.05059381144697274	0.6814865942831407	Neolamprologus crassus	u	d
533	FISH20210205_c1_r1_Neolamprologus-crassus_su	1970-01-06 17:30:00	6.525441245148772	1064.4997229916899	0.1228808864265928	0.2862603878116344	0.05726980133186334	0.7140008310249388	Neolamprologus crassus	u	d
534	FISH20210205_c1_r1_Neolamprologus-crassus_su	1970-01-06 18:00:00	4.425851876430904	1094.499806104925	0.05035732092404853	0.6319871475264528	0.046537556198220344	0.21517577973521404	Neolamprologus crassus	u	d
535	FISH20210205_c1_r1_Neolamprologus-crassus_su	1970-01-06 18:30:00	5.706599615709516	1124.500110791048	0.07423000221582096	0.4489807223576335	0.05523060728097307	0.4546123975182835	Neolamprologus crassus	u	d
536	FISH20210205_c1_r1_Neolamprologus-crassus_su	1970-01-06 19:00:00	4.428436114035487	1154.5004708880394	0.04947094343803667	0.6771370007201817	0.04669498185577094	0.6967532546673244	Neolamprologus crassus	u	n
537	FISH20210205_c1_r1_Neolamprologus-crassus_su	1970-01-06 19:30:00	3.5473722476222904	1184.4999169021107	0.027920890809373444	0.822281314054623	0.053220785298072525	0.9215528779568803	Neolamprologus crassus	u	n
538	FISH20210205_c1_r1_Neolamprologus-crassus_su	1970-01-06 20:00:00	3.3842856982894656	1214.5002215820962	0.006647462884998892	0.9487591402614669	0.056643235292624085	0.9575575103873721	Neolamprologus crassus	u	n
539	FISH20210205_c1_r1_Neolamprologus-crassus_su	1970-01-06 20:30:00	1.8889120169796738	1244.5005816852251	0.0003877901501301867	1.0	0.05503250914972857	0.9634197178464968	Neolamprologus crassus	u	n
540	FISH20210205_c1_r1_Neolamprologus-crassus_su	1970-01-06 21:00:00	0.8747695909322286	1274.5000830978893	0.003545509944047421	1.0	0.0582195047099783	0.9621254381397419	Neolamprologus crassus	u	n
541	FISH20210205_c1_r1_Neolamprologus-crassus_su	1970-01-06 21:30:00	1.5536782277326957	1304.4995291119606	0.009029970638745775	0.9634923272948868	0.05753724465473408	0.9454616297760189	Neolamprologus crassus	u	n
542	FISH20210205_c1_r1_Neolamprologus-crassus_su	1970-01-06 22:00:00	2.45310459883988	1334.499889208952	0.016563261688455573	0.9420562818524263	0.05809692883405393	0.9433178877799737	Neolamprologus crassus	u	n
543	FISH20210205_c1_r1_Neolamprologus-crassus_su	1970-01-06 22:30:00	1.403206563330975	1364.500193895075	0.006758628330840397	1.0	0.0573476082176538	0.9508378507083929	Neolamprologus crassus	u	n
544	FISH20210205_c1_r1_Neolamprologus-crassus_su	1970-01-06 23:00:00	2.4595219129976758	1394.499695307739	0.014126641183313944	0.9265968644396433	0.06045424546053842	0.9449160687420408	Neolamprologus crassus	u	n
545	FISH20210205_c1_r1_Neolamprologus-crassus_su	1970-01-06 23:30:00	3.7332676619170715	1424.5	0.03340350099711943	0.7336029248836694	0.06001271716156878	0.9187289497008674	Neolamprologus crassus	u	n
546	FISH20210205_c1_r1_Neolamprologus-crassus_su	1970-01-07 00:00:00	3.894373430000311	14.500360090853693	0.02659132458035566	0.7775746496039001	0.05677181605318187	0.9258766118220492	Neolamprologus crassus	u	n
547	FISH20210205_c1_r1_Neolamprologus-crassus_su	1970-01-07 00:30:00	4.027292428754848	44.49986150351781	0.03085701623178771	0.8036119882554983	0.05564319909254336	0.9098562007644913	Neolamprologus crassus	u	n
548	FISH20210205_c1_r1_Neolamprologus-crassus_su	1970-01-07 01:00:00	5.8471040151141445	74.50016618657213	0.06619765122978064	0.5078107688898736	0.06330406841236266	0.869311212054072	Neolamprologus crassus	u	n
549	FISH20210205_c1_r1_Neolamprologus-crassus_su	1970-01-07 01:30:00	6.537466342908562	104.50047088803944	0.0757298764611379	0.2742230347349177	0.07269989883804481	0.8561360035455078	Neolamprologus crassus	u	n
550	FISH20210205_c1_r1_Neolamprologus-crassus_su	1970-01-07 02:00:00	5.226105342954045	134.49997230070358	0.05035732092404853	0.576976344800842	0.06965160317020003	0.8880851143980913	Neolamprologus crassus	u	n
551	FISH20210205_c1_r1_Neolamprologus-crassus_su	1970-01-07 02:30:00	5.683105302918234	164.4994183147748	0.06271120713533876	0.46285524347681567	0.06748676889003627	0.8761955856554655	Neolamprologus crassus	u	n
552	FISH20210205_c1_r1_Neolamprologus-crassus_su	1970-01-07 03:00:00	7.294135822494406	194.49977841790383	0.10148460004431642	0.28523155329049416	0.07568885683320556	0.8093487702193679	Neolamprologus crassus	u	n
553	FISH20210205_c1_r1_Neolamprologus-crassus_su	1970-01-07 03:30:00	6.7659622025886375	224.50013849648218	0.08952412608719738	0.32901224308902555	0.08538931162724923	0.840668494820233	Neolamprologus crassus	u	n
554	FISH20210205_c1_r1_Neolamprologus-crassus_su	1970-01-07 04:00:00	6.025254019948963	254.49958451055343	0.06548113677912581	0.49260428785108856	0.0744105327804927	0.8475388177940294	Neolamprologus crassus	u	n
555	FISH20210205_c1_r1_Neolamprologus-crassus_su	1970-01-07 04:30:00	5.191039053280807	284.4994737133677	0.05146529278156335	0.5451775524901668	0.0675886478221767	0.9024404856333343	Neolamprologus crassus	u	n
556	FISH20210205_c1_r1_Neolamprologus-crassus_su	1970-01-07 05:00:00	5.259944362563882	314.50024929366793	0.0440972799290898	0.6048972356102155	0.06002217866175238	0.9304573451352531	Neolamprologus crassus	u	n
557	FISH20210205_c1_r1_Neolamprologus-crassus_su	1970-01-07 05:30:00	7.092696967044132	344.49975070633207	0.10813805329344635	0.5703285136557531	0.08069019080344247	0.8772160538966581	Neolamprologus crassus	u	n
558	FISH20210205_c1_r1_Neolamprologus-crassus_su	1970-01-07 06:00:00	8.371265792368858	374.50005539552404	0.14125858630622645	0.5641480168402393	0.09867948692987101	0.8386073195951946	Neolamprologus crassus	u	n
559	FISH20210205_c1_r1_Neolamprologus-crassus_su	1970-01-07 06:30:00	5.19479165406121	404.5004154894466	0.050689712481302975	0.7077170239875907	0.07245211315472776	0.9043187302642354	Neolamprologus crassus	u	n
560	FISH20210205_c1_r1_Neolamprologus-crassus_su	1970-01-07 07:00:00	4.472993571758377	434.4998615035178	0.055343194282865216	0.6138164090632098	0.045236324206536234	0.6820584455154782	Neolamprologus crassus	u	d
561	FISH20210205_c1_r1_Neolamprologus-crassus_su	1970-01-07 07:30:00	2.3823438713157565	464.5002215820962	0.01573232882783071	0.8915355639264347	0.05251805195687323	0.8913422335475008	Neolamprologus crassus	u	d
562	FISH20210205_c1_r1_Neolamprologus-crassus_su	1970-01-07 08:00:00	3.178950693689579	494.5005816852252	0.029472051409894187	0.8508669879785054	0.0558697464914271	0.9206202682144022	Neolamprologus crassus	u	d
563	FISH20210205_c1_r1_Neolamprologus-crassus_su	1970-01-07 08:30:00	2.903381207337295	524.5000276992964	0.012630879175668939	0.9049360146252285	0.05789623113041846	0.9314654137344741	Neolamprologus crassus	u	d
564	FISH20210205_c1_r1_Neolamprologus-crassus_su	1970-01-07 09:00:00	2.6305676643536273	554.4995291119606	0.017228962384355437	0.8907539748490388	0.05509258437355801	0.9035654731117356	Neolamprologus crassus	u	d
565	FISH20210205_c1_r1_Neolamprologus-crassus_su	1970-01-07 09:30:00	3.784911962250718	584.4998338134279	0.047640150675825395	0.7425216042543763	0.04479208266218736	0.4743491025925244	Neolamprologus crassus	u	d
566	FISH20210205_c1_r1_Neolamprologus-crassus_su	1970-01-07 10:00:00	3.562376800716026	614.5001938950751	0.039720791091906266	0.7827267187413439	0.03246857558471195	0.27695684449614955	Neolamprologus crassus	u	d
567	FISH20210205_c1_r1_Neolamprologus-crassus_su	1970-01-07 10:30:00	3.682978149067343	644.4996399091463	0.04498365741510166	0.6717079386183591	0.04196864058678871	0.46584338817794874	Neolamprologus crassus	u	d
568	FISH20210205_c1_r1_Neolamprologus-crassus_su	1970-01-07 11:00:00	3.331901149513146	674.5	0.024041657434079326	0.8464436073565256	0.04288792104566731	0.5343795701307299	Neolamprologus crassus	u	d
569	FISH20210205_c1_r1_Neolamprologus-crassus_su	1970-01-07 11:30:00	5.071620695027376	704.5003600908537	0.06958063265193064	0.535704393108415	0.06259960833671309	0.6799638247188554	Neolamprologus crassus	u	d
570	FISH20210205_c1_r1_Neolamprologus-crassus_su	1970-01-07 12:00:00	2.593503497864569	734.4998061049249	0.0	0.9812752756079995	0.05782714919423811	0.9694333831920694	Neolamprologus crassus	u	d
571	FISH20210205_c1_r1_Neolamprologus-crassus_su	1970-01-07 12:30:00	2.6800175947334046	764.5001661865721	0.007589186793707068	0.9433857744294261	0.055749671154353704	0.946924420016442	Neolamprologus crassus	u	d
572	FISH20210205_c1_r1_Neolamprologus-crassus_su	1970-01-07 13:00:00	1.2276258168284233	794.5004708880394	0.00814359315273392	0.9350174505567559	0.05569156319266321	0.9452936884307139	Neolamprologus crassus	u	d
573	FISH20210205_c1_r1_Neolamprologus-crassus_su	1970-01-07 13:30:00	1.7574517470823308	824.4999169021107	0.009140767824497258	0.9540745665060107	0.05752632378863505	0.9586969667655089	Neolamprologus crassus	u	d
574	FISH20210205_c1_r1_Neolamprologus-crassus_su	1970-01-07 14:00:00	1.4871252339243557	854.4994183147749	0.016397983491219324	0.8869314719406127	0.05590086650744303	0.916350454429876	Neolamprologus crassus	u	d
575	FISH20210205_c1_r1_Neolamprologus-crassus_su	1970-01-07 14:30:00	2.5756428153462965	884.4997784179038	0.03744737425216042	0.7234101484600044	0.05611083036688982	0.9208528694881466	Neolamprologus crassus	u	d
576	FISH20210205_c1_r1_Neolamprologus-crassus_su	1970-01-07 15:00:00	2.479625817401639	914.5000830978893	0.020885269514154342	0.8310896903218659	0.05765350041894015	0.9120013751885471	Neolamprologus crassus	u	d
577	FISH20210205_c1_r1_Neolamprologus-crassus_su	1970-01-07 15:30:00	1.6862631999375879	944.4981437358009	0.00825621987033856	0.9607136920263756	0.057522084592124545	0.9596757918313139	Neolamprologus crassus	u	d
578	FISH20210205_c1_r1_Neolamprologus-crassus_su	1970-01-07 16:00:00	4.187679732419349	974.4998892089519	0.05849767338799025	0.6167737646798138	0.05736317303002003	0.8979638910531004	Neolamprologus crassus	u	d
579	FISH20210205_c1_r1_Neolamprologus-crassus_su	1970-01-07 16:30:00	3.597853714502755	1004.5002492936679	0.05971968312004875	0.6299927981829262	0.053573336228659736	0.7920762838624474	Neolamprologus crassus	u	d
580	FISH20210205_c1_r1_Neolamprologus-crassus_su	1970-01-07 17:00:00	3.394871841238167	1034.499695307739	0.03866821782726719	0.7569663730541244	0.04951622266044071	0.6938328070467052	Neolamprologus crassus	u	d
581	FISH20210205_c1_r1_Neolamprologus-crassus_su	1970-01-07 17:30:00	3.0295927373659475	1064.500055395524	0.011079104808331486	0.9143585198315977	0.04974018070686635	0.7961096277420687	Neolamprologus crassus	u	d
582	FISH20210205_c1_r1_Neolamprologus-crassus_su	1970-01-07 18:00:00	3.4487530121819274	1094.1052662968928	0.024512435140454463	0.7869028448738594	0.044521678635021135	0.6652064770084254	Neolamprologus crassus	u	d
583	FISH20210205_c1_r1_Neolamprologus-crassus_su	1970-01-07 18:30:00	2.9303333282037842	1124.4996399091463	0.019444906099385074	0.9051576089967315	0.05451328685248522	0.9201027643897264	Neolamprologus crassus	u	d
584	FISH20210205_c1_r1_Neolamprologus-crassus_su	1970-01-07 19:00:00	4.855332144639209	1154.5004154894466	0.06365298321422636	0.5517145864495042	0.03968107440525584	0.6020349561164133	Neolamprologus crassus	u	n
585	FISH20210205_c1_r1_Neolamprologus-crassus_su	1970-01-07 19:30:00	3.0104930721336287	1184.4999169021107	0.03268516979668716	0.7393496205196388	0.03769300655869402	0.6611342780063112	Neolamprologus crassus	u	n
586	FISH20210205_c1_r1_Neolamprologus-crassus_su	1970-01-07 20:00:00	1.6719132167944828	1214.5002215820962	0.013294925769997783	0.9309217815200532	0.04930609807870818	0.9483424339606178	Neolamprologus crassus	u	n
587	FISH20210205_c1_r1_Neolamprologus-crassus_su	1970-01-07 20:30:00	1.5802388875433553	1244.5005816852251	0.019223311727882112	0.8644396432330619	0.052831184780314414	0.9445146352220922	Neolamprologus crassus	u	n
588	FISH20210205_c1_r1_Neolamprologus-crassus_su	1970-01-07 21:00:00	2.395544704444899	1274.5000830978893	0.01329566229017783	0.9340756744778682	0.14335279361125225	0.9033580721604136	Neolamprologus crassus	u	n
589	FISH20210205_c1_r1_Neolamprologus-crassus_su	1970-01-07 21:30:00	2.412711041268903	1304.4995291119606	0.01667497645559803	0.9150185585286134	0.06751973356610576	0.9185825716026659	Neolamprologus crassus	u	n
590	FISH20210205_c1_r1_Neolamprologus-crassus_su	1970-01-07 22:00:00	2.42683582486909	1334.499889208952	0.025814314203412365	0.8712608021271881	0.11170520632941341	0.9295102417833869	Neolamprologus crassus	u	n
591	FISH20210205_c1_r1_Neolamprologus-crassus_su	1970-01-07 22:30:00	2.9782573686455054	1364.500193895075	0.025594149908592323	0.740568389562905	0.10288223961657297	0.8976758437195439	Neolamprologus crassus	u	n
592	FISH20210205_c1_r1_Neolamprologus-crassus_su	1970-01-07 23:00:00	3.6243190961534926	1394.499695307739	0.027422303473491772	0.7921998781230957	0.06598034318237908	0.8230542468752151	Neolamprologus crassus	u	n
593	FISH20210205_c1_r1_Neolamprologus-crassus_su	1970-01-07 23:30:00	3.0056941378320623	1424.5	0.01750498559716375	0.8780190560602703	0.039858841852250235	0.595863490656639	Neolamprologus crassus	u	n
594	FISH20210205_c1_r1_Neolamprologus-crassus_su	1970-01-08 00:00:00	3.2494867178103086	14.500360090853693	0.005041271951692427	1.0	0.038548610836629554	0.4323660739017163	Neolamprologus crassus	u	n
595	FISH20210205_c1_r1_Neolamprologus-crassus_su	1970-01-08 00:30:00	2.636856332994929	44.49986150351781	0.007478810038225029	0.9341310730707441	0.037259760192348994	0.5770517976843831	Neolamprologus crassus	u	n
596	FISH20210205_c1_r1_Neolamprologus-crassus_su	1970-01-08 01:00:00	2.790348976290106	74.50016618657213	0.008863283846665189	0.9333591845778861	0.03768755908591059	0.4471971748282597	Neolamprologus crassus	u	n
597	FISH20210205_c1_r1_Neolamprologus-crassus_su	1970-01-08 01:30:00	3.5425177294472183	104.50052628663232	0.011467508725278379	0.9108082654700571	0.03896034381414213	0.4373793839676461	Neolamprologus crassus	u	n
598	FISH20210205_c1_r1_Neolamprologus-crassus_su	1970-01-08 02:00:00	2.35080752974883	134.49997230070358	0.005484460694698354	0.990803833582627	0.05678978808663242	0.9508387361470534	Neolamprologus crassus	u	n
599	FISH20210205_c1_r1_Neolamprologus-crassus_su	1970-01-08 02:30:00	2.9984898192077734	164.49947371336768	0.019001717356379146	0.9261536756966373	0.05152673742784089	0.8733659441313456	Neolamprologus crassus	u	n
600	FISH20210205_c1_r1_Neolamprologus-crassus_su	1970-01-08 03:00:00	2.3731439764357782	194.49977841790383	0.02742078440062043	0.8951362729891424	0.07674580882848071	0.9751226054289872	Neolamprologus crassus	u	n
601	FISH20210205_c1_r1_Neolamprologus-crassus_su	1970-01-08 03:30:00	2.739762052989524	224.50013849648218	0.02681291895185862	0.8067143094565398	0.09431736419553888	0.9622999138829027	Neolamprologus crassus	u	n
602	FISH20210205_c1_r1_Neolamprologus-crassus_su	1970-01-08 04:00:00	4.795622016889651	254.4996399091463	0.05251786604620243	0.5648994515539305	0.08497693723837395	0.9358186780766145	Neolamprologus crassus	u	n
603	FISH20210205_c1_r1_Neolamprologus-crassus_su	1970-01-08 04:30:00	5.989156382778691	284.49994460447596	0.06891203190782184	0.3443385774429426	0.0747629172598208	0.8840577978205187	Neolamprologus crassus	u	n
604	FISH20210205_c1_r1_Neolamprologus-crassus_su	1970-01-08 05:00:00	5.067455895333591	314.50030469226084	0.031134009196166417	0.7755803002603734	0.07445774849010431	0.9412722638287186	Neolamprologus crassus	u	n
605	FISH20210205_c1_r1_Neolamprologus-crassus_su	1970-01-08 05:30:00	5.917705188107209	344.49975070633207	0.06448396210736247	0.5415212453603678	0.0724902016715182	0.9184315328790763	Neolamprologus crassus	u	n
606	FISH20210205_c1_r1_Neolamprologus-crassus_su	1970-01-08 06:00:00	7.804183926159352	374.5001107910481	0.16712829603368048	0.3617881675160647	0.09721828201496494	0.800684556835806	Neolamprologus crassus	u	n
607	FISH20210205_c1_r1_Neolamprologus-crassus_su	1970-01-08 06:30:00	7.200048370365631	404.50047088803944	0.08719738518641626	0.33676804609162925	0.10743945917799977	0.9031681863934015	Neolamprologus crassus	u	n
608	FISH20210205_c1_r1_Neolamprologus-crassus_su	1970-01-08 07:00:00	4.853649094514011	434.49991690211067	0.07024541576643953	0.6542573818625007	0.04916247954643067	0.7011938546692689	Neolamprologus crassus	u	d
609	FISH20210205_c1_r1_Neolamprologus-crassus_su	1970-01-08 07:30:00	1.59991568083173	464.4994183147748	0.0008309788931361143	1.0	0.05353607313503645	0.9682078278211547	Neolamprologus crassus	u	d
610	FISH20210205_c1_r1_Neolamprologus-crassus_su	1970-01-08 08:00:00	3.245152894738415	494.4997784179038	0.038776866829160206	0.7886660757810768	0.0574112703384157	0.8964501994238581	Neolamprologus crassus	u	d
611	FISH20210205_c1_r1_Neolamprologus-crassus_su	1970-01-08 08:30:00	2.4737113256582535	519.9566807090057	0.0135919243303394	0.9461886972418727	0.05788946082109828	0.9685950242427722	Neolamprologus crassus	u	d
612	FISH20210205_c2_r0_Neolamprologus-crassus_su	1970-01-02 00:00:00	7.480343341226317	14.414718511450381	0.07436784351145038	0.44853291984732824	0.23125046774435218	0.4969539848881567	Neolamprologus crassus	u	n
613	FISH20210205_c2_r0_Neolamprologus-crassus_su	1970-01-02 00:30:00	8.653705618900268	44.50030469226082	0.09949587280483076	0.3544955958118664	0.1742204277423135	0.5065661289567538	Neolamprologus crassus	u	n
614	FISH20210205_c2_r0_Neolamprologus-crassus_su	1970-01-02 01:00:00	7.3580413564845815	74.49997230070356	0.06625671707938618	0.49598360201650876	0.19688710042511692	0.5537181152110341	Neolamprologus crassus	u	n
615	FISH20210205_c2_r0_Neolamprologus-crassus_su	1970-01-02 01:30:00	7.242646156326365	104.49952911196056	0.07179657636696028	0.4648495928203424	0.183843865207454	0.5935894809667278	Neolamprologus crassus	u	n
616	FISH20210205_c2_r0_Neolamprologus-crassus_su	1970-01-02 02:00:00	8.093665394098648	134.5001107910481	0.08259472634611123	0.4329714159095945	0.1767590125927499	0.6357590238879295	Neolamprologus crassus	u	n
617	FISH20210205_c2_r0_Neolamprologus-crassus_su	1970-01-02 02:30:00	7.709247994037587	164.50052628663232	0.09024430779458202	0.45415766439532435	0.17251593085553965	0.588221335844736	Neolamprologus crassus	u	n
618	FISH20210205_c2_r0_Neolamprologus-crassus_su	1970-01-02 03:00:00	8.348201353461375	194.50019389507506	0.12691817627832253	0.4567613982604842	0.17347588903670116	0.5905473359504005	Neolamprologus crassus	u	n
619	FISH20210205_c2_r0_Neolamprologus-crassus_su	1970-01-02 03:30:00	7.551333867930479	224.49980610492494	0.08935793030857016	0.3911694642956069	0.14532016835490444	0.5585573218688336	Neolamprologus crassus	u	n
620	FISH20210205_c2_r0_Neolamprologus-crassus_su	1970-01-02 04:00:00	15.538022049665388	254.49947371336768	0.21500193895075065	0.3419755138219489	0.18111776144897287	0.44979964175577636	Neolamprologus crassus	u	n
621	FISH20210205_c2_r0_Neolamprologus-crassus_su	1970-01-02 04:30:00	5.2993808701877185	284.4998892089519	0.0551739419454908	0.5048194105916242	0.06104390400248114	0.5476135801482865	Neolamprologus crassus	u	n
622	FISH20210205_c2_r0_Neolamprologus-crassus_su	1970-01-02 05:00:00	7.537667439248167	314.5004154894466	0.09894188687607335	0.27494321644230235	0.09414393423426955	0.5498474069378723	Neolamprologus crassus	u	n
623	FISH20210205_c2_r0_Neolamprologus-crassus_su	1970-01-02 05:30:00	8.321535862878672	344.5000276992964	0.13062988200099718	0.43199822724502795	0.14018328996284032	0.6691344377837503	Neolamprologus crassus	u	n
624	FISH20210205_c2_r0_Neolamprologus-crassus_su	1970-01-02 06:00:00	8.251819266237273	374.4996399091463	0.11838679297545843	0.3004265691651432	0.14434621121198557	0.5786972341940334	Neolamprologus crassus	u	n
625	FISH20210205_c2_r0_Neolamprologus-crassus_su	1970-01-02 06:30:00	12.021565140494353	404.50016618657213	0.1866275204963439	0.24002880567250165	0.15778424922270612	0.45160884275745267	Neolamprologus crassus	u	n
626	FISH20210205_c2_r0_Neolamprologus-crassus_su	1970-01-02 07:00:00	40.73508603061398	434.50063708381805	0.5372555537089357	0.22813140546230126	0.25824389969997047	0.5727151193925579	Neolamprologus crassus	u	d
627	FISH20210205_c2_r0_Neolamprologus-crassus_su	1970-01-02 07:30:00	16.226286648213865	464.50024929366793	0.2499584510553432	0.19090355104980333	0.1255532234669808	0.7269349354262955	Neolamprologus crassus	u	d
628	FISH20210205_c2_r0_Neolamprologus-crassus_su	1970-01-02 08:00:00	11.632794471112327	494.49991690211067	0.17738629438812253	0.40546230125754806	0.08650415075837285	0.7765349597329517	Neolamprologus crassus	u	d
629	FISH20210205_c2_r0_Neolamprologus-crassus_su	1970-01-02 08:30:00	11.280833515923389	524.4995291119606	0.17683230845936512	0.39355160378926374	0.09897251068345109	0.767602473439784	Neolamprologus crassus	u	d
630	FISH20210205_c2_r0_Neolamprologus-crassus_su	1970-01-02 09:00:00	8.18448328176122	554.5	0.13494349656547752	0.5346775980500775	0.07778533466676495	0.7902939968333272	Neolamprologus crassus	u	d
631	FISH20210205_c2_r0_Neolamprologus-crassus_su	1970-01-02 09:30:00	9.908989030410273	584.5004708880394	0.17173563791479696	0.3354384798626115	0.09234895297912907	0.7766317462280466	Neolamprologus crassus	u	d
632	FISH20210205_c2_r0_Neolamprologus-crassus_su	1970-01-02 10:00:00	7.869047022365608	614.5000830978893	0.12935571436485513	0.3980942884050745	0.09030789501807919	0.7660172792076473	Neolamprologus crassus	u	d
633	FISH20210205_c2_r0_Neolamprologus-crassus_su	1970-01-02 10:30:00	6.656663839006227	644.4997507063321	0.09894188687607335	0.48401750595534876	0.060176533507004686	0.7729677627428484	Neolamprologus crassus	u	d
634	FISH20210205_c2_r0_Neolamprologus-crassus_su	1970-01-02 11:00:00	7.356420967993192	674.4994183147749	0.11279153509500858	0.4490055952578805	0.11015078527714854	0.774621131600039	Neolamprologus crassus	u	d
635	FISH20210205_c2_r0_Neolamprologus-crassus_su	1970-01-02 11:30:00	9.193502090976828	704.4998892089519	0.15178373587414137	0.28600709062707735	0.1724793950374329	0.7378081537058223	Neolamprologus crassus	u	d
636	FISH20210205_c2_r0_Neolamprologus-crassus_su	1970-01-02 12:00:00	8.37428323808182	734.5003600908537	0.12531161708492605	0.39826048418370175	0.19958913963645541	0.7331137358878429	Neolamprologus crassus	u	d
637	FISH20210205_c2_r0_Neolamprologus-crassus_su	1970-01-02 12:30:00	18.822084763541646	764.4999723007036	0.46091629272616474	0.23178771259210015	0.26126381653857783	0.641923894357885	Neolamprologus crassus	u	d
638	FISH20210205_c2_r0_Neolamprologus-crassus_su	1970-01-02 13:00:00	26.60122874211917	794.4995845105534	0.6834524403080162	0.0	0.2017543221973827	0.5857471981839635	Neolamprologus crassus	u	d
639	FISH20210205_c2_r0_Neolamprologus-crassus_su	1970-01-02 13:30:00	30.04744741706327	824.5001107910481	0.5790494128074452	0.0	0.4067129255962847	0.40501204602151303	Neolamprologus crassus	u	d
640	FISH20210205_c2_r0_Neolamprologus-crassus_su	1970-01-02 14:00:00	28.09034104638183	854.5005262866323	0.49387845548723064	0.0	0.45685042872912573	0.4412621925217011	Neolamprologus crassus	u	d
641	FISH20210205_c2_r0_Neolamprologus-crassus_su	1970-01-02 14:30:00	20.863508940704335	884.5001938950751	0.44318874300592764	0.0	0.35206063686545563	0.5126259727499073	Neolamprologus crassus	u	d
642	FISH20210205_c2_r0_Neolamprologus-crassus_su	1970-01-02 15:00:00	27.06432953710122	914.4998061049249	0.5208575702177165	0.0	0.5068927798253595	0.5342847504851651	Neolamprologus crassus	u	d
643	FISH20210205_c2_r0_Neolamprologus-crassus_su	1970-01-02 15:30:00	23.727191149105554	944.4994737133677	0.46551437593485123	0.0	0.2835930073439501	0.5039803395117763	Neolamprologus crassus	u	d
644	FISH20210205_c2_r0_Neolamprologus-crassus_su	1970-01-02 16:00:00	19.208951279239855	974.4998892089519	0.38034566807001996	0.0	0.18485920923989738	0.4662719776731693	Neolamprologus crassus	u	d
645	FISH20210205_c2_r0_Neolamprologus-crassus_su	1970-01-02 16:30:00	19.382039633350857	1004.5004154894466	0.40789983934408064	0.0	0.16986624874570208	0.5091727079046919	Neolamprologus crassus	u	d
646	FISH20210205_c2_r0_Neolamprologus-crassus_su	1970-01-02 17:00:00	14.216386519537872	1034.5000276992964	0.31466400753420865	0.0	0.10709588293199612	0.600039820422657	Neolamprologus crassus	u	d
647	FISH20210205_c2_r0_Neolamprologus-crassus_su	1970-01-02 17:30:00	14.584010485749394	1064.4996399091463	0.3067974073458534	0.0	0.11343977383336669	0.5733249763052752	Neolamprologus crassus	u	d
648	FISH20210205_c2_r0_Neolamprologus-crassus_su	1970-01-02 18:00:00	18.213650362911782	1094.500110791048	0.38488810104143584	0.0	0.19534642505863364	0.5797533439143193	Neolamprologus crassus	u	d
649	FISH20210205_c2_r0_Neolamprologus-crassus_su	1970-01-02 18:30:00	22.983344999182147	1124.5005816852251	0.4734363747160822	0.0	0.2739942070730352	0.49187777300137653	Neolamprologus crassus	u	d
650	FISH20210205_c2_r0_Neolamprologus-crassus_su	1970-01-02 19:00:00	16.041778924880486	1154.500249293668	0.3193728879286466	0.04852916735914908	0.1293010895140164	0.4827714241174683	Neolamprologus crassus	u	n
651	FISH20210205_c2_r0_Neolamprologus-crassus_su	1970-01-02 19:30:00	5.463486557728727	1184.4998615035179	0.05257326463907817	0.7454434657359703	0.04722395812836423	0.7419409004375997	Neolamprologus crassus	u	n
652	FISH20210205_c2_r0_Neolamprologus-crassus_su	1970-01-02 20:00:00	7.664282258458842	1214.4994737133677	0.1068638856573043	0.4900559525788045	0.05559708361084909	0.6468950591756011	Neolamprologus crassus	u	n
653	FISH20210205_c2_r0_Neolamprologus-crassus_su	1970-01-02 20:30:00	5.735026676713721	1244.499944604476	0.057057389762907154	0.7481719477066253	0.05463103000153577	0.7423392704953604	Neolamprologus crassus	u	n
654	FISH20210205_c2_r0_Neolamprologus-crassus_su	1970-01-02 21:00:00	4.599796094623209	1274.5004708880394	0.05379203368234447	0.6233449670378373	0.028383464882014087	0.6947682470725575	Neolamprologus crassus	u	n
655	FISH20210205_c2_r0_Neolamprologus-crassus_su	1970-01-02 21:30:00	3.022969910198317	1304.5000276992964	0.019943493435266746	0.8514209739072628	0.02456747945509966	0.7430335195841906	Neolamprologus crassus	u	n
656	FISH20210205_c2_r0_Neolamprologus-crassus_su	1970-01-02 22:00:00	4.330312249792741	1334.499695307739	0.055287795689989476	0.6425128801728436	0.02965967967581356	0.7127376288286175	Neolamprologus crassus	u	n
657	FISH20210205_c2_r0_Neolamprologus-crassus_su	1970-01-02 22:30:00	2.994998252295871	1364.5001661865722	0.009694216707290051	0.927542654553512	0.023530147029580853	0.8385205444391944	Neolamprologus crassus	u	n
658	FISH20210205_c2_r0_Neolamprologus-crassus_su	1970-01-02 23:00:00	4.120280132296893	1394.500637083818	0.032241981053681236	0.8352999833804221	0.03276371380468748	0.8010484613148934	Neolamprologus crassus	u	n
659	FISH20210205_c2_r0_Neolamprologus-crassus_su	1970-01-02 23:30:00	3.752482196711466	1424.500249293668	0.02481856960833195	0.8070467010137943	0.02913907495045075	0.7767660019265715	Neolamprologus crassus	u	n
660	FISH20210205_c2_r0_Neolamprologus-crassus_su	1970-01-03 00:00:00	3.799486891603141	14.499916902110686	0.03717245581962218	0.730319649880893	0.025671189882396344	0.7895663514100594	Neolamprologus crassus	u	n
661	FISH20210205_c2_r0_Neolamprologus-crassus_su	1970-01-03 00:30:00	3.6370705819765057	44.499529111960555	0.04298930807157498	0.7048916957509279	0.021299839828713557	0.7395641827053915	Neolamprologus crassus	u	n
662	FISH20210205_c2_r0_Neolamprologus-crassus_su	1970-01-03 01:00:00	4.148280400755997	74.5	0.04930201639707511	0.7013627298914248	0.023527180904236767	0.7706834111447753	Neolamprologus crassus	u	n
663	FISH20210205_c2_r0_Neolamprologus-crassus_su	1970-01-03 01:30:00	4.857188698102283	104.50047088803944	0.0569497534762617	0.7270511329012244	0.03397345864277711	0.8166418231890787	Neolamprologus crassus	u	n
664	FISH20210205_c2_r0_Neolamprologus-crassus_su	1970-01-03 02:00:00	5.543573688563241	134.5000830978893	0.0814359315273392	0.5039056007977397	0.033616793644753055	0.782017434237755	Neolamprologus crassus	u	n
665	FISH20210205_c2_r0_Neolamprologus-crassus_su	1970-01-03 02:30:00	6.23598178188759	164.49975070633207	0.10315217993462966	0.6356434546562517	0.03487800987531654	0.7596391404371023	Neolamprologus crassus	u	n
666	FISH20210205_c2_r0_Neolamprologus-crassus_su	1970-01-03 03:00:00	2.794860020056629	194.49936291618192	0.026480527394604176	0.8164090632097944	0.02150100440239277	0.8263230493790147	Neolamprologus crassus	u	n
667	FISH20210205_c2_r0_Neolamprologus-crassus_su	1970-01-03 03:30:00	4.218848517216632	224.49983381342787	0.053124307555949477	0.6442499446044759	0.02506697594581035	0.8142704559781304	Neolamprologus crassus	u	n
668	FISH20210205_c2_r0_Neolamprologus-crassus_su	1970-01-03 04:00:00	5.458917653491823	254.5003046922608	0.06902664672317323	0.644784222480749	0.032724065792136534	0.7931393996081666	Neolamprologus crassus	u	n
669	FISH20210205_c2_r0_Neolamprologus-crassus_su	1970-01-03 04:30:00	4.763984873575553	284.4999723007036	0.04897235610215501	0.8068251066422912	0.038520906033542544	0.7914589756241773	Neolamprologus crassus	u	n
670	FISH20210205_c2_r0_Neolamprologus-crassus_su	1970-01-03 05:00:00	7.915535671625031	314.49952911196056	0.11650324081768323	0.561797130352889	0.057721991478316546	0.742367126045488	Neolamprologus crassus	u	n
671	FISH20210205_c2_r0_Neolamprologus-crassus_su	1970-01-03 05:30:00	5.646378282224492	344.5001107910481	0.06276312873919787	0.6922224684245513	0.04103968625579302	0.7875072250364147	Neolamprologus crassus	u	n
672	FISH20210205_c2_r0_Neolamprologus-crassus_su	1970-01-03 06:00:00	14.344655807719544	374.5005262866323	0.2039776189684782	0.4473436374716082	0.09058474700400357	0.5594676817514657	Neolamprologus crassus	u	n
673	FISH20210205_c2_r0_Neolamprologus-crassus_su	1970-01-03 06:30:00	2.300655318725072	404.5001938950751	0.01506841726220154	0.886876073347737	0.019514399765753962	0.8158483371596105	Neolamprologus crassus	u	n
674	FISH20210205_c2_r0_Neolamprologus-crassus_su	1970-01-03 07:00:00	19.470147891101586	434.4998061049249	0.3624729931859731	0.19832696249515264	0.19700130489821532	0.6615480060777409	Neolamprologus crassus	u	d
675	FISH20210205_c2_r0_Neolamprologus-crassus_su	1970-01-03 07:30:00	18.22106336027961	464.4994737133677	0.33743282920613815	0.043044706664450726	0.13735347124110175	0.7443203669727168	Neolamprologus crassus	u	d
676	FISH20210205_c2_r0_Neolamprologus-crassus_su	1970-01-03 08:00:00	14.588921082856105	494.4998892089519	0.2887768668291602	0.15532904941280745	0.16487454310458924	0.7972308007424954	Neolamprologus crassus	u	d
677	FISH20210205_c2_r0_Neolamprologus-crassus_su	1970-01-03 08:30:00	7.129530548082089	524.5004154894466	0.11478588443853525	0.4393662400975015	0.07621632641348201	0.817268217275503	Neolamprologus crassus	u	d
678	FISH20210205_c2_r0_Neolamprologus-crassus_su	1970-01-03 09:00:00	6.657885653905934	554.5004432132964	0.10204986149584487	0.5596675900277008	0.05023718447768866	0.829733163454117	Neolamprologus crassus	u	d
679	FISH20210205_c2_r0_Neolamprologus-crassus_su	1970-01-03 09:30:00	7.330305961060306	584.4995845105534	0.12785995235721012	0.47188521411556145	0.06307017437336503	0.7996124198015127	Neolamprologus crassus	u	d
680	FISH20210205_c2_r0_Neolamprologus-crassus_su	1970-01-03 10:00:00	7.761184910008936	614.5001107910481	0.11671836915577222	0.47972523820075336	0.1359931903362939	0.8055128160877598	Neolamprologus crassus	u	d
681	FISH20210205_c2_r0_Neolamprologus-crassus_su	1970-01-03 10:30:00	7.731707477733917	644.5005262866323	0.12110132402636974	0.4194227466622348	0.11673524826150648	0.7759656301199191	Neolamprologus crassus	u	d
682	FISH20210205_c2_r0_Neolamprologus-crassus_su	1970-01-03 11:00:00	9.953103677113301	674.5001938950751	0.1594925488892582	0.22757741953354385	0.10142643043945333	0.2624478448588365	Neolamprologus crassus	u	d
683	FISH20210205_c2_r0_Neolamprologus-crassus_su	1970-01-03 11:30:00	9.601147502405496	704.4998061049249	0.14320536258379038	0.40607168577918124	0.07351559314127978	0.41221646721696614	Neolamprologus crassus	u	d
684	FISH20210205_c2_r0_Neolamprologus-crassus_su	1970-01-03 12:00:00	13.77239705950792	734.4994737133677	0.23461304082876294	0.15013018669325798	0.14937190278624657	0.2816360857845027	Neolamprologus crassus	u	d
685	FISH20210205_c2_r0_Neolamprologus-crassus_su	1970-01-03 12:30:00	6.164949527768416	764.4998892089519	0.0852537115001108	0.6792045202747617	0.05165555748284598	0.7683641529982417	Neolamprologus crassus	u	d
686	FISH20210205_c2_r0_Neolamprologus-crassus_su	1970-01-03 13:00:00	10.29343549460284	794.5004154894466	0.18037781840341255	0.3019223311727882	0.0616344224017152	0.6327261506194818	Neolamprologus crassus	u	d
687	FISH20210205_c2_r0_Neolamprologus-crassus_su	1970-01-03 13:30:00	2.557578020530497	824.5000276992964	0.03024763171015456	0.7453880671430946	0.02403833288318915	0.9000456583892052	Neolamprologus crassus	u	d
688	FISH20210205_c2_r0_Neolamprologus-crassus_su	1970-01-03 14:00:00	7.659647913827756	854.4996399091463	0.14087862168300924	0.33067420087529775	0.06128901932876578	0.6465958411005043	Neolamprologus crassus	u	d
689	FISH20210205_c2_r0_Neolamprologus-crassus_su	1970-01-03 14:30:00	10.188875791780685	884.5001107910481	0.16341679592288944	0.20801019277642366	0.0970830371385651	0.3089166825552931	Neolamprologus crassus	u	d
690	FISH20210205_c2_r0_Neolamprologus-crassus_su	1970-01-03 15:00:00	10.501615629116802	914.5005816852251	0.147138662677968	0.16348124757631155	0.11369462407208636	0.2414376965522717	Neolamprologus crassus	u	d
691	FISH20210205_c2_r0_Neolamprologus-crassus_su	1970-01-03 15:30:00	8.663509440980684	944.5002492936679	0.11572766051742285	0.35604675641238714	0.07910813687420246	0.3691701033119348	Neolamprologus crassus	u	d
692	FISH20210205_c2_r0_Neolamprologus-crassus_su	1970-01-03 16:00:00	7.5382821652625385	974.4998615035178	0.09866489391169464	0.31926209074289513	0.059516583520759614	0.4306298790452347	Neolamprologus crassus	u	d
693	FISH20210205_c2_r0_Neolamprologus-crassus_su	1970-01-03 16:30:00	8.317067111324254	1004.4994737133677	0.09207246135948147	0.24691152844717745	0.08383937817210303	0.27664989034084947	Neolamprologus crassus	u	d
694	FISH20210205_c2_r0_Neolamprologus-crassus_su	1970-01-03 17:00:00	11.228536219955691	1034.499944604476	0.1691779304232218	0.08165300243740306	0.13774132751898255	0.2931440449427441	Neolamprologus crassus	u	d
695	FISH20210205_c2_r0_Neolamprologus-crassus_su	1970-01-03 17:30:00	11.375859071870895	1064.5004708880394	0.17915904936014626	0.16780233782061935	0.11673439539996498	0.29429146810577717	Neolamprologus crassus	u	d
696	FISH20210205_c2_r0_Neolamprologus-crassus_su	1970-01-03 18:00:00	9.085241432126185	1094.5000276992964	0.11844219156833416	0.23721677469392277	0.07413188190691214	0.37018311382177965	Neolamprologus crassus	u	d
697	FISH20210205_c2_r0_Neolamprologus-crassus_su	1970-01-03 18:30:00	9.499425884512204	1124.499695307739	0.15422968256606281	0.1160600520746773	0.062440356340239464	0.4631306689616242	Neolamprologus crassus	u	d
698	FISH20210205_c2_r0_Neolamprologus-crassus_su	1970-01-03 19:00:00	3.776534517844607	1154.5006924824108	0.06753088471552822	0.6405739294221927	0.03291278030497658	0.8395831749749668	Neolamprologus crassus	u	n
699	FISH20210205_c2_r0_Neolamprologus-crassus_su	1970-01-03 19:30:00	4.121366804182573	1184.500637083818	0.08415046257825051	0.48246634535482796	0.021460871756603325	0.8051499433774939	Neolamprologus crassus	u	n
700	FISH20210205_c2_r0_Neolamprologus-crassus_su	1970-01-03 20:00:00	5.447281975372133	1214.5007756232687	0.1079224376731302	0.37423822714681443	0.02946816911294723	0.7858732203825997	Neolamprologus crassus	u	n
701	FISH20210205_c2_r0_Neolamprologus-crassus_su	1970-01-03 20:30:00	7.617191660660876	1244.4999169021107	0.15129355714364856	0.40357874909977287	0.04230142132068041	0.7489072598082205	Neolamprologus crassus	u	n
702	FISH20210205_c2_r0_Neolamprologus-crassus_su	1970-01-03 21:00:00	2.7314024956199177	1274.4995291119606	0.03523350506897125	0.7088803944379812	0.022522953859657215	0.7950431494327004	Neolamprologus crassus	u	n
703	FISH20210205_c2_r0_Neolamprologus-crassus_su	1970-01-03 21:30:00	4.5419608467722625	1304.5	0.06420341236428097	0.49584533569687567	0.024903104980594518	0.6998696579513454	Neolamprologus crassus	u	n
704	FISH20210205_c2_r0_Neolamprologus-crassus_su	1970-01-03 22:00:00	6.297557909929387	1334.5004708880394	0.12027034513323362	0.38706996842280206	0.04531766043756722	0.7982344290536965	Neolamprologus crassus	u	n
705	FISH20210205_c2_r0_Neolamprologus-crassus_su	1970-01-03 22:30:00	1.9462681597623728	1364.5000830978893	0.009971746717633373	0.9463741620962828	0.02773973824624637	0.862345232865174	Neolamprologus crassus	u	n
706	FISH20210205_c2_r0_Neolamprologus-crassus_su	1970-01-03 23:00:00	2.906166837020584	1394.499750706332	0.035178106476095504	0.7661071408786216	0.024620705554139092	0.8193215690770772	Neolamprologus crassus	u	n
707	FISH20210205_c2_r0_Neolamprologus-crassus_su	1970-01-03 23:30:00	4.915149939805137	1424.499362916182	0.09462079663176555	0.33023101213229183	0.03364405034639443	0.6911999026480937	Neolamprologus crassus	u	n
708	FISH20210205_c2_r0_Neolamprologus-crassus_su	1970-01-04 00:00:00	2.974168339725577	14.499833813427875	0.0469754043873255	0.6717815200531797	0.024172734848761326	0.8062017474396823	Neolamprologus crassus	u	n
709	FISH20210205_c2_r0_Neolamprologus-crassus_su	1970-01-04 00:30:00	3.7908394091626354	44.50030469226082	0.05517699850423799	0.5701623178771259	0.032317140984741456	0.8034933914696802	Neolamprologus crassus	u	n
710	FISH20210205_c2_r0_Neolamprologus-crassus_su	1970-01-04 01:00:00	3.528902717835432	74.49997230070356	0.047808985651764446	0.6701567780178384	0.03382510238086251	0.8154726387826777	Neolamprologus crassus	u	n
711	FISH20210205_c2_r0_Neolamprologus-crassus_su	1970-01-04 01:30:00	2.7822231749898334	104.49952911196056	0.03323915572544457	0.7574649603900061	0.024644185199085084	0.7393431415709054	Neolamprologus crassus	u	n
712	FISH20210205_c2_r0_Neolamprologus-crassus_su	1970-01-04 02:00:00	2.947766612159122	134.50005539552404	0.029470418790161754	0.7228561932195878	0.026986727466389956	0.8599072425569129	Neolamprologus crassus	u	n
713	FISH20210205_c2_r0_Neolamprologus-crassus_su	1970-01-04 02:30:00	3.8101664190615714	164.50052628663232	0.04936014625228519	0.5144313334441305	0.030366366854163475	0.8217705948563386	Neolamprologus crassus	u	n
714	FISH20210205_c2_r0_Neolamprologus-crassus_su	1970-01-04 03:00:00	4.307804057120884	194.50013849648218	0.0833194836851144	0.4692260816575259	0.032347639455932914	0.7766684102193326	Neolamprologus crassus	u	n
715	FISH20210205_c2_r0_Neolamprologus-crassus_su	1970-01-04 03:30:00	2.990841421072302	224.49975070633207	0.04603623067974073	0.5794138828873746	0.03075334421813627	0.8401279278048989	Neolamprologus crassus	u	n
716	FISH20210205_c2_r0_Neolamprologus-crassus_su	1970-01-04 04:00:00	2.8230189100079004	254.4994183147748	0.04819677580189463	0.7061104647941943	0.026299310264350794	0.8741700947229808	Neolamprologus crassus	u	n
717	FISH20210205_c2_r0_Neolamprologus-crassus_su	1970-01-04 04:30:00	2.678561977809282	284.4998892089519	0.024706403722579217	0.8125969421670729	0.029280628544519578	0.8305530899538034	Neolamprologus crassus	u	n
718	FISH20210205_c2_r0_Neolamprologus-crassus_su	1970-01-04 05:00:00	3.3877471038121434	314.5003600908537	0.05628497036175281	0.5465071187191846	0.027716175043845513	0.7897069951245039	Neolamprologus crassus	u	n
719	FISH20210205_c2_r0_Neolamprologus-crassus_su	1970-01-04 05:30:00	3.204475437393958	344.4999723007036	0.0407179657636696	0.5873912802614814	0.02956250235527563	0.8495441855311451	Neolamprologus crassus	u	n
720	FISH20210205_c2_r0_Neolamprologus-crassus_su	1970-01-04 06:00:00	5.141096533940835	374.4995845105534	0.08464904991413218	0.34125533211456427	0.03560145032346277	0.692468561298539	Neolamprologus crassus	u	n
721	FISH20210205_c2_r0_Neolamprologus-crassus_su	1970-01-04 06:30:00	5.284055868242966	404.5001107910481	0.10912918236206515	0.3852204741856858	0.04172891352249293	0.7854788470688331	Neolamprologus crassus	u	n
722	FISH20210205_c2_r0_Neolamprologus-crassus_su	1970-01-04 07:00:00	4.311132862973284	434.5005262866323	0.0799401695196942	0.5616309345742618	0.1627921002759981	0.8511512755681444	Neolamprologus crassus	u	d
723	FISH20210205_c2_r0_Neolamprologus-crassus_su	1970-01-04 07:30:00	6.421630663697201	464.5001938950751	0.15201373885103317	0.3544955958118664	0.10648357630050435	0.7970755781567016	Neolamprologus crassus	u	d
724	FISH20210205_c2_r0_Neolamprologus-crassus_su	1970-01-04 08:00:00	3.5028047434228227	494.4998061049249	0.05683895629051022	0.6929809982826436	0.21931413299819544	0.89548059653444	Neolamprologus crassus	u	d
725	FISH20210205_c2_r0_Neolamprologus-crassus_su	1970-01-04 08:30:00	1.8553113545329494	524.4994737133677	0.03346075009694754	0.8159104758739129	0.12521669194987978	0.9240553036750768	Neolamprologus crassus	u	d
726	FISH20210205_c2_r0_Neolamprologus-crassus_su	1970-01-04 09:00:00	8.541859282648455	554.4998892089519	0.1907821847994682	0.46975404387325503	0.2288932917336716	0.8030222933012259	Neolamprologus crassus	u	d
727	FISH20210205_c2_r0_Neolamprologus-crassus_su	1970-01-04 09:30:00	2.6655064289306605	584.5004154894466	0.05501080272561077	0.7832253060772256	0.12638301903797522	0.9124177569115605	Neolamprologus crassus	u	d
728	FISH20210205_c2_r0_Neolamprologus-crassus_su	1970-01-04 10:00:00	6.744096621749432	614.4999723007036	0.1252562184920503	0.5717134784776466	0.31631115537887194	0.8663014185815974	Neolamprologus crassus	u	d
729	FISH20210205_c2_r0_Neolamprologus-crassus_su	1970-01-04 10:30:00	22.25191607452657	644.4995845105534	0.4767048916957509	0.0	0.16992410827225393	0.6429502888530582	Neolamprologus crassus	u	d
730	FISH20210205_c2_r0_Neolamprologus-crassus_su	1970-01-04 11:00:00	19.708683715742264	674.5146691808552	0.42598857523154565	0.0	0.19045503180088685	0.5722036298558354	Neolamprologus crassus	u	d
731	FISH20210205_c2_r0_Neolamprologus-crassus_su	1970-01-04 11:30:00	20.329024747293392	704.5005262866323	0.49515262312337266	0.0	0.43135137197939827	0.4547060782563043	Neolamprologus crassus	u	d
732	FISH20210205_c2_r0_Neolamprologus-crassus_su	1970-01-04 12:00:00	18.216623902440148	734.5001938950751	0.4344911639244363	0.0	0.558988223941438	0.474012239748887	Neolamprologus crassus	u	d
733	FISH20210205_c2_r0_Neolamprologus-crassus_su	1970-01-04 12:30:00	18.25297312922002	764.4998061049249	0.4327738075452883	0.0008309788931361143	0.5055531848448603	0.5390452745000204	Neolamprologus crassus	u	d
734	FISH20210205_c2_r0_Neolamprologus-crassus_su	1970-01-04 13:00:00	15.537100193263912	794.4994183147749	0.3552711761121268	0.12708437205694975	0.2532053266540811	0.6379796115007624	Neolamprologus crassus	u	d
735	FISH20210205_c2_r0_Neolamprologus-crassus_su	1970-01-04 13:30:00	8.73576823275902	824.4998892089519	0.14818302681143364	0.4845446487923776	0.14760132082834546	0.8459196852455519	Neolamprologus crassus	u	d
736	FISH20210205_c2_r0_Neolamprologus-crassus_su	1970-01-04 14:00:00	9.466980105152711	854.5003600908537	0.1864162650268683	0.356933133898399	0.0877202190033964	0.7941819814811539	Neolamprologus crassus	u	d
737	FISH20210205_c2_r0_Neolamprologus-crassus_su	1970-01-04 14:30:00	9.767541334342354	884.4999723007036	0.1916791313500637	0.3221428175724337	0.09369817411004665	0.7218815114180316	Neolamprologus crassus	u	d
738	FISH20210205_c2_r0_Neolamprologus-crassus_su	1970-01-04 15:00:00	8.405981668972316	914.4995845105534	0.15860617140324637	0.4361531217107085	0.06396818341820569	0.7346184458564493	Neolamprologus crassus	u	d
739	FISH20210205_c2_r0_Neolamprologus-crassus_su	1970-01-04 15:30:00	8.448919863937462	944.5001107910481	0.14729669842676713	0.5036007090627077	0.06949468754417931	0.793544145509134	Neolamprologus crassus	u	d
740	FISH20210205_c2_r0_Neolamprologus-crassus_su	1970-01-04 16:00:00	11.381768069610851	974.5012742382271	0.19595567867036012	0.33196675900277006	0.0822239213179433	0.706649863643215	Neolamprologus crassus	u	d
741	FISH20210205_c2_r0_Neolamprologus-crassus_su	1970-01-04 16:30:00	7.807533957217547	1004.5001384964822	0.08110353997008476	0.6257271065314941	0.07595933358919252	0.8586446712782316	Neolamprologus crassus	u	d
742	FISH20210205_c2_r0_Neolamprologus-crassus_su	1970-01-04 17:00:00	8.426698675360754	1034.499750706332	0.11622624785330453	0.5518807822281314	0.06987358509027587	0.8109706069668156	Neolamprologus crassus	u	d
743	FISH20210205_c2_r0_Neolamprologus-crassus_su	1970-01-04 17:30:00	10.729907522603513	1064.4994183147749	0.1681347293778738	0.4369287020109689	0.08438885199827534	0.8093343086063115	Neolamprologus crassus	u	d
744	FISH20210205_c2_r0_Neolamprologus-crassus_su	1970-01-04 18:00:00	9.99910106577531	1094.499889208952	0.1441945490804343	0.3570241524484822	0.06864658457768712	0.8087372375584561	Neolamprologus crassus	u	d
745	FISH20210205_c2_r0_Neolamprologus-crassus_su	1970-01-04 18:30:00	11.187041137309736	1124.5003600908537	0.18575148191235943	0.3791479696415711	0.08156502182741748	0.7624203392161475	Neolamprologus crassus	u	d
746	FISH20210205_c2_r0_Neolamprologus-crassus_su	1970-01-04 19:00:00	7.899831734987799	1154.4999723007036	0.16120990526840617	0.39936845604121657	0.03616968777569578	0.5469573432463722	Neolamprologus crassus	u	n
747	FISH20210205_c2_r0_Neolamprologus-crassus_su	1970-01-04 19:30:00	2.7131071115546295	1184.4995291119606	0.04941554484516093	0.6507118719184533	0.023349779947262277	0.8099582783489822	Neolamprologus crassus	u	n
748	FISH20210205_c2_r0_Neolamprologus-crassus_su	1970-01-04 20:00:00	2.3755805859860724	1214.500055395524	0.03960779968978507	0.762297806337248	0.026586216992037674	0.8244967273699192	Neolamprologus crassus	u	n
749	FISH20210205_c2_r0_Neolamprologus-crassus_su	1970-01-04 20:30:00	2.083233463586204	1244.5005262866323	0.019001717356379146	0.8981773862943881	0.026096998674697423	0.855396306073486	Neolamprologus crassus	u	n
750	FISH20210205_c2_r0_Neolamprologus-crassus_su	1970-01-04 21:00:00	2.859319478113924	1274.5001384964821	0.0440972799290898	0.6722065259542408	0.02762480496645652	0.8405123360641894	Neolamprologus crassus	u	n
751	FISH20210205_c2_r0_Neolamprologus-crassus_su	1970-01-04 21:30:00	4.120673325317542	1304.499750706332	0.06409617195723229	0.7056118774583126	0.03540187334143608	0.8609924765274324	Neolamprologus crassus	u	n
752	FISH20210205_c2_r0_Neolamprologus-crassus_su	1970-01-04 22:00:00	3.936734910866163	1334.4994183147749	0.05622957176887707	0.6454490055952579	0.03604426305792472	0.725160119111213	Neolamprologus crassus	u	n
753	FISH20210205_c2_r0_Neolamprologus-crassus_su	1970-01-04 22:30:00	5.264987986824961	1364.499889208952	0.09976733879902504	0.5753933082206958	0.041506005178043585	0.7031441225316495	Neolamprologus crassus	u	n
754	FISH20210205_c2_r0_Neolamprologus-crassus_su	1970-01-04 23:00:00	6.3763208350040825	1394.500304692261	0.11345631820951747	0.6498808930253172	0.049033852147483896	0.8351477152836905	Neolamprologus crassus	u	n
755	FISH20210205_c2_r0_Neolamprologus-crassus_su	1970-01-04 23:30:00	2.0324659188624725	1424.4999723007036	0.010525732646390782	0.9357376322641405	0.027326295957330687	0.7871044959179616	Neolamprologus crassus	u	n
756	FISH20210205_c2_r0_Neolamprologus-crassus_su	1970-01-05 00:00:00	2.815945162988202	14.499529111960555	0.032297379646556976	0.6807933078499806	0.026576493132035563	0.6600647326116604	Neolamprologus crassus	u	n
757	FISH20210205_c2_r0_Neolamprologus-crassus_su	1970-01-05 00:30:00	4.222131175793772	44.50005539552404	0.06664081542211389	0.5793817859516951	0.037151430140314676	0.5451545449235632	Neolamprologus crassus	u	n
758	FISH20210205_c2_r0_Neolamprologus-crassus_su	1970-01-05 01:00:00	6.105883948871368	74.50052628663232	0.12143371558362417	0.39338540801063654	0.05299397642660699	0.5915346333536459	Neolamprologus crassus	u	n
759	FISH20210205_c2_r0_Neolamprologus-crassus_su	1970-01-05 01:30:00	2.95311286116647	104.5001384964822	0.04559304193673481	0.6880505235167027	0.02922344823321718	0.6080023703355888	Neolamprologus crassus	u	n
760	FISH20210205_c2_r0_Neolamprologus-crassus_su	1970-01-05 02:00:00	2.8062319489145087	134.49975070633207	0.03955459531327904	0.7467176333721124	0.035331640307030183	0.2780615028883919	Neolamprologus crassus	u	n
761	FISH20210205_c2_r0_Neolamprologus-crassus_su	1970-01-05 02:30:00	3.903097106914248	164.4994183147748	0.05960888593429727	0.6085535427400144	0.03534938022109248	0.6568430884895384	Neolamprologus crassus	u	n
762	FISH20210205_c2_r0_Neolamprologus-crassus_su	1970-01-05 03:00:00	6.452811032329488	194.49983381342787	0.1244183469975626	0.27514956791491246	0.05051252974898731	0.5304610432050914	Neolamprologus crassus	u	n
763	FISH20210205_c2_r0_Neolamprologus-crassus_su	1970-01-05 03:30:00	9.124336707354662	224.5003046922608	0.15971414326076117	0.2502354440197219	0.10447886343143971	0.37124942937302524	Neolamprologus crassus	u	n
764	FISH20210205_c2_r0_Neolamprologus-crassus_su	1970-01-05 04:00:00	10.205695720678316	254.49997230070358	0.19239931305744834	0.07179657636696028	0.1598525673364023	0.4661938532628765	Neolamprologus crassus	u	n
765	FISH20210205_c2_r0_Neolamprologus-crassus_su	1970-01-05 04:30:00	9.887808918649405	284.49952911196056	0.162317877125921	0.11489668162428675	0.13256522863016632	0.3826371827466293	Neolamprologus crassus	u	n
766	FISH20210205_c2_r0_Neolamprologus-crassus_su	1970-01-05 05:00:00	10.570251168893083	314.50005539552404	0.24097052958120985	0.17144914690892976	0.15467111267967923	0.4607391738251312	Neolamprologus crassus	u	n
767	FISH20210205_c2_r0_Neolamprologus-crassus_su	1970-01-05 05:30:00	10.200292558429913	344.5005262866323	0.22497368566838402	0.0777796243975403	0.1688596320814846	0.46622763281810176	Neolamprologus crassus	u	n
768	FISH20210205_c2_r0_Neolamprologus-crassus_su	1970-01-05 06:00:00	11.825275461399263	374.5001384964822	0.2941111295773087	0.13157165807988477	0.23687631984223786	0.4870478948749075	Neolamprologus crassus	u	n
769	FISH20210205_c2_r0_Neolamprologus-crassus_su	1970-01-05 06:30:00	11.805367386251875	404.49975070633207	0.27095451775524904	0.05755913799789485	0.17551427315918253	0.533272759910663	Neolamprologus crassus	u	n
770	FISH20210205_c2_r0_Neolamprologus-crassus_su	1970-01-05 07:00:00	4.396916940150337	434.49936291618195	0.08719738518641626	0.5596919838236109	0.07311115238851155	0.7486326114671968	Neolamprologus crassus	u	d
771	FISH20210205_c2_r0_Neolamprologus-crassus_su	1970-01-05 07:30:00	2.8257030309680338	464.49983381342787	0.04049412807445158	0.8257256813649457	0.022074608643105204	0.9105800277282096	Neolamprologus crassus	u	d
772	FISH20210205_c2_r0_Neolamprologus-crassus_su	1970-01-05 08:00:00	1.2104361147228773	494.50030469226084	0.006537033959337433	0.9410004985873359	0.019237229753948707	0.9186222182067024	Neolamprologus crassus	u	d
773	FISH20210205_c2_r0_Neolamprologus-crassus_su	1970-01-05 08:30:00	1.318141185370209	524.4999723007036	0.010193341089136335	0.9002825328236663	0.01548980579308	0.9154546030964432	Neolamprologus crassus	u	d
774	FISH20210205_c2_r0_Neolamprologus-crassus_su	1970-01-05 09:00:00	1.577454932635593	554.4995291119606	0.02143925544291175	0.8867652761619855	0.1268422552506574	0.9149617770423406	Neolamprologus crassus	u	d
775	FISH20210205_c2_r0_Neolamprologus-crassus_su	1970-01-05 09:30:00	1.6266739890767958	584.500055395524	0.033514292045202745	0.7947595834256592	0.026298670735000425	0.8459364619769061	Neolamprologus crassus	u	d
776	FISH20210205_c2_r0_Neolamprologus-crassus_su	1970-01-05 10:00:00	1.3448866042764125	614.5005262866323	0.023599800565065648	0.8233892859121378	0.09001614635235156	0.9152999165026612	Neolamprologus crassus	u	d
777	FISH20210205_c2_r0_Neolamprologus-crassus_su	1970-01-05 10:30:00	0.7561133749765466	644.5000830978893	0.010470334053515041	0.9274832419256551	0.06534554874068324	0.9191011723145309	Neolamprologus crassus	u	d
778	FISH20210205_c2_r0_Neolamprologus-crassus_su	1970-01-05 11:00:00	1.3836048066719282	674.4997507063321	0.010968921389396709	0.9292559968976788	0.19085619343084825	0.9339920479507781	Neolamprologus crassus	u	d
779	FISH20210205_c2_r0_Neolamprologus-crassus_su	1970-01-05 11:30:00	2.2329074547037635	704.4993629161819	0.026258933023101214	0.8723616420142928	0.1773538158468308	0.9333617905739873	Neolamprologus crassus	u	d
780	FISH20210205_c2_r0_Neolamprologus-crassus_su	1970-01-05 12:00:00	0.4995878161223453	734.4998338134279	0.004542432971415909	0.9629957899401729	0.05039027107548189	0.9205097438513721	Neolamprologus crassus	u	d
781	FISH20210205_c2_r0_Neolamprologus-crassus_su	1970-01-05 12:30:00	0.22608413121638307	764.5003046922608	0.0004985873358816686	1.0	0.0565873916405176	0.930306849263616	Neolamprologus crassus	u	d
782	FISH20210205_c2_r0_Neolamprologus-crassus_su	1970-01-05 13:00:00	0.9886201903176808	794.4999723007036	0.0029361254224142706	1.0	0.2849063983400757	0.955204854511536	Neolamprologus crassus	u	d
783	FISH20210205_c2_r0_Neolamprologus-crassus_su	1970-01-05 13:30:00	0.383067485290951	824.4995291119606	0.0009971746717633372	1.0	0.07702547781104863	0.9221086444781266	Neolamprologus crassus	u	d
784	FISH20210205_c2_r0_Neolamprologus-crassus_su	1970-01-05 14:00:00	0.4166503283096263	854.5	0.0007201418125415466	1.0	0.0682543179409733	0.9211808650977267	Neolamprologus crassus	u	d
785	FISH20210205_c2_r0_Neolamprologus-crassus_su	1970-01-05 14:30:00	0.12346671882460604	884.5004708880394	0.00022159437150296381	1.0	0.02245497805153246	0.9091263780871404	Neolamprologus crassus	u	d
786	FISH20210205_c2_r0_Neolamprologus-crassus_su	1970-01-05 15:00:00	0.17597994237089754	914.5000830978893	0.0004985873358816686	1.0	0.021267797362822683	0.9036403886834969	Neolamprologus crassus	u	d
787	FISH20210205_c2_r0_Neolamprologus-crassus_su	1970-01-05 15:30:00	0.5018653820498713	944.4997507063321	0.0031577197939172347	0.9686443964323306	0.02218242634930777	0.9049151888060419	Neolamprologus crassus	u	d
788	FISH20210205_c2_r0_Neolamprologus-crassus_su	1970-01-05 16:00:00	0.13088282140520835	974.4993629161819	0.0	1.0	0.02169784076968079	0.9084097463443912	Neolamprologus crassus	u	d
789	FISH20210205_c2_r0_Neolamprologus-crassus_su	1970-01-05 16:30:00	0.3326883287046481	1004.4998338134279	0.00044316419233325947	1.0	0.022217313107884887	0.912187240041767	Neolamprologus crassus	u	d
790	FISH20210205_c2_r0_Neolamprologus-crassus_su	1970-01-05 17:00:00	0.37367000936010647	1034.500249293668	0.0021051465292781565	1.0	0.02125059522012247	0.9025737720459023	Neolamprologus crassus	u	d
791	FISH20210205_c2_r0_Neolamprologus-crassus_su	1970-01-05 17:30:00	0.03902575219638635	1064.4999169021107	0.0	1.0	0.018880683586480068	0.8953681326440939	Neolamprologus crassus	u	d
792	FISH20210205_c2_r0_Neolamprologus-crassus_su	1970-01-05 18:00:00	0.21573611811924578	1094.4995291119606	0.00033239155725444574	1.0	0.12162833987742894	0.9239105265346649	Neolamprologus crassus	u	d
793	FISH20210205_c2_r0_Neolamprologus-crassus_su	1970-01-05 18:30:00	0.4805798154701748	1124.5	0.003323731442499446	0.9684245512962553	0.22821165806232685	0.9467233570370804	Neolamprologus crassus	u	d
794	FISH20210205_c2_r0_Neolamprologus-crassus_su	1970-01-05 19:00:00	0.26476145424278574	1154.5004708880394	0.0034901113511716804	0.966650047088804	0.012628470232010497	0.8340291952372771	Neolamprologus crassus	u	n
795	FISH20210205_c2_r0_Neolamprologus-crassus_su	1970-01-05 19:30:00	0.1910780881832019	1184.5000276992964	0.002437538086532602	0.9699185640684727	0.013488930684328044	0.8295740205191795	Neolamprologus crassus	u	n
796	FISH20210205_c2_r0_Neolamprologus-crassus_su	1970-01-05 20:00:00	0.19393601405792651	1214.499695307739	0.0033793141654201984	0.9675364245748158	0.016161262194209224	0.8444367325238267	Neolamprologus crassus	u	n
797	FISH20210205_c2_r0_Neolamprologus-crassus_su	1970-01-05 20:30:00	0.6907879726752965	1244.5001661865722	0.004874806115665854	1.0	0.01631787006263204	0.7691586235605233	Neolamprologus crassus	u	n
798	FISH20210205_c2_r0_Neolamprologus-crassus_su	1970-01-05 21:00:00	0.39331917539428934	1274.500637083818	0.003988698687053349	0.9684228020608276	0.016911452765454006	0.821605935719548	Neolamprologus crassus	u	n
799	FISH20210205_c2_r0_Neolamprologus-crassus_su	1970-01-05 21:30:00	0.44671128331786963	1304.500249293668	0.0032685169796687163	0.9676472217605673	0.01535918849539721	0.8455886280038685	Neolamprologus crassus	u	n
800	FISH20210205_c2_r0_Neolamprologus-crassus_su	1970-01-05 22:00:00	1.2904322017382903	1334.4999169021107	0.014126641183313944	0.9000609384521633	0.017433224873500852	0.7888752889443545	Neolamprologus crassus	u	n
801	FISH20210205_c2_r0_Neolamprologus-crassus_su	1970-01-05 22:30:00	0.1987673373519142	1364.4994737133677	0.0016065591933964877	1.0	0.015536746206095036	0.8556428601225526	Neolamprologus crassus	u	n
802	FISH20210205_c2_r0_Neolamprologus-crassus_su	1970-01-05 23:00:00	0.8695724671276411	1394.499944604476	0.013682694438289386	0.9287613560824285	0.016460994593299968	0.8393999779563142	Neolamprologus crassus	u	n
803	FISH20210205_c2_r0_Neolamprologus-crassus_su	1970-01-05 23:30:00	0.7738381385864382	1424.5004708880394	0.012575480582793197	0.8993407567447786	0.017475424293805008	0.8500503892450355	Neolamprologus crassus	u	n
804	FISH20210205_c2_r0_Neolamprologus-crassus_su	1970-01-06 00:00:00	1.9446031239725592	14.500027699296439	0.022990416043432497	0.7861614314996399	0.017929501416135613	0.6258688386938442	Neolamprologus crassus	u	n
805	FISH20210205_c2_r0_Neolamprologus-crassus_su	1970-01-06 00:30:00	3.783509605717117	44.49969530773918	0.057503739405019114	0.5890532380477536	0.024274025889481948	0.47132563860723875	Neolamprologus crassus	u	n
806	FISH20210205_c2_r0_Neolamprologus-crassus_su	1970-01-06 01:00:00	2.9024205112152646	74.50011079104809	0.053179703079991134	0.6270773321515621	0.026240642501182923	0.5829024613648307	Neolamprologus crassus	u	n
807	FISH20210205_c2_r0_Neolamprologus-crassus_su	1970-01-06 01:30:00	2.7764093574411666	104.5005816852252	0.046590216608498145	0.6471663619744058	0.023434196179379998	0.6968284799744346	Neolamprologus crassus	u	n
808	FISH20210205_c2_r0_Neolamprologus-crassus_su	1970-01-06 02:00:00	3.477185097757081	134.50024929366793	0.06320979447122044	0.5368677635588056	0.02597107109877698	0.6150676377866605	Neolamprologus crassus	u	n
809	FISH20210205_c2_r0_Neolamprologus-crassus_su	1970-01-06 02:30:00	1.5470247836610909	164.49986150351782	0.01445903274056839	0.8745221871364467	0.026218407657271403	0.8403555344266893	Neolamprologus crassus	u	n
810	FISH20210205_c2_r0_Neolamprologus-crassus_su	1970-01-06 03:00:00	2.809782766268582	194.49947371336768	0.03861281923439144	0.6833416431222646	0.02280884569302848	0.5515505915839761	Neolamprologus crassus	u	n
811	FISH20210205_c2_r0_Neolamprologus-crassus_su	1970-01-06 03:30:00	2.2363492326046948	224.49994460447596	0.029415023266120097	0.7279525814314204	0.0169444078457759	0.38043225285514737	Neolamprologus crassus	u	n
812	FISH20210205_c2_r0_Neolamprologus-crassus_su	1970-01-06 04:00:00	1.7552574443261817	254.50041548944657	0.03545509944047421	0.7357487119827156	0.017279066445554665	0.34785502296756604	Neolamprologus crassus	u	n
813	FISH20210205_c2_r0_Neolamprologus-crassus_su	1970-01-06 04:30:00	1.849163486043763	284.5000276992964	0.0312448063819179	0.7176887707052241	0.018614564359307733	0.4061485428630306	Neolamprologus crassus	u	n
814	FISH20210205_c2_r0_Neolamprologus-crassus_su	1970-01-06 05:00:00	1.6625396383652584	314.4996399091463	0.023433604786438425	0.7815633482909534	0.018621271535943014	0.3996419435298234	Neolamprologus crassus	u	n
815	FISH20210205_c2_r0_Neolamprologus-crassus_su	1970-01-06 05:30:00	1.560864214997409	344.5001107910481	0.026202082871703967	0.79010635940616	0.0140477454636354	0.23704336815829322	Neolamprologus crassus	u	n
816	FISH20210205_c2_r0_Neolamprologus-crassus_su	1970-01-06 06:00:00	2.0427126132271303	374.5005816852252	0.039056007977397375	0.745498864328846	0.016455383085506446	0.39512631082508326	Neolamprologus crassus	u	n
817	FISH20210205_c2_r0_Neolamprologus-crassus_su	1970-01-06 06:30:00	1.375734612003555	404.5001938950751	0.030524624674533266	0.7851642568278766	0.01642758700818503	0.8321483982605472	Neolamprologus crassus	u	n
818	FISH20210205_c2_r0_Neolamprologus-crassus_su	1970-01-06 07:00:00	1.2700523177537069	434.4998061049249	0.026979114730485847	0.840452052517866	0.023678460571579605	0.8546960936756047	Neolamprologus crassus	u	d
819	FISH20210205_c2_r0_Neolamprologus-crassus_su	1970-01-06 07:30:00	1.152111883467332	464.4994737133677	0.023544401972189908	0.820785552046978	0.022170065815959927	0.8921757153513561	Neolamprologus crassus	u	d
820	FISH20210205_c2_r0_Neolamprologus-crassus_su	1970-01-06 08:00:00	1.102590306710984	494.4998892089519	0.025094172390870816	0.7942056281852427	0.02297448810541425	0.6813351367253395	Neolamprologus crassus	u	d
821	FISH20210205_c2_r0_Neolamprologus-crassus_su	1970-01-06 08:30:00	1.4590939616961769	524.5004154894466	0.03739405019112515	0.7341975513821949	0.016848844930792122	0.35001291290909287	Neolamprologus crassus	u	d
822	FISH20210205_c2_r0_Neolamprologus-crassus_su	1970-01-06 09:00:00	0.9894784309881827	554.5000276992964	0.02371059775081713	0.8477092681845881	0.030285466892482682	0.3938124399867073	Neolamprologus crassus	u	d
823	FISH20210205_c2_r0_Neolamprologus-crassus_su	1970-01-06 09:30:00	0.18561449375627537	584.4990581717451	0.002714681440443213	0.9675346260387812	0.03020140266572684	0.5304839845219297	Neolamprologus crassus	u	d
824	FISH20210205_c2_r0_Neolamprologus-crassus_su	1970-01-06 10:00:00	0.6766255578691898	614.5001107910481	0.014624418346997563	0.921726124529138	0.014635883274088053	0.6097617804575246	Neolamprologus crassus	u	d
825	FISH20210205_c2_r0_Neolamprologus-crassus_su	1970-01-06 10:30:00	2.409756779284467	644.5005262866323	0.04913855188078223	0.6885491108525843	0.16615677614409896	0.4453681217109496	Neolamprologus crassus	u	d
826	FISH20210205_c2_r0_Neolamprologus-crassus_su	1970-01-06 11:00:00	1.4517893999646985	674.5001938950751	0.03401473602570495	0.8077668827211789	0.04730339818640048	0.3201979720289048	Neolamprologus crassus	u	d
827	FISH20210205_c2_r0_Neolamprologus-crassus_su	1970-01-06 11:30:00	1.1891237654571079	704.4992797783933	0.026426592797783935	0.7900831024930748	0.0556349193728816	0.2514639366355001	Neolamprologus crassus	u	d
828	FISH20210205_c2_r0_Neolamprologus-crassus_su	1970-01-06 12:00:00	1.117534288546964	734.4994183147749	0.02830868095950363	0.8349675918231677	0.03607126290338367	0.23233623040996626	Neolamprologus crassus	u	d
829	FISH20210205_c2_r0_Neolamprologus-crassus_su	1970-01-06 12:30:00	1.1503514139192437	764.4998892089519	0.020884112563704853	0.8532572568136495	0.17246766455605148	0.4043868737481945	Neolamprologus crassus	u	d
830	FISH20210205_c2_r0_Neolamprologus-crassus_su	1970-01-06 13:00:00	1.6987121918879664	794.5003600908537	0.031023212010414934	0.7860506343138884	0.04833680272667621	0.5572187476195011	Neolamprologus crassus	u	d
831	FISH20210205_c2_r0_Neolamprologus-crassus_su	1970-01-06 13:30:00	1.8738602471848638	824.4999723007036	0.017118165198603954	0.891584953742175	0.21485968906215996	0.7702379016964892	Neolamprologus crassus	u	d
832	FISH20210205_c2_r0_Neolamprologus-crassus_su	1970-01-06 14:00:00	1.1349232990303797	854.4995845105534	0.02033128358539693	0.8621129023322808	0.23207525011256389	0.5778363323362077	Neolamprologus crassus	u	d
833	FISH20210205_c2_r0_Neolamprologus-crassus_su	1970-01-06 14:30:00	0.886940345832879	884.4986979888082	0.0167876336639149	0.9218793284946535	0.16557189324296115	0.7232294190757522	Neolamprologus crassus	u	d
834	FISH20210205_c2_r0_Neolamprologus-crassus_su	1970-01-06 15:00:00	1.488878974575377	914.5005262866323	0.02265802448617805	0.826768600077558	0.43963405255960003	0.7487584667773934	Neolamprologus crassus	u	d
835	FISH20210205_c2_r0_Neolamprologus-crassus_su	1970-01-06 15:30:00	1.3102767031265758	944.5001938950751	0.02886266688826104	0.8736358096504349	0.3632065268248464	0.6723124910232122	Neolamprologus crassus	u	d
836	FISH20210205_c2_r0_Neolamprologus-crassus_su	1970-01-06 16:00:00	4.625160026838164	974.4997507063321	0.06088305357043931	0.6777463852418149	0.4237060728193546	0.8011447851820097	Neolamprologus crassus	u	d
837	FISH20210205_c2_r0_Neolamprologus-crassus_su	1970-01-06 16:30:00	3.9062599174246935	1004.4994183147749	0.06509334662899563	0.6966927040053182	0.4169955394819521	0.7922913518949384	Neolamprologus crassus	u	d
838	FISH20210205_c2_r0_Neolamprologus-crassus_su	1970-01-06 17:00:00	1.4657402811593596	1034.499889208952	0.012131619765122979	0.9001772656769333	0.5442828523584315	0.8803925216962264	Neolamprologus crassus	u	d
839	FISH20210205_c2_r0_Neolamprologus-crassus_su	1970-01-06 17:30:00	2.743537741104016	1064.498947251773	0.03313386524822695	0.8242464539007093	0.4497938925016707	0.6703320469513889	Neolamprologus crassus	u	d
840	FISH20210205_c2_r0_Neolamprologus-crassus_su	1970-01-06 18:00:00	3.1541171554915675	1094.4999723007036	0.04276771370007202	0.796410171181652	0.48756419800681483	0.8031558108753044	Neolamprologus crassus	u	d
841	FISH20210205_c2_r0_Neolamprologus-crassus_su	1970-01-06 18:30:00	2.836235427236222	1124.4995291119606	0.05794692814802504	0.7530884715528225	0.5142009691987531	0.8694933272513639	Neolamprologus crassus	u	d
842	FISH20210205_c2_r0_Neolamprologus-crassus_su	1970-01-06 19:00:00	2.062585691683919	1154.500055395524	0.0413804564591181	0.7421892311101264	0.0644678922936156	0.28017122235483677	Neolamprologus crassus	u	n
843	FISH20210205_c2_r0_Neolamprologus-crassus_su	1970-01-06 19:30:00	3.129927796726136	1184.5005262866323	0.07151958340258158	0.5363691762229239	0.01980111153140538	0.516563266696122	Neolamprologus crassus	u	n
844	FISH20210205_c2_r0_Neolamprologus-crassus_su	1970-01-06 20:00:00	3.9563079940079926	1214.5000830978893	0.0854800288072683	0.5390283086809595	0.03539481273646058	0.4874372417684604	Neolamprologus crassus	u	n
845	FISH20210205_c2_r0_Neolamprologus-crassus_su	1970-01-06 20:30:00	1.628112239188043	1244.499750706332	0.035011910697468285	0.7862168300925156	0.023872036365178782	0.8112984611552535	Neolamprologus crassus	u	n
846	FISH20210205_c2_r0_Neolamprologus-crassus_su	1970-01-06 21:00:00	1.3991258109969444	1274.499362916182	0.029693645781397153	0.8037227854412498	0.013960147342911886	0.43925128398973445	Neolamprologus crassus	u	n
847	FISH20210205_c2_r0_Neolamprologus-crassus_su	1970-01-06 21:30:00	2.2177530912904664	1304.4998338134278	0.04564591181032573	0.6568801240859738	0.022465690415927105	0.30547459889560274	Neolamprologus crassus	u	n
848	FISH20210205_c2_r0_Neolamprologus-crassus_su	1970-01-06 22:00:00	2.6896668973172306	1334.500249293668	0.06902664672317323	0.6007977397374107	0.028973382747749098	0.2897878330879268	Neolamprologus crassus	u	n
849	FISH20210205_c2_r0_Neolamprologus-crassus_su	1970-01-06 22:30:00	3.8472813608258214	1364.4999169021107	0.09273724447399036	0.6235111628164645	0.044631495890782275	0.4509180256159545	Neolamprologus crassus	u	n
850	FISH20210205_c2_r0_Neolamprologus-crassus_su	1970-01-06 23:00:00	3.8113217381881572	1394.4995291119606	0.08431665835687774	0.4788100382250291	0.039850430483831495	0.3203146103267266	Neolamprologus crassus	u	n
851	FISH20210205_c2_r0_Neolamprologus-crassus_su	1970-01-06 23:30:00	3.635060515989158	1424.5	0.07976955461998671	0.6362175936184357	0.04427737223874389	0.3980728202440132	Neolamprologus crassus	u	n
852	FISH20210205_c2_r0_Neolamprologus-crassus_su	1970-01-07 00:00:00	4.18204621775368	14.500470888039445	0.09578416708215612	0.5666722065259543	0.04093078105828879	0.33653960239332403	Neolamprologus crassus	u	n
853	FISH20210205_c2_r0_Neolamprologus-crassus_su	1970-01-07 00:30:00	7.754460442200346	44.50002769929644	0.18763503407013463	0.2986538141931195	0.0753104350710778	0.2883027482992012	Neolamprologus crassus	u	n
854	FISH20210205_c2_r0_Neolamprologus-crassus_su	1970-01-07 01:00:00	8.673471486067545	74.49969530773919	0.18929699185640686	0.3857404021937843	0.08150277050777464	0.3197354270395131	Neolamprologus crassus	u	n
855	FISH20210205_c2_r0_Neolamprologus-crassus_su	1970-01-07 01:30:00	3.3717630570209507	104.50016618657213	0.0573897629071571	0.5701861289607799	0.028984982360791698	0.2367031870936952	Neolamprologus crassus	u	n
856	FISH20210205_c2_r0_Neolamprologus-crassus_su	1970-01-07 02:00:00	10.905244599041115	134.5005816852252	0.24419699739626613	0.22015400808819455	0.08941852728849871	0.45457725780877684	Neolamprologus crassus	u	n
857	FISH20210205_c2_r0_Neolamprologus-crassus_su	1970-01-07 02:30:00	4.55834685204264	164.50024929366793	0.06736468893690101	0.7231178328070467	0.03871998167083746	0.22076011808059245	Neolamprologus crassus	u	n
858	FISH20210205_c2_r0_Neolamprologus-crassus_su	1970-01-07 03:00:00	6.904449477525565	194.49986150351782	0.13123926652263032	0.6223477923660738	0.07526308273700254	0.3101531019561595	Neolamprologus crassus	u	n
859	FISH20210205_c2_r0_Neolamprologus-crassus_su	1970-01-07 03:30:00	4.461817234361534	224.49947371336768	0.06487175225749266	0.5569220541798239	0.04021311161864352	0.25473470086262595	Neolamprologus crassus	u	n
860	FISH20210205_c2_r0_Neolamprologus-crassus_su	1970-01-07 04:00:00	9.272338767162303	254.49994460447596	0.1750498559716375	0.23792377575891868	0.09168748803106042	0.29581263516078327	Neolamprologus crassus	u	n
861	FISH20210205_c2_r0_Neolamprologus-crassus_su	1970-01-07 04:30:00	14.16743984087948	284.5004154894466	0.2935017450556756	0.10847044485070079	0.1361314318336902	0.28626673955972326	Neolamprologus crassus	u	n
862	FISH20210205_c2_r0_Neolamprologus-crassus_su	1970-01-07 05:00:00	32.338580407070985	314.5000276992964	0.5220763392609827	0.10991080826547006	0.2657699849080332	0.2558173490625637	Neolamprologus crassus	u	n
863	FISH20210205_c2_r0_Neolamprologus-crassus_su	1970-01-07 05:30:00	13.622267434552507	344.4996399091463	0.20514098941886877	0.40884161542296826	0.1319986621430019	0.15512880062121498	Neolamprologus crassus	u	n
864	FISH20210205_c2_r0_Neolamprologus-crassus_su	1970-01-07 06:00:00	12.032167222170363	374.5001107910481	0.18812319964546864	0.39369598936405936	0.11013326355396426	0.1815692701628516	Neolamprologus crassus	u	n
865	FISH20210205_c2_r0_Neolamprologus-crassus_su	1970-01-07 06:30:00	7.955375913089771	404.5005816852252	0.1502963824718852	0.25317156944213615	0.08601257168499703	0.22107297866889833	Neolamprologus crassus	u	n
866	FISH20210205_c2_r0_Neolamprologus-crassus_su	1970-01-07 07:00:00	6.7608555024358035	434.50024929366793	0.15467287130906876	0.40651487452218715	0.04335462126622037	0.7000653080698884	Neolamprologus crassus	u	d
867	FISH20210205_c2_r0_Neolamprologus-crassus_su	1970-01-07 07:30:00	3.061026659112031	464.4998061049249	0.059331892969918566	0.4842944989197274	0.02258532950005221	0.868385880401785	Neolamprologus crassus	u	d
868	FISH20210205_c2_r0_Neolamprologus-crassus_su	1970-01-07 08:00:00	4.342153249405475	494.4994737133677	0.04271231510719628	0.7035621295219101	0.024034215775263566	0.8678051077501966	Neolamprologus crassus	u	d
869	FISH20210205_c2_r0_Neolamprologus-crassus_su	1970-01-07 08:30:00	3.06183242947664	524.4998892089519	0.0566142255705739	0.7147684467095059	0.024904925238602008	0.8635228740572229	Neolamprologus crassus	u	d
870	FISH20210205_c2_r0_Neolamprologus-crassus_su	1970-01-07 09:00:00	1.9061253550278694	554.5004154894466	0.036396875519361806	0.7517589053238047	0.06834807662853828	0.8578898332416318	Neolamprologus crassus	u	d
871	FISH20210205_c2_r0_Neolamprologus-crassus_su	1970-01-07 09:30:00	1.537205660801222	584.5000276992964	0.030081435931527338	0.7863830258711428	0.07308613314373202	0.6311049389549179	Neolamprologus crassus	u	d
872	FISH20210205_c2_r0_Neolamprologus-crassus_su	1970-01-07 10:00:00	1.3604663487402335	614.4995845105534	0.0266467231732314	0.7642235887208465	0.04600069655337785	0.39928403892487974	Neolamprologus crassus	u	d
873	FISH20210205_c2_r0_Neolamprologus-crassus_su	1970-01-07 10:30:00	1.9792994130953092	643.9789479961833	0.04317748091603053	0.6830271946564885	0.050932989439725976	0.6934272667086897	Neolamprologus crassus	u	d
874	FISH20210205_c2_r0_Neolamprologus-crassus_su	1970-01-07 11:00:00	1.2090705855071602	674.4999723007036	0.02371059775081713	0.736524292282976	0.03280223317275369	0.41723635986462787	Neolamprologus crassus	u	d
875	FISH20210205_c2_r0_Neolamprologus-crassus_su	1970-01-07 11:30:00	1.1550271761513846	704.4995291119606	0.022602625893302312	0.8641072516758075	0.2215277079911488	0.4598554242764438	Neolamprologus crassus	u	d
876	FISH20210205_c2_r0_Neolamprologus-crassus_su	1970-01-07 12:00:00	1.2108464841029116	734.500055395524	0.022767560381121207	0.7566474628849988	0.029879469546940852	0.5360495978287472	Neolamprologus crassus	u	d
877	FISH20210205_c2_r0_Neolamprologus-crassus_su	1970-01-07 12:30:00	1.5536768526232125	764.5005262866323	0.03750484737687663	0.7464406404077336	0.04400301014986518	0.23567298182093324	Neolamprologus crassus	u	d
878	FISH20210205_c2_r0_Neolamprologus-crassus_su	1970-01-07 13:00:00	1.8809401501438217	794.5000830978893	0.03866821782726719	0.7202371059775081	0.02534491749746551	0.7953697612894075	Neolamprologus crassus	u	d
879	FISH20210205_c2_r0_Neolamprologus-crassus_su	1970-01-07 13:30:00	1.9343568696949387	824.4997507063321	0.03589828818348014	0.6884937122597086	0.04178050438588486	0.5960011072380325	Neolamprologus crassus	u	d
880	FISH20210205_c2_r0_Neolamprologus-crassus_su	1970-01-07 14:00:00	1.2405390219488452	854.4993629161819	0.023932192122320093	0.8185696083319484	0.026170998600829325	0.5978912310421718	Neolamprologus crassus	u	d
881	FISH20210205_c2_r0_Neolamprologus-crassus_su	1970-01-07 14:30:00	2.299608693192438	884.4998338134279	0.03113228451141148	0.7617992466208731	0.06038138296074472	0.868766933175748	Neolamprologus crassus	u	d
882	FISH20210205_c2_r0_Neolamprologus-crassus_su	1970-01-07 15:00:00	3.3824777077949997	914.5002492936679	0.06287740291396599	0.627444462910642	0.042574457186746545	0.7314978285733358	Neolamprologus crassus	u	d
883	FISH20210205_c2_r0_Neolamprologus-crassus_su	1970-01-07 15:30:00	3.939505052237398	944.4988364361702	0.0641622340425532	0.5406139184397163	0.04516595785458231	0.6372169462936463	Neolamprologus crassus	u	d
884	FISH20210205_c2_r0_Neolamprologus-crassus_su	1970-01-07 16:00:00	1.4207720869928322	974.4995291119606	0.031189407789042157	0.7416209628275442	0.04038436609900856	0.32223929023320685	Neolamprologus crassus	u	d
885	FISH20210205_c2_r0_Neolamprologus-crassus_su	1970-01-07 16:30:00	3.3375515168358665	1004.5	0.059494792820740085	0.6358298249501441	0.03460597288444694	0.7302663970018377	Neolamprologus crassus	u	d
886	FISH20210205_c2_r0_Neolamprologus-crassus_su	1970-01-07 17:00:00	3.727771518415051	1034.5004708880394	0.06858345798016731	0.5758683729433273	0.03981613014842621	0.7518999248039206	Neolamprologus crassus	u	d
887	FISH20210205_c2_r0_Neolamprologus-crassus_su	1970-01-07 17:30:00	2.7512148338614013	1064.5000276992964	0.041881336214060164	0.6835632374937677	0.10717674779163314	0.5761429006311697	Neolamprologus crassus	u	d
888	FISH20210205_c2_r0_Neolamprologus-crassus_su	1970-01-07 18:00:00	4.10731619709037	1094.499695307739	0.07783502299041604	0.4291728990083652	0.06019165264364606	0.6159126954613193	Neolamprologus crassus	u	d
889	FISH20210205_c2_r0_Neolamprologus-crassus_su	1970-01-07 18:30:00	2.425262332190476	1124.5001661865722	0.04531353866607578	0.638101041435852	0.041841264884602894	0.6250089480048666	Neolamprologus crassus	u	d
890	FISH20210205_c2_r0_Neolamprologus-crassus_su	1970-01-07 19:00:00	2.064335221050726	1154.5005816852251	0.034347127582959394	0.7608442745554262	0.02020188027829286	0.3322164129752634	Neolamprologus crassus	u	n
891	FISH20210205_c2_r0_Neolamprologus-crassus_su	1970-01-07 19:30:00	5.869524884757071	1184.500249293668	0.07118719184532712	0.3273502853027533	0.03869754649408412	0.44250468848169294	Neolamprologus crassus	u	n
892	FISH20210205_c2_r0_Neolamprologus-crassus_su	1970-01-07 20:00:00	6.887404000175006	1214.4998615035179	0.09257104869536313	0.37477148080438755	0.05026026893969791	0.5546138868382819	Neolamprologus crassus	u	n
893	FISH20210205_c2_r0_Neolamprologus-crassus_su	1970-01-07 20:30:00	9.745734118270708	1244.4994737133677	0.1513489557365243	0.07800121876904327	0.11102287443829738	0.4329049497569129	Neolamprologus crassus	u	n
894	FISH20210205_c2_r0_Neolamprologus-crassus_su	1970-01-07 21:00:00	9.812966789371114	1274.499944604476	0.14413915355639265	0.20751163306004874	0.1407680894376212	0.35704948838582756	Neolamprologus crassus	u	n
895	FISH20210205_c2_r0_Neolamprologus-crassus_su	1970-01-07 21:30:00	9.255624756009553	1304.5004154894466	0.12381585507728103	0.1864162650268683	0.11995094676028267	0.3824206737241876	Neolamprologus crassus	u	n
896	FISH20210205_c2_r0_Neolamprologus-crassus_su	1970-01-07 22:00:00	9.332069135303692	1334.5000276992964	0.12791535095008585	0.27477702066367515	0.16494270924855114	0.3736566914843791	Neolamprologus crassus	u	n
897	FISH20210205_c2_r0_Neolamprologus-crassus_su	1970-01-07 22:30:00	9.944307924722294	1364.4996399091463	0.1562240319095895	0.04742119550163426	0.16853455180157006	0.40882449124551945	Neolamprologus crassus	u	n
898	FISH20210205_c2_r0_Neolamprologus-crassus_su	1970-01-07 23:00:00	10.06220493006557	1394.500110791048	0.16707290050963883	0.1877908265012187	0.21209805659467545	0.38327051953271907	Neolamprologus crassus	u	n
899	FISH20210205_c2_r0_Neolamprologus-crassus_su	1970-01-07 23:30:00	11.406482543933627	1424.5005816852251	0.22475209129688106	0.046701013794249624	0.20432693091043597	0.46886142793523683	Neolamprologus crassus	u	n
900	FISH20210205_c2_r0_Neolamprologus-crassus_su	1970-01-08 00:00:00	10.794160829734638	14.500249293667942	0.18253836352556646	0.08808376267242812	0.24026131591461353	0.33957496181147173	Neolamprologus crassus	u	n
901	FISH20210205_c2_r0_Neolamprologus-crassus_su	1970-01-08 00:30:00	11.053186677975665	44.499806104924936	0.20879729654866766	0.08564622458589552	0.21800023111992295	0.39905388651189744	Neolamprologus crassus	u	n
902	FISH20210205_c2_r0_Neolamprologus-crassus_su	1970-01-08 01:00:00	10.4942281041292	74.49947371336768	0.1663619744058501	0.14115561464738796	0.22568701566443364	0.38288946821215536	Neolamprologus crassus	u	n
903	FISH20210205_c2_r0_Neolamprologus-crassus_su	1970-01-08 01:30:00	9.36726295371877	104.49988920895191	0.13477730999335255	0.11018169731885663	0.18649099517766649	0.3879362504873906	Neolamprologus crassus	u	n
904	FISH20210205_c2_r0_Neolamprologus-crassus_su	1970-01-08 02:00:00	11.624135652560119	134.50041548944657	0.24768710874743782	0.0	0.26891496382839886	0.444858216105188	Neolamprologus crassus	u	n
905	FISH20210205_c2_r0_Neolamprologus-crassus_su	1970-01-08 02:30:00	11.989256491277466	164.50002769929642	0.258766827322586	0.005539859287574096	0.2404161061005901	0.46365025622922484	Neolamprologus crassus	u	n
906	FISH20210205_c2_r0_Neolamprologus-crassus_su	1970-01-08 03:00:00	13.629569518168767	194.4996399091463	0.2640296936457814	0.03994238546340923	0.23001658699045704	0.4148775390484956	Neolamprologus crassus	u	n
907	FISH20210205_c2_r0_Neolamprologus-crassus_su	1970-01-08 03:30:00	11.39258902040569	223.75411498091603	0.22745706106870228	0.0060233778625954195	0.21842554733285072	0.3693361224221803	Neolamprologus crassus	u	n
908	FISH20210205_c2_r0_Neolamprologus-crassus_su	1970-01-08 04:00:00	10.41688993087404	254.49997230070358	0.1797684338817794	0.1408232230901335	0.2087045059945384	0.3413854543908514	Neolamprologus crassus	u	n
909	FISH20210205_c2_r0_Neolamprologus-crassus_su	1970-01-08 04:30:00	10.30499509117792	284.4995845105534	0.1797684338817794	0.12774915517145866	0.18860016445778538	0.34407121252918255	Neolamprologus crassus	u	n
910	FISH20210205_c2_r0_Neolamprologus-crassus_su	1970-01-08 05:00:00	11.278434014609488	314.50005539552404	0.20634832705517395	0.1084090405495236	0.2025193516701731	0.35421395683786233	Neolamprologus crassus	u	n
911	FISH20210205_c2_r0_Neolamprologus-crassus_su	1970-01-08 05:30:00	10.501901884532813	344.5005262866323	0.1714032463575425	0.08099274278433327	0.17980006037861757	0.3000881653574911	Neolamprologus crassus	u	n
912	FISH20210205_c2_r0_Neolamprologus-crassus_su	1970-01-08 06:00:00	10.34820653430964	374.5001384964822	0.1763891197163592	0.15594703894521078	0.16166040528875394	0.28471908189500755	Neolamprologus crassus	u	n
913	FISH20210205_c2_r0_Neolamprologus-crassus_su	1970-01-08 06:30:00	10.371790504605247	404.49975070633207	0.1793252451387735	0.09517478256052296	0.2694280483827757	0.2630722427712282	Neolamprologus crassus	u	n
914	FISH20210205_c2_r0_Neolamprologus-crassus_su	1970-01-08 07:00:00	3.7595755434258953	434.4994183147748	0.07057780732369398	0.6275552600963935	0.06650038568682722	0.6808494042933444	Neolamprologus crassus	u	d
915	FISH20210205_c2_r0_Neolamprologus-crassus_su	1970-01-08 07:30:00	1.3229896485900292	464.4998892089519	0.013073343673831155	0.920285840904055	0.021502597295774455	0.865883625168972	Neolamprologus crassus	u	d
916	FISH20210205_c2_r0_Neolamprologus-crassus_su	1970-01-08 08:00:00	2.7677773425748833	494.50030469226084	0.019611101878012297	0.8553542740014404	0.029733920474862025	0.8734114238770896	Neolamprologus crassus	u	d
917	FISH20210205_c2_r0_Neolamprologus-crassus_su	1970-01-08 08:30:00	2.928091068734914	520.038406940063	0.01332807570977918	0.9395110410094637	0.03043777447887749	0.879965932433462	Neolamprologus crassus	u	d
918	FISH20210205_c2_r1_Neolamprologus-crassus_su	1970-01-02 00:00:00	1.28451508571369	14.414718511450381	0.016579198473282444	0.8908039122137404	0.03091825704946344	0.7287109373027446	Neolamprologus crassus	u	n
919	FISH20210205_c2_r1_Neolamprologus-crassus_su	1970-01-02 00:30:00	1.5497331406106336	44.50030469226082	0.02653592598747992	0.8773475153731095	0.031086861196402478	0.723652239318397	Neolamprologus crassus	u	n
920	FISH20210205_c2_r1_Neolamprologus-crassus_su	1970-01-02 01:00:00	1.359143452171015	74.49997230070356	0.01689657082710099	0.8904769818846602	0.028290403211106152	0.6780581291071512	Neolamprologus crassus	u	n
921	FISH20210205_c2_r1_Neolamprologus-crassus_su	1970-01-02 01:30:00	1.4324734693783252	104.49952911196056	0.01972189906376378	0.8483186527062213	0.025070571712691947	0.6555592629878345	Neolamprologus crassus	u	n
922	FISH20210205_c2_r1_Neolamprologus-crassus_su	1970-01-02 02:00:00	0.9220603106603468	134.5001107910481	0.010081985375581652	0.9117549302016397	0.028802027918198986	0.7130571265823674	Neolamprologus crassus	u	n
923	FISH20210205_c2_r1_Neolamprologus-crassus_su	1970-01-02 02:30:00	1.424181728620092	164.50052628663232	0.0220486399645449	0.8447731427621739	0.02263098361668451	0.586162178419058	Neolamprologus crassus	u	n
924	FISH20210205_c2_r1_Neolamprologus-crassus_su	1970-01-02 03:00:00	0.9397714339295261	194.50019389507506	0.02038668217827267	0.8770705224087308	0.02834206300605257	0.7166737407063072	Neolamprologus crassus	u	n
925	FISH20210205_c2_r1_Neolamprologus-crassus_su	1970-01-02 03:30:00	1.4218100767011412	224.49980610492494	0.025040163979834912	0.8084870644285636	0.03147931074999186	0.6961592744441919	Neolamprologus crassus	u	n
926	FISH20210205_c2_r1_Neolamprologus-crassus_su	1970-01-02 04:00:00	1.6760834346398568	254.49947371336768	0.031521799346296606	0.7912581020442081	0.03281414251809871	0.6744357387506509	Neolamprologus crassus	u	n
927	FISH20210205_c2_r1_Neolamprologus-crassus_su	1970-01-02 04:30:00	0.7881229347108929	284.4998892089519	0.011910037668956349	0.9650454243297142	0.030368301639445667	0.7189084589257337	Neolamprologus crassus	u	n
928	FISH20210205_c2_r1_Neolamprologus-crassus_su	1970-01-02 05:00:00	0.8203515520405578	314.5004154894466	0.012409284804165975	0.8977341975513822	0.030927385400754705	0.7105469818836082	Neolamprologus crassus	u	n
929	FISH20210205_c2_r1_Neolamprologus-crassus_su	1970-01-02 05:30:00	0.6953902298749128	344.5000276992964	0.012298487618414492	0.947592931139549	0.03758299539991873	0.8058399534571491	Neolamprologus crassus	u	n
930	FISH20210205_c2_r1_Neolamprologus-crassus_su	1970-01-02 06:00:00	1.557508280766311	374.4996399091463	0.018170738463243033	0.8477092681845881	0.031529946515050776	0.6560715591739021	Neolamprologus crassus	u	n
931	FISH20210205_c2_r1_Neolamprologus-crassus_su	1970-01-02 06:30:00	1.2215865988200163	404.50016618657213	0.02226900066474629	0.8130955018834478	0.03641531239883057	0.7728804390176663	Neolamprologus crassus	u	n
932	FISH20210205_c2_r1_Neolamprologus-crassus_su	1970-01-02 07:00:00	12.619134242780692	434.50063708381805	0.2768821671929533	0.34319428286521525	0.14358264983648175	0.5821016434302597	Neolamprologus crassus	u	d
933	FISH20210205_c2_r1_Neolamprologus-crassus_su	1970-01-02 07:30:00	19.487367778881538	464.50024929366793	0.4418591767769099	0.0	0.30931600060072334	0.4719935576234878	Neolamprologus crassus	u	d
934	FISH20210205_c2_r1_Neolamprologus-crassus_su	1970-01-02 08:00:00	15.036858275080379	494.49991690211067	0.361198825549831	0.0	0.30030731511455117	0.4720642780712725	Neolamprologus crassus	u	d
935	FISH20210205_c2_r1_Neolamprologus-crassus_su	1970-01-02 08:30:00	11.441846142771203	524.4995291119606	0.2577696526508227	0.11783280704670102	0.26385165008549133	0.49925151920825406	Neolamprologus crassus	u	d
936	FISH20210205_c2_r1_Neolamprologus-crassus_su	1970-01-02 09:00:00	11.567785581418576	554.5	0.2714934633281631	0.06880124085973853	0.2503160731338588	0.486967439645063	Neolamprologus crassus	u	d
937	FISH20210205_c2_r1_Neolamprologus-crassus_su	1970-01-02 09:30:00	11.345923253221672	584.5004708880394	0.24247964101711816	0.006481635366461692	0.2398067406197018	0.5224629843614715	Neolamprologus crassus	u	d
938	FISH20210205_c2_r1_Neolamprologus-crassus_su	1970-01-02 10:00:00	11.343913175332172	614.5000830978893	0.2475209129688106	0.0407179657636696	0.25841825741519925	0.494213300722335	Neolamprologus crassus	u	d
939	FISH20210205_c2_r1_Neolamprologus-crassus_su	1970-01-02 10:30:00	12.173021646005843	644.4997507063321	0.2794305024652374	0.08376267242812033	0.30501893275509445	0.48873358380476833	Neolamprologus crassus	u	d
940	FISH20210205_c2_r1_Neolamprologus-crassus_su	1970-01-02 11:00:00	10.783752406334719	674.4994183147749	0.22918397872694032	0.12869093125034625	0.3586076339914691	0.5955033572855855	Neolamprologus crassus	u	d
941	FISH20210205_c2_r1_Neolamprologus-crassus_su	1970-01-02 11:30:00	11.816423938009914	704.4998892089519	0.25542876135608245	0.041823620651451364	0.31350067357035405	0.4874600018145393	Neolamprologus crassus	u	d
942	FISH20210205_c2_r1_Neolamprologus-crassus_su	1970-01-02 12:00:00	13.19058607374309	734.5003600908537	0.30768378483186526	0.021273059664284527	0.3548391814800724	0.4904755860146054	Neolamprologus crassus	u	d
943	FISH20210205_c2_r1_Neolamprologus-crassus_su	1970-01-02 12:30:00	21.25046727291129	764.4999723007036	0.5795246800731262	0.0049858733588166865	0.38239029893832466	0.5297278882187292	Neolamprologus crassus	u	d
944	FISH20210205_c2_r1_Neolamprologus-crassus_su	1970-01-02 13:00:00	22.198979638982347	794.4995845105534	0.6210182261370562	0.0	0.2274079962557712	0.5367578387918407	Neolamprologus crassus	u	d
945	FISH20210205_c2_r1_Neolamprologus-crassus_su	1970-01-02 13:30:00	18.434643749760703	824.5001107910481	0.4498116552182584	0.0	0.3553852864912701	0.46531155184236117	Neolamprologus crassus	u	d
946	FISH20210205_c2_r1_Neolamprologus-crassus_su	1970-01-02 14:00:00	17.69840259311512	854.5005262866323	0.4913855188078223	0.0	0.3023808811775368	0.4811130602400815	Neolamprologus crassus	u	d
947	FISH20210205_c2_r1_Neolamprologus-crassus_su	1970-01-02 14:30:00	17.449295750855534	884.5001938950751	0.45415766439532435	0.0	0.2876796634380253	0.4600269163005789	Neolamprologus crassus	u	d
948	FISH20210205_c2_r1_Neolamprologus-crassus_su	1970-01-02 15:00:00	20.90900354002893	914.4998061049249	0.5642346684394216	0.0	0.5596517422203767	0.29414826190186394	Neolamprologus crassus	u	d
949	FISH20210205_c2_r1_Neolamprologus-crassus_su	1970-01-02 15:30:00	18.451876511235614	944.4994737133677	0.47038945210791644	0.0	0.42031484376698036	0.34214334538579677	Neolamprologus crassus	u	d
950	FISH20210205_c2_r1_Neolamprologus-crassus_su	1970-01-02 16:00:00	14.944218065922541	974.4998892089519	0.36001551074673166	0.0	0.2651538622935865	0.4610617446362272	Neolamprologus crassus	u	d
951	FISH20210205_c2_r1_Neolamprologus-crassus_su	1970-01-02 16:30:00	15.106197879944997	1004.5004154894466	0.35305523239709713	0.0	0.1906141383418894	0.41367061697892343	Neolamprologus crassus	u	d
952	FISH20210205_c2_r1_Neolamprologus-crassus_su	1970-01-02 17:00:00	15.85109322521664	1034.5000276992964	0.39211124037449446	0.0	0.3239359997542168	0.42616010978518043	Neolamprologus crassus	u	d
953	FISH20210205_c2_r1_Neolamprologus-crassus_su	1970-01-02 17:30:00	20.860414175022488	1064.4996399091463	0.5216885491108526	0.0	0.39372927965978	0.38521258882859105	Neolamprologus crassus	u	d
954	FISH20210205_c2_r1_Neolamprologus-crassus_su	1970-01-02 18:00:00	16.682796239803594	1094.500110791048	0.41701750498559714	0.0	0.3716083314214468	0.38977850077901904	Neolamprologus crassus	u	d
955	FISH20210205_c2_r1_Neolamprologus-crassus_su	1970-01-02 18:30:00	14.538948493175296	1124.5005816852251	0.35460639299761787	0.0	0.47658396261395775	0.2486683617763667	Neolamprologus crassus	u	d
956	FISH20210205_c2_r1_Neolamprologus-crassus_su	1970-01-02 19:00:00	7.279541616772712	1154.500249293668	0.16547559691983824	0.42041992133399814	0.08966813791601239	0.596402330317809	Neolamprologus crassus	u	n
957	FISH20210205_c2_r1_Neolamprologus-crassus_su	1970-01-02 19:30:00	3.7637159392327426	1184.4998615035179	0.05512159991136225	0.60223810315218	0.03515220477411791	0.6415355530284602	Neolamprologus crassus	u	n
958	FISH20210205_c2_r1_Neolamprologus-crassus_su	1970-01-02 20:00:00	4.949069689287994	1214.4994737133677	0.07689324691152845	0.45360367846656696	0.03112207970566774	0.5812445991824582	Neolamprologus crassus	u	n
959	FISH20210205_c2_r1_Neolamprologus-crassus_su	1970-01-02 20:30:00	4.381882586891811	1244.499944604476	0.07090627077332151	0.5805450919565699	0.03781626922421186	0.5996122749502182	Neolamprologus crassus	u	n
960	FISH20210205_c2_r1_Neolamprologus-crassus_su	1970-01-02 21:00:00	5.402728054911391	1274.5004708880394	0.09367902055287795	0.3923882333388732	0.03167561716432041	0.5754677146161311	Neolamprologus crassus	u	n
961	FISH20210205_c2_r1_Neolamprologus-crassus_su	1970-01-02 21:30:00	4.172088369020252	1304.5000276992964	0.05661736191900726	0.5762007645005817	0.033666287753073065	0.5647820021749481	Neolamprologus crassus	u	n
962	FISH20210205_c2_r1_Neolamprologus-crassus_su	1970-01-02 22:00:00	5.2039325053210606	1334.499695307739	0.08160212730596643	0.5576422358872085	0.04596446215727362	0.6449537877651187	Neolamprologus crassus	u	n
963	FISH20210205_c2_r1_Neolamprologus-crassus_su	1970-01-02 22:30:00	3.268604235922031	1364.5001661865722	0.04165743407932639	0.8284400620429869	0.06629488511937381	0.79087649423759	Neolamprologus crassus	u	n
964	FISH20210205_c2_r1_Neolamprologus-crassus_su	1970-01-02 23:00:00	3.6292534752956964	1394.500637083818	0.0511329012243089	0.6896016841172234	0.06742366426831185	0.7639355427733339	Neolamprologus crassus	u	n
965	FISH20210205_c2_r1_Neolamprologus-crassus_su	1970-01-02 23:30:00	2.4628938550616994	1424.500249293668	0.02553875131571658	0.8361863608664339	0.05229882273290134	0.8015890769744375	Neolamprologus crassus	u	n
966	FISH20210205_c2_r1_Neolamprologus-crassus_su	1970-01-03 00:00:00	3.2853562206117126	14.499916902110686	0.04154894465680572	0.799401695196942	0.05531110992005127	0.7736387639629188	Neolamprologus crassus	u	n
967	FISH20210205_c2_r1_Neolamprologus-crassus_su	1970-01-03 00:30:00	5.741265408971389	44.499529111960555	0.09113068528059387	0.5379757354163204	0.04186012832963177	0.6288908372433663	Neolamprologus crassus	u	n
968	FISH20210205_c2_r1_Neolamprologus-crassus_su	1970-01-03 01:00:00	4.13969285460742	74.5	0.05040992687790827	0.6749944604475958	0.037204529435605954	0.5891289184832368	Neolamprologus crassus	u	n
969	FISH20210205_c2_r1_Neolamprologus-crassus_su	1970-01-03 01:30:00	4.530088495297125	104.50047088803944	0.07273835244584788	0.5781397152512326	0.048025681278473155	0.6818243128987665	Neolamprologus crassus	u	n
970	FISH20210205_c2_r1_Neolamprologus-crassus_su	1970-01-03 02:00:00	6.903816192925096	134.5000830978893	0.12680737909257106	0.26923716137610104	0.062179502679837316	0.6484157222114868	Neolamprologus crassus	u	n
971	FISH20210205_c2_r1_Neolamprologus-crassus_su	1970-01-03 02:30:00	6.796136476079371	164.49975070633207	0.10769486455044042	0.3449670378372389	0.058546875298750224	0.5978158123286825	Neolamprologus crassus	u	n
972	FISH20210205_c2_r1_Neolamprologus-crassus_su	1970-01-03 03:00:00	8.842175882582138	194.49936291618192	0.18602847487673813	0.14065702731150628	0.07306571890950472	0.5658024049968402	Neolamprologus crassus	u	n
973	FISH20210205_c2_r1_Neolamprologus-crassus_su	1970-01-03 03:30:00	10.2735535319556	224.49983381342787	0.2567582539330822	0.1445823177487259	0.1269921554055202	0.5720345729136026	Neolamprologus crassus	u	n
974	FISH20210205_c2_r1_Neolamprologus-crassus_su	1970-01-03 04:00:00	12.03352602446898	254.5003046922608	0.2603733865159825	0.0	0.21107729999351363	0.5731666555433259	Neolamprologus crassus	u	n
975	FISH20210205_c2_r1_Neolamprologus-crassus_su	1970-01-03 04:30:00	12.531017059569416	284.4999723007036	0.3008697579081491	0.013738851033183758	0.2163828183306894	0.5706896405067553	Neolamprologus crassus	u	n
976	FISH20210205_c2_r1_Neolamprologus-crassus_su	1970-01-03 05:00:00	12.944969406065667	314.49952911196056	0.2843609772311783	0.0	0.3068319701847739	0.5992117369116523	Neolamprologus crassus	u	n
977	FISH20210205_c2_r1_Neolamprologus-crassus_su	1970-01-03 05:30:00	12.663930951315605	344.5001107910481	0.26351650786616443	0.0036561045867493907	0.31568034037363	0.5292607772646212	Neolamprologus crassus	u	n
978	FISH20210205_c2_r1_Neolamprologus-crassus_su	1970-01-03 06:00:00	12.830327081452237	374.5005262866323	0.292781563348291	0.0	0.4693262158397845	0.5919498865201317	Neolamprologus crassus	u	n
979	FISH20210205_c2_r1_Neolamprologus-crassus_su	1970-01-03 06:30:00	12.909792541690052	404.5001938950751	0.27771314608608944	0.0	0.4054147467132197	0.5265349445163436	Neolamprologus crassus	u	n
980	FISH20210205_c2_r1_Neolamprologus-crassus_su	1970-01-03 07:00:00	13.667514447043438	434.4998061049249	0.32773807545288347	0.06088305357043931	0.32220789866274147	0.38684275785536326	Neolamprologus crassus	u	d
981	FISH20210205_c2_r1_Neolamprologus-crassus_su	1970-01-03 07:30:00	18.58987267867197	464.4994737133677	0.5326020719073735	0.0	0.6335201687647092	0.44867500306436764	Neolamprologus crassus	u	d
982	FISH20210205_c2_r1_Neolamprologus-crassus_su	1970-01-03 08:00:00	18.019962514311967	494.4998892089519	0.5513516507866164	0.0	0.5633409416389344	0.3352143457832216	Neolamprologus crassus	u	d
983	FISH20210205_c2_r1_Neolamprologus-crassus_su	1970-01-03 08:30:00	19.84589894443899	524.5004154894466	0.6258379037172456	0.0	0.6384305840106581	0.30804087674597913	Neolamprologus crassus	u	d
984	FISH20210205_c2_r1_Neolamprologus-crassus_su	1970-01-03 09:00:00	19.11235301491559	554.5004432132964	0.5796675900277009	0.0	0.5684199086444637	0.3487440835823492	Neolamprologus crassus	u	d
985	FISH20210205_c2_r1_Neolamprologus-crassus_su	1970-01-03 09:30:00	18.537124791200633	584.4995845105534	0.5697745277269958	0.0	0.5951408325379011	0.28459271347106063	Neolamprologus crassus	u	d
986	FISH20210205_c2_r1_Neolamprologus-crassus_su	1970-01-03 10:00:00	13.12590453697217	614.5001107910481	0.3029581209838245	0.00022158209616662973	0.7252911451480433	0.19045122925721314	Neolamprologus crassus	u	d
987	FISH20210205_c2_r1_Neolamprologus-crassus_su	1970-01-03 10:30:00	15.510065368682783	644.5005262866323	0.40125200819899176	0.0	0.6360767974841607	0.30001064350917933	Neolamprologus crassus	u	d
988	FISH20210205_c2_r1_Neolamprologus-crassus_su	1970-01-03 11:00:00	18.843449065544355	674.5001938950751	0.5181984377596809	0.0	0.6257494538989687	0.2702388617203143	Neolamprologus crassus	u	d
989	FISH20210205_c2_r1_Neolamprologus-crassus_su	1970-01-03 11:30:00	9.41013484896165	704.4998061049249	0.214281757243366	0.33283474599745166	0.2125492847290006	0.28379701301253696	Neolamprologus crassus	u	d
990	FISH20210205_c2_r1_Neolamprologus-crassus_su	1970-01-03 12:00:00	7.211463389142215	734.4994737133677	0.18929699185640686	0.5084482854135505	0.11020308078275061	0.3892545050615554	Neolamprologus crassus	u	d
991	FISH20210205_c2_r1_Neolamprologus-crassus_su	1970-01-03 12:30:00	8.285958227973293	764.4998892089519	0.23404608907600266	0.3944161311766009	0.16287791512815986	0.3484922603292908	Neolamprologus crassus	u	d
992	FISH20210205_c2_r1_Neolamprologus-crassus_su	1970-01-03 13:00:00	5.888206003671689	794.5004154894466	0.13240263697302088	0.6188576810149022	0.0984565363721149	0.5543083965509145	Neolamprologus crassus	u	d
993	FISH20210205_c2_r1_Neolamprologus-crassus_su	1970-01-03 13:30:00	6.313394066051929	824.5000276992964	0.15212453603678466	0.48811700182815354	0.093001123169698	0.5289785350082021	Neolamprologus crassus	u	d
994	FISH20210205_c2_r1_Neolamprologus-crassus_su	1970-01-03 14:00:00	8.795261582219624	854.4996399091463	0.2253614758185142	0.3956013517256662	0.1615123505361446	0.3461706486041611	Neolamprologus crassus	u	d
995	FISH20210205_c2_r1_Neolamprologus-crassus_su	1970-01-03 14:30:00	8.622216592417885	884.5001107910481	0.23050077553733658	0.43014624418347	0.16194305438171683	0.5092770600592045	Neolamprologus crassus	u	d
996	FISH20210205_c2_r1_Neolamprologus-crassus_su	1970-01-03 15:00:00	6.4214254271471765	914.5005816852251	0.148634424685613	0.4975901612099053	0.10458666031298636	0.4029062232685428	Neolamprologus crassus	u	d
997	FISH20210205_c2_r1_Neolamprologus-crassus_su	1970-01-03 15:30:00	9.421447426531353	944.5002492936679	0.27538640518530827	0.4009196166417373	0.1662767520867272	0.44634831668977504	Neolamprologus crassus	u	d
998	FISH20210205_c2_r1_Neolamprologus-crassus_su	1970-01-03 16:00:00	9.028881802616787	974.4998615035178	0.25317156944213615	0.39344080660351227	0.16919559608967774	0.4048070602234919	Neolamprologus crassus	u	d
999	FISH20210205_c2_r1_Neolamprologus-crassus_su	1970-01-03 16:30:00	4.716501531467995	1004.4994737133677	0.11151736745886655	0.5891086366406293	0.0739683156000613	0.33419026668535906	Neolamprologus crassus	u	d
1000	FISH20210205_c2_r1_Neolamprologus-crassus_su	1970-01-03 17:00:00	7.489800942521208	1034.499944604476	0.21582096166629736	0.4590073122091735	0.12702892234626242	0.3323697638144535	Neolamprologus crassus	u	d
1001	FISH20210205_c2_r1_Neolamprologus-crassus_su	1970-01-03 17:30:00	6.564504930008865	1064.5004708880394	0.17716470001661958	0.43426956955293333	0.10077175632659702	0.3728732065796165	Neolamprologus crassus	u	d
1002	FISH20210205_c2_r1_Neolamprologus-crassus_su	1970-01-03 18:00:00	6.6211348499983425	1094.5000276992964	0.17860506343138885	0.5046811810980001	0.1163644175001398	0.32395074192676165	Neolamprologus crassus	u	d
1003	FISH20210205_c2_r1_Neolamprologus-crassus_su	1970-01-03 18:30:00	11.36253328292114	1124.499695307739	0.33471829815522686	0.28929145199711925	0.20704014796491768	0.35231493053145746	Neolamprologus crassus	u	d
1004	FISH20210205_c2_r1_Neolamprologus-crassus_su	1970-01-03 19:00:00	5.131100216600629	1154.5006924824108	0.11112957730873636	0.4281203257437261	0.05136272088604121	0.6014971956110784	Neolamprologus crassus	u	n
1005	FISH20210205_c2_r1_Neolamprologus-crassus_su	1970-01-03 19:30:00	0.41231598676581477	1184.500637083818	0.0042656916514320535	0.9675364245748158	0.033858924821801265	0.8199535270151378	Neolamprologus crassus	u	n
1006	FISH20210205_c2_r1_Neolamprologus-crassus_su	1970-01-03 20:00:00	0.8432276776840419	1214.5007756232687	0.003601108033240997	0.9699168975069252	0.04065123442063375	0.8377819864967576	Neolamprologus crassus	u	n
1007	FISH20210205_c2_r1_Neolamprologus-crassus_su	1970-01-03 20:30:00	2.090636311432119	1244.4999169021107	0.004764278987313722	0.9565121045925433	0.04119110708148373	0.8202403574152439	Neolamprologus crassus	u	n
1008	FISH20210205_c2_r1_Neolamprologus-crassus_su	1970-01-03 21:00:00	1.5096539910511109	1274.4995291119606	0.004708880394437981	0.9753476261702952	0.04563768087957411	0.8314147807634797	Neolamprologus crassus	u	n
1009	FISH20210205_c2_r1_Neolamprologus-crassus_su	1970-01-03 21:30:00	1.1732114598672418	1304.5	0.01229780633724795	0.9549080434300908	0.03688987352607425	0.808588709080928	Neolamprologus crassus	u	n
1010	FISH20210205_c2_r1_Neolamprologus-crassus_su	1970-01-03 22:00:00	1.4265924129765477	1334.5004708880394	0.0006647831145088915	1.0	0.04150416821301446	0.831048632112892	Neolamprologus crassus	u	n
1011	FISH20210205_c2_r1_Neolamprologus-crassus_su	1970-01-03 22:30:00	1.250985202869937	1364.5000830978893	0.001218769043266301	1.0	0.04661644143179889	0.8434951037676693	Neolamprologus crassus	u	n
1012	FISH20210205_c2_r1_Neolamprologus-crassus_su	1970-01-03 23:00:00	0.6086539476491053	1394.499750706332	0.00033239155725444574	1.0	0.03967069648313125	0.8339769531723544	Neolamprologus crassus	u	n
1013	FISH20210205_c2_r1_Neolamprologus-crassus_su	1970-01-03 23:30:00	1.1928138363553775	1424.499362916182	0.010082543903384854	0.9577308736358097	0.05776719064870742	0.859235295571594	Neolamprologus crassus	u	n
1014	FISH20210205_c2_r1_Neolamprologus-crassus_su	1970-01-04 00:00:00	1.224878586854638	14.499833813427875	0.002548194105916242	1.0	0.04052032861182263	0.8362286895758988	Neolamprologus crassus	u	n
1015	FISH20210205_c2_r1_Neolamprologus-crassus_su	1970-01-04 00:30:00	1.1805480815994582	44.50030469226082	0.0031023212010414937	0.9682012076893247	0.040796365470573165	0.8414028867980184	Neolamprologus crassus	u	n
1016	FISH20210205_c2_r1_Neolamprologus-crassus_su	1970-01-04 01:00:00	0.6905242826267027	74.49997230070356	0.002603733865159825	0.9680904105035733	0.04125533681311986	0.8453594972431032	Neolamprologus crassus	u	n
1017	FISH20210205_c2_r1_Neolamprologus-crassus_su	1970-01-04 01:30:00	1.1812000156697708	104.49952911196056	0.013572655254556535	0.894576477757465	0.03161385589335623	0.745072276798533	Neolamprologus crassus	u	n
1018	FISH20210205_c2_r1_Neolamprologus-crassus_su	1970-01-04 02:00:00	0.997352487951064	134.50005539552404	0.004043873255040993	0.9665964990028806	0.034155253300437706	0.7900101684469919	Neolamprologus crassus	u	n
1019	FISH20210205_c2_r1_Neolamprologus-crassus_su	1970-01-04 02:30:00	1.7555042577936921	164.50052628663232	0.014791424297822835	0.9258212841393828	0.0470361335392561	0.8198266010128764	Neolamprologus crassus	u	n
1020	FISH20210205_c2_r1_Neolamprologus-crassus_su	1970-01-04 03:00:00	0.9596014546125967	194.50013849648218	0.010082543903384854	0.9259320813251344	0.040364452471523496	0.8275008865955865	Neolamprologus crassus	u	n
1021	FISH20210205_c2_r1_Neolamprologus-crassus_su	1970-01-04 03:30:00	1.6775310346080048	224.49975070633207	0.004431887430059276	0.9407235056229571	0.04381962577353823	0.8227236995538559	Neolamprologus crassus	u	n
1022	FISH20210205_c2_r1_Neolamprologus-crassus_su	1970-01-04 04:00:00	0.8746714867660844	254.4994183147748	0.0021051465292781565	1.0	0.037901279749201114	0.82389500152805	Neolamprologus crassus	u	n
1023	FISH20210205_c2_r1_Neolamprologus-crassus_su	1970-01-04 04:30:00	0.7242812126559932	284.4998892089519	0.005262574783957456	0.9643806780412143	0.038669574648118134	0.8342198979850316	Neolamprologus crassus	u	n
1024	FISH20210205_c2_r1_Neolamprologus-crassus_su	1970-01-04 05:00:00	1.8669251922254717	314.5003600908537	0.025981940058722508	0.8765165364799734	0.04833388323382343	0.8320250868384313	Neolamprologus crassus	u	n
1025	FISH20210205_c2_r1_Neolamprologus-crassus_su	1970-01-04 05:30:00	1.6685646579171425	344.4999723007036	0.013628053847432275	0.9125810204420808	0.04888191682095049	0.8435706870811217	Neolamprologus crassus	u	n
1026	FISH20210205_c2_r1_Neolamprologus-crassus_su	1970-01-04 06:00:00	2.2624325518731276	374.4995845105534	0.03190958949642679	0.8094842391003269	0.043222084150410525	0.8117937899297919	Neolamprologus crassus	u	n
1027	FISH20210205_c2_r1_Neolamprologus-crassus_su	1970-01-04 06:30:00	1.970155046456212	404.5001107910481	0.024706403722579217	0.8042876135608242	0.03487981622412569	0.7615889551075914	Neolamprologus crassus	u	n
1028	FISH20210205_c2_r1_Neolamprologus-crassus_su	1970-01-04 07:00:00	12.077054050943312	434.5005262866323	0.2702343360478644	0.246579136889923	0.1230668710041325	0.5387276513570357	Neolamprologus crassus	u	d
1029	FISH20210205_c2_r1_Neolamprologus-crassus_su	1970-01-04 07:30:00	15.18342551727105	464.5001938950751	0.3870145698299263	0.002548335272284084	0.23421912251570354	0.5093568550524159	Neolamprologus crassus	u	d
1030	FISH20210205_c2_r1_Neolamprologus-crassus_su	1970-01-04 08:00:00	15.37439483101348	494.4998061049249	0.3788709766771924	0.0	0.38500212197854916	0.465046323256466	Neolamprologus crassus	u	d
1031	FISH20210205_c2_r1_Neolamprologus-crassus_su	1970-01-04 08:30:00	13.234853429890135	524.4994737133677	0.30956733698964045	0.0	0.3583921269284742	0.5115285780402545	Neolamprologus crassus	u	d
1032	FISH20210205_c2_r1_Neolamprologus-crassus_su	1970-01-04 09:00:00	22.73727380760248	554.2650168188371	0.5838539163863528	0.0	0.45119259234059234	0.4175164570145294	Neolamprologus crassus	u	d
1033	FISH20210205_c2_r1_Neolamprologus-crassus_su	1970-01-04 09:30:00	15.039559497260917	584.5004154894466	0.35754251842003215	0.0	0.20564157862130278	0.5203703788522275	Neolamprologus crassus	u	d
1034	FISH20210205_c2_r1_Neolamprologus-crassus_su	1970-01-04 10:00:00	18.249508977130812	614.4999723007036	0.4677303196498809	0.0	0.330934525236512	0.41284579954346234	Neolamprologus crassus	u	d
1035	FISH20210205_c2_r1_Neolamprologus-crassus_su	1970-01-04 10:30:00	20.28137983251562	644.4995845105534	0.49731316824552657	0.0	0.3863831239217464	0.360252087589102	Neolamprologus crassus	u	d
1036	FISH20210205_c2_r1_Neolamprologus-crassus_su	1970-01-04 11:00:00	19.758037001944043	674.5146691808552	0.4915978037823748	0.0	0.3466561767025565	0.40161399636758083	Neolamprologus crassus	u	d
1037	FISH20210205_c2_r1_Neolamprologus-crassus_su	1970-01-04 11:30:00	17.751640651099752	704.5005262866323	0.43687330341809316	0.0	0.2651199346852159	0.44189167437666654	Neolamprologus crassus	u	d
1038	FISH20210205_c2_r1_Neolamprologus-crassus_su	1970-01-04 12:00:00	20.736839591890266	734.5001938950751	0.5175890532380477	0.0	0.41356373264932994	0.3729736437922783	Neolamprologus crassus	u	d
1039	FISH20210205_c2_r1_Neolamprologus-crassus_su	1970-01-04 12:30:00	19.86210431568126	764.4998061049249	0.5114952080217162	0.0	0.4227225172728439	0.37300303340011587	Neolamprologus crassus	u	d
1040	FISH20210205_c2_r1_Neolamprologus-crassus_su	1970-01-04 13:00:00	19.87368994394441	794.4994183147749	0.4672317323139992	0.0	0.29759221210175474	0.5226436295762246	Neolamprologus crassus	u	d
1041	FISH20210205_c2_r1_Neolamprologus-crassus_su	1970-01-04 13:30:00	17.281527768166008	824.4998892089519	0.43263904276534454	0.0	0.21940929252562388	0.5106904637695784	Neolamprologus crassus	u	d
1042	FISH20210205_c2_r1_Neolamprologus-crassus_su	1970-01-04 14:00:00	18.88852424561899	854.5003600908537	0.47570771702398756	0.0	0.20128028762818753	0.4428094044127845	Neolamprologus crassus	u	d
1043	FISH20210205_c2_r1_Neolamprologus-crassus_su	1970-01-04 14:30:00	17.7806427105259	884.4999723007036	0.44933798681513487	0.0	0.19091180364254895	0.5468983440182806	Neolamprologus crassus	u	d
1044	FISH20210205_c2_r1_Neolamprologus-crassus_su	1970-01-04 15:00:00	16.934838030598403	914.4995845105534	0.4179269846545898	0.0	0.18897036077230497	0.46709601666668504	Neolamprologus crassus	u	d
1045	FISH20210205_c2_r1_Neolamprologus-crassus_su	1970-01-04 15:30:00	19.151087601118274	944.5001107910481	0.4992244626634168	0.0	0.2258975137050829	0.47059010191031475	Neolamprologus crassus	u	d
1046	FISH20210205_c2_r1_Neolamprologus-crassus_su	1970-01-04 16:00:00	21.092804638925358	974.5012742382271	0.557174515235457	0.0	0.3007173616388426	0.4547564726154365	Neolamprologus crassus	u	d
1047	FISH20210205_c2_r1_Neolamprologus-crassus_su	1970-01-04 16:30:00	21.39955209965601	1004.5001384964822	0.5475042933909479	0.0	0.3460193659753606	0.45778643580720485	Neolamprologus crassus	u	d
1048	FISH20210205_c2_r1_Neolamprologus-crassus_su	1970-01-04 17:00:00	19.212843985477818	1034.499750706332	0.49675918231676913	0.0	0.285088390170819	0.46075205988980444	Neolamprologus crassus	u	d
1049	FISH20210205_c2_r1_Neolamprologus-crassus_su	1970-01-04 17:30:00	18.569812390118674	1064.4994183147749	0.49000055398592873	0.0	0.417892993777541	0.442624342577922	Neolamprologus crassus	u	d
1050	FISH20210205_c2_r1_Neolamprologus-crassus_su	1970-01-04 18:00:00	18.688665212694843	1094.499889208952	0.4670950587192555	0.0	0.20979396133228864	0.4773295453554116	Neolamprologus crassus	u	d
1051	FISH20210205_c2_r1_Neolamprologus-crassus_su	1970-01-04 18:30:00	18.58531372487792	1124.5003600908537	0.4672317323139992	0.0	0.2862687152053127	0.468910593214242	Neolamprologus crassus	u	d
1052	FISH20210205_c2_r1_Neolamprologus-crassus_su	1970-01-04 19:00:00	11.201906147237885	1154.4999723007036	0.23605340424353222	0.18608387346961386	0.08850252047254911	0.5105245330705652	Neolamprologus crassus	u	n
1053	FISH20210205_c2_r1_Neolamprologus-crassus_su	1970-01-04 19:30:00	9.482636837267652	1184.4995291119606	0.20187247243920003	0.09999446014071242	0.05771295488740761	0.5868714822438778	Neolamprologus crassus	u	n
1054	FISH20210205_c2_r1_Neolamprologus-crassus_su	1970-01-04 20:00:00	10.482558521867421	1214.500055395524	0.2232993574119211	0.049745180589408376	0.0666094001138641	0.5413352022416381	Neolamprologus crassus	u	n
1055	FISH20210205_c2_r1_Neolamprologus-crassus_su	1970-01-04 20:30:00	6.917200726442333	1244.5005262866323	0.13888427233948258	0.28890366184698907	0.044730472118576906	0.5933908898540682	Neolamprologus crassus	u	n
1056	FISH20210205_c2_r1_Neolamprologus-crassus_su	1970-01-04 21:00:00	5.137249982288346	1274.5001384964821	0.09650434878954074	0.323139992244197	0.038154483960474474	0.6909291927465706	Neolamprologus crassus	u	n
1057	FISH20210205_c2_r1_Neolamprologus-crassus_su	1970-01-04 21:30:00	6.4713650732590295	1304.499750706332	0.12054733809761232	0.24292282976012408	0.04146261926835105	0.6720645397969476	Neolamprologus crassus	u	n
1058	FISH20210205_c2_r1_Neolamprologus-crassus_su	1970-01-04 22:00:00	5.428727964536271	1334.4994183147749	0.1032075785275054	0.2363303972079109	0.0420239589926243	0.6836058224357466	Neolamprologus crassus	u	n
1059	FISH20210205_c2_r1_Neolamprologus-crassus_su	1970-01-04 22:30:00	4.436985817228142	1364.499889208952	0.07395302459561268	0.5448149789497009	0.05860232830370635	0.7604701772913988	Neolamprologus crassus	u	n
1060	FISH20210205_c2_r1_Neolamprologus-crassus_su	1970-01-04 23:00:00	6.218315099311349	1394.500304692261	0.10586671098554097	0.29843221982161655	0.06395331236152962	0.7413224994889858	Neolamprologus crassus	u	n
1061	FISH20210205_c2_r1_Neolamprologus-crassus_su	1970-01-04 23:30:00	7.950923078543637	1424.4999723007036	0.12874632984322198	0.1889646002991524	0.07274836177863565	0.6537353482717575	Neolamprologus crassus	u	n
1062	FISH20210205_c2_r1_Neolamprologus-crassus_su	1970-01-05 00:00:00	6.494464865065494	14.499529111960555	0.10730707440031023	0.25948700902997063	0.055292159064637435	0.6703098575406111	Neolamprologus crassus	u	n
1063	FISH20210205_c2_r1_Neolamprologus-crassus_su	1970-01-05 00:30:00	6.7858019407244345	44.50005539552404	0.11871260802127188	0.2038001329492577	0.05142723532370538	0.6508391522106914	Neolamprologus crassus	u	n
1064	FISH20210205_c2_r1_Neolamprologus-crassus_su	1970-01-05 01:00:00	5.5776999739114	74.50052628663232	0.0826547005706055	0.3557697634480084	0.04528741002427255	0.6179228297601178	Neolamprologus crassus	u	n
1065	FISH20210205_c2_r1_Neolamprologus-crassus_su	1970-01-05 01:30:00	7.207777687134492	104.5001384964822	0.13184865104426347	0.3491773308957952	0.05239826528513147	0.599590897189515	Neolamprologus crassus	u	n
1066	FISH20210205_c2_r1_Neolamprologus-crassus_su	1970-01-05 02:00:00	5.60286816476464	134.49975070633207	0.0866987978505346	0.3223090133510609	0.04064706236649828	0.5622020564584814	Neolamprologus crassus	u	n
1067	FISH20210205_c2_r1_Neolamprologus-crassus_su	1970-01-05 02:30:00	5.659161012953825	164.4994183147748	0.0940114121101324	0.46368622236995183	0.049441119711786136	0.6816538399294126	Neolamprologus crassus	u	n
1068	FISH20210205_c2_r1_Neolamprologus-crassus_su	1970-01-05 03:00:00	3.596741275747418	194.49983381342787	0.06132284511411478	0.583591845778861	0.06328387941606067	0.7813978887863212	Neolamprologus crassus	u	n
1069	FISH20210205_c2_r1_Neolamprologus-crassus_su	1970-01-05 03:30:00	8.548259009949826	224.5003046922608	0.16957509279264307	0.16902110686388566	0.07022319233499327	0.5835710614944136	Neolamprologus crassus	u	n
1070	FISH20210205_c2_r1_Neolamprologus-crassus_su	1970-01-05 04:00:00	7.101280480878017	254.49997230070358	0.15317710930142375	0.37504847376876627	0.08787799098596945	0.714636087664454	Neolamprologus crassus	u	n
1071	FISH20210205_c2_r1_Neolamprologus-crassus_su	1970-01-05 04:30:00	8.522287610975935	284.49952911196056	0.1746163647443355	0.16680516314885602	0.07795715606730345	0.6035098907838661	Neolamprologus crassus	u	n
1072	FISH20210205_c2_r1_Neolamprologus-crassus_su	1970-01-05 05:00:00	10.864230274791417	314.50005539552404	0.24651008198537558	0.19682029692000885	0.11832692281295494	0.6548302716038203	Neolamprologus crassus	u	n
1073	FISH20210205_c2_r1_Neolamprologus-crassus_su	1970-01-05 05:30:00	9.305958331038337	344.5005262866323	0.18104260151792145	0.27438923051354497	0.08313359607627548	0.6186437748339237	Neolamprologus crassus	u	n
1074	FISH20210205_c2_r1_Neolamprologus-crassus_su	1970-01-05 06:00:00	8.389029309858863	374.5001384964822	0.14054623012575482	0.10403855742064151	0.06630190206738368	0.4500874490780042	Neolamprologus crassus	u	n
1075	FISH20210205_c2_r1_Neolamprologus-crassus_su	1970-01-05 06:30:00	9.421846454732815	404.49975070633207	0.17411777740845383	0.08132513434158772	0.12792658591545494	0.4880915926310263	Neolamprologus crassus	u	n
1076	FISH20210205_c2_r1_Neolamprologus-crassus_su	1970-01-05 07:00:00	11.76328858772883	434.49936291618195	0.2591546174727162	0.09079829372333943	0.10766164990736905	0.5764737770542498	Neolamprologus crassus	u	d
1077	FISH20210205_c2_r1_Neolamprologus-crassus_su	1970-01-05 07:30:00	10.765547232255745	464.49983381342787	0.24324174606691779	0.03024595612674496	0.183518467135584	0.5722173345244049	Neolamprologus crassus	u	d
1078	FISH20210205_c2_r1_Neolamprologus-crassus_su	1970-01-05 08:00:00	12.896904729747382	494.50030469226084	0.2915073957121489	0.01329566229017783	0.24664585215700915	0.5401261931962694	Neolamprologus crassus	u	d
1079	FISH20210205_c2_r1_Neolamprologus-crassus_su	1970-01-05 08:30:00	10.229948302448882	524.4999723007036	0.2244196997396266	0.05246246745332669	0.22694470713835674	0.491545662181129	Neolamprologus crassus	u	d
1080	FISH20210205_c2_r1_Neolamprologus-crassus_su	1970-01-05 09:00:00	11.021811103814208	554.4995291119606	0.26125976400199435	0.031687995124923825	0.23206772878352785	0.466214164853127	Neolamprologus crassus	u	d
1081	FISH20210205_c2_r1_Neolamprologus-crassus_su	1970-01-05 09:30:00	11.049352734407833	584.500055395524	0.26634167959228894	0.07572568136494572	0.2330468044789674	0.4752086492041377	Neolamprologus crassus	u	d
1082	FISH20210205_c2_r1_Neolamprologus-crassus_su	1970-01-05 10:00:00	9.239817674599701	614.5005262866323	0.19151293557143648	0.1589385629605008	0.2212986263600268	0.38162596614927374	Neolamprologus crassus	u	d
1083	FISH20210205_c2_r1_Neolamprologus-crassus_su	1970-01-05 10:30:00	7.356405341361857	644.5000830978893	0.13339981164478423	0.4596421250900227	0.11004832424158753	0.41784868506859957	Neolamprologus crassus	u	d
1084	FISH20210205_c2_r1_Neolamprologus-crassus_su	1970-01-05 11:00:00	8.897820847760576	674.4997507063321	0.1877458312558861	0.2850257603456872	0.13690557023863295	0.5002110162937341	Neolamprologus crassus	u	d
1085	FISH20210205_c2_r1_Neolamprologus-crassus_su	1970-01-05 11:30:00	11.32257063619086	704.4993629161819	0.23544401972189907	0.19688659908038336	0.16690574672972716	0.4883597523552116	Neolamprologus crassus	u	d
1086	FISH20210205_c2_r1_Neolamprologus-crassus_su	1970-01-05 12:00:00	8.99139801711323	734.4998338134279	0.17798581874584535	0.24861511189895857	0.10042673345503651	0.47878460475512474	Neolamprologus crassus	u	d
1087	FISH20210205_c2_r1_Neolamprologus-crassus_su	1970-01-05 12:30:00	6.855847681795016	764.5003046922608	0.12381585507728103	0.3466843942163869	0.08543320964249593	0.5640819406258158	Neolamprologus crassus	u	d
1088	FISH20210205_c2_r1_Neolamprologus-crassus_su	1970-01-05 13:00:00	11.110459299158952	794.4999723007036	0.2515650102487397	0.1114619688659908	0.1786853832201763	0.5120327270459014	Neolamprologus crassus	u	d
1089	FISH20210205_c2_r1_Neolamprologus-crassus_su	1970-01-05 13:30:00	7.687327489633725	824.4995291119606	0.1322918397872694	0.4388122541687441	0.09783844985912538	0.5542710461217344	Neolamprologus crassus	u	d
1090	FISH20210205_c2_r1_Neolamprologus-crassus_su	1970-01-05 14:00:00	5.969836458631828	854.5	0.08181918900952803	0.6010968313760248	0.08077010563387352	0.5192161947724082	Neolamprologus crassus	u	d
1091	FISH20210205_c2_r1_Neolamprologus-crassus_su	1970-01-05 14:30:00	6.664227817273045	884.5004708880394	0.10520192787103208	0.46202426458367957	0.08849831246734652	0.5805330871367327	Neolamprologus crassus	u	d
1092	FISH20210205_c2_r1_Neolamprologus-crassus_su	1970-01-05 15:00:00	6.922173902366305	914.5000830978893	0.10520192787103208	0.3496205196388012	0.09005122980790968	0.5497544250171245	Neolamprologus crassus	u	d
1093	FISH20210205_c2_r1_Neolamprologus-crassus_su	1970-01-05 15:30:00	6.999293755464052	944.4997507063321	0.11196055620187247	0.3544955958118664	0.10969648598064248	0.6030219714309142	Neolamprologus crassus	u	d
1094	FISH20210205_c2_r1_Neolamprologus-crassus_su	1970-01-05 16:00:00	5.665765190524804	974.4993629161819	0.0747881003822503	0.4635200265913246	0.07906600750511864	0.6484663750170587	Neolamprologus crassus	u	d
1095	FISH20210205_c2_r1_Neolamprologus-crassus_su	1970-01-05 16:30:00	7.534566763702269	1004.4998338134279	0.12907157101706182	0.28179703079991136	0.08856600433882596	0.5726013956182547	Neolamprologus crassus	u	d
1096	FISH20210205_c2_r1_Neolamprologus-crassus_su	1970-01-05 17:00:00	6.230571924721413	1034.500249293668	0.078056617361919	0.5043487895407457	0.06593437570933731	0.5991900900205285	Neolamprologus crassus	u	d
1097	FISH20210205_c2_r1_Neolamprologus-crassus_su	1970-01-05 17:30:00	7.105469758700566	1064.4999169021107	0.10625450113567116	0.42950529056561965	0.07960115954647806	0.5871025096434892	Neolamprologus crassus	u	d
1098	FISH20210205_c2_r1_Neolamprologus-crassus_su	1970-01-05 18:00:00	9.11849061282046	1094.4995291119606	0.18791202703451332	0.17018447731427622	0.13479678766601855	0.5968017345430323	Neolamprologus crassus	u	d
1099	FISH20210205_c2_r1_Neolamprologus-crassus_su	1970-01-05 18:30:00	7.769806637278993	1124.5	0.1462441834699756	0.28689341901174387	0.11478438722091663	0.5753839302382676	Neolamprologus crassus	u	d
1100	FISH20210205_c2_r1_Neolamprologus-crassus_su	1970-01-05 19:00:00	3.1006378703140998	1154.5004708880394	0.047144202537255556	0.7143648551326797	0.03501869253111073	0.7179170717961532	Neolamprologus crassus	u	n
1101	FISH20210205_c2_r1_Neolamprologus-crassus_su	1970-01-05 19:30:00	2.108322433748906	1184.5000276992964	0.011190515760899673	0.9508614481192178	0.03253200657789187	0.7741236880457747	Neolamprologus crassus	u	n
1102	FISH20210205_c2_r1_Neolamprologus-crassus_su	1970-01-05 20:00:00	2.0948284810381805	1214.499695307739	0.0032685169796687163	1.0	0.03464679475017763	0.80190062975554	Neolamprologus crassus	u	n
1103	FISH20210205_c2_r1_Neolamprologus-crassus_su	1970-01-05 20:30:00	0.49027426772642857	1244.5001661865722	0.0017726567693330379	1.0	0.03626543971994164	0.8372164911035039	Neolamprologus crassus	u	n
1104	FISH20210205_c2_r1_Neolamprologus-crassus_su	1970-01-05 21:00:00	2.066070394720708	1274.500637083818	0.0042656916514320535	0.9680350119106975	0.03587402060231938	0.7888663653464333	Neolamprologus crassus	u	n
1105	FISH20210205_c2_r1_Neolamprologus-crassus_su	1970-01-05 21:30:00	2.3371853019560325	1304.500249293668	0.00016619577862722287	1.0	0.03882673297502851	0.7965457777766707	Neolamprologus crassus	u	n
1106	FISH20210205_c2_r1_Neolamprologus-crassus_su	1970-01-05 22:00:00	2.9430767114209986	1334.4999169021107	0.0024929366794083432	1.0	0.03938864466117524	0.7601588805470675	Neolamprologus crassus	u	n
1107	FISH20210205_c2_r1_Neolamprologus-crassus_su	1970-01-05 22:30:00	2.7583409343397447	1364.4994737133677	0.0049858733588166865	0.9776743670710764	0.03558820313929135	0.7621336549941485	Neolamprologus crassus	u	n
1108	FISH20210205_c2_r1_Neolamprologus-crassus_su	1970-01-05 23:00:00	2.823576303349883	1394.499944604476	0.002714380678041214	1.0	0.03826772640428883	0.7581808175332262	Neolamprologus crassus	u	n
1109	FISH20210205_c2_r1_Neolamprologus-crassus_su	1970-01-05 23:30:00	3.7679566459091838	1424.5004708880394	0.01850313002049748	0.9220541798238324	0.04575782324457406	0.7404766026248345	Neolamprologus crassus	u	n
1110	FISH20210205_c2_r1_Neolamprologus-crassus_su	1970-01-06 00:00:00	3.349417326591657	14.500027699296439	0.009528557974627445	0.9658744667885436	0.035232034309871534	0.6897123177244345	Neolamprologus crassus	u	n
1111	FISH20210205_c2_r1_Neolamprologus-crassus_su	1970-01-06 00:30:00	3.3224706482655026	44.49969530773918	0.008863774860118552	0.996786881613207	0.03441515019147342	0.7078515945852808	Neolamprologus crassus	u	n
1112	FISH20210205_c2_r1_Neolamprologus-crassus_su	1970-01-06 01:00:00	2.3097051555619896	74.50011079104809	0.008697097274540218	0.9541325060935076	0.03486147360591523	0.7917791297581445	Neolamprologus crassus	u	n
1113	FISH20210205_c2_r1_Neolamprologus-crassus_su	1970-01-06 01:30:00	2.0865167836083693	104.5005816852252	0.0017727549720237105	1.0	0.03721000103116843	0.820138926148426	Neolamprologus crassus	u	n
1114	FISH20210205_c2_r1_Neolamprologus-crassus_su	1970-01-06 02:00:00	2.415421066581304	134.50024929366793	0.004210293058556313	1.0	0.03608773012681892	0.7736233013461176	Neolamprologus crassus	u	n
1115	FISH20210205_c2_r1_Neolamprologus-crassus_su	1970-01-06 02:30:00	2.4655983766405534	164.49986150351782	0.0029361254224142706	1.0	0.03692418351217294	0.7872042991052645	Neolamprologus crassus	u	n
1116	FISH20210205_c2_r1_Neolamprologus-crassus_su	1970-01-06 03:00:00	1.2070701888667337	194.49947371336768	0.0029361254224142706	0.9692537809539638	0.036414197793242856	0.8410151999236113	Neolamprologus crassus	u	n
1117	FISH20210205_c2_r1_Neolamprologus-crassus_su	1970-01-06 03:30:00	0.8724545450464807	224.49994460447596	0.0007755373365832041	1.0	0.050411445236533146	0.8538831452421365	Neolamprologus crassus	u	n
1118	FISH20210205_c2_r1_Neolamprologus-crassus_su	1970-01-06 04:00:00	1.5606160021689253	254.50041548944657	0.0019389507506509334	1.0	0.034741978718455135	0.8324526862347853	Neolamprologus crassus	u	n
1119	FISH20210205_c2_r1_Neolamprologus-crassus_su	1970-01-06 04:30:00	1.2975982783091782	284.5000276992964	0.0031023212010414937	1.0	0.04518094340698757	0.8500111763078111	Neolamprologus crassus	u	n
1120	FISH20210205_c2_r1_Neolamprologus-crassus_su	1970-01-06 05:00:00	1.3241953836409426	314.4996399091463	0.006260040994958728	0.9421084704448507	0.03889042501506419	0.8345922718962011	Neolamprologus crassus	u	n
1121	FISH20210205_c2_r1_Neolamprologus-crassus_su	1970-01-06 05:30:00	1.5756099004380246	344.5001107910481	0.003434522490582761	1.0	0.0376916292951174	0.8393067063915653	Neolamprologus crassus	u	n
1122	FISH20210205_c2_r1_Neolamprologus-crassus_su	1970-01-06 06:00:00	2.27575094815551	374.5005816852252	0.004376488837183536	1.0	0.03496100609074334	0.7961991003617621	Neolamprologus crassus	u	n
1123	FISH20210205_c2_r1_Neolamprologus-crassus_su	1970-01-06 06:30:00	1.972620037118946	404.5001938950751	0.004708880394437981	0.9776189684782006	0.040647651314567025	0.8270849035822839	Neolamprologus crassus	u	n
1124	FISH20210205_c2_r1_Neolamprologus-crassus_su	1970-01-06 07:00:00	4.0458756466473185	434.4998061049249	0.06260040994958728	0.6557531438701457	0.04174423277523747	0.6787565399742475	Neolamprologus crassus	u	d
1125	FISH20210205_c2_r1_Neolamprologus-crassus_su	1970-01-06 07:30:00	10.123620352382021	464.4994737133677	0.18818901999889204	0.0821007146418481	0.1450228122907745	0.6348959553356449	Neolamprologus crassus	u	d
1126	FISH20210205_c2_r1_Neolamprologus-crassus_su	1970-01-06 08:00:00	10.353742640479338	494.4998892089519	0.17189231110126302	0.008807888322623532	0.1780511004917291	0.5472986176417746	Neolamprologus crassus	u	d
1127	FISH20210205_c2_r1_Neolamprologus-crassus_su	1970-01-06 08:30:00	10.2005891018743	524.5004154894466	0.16990748434989753	0.0003877901501301867	0.1667868603689117	0.5245109329341117	Neolamprologus crassus	u	d
1128	FISH20210205_c2_r1_Neolamprologus-crassus_su	1970-01-06 09:00:00	9.88273828224848	554.5000276992964	0.1528447177441693	0.026480527394604176	0.1189783241157592	0.5194093550338874	Neolamprologus crassus	u	d
1129	FISH20210205_c2_r1_Neolamprologus-crassus_su	1970-01-06 09:30:00	10.923714122159444	584.4990581717451	0.2086426592797784	0.0	0.19378921220144307	0.5809678932100303	Neolamprologus crassus	u	d
1130	FISH20210205_c2_r1_Neolamprologus-crassus_su	1970-01-06 10:00:00	10.314123372098308	614.5001107910481	0.1818081099047197	0.06580988256148904	0.2024890238426242	0.5529034342607866	Neolamprologus crassus	u	d
1131	FISH20210205_c2_r1_Neolamprologus-crassus_su	1970-01-06 10:30:00	11.74564076003815	644.5005262866323	0.24785330452606505	0.011467508725278379	0.2454143125045081	0.5353644700855034	Neolamprologus crassus	u	d
1132	FISH20210205_c2_r1_Neolamprologus-crassus_su	1970-01-06 11:00:00	12.2846694629222	674.5001938950751	0.2730042656916514	0.0	0.29606944532281276	0.5256026559917505	Neolamprologus crassus	u	d
1133	FISH20210205_c2_r1_Neolamprologus-crassus_su	1970-01-06 11:30:00	11.381785892191735	704.4992797783933	0.21944598337950139	0.0	0.30914348049910917	0.5109275416057822	Neolamprologus crassus	u	d
1134	FISH20210205_c2_r1_Neolamprologus-crassus_su	1970-01-06 12:00:00	11.187961417533922	734.4994183147749	0.22458589551825384	0.003822502908426126	0.20405287280924164	0.4834225708698488	Neolamprologus crassus	u	d
1135	FISH20210205_c2_r1_Neolamprologus-crassus_su	1970-01-06 12:30:00	12.817673294573062	764.4998892089519	0.3115998227343231	0.0	0.18788552179968937	0.4739464381986499	Neolamprologus crassus	u	d
1136	FISH20210205_c2_r1_Neolamprologus-crassus_su	1970-01-06 13:00:00	13.688891324188697	794.5003600908537	0.3485679463741621	0.006592432552213174	0.26974412386798574	0.5348789213588706	Neolamprologus crassus	u	d
1137	FISH20210205_c2_r1_Neolamprologus-crassus_su	1970-01-06 13:30:00	13.681663788428377	824.4999723007036	0.34967591823167693	0.0	0.2792000835391153	0.44950167438975525	Neolamprologus crassus	u	d
1138	FISH20210205_c2_r1_Neolamprologus-crassus_su	1970-01-06 14:00:00	13.204552332132442	854.4995845105534	0.3225860063154396	0.0	0.2688344185084257	0.43664353012048	Neolamprologus crassus	u	d
1139	FISH20210205_c2_r1_Neolamprologus-crassus_su	1970-01-06 14:30:00	15.264640125636689	884.4986979888082	0.40251537481300903	0.0	0.2122341165339641	0.4349401214454258	Neolamprologus crassus	u	d
1140	FISH20210205_c2_r1_Neolamprologus-crassus_su	1970-01-06 15:00:00	19.916187110060275	914.5005262866323	0.5718796742562738	0.0	0.41228208865441346	0.4148333331152273	Neolamprologus crassus	u	d
1141	FISH20210205_c2_r1_Neolamprologus-crassus_su	1970-01-06 15:30:00	17.91155001169363	944.5001938950751	0.53420863110077	0.0	0.35261326928667597	0.39231794910046563	Neolamprologus crassus	u	d
1142	FISH20210205_c2_r1_Neolamprologus-crassus_su	1970-01-06 16:00:00	18.44808753389656	974.4997507063321	0.5538751315716581	0.0	0.488765810864632	0.4226749651626192	Neolamprologus crassus	u	d
1143	FISH20210205_c2_r1_Neolamprologus-crassus_su	1970-01-06 16:30:00	20.09444352599647	1004.4994183147749	0.5602459697523683	0.0	0.5477792719203559	0.4374962561722995	Neolamprologus crassus	u	d
1144	FISH20210205_c2_r1_Neolamprologus-crassus_su	1970-01-06 17:00:00	17.574074825465022	1034.499889208952	0.5	0.0	0.5526688468645548	0.5185388536354223	Neolamprologus crassus	u	d
1145	FISH20210205_c2_r1_Neolamprologus-crassus_su	1970-01-06 17:30:00	18.262167837064613	1064.498947251773	0.5473182624113475	0.0	0.6712467588887894	0.4611544411752422	Neolamprologus crassus	u	d
1146	FISH20210205_c2_r1_Neolamprologus-crassus_su	1970-01-06 18:00:00	16.440975947489097	1094.4999723007036	0.4652927815633483	0.0	0.6033771652229601	0.4158329069386477	Neolamprologus crassus	u	d
1147	FISH20210205_c2_r1_Neolamprologus-crassus_su	1970-01-06 18:30:00	16.07396255331631	1124.4995291119606	0.42900670322973794	0.0	0.5482482115160849	0.3571968770024721	Neolamprologus crassus	u	d
1148	FISH20210205_c2_r1_Neolamprologus-crassus_su	1970-01-06 19:00:00	5.723054313071592	1154.500055395524	0.11965433192998005	0.39607799689785067	0.07844840393452254	0.5592803580141767	Neolamprologus crassus	u	n
1149	FISH20210205_c2_r1_Neolamprologus-crassus_su	1970-01-06 19:30:00	6.098815378361683	1184.5005262866323	0.11738961830369508	0.48296493269070967	0.030248399892044284	0.5278983122165527	Neolamprologus crassus	u	n
1150	FISH20210205_c2_r1_Neolamprologus-crassus_su	1970-01-06 20:00:00	7.120712743651427	1214.5000830978893	0.15639022768821673	0.32712869093125035	0.045939283142206556	0.6647690467559993	Neolamprologus crassus	u	n
1151	FISH20210205_c2_r1_Neolamprologus-crassus_su	1970-01-06 20:30:00	4.774003257038906	1244.499750706332	0.08043875685557587	0.5266744224696692	0.04517003527697346	0.7152784411795563	Neolamprologus crassus	u	n
1152	FISH20210205_c2_r1_Neolamprologus-crassus_su	1970-01-06 21:00:00	4.670038208936667	1274.499362916182	0.08403966539249903	0.4132181042601518	0.03779391574040075	0.6639224655875753	Neolamprologus crassus	u	n
1153	FISH20210205_c2_r1_Neolamprologus-crassus_su	1970-01-06 21:30:00	4.42846861822409	1304.4998338134278	0.06575448703744738	0.45729005096388214	0.03826386295749656	0.6861694247489559	Neolamprologus crassus	u	n
1154	FISH20210205_c2_r1_Neolamprologus-crassus_su	1970-01-06 22:00:00	5.283543186218387	1334.500249293668	0.07733643565453438	0.3918342474101158	0.027819490140113746	0.5991801117307083	Neolamprologus crassus	u	n
1155	FISH20210205_c2_r1_Neolamprologus-crassus_su	1970-01-06 22:30:00	4.845991310685523	1364.4999169021107	0.08126973574871198	0.42867431167248354	0.03030078330995776	0.6253942787648583	Neolamprologus crassus	u	n
1156	FISH20210205_c2_r1_Neolamprologus-crassus_su	1970-01-06 23:00:00	4.068978583534222	1394.4995291119606	0.07007921998781232	0.459365132125644	0.029726329317017724	0.649193754179428	Neolamprologus crassus	u	n
1157	FISH20210205_c2_r1_Neolamprologus-crassus_su	1970-01-06 23:30:00	3.353110089187056	1424.5	0.04126966541103479	0.7269000664746289	0.03375542890788353	0.7160947228228597	Neolamprologus crassus	u	n
1158	FISH20210205_c2_r1_Neolamprologus-crassus_su	1970-01-07 00:00:00	3.639489923420202	14.500470888039445	0.04614702786549222	0.6246745332668551	0.031669664907693344	0.6742046372013335	Neolamprologus crassus	u	n
1159	FISH20210205_c2_r1_Neolamprologus-crassus_su	1970-01-07 00:30:00	4.299912390502468	44.50002769929644	0.06553653537200155	0.6087751371115173	0.03825289179837923	0.6951420341403992	Neolamprologus crassus	u	n
1160	FISH20210205_c2_r1_Neolamprologus-crassus_su	1970-01-07 01:00:00	3.8878690444968633	74.49969530773919	0.05977508171292449	0.5405794692814803	0.032086897677168075	0.6554079931881537	Neolamprologus crassus	u	n
1161	FISH20210205_c2_r1_Neolamprologus-crassus_su	1970-01-07 01:30:00	4.837865007491899	104.50016618657213	0.07971415909594505	0.43984046089076	0.03398768683325731	0.6349269760499419	Neolamprologus crassus	u	n
1162	FISH20210205_c2_r1_Neolamprologus-crassus_su	1970-01-07 02:00:00	4.02087705158235	134.5005816852252	0.0637083818071021	0.583180987202925	0.045281445279023044	0.6821746739444134	Neolamprologus crassus	u	n
1163	FISH20210205_c2_r1_Neolamprologus-crassus_su	1970-01-07 02:30:00	2.5928809066936256	164.50024929366793	0.030469226081657527	0.7510941222092958	0.03925574523445615	0.7340679971926113	Neolamprologus crassus	u	n
1164	FISH20210205_c2_r1_Neolamprologus-crassus_su	1970-01-07 03:00:00	4.059097587119593	194.49986150351782	0.04564844052961055	0.6097723117832807	0.03864987419290148	0.7281070867886383	Neolamprologus crassus	u	n
1165	FISH20210205_c2_r1_Neolamprologus-crassus_su	1970-01-07 03:30:00	3.606702395214865	224.49947371336768	0.04121655309955127	0.6499362916181929	0.04535454692725306	0.735522799837139	Neolamprologus crassus	u	n
1166	FISH20210205_c2_r1_Neolamprologus-crassus_su	1970-01-07 04:00:00	5.435382016845126	254.49994460447596	0.07816308442277864	0.43225127409705294	0.05967489688721553	0.6777583038317075	Neolamprologus crassus	u	n
1167	FISH20210205_c2_r1_Neolamprologus-crassus_su	1970-01-07 04:30:00	5.112239101846439	284.5004154894466	0.07523128912525621	0.4188687607334774	0.060178437396899626	0.70268562127346	Neolamprologus crassus	u	n
1168	FISH20210205_c2_r1_Neolamprologus-crassus_su	1970-01-07 05:00:00	5.679237593881885	314.5000276992964	0.07622846379701956	0.4508337488227799	0.054819277206881185	0.6355612291857528	Neolamprologus crassus	u	n
1169	FISH20210205_c2_r1_Neolamprologus-crassus_su	1970-01-07 05:30:00	6.7880022974225	344.4996399091463	0.11284693368788433	0.16414603069082045	0.0512508070790597	0.5747484053275083	Neolamprologus crassus	u	n
1170	FISH20210205_c2_r1_Neolamprologus-crassus_su	1970-01-07 06:00:00	5.43138799797447	374.5001107910481	0.09251052514956791	0.29093729226678483	0.043414087930712705	0.6173678960069571	Neolamprologus crassus	u	n
1171	FISH20210205_c2_r1_Neolamprologus-crassus_su	1970-01-07 06:30:00	3.434230507438189	404.5005816852252	0.049969530773918344	0.5897180211622625	0.04873274066244999	0.7243325127011231	Neolamprologus crassus	u	n
1172	FISH20210205_c2_r1_Neolamprologus-crassus_su	1970-01-07 07:00:00	4.646887190567338	434.50024929366793	0.09201706276660573	0.6215722120658135	0.03903974105965655	0.6382125170387506	Neolamprologus crassus	u	d
1173	FISH20210205_c2_r1_Neolamprologus-crassus_su	1970-01-07 07:30:00	6.069111721093592	464.4998061049249	0.08852695141543405	0.48473768766273334	0.06724469950676358	0.5801402805786586	Neolamprologus crassus	u	d
1174	FISH20210205_c2_r1_Neolamprologus-crassus_su	1970-01-07 08:00:00	9.127004321400229	494.4994737133677	0.16641737299872583	0.11761121267519806	0.18531732199606873	0.5433718091828126	Neolamprologus crassus	u	d
1175	FISH20210205_c2_r1_Neolamprologus-crassus_su	1970-01-07 08:30:00	9.796125810243746	524.4998892089519	0.1766009306448039	0.008641701750498559	0.2656980947207886	0.44780814741664704	Neolamprologus crassus	u	d
1176	FISH20210205_c2_r1_Neolamprologus-crassus_su	1970-01-07 09:00:00	9.441653766361389	554.5004154894466	0.17350839288682068	0.07091019888094842	0.2818961483924047	0.5032481241905687	Neolamprologus crassus	u	d
1177	FISH20210205_c2_r1_Neolamprologus-crassus_su	1970-01-07 09:30:00	9.27614167406589	584.5000276992964	0.1846435100548446	0.06376378039997783	0.3142112588570311	0.5220767754703818	Neolamprologus crassus	u	d
1178	FISH20210205_c2_r1_Neolamprologus-crassus_su	1970-01-07 10:00:00	9.21055907394326	614.4995845105534	0.17672151127361366	0.09351282477425073	0.29225004735027077	0.5049052836735248	Neolamprologus crassus	u	d
1179	FISH20210205_c2_r1_Neolamprologus-crassus_su	1970-01-07 10:30:00	8.565755816214388	643.9789479961833	0.16221374045801526	0.07514312977099237	0.24609243058839628	0.5868970987106992	Neolamprologus crassus	u	d
1180	FISH20210205_c2_r1_Neolamprologus-crassus_su	1970-01-07 11:00:00	8.102262829462477	674.4999723007036	0.14076782449725778	0.08847155282255831	0.2013121132209958	0.6073726148615809	Neolamprologus crassus	u	d
1181	FISH20210205_c2_r1_Neolamprologus-crassus_su	1970-01-07 11:30:00	9.497142850829249	704.4995291119606	0.16735914907761343	0.020497479364024154	0.3030600450477191	0.5052607943285765	Neolamprologus crassus	u	d
1182	FISH20210205_c2_r1_Neolamprologus-crassus_su	1970-01-07 12:00:00	8.498697890876809	734.500055395524	0.15100819853755817	0.12469532461777089	0.299941352644313	0.5494001580735243	Neolamprologus crassus	u	d
1183	FISH20210205_c2_r1_Neolamprologus-crassus_su	1970-01-07 12:30:00	7.64902996688724	764.5005262866323	0.10885823500083099	0.19716359204476205	0.2959639592116027	0.5524613769298374	Neolamprologus crassus	u	d
1184	FISH20210205_c2_r1_Neolamprologus-crassus_su	1970-01-07 13:00:00	7.911354477861455	794.5000830978893	0.1320148468228907	0.16885491108525844	0.3097100823314643	0.5681654603295982	Neolamprologus crassus	u	d
1185	FISH20210205_c2_r1_Neolamprologus-crassus_su	1970-01-07 13:30:00	7.629347664516098	824.4997507063321	0.12785995235721012	0.16132070245415767	0.26492832745764555	0.5544007638898936	Neolamprologus crassus	u	d
1186	FISH20210205_c2_r1_Neolamprologus-crassus_su	1970-01-07 14:00:00	8.502121059309346	854.4993629161819	0.15882776577474933	0.09827710376156445	0.2196612220798854	0.4994623719234575	Neolamprologus crassus	u	d
1187	FISH20210205_c2_r1_Neolamprologus-crassus_su	1970-01-07 14:30:00	9.94637807632628	884.4998338134279	0.1849102592510525	0.0696321737203634	0.39836138732615844	0.4341265979645889	Neolamprologus crassus	u	d
1188	FISH20210205_c2_r1_Neolamprologus-crassus_su	1970-01-07 15:00:00	10.292238043420042	914.5002492936679	0.1901833693424187	0.09378981773862943	0.35436968249088635	0.42228951479120647	Neolamprologus crassus	u	d
1189	FISH20210205_c2_r1_Neolamprologus-crassus_su	1970-01-07 15:30:00	8.56673948491704	944.4988364361702	0.15154033687943264	0.12599734042553193	0.29105423884391196	0.5526260680180892	Neolamprologus crassus	u	d
1190	FISH20210205_c2_r1_Neolamprologus-crassus_su	1970-01-07 16:00:00	7.769361374422662	974.4995291119606	0.131737853858512	0.1628718630546784	0.25291108166324366	0.5665985961909381	Neolamprologus crassus	u	d
1191	FISH20210205_c2_r1_Neolamprologus-crassus_su	1970-01-07 16:30:00	7.429866432238169	1004.5	0.10846443607356526	0.19947928207400842	0.23530940115967292	0.5287085122419656	Neolamprologus crassus	u	d
1192	FISH20210205_c2_r1_Neolamprologus-crassus_su	1970-01-07 17:00:00	8.558283251664813	1034.5004708880394	0.13738851033183758	0.12752756079995567	0.2510175610271045	0.4786171246211105	Neolamprologus crassus	u	d
1193	FISH20210205_c2_r1_Neolamprologus-crassus_su	1970-01-07 17:30:00	9.482585560780462	1064.5000276992964	0.16614038003434714	0.06714309456539803	0.339031258370052	0.4568680514570063	Neolamprologus crassus	u	d
1194	FISH20210205_c2_r1_Neolamprologus-crassus_su	1970-01-07 18:00:00	8.382805135812797	1094.499695307739	0.14204199213339982	0.2707883219766218	0.3253739119038171	0.5022170342385047	Neolamprologus crassus	u	d
1195	FISH20210205_c2_r1_Neolamprologus-crassus_su	1970-01-07 18:30:00	7.388064420078981	1124.5001661865722	0.11754930201639707	0.2865610458674939	0.3142744134120539	0.5864839719375857	Neolamprologus crassus	u	d
1196	FISH20210205_c2_r1_Neolamprologus-crassus_su	1970-01-07 19:00:00	5.572453857611749	1154.5005816852251	0.09190626558085424	0.40352335050689714	0.08930972209352622	0.5888971296112996	Neolamprologus crassus	u	n
1197	FISH20210205_c2_r1_Neolamprologus-crassus_su	1970-01-07 19:30:00	3.2743631416987324	1184.500249293668	0.03938839953465182	0.7064982549443244	0.031069540922158474	0.6809204628879619	Neolamprologus crassus	u	n
1198	FISH20210205_c2_r1_Neolamprologus-crassus_su	1970-01-07 20:00:00	3.454700313331217	1214.4998615035179	0.04769818846601296	0.6401861392720625	0.039220871901950914	0.7230653677223672	Neolamprologus crassus	u	n
1199	FISH20210205_c2_r1_Neolamprologus-crassus_su	1970-01-07 20:30:00	2.899542453572047	1244.4994737133677	0.030469226081657527	0.7597363026979115	0.045454890946526445	0.765719656056677	Neolamprologus crassus	u	n
1200	FISH20210205_c2_r1_Neolamprologus-crassus_su	1970-01-07 21:00:00	5.161914915897836	1274.499944604476	0.06863505428761356	0.4763461112342123	0.05667248660126959	0.6827208602280191	Neolamprologus crassus	u	n
1201	FISH20210205_c2_r1_Neolamprologus-crassus_su	1970-01-07 21:30:00	5.7167523396053825	1304.5004154894466	0.06969142983768212	0.4343249681458091	0.05685754505139696	0.649544684635873	Neolamprologus crassus	u	n
1202	FISH20210205_c2_r1_Neolamprologus-crassus_su	1970-01-07 22:00:00	6.537785320303265	1334.5000276992964	0.08592321755027423	0.38136391335660075	0.05776921142309392	0.625016139747537	Neolamprologus crassus	u	n
1203	FISH20210205_c2_r1_Neolamprologus-crassus_su	1970-01-07 22:30:00	6.47329872759776	1364.4996399091463	0.09445460085313832	0.34795856185252894	0.06312608376561656	0.6349559886533171	Neolamprologus crassus	u	n
1204	FISH20210205_c2_r1_Neolamprologus-crassus_su	1970-01-07 23:00:00	7.648483341962419	1394.500110791048	0.11727232439618879	0.22263461112342123	0.07198962910817529	0.598477539077836	Neolamprologus crassus	u	n
1205	FISH20210205_c2_r1_Neolamprologus-crassus_su	1970-01-07 23:30:00	8.96243149004498	1424.5005816852251	0.1425959780621572	0.01794914409174007	0.11944986582591652	0.5741756078687061	Neolamprologus crassus	u	n
1206	FISH20210205_c2_r1_Neolamprologus-crassus_su	1970-01-08 00:00:00	8.206086876870447	14.500249293667942	0.11827599578970695	0.14265137665503297	0.12829104819203688	0.5471653586928154	Neolamprologus crassus	u	n
1207	FISH20210205_c2_r1_Neolamprologus-crassus_su	1970-01-08 00:30:00	8.56296165432459	44.499806104924936	0.12054733809761232	0.19577862722286854	0.1529342297773478	0.537409535624568	Neolamprologus crassus	u	n
1208	FISH20210205_c2_r1_Neolamprologus-crassus_su	1970-01-08 01:00:00	8.6412588571577	74.49947371336768	0.1179436042324525	0.1215999113622514	0.16490159232551457	0.5711152172955294	Neolamprologus crassus	u	n
1209	FISH20210205_c2_r1_Neolamprologus-crassus_su	1970-01-08 01:30:00	7.862086222279701	104.49988920895191	0.10569465987148238	0.27465100819853755	0.1588692038678878	0.6067013312769263	Neolamprologus crassus	u	n
1210	FISH20210205_c2_r1_Neolamprologus-crassus_su	1970-01-08 02:00:00	6.970485340046611	134.50041548944657	0.06609052130075896	0.4532712869093125	0.12385933589218763	0.651208813047731	Neolamprologus crassus	u	n
1211	FISH20210205_c2_r1_Neolamprologus-crassus_su	1970-01-08 02:30:00	8.187229188143831	164.50002769929642	0.11866378593983713	0.18863220874189796	0.1316731404579834	0.5900726593985476	Neolamprologus crassus	u	n
1212	FISH20210205_c2_r1_Neolamprologus-crassus_su	1970-01-08 03:00:00	7.455669713358627	194.4996399091463	0.09478699241039278	0.23489003379314166	0.10834686023163793	0.6360089436011658	Neolamprologus crassus	u	n
1213	FISH20210205_c2_r1_Neolamprologus-crassus_su	1970-01-08 03:30:00	7.9485496138704725	223.75411498091603	0.08677242366412213	0.2798187022900763	0.12950900120189635	0.5551013225416281	Neolamprologus crassus	u	n
1214	FISH20210205_c2_r1_Neolamprologus-crassus_su	1970-01-08 04:00:00	7.954683572078992	254.49997230070358	0.09390061492438093	0.27394604177053905	0.14147660782159555	0.5537571369309249	Neolamprologus crassus	u	n
1215	FISH20210205_c2_r1_Neolamprologus-crassus_su	1970-01-08 04:30:00	7.83903017319474	284.4995845105534	0.09423300648163536	0.34568721954462356	0.11834189396839849	0.5274553463349946	Neolamprologus crassus	u	n
1216	FISH20210205_c2_r1_Neolamprologus-crassus_su	1970-01-08 05:00:00	7.71700109197496	314.50005539552404	0.08364724130290273	0.35403279415023264	0.09173000384990611	0.47733074486479055	Neolamprologus crassus	u	n
1217	FISH20210205_c2_r1_Neolamprologus-crassus_su	1970-01-08 05:30:00	8.146468416954082	344.5005262866323	0.10813805329344635	0.179214447953022	0.10905176238612174	0.4906099385075596	Neolamprologus crassus	u	n
1218	FISH20210205_c2_r1_Neolamprologus-crassus_su	1970-01-08 06:00:00	8.243137110034983	374.5001384964822	0.11401030413827488	0.09572876848928037	0.13442051846219366	0.5356658976295106	Neolamprologus crassus	u	n
1219	FISH20210205_c2_r1_Neolamprologus-crassus_su	1970-01-08 06:30:00	7.935292526729197	404.49975070633207	0.10431555038502022	0.2075231289125256	0.11731689743694093	0.5422162905014999	Neolamprologus crassus	u	n
1220	FISH20210205_c2_r1_Neolamprologus-crassus_su	1970-01-08 07:00:00	6.314521052851021	434.4994183147748	0.09057669935183646	0.4122763281812642	0.0903249544187286	0.6302430187958227	Neolamprologus crassus	u	d
1221	FISH20210205_c2_r1_Neolamprologus-crassus_su	1970-01-08 07:30:00	5.613377769290479	464.4998892089519	0.06353866607578108	0.5835364502548194	0.15649341757374882	0.6542562518428902	Neolamprologus crassus	u	d
1222	FISH20210205_c2_r1_Neolamprologus-crassus_su	1970-01-08 08:00:00	5.605552215761936	494.50030469226084	0.06747548612265249	0.39443798127527563	0.2582320429710044	0.6775853149235399	Neolamprologus crassus	u	d
1223	FISH20210205_c2_r1_Neolamprologus-crassus_su	1970-01-08 08:30:00	5.578648892019624	520.038406940063	0.06317034700315458	0.4582807570977918	0.23999260210491016	0.6409287364316075	Neolamprologus crassus	u	d
1224	FISH20210205_c3_r1_Neolamprologus-crassus_su	1970-01-02 00:00:00	4.361253115928765	14.500664819944598	0.029196675900277008	0.7890858725761772	0.014517955033743812	0.23138736842104984	Neolamprologus crassus	u	n
1225	FISH20210205_c3_r1_Neolamprologus-crassus_su	1970-01-02 00:30:00	5.258922364867147	44.50052628663232	0.051908481524569276	0.7169131904049637	0.05758524448766473	0.18455404132733735	Neolamprologus crassus	u	n
1226	FISH20210205_c3_r1_Neolamprologus-crassus_su	1970-01-02 01:00:00	4.3284198404768475	74.5002216066482	0.04310249307479224	0.7655401662049861	0.02308236820737132	0.1480516343490305	Neolamprologus crassus	u	n
1227	FISH20210205_c3_r1_Neolamprologus-crassus_su	1970-01-02 01:30:00	3.3890052417794876	104.49947371336768	0.017893745498864327	0.8921943382638081	0.012827377129921975	0.15920735693314075	Neolamprologus crassus	u	n
1228	FISH20210205_c3_r1_Neolamprologus-crassus_su	1970-01-02 02:00:00	4.2462083636168515	134.50052634494986	0.028367222560806694	0.8105158180508616	0.014845048973353455	0.17480624965372557	Neolamprologus crassus	u	n
1229	FISH20210205_c3_r1_Neolamprologus-crassus_su	1970-01-02 02:30:00	4.859191469222096	164.50013849648218	0.043931084150462575	0.6378593983712814	0.017386455999727147	0.21703296216276285	Neolamprologus crassus	u	n
1230	FISH20210205_c3_r1_Neolamprologus-crassus_su	1970-01-02 03:00:00	5.668115914290149	194.5001385118289	0.06183168042550834	0.5700038783312095	0.017576665423106232	0.2914908305169359	Neolamprologus crassus	u	n
1231	FISH20210205_c3_r1_Neolamprologus-crassus_su	1970-01-02 03:30:00	7.6487896113492	224.49994460447596	0.10237092842898293	0.44216707290050966	0.024016523560273454	0.30135768889873854	Neolamprologus crassus	u	n
1232	FISH20210205_c3_r1_Neolamprologus-crassus_su	1970-01-02 04:00:00	5.4993764205132125	254.50049861495845	0.06116343490304709	0.4598337950138504	0.016254715551704386	0.3130870914127382	Neolamprologus crassus	u	n
1233	FISH20210205_c3_r1_Neolamprologus-crassus_su	1970-01-02 04:30:00	7.134519137115252	284.49975070633207	0.10941222092958838	0.3362694587557476	0.025915430668121596	0.44268439421640654	Neolamprologus crassus	u	n
1234	FISH20210205_c3_r1_Neolamprologus-crassus_su	1970-01-02 05:00:00	7.595757141870093	314.5009695828024	0.10809463128151144	0.4205219125713336	0.03691649123777632	0.4623417917889996	Neolamprologus crassus	u	n
1235	FISH20210205_c3_r1_Neolamprologus-crassus_su	1970-01-02 05:30:00	36.553693681333684	344.5003600908537	0.5245138773475154	0.04298930807157498	0.2069318479983847	0.6411453659077104	Neolamprologus crassus	u	n
1236	FISH20210205_c3_r1_Neolamprologus-crassus_su	1970-01-02 06:00:00	21.086088780037354	374.50108051199646	0.23383387820690418	0.5321106000997395	0.07340075326144864	0.3788885133263176	Neolamprologus crassus	u	n
1237	FISH20210205_c3_r1_Neolamprologus-crassus_su	1970-01-02 06:30:00	4.272085433324601	404.5002215820962	0.035951695103035676	0.7213051185464214	0.013971481482977527	0.2244673166408215	Neolamprologus crassus	u	n
1238	FISH20210205_c3_r1_Neolamprologus-crassus_su	1970-01-02 07:00:00	68.77408860726906	434.50113579699706	0.6630284226272923	0.09080835503351986	0.5183979531487344	0.4995773948695257	Neolamprologus crassus	u	d
1239	FISH20210205_c3_r1_Neolamprologus-crassus_su	1970-01-02 07:30:00	73.76976447742284	464.5000276992964	0.7215112736136502	0.0	0.6408061684041062	0.5577360257049483	Neolamprologus crassus	u	d
1240	FISH20210205_c3_r1_Neolamprologus-crassus_su	1970-01-02 08:00:00	54.86196436058664	494.5006926358952	0.6173325206405497	0.0	0.7986187659412555	0.3532491836131572	Neolamprologus crassus	u	d
1241	FISH20210205_c3_r1_Neolamprologus-crassus_su	1970-01-02 08:30:00	50.90730618967449	524.4997784179038	0.5809882561489031	0.0	0.7981607365227259	0.5464722246842468	Neolamprologus crassus	u	d
1242	FISH20210205_c3_r1_Neolamprologus-crassus_su	1970-01-02 09:00:00	35.0015360186242	554.5004432132964	0.47556786703601106	0.0	0.816048727043868	0.43984210526315787	Neolamprologus crassus	u	d
1243	FISH20210205_c3_r1_Neolamprologus-crassus_su	1970-01-02 09:30:00	26.440185847661112	584.4996399091463	0.3671264749875353	0.008863774860118552	0.8728640548919264	0.36859338202254144	Neolamprologus crassus	u	d
1244	FISH20210205_c3_r1_Neolamprologus-crassus_su	1970-01-02 10:00:00	22.004374127736494	614.499944604476	0.3019610015510747	0.04309771770440948	0.9000569206922165	0.39243856913361364	Neolamprologus crassus	u	d
1245	FISH20210205_c3_r1_Neolamprologus-crassus_su	1970-01-02 10:30:00	20.253802367902114	644.5002492936679	0.289568444961498	0.019334108913633595	0.8768593978273924	0.5328797351947285	Neolamprologus crassus	u	d
1246	FISH20210205_c3_r1_Neolamprologus-crassus_su	1970-01-02 11:00:00	17.625522110860363	674.4997507063321	0.2655254556534264	0.012575480582793197	0.8752468753212297	0.3785813528336357	Neolamprologus crassus	u	d
1247	FISH20210205_c3_r1_Neolamprologus-crassus_su	1970-01-02 11:30:00	18.153387535282736	704.500055395524	0.2927653445601595	0.0019388433414580103	0.8801214055452763	0.36304780633724726	Neolamprologus crassus	u	d
1248	FISH20210205_c3_r1_Neolamprologus-crassus_su	1970-01-02 12:00:00	20.581814978800985	734.5007202216067	0.29157894736842105	0.03102493074792244	0.8948300458831434	0.420464819944598	Neolamprologus crassus	u	d
1249	FISH20210205_c3_r1_Neolamprologus-crassus_su	1970-01-02 12:30:00	32.310842404351426	764.4998615035178	0.5717134784776466	0.0	0.7162845368075395	0.45367043377098154	Neolamprologus crassus	u	d
1250	FISH20210205_c3_r1_Neolamprologus-crassus_su	1970-01-02 13:00:00	45.292735080409564	794.5005262866323	0.7079940169519694	0.0	0.7337103856355939	0.44546102708991253	Neolamprologus crassus	u	d
1251	FISH20210205_c3_r1_Neolamprologus-crassus_su	1970-01-02 13:30:00	48.35367746976228	824.5005262866323	0.6215722120658135	0.0	0.7568353142637642	0.4128843733759625	Neolamprologus crassus	u	d
1252	FISH20210205_c3_r1_Neolamprologus-crassus_su	1970-01-02 14:00:00	53.339098422508016	854.5006925591446	0.6520028810460413	0.0	0.7294966368471676	0.5284925422558737	Neolamprologus crassus	u	d
1253	FISH20210205_c3_r1_Neolamprologus-crassus_su	1970-01-02 14:30:00	59.36706525392376	884.4994183147749	0.6855575868372943	0.0	0.7006447201636494	0.49269935425465533	Neolamprologus crassus	u	d
1254	FISH20210205_c3_r1_Neolamprologus-crassus_su	1970-01-02 15:00:00	50.96473700148284	914.5004986149585	0.6466481994459834	0.0	0.7181061784711994	0.5021101236424395	Neolamprologus crassus	u	d
1255	FISH20210205_c3_r1_Neolamprologus-crassus_su	1970-01-02 15:30:00	55.525815289160164	944.5000830978893	0.6837294332723949	0.0	0.7388577542667397	0.41227268910925163	Neolamprologus crassus	u	d
1256	FISH20210205_c3_r1_Neolamprologus-crassus_su	1970-01-02 16:00:00	70.6745738532637	974.499944598338	0.6966759002770083	0.0	0.7858008354712264	0.45063391935980185	Neolamprologus crassus	u	d
1257	FISH20210205_c3_r1_Neolamprologus-crassus_su	1970-01-02 16:30:00	58.23842361716644	1004.4998892089519	0.6583758032350986	0.0	0.7794025010423405	0.4911555512061486	Neolamprologus crassus	u	d
1258	FISH20210205_c3_r1_Neolamprologus-crassus_su	1970-01-02 17:00:00	54.34602054466144	1034.501024987534	0.6520028810460413	0.0	0.7527976096334568	0.4336346365825059	Neolamprologus crassus	u	d
1259	FISH20210205_c3_r1_Neolamprologus-crassus_su	1970-01-02 17:30:00	39.93874413335014	1064.4996399091463	0.5633482909534098	0.0	0.8076426981896312	0.4291757243366022	Neolamprologus crassus	u	d
1260	FISH20210205_c3_r1_Neolamprologus-crassus_su	1970-01-02 18:00:00	35.359354897989725	1094.5004154894466	0.4800288072682954	0.0	0.8211821790367081	0.48076695781704815	Neolamprologus crassus	u	d
1261	FISH20210205_c3_r1_Neolamprologus-crassus_su	1970-01-02 18:30:00	26.26184265908105	1124.500304692261	0.49011135117168025	0.037726441748379594	0.5344747765554175	0.6246287321329935	Neolamprologus crassus	u	d
1262	FISH20210205_c3_r1_Neolamprologus-crassus_su	1970-01-02 19:00:00	13.478331874928653	1154.5002216066482	0.225207756232687	0.05279778393351801	0.07300101401358496	0.34849584487534935	Neolamprologus crassus	u	n
1263	FISH20210205_c3_r1_Neolamprologus-crassus_su	1970-01-02 19:30:00	10.048910642065037	1184.500110791048	0.1802570352315533	0.2673941945490804	0.04095846376791445	0.34200869709727855	Neolamprologus crassus	u	n
1264	FISH20210205_c3_r1_Neolamprologus-crassus_su	1970-01-02 20:00:00	20.764459946132643	1214.5016622340424	0.3133311170212766	0.1851174645390071	0.07837914108771847	0.5255495234929088	Neolamprologus crassus	u	n
1265	FISH20210205_c3_r1_Neolamprologus-crassus_su	1970-01-02 20:30:00	12.592654313532305	1244.4998615035179	0.2091296881059221	0.11617084926042878	0.050557273844308366	0.46881845296349967	Neolamprologus crassus	u	n
1266	FISH20210205_c3_r1_Neolamprologus-crassus_su	1970-01-02 21:00:00	6.612962450262086	1274.500637083818	0.11107417871586062	0.20214946540357875	0.029347734791943598	0.48454190903550376	Neolamprologus crassus	u	n
1267	FISH20210205_c3_r1_Neolamprologus-crassus_su	1970-01-02 21:30:00	7.980317527236238	1304.5005816852251	0.12774915517145866	0.21771647000166197	0.03196222981434271	0.5270364522741352	Neolamprologus crassus	u	n
1268	FISH20210205_c3_r1_Neolamprologus-crassus_su	1970-01-02 22:00:00	9.260487161814114	1334.5008587733391	0.1438306831403402	0.23436201451603966	0.03448287919973246	0.4218396033021238	Neolamprologus crassus	u	n
1269	FISH20210205_c3_r1_Neolamprologus-crassus_su	1970-01-02 22:30:00	9.586307773367809	1364.4994737133677	0.14531050911306853	0.294277325355936	0.04432707142758479	0.4733189296991739	Neolamprologus crassus	u	n
1270	FISH20210205_c3_r1_Neolamprologus-crassus_su	1970-01-02 23:00:00	6.940155891403178	1394.5011912017287	0.10665410826084548	0.2116460745747687	0.02352280534126561	0.4529921879328479	Neolamprologus crassus	u	n
1271	FISH20210205_c3_r1_Neolamprologus-crassus_su	1970-01-02 23:30:00	10.860918876748642	1424.5001384964821	0.16796853359924657	0.1882998171846435	0.04530221874860568	0.38269724668993016	Neolamprologus crassus	u	n
1272	FISH20210205_c3_r1_Neolamprologus-crassus_su	1970-01-03 00:00:00	9.976310376963951	14.50052634494986	0.15529946257410382	0.14998060834395258	0.03991973074388163	0.42634816333313175	Neolamprologus crassus	u	n
1273	FISH20210205_c3_r1_Neolamprologus-crassus_su	1970-01-03 00:30:00	12.699300456643181	44.49994460447596	0.21354974518058942	0.07550409926877909	0.05083813505568362	0.40471958785730283	Neolamprologus crassus	u	n
1274	FISH20210205_c3_r1_Neolamprologus-crassus_su	1970-01-03 01:00:00	7.367483869640889	74.50119120172863	0.10898110698653665	0.28184386946645246	0.024384725793593715	0.36440722477700005	Neolamprologus crassus	u	n
1275	FISH20210205_c3_r1_Neolamprologus-crassus_su	1970-01-03 01:30:00	10.996360336489506	104.49969530773919	0.1687995124923827	0.20563957675475042	0.04709591330096579	0.3803741066976854	Neolamprologus crassus	u	n
1276	FISH20210205_c3_r1_Neolamprologus-crassus_su	1970-01-03 02:00:00	23.91110305026826	134.50141282065488	0.34821873788021496	0.1873233974181395	0.10867377779532582	0.5133781926976613	Neolamprologus crassus	u	n
1277	FISH20210205_c3_r1_Neolamprologus-crassus_su	1970-01-03 02:30:00	11.833534697564449	164.5003600908537	0.18370173397595702	0.19012797074954296	0.04579808665846894	0.3867225638468832	Neolamprologus crassus	u	n
1278	FISH20210205_c3_r1_Neolamprologus-crassus_su	1970-01-03 03:00:00	13.16119192424922	194.5007479638761	0.20832179068092416	0.05811956341071527	0.05968554356898149	0.4644024045653527	Neolamprologus crassus	u	n
1279	FISH20210205_c3_r1_Neolamprologus-crassus_su	1970-01-03 03:30:00	12.667721576812616	224.50016618657213	0.19947928207400842	0.08619543540881897	0.052553182033886675	0.40093169731885014	Neolamprologus crassus	u	n
1280	FISH20210205_c3_r1_Neolamprologus-crassus_su	1970-01-03 04:00:00	12.272820003516225	254.50141282065488	0.20073134245664578	0.1494819657598759	0.05105025380106912	0.37315236301180554	Neolamprologus crassus	u	n
1281	FISH20210205_c3_r1_Neolamprologus-crassus_su	1970-01-03 04:30:00	24.866297693324128	284.49991690211067	0.3737189075397485	0.09977286576920946	0.14426073297233308	0.4472620907429027	Neolamprologus crassus	u	n
1282	FISH20210205_c3_r1_Neolamprologus-crassus_su	1970-01-03 05:00:00	21.256949560688547	314.50127423822715	0.3014404432132964	0.04044321329639889	0.1233063836234937	0.493346814404432	Neolamprologus crassus	u	n
1283	FISH20210205_c3_r1_Neolamprologus-crassus_su	1970-01-03 05:30:00	10.1539979272689	344.5005816852252	0.14996399091463078	0.10010525732646391	0.05242684297249499	0.43983895629050984	Neolamprologus crassus	u	n
1284	FISH20210205_c3_r1_Neolamprologus-crassus_su	1970-01-03 06:00:00	25.98695442807459	374.50113579699706	0.3624023491606183	0.026982104271704804	0.19461972655550425	0.5723036733336999	Neolamprologus crassus	u	n
1285	FISH20210205_c3_r1_Neolamprologus-crassus_su	1970-01-03 06:30:00	41.03942362100145	404.49952911196056	0.5467287130906875	0.004321090244307795	0.25585216205633565	0.5884498601185542	Neolamprologus crassus	u	n
1286	FISH20210205_c3_r1_Neolamprologus-crassus_su	1970-01-03 07:00:00	71.16873825803442	434.5008864265928	0.7417174515235457	0.000332409972299169	0.5386698550465622	0.36083767313019566	Neolamprologus crassus	u	d
1287	FISH20210205_c3_r1_Neolamprologus-crassus_su	1970-01-03 07:30:00	77.91564513496974	464.5001384964822	0.7632818126419589	0.0	0.7690790073286918	0.39735185862279093	Neolamprologus crassus	u	d
1288	FISH20210205_c3_r1_Neolamprologus-crassus_su	1970-01-03 08:00:00	54.1310870034831	494.50016620498616	0.6457617728531856	0.0	0.7828179618431538	0.34310533680561284	Neolamprologus crassus	u	d
1289	FISH20210205_c3_r1_Neolamprologus-crassus_su	1970-01-03 08:30:00	33.03674801731118	524.499944604476	0.47368712608021274	0.0	0.8170959690833381	0.3550387586227936	Neolamprologus crassus	u	d
1290	FISH20210205_c3_r1_Neolamprologus-crassus_su	1970-01-03 09:00:00	31.836708670935412	554.5018838652483	0.4822140957446808	0.0	0.7988521257651559	0.45610662591115064	Neolamprologus crassus	u	d
1291	FISH20210205_c3_r1_Neolamprologus-crassus_su	1970-01-03 09:30:00	23.94995041027082	584.4997507063321	0.37909257104869537	0.0070356212952191015	0.8705194288743094	0.48322449627179287	Neolamprologus crassus	u	d
1292	FISH20210205_c3_r1_Neolamprologus-crassus_su	1970-01-03 10:00:00	20.739748557871305	614.5005816852251	0.3333333333333333	0.002271342307905379	0.8841344288986973	0.49741220714260886	Neolamprologus crassus	u	d
1293	FISH20210205_c3_r1_Neolamprologus-crassus_su	1970-01-03 10:30:00	22.61218882647746	644.5003600908537	0.3837460528502576	0.007257215666722066	0.8324849815628297	0.4995195016237069	Neolamprologus crassus	u	d
1294	FISH20210205_c3_r1_Neolamprologus-crassus_su	1970-01-03 11:00:00	15.20207158639677	674.5010249875339	0.28450329658152806	0.0	0.8719040430235957	0.5315013899184575	Neolamprologus crassus	u	d
1295	FISH20210205_c3_r1_Neolamprologus-crassus_su	1970-01-03 11:30:00	19.43684089613866	704.5001661865721	0.35707954797252384	0.0	0.8727188037736722	0.5341973964103682	Neolamprologus crassus	u	d
1296	FISH20210205_c3_r1_Neolamprologus-crassus_su	1970-01-03 12:00:00	22.227463077306837	734.5016344395812	0.38428721812842814	0.0	0.870139111809392	0.5100267186239933	Neolamprologus crassus	u	d
1297	FISH20210205_c3_r1_Neolamprologus-crassus_su	1970-01-03 12:30:00	16.824065572942764	764.4999169021107	0.31145088914741564	0.0007755803002603734	0.8784019922359666	0.490224375380864	Neolamprologus crassus	u	d
1298	FISH20210205_c3_r1_Neolamprologus-crassus_su	1970-01-03 13:00:00	21.566919840898777	794.5005817496814	0.33874452878275807	0.0	0.7993066208159549	0.6390974402574323	Neolamprologus crassus	u	d
1299	FISH20210205_c3_r1_Neolamprologus-crassus_su	1970-01-03 13:30:00	18.866970818702608	824.4997784179038	0.32993574119211166	0.007921559937957012	0.845770709188812	0.6217043152429351	Neolamprologus crassus	u	d
1300	FISH20210205_c3_r1_Neolamprologus-crassus_su	1970-01-03 14:00:00	33.58142098042672	854.5012466064602	0.4799157848080226	0.0	0.8373360110203135	0.5654387354791005	Neolamprologus crassus	u	d
1301	FISH20210205_c3_r1_Neolamprologus-crassus_su	1970-01-03 14:30:00	24.318218773773914	884.4995291119606	0.3573763226414049	0.012963270732923384	0.863840197153356	0.5930850509095478	Neolamprologus crassus	u	d
1302	FISH20210205_c3_r1_Neolamprologus-crassus_su	1970-01-03 15:00:00	20.782042333315637	914.5004154894466	0.3145532103484571	0.014736025704947094	0.8336683821583054	0.5957551160600507	Neolamprologus crassus	u	d
1303	FISH20210205_c3_r1_Neolamprologus-crassus_su	1970-01-03 15:30:00	34.21849426745008	944.5001384964822	0.45903274056838955	0.0	0.8226682409680743	0.5275332199070636	Neolamprologus crassus	u	d
1304	FISH20210205_c3_r1_Neolamprologus-crassus_su	1970-01-03 16:00:00	21.056418222831052	974.5008033686076	0.34511607291262675	0.011524184165327718	0.858133303005236	0.5367818028483565	Neolamprologus crassus	u	d
1305	FISH20210205_c3_r1_Neolamprologus-crassus_su	1970-01-03 16:30:00	11.096609261330377	1004.499944604476	0.17416352758697098	0.19449368491025926	0.9034161476626541	0.6361898342481734	Neolamprologus crassus	u	d
1306	FISH20210205_c3_r1_Neolamprologus-crassus_su	1970-01-03 17:00:00	9.851329944830312	1034.5015790348496	0.15280624965372042	0.16566014737658596	0.8865091289438144	0.7674600197778224	Neolamprologus crassus	u	d
1307	FISH20210205_c3_r1_Neolamprologus-crassus_su	1970-01-03 17:30:00	13.373536221063661	1064.499750706332	0.21267519804996954	0.10835964766494931	0.8584434606198688	0.7122425763529113	Neolamprologus crassus	u	d
1308	FISH20210205_c3_r1_Neolamprologus-crassus_su	1970-01-03 18:00:00	15.830035221148355	1094.5006924824108	0.26857237826159214	0.08874854578693701	0.6594708161674071	0.7591015188822313	Neolamprologus crassus	u	d
1309	FISH20210205_c3_r1_Neolamprologus-crassus_su	1970-01-03 18:30:00	19.333891916480745	1124.5003600908537	0.2782117334219711	0.10708548002880727	0.6690727302027971	0.7508267273401533	Neolamprologus crassus	u	d
1310	FISH20210205_c3_r1_Neolamprologus-crassus_su	1970-01-03 19:00:00	8.873878240941538	1154.501135796997	0.12621197850296414	0.1597318410992299	0.04152102850452345	0.20761338578314653	Neolamprologus crassus	u	n
1311	FISH20210205_c3_r1_Neolamprologus-crassus_su	1970-01-03 19:30:00	6.179603661532016	1184.5001661865722	0.1013738089962331	0.207954797252382	0.01754018078985703	0.29367432971417806	Neolamprologus crassus	u	n
1312	FISH20210205_c3_r1_Neolamprologus-crassus_su	1970-01-03 20:00:00	11.681846977729514	1214.5017452490442	0.20976231370159013	0.1444955399191091	0.03698366850346492	0.3395818050861459	Neolamprologus crassus	u	n
1313	FISH20210205_c3_r1_Neolamprologus-crassus_su	1970-01-03 20:30:00	10.416127133471992	1244.4999723007036	0.16935349842114011	0.13827488781784944	0.04223684289246795	0.36682704559304485	Neolamprologus crassus	u	n
1314	FISH20210205_c3_r1_Neolamprologus-crassus_su	1970-01-03 21:00:00	9.102022363369088	1274.5006925591445	0.11141891517535597	0.20006648567787688	0.034335236857559154	0.25876990414981343	Neolamprologus crassus	u	n
1315	FISH20210205_c3_r1_Neolamprologus-crassus_su	1970-01-03 21:30:00	10.495011028487083	1304.4997784179038	0.1445823177487259	0.07999113671615334	0.0556645380697008	0.27097173387990114	Neolamprologus crassus	u	n
1316	FISH20210205_c3_r1_Neolamprologus-crassus_su	1970-01-03 22:00:00	11.297750694432635	1334.5013574159234	0.17868025929414372	0.006814781982381295	0.06112971879495642	0.36411454374203706	Neolamprologus crassus	u	n
1317	FISH20210205_c3_r1_Neolamprologus-crassus_su	1970-01-03 22:30:00	10.413667443680335	1364.4995291119606	0.1519029416652817	0.031466400753420866	0.0588252017445053	0.3519991468616707	Neolamprologus crassus	u	n
1318	FISH20210205_c3_r1_Neolamprologus-crassus_su	1970-01-03 23:00:00	10.760593041935284	1394.5012188365652	0.1428808864265928	0.14958448753462603	0.0694095799031063	0.31963279778393505	Neolamprologus crassus	u	n
1319	FISH20210205_c3_r1_Neolamprologus-crassus_su	1970-01-03 23:30:00	10.949105130429274	1424.5001384964821	0.13960445404686722	0.16979668716414603	0.08829080336653342	0.25249916101909087	Neolamprologus crassus	u	n
1320	FISH20210205_c3_r1_Neolamprologus-crassus_su	1970-01-04 00:00:00	10.84763542187783	14.501024987533935	0.14050639924649566	0.22051083162502078	0.1173762451505707	0.2308126539979864	Neolamprologus crassus	u	n
1321	FISH20210205_c3_r1_Neolamprologus-crassus_su	1970-01-04 00:30:00	11.253865402607541	44.5	0.15765566142255705	0.040217150454243296	0.07245439309036947	0.2896032572568135	Neolamprologus crassus	u	n
1322	FISH20210205_c3_r1_Neolamprologus-crassus_su	1970-01-04 01:00:00	11.110543354714874	74.50168984431271	0.14416311152972464	0.1090919164496648	0.10419407601420552	0.2414595822483251	Neolamprologus crassus	u	n
1323	FISH20210205_c3_r1_Neolamprologus-crassus_su	1970-01-04 01:30:00	11.06451442159525	104.49975070633207	0.13888427233948258	0.13112846933687886	0.1175533806276945	0.3042662890329271	Neolamprologus crassus	u	n
1324	FISH20210205_c3_r1_Neolamprologus-crassus_su	1970-01-04 02:00:00	11.278801339767547	134.50282579787233	0.1619570035460993	0.10516400709219859	0.13892441308658462	0.3316095030535846	Neolamprologus crassus	u	n
1325	FISH20210205_c3_r1_Neolamprologus-crassus_su	1970-01-04 02:30:00	11.335687022229596	164.5003600908537	0.17040607168577918	0.002603733865159825	0.13010410040494058	0.4778446623455733	Neolamprologus crassus	u	n
1326	FISH20210205_c3_r1_Neolamprologus-crassus_su	1970-01-04 03:00:00	11.635232805376548	194.5005540166205	0.1745152354570637	0.04310249307479224	0.13082755941303953	0.40561711911357373	Neolamprologus crassus	u	n
1327	FISH20210205_c3_r1_Neolamprologus-crassus_su	1970-01-04 03:30:00	11.041153109724565	224.50016618657213	0.14674274318635055	0.19565699091513405	0.14611118794143305	0.3320796900312709	Neolamprologus crassus	u	n
1328	FISH20210205_c3_r1_Neolamprologus-crassus_su	1970-01-04 04:00:00	13.601311002355297	254.50191146323897	0.2528117901268768	0.05656823092692116	0.13651244077113858	0.31822283783035193	Neolamprologus crassus	u	n
1329	FISH20210205_c3_r1_Neolamprologus-crassus_su	1970-01-04 04:30:00	13.632576582699492	284.4999723007036	0.2746108248850479	0.005650656473325578	0.1093014159740498	0.3937120048750774	Neolamprologus crassus	u	n
1330	FISH20210205_c3_r1_Neolamprologus-crassus_su	1970-01-04 05:00:00	13.21492258028052	314.50016620498616	0.24709141274238228	0.04454293628808864	0.11935579444662586	0.46629071468144545	Neolamprologus crassus	u	n
1331	FISH20210205_c3_r1_Neolamprologus-crassus_su	1970-01-04 05:30:00	14.073793236954895	344.4997784179038	0.2875027697762021	0.032018612896078	0.14194318330495675	0.49612308885442163	Neolamprologus crassus	u	n
1332	FISH20210205_c3_r1_Neolamprologus-crassus_su	1970-01-04 06:00:00	15.80014310630897	374.50232712765956	0.31693262411347517	0.02914450354609929	0.14761284074632283	0.4431508311170267	Neolamprologus crassus	u	n
1333	FISH20210205_c3_r1_Neolamprologus-crassus_su	1970-01-04 06:30:00	15.173483962684722	404.49952911196056	0.22663564345465625	0.09334662899562352	0.18482256483364554	0.34202365519915584	Neolamprologus crassus	u	n
1334	FISH20210205_c3_r1_Neolamprologus-crassus_su	1970-01-04 07:00:00	39.50917600293421	434.50213308216524	0.5460136295639647	0.05690065931630561	0.4360014108942863	0.4657267184849841	Neolamprologus crassus	u	d
1335	FISH20210205_c3_r1_Neolamprologus-crassus_su	1970-01-04 07:30:00	8.380789888962244	464.5001938950751	0.15661182205971969	0.18818901999889204	0.9032636577868248	0.5613936365103371	Neolamprologus crassus	u	d
1336	FISH20210205_c3_r1_Neolamprologus-crassus_su	1970-01-04 08:00:00	6.786446408032835	494.4996399091463	0.140934020275885	0.2698465458977342	0.9144739567266298	0.5698731927841749	Neolamprologus crassus	u	d
1337	FISH20210205_c3_r1_Neolamprologus-crassus_su	1970-01-04 08:30:00	6.766557370662145	524.5	0.12270108575227122	0.47795258143142033	0.9114233537172223	0.5214120389049596	Neolamprologus crassus	u	d
1338	FISH20210205_c3_r1_Neolamprologus-crassus_su	1970-01-04 09:00:00	13.80564015228857	554.5018006537758	0.2718156130533548	0.2188486896780985	0.7855839199254434	0.5431988970612318	Neolamprologus crassus	u	d
1339	FISH20210205_c3_r1_Neolamprologus-crassus_su	1970-01-04 09:30:00	21.06306598475826	584.4997507063321	0.33233615866157	0.14071242590438202	0.8167216619406926	0.5732228449897754	Neolamprologus crassus	u	d
1340	FISH20210205_c3_r1_Neolamprologus-crassus_su	1970-01-04 10:00:00	10.171626456856549	614.5015512465374	0.1689196675900277	0.4324653739612188	0.8653078093602993	0.5854148055284101	Neolamprologus crassus	u	d
1341	FISH20210205_c3_r1_Neolamprologus-crassus_su	1970-01-04 10:30:00	17.1296510851038	644.5003600908537	0.23134452384909424	0.14043543294000332	0.8742526137084059	0.5404077106698697	Neolamprologus crassus	u	d
1342	FISH20210205_c3_r1_Neolamprologus-crassus_su	1970-01-04 11:00:00	58.32893785175409	674.5006648199446	0.5539058171745153	0.016398891966759	0.82066994828919	0.3541139612188378	Neolamprologus crassus	u	d
1343	FISH20210205_c3_r1_Neolamprologus-crassus_su	1970-01-04 11:30:00	36.871430911471286	704.5001661865721	0.5617106137824064	0.0	0.6666727474843572	0.4931775537336622	Neolamprologus crassus	u	d
1344	FISH20210205_c3_r1_Neolamprologus-crassus_su	1970-01-04 12:00:00	34.94072898865643	734.5020776774337	0.5307219236522799	0.0	0.614892312628457	0.5233504379189984	Neolamprologus crassus	u	d
1345	FISH20210205_c3_r1_Neolamprologus-crassus_su	1970-01-04 12:30:00	27.061558748925858	764.4999169021107	0.5415766439532436	0.0	0.6081231278661902	0.47131260087775845	Neolamprologus crassus	u	d
1346	FISH20210205_c3_r1_Neolamprologus-crassus_su	1970-01-04 13:00:00	28.094678860386985	794.5018282548476	0.5774515235457064	0.0	0.5027432528531542	0.5468393046526162	Neolamprologus crassus	u	d
1347	FISH20210205_c3_r1_Neolamprologus-crassus_su	1970-01-04 13:30:00	23.08052305536667	824.5005816852251	0.442468561298543	0.0	0.7368678176301859	0.4752636724292462	Neolamprologus crassus	u	d
1348	FISH20210205_c3_r1_Neolamprologus-crassus_su	1970-01-04 14:00:00	24.995286943285404	854.5024379432624	0.47212987588652483	0.0	0.6989790121775855	0.5073941156914881	Neolamprologus crassus	u	d
1349	FISH20210205_c3_r1_Neolamprologus-crassus_su	1970-01-04 14:30:00	21.716270604155753	884.4994737133677	0.42490720735693316	0.0	0.7032061566561856	0.5243585950916864	Neolamprologus crassus	u	d
1350	FISH20210205_c3_r1_Neolamprologus-crassus_su	1970-01-04 15:00:00	24.66464636850902	914.5005816852251	0.40313556035676695	0.0	0.7921566682286326	0.48887906307504103	Neolamprologus crassus	u	d
1351	FISH20210205_c3_r1_Neolamprologus-crassus_su	1970-01-04 15:30:00	22.915999027159728	944.5001384964822	0.4382582682399867	0.0	0.7858715401961586	0.5167741417335573	Neolamprologus crassus	u	d
1352	FISH20210205_c3_r1_Neolamprologus-crassus_su	1970-01-04 16:00:00	27.220837707299072	974.5003878116344	0.49357340720221604	0.0	0.7207907763556465	0.5197199230991886	Neolamprologus crassus	u	d
1353	FISH20210205_c3_r1_Neolamprologus-crassus_su	1970-01-04 16:30:00	29.89719877315825	1004.4982825484765	0.5462603878116343	0.0	0.6764759794184654	0.5268566507856192	Neolamprologus crassus	u	d
1354	FISH20210205_c3_r1_Neolamprologus-crassus_su	1970-01-04 17:00:00	22.117390625498047	1034.500193895075	0.4384798626114897	0.0	0.7347355235086789	0.5045109278938585	Neolamprologus crassus	u	d
1355	FISH20210205_c3_r1_Neolamprologus-crassus_su	1970-01-04 17:30:00	21.792164719826385	1064.498836565097	0.4238781163434903	0.0	0.7049077092228638	0.5700457663139756	Neolamprologus crassus	u	d
1356	FISH20210205_c3_r1_Neolamprologus-crassus_su	1970-01-04 18:00:00	23.512459919167053	1094.5	0.41662973631730554	0.009915798803456681	0.5932183888698915	0.5643608454607799	Neolamprologus crassus	u	d
1357	FISH20210205_c3_r1_Neolamprologus-crassus_su	1970-01-04 18:30:00	35.918911436570646	1124.4995013850416	0.44011080332409974	0.0037673130193905816	0.6582039163658728	0.6250642641408274	Neolamprologus crassus	u	d
1358	FISH20210205_c3_r1_Neolamprologus-crassus_su	1970-01-04 19:00:00	18.2425654466422	1154.499750706332	0.2885158716968589	0.049304747659409454	0.07047384755192886	0.4460110797185691	Neolamprologus crassus	u	n
1359	FISH20210205_c3_r1_Neolamprologus-crassus_su	1970-01-04 19:30:00	9.118308267656392	1184.4984487534625	0.14792243767313018	0.10465373961218837	0.02963538246961021	0.3196537950138503	Neolamprologus crassus	u	n
1360	FISH20210205_c3_r1_Neolamprologus-crassus_su	1970-01-04 20:00:00	10.632183317430483	1214.5003600908537	0.17566893800897457	0.02509556257271065	0.04631924523030228	0.3556994072350594	Neolamprologus crassus	u	n
1361	FISH20210205_c3_r1_Neolamprologus-crassus_su	1970-01-04 20:30:00	12.111638542604098	1244.4982547509558	0.19541248822649454	0.031137459139010473	0.07931933305757957	0.31845875117735134	Neolamprologus crassus	u	n
1362	FISH20210205_c3_r1_Neolamprologus-crassus_su	1970-01-04 21:00:00	11.551187180244225	1274.5001661865722	0.1844116995346776	0.05007755373365832	0.0901894293841491	0.3203820075337937	Neolamprologus crassus	u	n
1363	FISH20210205_c3_r1_Neolamprologus-crassus_su	1970-01-04 21:30:00	12.164029442475876	1304.498864203003	0.2104825752119231	0.0	0.1038683692367144	0.49135941049366	Neolamprologus crassus	u	n
1364	FISH20210205_c3_r1_Neolamprologus-crassus_su	1970-01-04 22:00:00	11.686864580034733	1334.4999169021107	0.1941166694365963	0.0	0.07485216228944076	0.36395800786660165	Neolamprologus crassus	u	n
1365	FISH20210205_c3_r1_Neolamprologus-crassus_su	1970-01-04 22:30:00	12.532093987382337	1364.497977727298	0.18815446839160063	0.07407612610116904	0.09798695882962331	0.3629030417197631	Neolamprologus crassus	u	n
1366	FISH20210205_c3_r1_Neolamprologus-crassus_su	1970-01-04 23:00:00	11.03957797259752	1394.5005816852251	0.1705722674644064	0.0	0.10659512866886683	0.4288344136058976	Neolamprologus crassus	u	n
1367	FISH20210205_c3_r1_Neolamprologus-crassus_su	1970-01-04 23:30:00	11.82300387134427	1424.4977836879432	0.19858156028368795	0.013353280141843971	0.11752997150189635	0.35149734042553116	Neolamprologus crassus	u	n
1368	FISH20210205_c3_r1_Neolamprologus-crassus_su	1970-01-05 00:00:00	11.492031954492056	14.49947371336768	0.20253725555370894	0.0	0.15382495427673895	0.3192742784333268	Neolamprologus crassus	u	n
1369	FISH20210205_c3_r1_Neolamprologus-crassus_su	1970-01-05 00:30:00	12.060598357345263	44.49903052462467	0.20957287684892803	0.0	0.10991352769148925	0.47073198160766805	Neolamprologus crassus	u	n
1370	FISH20210205_c3_r1_Neolamprologus-crassus_su	1970-01-05 01:00:00	14.045104387337915	74.5001384964822	0.2512326186914852	0.0	0.13193066116317206	0.33262611489668176	Neolamprologus crassus	u	n
1371	FISH20210205_c3_r1_Neolamprologus-crassus_su	1970-01-05 01:30:00	11.340771848446082	104.49808853676105	0.1959111308105712	0.04027923984708294	0.12930057859479985	0.35318588287439834	Neolamprologus crassus	u	n
1372	FISH20210205_c3_r1_Neolamprologus-crassus_su	1970-01-05 02:00:00	11.74397700977473	134.4998892089519	0.21404830489696433	0.03556392643474407	0.13357807070675448	0.3764277088411263	Neolamprologus crassus	u	n
1373	FISH20210205_c3_r1_Neolamprologus-crassus_su	1970-01-05 02:30:00	11.24155559584151	164.49794991134752	0.20079787234042554	0.022717198581560284	0.1197353263356334	0.5344769503546051	Neolamprologus crassus	u	n
1374	FISH20210205_c3_r1_Neolamprologus-crassus_su	1970-01-05 03:00:00	12.347647181905089	194.4996399091463	0.22486288848263253	0.022214835743172123	0.146729466760186	0.4308863774860098	Neolamprologus crassus	u	n
1375	FISH20210205_c3_r1_Neolamprologus-crassus_su	1970-01-05 03:30:00	12.325243089345566	224.49850415512466	0.23085872576177285	0.04393351800554016	0.14384614189197367	0.40328598337949995	Neolamprologus crassus	u	n
1376	FISH20210205_c3_r1_Neolamprologus-crassus_su	1970-01-05 04:00:00	12.850251768724123	254.5003046922608	0.196111018780123	0.06171403246357542	0.17679796599365832	0.4591318486510456	Neolamprologus crassus	u	n
1377	FISH20210205_c3_r1_Neolamprologus-crassus_su	1970-01-05 04:30:00	9.306240464066168	284.49836556041885	0.1256025264557593	0.18017618704637375	0.17633954537193236	0.5552043880547413	Neolamprologus crassus	u	n
1378	FISH20210205_c3_r1_Neolamprologus-crassus_su	1970-01-05 05:00:00	10.391702549655326	314.50005539552404	0.16662973631730557	0.03672723243961888	0.15269376080135189	0.658937624639928	Neolamprologus crassus	u	n
1379	FISH20210205_c3_r1_Neolamprologus-crassus_su	1970-01-05 05:30:00	10.876089567793166	344.498282358156	0.17442375886524822	0.09275265957446809	0.18515756331254815	0.5374152260638275	Neolamprologus crassus	u	n
1380	FISH20210205_c3_r1_Neolamprologus-crassus_su	1970-01-05 06:00:00	11.988919688516269	374.4998615035178	0.18281535648994515	0.11351171680239322	0.17838681006899687	0.5710885823499998	Neolamprologus crassus	u	n
1381	FISH20210205_c3_r1_Neolamprologus-crassus_su	1970-01-05 06:30:00	9.554396120100693	404.50016618657213	0.11029248836693994	0.13211832483935299	0.18866612239722896	0.5006358298249496	Neolamprologus crassus	u	n
1382	FISH20210205_c3_r1_Neolamprologus-crassus_su	1970-01-05 07:00:00	17.558638932326406	434.6048189896821	0.3177670424047236	0.09626051171944892	0.2232953665915746	0.722099655275243	Neolamprologus crassus	u	d
1383	FISH20210205_c3_r1_Neolamprologus-crassus_su	1970-01-05 07:30:00	8.423254575909906	464.4985595567867	0.1093628808864266	0.6005540166204986	0.12749242597895066	0.9448950027700771	Neolamprologus crassus	u	d
1384	FISH20210205_c3_r1_Neolamprologus-crassus_su	1970-01-05 08:00:00	10.518374880078715	494.5005262866323	0.18730264251288017	0.2569940723505623	0.34916618124912424	0.8468900891917333	Neolamprologus crassus	u	d
1385	FISH20210205_c3_r1_Neolamprologus-crassus_su	1970-01-05 08:30:00	8.406586015489296	524.4983655604188	0.13651725857388222	0.2951964097733947	0.4139580604054425	0.8252197130034705	Neolamprologus crassus	u	d
1386	FISH20210205_c3_r1_Neolamprologus-crassus_su	1970-01-05 09:00:00	11.791422412439404	554.4994183147749	0.20347903163259654	0.10110243199822724	0.43831730309393585	0.818684095064	Neolamprologus crassus	u	d
1387	FISH20210205_c3_r1_Neolamprologus-crassus_su	1970-01-05 09:30:00	10.034038857913794	584.4981717451524	0.16986149584487534	0.1228808864265928	0.6474562152344511	0.7806832574004738	Neolamprologus crassus	u	d
1388	FISH20210205_c3_r1_Neolamprologus-crassus_su	1970-01-05 10:00:00	7.191216166470338	614.2551440329219	0.08003817021530386	0.4657362676686348	0.17762829220042578	0.9021197011609267	Neolamprologus crassus	u	d
1389	FISH20210205_c3_r1_Neolamprologus-crassus_su	1970-01-05 10:30:00	8.095689274480613	644.4997784179038	0.10076445823177488	0.2764236649678706	0.14537440381829866	0.9011758491342516	Neolamprologus crassus	u	d
1390	FISH20210205_c3_r1_Neolamprologus-crassus_su	1970-01-05 11:00:00	9.287500942436687	674.5030753033745	0.15614783620546352	0.2015293400565191	0.545269322093442	0.769320053194442	Neolamprologus crassus	u	d
1391	FISH20210205_c3_r1_Neolamprologus-crassus_su	1970-01-05 11:30:00	3.5515713738686943	704.4995291119606	0.025704947094343802	0.8141377209018891	0.9150125369424299	0.6097212896792406	Neolamprologus crassus	u	d
1392	FISH20210205_c3_r1_Neolamprologus-crassus_su	1970-01-05 12:00:00	4.615373283959595	734.5005816852251	0.06093845216331505	0.6949199490332946	0.8851976531894632	0.5937498472044959	Neolamprologus crassus	u	d
1393	FISH20210205_c3_r1_Neolamprologus-crassus_su	1970-01-05 12:30:00	1.6369080355867076	764.5001384964822	0.015954794748213395	0.8842723394825771	0.9872971991244727	0.5995673350092502	Neolamprologus crassus	u	d
1394	FISH20210205_c3_r1_Neolamprologus-crassus_su	1970-01-05 13:00:00	6.957721203212941	794.5004432132964	0.09429362880886427	0.5178947368421053	0.7095015431723427	0.6412751547844681	Neolamprologus crassus	u	d
1395	FISH20210205_c3_r1_Neolamprologus-crassus_su	1970-01-05 13:30:00	6.654895770452911	824.499944604476	0.09987812984710835	0.5235430977177045	0.7908614352201635	0.66137893741705	Neolamprologus crassus	u	d
1396	FISH20210205_c3_r1_Neolamprologus-crassus_su	1970-01-05 14:00:00	3.1806361326255654	853.8502236802863	0.02099612287503728	0.9161944527288995	0.9522031829831112	0.5562708147134368	Neolamprologus crassus	u	d
1397	FISH20210205_c3_r1_Neolamprologus-crassus_su	1970-01-05 14:30:00	5.319716034699987	884.5	0.06619765122978064	0.5788832262353202	0.9229236545569232	0.6606382118324852	Neolamprologus crassus	u	d
1398	FISH20210205_c3_r1_Neolamprologus-crassus_su	1970-01-05 15:00:00	7.734503512563477	914.500997229917	0.14	0.1805540166204986	0.7569429111521928	0.7286844702305073	Neolamprologus crassus	u	d
1399	FISH20210205_c3_r1_Neolamprologus-crassus_su	1970-01-05 15:30:00	4.242269855987382	944.4997507063321	0.0746773031964988	0.6001883552157775	0.9256514500636873	0.584465776852689	Neolamprologus crassus	u	d
1400	FISH20210205_c3_r1_Neolamprologus-crassus_su	1970-01-05 16:00:00	2.8846954482137908	974.5014404432133	0.04354570637119114	0.6802216066481994	0.9317198300228616	0.5841267129986292	Neolamprologus crassus	u	d
1401	FISH20210205_c3_r1_Neolamprologus-crassus_su	1970-01-05 16:30:00	5.528856206069428	1004.5003600908537	0.04426347570771703	0.6515428508115894	0.8629736874326633	0.8658453753188694	Neolamprologus crassus	u	d
1402	FISH20210205_c3_r1_Neolamprologus-crassus_su	1970-01-05 17:00:00	6.362168631908332	1034.5012466064602	0.07762202892126988	0.49659260900880936	0.8762399489561626	0.838863305446292	Neolamprologus crassus	u	d
1403	FISH20210205_c3_r1_Neolamprologus-crassus_su	1970-01-05 17:30:00	8.414552634196024	1064.5001661865722	0.12342122756481276	0.3045645911810326	0.869571759891136	0.8098256248478366	Neolamprologus crassus	u	d
1404	FISH20210205_c3_r1_Neolamprologus-crassus_su	1970-01-05 18:00:00	10.48789938174507	1094.5018560585074	0.1659925757659704	0.10360684802482131	0.7664084434869015	0.8271764427147159	Neolamprologus crassus	u	d
1405	FISH20210205_c3_r1_Neolamprologus-crassus_su	1970-01-05 18:30:00	5.699997961649004	1124.4999169021107	0.0603290676416819	0.5732092404852916	0.8773736421230589	0.806008728940638	Neolamprologus crassus	u	d
1406	FISH20210205_c3_r1_Neolamprologus-crassus_su	1970-01-05 19:00:00	4.0383532136355615	1154.5017174515235	0.04515235457063712	0.774016620498615	0.249492526115466	0.49173899110656266	Neolamprologus crassus	u	n
1407	FISH20210205_c3_r1_Neolamprologus-crassus_su	1970-01-05 19:30:00	4.527229483824824	1184.5005816852251	0.04941554484516093	0.7358041105755914	0.014912555302442137	0.19615755359813772	Neolamprologus crassus	u	n
1408	FISH20210205_c3_r1_Neolamprologus-crassus_su	1970-01-05 20:00:00	8.57149642324913	1214.5007756232687	0.16515235457063712	0.2912465373961219	0.03519380868943592	0.373863933518003	Neolamprologus crassus	u	n
1409	FISH20210205_c3_r1_Neolamprologus-crassus_su	1970-01-05 20:30:00	7.625649552260021	1244.4994737133677	0.08381807102099606	0.3448008420586117	0.03154887705964509	0.37267946374161626	Neolamprologus crassus	u	n
1410	FISH20210205_c3_r1_Neolamprologus-crassus_su	1970-01-05 21:00:00	10.579411397709956	1274.502022272702	0.14211313646185383	0.07557205385339907	0.0796681186643472	0.4193373594104918	Neolamprologus crassus	u	n
1411	FISH20210205_c3_r1_Neolamprologus-crassus_su	1970-01-05 21:30:00	9.918292353326507	1304.5001384964821	0.09168467120935128	0.2407622846379702	0.08109375003642211	0.31531411002160786	Neolamprologus crassus	u	n
1412	FISH20210205_c3_r1_Neolamprologus-crassus_su	1970-01-05 22:00:00	11.053503599978084	1334.50257660553	0.1523244860641658	0.1142572172660276	0.09836350635332788	0.28466005430265506	Neolamprologus crassus	u	n
1413	FISH20210205_c3_r1_Neolamprologus-crassus_su	1970-01-05 22:30:00	11.386550891428655	1364.499889208952	0.17754265455351206	0.051517837358741415	0.11226780884519785	0.3278853312652359	Neolamprologus crassus	u	n
1414	FISH20210205_c3_r1_Neolamprologus-crassus_su	1970-01-05 23:00:00	10.225311209768584	1394.5009418282548	0.12747922437673131	0.07645429362880886	0.13048381269110093	0.2721099168975097	Neolamprologus crassus	u	n
1415	FISH20210205_c3_r1_Neolamprologus-crassus_su	1970-01-05 23:30:00	10.20993943555395	1424.4996399091463	0.1160600520746773	0.23267409007811202	0.12327919577715354	0.21653980388898159	Neolamprologus crassus	u	n
1416	FISH20210205_c3_r1_Neolamprologus-crassus_su	1970-01-06 00:00:00	11.807947678675108	14.502243891628344	0.20366779322954182	0.006814781982381295	0.09356903371273181	0.36433503241176796	Neolamprologus crassus	u	n
1417	FISH20210205_c3_r1_Neolamprologus-crassus_su	1970-01-06 00:30:00	11.54794235074398	44.50030469226082	0.1728990083651875	0.04636862223699518	0.08118220907988484	0.3384233006481633	Neolamprologus crassus	u	n
1418	FISH20210205_c3_r1_Neolamprologus-crassus_su	1970-01-06 01:00:00	10.793313588848791	74.50216090425532	0.1586325354609929	0.04920212765957447	0.10582462661514312	0.4246237810283716	Neolamprologus crassus	u	n
1419	FISH20210205_c3_r1_Neolamprologus-crassus_su	1970-01-06 01:30:00	10.945284842093214	104.50005539552404	0.15206071349434966	0.10242632395302459	0.1364157122528076	0.37621947706625186	Neolamprologus crassus	u	n
1420	FISH20210205_c3_r1_Neolamprologus-crassus_su	1970-01-06 02:00:00	11.591248344295284	134.50277039007094	0.19276374113475178	0.007258421985815603	0.1578885711035202	0.42813901817375566	Neolamprologus crassus	u	n
1421	FISH20210205_c3_r1_Neolamprologus-crassus_su	1970-01-06 02:30:00	12.265681534632645	164.49986150351782	0.2341144534928813	0.0	0.14233300956624204	0.5178915295551473	Neolamprologus crassus	u	n
1422	FISH20210205_c3_r1_Neolamprologus-crassus_su	1970-01-06 03:00:00	11.007808258627582	194.5009694753753	0.16674976455598028	0.04686720957287685	0.1262941457051387	0.45223483463520237	Neolamprologus crassus	u	n
1423	FISH20210205_c3_r1_Neolamprologus-crassus_su	1970-01-06 03:30:00	10.189340158089495	224.50047088803944	0.14287297102653593	0.039665392499030526	0.11333740159465715	0.6110155670045992	Neolamprologus crassus	u	n
1424	FISH20210205_c3_r1_Neolamprologus-crassus_su	1970-01-06 04:00:00	10.626307986587367	254.50313071424614	0.16046988419127833	0.047320884357510945	0.13285001271807956	0.6633622762786086	Neolamprologus crassus	u	n
1425	FISH20210205_c3_r1_Neolamprologus-crassus_su	1970-01-06 04:30:00	10.039141256040251	284.4994183147748	0.14143260761176665	0.004875076173065204	0.08842742042318537	0.6933294554318395	Neolamprologus crassus	u	n
1426	FISH20210205_c3_r1_Neolamprologus-crassus_su	1970-01-06 05:00:00	9.548755896255646	314.50138504155126	0.12293628808864265	0.08382271468144044	0.07458260325649964	0.6382693074792253	Neolamprologus crassus	u	n
1427	FISH20210205_c3_r1_Neolamprologus-crassus_su	1970-01-06 05:30:00	10.420726036633535	344.50008309788933	0.16143149963990916	0.08043875685557587	0.11105479309324906	0.6426825106642302	Neolamprologus crassus	u	n
1428	FISH20210205_c3_r1_Neolamprologus-crassus_su	1970-01-06 06:00:00	10.120480014503642	374.50193927304963	0.1456117021276596	0.035738031914893616	0.11113514965235466	0.6426939273049668	Neolamprologus crassus	u	n
1429	FISH20210205_c3_r1_Neolamprologus-crassus_su	1970-01-06 06:30:00	10.306031831531294	404.49822714681443	0.17795013850415511	0.00443213296398892	0.09265555007323485	0.7129817728531842	Neolamprologus crassus	u	n
1430	FISH20210205_c3_r1_Neolamprologus-crassus_su	1970-01-06 07:00:00	30.55107553526227	434.5001384964822	0.44102819788377373	0.03323915572544457	0.24129723458460142	0.7792948313112895	Neolamprologus crassus	u	d
1431	FISH20210205_c3_r1_Neolamprologus-crassus_su	1970-01-06 07:30:00	37.30986925953329	464.4980331320295	0.48866973239514655	0.04016843038395479	0.4983157318119031	0.7729543088996306	Neolamprologus crassus	u	d
1432	FISH20210205_c3_r1_Neolamprologus-crassus_su	1970-01-06 08:00:00	15.631611990639197	494.49994460447596	0.25991579880345667	0.19659871482384222	0.8458440295814338	0.6986377231208636	Neolamprologus crassus	u	d
1433	FISH20210205_c3_r1_Neolamprologus-crassus_su	1970-01-06 08:30:00	11.920060864051997	524.5002492936679	0.22043100105257327	0.18375713256883275	0.872179532108135	0.7265607013056999	Neolamprologus crassus	u	d
1434	FISH20210205_c3_r1_Neolamprologus-crassus_su	1970-01-06 09:00:00	8.120670612740865	554.4996953077392	0.14658467674921058	0.4087308182372168	0.9256178269786262	0.7408973195389015	Neolamprologus crassus	u	d
1435	FISH20210205_c3_r1_Neolamprologus-crassus_su	1970-01-06 09:30:00	13.750929410575488	584.4991967204033	0.2551105201927871	0.1397152512326187	0.8460218556471145	0.6821474857755404	Neolamprologus crassus	u	d
1436	FISH20210205_c3_r1_Neolamprologus-crassus_su	1970-01-06 10:00:00	15.495940902877019	614.5003600908537	0.30519084815245695	0.06525954240762284	0.7761208677641809	0.6578088349675892	Neolamprologus crassus	u	d
1437	FISH20210205_c3_r1_Neolamprologus-crassus_su	1970-01-06 10:30:00	20.739957785681415	644.1928740543974	0.44747935554657275	0.01391696021250794	0.6778634700629349	0.6366912282727908	Neolamprologus crassus	u	d
1438	FISH20210205_c3_r1_Neolamprologus-crassus_su	1970-01-06 11:00:00	29.845344005761106	674.5001107910481	0.5871925548415688	0.0	0.5503734411084882	0.6678380308737716	Neolamprologus crassus	u	d
1439	FISH20210205_c3_r1_Neolamprologus-crassus_su	1970-01-06 11:30:00	25.976428507656138	704.4980053191489	0.5575687056737588	0.0	0.4388915673211725	0.586687444592198	Neolamprologus crassus	u	d
1440	FISH20210205_c3_r1_Neolamprologus-crassus_su	1970-01-06 12:00:00	31.084277143174486	734.4998615035178	0.6297712038114232	0.0	0.49970333393083183	0.5231143759348509	Neolamprologus crassus	u	d
1441	FISH20210205_c3_r1_Neolamprologus-crassus_su	1970-01-06 12:30:00	61.1814808453663	764.4979777272979	0.7092913734832955	0.0	0.5447707854469729	0.4378709710332355	Neolamprologus crassus	u	d
1442	FISH20210205_c3_r1_Neolamprologus-crassus_su	1970-01-06 13:00:00	28.205571242108153	794.5005262866323	0.6108248850479198	0.0	0.2635733739600036	0.5528372832530049	Neolamprologus crassus	u	d
1443	FISH20210205_c3_r1_Neolamprologus-crassus_su	1970-01-06 13:30:00	27.160960929114086	824.4992243767313	0.6368975069252077	0.0	0.2934626948760171	0.526428763927362	Neolamprologus crassus	u	d
1444	FISH20210205_c3_r1_Neolamprologus-crassus_su	1970-01-06 14:00:00	23.703662273287094	854.4994183147749	0.5750373940501912	0.0	0.3292123151460434	0.5394773696748084	Neolamprologus crassus	u	d
1445	FISH20210205_c3_r1_Neolamprologus-crassus_su	1970-01-06 14:30:00	38.16832770709736	884.4960381226797	0.6473652130548013	0.0	0.4684388552084538	0.5399707208954446	Neolamprologus crassus	u	d
1446	FISH20210205_c3_r1_Neolamprologus-crassus_su	1970-01-06 15:00:00	34.24871677995227	914.5000830978893	0.6020719073735528	0.0	0.47638944474208894	0.5581866136362621	Neolamprologus crassus	u	d
1447	FISH20210205_c3_r1_Neolamprologus-crassus_su	1970-01-06 15:30:00	26.20851291411794	944.4972850177305	0.5333000886524822	0.0	0.5803771772809633	0.5629789691258102	Neolamprologus crassus	u	d
1448	FISH20210205_c3_r1_Neolamprologus-crassus_su	1970-01-06 16:00:00	26.283081362550934	974.4998338134279	0.5064258807888322	0.0	0.5935400816528508	0.6483340904054989	Neolamprologus crassus	u	d
1449	FISH20210205_c3_r1_Neolamprologus-crassus_su	1970-01-06 16:30:00	24.423360358034767	1004.4993905817174	0.49318559556786706	0.0	0.5061217567429241	0.6715821341951451	Neolamprologus crassus	u	d
1450	FISH20210205_c3_r1_Neolamprologus-crassus_su	1970-01-06 17:00:00	15.906524214795148	1034.4996399091463	0.3163813639133566	0.043654091186083877	0.49853435369305626	0.7626409506398483	Neolamprologus crassus	u	d
1451	FISH20210205_c3_r1_Neolamprologus-crassus_su	1970-01-06 17:30:00	18.156270661702585	1064.49770070364	0.3674441797329492	0.0	0.678859450473647	0.5680359022660502	Neolamprologus crassus	u	d
1452	FISH20210205_c3_r1_Neolamprologus-crassus_su	1970-01-06 18:00:00	19.92224046802186	1094.500249293668	0.4153786493823057	0.0	0.5980041510872661	0.5680479751814317	Neolamprologus crassus	u	d
1453	FISH20210205_c3_r1_Neolamprologus-crassus_su	1970-01-06 18:30:00	25.6655445992062	1124.497617464539	0.5036015070921985	0.0	0.5031235234947719	0.6296690713652432	Neolamprologus crassus	u	d
1454	FISH20210205_c3_r1_Neolamprologus-crassus_su	1970-01-06 19:00:00	17.571434227339438	1154.5	0.297861732771992	0.0	0.1489248839801711	0.4728838355860787	Neolamprologus crassus	u	n
1455	FISH20210205_c3_r1_Neolamprologus-crassus_su	1970-01-06 19:30:00	23.091810706118043	1184.498975012466	0.3487173804642916	0.010194470607789906	0.09923430350152321	0.4271749127375548	Neolamprologus crassus	u	n
1456	FISH20210205_c3_r1_Neolamprologus-crassus_su	1970-01-06 20:00:00	40.59954123966995	1214.499806104925	0.5136003545509944	0.03024763171015456	0.21143548640478407	0.6676615201373861	Neolamprologus crassus	u	n
1457	FISH20210205_c3_r1_Neolamprologus-crassus_su	1970-01-06 20:30:00	34.69948116315685	1244.498725761773	0.4906371191135734	0.0	0.17415350534009016	0.7256364941828223	Neolamprologus crassus	u	n
1458	FISH20210205_c3_r1_Neolamprologus-crassus_su	1970-01-06 21:00:00	11.708666703581683	1274.5004154894466	0.2357764112791535	0.07091019888094842	0.055620381491961	0.650542906210181	Neolamprologus crassus	u	n
1459	FISH20210205_c3_r1_Neolamprologus-crassus_su	1970-01-06 21:30:00	10.631406652484237	1304.4991689750693	0.2206094182825485	0.0378393351800554	0.05057748268212496	0.6427464265927944	Neolamprologus crassus	u	n
1460	FISH20210205_c3_r1_Neolamprologus-crassus_su	1970-01-06 22:00:00	15.27056776432495	1334.5002215820962	0.3036228672723244	0.05955018834478174	0.08761136209591038	0.6563612342122792	Neolamprologus crassus	u	n
1461	FISH20210205_c3_r1_Neolamprologus-crassus_su	1970-01-06 22:30:00	21.18167714784109	1364.4984485815603	0.352449024822695	0.008809840425531915	0.15394798847144836	0.6601991910460966	Neolamprologus crassus	u	n
1462	FISH20210205_c3_r1_Neolamprologus-crassus_su	1970-01-06 23:00:00	9.253617447174836	1394.4999723007036	0.19051576089967315	0.02315661182205972	0.043380128439266405	0.6609806658910847	Neolamprologus crassus	u	n
1463	FISH20210205_c3_r1_Neolamprologus-crassus_su	1970-01-06 23:30:00	11.656802116623831	1424.498725761773	0.23357340720221606	0.02293628808864266	0.05790588710648906	0.6390604432133039	Neolamprologus crassus	u	n
1464	FISH20210205_c3_r1_Neolamprologus-crassus_su	1970-01-07 00:00:00	14.249872979608083	14.499778417903833	0.2501107910480833	0.09660979392865056	0.11355437571808515	0.6917267338799019	Neolamprologus crassus	u	n
1465	FISH20210205_c3_r1_Neolamprologus-crassus_su	1970-01-07 00:30:00	11.407690085401878	44.49099074125409	0.2255363974053335	0.04030603758939957	0.08256777151470152	0.7045676110217807	Neolamprologus crassus	u	n
1466	FISH20210205_c3_r1_Neolamprologus-crassus_su	1970-01-07 01:00:00	12.592465297509813	74.49952911196056	0.24785330452606505	0.0	0.09371954000054362	0.6028084316658316	Neolamprologus crassus	u	n
1467	FISH20210205_c3_r1_Neolamprologus-crassus_su	1970-01-07 01:30:00	15.14493925937312	104.49792232256635	0.3530943542578536	0.0	0.1240661524724239	0.6365700038783324	Neolamprologus crassus	u	n
1468	FISH20210205_c3_r1_Neolamprologus-crassus_su	1970-01-07 02:00:00	16.642100762356478	134.50013849648218	0.3300094177607889	0.0042656916514320535	0.16444986827488872	0.6679491192813289	Neolamprologus crassus	u	n
1469	FISH20210205_c3_r1_Neolamprologus-crassus_su	1970-01-07 02:30:00	11.906654257726187	164.49772828014184	0.22262854609929078	0.010970744680851064	0.11642869287945348	0.6900031276514097	Neolamprologus crassus	u	n
1470	FISH20210205_c3_r1_Neolamprologus-crassus_su	1970-01-07 03:00:00	13.200167771025042	194.49994460447596	0.274097052958121	0.0	0.11811634862540049	0.48198061156658745	Neolamprologus crassus	u	n
1471	FISH20210205_c3_r1_Neolamprologus-crassus_su	1970-01-07 03:30:00	12.789789786640343	224.49833776595744	0.26207890070921985	0.0	0.1388496967413691	0.5848909020390118	Neolamprologus crassus	u	n
1472	FISH20210205_c3_r1_Neolamprologus-crassus_su	1970-01-07 04:00:00	14.162054081702268	254.4996953077392	0.32967702620353445	0.0	0.13651740048046992	0.6355375879452692	Neolamprologus crassus	u	n
1473	FISH20210205_c3_r1_Neolamprologus-crassus_su	1970-01-07 04:30:00	14.973155745699477	284.49745124113474	0.3398160460992908	0.0	0.15758973421662845	0.5265618351063828	Neolamprologus crassus	u	n
1474	FISH20210205_c3_r1_Neolamprologus-crassus_su	1970-01-07 05:00:00	15.860772523456427	314.5003600908537	0.3968755193618082	0.0	0.2913323147485764	0.5853665663336625	Neolamprologus crassus	u	n
1475	FISH20210205_c3_r1_Neolamprologus-crassus_su	1970-01-07 05:30:00	14.06547070128754	344.4985317746135	0.33719319629896394	0.0	0.18442941324524606	0.5855440744639594	Neolamprologus crassus	u	n
1476	FISH20210205_c3_r1_Neolamprologus-crassus_su	1970-01-07 06:00:00	15.348882381878527	374.5001107910481	0.40023266120097495	0.0	0.20429232179190243	0.6168226789275403	Neolamprologus crassus	u	n
1477	FISH20210205_c3_r1_Neolamprologus-crassus_su	1970-01-07 06:30:00	15.361428640303211	404.49914122666075	0.3901047149426561	0.0	0.21225634254018302	0.628459582248327	Neolamprologus crassus	u	n
1478	FISH20210205_c3_r1_Neolamprologus-crassus_su	1970-01-07 07:00:00	7.9958411320889295	434.4998615035178	0.1778848817240042	0.427067752479087	0.09789941433663982	0.7314274001440543	Neolamprologus crassus	u	d
1479	FISH20210205_c3_r1_Neolamprologus-crassus_su	1970-01-07 07:30:00	12.891790983819572	464.4996399091463	0.22225915461747273	0.3476261702952745	0.17526677374989585	0.8784655143759145	Neolamprologus crassus	u	d
1480	FISH20210205_c3_r1_Neolamprologus-crassus_su	1970-01-07 08:00:00	15.02624139645931	494.5005262866323	0.29981718464351004	0.04487286022935017	0.7278650571083367	0.781410171181655	Neolamprologus crassus	u	d
1481	FISH20210205_c3_r1_Neolamprologus-crassus_su	1970-01-07 08:30:00	4.814908626007317	524.4988087982714	0.07246938888581085	0.5787578259183335	0.933404445137879	0.8511909801096283	Neolamprologus crassus	u	d
1482	FISH20210205_c3_r1_Neolamprologus-crassus_su	1970-01-07 09:00:00	3.0013354639637067	554.4994183147749	0.05861171126253393	0.6548113677912581	0.9571461755609489	0.8077055739599087	Neolamprologus crassus	u	d
1483	FISH20210205_c3_r1_Neolamprologus-crassus_su	1970-01-07 09:30:00	7.923342140477329	584.4991967204033	0.13639133566007425	0.3014791424297823	0.908386342135996	0.7472413491118995	Neolamprologus crassus	u	d
1484	FISH20210205_c3_r1_Neolamprologus-crassus_su	1970-01-07 10:00:00	5.957640648064376	614.5000830978893	0.0968367403467952	0.3807545288349676	0.946877436027384	0.747280149499172	Neolamprologus crassus	u	d
1485	FISH20210205_c3_r1_Neolamprologus-crassus_su	1970-01-07 10:30:00	4.787852922007608	644.498947368421	0.06808864265927977	0.4955124653739612	0.9394675595511675	0.7366848737047234	Neolamprologus crassus	u	d
1486	FISH20210205_c3_r1_Neolamprologus-crassus_su	1970-01-07 11:00:00	2.429544799342826	674.4998338134279	0.03152005317970308	0.7172058497673388	0.9621583696654442	0.7012802459561266	Neolamprologus crassus	u	d
1487	FISH20210205_c3_r1_Neolamprologus-crassus_su	1970-01-07 11:30:00	8.635008230887061	704.5001384964822	0.14342695695529334	0.3931084150462578	0.9232410720143049	0.7653891861946814	Neolamprologus crassus	u	d
1488	FISH20210205_c3_r1_Neolamprologus-crassus_su	1970-01-07 12:00:00	4.033454622596172	734.4996399091463	0.06354218602847488	0.5738186250069248	0.9642936117548639	0.722086486184214	Neolamprologus crassus	u	d
1489	FISH20210205_c3_r1_Neolamprologus-crassus_su	1970-01-07 12:30:00	3.7816372435632664	764.4994183147749	0.05501080272561077	0.5607999556811257	0.9710824873885698	0.8073735506558462	Neolamprologus crassus	u	d
1490	FISH20210205_c3_r1_Neolamprologus-crassus_su	1970-01-07 13:00:00	12.771654445748837	794.5002492936679	0.2346684394216387	0.13622513988144702	0.8759328468993899	0.7562288091674327	Neolamprologus crassus	u	d
1491	FISH20210205_c3_r1_Neolamprologus-crassus_su	1970-01-07 13:30:00	11.591971995289034	824.4991689750692	0.19750692520775623	0.25357340720221605	0.8978762863147253	0.7503492432531065	Neolamprologus crassus	u	d
1492	FISH20210205_c3_r1_Neolamprologus-crassus_su	1970-01-07 14:00:00	3.207592934172157	854.5	0.04165743407932639	0.6779858187458453	0.9227270192624153	0.8240785160405454	Neolamprologus crassus	u	d
1493	FISH20210205_c3_r1_Neolamprologus-crassus_su	1970-01-07 14:30:00	3.6084290232303102	884.4998337950138	0.041939058171745154	0.722770083102493	0.855006372399667	0.8373610630008905	Neolamprologus crassus	u	d
1494	FISH20210205_c3_r1_Neolamprologus-crassus_su	1970-01-07 15:00:00	6.0567828044720455	914.4998061049249	0.08448285413550496	0.6038446623455764	0.909397267844284	0.6691651699018114	Neolamprologus crassus	u	d
1495	FISH20210205_c3_r1_Neolamprologus-crassus_su	1970-01-07 15:30:00	3.678968131749586	944.4969522331819	0.06300565222209908	0.6828660090878865	0.9464874787761891	0.796753068417887	Neolamprologus crassus	u	d
1496	FISH20210205_c3_r1_Neolamprologus-crassus_su	1970-01-07 16:00:00	1.7599265460182532	974.5004154894466	0.02781009362362196	0.7868262146141488	0.9799798907176751	0.8044005725802524	Neolamprologus crassus	u	d
1497	FISH20210205_c3_r1_Neolamprologus-crassus_su	1970-01-07 16:30:00	5.964065297978846	1004.4993351800554	0.07839335180055401	0.6937950138504155	0.9438173657156295	0.837916402336156	Neolamprologus crassus	u	d
1498	FISH20210205_c3_r1_Neolamprologus-crassus_su	1970-01-07 17:00:00	3.3130795040150973	1034.5002215820962	0.045368934190117435	0.6629736317305561	0.9668586233906624	0.8600458859590632	Neolamprologus crassus	u	d
1499	FISH20210205_c3_r1_Neolamprologus-crassus_su	1970-01-07 17:30:00	5.337222848924871	1064.5	0.0860387811634349	0.6024376731301939	0.9309087472584691	0.7407907248254055	Neolamprologus crassus	u	d
1500	FISH20210205_c3_r1_Neolamprologus-crassus_su	1970-01-07 18:00:00	13.07877934828748	1094.4999723007036	0.20874189795579193	0.3041936734806936	0.6556354813648269	0.8604946426612965	Neolamprologus crassus	u	d
1501	FISH20210205_c3_r1_Neolamprologus-crassus_su	1970-01-07 18:30:00	4.9586830915276545	1124.498476369882	0.0759598869743476	0.564518809906366	0.9431226040658801	0.7898429275860154	Neolamprologus crassus	u	d
1502	FISH20210205_c3_r1_Neolamprologus-crassus_su	1970-01-07 19:00:00	3.666260387552404	1154.4997784179038	0.06193219587857301	0.64003988477731	0.07553670143817236	0.7676447485043189	Neolamprologus crassus	u	n
1503	FISH20210205_c3_r1_Neolamprologus-crassus_su	1970-01-07 19:30:00	6.682024681451385	1184.4991412266609	0.09053133137569948	0.35713889966203116	0.018988670159781704	0.2668209319075869	Neolamprologus crassus	u	n
1504	FISH20210205_c3_r1_Neolamprologus-crassus_su	1970-01-07 20:00:00	7.11146187382657	1214.4995291119606	0.0848152456927594	0.3544401972189906	0.02300238151791132	0.3477653869591753	Neolamprologus crassus	u	n
1505	FISH20210205_c3_r1_Neolamprologus-crassus_su	1970-01-07 20:30:00	9.51100604605956	1244.4979499113474	0.12062278368794327	0.15137411347517732	0.03558043440959679	0.415494514627659	Neolamprologus crassus	u	n
1506	FISH20210205_c3_r1_Neolamprologus-crassus_su	1970-01-07 21:00:00	9.561153772583511	1274.5001384964821	0.11661403800343471	0.14996399091463078	0.04592384068732335	0.4688142485180883	Neolamprologus crassus	u	n
1507	FISH20210205_c3_r1_Neolamprologus-crassus_su	1970-01-07 21:30:00	10.290796626192984	1304.4986979888083	0.15064546512272148	0.09485290043769738	0.04798593698920214	0.4544440135187527	Neolamprologus crassus	u	n
1508	FISH20210205_c3_r1_Neolamprologus-crassus_su	1970-01-07 22:00:00	10.269439286237475	1334.499944604476	0.13150897407489476	0.1603146465765566	0.058636317585259265	0.44033425659206454	Neolamprologus crassus	u	n
1509	FISH20210205_c3_r1_Neolamprologus-crassus_su	1970-01-07 22:30:00	9.995876915651598	1364.4997783933518	0.14842105263157895	0.07462603878116343	0.07115672920398164	0.526882304709141	Neolamprologus crassus	u	n
1510	FISH20210205_c3_r1_Neolamprologus-crassus_su	1970-01-07 23:00:00	10.260636759083894	1394.499695307739	0.13140546230125755	0.1740623788155781	0.06495333503802618	0.39460362306797436	Neolamprologus crassus	u	n
1511	FISH20210205_c3_r1_Neolamprologus-crassus_su	1970-01-07 23:30:00	10.138802686965278	1424.4990581717452	0.12886426592797784	0.28066481994459835	0.06601438267552076	0.40727152354570867	Neolamprologus crassus	u	n
1512	FISH20210205_c3_r1_Neolamprologus-crassus_su	1970-01-08 00:00:00	9.973290830361707	14.500360090853693	0.15323250789429949	0.15267852196554207	0.06906603955148789	0.4720110797185715	Neolamprologus crassus	u	n
1513	FISH20210205_c3_r1_Neolamprologus-crassus_su	1970-01-08 00:30:00	9.950412939075143	44.49855939716312	0.11896054964539007	0.2247340425531915	0.0698066803935035	0.4329150044326277	Neolamprologus crassus	u	n
1514	FISH20210205_c3_r1_Neolamprologus-crassus_su	1970-01-08 01:00:00	10.091971383044381	74.50011079104809	0.13970751163306006	0.14552404165743407	0.06689223185381087	0.4615095834256571	Neolamprologus crassus	u	n
1515	FISH20210205_c3_r1_Neolamprologus-crassus_su	1970-01-08 01:30:00	9.935146224136934	104.49958446451328	0.12094852900437697	0.2535874563687739	0.07814274015017879	0.39892858330101744	Neolamprologus crassus	u	n
1516	FISH20210205_c3_r1_Neolamprologus-crassus_su	1970-01-08 02:00:00	10.001328364496132	134.49986150351782	0.12880172843609772	0.14254057946928148	0.0773313075940452	0.4613852972134493	Neolamprologus crassus	u	n
1517	FISH20210205_c3_r1_Neolamprologus-crassus_su	1970-01-08 02:30:00	7.28997820290342	164.49939058171745	0.10238227146814405	0.2554016620498615	0.05902215677971133	0.6632704709141216	Neolamprologus crassus	u	n
1518	FISH20210205_c3_r1_Neolamprologus-crassus_su	1970-01-08 03:00:00	7.004399436792453	194.50052628663232	0.08431665835687774	0.32901224308902555	0.055152834461623744	0.7095300537366346	Neolamprologus crassus	u	n
1519	FISH20210205_c3_r1_Neolamprologus-crassus_su	1970-01-08 03:30:00	8.657221184802587	224.49872562056737	0.10843306737588652	0.2532136524822695	0.05201564722529055	0.5884340647163105	Neolamprologus crassus	u	n
1520	FISH20210205_c3_r1_Neolamprologus-crassus_su	1970-01-08 04:00:00	7.407940475862746	254.4994183147748	0.07844440751204919	0.3616974128857127	0.05481836963934498	0.6441236360922911	Neolamprologus crassus	u	n
1521	FISH20210205_c3_r1_Neolamprologus-crassus_su	1970-01-08 04:30:00	2.925560657779275	284.4985317746135	0.03667793229541803	0.746301734168098	0.06121826771059326	0.9318501250890966	Neolamprologus crassus	u	n
1522	FISH20210205_c3_r1_Neolamprologus-crassus_su	1970-01-08 05:00:00	6.982325020251886	314.50008309788933	0.08891474156556424	0.35770871419865935	0.05780778314152598	0.7672817759218222	Neolamprologus crassus	u	n
1523	FISH20210205_c3_r1_Neolamprologus-crassus_su	1970-01-08 05:30:00	9.300369775073897	344.4974509586612	0.08506040119694115	0.28117034245816247	0.055328450792497846	0.5236704532860422	Neolamprologus crassus	u	n
1524	FISH20210205_c3_r1_Neolamprologus-crassus_su	1970-01-08 06:00:00	9.667163966659631	374.49983381342787	0.09771770440948371	0.2529913582982495	0.05796737584332626	0.5673288832262312	Neolamprologus crassus	u	n
1525	FISH20210205_c3_r1_Neolamprologus-crassus_su	1970-01-08 06:30:00	8.558127038048148	404.49941825031857	0.1090919164496648	0.1460468724029032	0.0649491096273149	0.7028288547841951	Neolamprologus crassus	u	n
1526	FISH20210205_c3_r1_Neolamprologus-crassus_su	1970-01-08 07:00:00	16.00218267148559	434.4996399091463	0.24951526231233725	0.3898952966594649	0.17559419264243015	0.8482447509833371	Neolamprologus crassus	u	d
1527	FISH20210205_c3_r1_Neolamprologus-crassus_su	1970-01-08 07:30:00	8.402055928136376	464.4995845105534	0.13738851033183758	0.5283917788488173	0.3351486503895524	0.910065320772406	Neolamprologus crassus	u	d
1528	FISH20210205_c3_r1_Neolamprologus-crassus_su	1970-01-08 08:00:00	7.249686454741042	494.50024929366793	0.11345631820951747	0.44678965154285083	0.9003250235369185	0.8086540759473234	Neolamprologus crassus	u	d
1529	FISH20210205_c3_r1_Neolamprologus-crassus_su	1970-01-08 08:30:00	5.549458099195852	520.3334356534418	0.06384774767861254	0.546082418847364	0.919157751197332	0.7705843887507565	Neolamprologus crassus	u	d
1530	FISH20210205_c4_r0_Neolamprologus-crassus_su	1970-01-02 00:00:00	1.900783785169881	14.500747963876115	0.010194470607789906	0.927475206382625	0.036114715072882005	0.923512429299872	Neolamprologus crassus	u	n
1531	FISH20210205_c4_r0_Neolamprologus-crassus_su	1970-01-02 00:30:00	3.244181570057448	44.50036009085369	0.04526065037948036	0.7646667774638524	0.04360283785648634	0.8960299494266981	Neolamprologus crassus	u	n
1532	FISH20210205_c4_r0_Neolamprologus-crassus_su	1970-01-02 01:00:00	1.5526474330076123	74.49991690211068	0.008752977674367071	0.9588388454933244	0.039309886090787546	0.9133945971751435	Neolamprologus crassus	u	n
1533	FISH20210205_c4_r0_Neolamprologus-crassus_su	1970-01-02 01:30:00	2.4168501081143234	104.4994183147748	0.031078610603290677	0.8661016010193341	0.03997266591820498	0.8950741383510356	Neolamprologus crassus	u	n
1534	FISH20210205_c4_r0_Neolamprologus-crassus_su	1970-01-02 02:00:00	4.553598458592338	134.50027700831026	0.07235457063711911	0.6622714681440444	0.04984377775807892	0.9112109885684014	Neolamprologus crassus	u	n
1535	FISH20210205_c4_r0_Neolamprologus-crassus_su	1970-01-02 02:30:00	2.4725990999745133	164.50019389507506	0.03473491773308958	0.8114785884438536	0.03932186728855095	0.9086377321258308	Neolamprologus crassus	u	n
1536	FISH20210205_c4_r0_Neolamprologus-crassus_su	1970-01-02 03:00:00	2.27844180504247	194.49994459833795	0.02742382271468144	0.8357894736842105	0.04028193975165369	0.9138778074122348	Neolamprologus crassus	u	n
1537	FISH20210205_c4_r0_Neolamprologus-crassus_su	1970-01-02 03:30:00	3.1947495223073608	224.50005539552404	0.041602038555284736	0.7988588522047418	0.04414953925408402	0.901958880458586	Neolamprologus crassus	u	n
1538	FISH20210205_c4_r0_Neolamprologus-crassus_su	1970-01-02 04:00:00	2.3285598111384287	254.50041548944657	0.024596975236828984	0.8836075563680682	0.04110421492373068	0.9054562259472767	Neolamprologus crassus	u	n
1539	FISH20210205_c4_r0_Neolamprologus-crassus_su	1970-01-02 04:30:00	4.3999810892869355	284.4999723007036	0.06514874522187136	0.7227854412497923	0.046756566486125806	0.8924353942227666	Neolamprologus crassus	u	n
1540	FISH20210205_c4_r0_Neolamprologus-crassus_su	1970-01-02 05:00:00	2.9152159430968267	314.50047099240874	0.05280656064719898	0.7391256164459467	0.04286874798327007	0.9134211310697906	Neolamprologus crassus	u	n
1541	FISH20210205_c4_r0_Neolamprologus-crassus_su	1970-01-02 05:30:00	1.865275227030467	344.49983381342787	0.027088411256370484	0.9030024374030579	0.03941965522565124	0.9347982326150429	Neolamprologus crassus	u	n
1542	FISH20210205_c4_r0_Neolamprologus-crassus_su	1970-01-02 06:00:00	3.1595486127779115	374.44088523025533	0.06215700310188499	0.7399188737771415	0.03813207917224116	0.9178090287295244	Neolamprologus crassus	u	n
1543	FISH20210205_c4_r0_Neolamprologus-crassus_su	1970-01-02 06:30:00	2.4151433538030673	404.49994460447596	0.028584090405495238	0.8420673609572347	0.03407652964839095	0.9398129690600756	Neolamprologus crassus	u	n
1544	FISH20210205_c4_r0_Neolamprologus-crassus_su	1970-01-02 07:00:00	16.879704350246584	434.5005540166205	0.3849861495844875	0.2218836565096953	0.16857901286412366	0.77918267101919	Neolamprologus crassus	u	d
1545	FISH20210205_c4_r0_Neolamprologus-crassus_su	1970-01-02 07:30:00	21.69132274770801	464.4998615035178	0.5176998504237993	0.03539970084759847	0.276509863992987	0.6794094757130769	Neolamprologus crassus	u	d
1546	FISH20210205_c4_r0_Neolamprologus-crassus_su	1970-01-02 08:00:00	19.016666431263417	494.50099734042556	0.4350066489361702	0.0	0.3550303039830728	0.6450048940124955	Neolamprologus crassus	u	d
1547	FISH20210205_c4_r0_Neolamprologus-crassus_su	1970-01-02 08:30:00	20.389494896470396	524.5005816852251	0.4416375824054069	0.0	0.39574932529675927	0.6082156937005586	Neolamprologus crassus	u	d
1548	FISH20210205_c4_r0_Neolamprologus-crassus_su	1970-01-02 09:00:00	14.426443701987834	554.5005263449499	0.3005152640035459	0.00337968862540861	0.46672599365252043	0.685485388357992	Neolamprologus crassus	u	d
1549	FISH20210205_c4_r0_Neolamprologus-crassus_su	1970-01-02 09:30:00	14.256446861352465	584.4996399091463	0.28236662788765166	0.0	0.5595885528747692	0.6810743181022124	Neolamprologus crassus	u	d
1550	FISH20210205_c4_r0_Neolamprologus-crassus_su	1970-01-02 10:00:00	13.21309518957366	614.5001938950751	0.2665780289180655	0.03456872195446236	0.517894758298534	0.5956488602451766	Neolamprologus crassus	u	d
1551	FISH20210205_c4_r0_Neolamprologus-crassus_su	1970-01-02 10:30:00	13.431788386151876	644.5003600908537	0.2374937676583015	0.027976289402249183	0.5816630734630853	0.5935350151028096	Neolamprologus crassus	u	d
1552	FISH20210205_c4_r0_Neolamprologus-crassus_su	1970-01-02 11:00:00	13.93678209439699	674.4999169021107	0.29477591269181763	0.0	0.637416363727282	0.6495374835322978	Neolamprologus crassus	u	d
1553	FISH20210205_c4_r0_Neolamprologus-crassus_su	1970-01-02 11:30:00	13.513021003869508	704.4994183147749	0.3136668328624453	0.0	0.6015026425282722	0.6110826944475108	Neolamprologus crassus	u	d
1554	FISH20210205_c4_r0_Neolamprologus-crassus_su	1970-01-02 12:00:00	13.464524281864776	734.4999723007036	0.3173231399922442	0.0	0.6950216871664937	0.6281097248991798	Neolamprologus crassus	u	d
1555	FISH20210205_c4_r0_Neolamprologus-crassus_su	1970-01-02 12:30:00	22.42465124771556	764.5001384964822	0.565010248739682	0.021162262478533044	0.4871977721461503	0.6715641905967001	Neolamprologus crassus	u	d
1556	FISH20210205_c4_r0_Neolamprologus-crassus_su	1970-01-02 13:00:00	30.9737562240631	794.5001385118289	0.8245332151365726	0.0	0.3035894560249422	0.6510687243173922	Neolamprologus crassus	u	d
1557	FISH20210205_c4_r0_Neolamprologus-crassus_su	1970-01-02 13:30:00	26.357259546965018	824.5	0.7171504542432972	0.0	0.26616902122041686	0.6855362904521223	Neolamprologus crassus	u	d
1558	FISH20210205_c4_r0_Neolamprologus-crassus_su	1970-01-02 14:00:00	19.473988446028304	854.5006648199446	0.5226038781163435	0.0	0.5540178918858489	0.45136619674798967	Neolamprologus crassus	u	d
1559	FISH20210205_c4_r0_Neolamprologus-crassus_su	1970-01-02 14:30:00	21.215917595248595	884.4999169021107	0.5019112514542131	0.0	0.5147439618037866	0.5387494622320619	Neolamprologus crassus	u	d
1560	FISH20210205_c4_r0_Neolamprologus-crassus_su	1970-01-02 15:00:00	18.67466570589387	914.5001662234042	0.4645390070921986	0.0	0.628835815047986	0.5737400595520575	Neolamprologus crassus	u	d
1561	FISH20210205_c4_r0_Neolamprologus-crassus_su	1970-01-02 15:30:00	19.703511272858314	944.4997784179038	0.5289164635497452	0.0	0.44652116879470594	0.630504132217792	Neolamprologus crassus	u	d
1562	FISH20210205_c4_r0_Neolamprologus-crassus_su	1970-01-02 16:00:00	19.688433146627663	974.500637154413	0.5274530444899994	0.0	0.3629414472162824	0.6102098974270946	Neolamprologus crassus	u	d
1563	FISH20210205_c4_r0_Neolamprologus-crassus_su	1970-01-02 16:30:00	22.250429761400017	1004.4996399091463	0.5809650434878955	0.0	0.44149692853712535	0.5653707514788232	Neolamprologus crassus	u	d
1564	FISH20210205_c4_r0_Neolamprologus-crassus_su	1970-01-02 17:00:00	21.584446228559685	1034.500304692261	0.5379203368234446	0.0	0.42980921233140423	0.5812936251047477	Neolamprologus crassus	u	d
1565	FISH20210205_c4_r0_Neolamprologus-crassus_su	1970-01-02 17:30:00	18.478856622837498	1064.5004154894466	0.4868428341920115	0.0	0.4761632722122714	0.4909003692347103	Neolamprologus crassus	u	d
1566	FISH20210205_c4_r0_Neolamprologus-crassus_su	1970-01-02 18:00:00	19.746688301040123	1094.4999169021107	0.5353166029582849	0.0	0.4078403956522812	0.5600709699222698	Neolamprologus crassus	u	d
1567	FISH20210205_c4_r0_Neolamprologus-crassus_su	1970-01-02 18:30:00	20.170811613937975	1125.265326812977	0.5314885496183206	0.0	0.41751446430551375	0.4666573330803001	Neolamprologus crassus	u	d
1568	FISH20210205_c4_r0_Neolamprologus-crassus_su	1970-01-02 19:00:00	15.848858670769923	1154.5006094858156	0.35699246453900707	0.006094858156028369	0.11192873709051117	0.7341730395937305	Neolamprologus crassus	u	n
1569	FISH20210205_c4_r0_Neolamprologus-crassus_su	1970-01-02 19:30:00	16.074363094349717	1184.4995291119606	0.3361032629771204	0.11611545066755305	0.1310573945678466	0.7082418601567516	Neolamprologus crassus	u	n
1570	FISH20210205_c4_r0_Neolamprologus-crassus_su	1970-01-02 20:00:00	7.7047087765805395	1214.50085886851	0.13952457472156038	0.5142682994403502	0.07437671382150858	0.8685309953647867	Neolamprologus crassus	u	n
1571	FISH20210205_c4_r0_Neolamprologus-crassus_su	1970-01-02 20:30:00	8.056336286121134	1244.500304692261	0.14564290067032298	0.51326796299374	0.06284026505336658	0.837039375631087	Neolamprologus crassus	u	n
1572	FISH20210205_c4_r0_Neolamprologus-crassus_su	1970-01-02 21:00:00	8.511596862133452	1274.5001939165604	0.15779267549448722	0.4876170424954291	0.08786366526457685	0.8358429326952843	Neolamprologus crassus	u	n
1573	FISH20210205_c4_r0_Neolamprologus-crassus_su	1970-01-02 21:30:00	6.328127883199275	1304.5001661865722	0.08918679370706847	0.5023266120097496	0.05246737514548568	0.7954965651055318	Neolamprologus crassus	u	n
1574	FISH20210205_c4_r0_Neolamprologus-crassus_su	1970-01-02 22:00:00	7.274030843631531	1334.5007202216066	0.11778393351800553	0.5026592797783933	0.0550504124303123	0.5562147174824225	Neolamprologus crassus	u	n
1575	FISH20210205_c4_r0_Neolamprologus-crassus_su	1970-01-02 22:30:00	7.190646314088258	1364.5000276992964	0.11046479419422747	0.3915572544457371	0.055412307687326655	0.6238760933242178	Neolamprologus crassus	u	n
1576	FISH20210205_c4_r0_Neolamprologus-crassus_su	1970-01-02 23:00:00	6.056964924518853	1394.5001108156027	0.07524379432624113	0.47456781914893614	0.04194070024363867	0.5945867813875734	Neolamprologus crassus	u	n
1577	FISH20210205_c4_r0_Neolamprologus-crassus_su	1970-01-02 23:30:00	6.294027513174094	1424.499889208952	0.07400842011965433	0.5717925991579881	0.0548334405289324	0.6546792331447024	Neolamprologus crassus	u	n
1578	FISH20210205_c4_r0_Neolamprologus-crassus_su	1970-01-03 00:00:00	8.681387156610334	14.500498614958449	0.09911357340720221	0.4797229916897507	0.0692411359267057	0.5807008619180528	Neolamprologus crassus	u	n
1579	FISH20210205_c4_r0_Neolamprologus-crassus_su	1970-01-03 00:30:00	9.156377151781781	44.499806104924936	0.10797185751481912	0.4501135671153953	0.08389095985111991	0.6132594884506308	Neolamprologus crassus	u	n
1580	FISH20210205_c4_r0_Neolamprologus-crassus_su	1970-01-03 01:00:00	8.84928292012602	74.50085877333925	0.09313535375921103	0.2957504570890354	0.09772882211929684	0.6240921811153947	Neolamprologus crassus	u	n
1581	FISH20210205_c4_r0_Neolamprologus-crassus_su	1970-01-03 01:30:00	9.556517887999078	104.50052628663232	0.10974461248684284	0.18104260151792145	0.1395902769382597	0.5532526696870262	Neolamprologus crassus	u	n
1582	FISH20210205_c4_r0_Neolamprologus-crassus_su	1970-01-03 02:00:00	9.601129813355506	134.5012745206694	0.12495843954338912	0.18369721822010418	0.1672005492993705	0.6152126412179996	Neolamprologus crassus	u	n
1583	FISH20210205_c4_r0_Neolamprologus-crassus_su	1970-01-03 02:30:00	10.867241603138488	164.49952911196056	0.203811423189851	0.09849869813306741	0.25196990538860176	0.5789989597832988	Neolamprologus crassus	u	n
1584	FISH20210205_c4_r0_Neolamprologus-crassus_su	1970-01-03 03:00:00	5.265963554937364	194.5009419326241	0.1044991134751773	0.5647163120567376	0.1649640519732915	0.7943156333214605	Neolamprologus crassus	u	n
1585	FISH20210205_c4_r0_Neolamprologus-crassus_su	1970-01-03 03:30:00	7.298602256976761	224.5003046922608	0.11866378593983713	0.30480305800232677	0.15170746707539767	0.7451115890355446	Neolamprologus crassus	u	n
1586	FISH20210205_c4_r0_Neolamprologus-crassus_su	1970-01-03 04:00:00	8.042391819600102	254.50055407801418	0.08449689716312057	0.3556072695035461	0.21501875850767888	0.5968023725249809	Neolamprologus crassus	u	n
1587	FISH20210205_c4_r0_Neolamprologus-crassus_su	1970-01-03 04:30:00	8.516398644062377	284.50016618657213	0.0953910923997341	0.3098825614890317	0.27588280741741983	0.6740406895568962	Neolamprologus crassus	u	n
1588	FISH20210205_c4_r0_Neolamprologus-crassus_su	1970-01-03 05:00:00	8.41459488731151	314.5005262866323	0.14403634147692648	0.37233394271785497	0.19335741495660075	0.7532741006188304	Neolamprologus crassus	u	n
1589	FISH20210205_c4_r0_Neolamprologus-crassus_su	1970-01-03 05:30:00	7.909931589887447	344.5000276992964	0.08974572045870034	0.30214392554429115	0.2956369880904394	0.7108320904519534	Neolamprologus crassus	u	n
1590	FISH20210205_c4_r0_Neolamprologus-crassus_su	1970-01-03 06:00:00	9.26354301127858	374.4997783933518	0.1296398891966759	0.23789473684210527	0.418452105301686	0.668045958664996	Neolamprologus crassus	u	n
1591	FISH20210205_c4_r0_Neolamprologus-crassus_su	1970-01-03 06:30:00	9.018645734964775	404.49994460447596	0.12641258586306225	0.22269000664746288	0.34671272636275285	0.602577271607753	Neolamprologus crassus	u	n
1592	FISH20210205_c4_r0_Neolamprologus-crassus_su	1970-01-03 07:00:00	16.60077225931269	434.50110815602835	0.38037455673758863	0.10754654255319149	0.2543522095922206	0.6990679233732766	Neolamprologus crassus	u	d
1593	FISH20210205_c4_r0_Neolamprologus-crassus_su	1970-01-03 07:30:00	16.29755152232668	464.4998061049249	0.4171514043543294	0.005650656473325578	0.5154098082014449	0.5159464128793257	Neolamprologus crassus	u	d
1594	FISH20210205_c4_r0_Neolamprologus-crassus_su	1970-01-03 08:00:00	14.246224068371061	494.50016618657213	0.3311544427210281	0.0038776866829160206	0.6508978312382672	0.5793477558017018	Neolamprologus crassus	u	d
1595	FISH20210205_c4_r0_Neolamprologus-crassus_su	1970-01-03 08:30:00	14.08064783129263	524.5005262866323	0.3510608830535704	0.0	0.5934290334394045	0.6337566589005583	Neolamprologus crassus	u	d
1596	FISH20210205_c4_r0_Neolamprologus-crassus_su	1970-01-03 09:00:00	13.731094807527976	554.500637154413	0.3234528228710732	0.008587733392431714	0.5276916547143264	0.434936308244744	Neolamprologus crassus	u	d
1597	FISH20210205_c4_r0_Neolamprologus-crassus_su	1970-01-03 09:30:00	11.44992862770521	584.4995291119606	0.2675198049969531	0.03085701623178771	0.4948429655838869	0.5708683834978923	Neolamprologus crassus	u	d
1598	FISH20210205_c4_r0_Neolamprologus-crassus_su	1970-01-03 10:00:00	12.38887893227275	614.5001938950751	0.30851476372500136	0.06404077336435654	0.6741256749825414	0.6831733364307089	Neolamprologus crassus	u	d
1599	FISH20210205_c4_r0_Neolamprologus-crassus_su	1970-01-03 10:30:00	2.525833290154208	644.5002492936679	0.04060716857791812	0.8037781840341255	0.06375079755866857	0.9603910358075445	Neolamprologus crassus	u	d
1600	FISH20210205_c4_r0_Neolamprologus-crassus_su	1970-01-03 11:00:00	8.800765542376729	674.5001108033241	0.1925207756232687	0.201606648199446	0.49074268278117855	0.5381088261644035	Neolamprologus crassus	u	d
1601	FISH20210205_c4_r0_Neolamprologus-crassus_su	1970-01-03 11:30:00	9.408437532982186	704.5001661865721	0.16169953467759804	0.18795701307334367	0.764949279580818	0.37622709323005077	Neolamprologus crassus	u	d
1602	FISH20210205_c4_r0_Neolamprologus-crassus_su	1970-01-03 12:00:00	8.732226924440942	734.5011357969971	0.14781982381295364	0.25524959831569616	0.819248227915487	0.3561459397703223	Neolamprologus crassus	u	d
1603	FISH20210205_c4_r0_Neolamprologus-crassus_su	1970-01-03 12:30:00	8.882460953432844	764.5000276992964	0.1966650047088804	0.35305523239709713	0.6099911323726663	0.47185447716395645	Neolamprologus crassus	u	d
1604	FISH20210205_c4_r0_Neolamprologus-crassus_su	1970-01-03 13:00:00	9.761922811791926	794.5006094858156	0.17436835106382978	0.23249113475177305	0.6496903790479329	0.2827334460439257	Neolamprologus crassus	u	d
1605	FISH20210205_c4_r0_Neolamprologus-crassus_su	1970-01-03 13:30:00	10.478712488991889	824.4998892089519	0.21116773764679814	0.08403500997119433	0.7342061890745577	0.3667973438155108	Neolamprologus crassus	u	d
1606	FISH20210205_c4_r0_Neolamprologus-crassus_su	1970-01-03 14:00:00	9.66303934840751	854.5009695828023	0.17546678486342734	0.11529724638484126	0.798536105275462	0.3469613697203093	Neolamprologus crassus	u	d
1607	FISH20210205_c4_r0_Neolamprologus-crassus_su	1970-01-03 14:30:00	12.598940497420951	884.4997507063321	0.28214503351614867	0.11772200986094954	0.7848972032494247	0.44136259738259315	Neolamprologus crassus	u	d
1608	FISH20210205_c4_r0_Neolamprologus-crassus_su	1970-01-03 15:00:00	13.661582405083504	914.5008310249308	0.3382271468144044	0.01850415512465374	0.6060378179912854	0.6504039790338783	Neolamprologus crassus	u	d
1609	FISH20210205_c4_r0_Neolamprologus-crassus_su	1970-01-03 15:30:00	12.599183516830218	944.5004708880394	0.29145199711927317	0.012464683397041714	0.5309322550717642	0.7885953655885072	Neolamprologus crassus	u	d
1610	FISH20210205_c4_r0_Neolamprologus-crassus_su	1970-01-03 16:00:00	13.834763378988074	974.5010527482269	0.3321697695035461	0.0	0.5965216230678941	0.6557212571515215	Neolamprologus crassus	u	d
1611	FISH20210205_c4_r0_Neolamprologus-crassus_su	1970-01-03 16:30:00	15.338814484952085	1004.4994737133677	0.390726275552601	0.0	0.596560671976452	0.5981808255378817	Neolamprologus crassus	u	d
1612	FISH20210205_c4_r0_Neolamprologus-crassus_su	1970-01-03 17:00:00	11.773141989668591	1034.5009141780708	0.252202338079672	0.13762535320516373	0.8220751021539177	0.2886676624414263	Neolamprologus crassus	u	d
1613	FISH20210205_c4_r0_Neolamprologus-crassus_su	1970-01-03 17:30:00	11.568036587680858	1064.500249293668	0.24763171015456206	0.07434491163924437	0.6990831263205771	0.4520548862073764	Neolamprologus crassus	u	d
1614	FISH20210205_c4_r0_Neolamprologus-crassus_su	1970-01-03 18:00:00	13.183585333248436	1094.5004709402183	0.32262175189761205	0.013186326112249985	0.5441614239586197	0.6530506792640693	Neolamprologus crassus	u	d
1615	FISH20210205_c4_r0_Neolamprologus-crassus_su	1970-01-03 18:30:00	14.592108557522833	1124.500110791048	0.35719033902060715	0.01922224684245513	0.5356260634168575	0.6755886752603274	Neolamprologus crassus	u	d
1616	FISH20210205_c4_r0_Neolamprologus-crassus_su	1970-01-03 19:00:00	13.40205320724142	1154.5004708880394	0.3062988200099718	0.093457426181375	0.11320659526576739	0.38950714610956794	Neolamprologus crassus	u	n
1617	FISH20210205_c4_r0_Neolamprologus-crassus_su	1970-01-03 19:30:00	12.241879650166569	1184.4999723007036	0.2997617860506343	0.02254722730042657	0.05165614990478298	0.6491746639375164	Neolamprologus crassus	u	n
1618	FISH20210205_c4_r0_Neolamprologus-crassus_su	1970-01-03 20:00:00	16.583545014574167	1214.5003047260236	0.4363676657986592	0.0	0.09004887098025564	0.5727973890159829	Neolamprologus crassus	u	n
1619	FISH20210205_c4_r0_Neolamprologus-crassus_su	1970-01-03 20:30:00	17.94577191904672	1244.4998338134278	0.5091402614668735	0.0	0.15376419391525623	0.5179144914599383	Neolamprologus crassus	u	n
1620	FISH20210205_c4_r0_Neolamprologus-crassus_su	1970-01-03 21:00:00	15.78990364341935	1274.5006094182825	0.41013850415512465	0.016454293628808864	0.22528342303676854	0.49825932714784865	Neolamprologus crassus	u	n
1621	FISH20210205_c4_r0_Neolamprologus-crassus_su	1970-01-03 21:30:00	13.994212961914782	1304.499695307739	0.36003545509944046	0.0	0.43626977465870986	0.4593264148934469	Neolamprologus crassus	u	n
1622	FISH20210205_c4_r0_Neolamprologus-crassus_su	1970-01-03 22:00:00	16.492377166634636	1334.5008864265928	0.44537396121883654	0.0	0.5828684037155305	0.5068672316675069	Neolamprologus crassus	u	n
1623	FISH20210205_c4_r0_Neolamprologus-crassus_su	1970-01-03 22:30:00	12.473505894617258	1364.5004154894466	0.2272450279762894	0.05107750263143316	0.7174429827896789	0.5268747532548748	Neolamprologus crassus	u	n
1624	FISH20210205_c4_r0_Neolamprologus-crassus_su	1970-01-03 23:00:00	12.132744716107213	1394.5003324099723	0.23573407202216065	0.0	0.8026126237194594	0.5397127969601158	Neolamprologus crassus	u	n
1625	FISH20210205_c4_r0_Neolamprologus-crassus_su	1970-01-03 23:30:00	11.583933732516801	1424.4994737133677	0.21893523904492826	0.0	0.847546732257367	0.583005678458742	Neolamprologus crassus	u	n
1626	FISH20210205_c4_r0_Neolamprologus-crassus_su	1970-01-04 00:00:00	11.582024015108903	14.500664819944598	0.2120775623268698	0.041662049861495846	0.8156635678208105	0.49346265536664696	Neolamprologus crassus	u	n
1627	FISH20210205_c4_r0_Neolamprologus-crassus_su	1970-01-04 00:30:00	12.659491663035425	45.46871831573925	0.28353313055406454	0.03620206357726487	0.6652435993179172	0.5442780650077604	Neolamprologus crassus	u	n
1628	FISH20210205_c4_r0_Neolamprologus-crassus_su	1970-01-04 01:00:00	10.50825953830587	74.5005540166205	0.19346260387811634	0.01445983379501385	0.8303308111065338	0.552106679092566	Neolamprologus crassus	u	n
1629	FISH20210205_c4_r0_Neolamprologus-crassus_su	1970-01-04 01:30:00	10.834767688568922	104.50030469226081	0.20591656971912914	0.01972189906376378	0.8101046417009283	0.5036483783349077	Neolamprologus crassus	u	n
1630	FISH20210205_c4_r0_Neolamprologus-crassus_su	1970-01-04 02:00:00	12.17680455552697	134.5008865248227	0.24645390070921985	0.02171985815602837	0.7928548133735778	0.5125321530029802	Neolamprologus crassus	u	n
1631	FISH20210205_c4_r0_Neolamprologus-crassus_su	1970-01-04 02:30:00	10.857996322791482	164.50016618657213	0.19798360292488368	0.08309328606248616	0.8256378092468094	0.5849516075497097	Neolamprologus crassus	u	n
1632	FISH20210205_c4_r0_Neolamprologus-crassus_su	1970-01-04 03:00:00	9.605307067988644	194.50160682624113	0.15076462765957446	0.1177415780141844	0.895568202481211	0.4676708894327843	Neolamprologus crassus	u	n
1633	FISH20210205_c4_r0_Neolamprologus-crassus_su	1970-01-04 03:30:00	9.722317735291421	224.50002769929642	0.15733200376710432	0.13965985263974295	0.8894519152927075	0.4572761521002338	Neolamprologus crassus	u	n
1634	FISH20210205_c4_r0_Neolamprologus-crassus_su	1970-01-04 04:00:00	9.48359889876733	254.4998891966759	0.14659279778393353	0.10332409972299168	0.8893811811572673	0.43678972671357535	Neolamprologus crassus	u	n
1635	FISH20210205_c4_r0_Neolamprologus-crassus_su	1970-01-04 04:30:00	10.04885462084936	284.49994460447596	0.19903611788167516	0.0930644803899845	0.8367796694266596	0.4660187734048293	Neolamprologus crassus	u	n
1636	FISH20210205_c4_r0_Neolamprologus-crassus_su	1970-01-04 05:00:00	10.606043111546333	314.5013851950355	0.19514627659574468	0.11225620567375887	0.8923168645010405	0.5153724207565452	Neolamprologus crassus	u	n
1637	FISH20210205_c4_r0_Neolamprologus-crassus_su	1970-01-04 05:30:00	10.529836533520887	344.4998061049249	0.19334108913633594	0.15888316436762506	0.8543747051411813	0.375586241707975	Neolamprologus crassus	u	n
1638	FISH20210205_c4_r0_Neolamprologus-crassus_su	1970-01-04 06:00:00	13.152512640314535	374.50160682624113	0.301917109929078	0.01739804964539007	0.7364786469584489	0.4103508982243153	Neolamprologus crassus	u	n
1639	FISH20210205_c4_r0_Neolamprologus-crassus_su	1970-01-04 06:30:00	16.307720395645575	404.5005262866323	0.4042435322142818	0.0	0.24308217412570093	0.5045382751532567	Neolamprologus crassus	u	n
1640	FISH20210205_c4_r0_Neolamprologus-crassus_su	1970-01-04 07:00:00	25.721421311376456	434.50038781163437	0.517617728531856	0.0	0.16775488938288624	0.6044390919253411	Neolamprologus crassus	u	d
1641	FISH20210205_c4_r0_Neolamprologus-crassus_su	1970-01-04 07:30:00	17.755980553640203	464.49952911196056	0.39787269403357156	0.0021605451221538975	0.507798292379255	0.48890413208287464	Neolamprologus crassus	u	d
1642	FISH20210205_c4_r0_Neolamprologus-crassus_su	1970-01-04 08:00:00	11.4979565986982	494.4998892089519	0.26451362729891426	0.0	0.7411696067642088	0.562485450952515	Neolamprologus crassus	u	d
1643	FISH20210205_c4_r0_Neolamprologus-crassus_su	1970-01-04 08:30:00	12.794939028673685	524.5002492936679	0.2952745000276993	0.0	0.7037782148539242	0.6983124950187689	Neolamprologus crassus	u	d
1644	FISH20210205_c4_r0_Neolamprologus-crassus_su	1970-01-04 09:00:00	19.604959030256026	554.5005817496814	0.5163720981771843	0.0	0.33966217446541586	0.6587768097626068	Neolamprologus crassus	u	d
1645	FISH20210205_c4_r0_Neolamprologus-crassus_su	1970-01-04 09:30:00	24.90459522826376	584.5001107910481	0.5765012187015289	0.0	0.35165329058658074	0.6333132927840874	Neolamprologus crassus	u	d
1646	FISH20210205_c4_r0_Neolamprologus-crassus_su	1970-01-04 10:00:00	23.342811122823395	614.5008864265928	0.5738504155124654	0.0	0.4083728634166265	0.6201507109422262	Neolamprologus crassus	u	d
1647	FISH20210205_c4_r0_Neolamprologus-crassus_su	1970-01-04 10:30:00	22.4968850839982	644.4999723007036	0.5313279042712316	0.0	0.4168282225242062	0.6582620411106909	Neolamprologus crassus	u	d
1648	FISH20210205_c4_r0_Neolamprologus-crassus_su	1970-01-04 11:00:00	18.384974104266746	674.5003047260236	0.4873954235691728	0.0	0.11448062379408429	0.684031398623454	Neolamprologus crassus	u	d
1649	FISH20210205_c4_r0_Neolamprologus-crassus_su	1970-01-04 11:30:00	18.202330954709975	704.4998892089519	0.4439397296698427	0.0	0.17297888005197515	0.6570254601123396	Neolamprologus crassus	u	d
1650	FISH20210205_c4_r0_Neolamprologus-crassus_su	1970-01-04 12:00:00	18.881512519821943	734.5010803922655	0.501523630118012	0.0	0.20343845747559042	0.6485240403212804	Neolamprologus crassus	u	d
1651	FISH20210205_c4_r0_Neolamprologus-crassus_su	1970-01-04 12:30:00	18.931327257215358	764.4997507063321	0.4984765386959171	0.0	0.3769798026113311	0.5657350023755433	Neolamprologus crassus	u	d
1652	FISH20210205_c4_r0_Neolamprologus-crassus_su	1970-01-04 13:00:00	19.995130156141848	794.5005262866323	0.47144202537255553	0.0	0.1843841999514744	0.6275621591776641	Neolamprologus crassus	u	d
1653	FISH20210205_c4_r0_Neolamprologus-crassus_su	1970-01-04 13:30:00	18.772858691086178	824.5004708880394	0.43089025538751313	0.0	0.13629028523649683	0.5538057803591973	Neolamprologus crassus	u	d
1654	FISH20210205_c4_r0_Neolamprologus-crassus_su	1970-01-04 14:00:00	16.580125413573658	854.5009141780708	0.4139287495152086	0.0	0.1286255904668693	0.4818783789934918	Neolamprologus crassus	u	d
1655	FISH20210205_c4_r0_Neolamprologus-crassus_su	1970-01-04 14:30:00	19.226534035162373	884.4994737133677	0.4937122597086034	0.0	0.21230351124603056	0.6108849173520975	Neolamprologus crassus	u	d
1656	FISH20210205_c4_r0_Neolamprologus-crassus_su	1970-01-04 15:00:00	20.206056543762767	914.5012466064602	0.5163720981771843	0.0	0.2968620578611883	0.566084662961074	Neolamprologus crassus	u	d
1657	FISH20210205_c4_r0_Neolamprologus-crassus_su	1970-01-04 15:30:00	22.604611850534102	944.5001938950751	0.561797130352889	0.0	0.3934276311384497	0.5453757723624443	Neolamprologus crassus	u	d
1658	FISH20210205_c4_r0_Neolamprologus-crassus_su	1970-01-04 16:00:00	21.44024904329688	974.4996953077392	0.5322696803501191	0.0	0.3970763103674202	0.5030198411398985	Neolamprologus crassus	u	d
1659	FISH20210205_c4_r0_Neolamprologus-crassus_su	1970-01-04 16:30:00	22.85067383953015	1004.500055395524	0.5968313760248172	0.0	0.4048484027135964	0.5386476449282804	Neolamprologus crassus	u	d
1660	FISH20210205_c4_r0_Neolamprologus-crassus_su	1970-01-04 17:00:00	20.85814471784074	1034.5013574159234	0.5675106654108261	0.0	0.3817572099934135	0.4958246149834598	Neolamprologus crassus	u	d
1661	FISH20210205_c4_r0_Neolamprologus-crassus_su	1970-01-04 17:30:00	19.777111650369495	1064.4999169021107	0.5364799734086754	0.0	0.3300876230066413	0.5792640595553367	Neolamprologus crassus	u	d
1662	FISH20210205_c4_r0_Neolamprologus-crassus_su	1970-01-04 18:00:00	20.025969310955354	1094.500360130755	0.550612222283783	0.0	0.4248067249477157	0.5284002800307541	Neolamprologus crassus	u	d
1663	FISH20210205_c4_r0_Neolamprologus-crassus_su	1970-01-04 18:30:00	18.80644933951968	1124.4997784179038	0.5047086195435408	0.0	0.4570358016880282	0.5633429283597879	Neolamprologus crassus	u	d
1664	FISH20210205_c4_r0_Neolamprologus-crassus_su	1970-01-04 19:00:00	18.038620316642078	1154.5010803922655	0.38971688182170755	0.007036400908637597	0.17621702195177266	0.625315853312152	Neolamprologus crassus	u	n
1665	FISH20210205_c4_r0_Neolamprologus-crassus_su	1970-01-04 19:30:00	4.385027600539001	1184.4996399091463	0.07761342861891309	0.595590272007091	0.034445310664309836	0.7020159689165651	Neolamprologus crassus	u	n
1666	FISH20210205_c4_r0_Neolamprologus-crassus_su	1970-01-04 20:00:00	3.36067147582563	1214.501052631579	0.074404432132964	0.7	0.0405942166741045	0.8825655666353285	Neolamprologus crassus	u	n
1667	FISH20210205_c4_r0_Neolamprologus-crassus_su	1970-01-04 20:30:00	3.374291821624959	1244.5003600908537	0.0712979890310786	0.6696581906819566	0.0492996695041644	0.8555857687846832	Neolamprologus crassus	u	n
1668	FISH20210205_c4_r0_Neolamprologus-crassus_su	1970-01-04 21:00:00	8.160181515102018	1274.5009141780708	0.1848855892293202	0.5464568674164774	0.05784825024472079	0.8275942830586401	Neolamprologus crassus	u	n
1669	FISH20210205_c4_r0_Neolamprologus-crassus_su	1970-01-04 21:30:00	5.439140332486631	1304.5002215820962	0.09317527143806781	0.8498227343230667	0.12740185111490987	0.8851601054964966	Neolamprologus crassus	u	n
1670	FISH20210205_c4_r0_Neolamprologus-crassus_su	1970-01-04 22:00:00	2.119970473932713	1334.5021609042553	0.04803856382978723	0.8107823581560284	0.04273963686290633	0.8992129952915796	Neolamprologus crassus	u	n
1671	FISH20210205_c4_r0_Neolamprologus-crassus_su	1970-01-04 22:30:00	2.082744098367837	1364.5000830978893	0.028197883773752146	0.879175668938009	0.031377282413973674	0.8436852755673534	Neolamprologus crassus	u	n
1672	FISH20210205_c4_r0_Neolamprologus-crassus_su	1970-01-04 23:00:00	1.1337403069264131	1394.500110803324	0.010581717451523545	0.965983379501385	0.034951203432607734	0.9143536735251405	Neolamprologus crassus	u	n
1673	FISH20210205_c4_r0_Neolamprologus-crassus_su	1970-01-04 23:30:00	0.9540331657216543	1424.499944604476	0.010746731664081542	0.9308663859960116	0.031713590810289245	0.9344255998985281	Neolamprologus crassus	u	n
1674	FISH20210205_c4_r0_Neolamprologus-crassus_su	1970-01-05 00:00:00	3.24715797542194	14.500831024930747	0.05390581717451524	0.8439335180055402	0.04487850546503845	0.8961089085460995	Neolamprologus crassus	u	n
1675	FISH20210205_c4_r0_Neolamprologus-crassus_su	1970-01-05 00:30:00	7.867647888399415	44.499806104924936	0.16187468838291508	0.5347626170295274	0.06080436727658617	0.7470480229109063	Neolamprologus crassus	u	n
1676	FISH20210205_c4_r0_Neolamprologus-crassus_su	1970-01-05 01:00:00	3.7233333563070277	74.5012188365651	0.050858725761772854	0.7750692520775623	0.024380448635015033	0.6510094267758674	Neolamprologus crassus	u	n
1677	FISH20210205_c4_r0_Neolamprologus-crassus_su	1970-01-05 01:30:00	5.823792891932943	104.50052628663232	0.09262644728823888	0.5725998559636585	0.03897755954404786	0.6985188238858111	Neolamprologus crassus	u	n
1678	FISH20210205_c4_r0_Neolamprologus-crassus_su	1970-01-05 02:00:00	6.955586320160615	134.50177304964538	0.11247783687943262	0.45971852836879434	0.0411294002772086	0.5719667781825555	Neolamprologus crassus	u	n
1679	FISH20210205_c4_r0_Neolamprologus-crassus_su	1970-01-05 02:30:00	7.406819618158596	164.49952911196056	0.13583734973131684	0.34718298155226857	0.047825435720713454	0.5967143588827835	Neolamprologus crassus	u	n
1680	FISH20210205_c4_r0_Neolamprologus-crassus_su	1970-01-05 03:00:00	5.445879626425183	194.50221631205673	0.06405141843971632	0.47894503546099293	0.027181456773590743	0.5550586189821619	Neolamprologus crassus	u	n
1681	FISH20210205_c4_r0_Neolamprologus-crassus_su	1970-01-05 03:30:00	3.941784138701396	224.50024929366793	0.06503794803611988	0.5579746274444629	0.03520724354533907	0.7748762170568914	Neolamprologus crassus	u	n
1682	FISH20210205_c4_r0_Neolamprologus-crassus_su	1970-01-05 04:00:00	2.700877762703902	254.5015514184397	0.03623670212765957	0.7253435283687943	0.03166735711588861	0.7980666962014241	Neolamprologus crassus	u	n
1683	FISH20210205_c4_r0_Neolamprologus-crassus_su	1970-01-05 04:30:00	5.288474009398874	284.50016618657213	0.08686018169731885	0.5060381121205406	0.04027826773225668	0.7905168308889121	Neolamprologus crassus	u	n
1684	FISH20210205_c4_r0_Neolamprologus-crassus_su	1970-01-05 05:00:00	3.5171779793674776	314.5016898443127	0.06670729680314699	0.7620920826638595	0.04099755269599798	0.8834719628610571	Neolamprologus crassus	u	n
1685	FISH20210205_c4_r0_Neolamprologus-crassus_su	1970-01-05 05:30:00	6.511571338574566	344.5000276992964	0.09229405573098444	0.47720347903163257	0.04797591520089313	0.6929055135376839	Neolamprologus crassus	u	n
1686	FISH20210205_c4_r0_Neolamprologus-crassus_su	1970-01-05 06:00:00	7.322979487887059	374.50069255914457	0.1462684913291595	0.35708349493046704	0.03815948872297664	0.6781575702327035	Neolamprologus crassus	u	n
1687	FISH20210205_c4_r0_Neolamprologus-crassus_su	1970-01-05 06:30:00	9.26496955056101	404.4998892089519	0.19050520717925992	0.21554398404608907	0.0495661274630184	0.6462857815958275	Neolamprologus crassus	u	n
1688	FISH20210205_c4_r0_Neolamprologus-crassus_su	1970-01-05 07:00:00	30.443202900948755	434.50199468085106	0.5113031914893617	0.08455230496453901	0.1454459488034978	0.698628553926417	Neolamprologus crassus	u	d
1689	FISH20210205_c4_r0_Neolamprologus-crassus_su	1970-01-05 07:30:00	22.35576425925663	464.49975070633207	0.5206359758462135	0.0	0.3202311423459527	0.603739477099063	Neolamprologus crassus	u	d
1690	FISH20210205_c4_r0_Neolamprologus-crassus_su	1970-01-05 08:00:00	17.616778370486514	494.5007478810038	0.44169298099828264	0.0	0.3825475093016105	0.46599612745300906	Neolamprologus crassus	u	d
1691	FISH20210205_c4_r0_Neolamprologus-crassus_su	1970-01-05 08:30:00	17.80425343489261	524.5004708880394	0.45061215445127695	0.0	0.4089736012221283	0.5657165293131678	Neolamprologus crassus	u	d
1692	FISH20210205_c4_r0_Neolamprologus-crassus_su	1970-01-05 09:00:00	11.231025819289341	554.5006094182826	0.21590027700831024	0.20509695290858726	0.4147520216983403	0.37212987467690906	Neolamprologus crassus	u	d
1693	FISH20210205_c4_r0_Neolamprologus-crassus_su	1970-01-05 09:30:00	11.892642925537912	584.4994737133677	0.21788266578028917	0.2869093125034624	0.49444055730635816	0.38267664338702717	Neolamprologus crassus	u	d
1694	FISH20210205_c4_r0_Neolamprologus-crassus_su	1970-01-05 10:00:00	9.20684574507963	614.501108033241	0.15329639889196675	0.21745152354570638	0.5308941704968867	0.4509966635430326	Neolamprologus crassus	u	d
1695	FISH20210205_c4_r0_Neolamprologus-crassus_su	1970-01-05 10:30:00	8.215468342379545	644.5001938950751	0.11251454213062988	0.39609993906154783	0.4848221724431094	0.5901727941835269	Neolamprologus crassus	u	d
1696	FISH20210205_c4_r0_Neolamprologus-crassus_su	1970-01-05 11:00:00	7.002151039938262	674.5009695828023	0.04415757105656823	0.7084048977782703	0.6175638701353158	0.8751960019616399	Neolamprologus crassus	u	d
1697	FISH20210205_c4_r0_Neolamprologus-crassus_su	1970-01-05 11:30:00	8.220248598322307	704.500055395524	0.12319964546864613	0.3353645025481941	0.49786750346003683	0.8117961782442996	Neolamprologus crassus	u	d
1698	FISH20210205_c4_r0_Neolamprologus-crassus_su	1970-01-05 12:00:00	2.833957089451837	734.501052631579	0.03506925207756233	0.784432132963989	0.05352732904656285	0.9472170447641963	Neolamprologus crassus	u	d
1699	FISH20210205_c4_r0_Neolamprologus-crassus_su	1970-01-05 12:30:00	1.947834830425943	764.4999169021107	0.012852473547171901	0.8682067475486123	0.03998661187830666	0.9455649101604325	Neolamprologus crassus	u	d
1700	FISH20210205_c4_r0_Neolamprologus-crassus_su	1970-01-05 13:00:00	3.9818596874208727	794.500055401662	0.041939058171745154	0.7643767313019391	0.10330383458096233	0.9587647900812937	Neolamprologus crassus	u	d
1701	FISH20210205_c4_r0_Neolamprologus-crassus_su	1970-01-05 13:30:00	8.414037519589682	824.4997784179038	0.15660314646576556	0.19449368491025926	0.2635687830581962	0.7466480044843967	Neolamprologus crassus	u	d
1702	FISH20210205_c4_r0_Neolamprologus-crassus_su	1970-01-05 14:00:00	4.203183464428685	854.5022163120567	0.06200132978723404	0.7035128546099291	0.20480973623727974	0.8604698190202033	Neolamprologus crassus	u	d
1703	FISH20210205_c4_r0_Neolamprologus-crassus_su	1970-01-05 14:30:00	4.329969232367108	884.4996399091463	0.06758628330840397	0.563292892360534	0.142273988187849	0.9203803803307182	Neolamprologus crassus	u	d
1704	FISH20210205_c4_r0_Neolamprologus-crassus_su	1970-01-05 15:00:00	3.884847911369585	914.5013850415512	0.0790027700831025	0.6008310249307479	0.08218940587687695	0.9565868251139579	Neolamprologus crassus	u	d
1705	FISH20210205_c4_r0_Neolamprologus-crassus_su	1970-01-05 15:30:00	4.112720861144322	944.5003600908537	0.08182372167746939	0.5735416320425462	0.09990739420197411	0.9398313617406814	Neolamprologus crassus	u	d
1706	FISH20210205_c4_r0_Neolamprologus-crassus_su	1970-01-05 16:00:00	6.072179239957172	974.5019392730496	0.0991799645390071	0.5343528368794326	0.2956101377627499	0.8009413455897865	Neolamprologus crassus	u	d
1707	FISH20210205_c4_r0_Neolamprologus-crassus_su	1970-01-05 16:30:00	7.540023675689979	1004.5002215820962	0.0792709949036118	0.4179592288943053	0.8391696126196311	0.26452819693953206	Neolamprologus crassus	u	d
1708	FISH20210205_c4_r0_Neolamprologus-crassus_su	1970-01-05 17:00:00	8.018343269665444	1034.501274238227	0.0968421052631579	0.35534626038781164	0.8282376646542827	0.22431334891719718	Neolamprologus crassus	u	d
1709	FISH20210205_c4_r0_Neolamprologus-crassus_su	1970-01-05 17:30:00	7.304928156667477	1064.5000830978893	0.07849980610492494	0.39803888981219876	0.8553006860718845	0.2418295828074102	Neolamprologus crassus	u	d
1710	FISH20210205_c4_r0_Neolamprologus-crassus_su	1970-01-05 18:00:00	10.001720702687434	1094.5009695828023	0.1660479804975345	0.14682253864480027	0.6146930342844288	0.2814103119945489	Neolamprologus crassus	u	d
1711	FISH20210205_c4_r0_Neolamprologus-crassus_su	1970-01-05 18:30:00	9.033376950022129	1124.499944604476	0.13328163084422778	0.2046864613339242	0.7486074844206775	0.3275084802515999	Neolamprologus crassus	u	d
1712	FISH20210205_c4_r0_Neolamprologus-crassus_su	1970-01-05 19:00:00	4.879303066361181	1154.5016898443128	0.05773173028976675	0.7212587955011358	0.2636265394366397	0.7177084644218038	Neolamprologus crassus	u	n
1713	FISH20210205_c4_r0_Neolamprologus-crassus_su	1970-01-05 19:30:00	5.416407178487968	1184.499806104925	0.06049526342030912	0.6413495097224531	0.033266970596139166	0.893796057803179	Neolamprologus crassus	u	n
1714	FISH20210205_c4_r0_Neolamprologus-crassus_su	1970-01-05 20:00:00	4.351126601504501	1214.5016620498616	0.013795013850415512	0.9739058171745152	0.036488228109985935	0.9427762205356949	Neolamprologus crassus	u	n
1715	FISH20210205_c4_r0_Neolamprologus-crassus_su	1970-01-05 20:30:00	4.770469717409297	1244.5005262866323	0.022214835743172123	0.8524735471719018	0.03435259809769342	0.9301425803264645	Neolamprologus crassus	u	n
1716	FISH20210205_c4_r0_Neolamprologus-crassus_su	1970-01-05 21:00:00	4.053209133077099	1274.5045164865614	0.020559711831532282	0.88595178719867	0.03337849935507524	0.9325135117596419	Neolamprologus crassus	u	n
1717	FISH20210205_c4_r0_Neolamprologus-crassus_su	1970-01-05 21:30:00	3.731991362654744	1304.4995291119606	0.013572655254556535	0.9470943438036674	0.03771839007528087	0.9374303270020251	Neolamprologus crassus	u	n
1718	FISH20210205_c4_r0_Neolamprologus-crassus_su	1970-01-05 22:00:00	4.206958005450049	1334.5013850415512	0.02149584487534626	0.8874238227146815	0.03238369696292635	0.9235666622043319	Neolamprologus crassus	u	n
1719	FISH20210205_c4_r0_Neolamprologus-crassus_su	1970-01-05 22:30:00	4.793472736506385	1364.500249293668	0.03379314165420198	0.7458312558861004	0.03147618604034152	0.9136687584269254	Neolamprologus crassus	u	n
1720	FISH20210205_c4_r0_Neolamprologus-crassus_su	1970-01-05 23:00:00	4.740903444436768	1394.5012466064602	0.02692669954014073	0.8060280347941714	0.0325369487527813	0.9018454718784069	Neolamprologus crassus	u	n
1721	FISH20210205_c4_r0_Neolamprologus-crassus_su	1970-01-05 23:30:00	4.182838401781709	1424.500110791048	0.018889873698205186	0.8790161754930201	0.029630017994686224	0.9137757342069313	Neolamprologus crassus	u	n
1722	FISH20210205_c4_r0_Neolamprologus-crassus_su	1970-01-06 00:00:00	6.545427176240817	14.502714982269504	0.10704787234042554	0.43783244680851063	0.02480151060624059	0.6579430378964788	Neolamprologus crassus	u	n
1723	FISH20210205_c4_r0_Neolamprologus-crassus_su	1970-01-06 00:30:00	4.867457922206417	44.49997230070356	0.04814137720901889	0.7539748490388344	0.027917654730236476	0.8368556232352099	Neolamprologus crassus	u	n
1724	FISH20210205_c4_r0_Neolamprologus-crassus_su	1970-01-06 01:00:00	5.302123479901709	74.50246578378677	0.06194935446334571	0.682717349143902	0.027421252789714065	0.7839614571040716	Neolamprologus crassus	u	n
1725	FISH20210205_c4_r0_Neolamprologus-crassus_su	1970-01-06 01:30:00	4.2591387150627495	104.49983381342787	0.04176822512740971	0.7291712829603368	0.028074590265736346	0.9073042911144108	Neolamprologus crassus	u	n
1726	FISH20210205_c4_r0_Neolamprologus-crassus_su	1970-01-06 02:00:00	3.83974882958847	134.50260416666666	0.02714982269503546	0.7601950354609929	0.02707822480269864	0.9217876751328677	Neolamprologus crassus	u	n
1727	FISH20210205_c4_r0_Neolamprologus-crassus_su	1970-01-06 02:30:00	3.9298858859448775	164.4996953077392	0.03700626004099496	0.724336601850313	0.029877801098792345	0.920517837738464	Neolamprologus crassus	u	n
1728	FISH20210205_c4_r0_Neolamprologus-crassus_su	1970-01-06 03:00:00	4.690456174104657	194.5024655105546	0.05490608897999889	0.6426948861432766	0.02847088150659022	0.8471247110770639	Neolamprologus crassus	u	n
1729	FISH20210205_c4_r0_Neolamprologus-crassus_su	1970-01-06 03:30:00	9.243042014099027	224.50041548944657	0.15478366849482023	0.34352667442246965	0.05579024813394078	0.7871859738714638	Neolamprologus crassus	u	n
1730	FISH20210205_c4_r0_Neolamprologus-crassus_su	1970-01-06 04:00:00	7.042542077830625	254.50072022160666	0.11196675900277009	0.42005540166204985	0.042421163610934856	0.7058927620580561	Neolamprologus crassus	u	n
1731	FISH20210205_c4_r0_Neolamprologus-crassus_su	1970-01-06 04:30:00	4.497237097663638	284.4994183147748	0.037061658633870696	0.6081103539970085	0.03265840879197924	0.9331249404625291	Neolamprologus crassus	u	n
1732	FISH20210205_c4_r0_Neolamprologus-crassus_su	1970-01-06 05:00:00	4.874702997355909	314.50138504155126	0.04077562326869806	0.6414958448753463	0.037460989055077554	0.9449843317009352	Neolamprologus crassus	u	n
1733	FISH20210205_c4_r0_Neolamprologus-crassus_su	1970-01-06 05:30:00	6.261370444823696	344.5001384964822	0.0769486455044042	0.49554041327350284	0.0465752756196993	0.9436673810400324	Neolamprologus crassus	u	n
1734	FISH20210205_c4_r0_Neolamprologus-crassus_su	1970-01-06 06:00:00	6.483592889321743	374.5012466064602	0.13142002326998725	0.5460136295639647	0.05927135382799019	0.9052740558977631	Neolamprologus crassus	u	n
1735	FISH20210205_c4_r0_Neolamprologus-crassus_su	1970-01-06 06:30:00	2.6784364222826276	404.5	0.024872590294704188	0.8257256813649457	0.035675018474687605	0.9437455944475364	Neolamprologus crassus	u	n
1736	FISH20210205_c4_r0_Neolamprologus-crassus_su	1970-01-06 07:00:00	9.349299006257779	434.5027703900709	0.18406471631205673	0.4845412234042553	0.053544546414251215	0.8613980310128341	Neolamprologus crassus	u	d
1737	FISH20210205_c4_r0_Neolamprologus-crassus_su	1970-01-06 07:30:00	18.15638245627823	464.4982547509557	0.4143719873677212	0.04282785749903042	0.4187699627106901	0.7170817447562502	Neolamprologus crassus	u	d
1738	FISH20210205_c4_r0_Neolamprologus-crassus_su	1970-01-06 08:00:00	9.261578239269769	494.5002215820962	0.1849102592510525	0.13062264569022822	0.9467969936936951	0.32099757645466637	Neolamprologus crassus	u	d
1739	FISH20210205_c4_r0_Neolamprologus-crassus_su	1970-01-06 08:30:00	10.344946182663364	524.5005816852251	0.23605340424353222	0.12974350451498531	0.9027071265936419	0.6674841048256736	Neolamprologus crassus	u	d
1740	FISH20210205_c4_r0_Neolamprologus-crassus_su	1970-01-06 09:00:00	12.058669078949602	554.5000830978893	0.2668550218824442	0.012353886211290233	0.8702132321888993	0.7250070483897529	Neolamprologus crassus	u	d
1741	FISH20210205_c4_r0_Neolamprologus-crassus_su	1970-01-06 09:30:00	14.939067004510372	584.4995845105534	0.42169408897014016	0.0	0.7035071932260553	0.7590941732831019	Neolamprologus crassus	u	d
1742	FISH20210205_c4_r0_Neolamprologus-crassus_su	1970-01-06 10:00:00	12.264933945047106	614.499944604476	0.295922889430534	0.0008863283846665189	0.8249659383015686	0.5842599384512551	Neolamprologus crassus	u	d
1743	FISH20210205_c4_r0_Neolamprologus-crassus_su	1970-01-06 10:30:00	15.694720817629502	643.8963421970882	0.3688485140175671	0.00523402719287691	0.6233854992855152	0.7153714519969286	Neolamprologus crassus	u	d
1744	FISH20210205_c4_r0_Neolamprologus-crassus_su	1970-01-06 11:00:00	18.105848885813913	674.4998061049249	0.5020220486399646	0.0	0.34242575259450864	0.5746814220509915	Neolamprologus crassus	u	d
1745	FISH20210205_c4_r0_Neolamprologus-crassus_su	1970-01-06 11:30:00	20.600800871219352	704.4977561083716	0.5917779378358912	0.0	0.31375622426694827	0.6632403611729399	Neolamprologus crassus	u	d
1746	FISH20210205_c4_r0_Neolamprologus-crassus_su	1970-01-06 12:00:00	21.85058482900664	734.5005262866323	0.600077558030026	0.0	0.326019794479692	0.547507691445901	Neolamprologus crassus	u	d
1747	FISH20210205_c4_r0_Neolamprologus-crassus_su	1970-01-06 12:30:00	22.632991000987996	764.4984209651504	0.5881212255526622	0.0	0.5882114963403854	0.5199362403596074	Neolamprologus crassus	u	d
1748	FISH20210205_c4_r0_Neolamprologus-crassus_su	1970-01-06 13:00:00	20.18853904972854	794.4995291119606	0.4988643288460473	0.03528890366184699	0.6804764802923925	0.4768023540900923	Neolamprologus crassus	u	d
1749	FISH20210205_c4_r0_Neolamprologus-crassus_su	1970-01-06 13:30:00	20.53377177202644	824.4983933518006	0.5135734072022161	0.02038781163434903	0.5514961916173232	0.5846077603517683	Neolamprologus crassus	u	d
1750	FISH20210205_c4_r0_Neolamprologus-crassus_su	1970-01-06 14:00:00	20.47424541171888	854.5002492936679	0.5293889535205806	0.0	0.2439471643817986	0.5880841230721972	Neolamprologus crassus	u	d
1751	FISH20210205_c4_r0_Neolamprologus-crassus_su	1970-01-06 14:30:00	16.436253179858276	884.49226761266	0.3756443656116623	0.010586996286236905	0.4857566743160109	0.46468705420882456	Neolamprologus crassus	u	d
1752	FISH20210205_c4_r0_Neolamprologus-crassus_su	1970-01-06 15:00:00	18.372112004775115	914.5001107910481	0.43784622202526036	0.0	0.47590374073514674	0.5670285696241557	Neolamprologus crassus	u	d
1753	FISH20210205_c4_r0_Neolamprologus-crassus_su	1970-01-06 15:30:00	17.07646722408147	944.4989750124661	0.4203002936450773	0.017064657321735278	0.48791238272225546	0.5491331981748846	Neolamprologus crassus	u	d
1754	FISH20210205_c4_r0_Neolamprologus-crassus_su	1970-01-06 16:00:00	12.31084644432888	974.4999723007036	0.27178549664838514	0.14098941886876074	0.8080449158538696	0.543786306415177	Neolamprologus crassus	u	d
1755	FISH20210205_c4_r0_Neolamprologus-crassus_su	1970-01-06 16:30:00	7.346778156240829	1004.4994737133677	0.08836075563680683	0.5162040884161543	0.8987379214309422	0.30840782796533406	Neolamprologus crassus	u	d
1756	FISH20210205_c4_r0_Neolamprologus-crassus_su	1970-01-06 17:00:00	8.605536423556071	1034.4998338134278	0.14607799689785064	0.2812430755594948	0.8839922575702504	0.48158829881787085	Neolamprologus crassus	u	d
1757	FISH20210205_c4_r0_Neolamprologus-crassus_su	1970-01-06 17:30:00	9.951777071898631	1064.4994459833795	0.16831024930747923	0.30249307479224374	0.8385965425972466	0.596394618418488	Neolamprologus crassus	u	d
1758	FISH20210205_c4_r0_Neolamprologus-crassus_su	1970-01-06 18:00:00	9.279149609958266	1094.4996399091463	0.13711151736745886	0.25367015677801785	0.8707238007225465	0.5841604508003876	Neolamprologus crassus	u	d
1759	FISH20210205_c4_r0_Neolamprologus-crassus_su	1970-01-06 18:30:00	12.806715432160713	1124.4985041551247	0.25357340720221605	0.07313019390581718	0.6731416363909533	0.5847101710449107	Neolamprologus crassus	u	d
1760	FISH20210205_c4_r0_Neolamprologus-crassus_su	1970-01-06 19:00:00	10.916761774704913	1154.5003600908537	0.2522851919561243	0.25660628220043213	0.17978582381187858	0.6951362717800051	Neolamprologus crassus	u	n
1761	FISH20210205_c4_r0_Neolamprologus-crassus_su	1970-01-06 19:30:00	9.599301213097261	1184.4998615035179	0.23189850977785165	0.2415932635311063	0.05575142580903119	0.7402305606087779	Neolamprologus crassus	u	n
1762	FISH20210205_c4_r0_Neolamprologus-crassus_su	1970-01-06 20:00:00	12.485629972209141	1214.5002215820962	0.2626301794814979	0.09212275648127631	0.10189783216280814	0.6526111164195696	Neolamprologus crassus	u	n
1763	FISH20210205_c4_r0_Neolamprologus-crassus_su	1970-01-06 20:30:00	12.257587967946463	1244.4985039893618	0.24434840425531915	0.01933732269503546	0.1514050154617827	0.5736243519964966	Neolamprologus crassus	u	n
1764	FISH20210205_c4_r0_Neolamprologus-crassus_su	1970-01-06 21:00:00	11.269874206824296	1274.5000830978893	0.23106753088471552	0.10403855742064151	0.11558939518374164	0.6482262462057675	Neolamprologus crassus	u	n
1765	FISH20210205_c4_r0_Neolamprologus-crassus_su	1970-01-06 21:30:00	10.669494143317706	1304.498891966759	0.19196675900277008	0.22321329639889198	0.19689213601689023	0.6915837165987062	Neolamprologus crassus	u	n
1766	FISH20210205_c4_r0_Neolamprologus-crassus_su	1970-01-06 22:00:00	9.441403747673432	1334.499889208952	0.17970307999113672	0.25343452249058274	0.10443588159777388	0.7254309587957747	Neolamprologus crassus	u	n
1767	FISH20210205_c4_r0_Neolamprologus-crassus_su	1970-01-06 22:30:00	8.88977831257252	1364.498864203003	0.1549116294531553	0.32395146545514986	0.104214552033362	0.7112144927966128	Neolamprologus crassus	u	n
1768	FISH20210205_c4_r0_Neolamprologus-crassus_su	1970-01-06 23:00:00	10.744535851361743	1394.499750706332	0.19932413716691597	0.18658246080549554	0.505100643193965	0.62373877486512	Neolamprologus crassus	u	n
1769	FISH20210205_c4_r0_Neolamprologus-crassus_su	1970-01-06 23:30:00	5.889095338576163	1424.4994183147749	0.09539637693202592	0.5716580798847709	0.1516106158497488	0.8178203372147738	Neolamprologus crassus	u	n
1770	FISH20210205_c4_r0_Neolamprologus-crassus_su	1970-01-07 00:00:00	2.668825950921913	14.500470888039445	0.02443077945820176	0.9140767824497258	0.04704581032153197	0.9599334310737336	Neolamprologus crassus	u	n
1771	FISH20210205_c4_r0_Neolamprologus-crassus_su	1970-01-07 00:30:00	1.325570194924939	44.48680124223603	0.0008873114463176575	1.0	0.028690109562600284	0.9803578231841967	Neolamprologus crassus	u	n
1772	FISH20210205_c4_r0_Neolamprologus-crassus_su	1970-01-07 01:00:00	1.8303757305638153	74.49947371336768	0.013074067918674865	0.9181208797296548	0.030994356971428983	0.9711369727120084	Neolamprologus crassus	u	n
1773	FISH20210205_c4_r0_Neolamprologus-crassus_su	1970-01-07 01:30:00	1.3485994632178486	104.49792232256635	0.003102664967588232	1.0	0.029802852395866324	0.9788206145147575	Neolamprologus crassus	u	n
1774	FISH20210205_c4_r0_Neolamprologus-crassus_su	1970-01-07 02:00:00	1.4979073129817009	134.50019389507506	0.003545509944047421	0.967702620353443	0.031420440724702514	0.9744501277771673	Neolamprologus crassus	u	n
1775	FISH20210205_c4_r0_Neolamprologus-crassus_su	1970-01-07 02:30:00	2.289998889624602	164.49842096515042	0.020942988531220567	0.9285278962823426	0.03635105208499305	0.9614696135942429	Neolamprologus crassus	u	n
1776	FISH20210205_c4_r0_Neolamprologus-crassus_su	1970-01-07 03:00:00	1.7454183159113823	194.5	0.0021604254376246398	1.0	0.030438990586589405	0.9755188431833726	Neolamprologus crassus	u	n
1777	FISH20210205_c4_r0_Neolamprologus-crassus_su	1970-01-07 03:30:00	2.4228862354333467	224.49717388895047	0.01097196054527319	0.9637038678931619	0.03167381017236132	0.965370139121468	Neolamprologus crassus	u	n
1778	FISH20210205_c4_r0_Neolamprologus-crassus_su	1970-01-07 04:00:00	3.027862578507446	254.49986150351782	0.020497479364024154	0.8609495318818902	0.03204211464211192	0.9627970646571783	Neolamprologus crassus	u	n
1779	FISH20210205_c4_r0_Neolamprologus-crassus_su	1970-01-07 04:30:00	2.8481199017788126	284.4983101556873	0.01362956396476259	0.9060889799988919	0.030639960934440217	0.9605408947775247	Neolamprologus crassus	u	n
1780	FISH20210205_c4_r0_Neolamprologus-crassus_su	1970-01-07 05:00:00	4.099091376796931	314.5005816852252	0.02952745000276993	0.8701456982992632	0.03840582809805431	0.9372840816388236	Neolamprologus crassus	u	n
1781	FISH20210205_c4_r0_Neolamprologus-crassus_su	1970-01-07 05:30:00	4.66376865652339	344.4994459833795	0.029030470914127422	0.795623268698061	0.036224419967027514	0.934141111763308	Neolamprologus crassus	u	n
1782	FISH20210205_c4_r0_Neolamprologus-crassus_su	1970-01-07 06:00:00	4.7503396097387505	374.4995845105534	0.04027477702066368	0.7224530496925378	0.03485238569361618	0.9282231094692519	Neolamprologus crassus	u	n
1783	FISH20210205_c4_r0_Neolamprologus-crassus_su	1970-01-07 06:30:00	4.867698834019825	404.49930751758905	0.03423633039720791	0.7856074455708825	0.03565068618018898	0.9327369346446192	Neolamprologus crassus	u	n
1784	FISH20210205_c4_r0_Neolamprologus-crassus_su	1970-01-07 07:00:00	12.39310035275893	434.50030469226084	0.24896127638357984	0.27477702066367515	0.0515867382086707	0.8682807942551928	Neolamprologus crassus	u	d
1785	FISH20210205_c4_r0_Neolamprologus-crassus_su	1970-01-07 07:30:00	13.98868083531576	464.49864258407666	0.3422350268712948	0.01163499362845587	0.21733627150506765	0.7263241061455862	Neolamprologus crassus	u	d
1786	FISH20210205_c4_r0_Neolamprologus-crassus_su	1970-01-07 08:00:00	13.772019845892887	494.50016618657213	0.33802348770219365	0.0	0.7040188258491021	0.604764004771009	Neolamprologus crassus	u	d
1787	FISH20210205_c4_r0_Neolamprologus-crassus_su	1970-01-07 08:30:00	11.007293870557643	524.499362845587	0.1984597484625187	0.03590226605352097	0.8428617399196993	0.44726370654358777	Neolamprologus crassus	u	d
1788	FISH20210205_c4_r0_Neolamprologus-crassus_su	1970-01-07 09:00:00	10.3321456886649	554.5000276992964	0.16508780676970805	0.017173563791479697	0.878494975101054	0.49524890134705146	Neolamprologus crassus	u	d
1789	FISH20210205_c4_r0_Neolamprologus-crassus_su	1970-01-07 09:30:00	10.394182813771303	584.4995291119606	0.16281646446180267	0.041825937621184424	0.8419345620109325	0.43754544898499953	Neolamprologus crassus	u	d
1790	FISH20210205_c4_r0_Neolamprologus-crassus_su	1970-01-07 10:00:00	8.814228003064523	614.4998338134279	0.11045867493906493	0.09417239087081763	0.9203322606582012	0.36121495769759	Neolamprologus crassus	u	d
1791	FISH20210205_c4_r0_Neolamprologus-crassus_su	1970-01-07 10:30:00	11.910209629296329	644.4996121883656	0.21047091412742383	0.21412742382271469	0.8071137583362388	0.38927030450318706	Neolamprologus crassus	u	d
1792	FISH20210205_c4_r0_Neolamprologus-crassus_su	1970-01-07 11:00:00	9.358860882307443	674.4996953077392	0.16708215611323474	0.2746108248850479	0.8571691750517635	0.34853787873639575	Neolamprologus crassus	u	d
1793	FISH20210205_c4_r0_Neolamprologus-crassus_su	1970-01-07 11:30:00	10.719668802346982	704.498891966759	0.17977839335180054	0.2586703601108033	0.8329024229558567	0.3861184854132983	Neolamprologus crassus	u	d
1794	FISH20210205_c4_r0_Neolamprologus-crassus_su	1970-01-07 12:00:00	10.591601060305566	734.5004154894466	0.17904825217439477	0.08852695141543405	0.8649637339545332	0.5621644292019338	Neolamprologus crassus	u	d
1795	FISH20210205_c4_r0_Neolamprologus-crassus_su	1970-01-07 12:30:00	14.18100207364565	764.4993351800554	0.2809972299168975	0.20908587257617728	0.7391510252687887	0.3693609841152877	Neolamprologus crassus	u	d
1796	FISH20210205_c4_r0_Neolamprologus-crassus_su	1970-01-07 13:00:00	11.329608670737944	794.4994183147749	0.18054401418203977	0.2646944767602903	0.7974257184317481	0.29264336747604697	Neolamprologus crassus	u	d
1797	FISH20210205_c4_r0_Neolamprologus-crassus_su	1970-01-07 13:30:00	12.620737129751593	824.4987257617729	0.19950138504155124	0.3750692520775623	0.7440584992236796	0.25158445664150525	Neolamprologus crassus	u	d
1798	FISH20210205_c4_r0_Neolamprologus-crassus_su	1970-01-07 14:00:00	11.947473160272965	854.5001384964822	0.18469890864772034	0.33865159824940444	0.7437880541845027	0.3145625221381405	Neolamprologus crassus	u	d
1799	FISH20210205_c4_r0_Neolamprologus-crassus_su	1970-01-07 14:30:00	10.907210472004348	884.4996399091463	0.14276217384078443	0.4000886377486012	0.6882857971480077	0.3072387497229402	Neolamprologus crassus	u	d
1800	FISH20210205_c4_r0_Neolamprologus-crassus_su	1970-01-07 15:00:00	10.239229464491558	914.499944604476	0.1345557278971859	0.2780301351650787	0.779749900380509	0.31456070319778073	Neolamprologus crassus	u	d
1801	FISH20210205_c4_r0_Neolamprologus-crassus_su	1970-01-07 15:30:00	6.622561870410688	944.494512195122	0.04650776053215078	0.6990576496674058	0.9286654486839857	0.2653658824370451	Neolamprologus crassus	u	d
1802	FISH20210205_c4_r0_Neolamprologus-crassus_su	1970-01-07 16:00:00	10.104529467938914	974.4998061049249	0.15334330508005098	0.3164921610991081	0.8719183642658181	0.507934470743641	Neolamprologus crassus	u	d
1803	FISH20210205_c4_r0_Neolamprologus-crassus_su	1970-01-07 16:30:00	11.893214920079403	1004.4991135734072	0.16243767313019392	0.4401662049861496	0.8494410134111914	0.3923492158296419	Neolamprologus crassus	u	d
1804	FISH20210205_c4_r0_Neolamprologus-crassus_su	1970-01-07 17:00:00	8.202510035678904	1034.5005262866323	0.06520414381474711	0.4753199268738574	0.9247187442718433	0.2909586098371898	Neolamprologus crassus	u	d
1805	FISH20210205_c4_r0_Neolamprologus-crassus_su	1970-01-07 17:30:00	10.589070776599085	1064.498975012466	0.13651725857388222	0.39276414205773175	0.7961845121916478	0.2752591655208811	Neolamprologus crassus	u	d
1806	FISH20210205_c4_r0_Neolamprologus-crassus_su	1970-01-07 18:00:00	9.898714887814714	1094.4995291119606	0.12907872140047644	0.42507340313556036	0.871386516342056	0.21344561526051753	Neolamprologus crassus	u	d
1807	FISH20210205_c4_r0_Neolamprologus-crassus_su	1970-01-07 18:30:00	7.478391724965882	1124.499362916182	0.06946983546617916	0.5047365796908758	0.9423873896467984	0.2183525241061105	Neolamprologus crassus	u	d
1808	FISH20210205_c4_r0_Neolamprologus-crassus_su	1970-01-07 19:00:00	10.518831121402405	1154.500193895075	0.1999335216885491	0.30890255387513155	0.17843747362004975	0.6390774923203397	Neolamprologus crassus	u	n
1809	FISH20210205_c4_r0_Neolamprologus-crassus_su	1970-01-07 19:30:00	3.5563310558082892	1184.4987533935398	0.03994681145769849	0.8469721314200233	0.031112576534184255	0.9530613334637732	Neolamprologus crassus	u	n
1810	FISH20210205_c4_r0_Neolamprologus-crassus_su	1970-01-07 20:00:00	5.597745613127599	1214.500055395524	0.1068579658763572	0.6675160647019721	0.03253508562961247	0.8715617192629029	Neolamprologus crassus	u	n
1811	FISH20210205_c4_r0_Neolamprologus-crassus_su	1970-01-07 20:30:00	8.011691946889435	1244.4990026595744	0.15425531914893617	0.49501329787234044	0.06251999766962818	0.760253841882201	Neolamprologus crassus	u	n
1812	FISH20210205_c4_r0_Neolamprologus-crassus_su	1970-01-07 21:00:00	5.4157320302783605	1274.4999169021107	0.13168245526563624	0.5769209462079663	0.05316257776509973	0.7937393486909589	Neolamprologus crassus	u	n
1813	FISH20210205_c4_r0_Neolamprologus-crassus_su	1970-01-07 21:30:00	7.861801348244407	1304.4994183147749	0.16525400254833528	0.48163536646169186	0.05091223144684342	0.6486918340030685	Neolamprologus crassus	u	n
1814	FISH20210205_c4_r0_Neolamprologus-crassus_su	1970-01-07 22:00:00	5.482611577760427	1334.4997784179038	0.12236871260802128	0.7350986040327941	0.06296494873255461	0.8305565211446049	Neolamprologus crassus	u	n
1815	FISH20210205_c4_r0_Neolamprologus-crassus_su	1970-01-07 22:30:00	4.793246793391859	1364.5001384964821	0.107140878621683	0.7125921001606559	0.0751713446116717	0.8924180950338862	Neolamprologus crassus	u	n
1816	FISH20210205_c4_r0_Neolamprologus-crassus_su	1970-01-07 23:00:00	6.4683179854594846	1394.4996399091463	0.12608719738518642	0.7133676804609163	0.062332400093178385	0.9105562704880171	Neolamprologus crassus	u	n
1817	FISH20210205_c4_r0_Neolamprologus-crassus_su	1970-01-07 23:30:00	4.138058341651168	1424.4995291119606	0.08780676970804942	0.6811810980001108	0.06482821244727395	0.8109319521505504	Neolamprologus crassus	u	n
1818	FISH20210205_c4_r0_Neolamprologus-crassus_su	1970-01-08 00:00:00	3.3153746274273206	14.500360090853693	0.0646501578859897	0.7805107750263144	0.050469582050356954	0.9028062433303671	Neolamprologus crassus	u	n
1819	FISH20210205_c4_r0_Neolamprologus-crassus_su	1970-01-08 00:30:00	6.072961379141943	44.49939058171745	0.11069252077562326	0.5640443213296399	0.04867879749882975	0.7166400642576828	Neolamprologus crassus	u	n
1820	FISH20210205_c4_r0_Neolamprologus-crassus_su	1970-01-08 01:00:00	3.075731812058273	74.50022158209617	0.0517948149789497	0.7161533348105473	0.04501013453022293	0.8708252573935649	Neolamprologus crassus	u	n
1821	FISH20210205_c4_r0_Neolamprologus-crassus_su	1970-01-08 01:30:00	4.289195168958473	104.49933510638297	0.06327570921985816	0.7362034574468085	0.03744369056954589	0.9233412984622841	Neolamprologus crassus	u	n
1822	FISH20210205_c4_r0_Neolamprologus-crassus_su	1970-01-08 02:00:00	5.160814429172676	134.50002769929642	0.10342917289900837	0.6584122763281812	0.054186218941246325	0.8236400211791809	Neolamprologus crassus	u	n
1823	FISH20210205_c4_r0_Neolamprologus-crassus_su	1970-01-08 02:30:00	2.8900490369922736	164.49911357340721	0.03113573407202216	0.8863157894736842	0.0426906021367007	0.9398524853515072	Neolamprologus crassus	u	n
1824	FISH20210205_c4_r0_Neolamprologus-crassus_su	1970-01-08 03:00:00	5.567101476864093	194.4998892089519	0.09107024152448483	0.6961001551074674	0.0678064713066546	0.8358302677024838	Neolamprologus crassus	u	n
1825	FISH20210205_c4_r0_Neolamprologus-crassus_su	1970-01-08 03:30:00	2.233926747565526	224.49941825031857	0.011191755775943266	0.915729403291041	0.0339622913393482	0.9483204127714341	Neolamprologus crassus	u	n
1826	FISH20210205_c4_r0_Neolamprologus-crassus_su	1970-01-08 04:00:00	3.2890245360084056	254.49975070633207	0.04110575591379979	0.8020054290621018	0.03388656686473129	0.8645009423244601	Neolamprologus crassus	u	n
1827	FISH20210205_c4_r0_Neolamprologus-crassus_su	1970-01-08 04:30:00	3.2175630423906556	284.49969530773916	0.027034513323361587	0.8894798072128968	0.038890811154536284	0.919885468833232	Neolamprologus crassus	u	n
1828	FISH20210205_c4_r0_Neolamprologus-crassus_su	1970-01-08 05:00:00	3.1428574529789888	314.50047088803944	0.024707772422580467	0.824220264805274	0.03366604849850198	0.896796540326981	Neolamprologus crassus	u	n
1829	FISH20210205_c4_r0_Neolamprologus-crassus_su	1970-01-08 05:30:00	4.266590685781911	344.4978942701984	0.05696553252798404	0.707636041227973	0.03641721041436768	0.8018203273995874	Neolamprologus crassus	u	n
1830	FISH20210205_c4_r0_Neolamprologus-crassus_su	1970-01-08 06:00:00	3.5485172678561807	374.4994737133677	0.029472051409894187	0.8386792975458424	0.0327568258347602	0.8750204140726197	Neolamprologus crassus	u	n
1831	FISH20210205_c4_r0_Neolamprologus-crassus_su	1970-01-08 06:30:00	2.6778970509203517	404.4985871793451	0.009640423292149149	0.9679760651559643	0.03268148969348502	0.9536175624736232	Neolamprologus crassus	u	n
1832	FISH20210205_c4_r0_Neolamprologus-crassus_su	1970-01-08 07:00:00	10.720693868552639	434.5001938950751	0.24220264805273947	0.4145476704891696	0.09398508112222652	0.7899404041732826	Neolamprologus crassus	u	d
1833	FISH20210205_c4_r0_Neolamprologus-crassus_su	1970-01-08 07:30:00	13.025998321707313	464.4989750124661	0.2841708681921436	0.03784143165826362	0.3806926146263386	0.6182310710970439	Neolamprologus crassus	u	d
1834	FISH20210205_c4_r0_Neolamprologus-crassus_su	1970-01-08 08:00:00	9.259908779069274	494.50005539552404	0.1502880567250166	0.2062929315311323	0.8295270703307301	0.5465223938046201	Neolamprologus crassus	u	d
1835	FISH20210205_c4_r0_Neolamprologus-crassus_su	1970-01-08 08:30:00	9.071209913488016	520.3983981693364	0.12875667429443174	0.20183066361556065	0.7138514800595368	0.691021089481191	Neolamprologus crassus	u	d
1836	FISH20210205_c4_r1_Neolamprologus-crassus_su	1970-01-02 00:00:00	9.768517923020521	14.500747963876115	0.19951243836223614	0.05867361072635603	0.1963201802708984	0.6433586369340573	Neolamprologus crassus	u	n
1837	FISH20210205_c4_r1_Neolamprologus-crassus_su	1970-01-02 00:30:00	10.095327979031069	44.50036009085369	0.20757852750540137	0.017561353941609882	0.216377449287823	0.6366998721198284	Neolamprologus crassus	u	n
1838	FISH20210205_c4_r1_Neolamprologus-crassus_su	1970-01-02 01:00:00	8.798027304236108	74.49991690211068	0.17295440695806327	0.042656916514320534	0.17677409696191593	0.5995439516216551	Neolamprologus crassus	u	n
1839	FISH20210205_c4_r1_Neolamprologus-crassus_su	1970-01-02 01:30:00	12.599235752409236	104.4994183147748	0.26292172178826656	0.006980222702343361	0.24846854926556378	0.5846779077362757	Neolamprologus crassus	u	n
1840	FISH20210205_c4_r1_Neolamprologus-crassus_su	1970-01-02 02:00:00	11.644335413086793	134.50027700831026	0.22310249307479224	0.05595567867036011	0.2864301872638714	0.6527937815320738	Neolamprologus crassus	u	n
1841	FISH20210205_c4_r1_Neolamprologus-crassus_su	1970-01-02 02:30:00	10.654314625159316	164.50019389507506	0.20580577253337765	0.07379092571048695	0.2900318952757823	0.7260600677683842	Neolamprologus crassus	u	n
1842	FISH20210205_c4_r1_Neolamprologus-crassus_su	1970-01-02 03:00:00	10.629081897595642	194.49994459833795	0.21257617728531855	0.08903047091412743	0.3167250264067563	0.7448484870913064	Neolamprologus crassus	u	n
1843	FISH20210205_c4_r1_Neolamprologus-crassus_su	1970-01-02 03:30:00	11.445316453148338	224.50005539552404	0.2402503877686683	0.019665411034788388	0.31789913705156914	0.6413961100267254	Neolamprologus crassus	u	n
1844	FISH20210205_c4_r1_Neolamprologus-crassus_su	1970-01-02 04:00:00	12.524333773324281	254.50041548944657	0.263254113345521	0.020719073735527116	0.2518435977833241	0.5633928061309995	Neolamprologus crassus	u	n
1845	FISH20210205_c4_r1_Neolamprologus-crassus_su	1970-01-02 04:30:00	12.120598392590807	284.4999723007036	0.25355935959226633	0.0019943493435266744	0.2530092414073021	0.600412898561807	Neolamprologus crassus	u	n
1846	FISH20210205_c4_r1_Neolamprologus-crassus_su	1970-01-02 05:00:00	12.123991487288672	314.50047099240874	0.2364936000443287	0.029977281542638665	0.292030533344101	0.6081946253140094	Neolamprologus crassus	u	n
1847	FISH20210205_c4_r1_Neolamprologus-crassus_su	1970-01-02 05:30:00	22.2910108085753	344.49983381342787	0.3792931531132285	0.0	0.4190348318304423	0.5436423525952492	Neolamprologus crassus	u	n
1848	FISH20210205_c4_r1_Neolamprologus-crassus_su	1970-01-02 06:00:00	21.93134318595709	374.44088523025533	0.3611309949892627	0.0054879503698401335	0.4065648011943064	0.4889132447495228	Neolamprologus crassus	u	n
1849	FISH20210205_c4_r1_Neolamprologus-crassus_su	1970-01-02 06:30:00	18.797945918812104	404.49994460447596	0.3480500775537337	0.006592067360957235	0.41836688213363865	0.5092412582492981	Neolamprologus crassus	u	n
1850	FISH20210205_c4_r1_Neolamprologus-crassus_su	1970-01-02 07:00:00	25.43621756102502	434.5005540166205	0.3565650969529086	0.18299168975069252	0.31411875021977237	0.4267666915938987	Neolamprologus crassus	u	d
1851	FISH20210205_c4_r1_Neolamprologus-crassus_su	1970-01-02 07:30:00	31.328552880079815	464.4998615035178	0.4731593817517035	0.007811201595479475	0.4641974287083019	0.5788208757064115	Neolamprologus crassus	u	d
1852	FISH20210205_c4_r1_Neolamprologus-crassus_su	1970-01-02 08:00:00	18.717517610714193	494.50099734042556	0.38580452127659576	0.011081560283687944	0.5386901970860984	0.5207710258912465	Neolamprologus crassus	u	d
1853	FISH20210205_c4_r1_Neolamprologus-crassus_su	1970-01-02 08:30:00	20.52618701861205	524.5005816852251	0.3882333388731926	0.021550052628663233	0.6393350793657038	0.37244853144228635	Neolamprologus crassus	u	d
1854	FISH20210205_c4_r1_Neolamprologus-crassus_su	1970-01-02 09:00:00	16.465131167534988	554.5005263449499	0.32849465344340406	0.05280070918056402	0.6661775447358061	0.39221983796959864	Neolamprologus crassus	u	d
1855	FISH20210205_c4_r1_Neolamprologus-crassus_su	1970-01-02 09:30:00	12.813753510617996	584.4996399091463	0.25328236662788767	0.11312392665226303	0.694929833267424	0.46942087195699644	Neolamprologus crassus	u	d
1856	FISH20210205_c4_r1_Neolamprologus-crassus_su	1970-01-02 10:00:00	14.488090268895576	614.5001938950751	0.2951083042490721	0.04348789540745665	0.7091224995720085	0.291926571376871	Neolamprologus crassus	u	d
1857	FISH20210205_c4_r1_Neolamprologus-crassus_su	1970-01-02 10:30:00	16.494962556909556	644.5003600908537	0.33604786438424467	0.03196498808930253	0.7480743910120291	0.3520938667017194	Neolamprologus crassus	u	d
1858	FISH20210205_c4_r1_Neolamprologus-crassus_su	1970-01-02 11:00:00	15.599644823098927	674.4999169021107	0.3110077004044097	0.05778073236939782	0.730059221799016	0.42381577082086225	Neolamprologus crassus	u	d
1859	FISH20210205_c4_r1_Neolamprologus-crassus_su	1970-01-02 11:30:00	14.59253355886956	704.4994183147749	0.29987258323638577	0.012797074954296161	0.7745737101719051	0.40372588186449754	Neolamprologus crassus	u	d
1860	FISH20210205_c4_r1_Neolamprologus-crassus_su	1970-01-02 12:00:00	12.19435641030433	734.4999723007036	0.23976510996620687	0.03268516979668716	0.812520378907633	0.4242781805585449	Neolamprologus crassus	u	d
1861	FISH20210205_c4_r1_Neolamprologus-crassus_su	1970-01-02 12:30:00	9.306211564720998	764.5001384964822	0.20292504570383912	0.27328125865603015	0.5303479195718701	0.6093007918207483	Neolamprologus crassus	u	d
1862	FISH20210205_c4_r1_Neolamprologus-crassus_su	1970-01-02 13:00:00	33.77474489911284	794.5001385118289	0.6758269156185939	0.0	0.46137137572761533	0.4324333505305709	Neolamprologus crassus	u	d
1863	FISH20210205_c4_r1_Neolamprologus-crassus_su	1970-01-02 13:30:00	32.05503235708284	824.5	0.540272545978285	0.0	0.5808851220279844	0.4530290714867634	Neolamprologus crassus	u	d
1864	FISH20210205_c4_r1_Neolamprologus-crassus_su	1970-01-02 14:00:00	28.52162996979008	854.5006648199446	0.510803324099723	0.0	0.618526425186273	0.40946883919825416	Neolamprologus crassus	u	d
1865	FISH20210205_c4_r1_Neolamprologus-crassus_su	1970-01-02 14:30:00	27.081030878837165	884.4999169021107	0.5140989418868761	0.0	0.6936169491252631	0.38492890759662335	Neolamprologus crassus	u	d
1866	FISH20210205_c4_r1_Neolamprologus-crassus_su	1970-01-02 15:00:00	24.487078685011838	914.5001662234042	0.44104609929078015	0.0	0.6581457048560062	0.34436201392821436	Neolamprologus crassus	u	d
1867	FISH20210205_c4_r1_Neolamprologus-crassus_su	1970-01-02 15:30:00	24.800271316941306	944.4997784179038	0.48953024595612676	0.0	0.6150093898929224	0.38376844797327736	Neolamprologus crassus	u	d
1868	FISH20210205_c4_r1_Neolamprologus-crassus_su	1970-01-02 16:00:00	30.587105885668276	974.500637154413	0.5135464568674165	0.0	0.686262189724711	0.3590894938093098	Neolamprologus crassus	u	d
1869	FISH20210205_c4_r1_Neolamprologus-crassus_su	1970-01-02 16:30:00	31.396948690818085	1004.4996399091463	0.5089468727494322	0.0	0.6015830870674461	0.47132380309023447	Neolamprologus crassus	u	d
1870	FISH20210205_c4_r1_Neolamprologus-crassus_su	1970-01-02 17:00:00	30.368421277452214	1034.500304692261	0.47847764666777465	0.0016065591933964877	0.6919304174920728	0.4242579063586854	Neolamprologus crassus	u	d
1871	FISH20210205_c4_r1_Neolamprologus-crassus_su	1970-01-02 17:30:00	35.521499166318755	1064.5004154894466	0.5171458644950419	0.0	0.6232206522828803	0.4313664094528934	Neolamprologus crassus	u	d
1872	FISH20210205_c4_r1_Neolamprologus-crassus_su	1970-01-02 18:00:00	19.345829928247003	1094.4999169021107	0.29416652817018446	0.18109800011079719	0.5451312057179436	0.5423093243962576	Neolamprologus crassus	u	d
1873	FISH20210205_c4_r1_Neolamprologus-crassus_su	1970-01-02 18:30:00	13.916369422000075	1125.265326812977	0.24701812977099236	0.27749284351145037	0.32120623282038374	0.7116324942086023	Neolamprologus crassus	u	d
1874	FISH20210205_c4_r1_Neolamprologus-crassus_su	1970-01-02 19:00:00	18.290196691275508	1154.5006094858156	0.38896276595744683	0.01363031914893617	0.2092300957046694	0.5829748153635098	Neolamprologus crassus	u	n
1875	FISH20210205_c4_r1_Neolamprologus-crassus_su	1970-01-02 19:30:00	20.029095394799995	1184.4995291119606	0.42413162705667273	0.0	0.16284260103348064	0.4636337200913388	Neolamprologus crassus	u	n
1876	FISH20210205_c4_r1_Neolamprologus-crassus_su	1970-01-02 20:00:00	15.252006520395216	1214.50085886851	0.3890951404665595	0.0	0.1436005171577134	0.4840807515483931	Neolamprologus crassus	u	n
1877	FISH20210205_c4_r1_Neolamprologus-crassus_su	1970-01-02 20:30:00	13.713961726695835	1244.500304692261	0.31931748933577087	0.024984765386959172	0.19099395467738334	0.501364111359184	Neolamprologus crassus	u	n
1878	FISH20210205_c4_r1_Neolamprologus-crassus_su	1970-01-02 21:00:00	13.277629582155477	1274.5001939165604	0.28910188930134634	0.0004986425840766801	0.24089285701726684	0.4825262324550792	Neolamprologus crassus	u	n
1879	FISH20210205_c4_r1_Neolamprologus-crassus_su	1970-01-02 21:30:00	17.325047606594648	1304.5001661865722	0.3973520939508088	0.0	0.3798854711213499	0.501525641176869	Neolamprologus crassus	u	n
1880	FISH20210205_c4_r1_Neolamprologus-crassus_su	1970-01-02 22:00:00	14.50048071864675	1334.5007202216066	0.316398891966759	0.0014958448753462604	0.4241936088830183	0.48953635339097945	Neolamprologus crassus	u	n
1881	FISH20210205_c4_r1_Neolamprologus-crassus_su	1970-01-02 22:30:00	15.202825922719999	1364.5000276992964	0.324857348623345	0.014514431333444131	0.46897643637651903	0.5204817339464689	Neolamprologus crassus	u	n
1882	FISH20210205_c4_r1_Neolamprologus-crassus_su	1970-01-02 23:00:00	12.97031693687895	1394.5001108156027	0.2835771276595745	0.02210771276595745	0.43659679031749965	0.574792947577056	Neolamprologus crassus	u	n
1883	FISH20210205_c4_r1_Neolamprologus-crassus_su	1970-01-02 23:30:00	14.343096539251041	1424.499889208952	0.30611566585419897	0.015621537779747396	0.5005369224840867	0.5181158107672011	Neolamprologus crassus	u	n
1884	FISH20210205_c4_r1_Neolamprologus-crassus_su	1970-01-03 00:00:00	13.81060702337097	14.500498614958449	0.30354570637119116	0.006204986149584487	0.5330456067419715	0.49845918077162266	Neolamprologus crassus	u	n
1885	FISH20210205_c4_r1_Neolamprologus-crassus_su	1970-01-03 00:30:00	12.728598198821468	44.499806104924936	0.2744446291064207	0.004487286022935018	0.5258621572055776	0.5623563296473222	Neolamprologus crassus	u	n
1886	FISH20210205_c4_r1_Neolamprologus-crassus_su	1970-01-03 01:00:00	12.452836675928985	74.50085877333925	0.26389273643969197	0.005097235303894953	0.5073389388751385	0.5346279045614576	Neolamprologus crassus	u	n
1887	FISH20210205_c4_r1_Neolamprologus-crassus_su	1970-01-03 01:30:00	13.701958156414573	104.50052628663232	0.2868539139105867	0.008919173452994294	0.5391937230972017	0.4731576439631456	Neolamprologus crassus	u	n
1888	FISH20210205_c4_r1_Neolamprologus-crassus_su	1970-01-03 02:00:00	12.189605097227515	134.5012745206694	0.26665188961542724	0.009642025933724926	0.6056521126780394	0.3944395480245058	Neolamprologus crassus	u	n
1889	FISH20210205_c4_r1_Neolamprologus-crassus_su	1970-01-03 02:30:00	12.430972674938108	164.49952911196056	0.26031798792310673	0.01567780178383469	0.5675426442193732	0.46438797298654966	Neolamprologus crassus	u	n
1890	FISH20210205_c4_r1_Neolamprologus-crassus_su	1970-01-03 03:00:00	13.118800152425768	194.5009419326241	0.2629654255319149	0.019060283687943262	0.5251621752743366	0.4722061406169968	Neolamprologus crassus	u	n
1891	FISH20210205_c4_r1_Neolamprologus-crassus_su	1970-01-03 03:30:00	12.761425158847512	224.5003046922608	0.2648606725389175	0.019278710320757852	0.522909271560074	0.48714742113231135	Neolamprologus crassus	u	n
1892	FISH20210205_c4_r1_Neolamprologus-crassus_su	1970-01-03 04:00:00	11.850565336602259	254.50055407801418	0.23803191489361702	0.03595966312056738	0.5823266540752637	0.5341931971017727	Neolamprologus crassus	u	n
1893	FISH20210205_c4_r1_Neolamprologus-crassus_su	1970-01-03 04:30:00	13.086115135573213	284.50016618657213	0.27465100819853755	0.009195656990915135	0.5558697066021783	0.5619773232208776	Neolamprologus crassus	u	n
1894	FISH20210205_c4_r1_Neolamprologus-crassus_su	1970-01-03 05:00:00	11.506453009329183	314.5005262866323	0.23018115339870368	0.04088416154229683	0.49711360829319434	0.5111900418185625	Neolamprologus crassus	u	n
1895	FISH20210205_c4_r1_Neolamprologus-crassus_su	1970-01-03 05:30:00	12.977074729483002	344.5000276992964	0.2700127416763614	0.002271342307905379	0.4665272950586108	0.4608922796478823	Neolamprologus crassus	u	n
1896	FISH20210205_c4_r1_Neolamprologus-crassus_su	1970-01-03 06:00:00	17.574895475526745	374.4997783933518	0.3290304709141274	0.010304709141274238	0.4813666785179844	0.4003231939163492	Neolamprologus crassus	u	n
1897	FISH20210205_c4_r1_Neolamprologus-crassus_su	1970-01-03 06:30:00	14.624945941453761	404.49994460447596	0.3100487480611567	0.0029913582982495014	0.4414479468027945	0.35605562595257323	Neolamprologus crassus	u	n
1898	FISH20210205_c4_r1_Neolamprologus-crassus_su	1970-01-03 07:00:00	33.42087846900433	434.50110815602835	0.479332890070922	0.07984264184397163	0.3626564860106618	0.2812693821966938	Neolamprologus crassus	u	d
1899	FISH20210205_c4_r1_Neolamprologus-crassus_su	1970-01-03 07:30:00	32.72787473914477	464.4998061049249	0.4765386959171237	0.0	0.6675617954113626	0.29648426416661483	Neolamprologus crassus	u	d
1900	FISH20210205_c4_r1_Neolamprologus-crassus_su	1970-01-03 08:00:00	21.758471448729903	494.50016618657213	0.45789940172834037	0.0	0.7121935705564011	0.26591784064456114	Neolamprologus crassus	u	d
[truncated: 1,465 more rows]
