# Supplementary material for: Widespread temporal niche partitioning in an adaptive radiation of cichlid fishes
Source: Nat Ecol Evol. 2025 Aug 27;9(10):1938–50. doi: 10.1038/s41559-025-02819-z (PMC12507676; doi:10.1038/s41559-025-02819-z)
Supplement: Supplementary file 5 — Raw activity patterns for each species binned in 30-min intervals. [file 41559_2025_2819_MOESM5_ESM.zip › Supplementary_Data_2/Astatotilapia burtonichipwa_als_30m.csv]

	FishID	ts	speed_mm	time_of_day_m	movement	rest	vertical_pos	horizontal_pos	species	sex	daynight
0	FISH20210129_c1_r0_Astatotilapia-burtonichipwa_su	1970-01-02 00:00:00	22.650795730084088	14.499806104924934	0.344745443465736	0.05855631266965819	0.4184943993305504	0.3249132157032705	Astatotilapia burtonichipwa	m	n
1	FISH20210129_c1_r0_Astatotilapia-burtonichipwa_su	1970-01-02 00:30:00	5.741769683302753	44.50016618657212	0.09361843563040106	0.5259251052514957	0.06420689963677391	0.6440042367621116	Astatotilapia burtonichipwa	m	n
2	FISH20210129_c1_r0_Astatotilapia-burtonichipwa_su	1970-01-02 01:00:00	32.413828494257054	74.50052628663232	0.46119328569054346	0.013794249626059497	0.546112794581621	0.2988792150218493	Astatotilapia burtonichipwa	m	n
3	FISH20210129_c1_r0_Astatotilapia-burtonichipwa_su	1970-01-02 01:30:00	11.502162110435966	104.49997230070356	0.2214281757243366	0.08985651764445184	0.2627702535371512	0.4262490830830327	Astatotilapia burtonichipwa	m	n
4	FISH20210129_c1_r0_Astatotilapia-burtonichipwa_su	1970-01-02 02:00:00	23.968361450346222	134.49947371336768	0.34131073070744006	0.10924602515096117	0.4174004521813045	0.4479960449930614	Astatotilapia burtonichipwa	m	n
5	FISH20210129_c1_r0_Astatotilapia-burtonichipwa_su	1970-01-02 02:30:00	40.11166858469911	164.49983381342787	0.5533458896521161	0.016840239308663858	0.7094161012147798	0.38457110435335934	Astatotilapia burtonichipwa	m	n
6	FISH20210129_c1_r0_Astatotilapia-burtonichipwa_su	1970-01-02 03:00:00	9.205429767230163	194.50019389507506	0.18453271286909312	0.27693756578582907	0.23411012422513697	0.6996313475455894	Astatotilapia burtonichipwa	m	n
7	FISH20210129_c1_r0_Astatotilapia-burtonichipwa_su	1970-01-02 03:30:00	16.731713768147582	224.4996953077392	0.27344745443465734	0.10370616586338707	0.39175860548194463	0.5491944775215697	Astatotilapia burtonichipwa	m	n
8	FISH20210129_c1_r0_Astatotilapia-burtonichipwa_su	1970-01-02 04:00:00	22.122456774849873	254.5	0.32932639042765344	0.07611345003323731	0.36090364289305427	0.3763947257839568	Astatotilapia burtonichipwa	m	n
9	FISH20210129_c1_r0_Astatotilapia-burtonichipwa_su	1970-01-02 04:30:00	8.552942381098825	284.5003600908537	0.17694310564511662	0.20037671043155503	0.28633508323938117	0.4953206342892976	Astatotilapia burtonichipwa	m	n
10	FISH20210129_c1_r0_Astatotilapia-burtonichipwa_su	1970-01-02 05:00:00	8.959605249621923	314.4998615035178	0.18885380311340091	0.3048584565952025	0.26201523251706993	0.6281128192021407	Astatotilapia burtonichipwa	m	n
11	FISH20210129_c1_r0_Astatotilapia-burtonichipwa_su	1970-01-02 05:30:00	8.29003383381093	344.5002215820962	0.17067360957234656	0.31470197208065587	0.35161952141476055	0.601220398288886	Astatotilapia burtonichipwa	m	n
12	FISH20210129_c1_r0_Astatotilapia-burtonichipwa_su	1970-01-02 06:00:00	4.754180016058455	374.5005816852252	0.08226691042047532	0.6197440585009141	0.13112033191693684	0.778048172882929	Astatotilapia burtonichipwa	m	n
13	FISH20210129_c1_r0_Astatotilapia-burtonichipwa_su	1970-01-02 06:30:00	26.453228765932618	404.5000276992964	0.3544401972189906	0.1157830591102986	0.6055164010701276	0.34147862475160473	Astatotilapia burtonichipwa	m	n
14	FISH20210129_c1_r0_Astatotilapia-burtonichipwa_su	1970-01-02 07:00:00	54.332457584748276	434.49952911196056	0.6650601074732702	0.12292947759126918	0.6216896234106304	0.643692471987116	Astatotilapia burtonichipwa	m	d
15	FISH20210129_c1_r0_Astatotilapia-burtonichipwa_su	1970-01-02 07:30:00	79.72090797626538	464.4998892089519	0.8635608242853977	0.0	0.7404532029052432	0.7503487990817754	Astatotilapia burtonichipwa	m	d
16	FISH20210129_c1_r0_Astatotilapia-burtonichipwa_su	1970-01-02 08:00:00	85.55532425827577	494.50024929366793	0.8900337931416542	0.0	0.7461129388905421	0.5957305253156949	Astatotilapia burtonichipwa	m	d
17	FISH20210129_c1_r0_Astatotilapia-burtonichipwa_su	1970-01-02 08:30:00	89.70716994935957	524.4997507063321	0.9052130075896072	0.0	0.7544875403451411	0.6359569115288333	Astatotilapia burtonichipwa	m	d
18	FISH20210129_c1_r0_Astatotilapia-burtonichipwa_su	1970-01-02 09:00:00	72.71242508060497	554.500055395524	0.8113228451141148	0.0	0.6226160123367706	0.6468575629998209	Astatotilapia burtonichipwa	m	d
19	FISH20210129_c1_r0_Astatotilapia-burtonichipwa_su	1970-01-02 09:30:00	87.1728130473383	584.5004154894466	0.8778461027089912	0.0	0.7421196236866702	0.669122367196014	Astatotilapia burtonichipwa	m	d
20	FISH20210129_c1_r0_Astatotilapia-burtonichipwa_su	1970-01-02 10:00:00	90.27915633884888	614.4999169021107	0.8966816242867431	0.0	0.7449836994594656	0.730977557335133	Astatotilapia burtonichipwa	m	d
21	FISH20210129_c1_r0_Astatotilapia-burtonichipwa_su	1970-01-02 10:30:00	89.61557106937049	644.4994183147749	0.9200598304803058	0.0	0.7610724080046306	0.6879871153756059	Astatotilapia burtonichipwa	m	d
22	FISH20210129_c1_r0_Astatotilapia-burtonichipwa_su	1970-01-02 11:00:00	84.90963420191558	674.4997784179038	0.9177376467981387	0.0	0.7509296988311286	0.446226990947928	Astatotilapia burtonichipwa	m	d
23	FISH20210129_c1_r0_Astatotilapia-burtonichipwa_su	1970-01-02 11:30:00	72.83982031527826	704.5000830978893	0.8122541687441139	0.0	0.695426192759369	0.6108781754490974	Astatotilapia burtonichipwa	m	d
24	FISH20210129_c1_r0_Astatotilapia-burtonichipwa_su	1970-01-02 12:00:00	103.41912087165025	734.4995845105534	0.9454323860173952	0.0	0.6958557054702557	0.38568832829729055	Astatotilapia burtonichipwa	m	d
25	FISH20210129_c1_r0_Astatotilapia-burtonichipwa_su	1970-01-02 12:30:00	89.10308928188203	764.499944604476	0.87031907821848	0.0	0.6657561206665044	0.5373606022452476	Astatotilapia burtonichipwa	m	d
26	FISH20210129_c1_r0_Astatotilapia-burtonichipwa_su	1970-01-02 13:00:00	80.63197633692421	794.5003046922608	0.7241704060716858	0.0004985873358816686	0.5248346440191604	0.38394908342267087	Astatotilapia burtonichipwa	m	d
27	FISH20210129_c1_r0_Astatotilapia-burtonichipwa_su	1970-01-02 13:30:00	17.15285813369967	824.4997507063321	0.3113954905545399	0.06304359869259321	0.3473612832462754	0.6895772056691943	Astatotilapia burtonichipwa	m	d
28	FISH20210129_c1_r0_Astatotilapia-burtonichipwa_su	1970-01-02 14:00:00	24.169231860074934	854.5001107910481	0.4844892532683359	0.0	0.2564377519802728	0.5074883044615023	Astatotilapia burtonichipwa	m	d
29	FISH20210129_c1_r0_Astatotilapia-burtonichipwa_su	1970-01-02 14:30:00	23.938395361394388	884.5004708880394	0.4850700792199878	0.0	0.2535567941002669	0.6100709137125359	Astatotilapia burtonichipwa	m	d
30	FISH20210129_c1_r0_Astatotilapia-burtonichipwa_su	1970-01-02 15:00:00	20.255913577032878	914.4999169021107	0.404409727992909	0.0	0.30485805573707714	0.5292713047118113	Astatotilapia burtonichipwa	m	d
31	FISH20210129_c1_r0_Astatotilapia-burtonichipwa_su	1970-01-02 15:30:00	19.503304639931308	944.4994183147749	0.3179325245138773	0.0	0.4215195407080086	0.5959511175525212	Astatotilapia burtonichipwa	m	d
32	FISH20210129_c1_r0_Astatotilapia-burtonichipwa_su	1970-01-02 16:00:00	25.685050995002637	974.4997784179038	0.41701750498559714	0.0	0.3479994118935353	0.5463361892282788	Astatotilapia burtonichipwa	m	d
33	FISH20210129_c1_r0_Astatotilapia-burtonichipwa_su	1970-01-02 16:30:00	21.544169027789735	1004.5003878116344	0.38182825484764543	0.0	0.35450748568037976	0.492205299104029	Astatotilapia burtonichipwa	m	d
34	FISH20210129_c1_r0_Astatotilapia-burtonichipwa_su	1970-01-02 17:00:00	22.05550880680627	1034.4996399091463	0.3625283917788488	0.0	0.5077844242727285	0.48526069488575513	Astatotilapia burtonichipwa	m	d
35	FISH20210129_c1_r0_Astatotilapia-burtonichipwa_su	1970-01-02 17:30:00	22.57796057115759	1064.499944604476	0.41585419898072234	0.0	0.5069789520038476	0.5253444306939312	Astatotilapia burtonichipwa	m	d
36	FISH20210129_c1_r0_Astatotilapia-burtonichipwa_su	1970-01-02 18:00:00	18.425594018685423	1094.500304692261	0.3518364633538308	0.0	0.6969955122329446	0.48128839324521716	Astatotilapia burtonichipwa	m	d
37	FISH20210129_c1_r0_Astatotilapia-burtonichipwa_su	1970-01-02 18:30:00	21.993036884924297	1124.499806104925	0.39344080660351227	0.0	0.5642016778157377	0.5120643026576173	Astatotilapia burtonichipwa	m	d
38	FISH20210129_c1_r0_Astatotilapia-burtonichipwa_su	1970-01-02 19:00:00	22.85869105080063	1154.5001661865722	0.4232218036782628	0.0004985597163749169	0.364402820217398	0.5596153629941117	Astatotilapia burtonichipwa	m	n
39	FISH20210129_c1_r0_Astatotilapia-burtonichipwa_su	1970-01-02 19:30:00	16.216232573771045	1184.5007756232687	0.3962326869806094	0.0	0.25793049536782836	0.43605582332374854	Astatotilapia burtonichipwa	m	n
40	FISH20210129_c1_r0_Astatotilapia-burtonichipwa_su	1970-01-02 20:00:00	6.916696278196722	1214.4999723007036	0.12603179879231066	0.2507894299484793	0.10783644764019477	0.4614622558143323	Astatotilapia burtonichipwa	m	n
41	FISH20210129_c1_r0_Astatotilapia-burtonichipwa_su	1970-01-02 20:30:00	12.112788539978236	1244.4994737133677	0.263475707717024	0.10797185751481912	0.2886629064571194	0.5043843945560574	Astatotilapia burtonichipwa	m	n
42	FISH20210129_c1_r0_Astatotilapia-burtonichipwa_su	1970-01-02 21:00:00	10.695874959107334	1274.4997784179038	0.2434633281630844	0.18729226678484379	0.3748124634240471	0.5264067886266837	Astatotilapia burtonichipwa	m	n
43	FISH20210129_c1_r0_Astatotilapia-burtonichipwa_su	1970-01-02 21:30:00	9.102201887024567	1304.5001384964821	0.19389507506509335	0.21671929532989861	0.5437957361357348	0.47773350830465117	Astatotilapia burtonichipwa	m	n
44	FISH20210129_c1_r0_Astatotilapia-burtonichipwa_su	1970-01-02 22:00:00	8.527762905367666	1334.4996399091463	0.1778848817240042	0.19079275386405184	0.36596070314865453	0.605170966163476	Astatotilapia burtonichipwa	m	n
45	FISH20210129_c1_r0_Astatotilapia-burtonichipwa_su	1970-01-02 22:30:00	5.287120335162969	1364.5	0.09234433857744294	0.472025260358963	0.055302049105284246	0.7109384259426328	Astatotilapia burtonichipwa	m	n
46	FISH20210129_c1_r0_Astatotilapia-burtonichipwa_su	1970-01-02 23:00:00	9.867484704074611	1394.5003600908537	0.22270234336047864	0.2668550218824442	0.40552669877079256	0.5389955241884786	Astatotilapia burtonichipwa	m	n
47	FISH20210129_c1_r0_Astatotilapia-burtonichipwa_su	1970-01-02 23:30:00	15.49802762055519	1424.4998615035179	0.36635089468727494	0.03285136557531439	0.6850713459316594	0.36380384775435565	Astatotilapia burtonichipwa	m	n
48	FISH20210129_c1_r0_Astatotilapia-burtonichipwa_su	1970-01-03 00:00:00	12.231568619758349	14.500166186572125	0.2807445158431199	0.07301130068690449	0.6498054101946397	0.40370179125467426	Astatotilapia burtonichipwa	m	n
49	FISH20210129_c1_r0_Astatotilapia-burtonichipwa_su	1970-01-03 00:30:00	16.31272429175932	44.50052628663232	0.3244695584732148	0.12182150573375436	0.2995885752548205	0.4996711806564713	Astatotilapia burtonichipwa	m	n
50	FISH20210129_c1_r0_Astatotilapia-burtonichipwa_su	1970-01-03 01:00:00	12.399886485117163	74.50002769929644	0.25256218492050303	0.1840895241260872	0.2633444266810811	0.6425031590667203	Astatotilapia burtonichipwa	m	n
51	FISH20210129_c1_r0_Astatotilapia-burtonichipwa_su	1970-01-03 01:30:00	14.337866649018114	104.49983379501386	0.29113573407202215	0.04376731301939058	0.4218860217036567	0.5113152331144882	Astatotilapia burtonichipwa	m	n
52	FISH20210129_c1_r0_Astatotilapia-burtonichipwa_su	1970-01-03 02:00:00	21.94783004865023	134.49983381342787	0.35807666740527366	0.04830489696432528	0.4338391511063094	0.5864209432650962	Astatotilapia burtonichipwa	m	n
53	FISH20210129_c1_r0_Astatotilapia-burtonichipwa_su	1970-01-03 02:30:00	7.92071098914416	164.50019389507506	0.16841172234225252	0.33682344468450504	0.3817733899313	0.602985666231399	Astatotilapia burtonichipwa	m	n
54	FISH20210129_c1_r0_Astatotilapia-burtonichipwa_su	1970-01-03 03:00:00	5.540705121176977	194.4996953077392	0.1065868926929256	0.5014126641183314	0.5028104964859967	0.5934056249224514	Astatotilapia burtonichipwa	m	n
55	FISH20210129_c1_r0_Astatotilapia-burtonichipwa_su	1970-01-03 03:30:00	4.785559351336747	224.5	0.08830046532240195	0.49617770884112566	0.25679629148031047	0.6961313520137161	Astatotilapia burtonichipwa	m	n
56	FISH20210129_c1_r0_Astatotilapia-burtonichipwa_su	1970-01-03 04:00:00	5.34949755978852	254.5003600908537	0.0799401695196942	0.5181984377596809	0.41072673092745754	0.5577561953605191	Astatotilapia burtonichipwa	m	n
57	FISH20210129_c1_r0_Astatotilapia-burtonichipwa_su	1970-01-03 04:30:00	6.9594328555814124	284.4998615035178	0.13766550329621627	0.36529832142263585	0.6367986862774189	0.5645531051218928	Astatotilapia burtonichipwa	m	n
58	FISH20210129_c1_r0_Astatotilapia-burtonichipwa_su	1970-01-03 05:00:00	4.064592186974576	314.5002215820962	0.05722357633503213	0.705849767338799	0.10036590848646569	0.8103663235078126	Astatotilapia burtonichipwa	m	n
59	FISH20210129_c1_r0_Astatotilapia-burtonichipwa_su	1970-01-03 05:30:00	6.740004264946894	344.5005816852252	0.12021494654035787	0.39543515594703893	0.27760343121728887	0.64986443741789	Astatotilapia burtonichipwa	m	n
60	FISH20210129_c1_r0_Astatotilapia-burtonichipwa_su	1970-01-03 06:00:00	8.09684415680714	374.5000276992964	0.14569829926319872	0.3881779402803169	0.1861578523039769	0.7022618392988713	Astatotilapia burtonichipwa	m	n
61	FISH20210129_c1_r0_Astatotilapia-burtonichipwa_su	1970-01-03 06:30:00	12.070672352714592	404.49952911196056	0.23123372666334274	0.163813639133566	0.29836788878554094	0.6165855701611666	Astatotilapia burtonichipwa	m	n
62	FISH20210129_c1_r0_Astatotilapia-burtonichipwa_su	1970-01-03 07:00:00	40.39737361876925	434.4998892089519	0.5777199202304454	0.0	0.6692303522250056	0.5912966621878749	Astatotilapia burtonichipwa	m	d
63	FISH20210129_c1_r0_Astatotilapia-burtonichipwa_su	1970-01-03 07:30:00	37.180403159180884	464.5006648199446	0.549196675900277	0.0	0.606995057667271	0.48080875412818336	Astatotilapia burtonichipwa	m	d
64	FISH20210129_c1_r0_Astatotilapia-burtonichipwa_su	1970-01-03 08:00:00	61.51759324788515	494.49969530773916	0.8001772754972024	0.0	0.7909213411333961	0.5863229541200177	Astatotilapia burtonichipwa	m	d
65	FISH20210129_c1_r0_Astatotilapia-burtonichipwa_su	1970-01-03 08:30:00	73.27343416773584	524.500055395524	0.8487148238422335	0.0	0.7704204639380264	0.6414334628315976	Astatotilapia burtonichipwa	m	d
66	FISH20210129_c1_r0_Astatotilapia-burtonichipwa_su	1970-01-03 09:00:00	75.7459095974419	554.5004154894466	0.9608331948368511	0.0	0.830152981376006	0.7972035634429596	Astatotilapia burtonichipwa	m	d
67	FISH20210129_c1_r0_Astatotilapia-burtonichipwa_su	1970-01-03 09:30:00	50.164758180070955	584.4998615035178	0.6887153066312116	0.0	0.6925679844707876	0.6401887910835989	Astatotilapia burtonichipwa	m	d
68	FISH20210129_c1_r0_Astatotilapia-burtonichipwa_su	1970-01-03 10:00:00	99.03125702227698	614.5002215820962	0.9705295812098382	0.0	0.7981593168739982	0.3924842280186071	Astatotilapia burtonichipwa	m	d
69	FISH20210129_c1_r0_Astatotilapia-burtonichipwa_su	1970-01-03 10:30:00	75.7380920998692	644.5005816852251	0.8998393440806604	0.0	0.7898683830449483	0.8049295377918558	Astatotilapia burtonichipwa	m	d
70	FISH20210129_c1_r0_Astatotilapia-burtonichipwa_su	1970-01-03 11:00:00	57.27141111854878	674.5000830978893	0.6754196443410337	0.0	0.5487765778401684	0.5847532341775381	Astatotilapia burtonichipwa	m	d
71	FISH20210129_c1_r0_Astatotilapia-burtonichipwa_su	1970-01-03 11:30:00	82.42763415713743	704.4995845105534	0.9473159381751703	0.0	0.7865682624107053	0.7219856167450519	Astatotilapia burtonichipwa	m	d
72	FISH20210129_c1_r0_Astatotilapia-burtonichipwa_su	1970-01-03 12:00:00	77.24193433059243	734.4998892089519	0.8625637048526479	0.0	0.6817263246798758	0.7598112877365655	Astatotilapia burtonichipwa	m	d
73	FISH20210129_c1_r0_Astatotilapia-burtonichipwa_su	1970-01-03 12:30:00	70.37280437426462	764.5002492936679	0.8413938285967536	0.0	0.6893764098681332	0.6590538751901307	Astatotilapia burtonichipwa	m	d
74	FISH20210129_c1_r0_Astatotilapia-burtonichipwa_su	1970-01-03 13:00:00	78.19781006431757	794.4997507063321	0.8829427732535594	0.0	0.7498606573427453	0.7233986780126173	Astatotilapia burtonichipwa	m	d
75	FISH20210129_c1_r0_Astatotilapia-burtonichipwa_su	1970-01-03 13:30:00	71.09219907467822	824.500055395524	0.8118214048304897	0.0	0.6860369252089361	0.6996377869489122	Astatotilapia burtonichipwa	m	d
76	FISH20210129_c1_r0_Astatotilapia-burtonichipwa_su	1970-01-03 14:00:00	71.42580746601662	854.5004154894466	0.8348567946374162	0.0	0.659857261064481	0.72791395218162	Astatotilapia burtonichipwa	m	d
77	FISH20210129_c1_r0_Astatotilapia-burtonichipwa_su	1970-01-03 14:30:00	98.97027903279347	884.4999169021107	0.929865381419312	0.0	0.7194538914869639	0.3665029299244722	Astatotilapia burtonichipwa	m	d
78	FISH20210129_c1_r0_Astatotilapia-burtonichipwa_su	1970-01-03 15:00:00	66.96795014097657	914.5002215820962	0.768114336361622	0.008198537558165301	0.7705151831836158	0.7695707233367127	Astatotilapia burtonichipwa	m	d
79	FISH20210129_c1_r0_Astatotilapia-burtonichipwa_su	1970-01-03 15:30:00	70.30405028717163	944.501052631579	0.7906925207756232	0.0	0.6642162589045526	0.7128309897922763	Astatotilapia burtonichipwa	m	d
80	FISH20210129_c1_r0_Astatotilapia-burtonichipwa_su	1970-01-03 16:00:00	80.93289621070602	974.5000830978893	0.8530275331006593	0.0	0.6678095862263197	0.6852596616115517	Astatotilapia burtonichipwa	m	d
81	FISH20210129_c1_r0_Astatotilapia-burtonichipwa_su	1970-01-03 16:30:00	101.1727892731112	1004.4995845105534	0.9765109966206859	0.0	0.7948227035245541	0.6411222352708914	Astatotilapia burtonichipwa	m	d
82	FISH20210129_c1_r0_Astatotilapia-burtonichipwa_su	1970-01-03 17:00:00	74.15981804327278	1034.499944604476	0.7911588743629515	0.0029913582982495014	0.6427878726840686	0.7137244477061157	Astatotilapia burtonichipwa	m	d
83	FISH20210129_c1_r0_Astatotilapia-burtonichipwa_su	1970-01-03 17:30:00	85.63849024185943	1064.500249293668	0.9147415655642347	0.0	0.7397274441914732	0.6736875992199003	Astatotilapia burtonichipwa	m	d
84	FISH20210129_c1_r0_Astatotilapia-burtonichipwa_su	1970-01-03 18:00:00	89.39477484628569	1094.499750706332	0.9130242091850866	0.0	0.754189789165461	0.7307373060800405	Astatotilapia burtonichipwa	m	d
85	FISH20210129_c1_r0_Astatotilapia-burtonichipwa_su	1970-01-03 18:30:00	52.27547688620961	1124.500110791048	0.602038555284733	0.006758253933082207	0.639177406129851	0.6536193421025935	Astatotilapia burtonichipwa	m	d
86	FISH20210129_c1_r0_Astatotilapia-burtonichipwa_su	1970-01-03 19:00:00	14.353049886729195	1154.5004154894466	0.28890366184698907	0.2689601684117223	0.43317032568654096	0.5887233750449271	Astatotilapia burtonichipwa	m	n
87	FISH20210129_c1_r0_Astatotilapia-burtonichipwa_su	1970-01-03 19:30:00	3.202132824541918	1184.4999169021107	0.034956512104592545	0.7960223810315218	0.05258117226015056	0.8340843661880881	Astatotilapia burtonichipwa	m	n
88	FISH20210129_c1_r0_Astatotilapia-burtonichipwa_su	1970-01-03 20:00:00	1.7540559733879368	1214.4994183147749	0.0007201817073846324	1.0	0.02644725617022553	0.8747906302123843	Astatotilapia burtonichipwa	m	n
89	FISH20210129_c1_r0_Astatotilapia-burtonichipwa_su	1970-01-03 20:30:00	11.425178897222043	1244.500304692261	0.16519860395545954	0.5533765442357764	0.21253686191102797	0.5758710081829582	Astatotilapia burtonichipwa	m	n
90	FISH20210129_c1_r0_Astatotilapia-burtonichipwa_su	1970-01-03 21:00:00	48.756888867472824	1274.5000830978893	0.622957176887707	0.03268516979668716	0.6602047936057759	0.31320648578148325	Astatotilapia burtonichipwa	m	n
91	FISH20210129_c1_r0_Astatotilapia-burtonichipwa_su	1970-01-03 21:30:00	2.7459184720312733	1304.4995845105534	0.02609273724447399	0.753199268738574	0.030165776481029173	0.7808832807866958	Astatotilapia burtonichipwa	m	n
92	FISH20210129_c1_r0_Astatotilapia-burtonichipwa_su	1970-01-03 22:00:00	3.5259350496602133	1334.499944604476	0.06132284511411478	0.6287945933968535	0.04677149915519874	0.5683868870246183	Astatotilapia burtonichipwa	m	n
93	FISH20210129_c1_r0_Astatotilapia-burtonichipwa_su	1970-01-03 22:30:00	3.418600789132913	1364.500304692261	0.05185308293169354	0.6073901722896239	0.04805106387344981	0.703121517457641	Astatotilapia burtonichipwa	m	n
94	FISH20210129_c1_r0_Astatotilapia-burtonichipwa_su	1970-01-03 23:00:00	4.510105260557954	1394.499750706332	0.07257215666722065	0.6667774638524181	0.07760380802392629	0.7988823773093834	Astatotilapia burtonichipwa	m	n
95	FISH20210129_c1_r0_Astatotilapia-burtonichipwa_su	1970-01-03 23:30:00	13.720243084191715	1424.500110791048	0.20230445380013296	0.5134057168180811	0.18915551247193169	0.6799389501505683	Astatotilapia burtonichipwa	m	n
96	FISH20210129_c1_r0_Astatotilapia-burtonichipwa_su	1970-01-04 00:00:00	48.90834625433689	14.500470888039445	0.5982494044651265	0.10209960666999059	0.5809858480245725	0.40217849988808047	Astatotilapia burtonichipwa	m	n
97	FISH20210129_c1_r0_Astatotilapia-burtonichipwa_su	1970-01-04 00:30:00	2.646056961635235	44.49997230070356	0.031577197939172345	0.7134784776466677	0.030683083891349047	0.727143541970593	Astatotilapia burtonichipwa	m	n
98	FISH20210129_c1_r0_Astatotilapia-burtonichipwa_su	1970-01-04 01:00:00	1.9214743269891568	74.4994183147748	0.0045980832086865	0.9642679075951471	0.03189427671605463	0.8667467076781059	Astatotilapia burtonichipwa	m	n
99	FISH20210129_c1_r0_Astatotilapia-burtonichipwa_su	1970-01-04 01:30:00	3.0008001427544606	104.50036009085369	0.03063542186028475	0.8044983657415101	0.0359918484698564	0.8189167572310408	Astatotilapia burtonichipwa	m	n
100	FISH20210129_c1_r0_Astatotilapia-burtonichipwa_su	1970-01-04 02:00:00	31.514439534957642	134.50013849648218	0.43576533156057834	0.23533322253614758	0.4073034025398844	0.5284163158576921	Astatotilapia burtonichipwa	m	n
101	FISH20210129_c1_r0_Astatotilapia-burtonichipwa_su	1970-01-04 02:30:00	23.493620141376905	164.4996399091463	0.27560799955681126	0.46368622236995183	0.2890413966987599	0.6160676064283575	Astatotilapia burtonichipwa	m	n
102	FISH20210129_c1_r0_Astatotilapia-burtonichipwa_su	1970-01-04 03:00:00	2.585820991896704	194.49994460447596	0.030024374030578328	0.8548637270108576	0.04184395104928483	0.847486387431592	Astatotilapia burtonichipwa	m	n
103	FISH20210129_c1_r0_Astatotilapia-burtonichipwa_su	1970-01-04 03:30:00	2.5409232395092425	224.5003046922608	0.0254279541299651	0.7749709157387402	0.028859655107544936	0.8197241621165668	Astatotilapia burtonichipwa	m	n
104	FISH20210129_c1_r0_Astatotilapia-burtonichipwa_su	1970-01-04 04:00:00	2.8429335142308134	254.49980610492494	0.039166805163148855	0.8169630491385519	0.04107777601668379	0.8452713787329116	Astatotilapia burtonichipwa	m	n
105	FISH20210129_c1_r0_Astatotilapia-burtonichipwa_su	1970-01-04 04:30:00	5.663058897186668	284.50016618657213	0.09384001772656769	0.5725127409705296	0.06377251375108213	0.789900587871912	Astatotilapia burtonichipwa	m	n
106	FISH20210129_c1_r0_Astatotilapia-burtonichipwa_su	1970-01-04 05:00:00	4.048467415052952	314.50047088803944	0.05739294221926763	0.6545897734197551	0.03766541510743377	0.820304642288871	Astatotilapia burtonichipwa	m	n
107	FISH20210129_c1_r0_Astatotilapia-burtonichipwa_su	1970-01-04 05:30:00	4.569235940669109	344.4999723007036	0.06376378039997783	0.6425128801728436	0.04514652607129468	0.7085691433586246	Astatotilapia burtonichipwa	m	n
108	FISH20210129_c1_r0_Astatotilapia-burtonichipwa_su	1970-01-04 06:00:00	34.16983623243813	374.4994737133677	0.42673536092183256	0.15633482909534097	0.3650062962785798	0.4860992866933566	Astatotilapia burtonichipwa	m	n
109	FISH20210129_c1_r0_Astatotilapia-burtonichipwa_su	1970-01-04 06:30:00	46.30954518462332	404.49983381342787	0.5648127631287392	0.15521825836472414	0.521357379533572	0.4897775348546742	Astatotilapia burtonichipwa	m	n
110	FISH20210129_c1_r0_Astatotilapia-burtonichipwa_su	1970-01-04 07:00:00	89.44826854734437	434.5001384964822	0.9138551880782229	0.0	0.7597784220945137	0.6494547711752079	Astatotilapia burtonichipwa	m	d
111	FISH20210129_c1_r0_Astatotilapia-burtonichipwa_su	1970-01-04 07:30:00	102.71616986876667	464.4996399091463	0.9797795136003545	0.0	0.7844584298499435	0.7637200881271098	Astatotilapia burtonichipwa	m	d
112	FISH20210129_c1_r0_Astatotilapia-burtonichipwa_su	1970-01-04 08:00:00	98.6960023047235	494.5	0.96992023044538	0.0	0.7744342601835614	0.7934693830226982	Astatotilapia burtonichipwa	m	d
113	FISH20210129_c1_r0_Astatotilapia-burtonichipwa_su	1970-01-04 08:30:00	101.59132688701757	524.500997229917	0.9520775623268698	0.0	0.7428273390587894	0.5819502100825381	Astatotilapia burtonichipwa	m	d
114	FISH20210129_c1_r0_Astatotilapia-burtonichipwa_su	1970-01-04 09:00:00	104.75105241082245	554.4998061049249	0.9462633649105313	0.0	0.7600051231401247	0.4978831498436482	Astatotilapia burtonichipwa	m	d
115	FISH20210129_c1_r0_Astatotilapia-burtonichipwa_su	1970-01-04 09:30:00	83.30232077040296	584.5008032795967	0.9486455044041882	0.0	0.8244951613774496	0.8381119174737403	Astatotilapia burtonichipwa	m	d
116	FISH20210129_c1_r0_Astatotilapia-burtonichipwa_su	1970-01-04 10:00:00	93.65226162100912	614.5005262866323	0.9047698188466013	0.0	0.7530445375023157	0.5025182935406297	Astatotilapia burtonichipwa	m	d
117	FISH20210129_c1_r0_Astatotilapia-burtonichipwa_su	1970-01-04 10:30:00	101.69150446001885	644.5000276992964	0.9423300648163536	0.0	0.7092001400348865	0.6216553766494584	Astatotilapia burtonichipwa	m	d
118	FISH20210129_c1_r0_Astatotilapia-burtonichipwa_su	1970-01-04 11:00:00	102.79941277091473	674.4994737133677	0.9584510553431943	0.0	0.6967108949470288	0.5150455902310109	Astatotilapia burtonichipwa	m	d
119	FISH20210129_c1_r0_Astatotilapia-burtonichipwa_su	1970-01-04 11:30:00	100.54694801652552	704.5005262866323	0.9597806215722121	0.0	0.7469215899861105	0.6142989507178629	Astatotilapia burtonichipwa	m	d
120	FISH20210129_c1_r0_Astatotilapia-burtonichipwa_su	1970-01-04 12:00:00	91.36405406573198	734.5001938950751	0.9653204808597862	0.0	0.7745656339216227	0.7402682500852125	Astatotilapia burtonichipwa	m	d
121	FISH20210129_c1_r0_Astatotilapia-burtonichipwa_su	1970-01-04 12:30:00	85.03796548428096	764.5003324099723	0.9002770083102493	0.0	0.7315990314731137	0.626452653833321	Astatotilapia burtonichipwa	m	d
122	FISH20210129_c1_r0_Astatotilapia-burtonichipwa_su	1970-01-04 13:00:00	99.3980246005425	794.5	0.9752382007533791	0.0	0.7294735292768976	0.8520886220638789	Astatotilapia burtonichipwa	m	d
123	FISH20210129_c1_r0_Astatotilapia-burtonichipwa_su	1970-01-04 13:30:00	104.5607688258253	824.5003600908537	0.9737410669768988	0.0	0.7546430287578588	0.5937087499598497	Astatotilapia burtonichipwa	m	d
124	FISH20210129_c1_r0_Astatotilapia-burtonichipwa_su	1970-01-04 14:00:00	45.40986456613864	854.4998615035178	0.642623677358595	0.0	0.5840818828794284	0.5058941246350229	Astatotilapia burtonichipwa	m	d
125	FISH20210129_c1_r0_Astatotilapia-burtonichipwa_su	1970-01-04 14:30:00	62.22158312180898	884.5029366134752	0.7299423758865248	0.0	0.7005473344597719	0.63442940038685	Astatotilapia burtonichipwa	m	d
126	FISH20210129_c1_r0_Astatotilapia-burtonichipwa_su	1970-01-04 15:00:00	105.96658963334657	914.5005262866323	0.9566783003711705	0.0	0.6794860579654322	0.7828640021767209	Astatotilapia burtonichipwa	m	d
127	FISH20210129_c1_r0_Astatotilapia-burtonichipwa_su	1970-01-04 15:30:00	103.59721186510882	944.5007202216067	0.9683656509695291	0.0	0.7218923526349579	0.8367286837880349	Astatotilapia burtonichipwa	m	d
128	FISH20210129_c1_r0_Astatotilapia-burtonichipwa_su	1970-01-04 16:00:00	83.6496436358391	974.4994737133677	0.8072682953852972	0.0	0.7050842260376851	0.7564092831384523	Astatotilapia burtonichipwa	m	d
129	FISH20210129_c1_r0_Astatotilapia-burtonichipwa_su	1970-01-04 16:30:00	77.08152561622107	1004.5005262866323	0.8194559858179602	0.0	0.7697455661728598	0.7637583043069824	Astatotilapia burtonichipwa	m	d
130	FISH20210129_c1_r0_Astatotilapia-burtonichipwa_su	1970-01-04 17:00:00	108.58344539938561	1034.5001384964821	0.9740734585341533	0.0	0.756490821698492	0.8528886266923245	Astatotilapia burtonichipwa	m	d
131	FISH20210129_c1_r0_Astatotilapia-burtonichipwa_su	1970-01-04 17:30:00	85.56343118106942	1064.4996399091463	0.8694255165918786	0.0	0.7563897274018799	0.7961589077474148	Astatotilapia burtonichipwa	m	d
132	FISH20210129_c1_r0_Astatotilapia-burtonichipwa_su	1970-01-04 18:00:00	98.2173319814539	1094.5	0.9477066253046754	0.0	0.7876824003850632	0.8543523900182393	Astatotilapia burtonichipwa	m	d
133	FISH20210129_c1_r0_Astatotilapia-burtonichipwa_su	1970-01-04 18:30:00	61.329604934501184	1124.5003600908537	0.6855575868372943	0.0	0.6036649592669855	0.6643308924122447	Astatotilapia burtonichipwa	m	d
134	FISH20210129_c1_r0_Astatotilapia-burtonichipwa_su	1970-01-04 19:00:00	11.707875027028214	1154.499806104925	0.2577696526508227	0.14697246689934076	0.10168680297285936	0.5891450029473697	Astatotilapia burtonichipwa	m	n
135	FISH20210129_c1_r0_Astatotilapia-burtonichipwa_su	1970-01-04 19:30:00	8.156483368360867	1184.5009140767825	0.1830369508614481	0.3808099274278433	0.3265072004942465	0.5728600419553748	Astatotilapia burtonichipwa	m	n
136	FISH20210129_c1_r0_Astatotilapia-burtonichipwa_su	1970-01-04 20:00:00	4.532013077783487	1214.5005262866323	0.07650545676139826	0.461082488504792	0.03170326781948441	0.5900890043397164	Astatotilapia burtonichipwa	m	n
137	FISH20210129_c1_r0_Astatotilapia-burtonichipwa_su	1970-01-04 20:30:00	6.735511511481962	1244.5000276992964	0.1298543017007368	0.33931638136391334	0.4717984283315085	0.6055715641482506	Astatotilapia burtonichipwa	m	n
138	FISH20210129_c1_r0_Astatotilapia-burtonichipwa_su	1970-01-04 21:00:00	6.456517098520646	1274.4994737133677	0.1276937565785829	0.3611434269569553	0.34051220557443107	0.5188527422411933	Astatotilapia burtonichipwa	m	n
139	FISH20210129_c1_r0_Astatotilapia-burtonichipwa_su	1970-01-04 21:30:00	4.527145858321313	1304.5005816852251	0.05778073236939782	0.5829593928314221	0.5427765082410267	0.5770436168403847	Astatotilapia burtonichipwa	m	n
140	FISH20210129_c1_r0_Astatotilapia-burtonichipwa_su	1970-01-04 22:00:00	4.455172032553978	1334.500193895075	0.07445570882499584	0.5922109578416708	0.8033623989194811	0.6263331315366023	Astatotilapia burtonichipwa	m	n
141	FISH20210129_c1_r0_Astatotilapia-burtonichipwa_su	1970-01-04 22:30:00	8.860191057555667	1364.5003878116343	0.16493074792243767	0.43833795013850413	0.7162439496962052	0.5706322935885799	Astatotilapia burtonichipwa	m	n
142	FISH20210129_c1_r0_Astatotilapia-burtonichipwa_su	1970-01-04 23:00:00	0.21745897723028354	1394.5	0.004487037447374252	0.9664857079547973	0.9939757658736986	0.4702215298062805	Astatotilapia burtonichipwa	m	n
143	FISH20210129_c1_r0_Astatotilapia-burtonichipwa_su	1970-01-04 23:30:00	4.067293507654255	1424.5003600908537	0.0746773031964988	0.6502686831754474	0.7520392394869361	0.47322980853053176	Astatotilapia burtonichipwa	m	n
144	FISH20210129_c1_r0_Astatotilapia-burtonichipwa_su	1970-01-05 00:00:00	0.42534711492442184	14.49986150351781	0.005096670544568168	0.9377873802005429	0.9883966719767459	0.6568681010913648	Astatotilapia burtonichipwa	m	n
145	FISH20210129_c1_r0_Astatotilapia-burtonichipwa_su	1970-01-05 00:30:00	1.7741412016889777	44.50022158209617	0.04254376246399291	0.793817859516951	0.9516588218742651	0.7478399898069289	Astatotilapia burtonichipwa	m	n
146	FISH20210129_c1_r0_Astatotilapia-burtonichipwa_su	1970-01-05 01:00:00	2.5019772182375792	74.50052628663232	0.04880616032352778	0.8660462024264584	0.8898876649574156	0.5073016354726461	Astatotilapia burtonichipwa	m	n
147	FISH20210129_c1_r0_Astatotilapia-burtonichipwa_su	1970-01-05 01:30:00	4.087153762357671	104.50002769929644	0.08215611323472384	0.525012464683397	0.5909527372199838	0.48619130829068363	Astatotilapia burtonichipwa	m	n
148	FISH20210129_c1_r0_Astatotilapia-burtonichipwa_su	1970-01-05 02:00:00	2.12402586197525	134.49952911196056	0.04199213339981164	0.8266024042989308	0.9352443580927281	0.5586344706473094	Astatotilapia burtonichipwa	m	n
149	FISH20210129_c1_r0_Astatotilapia-burtonichipwa_su	1970-01-05 02:30:00	2.2255155074444852	164.4998892089519	0.047307777531575446	0.8282184799468203	0.8636022954690039	0.4633480872136408	Astatotilapia burtonichipwa	m	n
150	FISH20210129_c1_r0_Astatotilapia-burtonichipwa_su	1970-01-05 03:00:00	3.832943146030709	194.50019389507506	0.06459475929311395	0.6597972411500748	0.5883527384743059	0.6819617730969869	Astatotilapia burtonichipwa	m	n
151	FISH20210129_c1_r0_Astatotilapia-burtonichipwa_su	1970-01-05 03:30:00	1.7243838326124619	224.4996953077392	0.035732092404852915	0.8135837349731316	0.8622642663603571	0.5188118664585434	Astatotilapia burtonichipwa	m	n
152	FISH20210129_c1_r0_Astatotilapia-burtonichipwa_su	1970-01-05 04:00:00	3.0751406637642913	254.50005539552404	0.025980500775537336	0.8469421670729005	0.060381762542882855	0.7921426391785301	Astatotilapia burtonichipwa	m	n
153	FISH20210129_c1_r0_Astatotilapia-burtonichipwa_su	1970-01-05 04:30:00	4.005747365782467	284.5004154894466	0.05772533377652208	0.7388510331837571	0.2644794564620376	0.7470602730834065	Astatotilapia burtonichipwa	m	n
154	FISH20210129_c1_r0_Astatotilapia-burtonichipwa_su	1970-01-05 05:00:00	5.183093447513477	314.4998615035178	0.05567558584011966	0.7495983602016508	0.08880852771256872	0.6606101989632842	Astatotilapia burtonichipwa	m	n
155	FISH20210129_c1_r0_Astatotilapia-burtonichipwa_su	1970-01-05 05:30:00	10.411005897185122	344.5002215820962	0.14956791491247506	0.5863062264569023	0.5935459108632488	0.6661056298011546	Astatotilapia burtonichipwa	m	n
156	FISH20210129_c1_r0_Astatotilapia-burtonichipwa_su	1970-01-05 06:00:00	11.807193951989447	374.5005816852252	0.17228962384355437	0.397983491219323	0.3534211356936408	0.6123951950563167	Astatotilapia burtonichipwa	m	n
157	FISH20210129_c1_r0_Astatotilapia-burtonichipwa_su	1970-01-05 06:30:00	36.368864779798	404.50008309788933	0.5124923826934796	0.1286355326574705	0.6068008814496029	0.5011520005301175	Astatotilapia burtonichipwa	m	n
158	FISH20210129_c1_r0_Astatotilapia-burtonichipwa_su	1970-01-05 07:00:00	87.82508396940159	434.4987811634349	0.9021606648199446	0.0	0.7559265480328148	0.7408598580015325	Astatotilapia burtonichipwa	m	d
159	FISH20210129_c1_r0_Astatotilapia-burtonichipwa_su	1970-01-05 07:30:00	67.01398185882195	464.4998892089519	0.7242410813206293	0.0	0.7544639095117517	0.7094164922965004	Astatotilapia burtonichipwa	m	d
160	FISH20210129_c1_r0_Astatotilapia-burtonichipwa_su	1970-01-05 08:00:00	101.38653128217379	494.50024929366793	0.9850423799235499	0.0	0.7733043347220868	0.8699065942245406	Astatotilapia burtonichipwa	m	d
161	FISH20210129_c1_r0_Astatotilapia-burtonichipwa_su	1970-01-05 08:30:00	77.02785977399232	524.4997507063321	0.8348013960445405	0.0	0.7524306032409733	0.806971590828587	Astatotilapia burtonichipwa	m	d
162	FISH20210129_c1_r0_Astatotilapia-burtonichipwa_su	1970-01-05 09:00:00	91.32507615446896	554.5001107910481	0.8903722579215599	0.04470418790161755	0.7718015576389247	0.8406133403004665	Astatotilapia burtonichipwa	m	d
163	FISH20210129_c1_r0_Astatotilapia-burtonichipwa_su	1970-01-05 09:30:00	65.31933978608811	584.5004154894466	0.6872195446235666	0.030746219046036232	0.7867250261995244	0.7872734200437499	Astatotilapia burtonichipwa	m	d
164	FISH20210129_c1_r0_Astatotilapia-burtonichipwa_su	1970-01-05 10:00:00	73.06680539156075	614.4999169021107	0.7740291396598526	0.06099385075619079	0.8105479045546803	0.829013651152874	Astatotilapia burtonichipwa	m	d
165	FISH20210129_c1_r0_Astatotilapia-burtonichipwa_su	1970-01-05 10:30:00	77.69599890452926	644.4994183147749	0.7944158218381253	0.0	0.7697938909560271	0.7941236420854498	Astatotilapia burtonichipwa	m	d
166	FISH20210129_c1_r0_Astatotilapia-burtonichipwa_su	1970-01-05 11:00:00	65.98322261811968	674.4997784179038	0.6692333259472635	0.05306891203190782	0.8248288733478571	0.7517926444425755	Astatotilapia burtonichipwa	m	d
167	FISH20210129_c1_r0_Astatotilapia-burtonichipwa_su	1970-01-05 11:30:00	51.95296916646231	704.5000830978893	0.6549775635698853	0.0	0.8019974286242985	0.7310941226647659	Astatotilapia burtonichipwa	m	d
168	FISH20210129_c1_r0_Astatotilapia-burtonichipwa_su	1970-01-05 12:00:00	70.13033925645517	734.4995845105534	0.768378483186527	0.0	0.7483496479472429	0.7631707343640086	Astatotilapia burtonichipwa	m	d
169	FISH20210129_c1_r0_Astatotilapia-burtonichipwa_su	1970-01-05 12:30:00	85.72875914992773	764.499944604476	0.9008974074894749	0.0	0.79500623213006	0.8374627436798218	Astatotilapia burtonichipwa	m	d
170	FISH20210129_c1_r0_Astatotilapia-burtonichipwa_su	1970-01-05 13:00:00	79.8253821883593	794.5002492936679	0.8480416597418425	0.0	0.7472482933665747	0.7428965710613556	Astatotilapia burtonichipwa	m	d
171	FISH20210129_c1_r0_Astatotilapia-burtonichipwa_su	1970-01-05 13:30:00	98.20064804618369	824.4997507063321	0.9694753753254667	0.0	0.7811715708224798	0.8594776296138502	Astatotilapia burtonichipwa	m	d
172	FISH20210129_c1_r0_Astatotilapia-burtonichipwa_su	1970-01-05 14:00:00	60.44618993871916	854.4993629161819	0.699961220984987	0.0	0.7657752251225286	0.675543416580987	Astatotilapia burtonichipwa	m	d
173	FISH20210129_c1_r0_Astatotilapia-burtonichipwa_su	1970-01-05 14:30:00	76.9878132339466	884.5004154894466	0.855631266965819	0.0	0.7553941674020411	0.8012675619688423	Astatotilapia burtonichipwa	m	d
174	FISH20210129_c1_r0_Astatotilapia-burtonichipwa_su	1970-01-05 15:00:00	58.87011999507911	914.4991689750692	0.6984487534626039	0.03152354570637119	0.817861243290261	0.7878992257822836	Astatotilapia burtonichipwa	m	d
175	FISH20210129_c1_r0_Astatotilapia-burtonichipwa_su	1970-01-05 15:30:00	99.66747149579253	944.4994183147749	0.9853193728879287	0.0	0.7908339139763271	0.8666847502665683	Astatotilapia burtonichipwa	m	d
176	FISH20210129_c1_r0_Astatotilapia-burtonichipwa_su	1970-01-05 16:00:00	91.1928888483788	974.4997784179038	0.9332483935298028	0.0	0.7850377090399355	0.8422434437699399	Astatotilapia burtonichipwa	m	d
177	FISH20210129_c1_r0_Astatotilapia-burtonichipwa_su	1970-01-05 16:30:00	40.183033457112195	1004.5000830978893	0.5316048972356102	0.015511606005207467	0.6865348296977706	0.6263877150918189	Astatotilapia burtonichipwa	m	d
178	FISH20210129_c1_r0_Astatotilapia-burtonichipwa_su	1970-01-05 17:00:00	100.66313809652772	1034.4995845105534	0.9654312780455376	0.0	0.7338324765258116	0.8377600869262151	Astatotilapia burtonichipwa	m	d
179	FISH20210129_c1_r0_Astatotilapia-burtonichipwa_su	1970-01-05 17:30:00	99.32941392316334	1064.499944604476	0.9550742300022158	0.0	0.7220653573120839	0.8452848493281069	Astatotilapia burtonichipwa	m	d
180	FISH20210129_c1_r0_Astatotilapia-burtonichipwa_su	1970-01-05 18:00:00	66.85750653789341	1094.500249293668	0.7005706055066201	0.0	0.7449675268841548	0.7603107263739638	Astatotilapia burtonichipwa	m	d
181	FISH20210129_c1_r0_Astatotilapia-burtonichipwa_su	1970-01-05 18:30:00	41.73107743121193	1124.499750706332	0.5217439477037283	0.011633704503905601	0.7290752179004744	0.6645423707294925	Astatotilapia burtonichipwa	m	d
182	FISH20210129_c1_r0_Astatotilapia-burtonichipwa_su	1970-01-05 19:00:00	13.86463046876032	1154.499362916182	0.25367015677801785	0.22214835743172123	0.1283124410087087	0.578537272054852	Astatotilapia burtonichipwa	m	n
183	FISH20210129_c1_r0_Astatotilapia-burtonichipwa_su	1970-01-05 19:30:00	5.794102443779975	1184.5004154894466	0.09412220929588389	0.500858678189574	0.3735101005424145	0.6091478185544031	Astatotilapia burtonichipwa	m	n
184	FISH20210129_c1_r0_Astatotilapia-burtonichipwa_su	1970-01-05 20:00:00	5.318991434224584	1214.4985317746136	0.0934677821485955	0.5671782370214417	0.06340289767547677	0.6415470828354136	Astatotilapia burtonichipwa	m	n
185	FISH20210129_c1_r0_Astatotilapia-burtonichipwa_su	1970-01-05 20:30:00	4.8633763310372915	1244.5002215820962	0.06785951695103036	0.6244737425216043	0.15115402264497318	0.6909082008330174	Astatotilapia burtonichipwa	m	n
186	FISH20210129_c1_r0_Astatotilapia-burtonichipwa_su	1970-01-05 21:00:00	1.784616434544552	1274.4991966313924	0.03351986259626572	0.7989362291539698	0.8390623643195284	0.6050951034516603	Astatotilapia burtonichipwa	m	n
187	FISH20210129_c1_r0_Astatotilapia-burtonichipwa_su	1970-01-05 21:30:00	5.062421044853041	1304.5000830978893	0.07068860450944546	0.6492161099108082	0.10064084386728435	0.6901202992742345	Astatotilapia burtonichipwa	m	n
188	FISH20210129_c1_r0_Astatotilapia-burtonichipwa_su	1970-01-05 22:00:00	3.033594437067248	1334.498947368421	0.032797783933518	0.8277562326869806	0.03155621745352319	0.8091363548518169	Astatotilapia burtonichipwa	m	n
189	FISH20210129_c1_r0_Astatotilapia-burtonichipwa_su	1970-01-05 22:30:00	3.796969411784591	1364.499889208952	0.038001329492577	0.8176379348548637	0.05418271107870638	0.795035882102631	Astatotilapia burtonichipwa	m	n
190	FISH20210129_c1_r0_Astatotilapia-burtonichipwa_su	1970-01-05 23:00:00	4.8217593516846184	1394.4996121883657	0.06808864265927977	0.5485318559556787	0.4545430522571005	0.7147455535188268	Astatotilapia burtonichipwa	m	n
191	FISH20210129_c1_r0_Astatotilapia-burtonichipwa_su	1970-01-05 23:30:00	4.792294075454025	1424.499750706332	0.06199102542795413	0.6468893690100271	0.11965703220197406	0.6960035010036661	Astatotilapia burtonichipwa	m	n
192	FISH20210129_c1_r0_Astatotilapia-burtonichipwa_su	1970-01-06 00:00:00	4.1639948788572365	14.500055395524042	0.04564591181032573	0.707622424108132	0.30854350585774176	0.6416791895756974	Astatotilapia burtonichipwa	m	n
193	FISH20210129_c1_r0_Astatotilapia-burtonichipwa_su	1970-01-06 00:30:00	3.4274283551579185	44.50041548944657	0.029749044374272893	0.8191789928535815	0.9347583358646997	0.5756684040957728	Astatotilapia burtonichipwa	m	n
194	FISH20210129_c1_r0_Astatotilapia-burtonichipwa_su	1970-01-06 01:00:00	2.5702105073281194	74.49991690211068	0.03190958949642679	0.8331394382582682	0.8622084669092843	0.6959797838470761	Astatotilapia burtonichipwa	m	n
195	FISH20210129_c1_r0_Astatotilapia-burtonichipwa_su	1970-01-06 01:30:00	2.773608858513725	104.50022158209617	0.04847108353645026	0.7701085752271216	0.7689228624943614	0.7737318875374855	Astatotilapia burtonichipwa	m	n
196	FISH20210129_c1_r0_Astatotilapia-burtonichipwa_su	1970-01-06 02:00:00	3.887212205930299	134.5005816852252	0.04082876294942109	0.6884383136668328	0.08946191290619826	0.7310011814071622	Astatotilapia burtonichipwa	m	n
197	FISH20210129_c1_r0_Astatotilapia-burtonichipwa_su	1970-01-06 02:30:00	33.453413626017785	164.5000830978893	0.462578250512437	0.19461525677247798	0.5535268259468824	0.4674434884575786	Astatotilapia burtonichipwa	m	n
198	FISH20210129_c1_r0_Astatotilapia-burtonichipwa_su	1970-01-06 03:00:00	4.094471218626615	194.4983101556873	0.04238461964651781	0.716272369660369	0.07693247654579548	0.7068289669992162	Astatotilapia burtonichipwa	m	n
199	FISH20210129_c1_r0_Astatotilapia-burtonichipwa_su	1970-01-06 03:30:00	4.101554457744403	224.49994460447596	0.04686461333924219	0.7083425659206736	0.190860948968499	0.7237613200368643	Astatotilapia burtonichipwa	m	n
200	FISH20210129_c1_r0_Astatotilapia-burtonichipwa_su	1970-01-06 04:00:00	3.230447451979456	254.50024929366793	0.03717245581962218	0.8143039166805163	0.04567337390498728	0.7814865749767709	Astatotilapia burtonichipwa	m	n
201	FISH20210129_c1_r0_Astatotilapia-burtonichipwa_su	1970-01-06 04:30:00	3.06375264406612	284.49975070633207	0.029028862666888262	0.8229460971691319	0.04636313048068336	0.7523730918376279	Astatotilapia burtonichipwa	m	n
202	FISH20210129_c1_r0_Astatotilapia-burtonichipwa_su	1970-01-06 05:00:00	3.100650423644185	314.49952911196056	0.03750484737687663	0.7831699074843499	0.03736258282831686	0.8344886809430349	Astatotilapia burtonichipwa	m	n
203	FISH20210129_c1_r0_Astatotilapia-burtonichipwa_su	1970-01-06 05:30:00	5.317691237347454	344.5004154894466	0.0903551049803335	0.46750872527837795	0.10614882958914103	0.7016156029453743	Astatotilapia burtonichipwa	m	n
204	FISH20210129_c1_r0_Astatotilapia-burtonichipwa_su	1970-01-06 06:00:00	29.339468899906922	374.49991690211067	0.427067752479087	0.14054623012575482	0.44671142808833514	0.5264896846896322	Astatotilapia burtonichipwa	m	n
205	FISH20210129_c1_r0_Astatotilapia-burtonichipwa_su	1970-01-06 06:30:00	43.19833141505833	404.4994183147748	0.6235111628164645	0.010636529832142264	0.6004938545483882	0.49773324385515066	Astatotilapia burtonichipwa	m	n
206	FISH20210129_c1_r0_Astatotilapia-burtonichipwa_su	1970-01-06 07:00:00	99.10074706779793	434.4997784179038	0.9545202747617992	0.0	0.7503430033128274	0.8129387938407631	Astatotilapia burtonichipwa	m	d
207	FISH20210129_c1_r0_Astatotilapia-burtonichipwa_su	1970-01-06 07:30:00	110.97958740873887	464.50008309788933	0.9919118054401418	0.0	0.7219930351524357	0.8653301199807378	Astatotilapia burtonichipwa	m	d
208	FISH20210129_c1_r0_Astatotilapia-burtonichipwa_su	1970-01-06 08:00:00	106.69207612999679	494.4995845105534	0.9785053459642125	0.0	0.7322434611109608	0.8630650527965051	Astatotilapia burtonichipwa	m	d
209	FISH20210129_c1_r0_Astatotilapia-burtonichipwa_su	1970-01-06 08:30:00	108.31483836718711	524.499944604476	0.9920230445380013	0.0	0.7269682707104725	0.8609675495831319	Astatotilapia burtonichipwa	m	d
210	FISH20210129_c1_r0_Astatotilapia-burtonichipwa_su	1970-01-06 09:00:00	109.99942980449079	554.5002492936679	0.995291119605562	0.0	0.7043510423634044	0.8655173156910736	Astatotilapia burtonichipwa	m	d
211	FISH20210129_c1_r0_Astatotilapia-burtonichipwa_su	1970-01-06 09:30:00	102.23465767471924	584.4997507063321	0.9567890975569221	0.0	0.691382151599567	0.7821086203607155	Astatotilapia burtonichipwa	m	d
212	FISH20210129_c1_r0_Astatotilapia-burtonichipwa_su	1970-01-06 10:00:00	81.4150560445922	614.4990581717451	0.8277008310249307	0.0	0.5974776609434348	0.798602659982571	Astatotilapia burtonichipwa	m	d
213	FISH20210129_c1_r0_Astatotilapia-burtonichipwa_su	1970-01-06 10:30:00	24.317453415917523	644.5004154894466	0.5281147858844385	0.0	0.22887319342262802	0.5490512961689518	Astatotilapia burtonichipwa	m	d
214	FISH20210129_c1_r0_Astatotilapia-burtonichipwa_su	1970-01-06 11:00:00	20.11007236933863	674.4993905817174	0.39202216066481993	0.0	0.16514409643577274	0.6414772800477893	Astatotilapia burtonichipwa	m	d
215	FISH20210129_c1_r0_Astatotilapia-burtonichipwa_su	1970-01-06 11:30:00	71.77548385799946	704.5002215820962	0.7429093729226679	0.0	0.5903420829935591	0.7441585244225538	Astatotilapia burtonichipwa	m	d
216	FISH20210129_c1_r0_Astatotilapia-burtonichipwa_su	1970-01-06 12:00:00	107.03583301404251	734.5005816852251	0.9854855686665559	0.0	0.702015218017514	0.848385587792569	Astatotilapia burtonichipwa	m	d
217	FISH20210129_c1_r0_Astatotilapia-burtonichipwa_su	1970-01-06 12:30:00	77.88986248610131	764.5000830978893	0.7843886765276162	0.0	0.5990674757266274	0.7556204097785841	Astatotilapia burtonichipwa	m	d
218	FISH20210129_c1_r0_Astatotilapia-burtonichipwa_su	1970-01-06 13:00:00	10.767983797036358	794.4995845105534	0.203589828818348	0.017007368012852474	0.09439561235305537	0.4951385789229056	Astatotilapia burtonichipwa	m	d
219	FISH20210129_c1_r0_Astatotilapia-burtonichipwa_su	1970-01-06 13:30:00	8.44859718797225	824.4998892089519	0.13871039220031023	0.10220474185685796	0.15603128187646662	0.5773436522819375	Astatotilapia burtonichipwa	m	d
220	FISH20210129_c1_r0_Astatotilapia-burtonichipwa_su	1970-01-06 14:00:00	7.280412435099915	854.5002492936679	0.11196055620187247	0.1448673203700626	0.2092241856177602	0.4844643226732003	Astatotilapia burtonichipwa	m	d
221	FISH20210129_c1_r0_Astatotilapia-burtonichipwa_su	1970-01-06 14:30:00	73.3327058786369	884.4997507063321	0.8906985762561631	0.007478810038225029	0.8000442956053652	0.8263969169692832	Astatotilapia burtonichipwa	m	d
222	FISH20210129_c1_r0_Astatotilapia-burtonichipwa_su	1970-01-06 15:00:00	85.34734498603359	914.500055395524	0.9311987591402615	0.0	0.7434173522831486	0.8254875274576873	Astatotilapia burtonichipwa	m	d
223	FISH20210129_c1_r0_Astatotilapia-burtonichipwa_su	1970-01-06 15:30:00	66.89989641493267	944.5004154894466	0.729045482244751	0.028197883773752146	0.6187543077216244	0.766078918438334	Astatotilapia burtonichipwa	m	d
224	FISH20210129_c1_r0_Astatotilapia-burtonichipwa_su	1970-01-06 16:00:00	13.210642049304282	974.4999169021107	0.2551105201927871	0.0	0.3617384206718942	0.5434341365192219	Astatotilapia burtonichipwa	m	d
225	FISH20210129_c1_r0_Astatotilapia-burtonichipwa_su	1970-01-06 16:30:00	11.290806638562875	1004.5002215820962	0.19549080434300908	0.025869709727454022	0.2943151569064517	0.634169134787571	Astatotilapia burtonichipwa	m	d
226	FISH20210129_c1_r0_Astatotilapia-burtonichipwa_su	1970-01-06 17:00:00	57.839107107159585	1034.5005816852251	0.6780787767990692	0.0	0.6743877954414554	0.7202222315138933	Astatotilapia burtonichipwa	m	d
227	FISH20210129_c1_r0_Astatotilapia-burtonichipwa_su	1970-01-06 17:30:00	106.76767834590545	1064.5000830978893	0.9886986870533488	0.0	0.7481673483615381	0.8539288813504362	Astatotilapia burtonichipwa	m	d
228	FISH20210129_c1_r0_Astatotilapia-burtonichipwa_su	1970-01-06 18:00:00	23.144014321603713	1094.4990581717452	0.3844875346260388	0.0	0.5138955947260155	0.6043574051407709	Astatotilapia burtonichipwa	m	d
229	FISH20210129_c1_r0_Astatotilapia-burtonichipwa_su	1970-01-06 18:30:00	16.880415060659008	1124.499889208952	0.3366385996011522	0.0	0.36709917444123874	0.5196900505564659	Astatotilapia burtonichipwa	m	d
230	FISH20210129_c1_r0_Astatotilapia-burtonichipwa_su	1970-01-06 19:00:00	12.509670798891532	1154.500249293668	0.2759403911140657	0.031466400753420866	0.06748998560643159	0.5178100476858645	Astatotilapia burtonichipwa	m	n
231	FISH20210129_c1_r0_Astatotilapia-burtonichipwa_su	1970-01-06 19:30:00	10.840472008238754	1184.499695307739	0.23134452384909424	0.10065924325522131	0.2467091351798619	0.5833700802857961	Astatotilapia burtonichipwa	m	n
232	FISH20210129_c1_r0_Astatotilapia-burtonichipwa_su	1970-01-06 20:00:00	8.096073221978639	1214.500055395524	0.12497230223797917	0.2368712608021272	0.1499538424077763	0.629255919565449	Astatotilapia burtonichipwa	m	n
233	FISH20210129_c1_r0_Astatotilapia-burtonichipwa_su	1970-01-06 20:30:00	7.614930061591625	1244.5004154894466	0.12747216220707994	0.40219378427787933	0.2049193607760038	0.6075775941315006	Astatotilapia burtonichipwa	m	n
234	FISH20210129_c1_r0_Astatotilapia-burtonichipwa_su	1970-01-06 21:00:00	7.0330021972271295	1274.4998615035179	0.10647609550717411	0.3992022602625893	0.05424942201327032	0.6035950105021465	Astatotilapia burtonichipwa	m	n
235	FISH20210129_c1_r0_Astatotilapia-burtonichipwa_su	1970-01-06 21:30:00	5.620391810751936	1304.5002215820962	0.07877243518723687	0.5615998227343231	0.3346787524575259	0.6139930967573665	Astatotilapia burtonichipwa	m	n
236	FISH20210129_c1_r0_Astatotilapia-burtonichipwa_su	1970-01-06 22:00:00	4.893066557447534	1334.5005816852251	0.043820286964711096	0.6984100603844662	0.06456416580101343	0.6115555374406805	Astatotilapia burtonichipwa	m	n
237	FISH20210129_c1_r0_Astatotilapia-burtonichipwa_su	1970-01-06 22:30:00	5.063324735728284	1364.5000830978893	0.05495540413273503	0.6506010747327018	0.1640900308107572	0.5624260742085776	Astatotilapia burtonichipwa	m	n
238	FISH20210129_c1_r0_Astatotilapia-burtonichipwa_su	1970-01-06 23:00:00	5.998847483455616	1394.4995291119606	0.06570273115062877	0.5850645393607002	0.10485314121646593	0.5332218217048462	Astatotilapia burtonichipwa	m	n
239	FISH20210129_c1_r0_Astatotilapia-burtonichipwa_su	1970-01-06 23:30:00	2.5249666902493075	1424.499889208952	0.0350099711943275	0.7296698426767118	0.6459776914307104	0.49341798401302983	Astatotilapia burtonichipwa	m	n
240	FISH20210129_c1_r0_Astatotilapia-burtonichipwa_su	1970-01-07 00:00:00	4.648273355564669	14.500249293667942	0.07107639465957565	0.631100770040441	0.622290761634959	0.6892973173008831	Astatotilapia burtonichipwa	m	n
241	FISH20210129_c1_r0_Astatotilapia-burtonichipwa_su	1970-01-07 00:30:00	4.361777218230386	44.49975070633206	0.04010858124203645	0.7030081435931528	0.02492483709727153	0.5264295794285725	Astatotilapia burtonichipwa	m	n
242	FISH20210129_c1_r0_Astatotilapia-burtonichipwa_su	1970-01-07 01:00:00	2.9064606983847896	74.50005539552404	0.032074008420119655	0.7510525149567915	0.6677678297428534	0.5950140983365438	Astatotilapia burtonichipwa	m	n
243	FISH20210129_c1_r0_Astatotilapia-burtonichipwa_su	1970-01-07 01:30:00	3.1312212862577122	104.50041548944657	0.047310398315882775	0.7528668771813196	0.8128615890609338	0.4912033944697084	Astatotilapia burtonichipwa	m	n
244	FISH20210129_c1_r0_Astatotilapia-burtonichipwa_su	1970-01-07 02:00:00	4.3402338260934865	134.4999169021107	0.050634313888427235	0.6775801894631877	0.7160938345881521	0.591745947916681	Astatotilapia burtonichipwa	m	n
245	FISH20210129_c1_r0_Astatotilapia-burtonichipwa_su	1970-01-07 02:30:00	5.478626544128841	164.50022158209617	0.06420341236428097	0.5909594504764015	0.17884765786503953	0.3840733666208817	Astatotilapia burtonichipwa	m	n
246	FISH20210129_c1_r0_Astatotilapia-burtonichipwa_su	1970-01-07 03:00:00	3.7740374810927517	194.5005816852252	0.058944102819788374	0.7351947260539582	0.71992960791975	0.5455999683740513	Astatotilapia burtonichipwa	m	n
247	FISH20210129_c1_r0_Astatotilapia-burtonichipwa_su	1970-01-07 03:30:00	2.122454035815022	224.5000830978893	0.025372555537089357	0.8226691042047533	0.9423603828314198	0.6755691647521033	Astatotilapia burtonichipwa	m	n
248	FISH20210129_c1_r0_Astatotilapia-burtonichipwa_su	1970-01-07 04:00:00	8.255437739702975	254.49958451055343	0.13467397928092625	0.3035842889590604	0.27115711435910533	0.5528938773030414	Astatotilapia burtonichipwa	m	n
249	FISH20210129_c1_r0_Astatotilapia-burtonichipwa_su	1970-01-07 04:30:00	7.24933321780734	284.49994460447596	0.1181586527808553	0.34622202526035895	0.03069000215810034	0.5400345677438684	Astatotilapia burtonichipwa	m	n
250	FISH20210129_c1_r0_Astatotilapia-burtonichipwa_su	1970-01-07 05:00:00	5.307821915557306	314.50024929366793	0.062323416985208574	0.5533765442357764	0.21303536907528428	0.5508821435343758	Astatotilapia burtonichipwa	m	n
251	FISH20210129_c1_r0_Astatotilapia-burtonichipwa_su	1970-01-07 05:30:00	5.695256196103946	344.49975070633207	0.06963603124480638	0.5055121599911362	0.4170539913352006	0.4924111899812787	Astatotilapia burtonichipwa	m	n
252	FISH20210129_c1_r0_Astatotilapia-burtonichipwa_su	1970-01-07 06:00:00	36.606470905904935	374.5001107910481	0.4942388654996676	0.1569355196100155	0.7118096808659892	0.6127393418500993	Astatotilapia burtonichipwa	m	n
253	FISH20210129_c1_r0_Astatotilapia-burtonichipwa_su	1970-01-07 06:30:00	51.57261722756276	404.5004154894466	0.7158052185474489	0.0024929366794083432	0.678255034116631	0.6386948864522125	Astatotilapia burtonichipwa	m	n
254	FISH20210129_c1_r0_Astatotilapia-burtonichipwa_su	1970-01-07 07:00:00	91.75263069766383	434.4995567867036	0.9321329639889196	0.0	0.7748226144613561	0.8079188066974196	Astatotilapia burtonichipwa	m	d
255	FISH20210129_c1_r0_Astatotilapia-burtonichipwa_su	1970-01-07 07:30:00	87.25042216050397	464.4994183147748	0.8523073513932746	0.0	0.6858824823476135	0.8256253745700525	Astatotilapia burtonichipwa	m	d
256	FISH20210129_c1_r0_Astatotilapia-burtonichipwa_su	1970-01-07 08:00:00	109.65940024801765	494.4997784179038	0.9891978728118768	0.0	0.758690443398278	0.8682407505871337	Astatotilapia burtonichipwa	m	d
257	FISH20210129_c1_r0_Astatotilapia-burtonichipwa_su	1970-01-07 08:30:00	90.30399082093831	524.5001384964822	0.7950252063597585	0.0	0.590980649429176	0.7951393766522232	Astatotilapia burtonichipwa	m	d
258	FISH20210129_c1_r0_Astatotilapia-burtonichipwa_su	1970-01-07 09:00:00	60.22354803931186	554.4995845105534	0.6548113677912581	0.0019389507506509334	0.536669483095852	0.6966922706548297	Astatotilapia burtonichipwa	m	d
259	FISH20210129_c1_r0_Astatotilapia-burtonichipwa_su	1970-01-07 09:30:00	114.33150237865755	584.499944604476	0.994349656547751	0.0	0.7137110246303157	0.8735213884499998	Astatotilapia burtonichipwa	m	d
260	FISH20210129_c1_r0_Astatotilapia-burtonichipwa_su	1970-01-07 10:00:00	120.37900000265739	614.5003046922608	1.0	0.0	0.6818142534085585	0.8771761662370482	Astatotilapia burtonichipwa	m	d
261	FISH20210129_c1_r0_Astatotilapia-burtonichipwa_su	1970-01-07 10:30:00	118.53641404860457	644.4998061049249	0.9960113013129467	0.0	0.6831831037338258	0.8738958785203952	Astatotilapia burtonichipwa	m	d
262	FISH20210129_c1_r0_Astatotilapia-burtonichipwa_su	1970-01-07 11:00:00	100.13070495495236	674.4998061049249	0.8940224918287075	0.0	0.6917508617046694	0.8341271225537664	Astatotilapia burtonichipwa	m	d
263	FISH20210129_c1_r0_Astatotilapia-burtonichipwa_su	1970-01-07 11:30:00	10.000300085693219	704.5004708880394	0.15162594870090298	0.10896903218658247	0.35523035191896163	0.5475184686376485	Astatotilapia burtonichipwa	m	d
264	FISH20210129_c1_r0_Astatotilapia-burtonichipwa_su	1970-01-07 12:00:00	45.48017204881965	734.4999723007036	0.506841726220154	0.02781009362362196	0.38611267913447445	0.7332118546430005	Astatotilapia burtonichipwa	m	d
265	FISH20210129_c1_r0_Astatotilapia-burtonichipwa_su	1970-01-07 12:30:00	112.66472562484996	764.4994183147749	0.9961774970915739	0.0	0.7252556091876983	0.8678679728554136	Astatotilapia burtonichipwa	m	d
266	FISH20210129_c1_r0_Astatotilapia-burtonichipwa_su	1970-01-07 13:00:00	105.61910524840947	794.4997784179038	0.9554619986705074	0.0	0.7154137524559242	0.84548779448051	Astatotilapia burtonichipwa	m	d
267	FISH20210129_c1_r0_Astatotilapia-burtonichipwa_su	1970-01-07 13:30:00	112.80042524801001	824.5001384964822	0.996565287241704	0.0	0.7479628590516294	0.8645640265431003	Astatotilapia burtonichipwa	m	d
268	FISH20210129_c1_r0_Astatotilapia-burtonichipwa_su	1970-01-07 14:00:00	97.24313999595358	854.4996399091463	0.9105866710985541	0.0	0.6781749667147464	0.8343682446364427	Astatotilapia burtonichipwa	m	d
269	FISH20210129_c1_r0_Astatotilapia-burtonichipwa_su	1970-01-07 14:30:00	98.55482291357627	884.499944604476	0.9256592067360957	0.0	0.6722400923782506	0.8619546351648667	Astatotilapia burtonichipwa	m	d
270	FISH20210129_c1_r0_Astatotilapia-burtonichipwa_su	1970-01-07 15:00:00	75.01172570805556	914.5003046922608	0.7276605174228574	0.0	0.49675788353643613	0.711345813359688	Astatotilapia burtonichipwa	m	d
271	FISH20210129_c1_r0_Astatotilapia-burtonichipwa_su	1970-01-07 15:30:00	73.8900527262131	944.4997507063321	0.7583513378760179	0.0	0.6472036105131024	0.7368892975657582	Astatotilapia burtonichipwa	m	d
272	FISH20210129_c1_r0_Astatotilapia-burtonichipwa_su	1970-01-07 16:00:00	48.75573589966541	974.5001107910481	0.6728340350099712	0.0	0.5591428909505096	0.7745093572760808	Astatotilapia burtonichipwa	m	d
273	FISH20210129_c1_r0_Astatotilapia-burtonichipwa_su	1970-01-07 16:30:00	31.662771416671998	1004.5004708880394	0.6224031909589497	0.0	0.36933035287300053	0.5514055021226587	Astatotilapia burtonichipwa	m	d
274	FISH20210129_c1_r0_Astatotilapia-burtonichipwa_su	1970-01-07 17:00:00	81.91245021774829	1034.4999169021107	0.8400088637748602	0.0	0.5914352973697885	0.7815612400992837	Astatotilapia burtonichipwa	m	d
275	FISH20210129_c1_r0_Astatotilapia-burtonichipwa_su	1970-01-07 17:30:00	109.35171986378317	1064.4994183147749	0.9603900060938452	0.0	0.7055620507933738	0.8298257708398212	Astatotilapia burtonichipwa	m	d
276	FISH20210129_c1_r0_Astatotilapia-burtonichipwa_su	1970-01-07 18:00:00	67.29762129039034	1094.4995291119606	0.7127582959392832	0.0	0.5225179766830348	0.7104528067820206	Astatotilapia burtonichipwa	m	d
277	FISH20210129_c1_r0_Astatotilapia-burtonichipwa_su	1970-01-07 18:30:00	17.17819304199443	1124.5001384964821	0.34784776466677747	0.01102431998227245	0.42503919390316347	0.5230025349437769	Astatotilapia burtonichipwa	m	d
278	FISH20210129_c1_r0_Astatotilapia-burtonichipwa_su	1970-01-07 19:00:00	17.157514431409787	1154.4995845105534	0.4261813749930752	0.0	0.1979377167846298	0.37481522768259895	Astatotilapia burtonichipwa	m	n
279	FISH20210129_c1_r0_Astatotilapia-burtonichipwa_su	1970-01-07 19:30:00	12.601094706796678	1184.499944604476	0.2854531353866608	0.0	0.10165518951065139	0.22578520032031876	Astatotilapia burtonichipwa	m	n
280	FISH20210129_c1_r0_Astatotilapia-burtonichipwa_su	1970-01-07 20:00:00	9.955940973319594	1214.500304692261	0.1941166694365963	0.06736468893690101	0.3271925651803239	0.33858361492332417	Astatotilapia burtonichipwa	m	n
281	FISH20210129_c1_r0_Astatotilapia-burtonichipwa_su	1970-01-07 20:30:00	4.976877081621401	1244.499750706332	0.05046811810980001	0.6232341698520858	0.6247129660284232	0.5404784224822922	Astatotilapia burtonichipwa	m	n
282	FISH20210129_c1_r0_Astatotilapia-burtonichipwa_su	1970-01-07 21:00:00	5.256266176776878	1274.4999169021107	0.04226912636419035	0.7546396321533433	0.9678479289566887	0.5385951695651903	Astatotilapia burtonichipwa	m	n
283	FISH20210129_c1_r0_Astatotilapia-burtonichipwa_su	1970-01-07 21:30:00	4.878264605857365	1304.5004708880394	0.04426347570771703	0.7710930142374384	0.9202760132671367	0.5559541013873889	Astatotilapia burtonichipwa	m	n
284	FISH20210129_c1_r0_Astatotilapia-burtonichipwa_su	1970-01-07 22:00:00	5.18128741538361	1334.4999169021107	0.04237992354994183	0.5486676638413385	0.9845719328279985	0.5570601992967018	Astatotilapia burtonichipwa	m	n
285	FISH20210129_c1_r0_Astatotilapia-burtonichipwa_su	1970-01-07 22:30:00	4.743739942813652	1364.4994183147749	0.0416597418425572	0.75962550551216	0.912376462540861	0.5236950205566404	Astatotilapia burtonichipwa	m	n
286	FISH20210129_c1_r0_Astatotilapia-burtonichipwa_su	1970-01-07 23:00:00	4.723784253552265	1394.4997784179038	0.027974739641037003	0.7990804343009085	0.9851926864645841	0.5697201579911739	Astatotilapia burtonichipwa	m	n
287	FISH20210129_c1_r0_Astatotilapia-burtonichipwa_su	1970-01-07 23:30:00	5.072991261116206	1424.5001384964821	0.039776189684782005	0.6958617251121821	0.9850058555063977	0.554320749169002	Astatotilapia burtonichipwa	m	n
288	FISH20210129_c1_r0_Astatotilapia-burtonichipwa_su	1970-01-08 00:00:00	7.952625282138987	14.499390581717451	0.09407202216066482	0.3134072022160665	0.9616266120400097	0.5909442528096271	Astatotilapia burtonichipwa	m	n
289	FISH20210129_c1_r0_Astatotilapia-burtonichipwa_su	1970-01-08 00:30:00	6.47251976230657	44.49994460447596	0.03783514292045203	0.6771548858852204	0.977614476333445	0.5055610430567098	Astatotilapia burtonichipwa	m	n
290	FISH20210129_c1_r0_Astatotilapia-burtonichipwa_su	1970-01-08 01:00:00	6.795354822434154	74.50030469226081	0.050523516702675755	0.502354440197219	0.9796542454362878	0.5444998859819383	Astatotilapia burtonichipwa	m	n
291	FISH20210129_c1_r0_Astatotilapia-burtonichipwa_su	1970-01-08 01:30:00	5.60250462763405	104.49975070633207	0.03822502908426126	0.6429560689158496	0.979432210120744	0.5777187210819122	Astatotilapia burtonichipwa	m	n
292	FISH20210129_c1_r0_Astatotilapia-burtonichipwa_su	1970-01-08 02:00:00	5.886179864879669	134.5001107910481	0.041491247507201415	0.6764901395967206	0.9805436970475003	0.6418314296375711	Astatotilapia burtonichipwa	m	n
293	FISH20210129_c1_r0_Astatotilapia-burtonichipwa_su	1970-01-08 02:30:00	5.630418395488409	164.50041548944657	0.017062766605728214	0.8633316713755471	0.9811947031248158	0.6054543252656054	Astatotilapia burtonichipwa	m	n
294	FISH20210129_c1_r0_Astatotilapia-burtonichipwa_su	1970-01-08 03:00:00	5.552078849116357	194.4999169021107	0.025815744280095285	0.7841670821561132	0.9861370753598446	0.537344905900269	Astatotilapia burtonichipwa	m	n
295	FISH20210129_c1_r0_Astatotilapia-burtonichipwa_su	1970-01-08 03:30:00	2.3615950475078775	224.4994183147748	0.021605451221538972	0.8367957453880671	0.9944010542247348	0.6428330910669647	Astatotilapia burtonichipwa	m	n
296	FISH20210129_c1_r0_Astatotilapia-burtonichipwa_su	1970-01-08 04:00:00	8.484069821344933	254.49977841790383	0.07738754708619544	0.6239751828052293	0.9877394421281224	0.6583178666639049	Astatotilapia burtonichipwa	m	n
297	FISH20210129_c1_r0_Astatotilapia-burtonichipwa_su	1970-01-08 04:30:00	11.220052757964107	284.50008309788933	0.06769708049415545	0.577419533543848	0.983015265842351	0.6394799732523395	Astatotilapia burtonichipwa	m	n
298	FISH20210129_c1_r0_Astatotilapia-burtonichipwa_su	1970-01-08 05:00:00	6.058893825314538	314.4995845105534	0.03307295994681735	0.7482687939726331	0.9907179788223542	0.555765988027716	Astatotilapia burtonichipwa	m	n
299	FISH20210129_c1_r0_Astatotilapia-burtonichipwa_su	1970-01-08 05:30:00	3.90713270253104	344.49994460447596	0.007312209173498781	0.9655993795701308	0.9923195144835578	0.5067626558534267	Astatotilapia burtonichipwa	m	n
300	FISH20210129_c1_r0_Astatotilapia-burtonichipwa_su	1970-01-08 06:00:00	4.6136306491509975	374.50024929366793	0.014625228519195612	0.9119716359204476	0.9915478708024256	0.5719265743640544	Astatotilapia burtonichipwa	m	n
301	FISH20210129_c1_r0_Astatotilapia-burtonichipwa_su	1970-01-08 06:30:00	27.81495268946099	404.49975070633207	0.4623012575480583	0.22929477591269182	0.8922066593579013	0.568999073573989	Astatotilapia burtonichipwa	m	n
302	FISH20210129_c1_r0_Astatotilapia-burtonichipwa_su	1970-01-08 07:00:00	90.71575187562635	434.5001107910481	0.9384555727897186	0.0	0.7516450022608357	0.8094149773340896	Astatotilapia burtonichipwa	m	d
303	FISH20210129_c1_r0_Astatotilapia-burtonichipwa_su	1970-01-08 07:30:00	110.57008638120384	464.5004154894466	0.9951249238269348	0.0	0.714734871233545	0.8610387318149657	Astatotilapia burtonichipwa	m	d
304	FISH20210129_c1_r0_Astatotilapia-burtonichipwa_su	1970-01-08 08:00:00	110.10301909638044	488.0656055900621	0.9919448757763976	0.0	0.7008139533577228	0.8515660024063452	Astatotilapia burtonichipwa	m	d
305	FISH20210129_c1_r1_Astatotilapia-burtonichipwa_su	1970-01-02 00:00:00	4.198299113602062	14.499806104924934	0.032186582460805496	0.7331449781175559	0.03177768423368471	0.7320579888934083	Astatotilapia burtonichipwa	m	n
306	FISH20210129_c1_r1_Astatotilapia-burtonichipwa_su	1970-01-02 00:30:00	5.803129428434925	44.50016618657212	0.0577775315754487	0.6924994460447595	0.061529021593747804	0.7471887049081114	Astatotilapia burtonichipwa	m	n
307	FISH20210129_c1_r1_Astatotilapia-burtonichipwa_su	1970-01-02 01:00:00	8.673493792235991	74.50052628663232	0.12409284804165974	0.5676139826048419	0.10566521376780792	0.7592675795332902	Astatotilapia burtonichipwa	m	n
308	FISH20210129_c1_r1_Astatotilapia-burtonichipwa_su	1970-01-02 01:30:00	7.388519659236925	104.49997230070356	0.11329012243089026	0.570993296770262	0.12785643434438282	0.6789972943504826	Astatotilapia burtonichipwa	m	n
309	FISH20210129_c1_r1_Astatotilapia-burtonichipwa_su	1970-01-02 02:00:00	5.763131138678622	134.49947371336768	0.07373552711761121	0.6892692925599689	0.06370793700088352	0.6880843288704934	Astatotilapia burtonichipwa	m	n
310	FISH20210129_c1_r1_Astatotilapia-burtonichipwa_su	1970-01-02 02:30:00	6.717256442119981	164.49983381342787	0.08846665189452692	0.6436959893640594	0.07901682244804734	0.6890502143218782	Astatotilapia burtonichipwa	m	n
311	FISH20210129_c1_r1_Astatotilapia-burtonichipwa_su	1970-01-02 03:00:00	7.708327217271776	194.50019389507506	0.13062988200099718	0.563292892360534	0.11320617536607176	0.6851717395235717	Astatotilapia burtonichipwa	m	n
312	FISH20210129_c1_r1_Astatotilapia-burtonichipwa_su	1970-01-02 03:30:00	10.227762412869524	224.4996953077392	0.1831477480471996	0.35937067198493156	0.22414796357603117	0.6345078945215249	Astatotilapia burtonichipwa	m	n
313	FISH20210129_c1_r1_Astatotilapia-burtonichipwa_su	1970-01-02 04:00:00	6.9406792993989415	254.5	0.10126301794814979	0.5963328163084423	0.0792475427839451	0.6741981081595412	Astatotilapia burtonichipwa	m	n
314	FISH20210129_c1_r1_Astatotilapia-burtonichipwa_su	1970-01-02 04:30:00	8.27743160383721	284.5003600908537	0.12121212121212122	0.566949199490333	0.10518013236623963	0.6664190382870977	Astatotilapia burtonichipwa	m	n
315	FISH20210129_c1_r1_Astatotilapia-burtonichipwa_su	1970-01-02 05:00:00	10.610805337213963	314.4998615035178	0.1739515816298266	0.38053293446346464	0.11498467238202324	0.6673996155848282	Astatotilapia burtonichipwa	m	n
316	FISH20210129_c1_r1_Astatotilapia-burtonichipwa_su	1970-01-02 05:30:00	8.985227408266871	344.5002215820962	0.15555063150897408	0.3802902725459783	0.1163523543502078	0.5995879971775915	Astatotilapia burtonichipwa	m	n
317	FISH20210129_c1_r1_Astatotilapia-burtonichipwa_su	1970-01-02 06:00:00	12.651604981283473	374.5005816852252	0.21671929532989861	0.3053016453382084	0.24125145016936525	0.646137324785275	Astatotilapia burtonichipwa	m	n
318	FISH20210129_c1_r1_Astatotilapia-burtonichipwa_su	1970-01-02 06:30:00	13.592697168596438	404.5000276992964	0.2350562295717689	0.3271840895241261	0.20503615181601498	0.7078892212402386	Astatotilapia burtonichipwa	m	n
319	FISH20210129_c1_r1_Astatotilapia-burtonichipwa_su	1970-01-02 07:00:00	56.9585375328335	434.49952911196056	0.7458312558861004	0.07883219766217939	0.5729977946265309	0.8046106554016602	Astatotilapia burtonichipwa	m	d
320	FISH20210129_c1_r1_Astatotilapia-burtonichipwa_su	1970-01-02 07:30:00	77.51292949923479	464.4998892089519	0.9262131619765123	0.0	0.6229267360710836	0.6785996146731855	Astatotilapia burtonichipwa	m	d
321	FISH20210129_c1_r1_Astatotilapia-burtonichipwa_su	1970-01-02 08:00:00	88.92516879153646	494.50024929366793	0.9139105866710986	0.0	0.646923328867899	0.722651800984894	Astatotilapia burtonichipwa	m	d
322	FISH20210129_c1_r1_Astatotilapia-burtonichipwa_su	1970-01-02 08:30:00	94.28262530339876	524.4997507063321	0.9346296604066257	0.0	0.6693841263234944	0.8053110265334251	Astatotilapia burtonichipwa	m	d
323	FISH20210129_c1_r1_Astatotilapia-burtonichipwa_su	1970-01-02 09:00:00	91.90962783622135	554.500055395524	0.9259915798803456	0.0	0.6715617279220701	0.6491024420261381	Astatotilapia burtonichipwa	m	d
324	FISH20210129_c1_r1_Astatotilapia-burtonichipwa_su	1970-01-02 09:30:00	79.7216176807634	584.5004154894466	0.8518087640573929	0.0	0.6938474628275648	0.6354466656800752	Astatotilapia burtonichipwa	m	d
325	FISH20210129_c1_r1_Astatotilapia-burtonichipwa_su	1970-01-02 10:00:00	83.44749531641212	614.4999169021107	0.8757963547725888	0.0	0.6682089099807852	0.4153361290194342	Astatotilapia burtonichipwa	m	d
326	FISH20210129_c1_r1_Astatotilapia-burtonichipwa_su	1970-01-02 10:30:00	88.33396734261378	644.4994183147749	0.917677690986649	0.0	0.6725811836500146	0.6067282054013188	Astatotilapia burtonichipwa	m	d
327	FISH20210129_c1_r1_Astatotilapia-burtonichipwa_su	1970-01-02 11:00:00	80.16428775535388	674.4997784179038	0.8960779968978506	0.0	0.613769323449091	0.7591249120150877	Astatotilapia burtonichipwa	m	d
328	FISH20210129_c1_r1_Astatotilapia-burtonichipwa_su	1970-01-02 11:30:00	66.97427722544495	704.5000830978893	0.8502022048639964	0.0	0.6596025232053361	0.7608484597531687	Astatotilapia burtonichipwa	m	d
329	FISH20210129_c1_r1_Astatotilapia-burtonichipwa_su	1970-01-02 12:00:00	83.14694667948696	734.4995845105534	0.913190404963714	0.0	0.7066542833064277	0.6095854000024429	Astatotilapia burtonichipwa	m	d
330	FISH20210129_c1_r1_Astatotilapia-burtonichipwa_su	1970-01-02 12:30:00	78.5310338592742	764.499944604476	0.8704298692665633	0.0	0.6219772155618922	0.437835686144427	Astatotilapia burtonichipwa	m	d
331	FISH20210129_c1_r1_Astatotilapia-burtonichipwa_su	1970-01-02 13:00:00	79.01311597341582	794.5003046922608	0.8247742507340313	0.04204753199268738	0.6779574794907275	0.6985572040306746	Astatotilapia burtonichipwa	m	d
332	FISH20210129_c1_r1_Astatotilapia-burtonichipwa_su	1970-01-02 13:30:00	27.131193126746815	824.4997507063321	0.5353720015511606	0.0	0.625114001812391	0.3762121217672159	Astatotilapia burtonichipwa	m	d
333	FISH20210129_c1_r1_Astatotilapia-burtonichipwa_su	1970-01-02 14:00:00	35.3958866209356	854.5001107910481	0.6184910259251053	0.0	0.44661622304421567	0.4770831825405764	Astatotilapia burtonichipwa	m	d
334	FISH20210129_c1_r1_Astatotilapia-burtonichipwa_su	1970-01-02 14:30:00	55.550859460613	884.5004708880394	0.7270511329012244	0.0	0.5859747746348826	0.6452790906726129	Astatotilapia burtonichipwa	m	d
335	FISH20210129_c1_r1_Astatotilapia-burtonichipwa_su	1970-01-02 15:00:00	102.40392557846502	914.4999169021107	0.9423300648163536	0.0	0.6106976320538684	0.4571030266171941	Astatotilapia burtonichipwa	m	d
336	FISH20210129_c1_r1_Astatotilapia-burtonichipwa_su	1970-01-02 15:30:00	98.83982179566694	944.4994183147749	0.9395601351725666	0.0	0.7036454565538173	0.4666445383501428	Astatotilapia burtonichipwa	m	d
337	FISH20210129_c1_r1_Astatotilapia-burtonichipwa_su	1970-01-02 16:00:00	122.9529330664747	974.4997784179038	0.9945712386439176	0.0	0.660309381980035	0.19378473321560144	Astatotilapia burtonichipwa	m	d
338	FISH20210129_c1_r1_Astatotilapia-burtonichipwa_su	1970-01-02 16:30:00	108.2293369344175	1004.5003878116344	0.9629362880886426	0.0	0.7091266103677761	0.3404439710298927	Astatotilapia burtonichipwa	m	d
339	FISH20210129_c1_r1_Astatotilapia-burtonichipwa_su	1970-01-02 17:00:00	109.84732252651071	1034.4996399091463	0.939892526729821	0.0	0.7175133066177005	0.45144343564564976	Astatotilapia burtonichipwa	m	d
340	FISH20210129_c1_r1_Astatotilapia-burtonichipwa_su	1970-01-02 17:30:00	113.73827562750644	1064.499944604476	0.9704187901617549	0.0	0.7372933976083104	0.5493468575072659	Astatotilapia burtonichipwa	m	d
341	FISH20210129_c1_r1_Astatotilapia-burtonichipwa_su	1970-01-02 18:00:00	120.68379781412808	1094.500304692261	0.9704725499972301	0.0	0.7022108799845334	0.734057273834448	Astatotilapia burtonichipwa	m	d
342	FISH20210129_c1_r1_Astatotilapia-burtonichipwa_su	1970-01-02 18:30:00	76.57852893450368	1124.499806104925	0.8196775801894632	0.0	0.7015629471566119	0.7761966223733217	Astatotilapia burtonichipwa	m	d
343	FISH20210129_c1_r1_Astatotilapia-burtonichipwa_su	1970-01-02 19:00:00	7.877513034576319	1154.5001661865722	0.13461112342122755	0.6669067139375139	0.9098091558235014	0.5153499549183758	Astatotilapia burtonichipwa	m	n
344	FISH20210129_c1_r1_Astatotilapia-burtonichipwa_su	1970-01-02 19:30:00	5.483593513784234	1184.5007756232687	0.05063711911357341	0.6887534626038782	0.04999615827891722	0.7174305952625467	Astatotilapia burtonichipwa	m	n
345	FISH20210129_c1_r1_Astatotilapia-burtonichipwa_su	1970-01-02 20:00:00	4.803427210742234	1214.4999723007036	0.040385574206415156	0.8170738463243034	0.03752510627835973	0.7325523574987813	Astatotilapia burtonichipwa	m	n
346	FISH20210129_c1_r1_Astatotilapia-burtonichipwa_su	1970-01-02 20:30:00	23.691362243626614	1244.4994737133677	0.29804442967148637	0.34014736025704945	0.20990005204233786	0.6772495187039232	Astatotilapia burtonichipwa	m	n
347	FISH20210129_c1_r1_Astatotilapia-burtonichipwa_su	1970-01-02 21:00:00	73.399589637508	1274.4997784179038	0.7370374473742521	0.05024374030578329	0.5410154048976857	0.7845050097239976	Astatotilapia burtonichipwa	m	n
348	FISH20210129_c1_r1_Astatotilapia-burtonichipwa_su	1970-01-02 21:30:00	31.46970648225101	1304.5001384964821	0.3687330341809318	0.13916126530386128	0.17830713148990118	0.5842395151350597	Astatotilapia burtonichipwa	m	n
349	FISH20210129_c1_r1_Astatotilapia-burtonichipwa_su	1970-01-02 22:00:00	61.7974211630046	1334.4996399091463	0.6225139881447012	0.009583956567503186	0.4107571458394959	0.7332426598958837	Astatotilapia burtonichipwa	m	n
350	FISH20210129_c1_r1_Astatotilapia-burtonichipwa_su	1970-01-02 22:30:00	73.75455466445412	1364.5	0.778307112785287	0.021493463328163084	0.5284490017034407	0.6070458542710023	Astatotilapia burtonichipwa	m	n
351	FISH20210129_c1_r1_Astatotilapia-burtonichipwa_su	1970-01-02 23:00:00	8.940055534350748	1394.5003600908537	0.1697412885712703	0.4393662400975015	0.13302209028999556	0.5037441788457595	Astatotilapia burtonichipwa	m	n
352	FISH20210129_c1_r1_Astatotilapia-burtonichipwa_su	1970-01-02 23:30:00	6.645268708039662	1424.4998615035179	0.11196055620187247	0.5375879452661902	0.07489982761738063	0.5512227157767151	Astatotilapia burtonichipwa	m	n
353	FISH20210129_c1_r1_Astatotilapia-burtonichipwa_su	1970-01-03 00:00:00	9.207472741358826	14.500166186572125	0.1310658098825615	0.426102370928429	0.06470205295004139	0.585756101167538	Astatotilapia burtonichipwa	m	n
354	FISH20210129_c1_r1_Astatotilapia-burtonichipwa_su	1970-01-03 00:30:00	7.587941864377599	44.50052628663232	0.1167248351891862	0.38790094731593816	0.0611807502425205	0.5986516271144029	Astatotilapia burtonichipwa	m	n
355	FISH20210129_c1_r1_Astatotilapia-burtonichipwa_su	1970-01-03 01:00:00	56.45193819855542	74.50002769929644	0.5847875463963216	0.09849869813306741	0.37536998240050556	0.5292050255047692	Astatotilapia burtonichipwa	m	n
356	FISH20210129_c1_r1_Astatotilapia-burtonichipwa_su	1970-01-03 01:30:00	66.53552520447013	104.49983379501386	0.6868144044321329	0.029196675900277008	0.46640130483720643	0.6290913078850896	Astatotilapia burtonichipwa	m	n
357	FISH20210129_c1_r1_Astatotilapia-burtonichipwa_su	1970-01-03 02:00:00	76.64736250497802	134.49983381342787	0.8214602260137381	0.0	0.6268258310342153	0.45271958470113943	Astatotilapia burtonichipwa	m	n
358	FISH20210129_c1_r1_Astatotilapia-burtonichipwa_su	1970-01-03 02:30:00	7.194790452752245	164.50019389507506	0.12996509888648827	0.31383302864107254	0.07445117988894091	0.5536326655859936	Astatotilapia burtonichipwa	m	n
359	FISH20210129_c1_r1_Astatotilapia-burtonichipwa_su	1970-01-03 03:00:00	6.092960296803521	194.4996953077392	0.09866489391169464	0.5553708935793031	0.05550243490969535	0.5038636910405945	Astatotilapia burtonichipwa	m	n
360	FISH20210129_c1_r1_Astatotilapia-burtonichipwa_su	1970-01-03 03:30:00	4.927390663159342	224.5	0.06370485264790605	0.6436405938400177	0.02774591973552697	0.5278681115832496	Astatotilapia burtonichipwa	m	n
361	FISH20210129_c1_r1_Astatotilapia-burtonichipwa_su	1970-01-03 04:00:00	5.139045041245808	254.5003600908537	0.0744003102321201	0.5962550551215999	0.036467518834515655	0.541612725201114	Astatotilapia burtonichipwa	m	n
362	FISH20210129_c1_r1_Astatotilapia-burtonichipwa_su	1970-01-03 04:30:00	6.308148058394076	284.4998615035178	0.09777851642568279	0.5503296216276107	0.05338620866183451	0.573547793609526	Astatotilapia burtonichipwa	m	n
363	FISH20210129_c1_r1_Astatotilapia-burtonichipwa_su	1970-01-03 05:00:00	8.59561483293034	314.5002215820962	0.12868380234877022	0.4243297141590959	0.07483874645994722	0.5489236838401261	Astatotilapia burtonichipwa	m	n
364	FISH20210129_c1_r1_Astatotilapia-burtonichipwa_su	1970-01-03 05:30:00	7.611262607197238	344.5005816852252	0.1311838679297546	0.3772644174837959	0.06850375679290285	0.5154719166325248	Astatotilapia burtonichipwa	m	n
365	FISH20210129_c1_r1_Astatotilapia-burtonichipwa_su	1970-01-03 06:00:00	15.955719183664183	374.5000276992964	0.2706221261979946	0.12486842834192012	0.13436954689477837	0.4386808350387345	Astatotilapia burtonichipwa	m	n
366	FISH20210129_c1_r1_Astatotilapia-burtonichipwa_su	1970-01-03 06:30:00	7.151538680717116	404.49952911196056	0.11079718575148191	0.460639299761786	0.11382825169185067	0.49718889209239187	Astatotilapia burtonichipwa	m	n
367	FISH20210129_c1_r1_Astatotilapia-burtonichipwa_su	1970-01-03 07:00:00	81.67801545764272	434.4998892089519	0.8416241967649014	0.0036561045867493907	0.6245797433426689	0.2896654000127765	Astatotilapia burtonichipwa	m	d
368	FISH20210129_c1_r1_Astatotilapia-burtonichipwa_su	1970-01-03 07:30:00	105.83711065412193	464.5006648199446	0.9498060941828255	0.0	0.6130050691397468	0.2266809933193562	Astatotilapia burtonichipwa	m	d
369	FISH20210129_c1_r1_Astatotilapia-burtonichipwa_su	1970-01-03 08:00:00	104.95536008916619	494.49969530773916	0.9488670987756911	0.0	0.7122782780499801	0.554102890162228	Astatotilapia burtonichipwa	m	d
370	FISH20210129_c1_r1_Astatotilapia-burtonichipwa_su	1970-01-03 08:30:00	41.38481175155922	524.500055395524	0.5242078440062043	0.003046753822291159	0.38832220934458794	0.4516215198226446	Astatotilapia burtonichipwa	m	d
371	FISH20210129_c1_r1_Astatotilapia-burtonichipwa_su	1970-01-03 09:00:00	103.69548375813409	554.5004154894466	0.9701401584399756	0.0	0.6709845341775859	0.3828380700363799	Astatotilapia burtonichipwa	m	d
372	FISH20210129_c1_r1_Astatotilapia-burtonichipwa_su	1970-01-03 09:30:00	107.14302920356744	584.4998615035178	0.9792809262644728	0.0	0.6739360371351165	0.3561978363068649	Astatotilapia burtonichipwa	m	d
373	FISH20210129_c1_r1_Astatotilapia-burtonichipwa_su	1970-01-03 10:00:00	110.17961976825454	614.5002215820962	0.9578440062042987	0.0	0.6430036899798692	0.4086368504791551	Astatotilapia burtonichipwa	m	d
374	FISH20210129_c1_r1_Astatotilapia-burtonichipwa_su	1970-01-03 10:30:00	71.20114488540663	644.5005816852251	0.7284360977231178	0.0021605451221538975	0.5556446568910856	0.48173463763158547	Astatotilapia burtonichipwa	m	d
375	FISH20210129_c1_r1_Astatotilapia-burtonichipwa_su	1970-01-03 11:00:00	115.18465424649729	674.5000830978893	0.9919118054401418	0.0	0.6965488148414228	0.6727590751532565	Astatotilapia burtonichipwa	m	d
376	FISH20210129_c1_r1_Astatotilapia-burtonichipwa_su	1970-01-03 11:30:00	110.44422424386106	704.4995845105534	0.986316547559692	0.0	0.6977815709863763	0.5581638316489206	Astatotilapia burtonichipwa	m	d
377	FISH20210129_c1_r1_Astatotilapia-burtonichipwa_su	1970-01-03 12:00:00	55.30745959882127	734.4998892089519	0.574230002215821	0.15383337026368268	0.4176482808837328	0.5499679322425712	Astatotilapia burtonichipwa	m	d
378	FISH20210129_c1_r1_Astatotilapia-burtonichipwa_su	1970-01-03 12:30:00	106.77696215984852	764.5002492936679	0.9949033294554318	0.0	0.7239349537399269	0.38100860033857653	Astatotilapia burtonichipwa	m	d
379	FISH20210129_c1_r1_Astatotilapia-burtonichipwa_su	1970-01-03 13:00:00	113.90949678359988	794.4997507063321	0.9958451055343194	0.0	0.716525070019909	0.5270688528029515	Astatotilapia burtonichipwa	m	d
380	FISH20210129_c1_r1_Astatotilapia-burtonichipwa_su	1970-01-03 13:30:00	106.54552034791301	824.500055395524	0.9215045424329714	0.0	0.6708575792886372	0.832371074869313	Astatotilapia burtonichipwa	m	d
381	FISH20210129_c1_r1_Astatotilapia-burtonichipwa_su	1970-01-03 14:00:00	86.0561034345076	854.5004154894466	0.7820619356268351	0.05102210403855742	0.5113848960791042	0.5471105082027202	Astatotilapia burtonichipwa	m	d
382	FISH20210129_c1_r1_Astatotilapia-burtonichipwa_su	1970-01-03 14:30:00	98.42937032222478	884.4999169021107	0.9372333942717855	0.0	0.6701802864309396	0.5869280037000522	Astatotilapia burtonichipwa	m	d
383	FISH20210129_c1_r1_Astatotilapia-burtonichipwa_su	1970-01-03 15:00:00	81.87506084757118	914.5002215820962	0.8234544648792378	0.004708619543540882	0.761216631272853	0.603822290048749	Astatotilapia burtonichipwa	m	d
384	FISH20210129_c1_r1_Astatotilapia-burtonichipwa_su	1970-01-03 15:30:00	109.59097009325966	944.501052631579	0.9746260387811634	0.0	0.6923834846432196	0.5931502894986641	Astatotilapia burtonichipwa	m	d
385	FISH20210129_c1_r1_Astatotilapia-burtonichipwa_su	1970-01-03 16:00:00	98.70799044858789	974.5000830978893	0.9263198714752645	0.0	0.6834175718735243	0.5614287887149261	Astatotilapia burtonichipwa	m	d
386	FISH20210129_c1_r1_Astatotilapia-burtonichipwa_su	1970-01-03 16:30:00	105.88098558088495	1004.4995845105534	0.953575979170129	0.0	0.7010011374908188	0.5389114054378772	Astatotilapia burtonichipwa	m	d
387	FISH20210129_c1_r1_Astatotilapia-burtonichipwa_su	1970-01-03 17:00:00	94.75955516698896	1034.499944604476	0.896022601373809	0.009306448038998449	0.7206950058127098	0.648483459644009	Astatotilapia burtonichipwa	m	d
388	FISH20210129_c1_r1_Astatotilapia-burtonichipwa_su	1970-01-03 17:30:00	83.07377538473831	1064.500249293668	0.8148579026092737	0.012298487618414492	0.7204772307019505	0.6368691079179095	Astatotilapia burtonichipwa	m	d
389	FISH20210129_c1_r1_Astatotilapia-burtonichipwa_su	1970-01-03 18:00:00	90.96912196493629	1094.499750706332	0.8887596255055121	0.0	0.7138934834675593	0.8416393848641889	Astatotilapia burtonichipwa	m	d
390	FISH20210129_c1_r1_Astatotilapia-burtonichipwa_su	1970-01-03 18:30:00	99.7310677307531	1124.500110791048	0.9140261466873476	0.0	0.7134328231553833	0.832683869844714	Astatotilapia burtonichipwa	m	d
391	FISH20210129_c1_r1_Astatotilapia-burtonichipwa_su	1970-01-03 19:00:00	4.888823277429005	1154.5004154894466	0.08154672871309068	0.6928148025040164	0.47857283519864213	0.5313927394981813	Astatotilapia burtonichipwa	m	n
392	FISH20210129_c1_r1_Astatotilapia-burtonichipwa_su	1970-01-03 19:30:00	2.7156989421074345	1184.4999169021107	0.012464683397041714	0.9537975735416321	0.03221731452692792	0.4569032808290087	Astatotilapia burtonichipwa	m	n
393	FISH20210129_c1_r1_Astatotilapia-burtonichipwa_su	1970-01-03 20:00:00	3.209061064479412	1214.4994183147749	0.02659132458035566	0.8458257160268129	0.035455786868275316	0.3996608251681241	Astatotilapia burtonichipwa	m	n
394	FISH20210129_c1_r1_Astatotilapia-burtonichipwa_su	1970-01-03 20:30:00	11.431188650232235	1244.500304692261	0.1215999113622514	0.7177995678909755	0.09655910039155825	0.43137357758007366	Astatotilapia burtonichipwa	m	n
395	FISH20210129_c1_r1_Astatotilapia-burtonichipwa_su	1970-01-03 21:00:00	31.72996468304514	1274.5000830978893	0.37161376101047033	0.34119993352168854	0.259490082236646	0.49959949814869475	Astatotilapia burtonichipwa	m	n
396	FISH20210129_c1_r1_Astatotilapia-burtonichipwa_su	1970-01-03 21:30:00	15.80827695544059	1304.4995845105534	0.19926873857404023	0.572489058777907	0.14234425817846877	0.4538930500744373	Astatotilapia burtonichipwa	m	n
397	FISH20210129_c1_r1_Astatotilapia-burtonichipwa_su	1970-01-03 22:00:00	18.312308789218694	1334.499944604476	0.21831376024817195	0.6079658763571903	0.15752922214980042	0.48817644151587053	Astatotilapia burtonichipwa	m	n
398	FISH20210129_c1_r1_Astatotilapia-burtonichipwa_su	1970-01-03 22:30:00	32.2889456396765	1364.500304692261	0.3754916625117722	0.29588388454933245	0.2641155816832472	0.48912572249923203	Astatotilapia burtonichipwa	m	n
399	FISH20210129_c1_r1_Astatotilapia-burtonichipwa_su	1970-01-03 23:00:00	4.127689756854716	1394.499750706332	0.05152069137443909	0.7817295440695806	0.04300803036975557	0.4681363169527874	Astatotilapia burtonichipwa	m	n
400	FISH20210129_c1_r1_Astatotilapia-burtonichipwa_su	1970-01-03 23:30:00	5.5531127507311115	1424.500110791048	0.08636162198094394	0.6790937292266784	0.05410905397384476	0.4537838140273327	Astatotilapia burtonichipwa	m	n
401	FISH20210129_c1_r1_Astatotilapia-burtonichipwa_su	1970-01-04 00:00:00	28.714644568018244	14.500470888039445	0.37338651598249406	0.355215777519251	0.26057589465696596	0.46983896328471325	Astatotilapia burtonichipwa	m	n
402	FISH20210129_c1_r1_Astatotilapia-burtonichipwa_su	1970-01-04 00:30:00	5.834800197410082	44.49997230070356	0.08165752589884218	0.6313223644119439	0.06939931346182306	0.4835075946586125	Astatotilapia burtonichipwa	m	n
403	FISH20210129_c1_r1_Astatotilapia-burtonichipwa_su	1970-01-04 01:00:00	4.952709565361242	74.4994183147748	0.06176943105645116	0.7254999723007035	0.05021231409628262	0.4297427606861803	Astatotilapia burtonichipwa	m	n
404	FISH20210129_c1_r1_Astatotilapia-burtonichipwa_su	1970-01-04 01:30:00	5.338250730127128	104.50036009085369	0.04686720957287685	0.7376322641404909	0.041426825130906016	0.3812967467259605	Astatotilapia burtonichipwa	m	n
405	FISH20210129_c1_r1_Astatotilapia-burtonichipwa_su	1970-01-04 02:00:00	5.865595506843232	134.50013849648218	0.07052240873081823	0.6551437593485125	0.05042735768526562	0.4005861704018429	Astatotilapia burtonichipwa	m	n
406	FISH20210129_c1_r1_Astatotilapia-burtonichipwa_su	1970-01-04 02:30:00	8.34793757794938	164.4996399091463	0.12270788321976622	0.6066699905822392	0.1364694598071044	0.3806425659473505	Astatotilapia burtonichipwa	m	n
407	FISH20210129_c1_r1_Astatotilapia-burtonichipwa_su	1970-01-04 03:00:00	7.376015354607983	194.49994460447596	0.11644139153556393	0.5971083536450255	0.15393401220480304	0.4084958083683554	Astatotilapia burtonichipwa	m	n
408	FISH20210129_c1_r1_Astatotilapia-burtonichipwa_su	1970-01-04 03:30:00	15.46909939239892	224.5003046922608	0.2628109246025151	0.35732092404852916	0.3515613304881984	0.5112183815861718	Astatotilapia burtonichipwa	m	n
409	FISH20210129_c1_r1_Astatotilapia-burtonichipwa_su	1970-01-04 04:00:00	4.214830694056781	254.49980610492494	0.018780122984876184	0.9505290565619633	0.06048652904362713	0.49410282533934247	Astatotilapia burtonichipwa	m	n
410	FISH20210129_c1_r1_Astatotilapia-burtonichipwa_su	1970-01-04 04:30:00	4.33699928266379	284.50016618657213	0.05007755373365832	0.7829049412807445	0.05867849731757153	0.43698703633723884	Astatotilapia burtonichipwa	m	n
411	FISH20210129_c1_r1_Astatotilapia-burtonichipwa_su	1970-01-04 05:00:00	5.780296808633191	314.50047088803944	0.0769486455044042	0.7265525455653427	0.10889329381837154	0.42822762582392904	Astatotilapia burtonichipwa	m	n
412	FISH20210129_c1_r1_Astatotilapia-burtonichipwa_su	1970-01-04 05:30:00	6.670432208292711	344.4999723007036	0.11545066755304416	0.42884050745111074	0.4835803018778405	0.4577172737808517	Astatotilapia burtonichipwa	m	n
413	FISH20210129_c1_r1_Astatotilapia-burtonichipwa_su	1970-01-04 06:00:00	4.057730779571799	374.4994737133677	0.06298820009971746	0.6330397207910919	0.6419065284208836	0.5675759030109534	Astatotilapia burtonichipwa	m	n
414	FISH20210129_c1_r1_Astatotilapia-burtonichipwa_su	1970-01-04 06:30:00	20.592061284403936	404.49983381342787	0.25570573897629073	0.562264569022823	0.21347372796511446	0.44046435436794384	Astatotilapia burtonichipwa	m	n
415	FISH20210129_c1_r1_Astatotilapia-burtonichipwa_su	1970-01-04 07:00:00	92.43131132881005	434.5001384964822	0.9530219932413717	0.0	0.7111434363922392	0.41322843182348246	Astatotilapia burtonichipwa	m	d
416	FISH20210129_c1_r1_Astatotilapia-burtonichipwa_su	1970-01-04 07:30:00	101.54283895307827	464.4996399091463	0.963215334330508	0.0	0.6885992561107037	0.3923658137995381	Astatotilapia burtonichipwa	m	d
417	FISH20210129_c1_r1_Astatotilapia-burtonichipwa_su	1970-01-04 08:00:00	113.524715085057	494.5	0.9903057832927099	0.0	0.7255759112765842	0.7501717705297575	Astatotilapia burtonichipwa	m	d
418	FISH20210129_c1_r1_Astatotilapia-burtonichipwa_su	1970-01-04 08:30:00	101.96582049387884	524.500997229917	0.9766759002770083	0.0	0.726812078730569	0.5368065166960613	Astatotilapia burtonichipwa	m	d
419	FISH20210129_c1_r1_Astatotilapia-burtonichipwa_su	1970-01-04 09:00:00	103.58819028135623	554.4998061049249	0.9649880893025318	0.0	0.7136927124970744	0.6388288182369948	Astatotilapia burtonichipwa	m	d
420	FISH20210129_c1_r1_Astatotilapia-burtonichipwa_su	1970-01-04 09:30:00	74.6419147053267	584.5008032795967	0.818237216774694	0.0	0.786565519754045	0.4754267326101157	Astatotilapia burtonichipwa	m	d
421	FISH20210129_c1_r1_Astatotilapia-burtonichipwa_su	1970-01-04 10:00:00	97.47776067466808	614.5005262866323	0.9498088748545787	0.0	0.6998850342161527	0.7345949126229957	Astatotilapia burtonichipwa	m	d
422	FISH20210129_c1_r1_Astatotilapia-burtonichipwa_su	1970-01-04 10:30:00	97.89832233496217	644.5000276992964	0.9506952523405906	0.0	0.694352461875596	0.579546719104878	Astatotilapia burtonichipwa	m	d
423	FISH20210129_c1_r1_Astatotilapia-burtonichipwa_su	1970-01-04 11:00:00	83.61523372858595	674.4994737133677	0.8641072516758075	0.013960445404686722	0.7382461499107336	0.49553209294252554	Astatotilapia burtonichipwa	m	d
424	FISH20210129_c1_r1_Astatotilapia-burtonichipwa_su	1970-01-04 11:30:00	74.02466651941975	704.5005262866323	0.7330341809318043	0.047864384244640186	0.7462397576622106	0.763453081439253	Astatotilapia burtonichipwa	m	d
425	FISH20210129_c1_r1_Astatotilapia-burtonichipwa_su	1970-01-04 12:00:00	86.21999979077418	734.5001938950751	0.9243255221317379	0.0	0.7648774466757093	0.4701582286690332	Astatotilapia burtonichipwa	m	d
426	FISH20210129_c1_r1_Astatotilapia-burtonichipwa_su	1970-01-04 12:30:00	101.27721991479426	764.5003324099723	0.9483102493074792	0.0	0.7206306003194671	0.8391890373544837	Astatotilapia burtonichipwa	m	d
427	FISH20210129_c1_r1_Astatotilapia-burtonichipwa_su	1970-01-04 13:00:00	26.267237305792683	794.5	0.3684356304010636	0.09212275648127631	0.2439044292877321	0.3644601282482152	Astatotilapia burtonichipwa	m	d
428	FISH20210129_c1_r1_Astatotilapia-burtonichipwa_su	1970-01-04 13:30:00	90.86222762536684	824.5003600908537	0.9079829372333943	0.0	0.7643117401030523	0.5825219018417148	Astatotilapia burtonichipwa	m	d
429	FISH20210129_c1_r1_Astatotilapia-burtonichipwa_su	1970-01-04 14:00:00	35.634014183185016	854.4998615035178	0.565453437482688	0.010359536867763558	0.5535526232042499	0.5282221625678896	Astatotilapia burtonichipwa	m	d
430	FISH20210129_c1_r1_Astatotilapia-burtonichipwa_su	1970-01-04 14:30:00	62.964214001962695	884.5029366134752	0.7280031028368794	0.0	0.5783470750307851	0.5025708771013826	Astatotilapia burtonichipwa	m	d
431	FISH20210129_c1_r1_Astatotilapia-burtonichipwa_su	1970-01-04 15:00:00	82.92029427605671	914.5005262866323	0.8801174450168966	0.0	0.7156166611470258	0.8108448907121163	Astatotilapia burtonichipwa	m	d
432	FISH20210129_c1_r1_Astatotilapia-burtonichipwa_su	1970-01-04 15:30:00	64.29185436252583	944.5007202216067	0.7517451523545706	0.0	0.6868997751132989	0.6288824179599579	Astatotilapia burtonichipwa	m	d
433	FISH20210129_c1_r1_Astatotilapia-burtonichipwa_su	1970-01-04 16:00:00	69.09165841362442	974.4994737133677	0.7500415489446568	0.0006093845216331506	0.7943426615488103	0.5002193946929833	Astatotilapia burtonichipwa	m	d
434	FISH20210129_c1_r1_Astatotilapia-burtonichipwa_su	1970-01-04 16:30:00	41.81245021423953	1004.5005262866323	0.5755913799789485	0.007368012852473547	0.8169738936350434	0.3870254347918222	Astatotilapia burtonichipwa	m	d
435	FISH20210129_c1_r1_Astatotilapia-burtonichipwa_su	1970-01-04 17:00:00	79.87488896165918	1034.5001384964821	0.8101490222148358	0.003545509944047421	0.7514921420118515	0.7241525346383412	Astatotilapia burtonichipwa	m	d
436	FISH20210129_c1_r1_Astatotilapia-burtonichipwa_su	1970-01-04 17:30:00	85.7504183071748	1064.4996399091463	0.8253836352556645	0.0	0.7517517290224612	0.6293529630075446	Astatotilapia burtonichipwa	m	d
437	FISH20210129_c1_r1_Astatotilapia-burtonichipwa_su	1970-01-04 18:00:00	93.34526782530128	1094.5	0.8889319742964769	0.0	0.711811223076265	0.5698800333307297	Astatotilapia burtonichipwa	m	d
438	FISH20210129_c1_r1_Astatotilapia-burtonichipwa_su	1970-01-04 18:30:00	74.52616478325089	1124.5003600908537	0.8064373164921611	0.0	0.6007859806784164	0.5742976174497416	Astatotilapia burtonichipwa	m	d
439	FISH20210129_c1_r1_Astatotilapia-burtonichipwa_su	1970-01-04 19:00:00	16.302839759553237	1154.499806104925	0.34984211401030413	0.10342917289900837	0.2177963632643381	0.4063992556327561	Astatotilapia burtonichipwa	m	n
440	FISH20210129_c1_r1_Astatotilapia-burtonichipwa_su	1970-01-04 19:30:00	4.791984062040144	1184.5009140767825	0.05318264916071132	0.7938064373164921	0.03615947030857624	0.39317513759999556	Astatotilapia burtonichipwa	m	n
441	FISH20210129_c1_r1_Astatotilapia-burtonichipwa_su	1970-01-04 20:00:00	5.975629531487076	1214.5005262866323	0.09849869813306741	0.6430114675087253	0.09360554665269075	0.4064434336514264	Astatotilapia burtonichipwa	m	n
442	FISH20210129_c1_r1_Astatotilapia-burtonichipwa_su	1970-01-04 20:30:00	11.154285257363151	1244.5000276992964	0.24286743116724835	0.203811423189851	0.43458263225808036	0.3972094651882123	Astatotilapia burtonichipwa	m	n
443	FISH20210129_c1_r1_Astatotilapia-burtonichipwa_su	1970-01-04 21:00:00	6.120395552072669	1274.4994737133677	0.09777851642568279	0.5834579801673038	0.21218388936132798	0.38930811598266235	Astatotilapia burtonichipwa	m	n
444	FISH20210129_c1_r1_Astatotilapia-burtonichipwa_su	1970-01-04 21:30:00	6.985434927692783	1304.5005816852251	0.11594925488892582	0.701235388621129	0.1635252025182582	0.4065556185774534	Astatotilapia burtonichipwa	m	n
445	FISH20210129_c1_r1_Astatotilapia-burtonichipwa_su	1970-01-04 22:00:00	7.908834228147025	1334.500193895075	0.14370394991967203	0.5426846158107584	0.2578466445638492	0.40089114021073086	Astatotilapia burtonichipwa	m	n
446	FISH20210129_c1_r1_Astatotilapia-burtonichipwa_su	1970-01-04 22:30:00	6.121424555381788	1364.5003878116343	0.10897506925207756	0.4390581717451524	0.5219168914436968	0.4050304586246221	Astatotilapia burtonichipwa	m	n
447	FISH20210129_c1_r1_Astatotilapia-burtonichipwa_su	1970-01-04 23:00:00	4.386903047978551	1394.5	0.08519831597606914	0.5824839352980279	0.8219391000990915	0.4686451798668251	Astatotilapia burtonichipwa	m	n
448	FISH20210129_c1_r1_Astatotilapia-burtonichipwa_su	1970-01-04 23:30:00	11.3691802559958	1424.5003600908537	0.18807822281314054	0.36745886654478976	0.40368752443905914	0.3778029162307809	Astatotilapia burtonichipwa	m	n
449	FISH20210129_c1_r1_Astatotilapia-burtonichipwa_su	1970-01-05 00:00:00	5.116638763734679	14.49986150351781	0.08398426679962329	0.6188022824220265	0.4673726954488592	0.4615224021806834	Astatotilapia burtonichipwa	m	n
450	FISH20210129_c1_r1_Astatotilapia-burtonichipwa_su	1970-01-05 00:30:00	3.037552022586448	44.50022158209617	0.05883004653224019	0.6831376024817195	0.8287495087185196	0.3044559093813599	Astatotilapia burtonichipwa	m	n
451	FISH20210129_c1_r1_Astatotilapia-burtonichipwa_su	1970-01-05 01:00:00	3.782111206488108	74.50052628663232	0.07462190460362307	0.6074455708824996	0.8075995022351308	0.3326095191853541	Astatotilapia burtonichipwa	m	n
452	FISH20210129_c1_r1_Astatotilapia-burtonichipwa_su	1970-01-05 01:30:00	3.0136511107834867	104.50002769929644	0.06553653537200155	0.7569663730541244	0.8508879669476727	0.2962872464839521	Astatotilapia burtonichipwa	m	n
453	FISH20210129_c1_r1_Astatotilapia-burtonichipwa_su	1970-01-05 02:00:00	4.091060981831048	134.49952911196056	0.08487064428563515	0.61121267519805	0.8269665720893895	0.3974448643641648	Astatotilapia burtonichipwa	m	n
454	FISH20210129_c1_r1_Astatotilapia-burtonichipwa_su	1970-01-05 02:30:00	1.3706325375076522	164.4998892089519	0.02847329935741192	0.8519277642366497	0.9356320050414897	0.5580433689624094	Astatotilapia burtonichipwa	m	n
455	FISH20210129_c1_r1_Astatotilapia-burtonichipwa_su	1970-01-05 03:00:00	4.230712769183014	194.50019389507506	0.08492604287851088	0.7148634424685613	0.7276202911867977	0.4956041583613053	Astatotilapia burtonichipwa	m	n
456	FISH20210129_c1_r1_Astatotilapia-burtonichipwa_su	1970-01-05 03:30:00	4.81463067519508	224.4996953077392	0.06935903828042768	0.6134840175059554	0.20603087640928094	0.30504194704972426	Astatotilapia burtonichipwa	m	n
457	FISH20210129_c1_r1_Astatotilapia-burtonichipwa_su	1970-01-05 04:00:00	4.47309601666238	254.50005539552404	0.06880124085973853	0.6384334145801019	0.17488593374208064	0.31506714958833765	Astatotilapia burtonichipwa	m	n
458	FISH20210129_c1_r1_Astatotilapia-burtonichipwa_su	1970-01-05 04:30:00	4.999199518681695	284.5004154894466	0.06742008752977674	0.6052850257603457	0.08374674027805622	0.32210035271918735	Astatotilapia burtonichipwa	m	n
459	FISH20210129_c1_r1_Astatotilapia-burtonichipwa_su	1970-01-05 05:00:00	9.342075964303687	314.4998615035178	0.13544955958118665	0.48252174394770375	0.419751256274305	0.4024517929549111	Astatotilapia burtonichipwa	m	n
460	FISH20210129_c1_r1_Astatotilapia-burtonichipwa_su	1970-01-05 05:30:00	7.852990150546357	344.5002215820962	0.11583204077110569	0.456015953910924	0.0508784840549906	0.37937724551697694	Astatotilapia burtonichipwa	m	n
461	FISH20210129_c1_r1_Astatotilapia-burtonichipwa_su	1970-01-05 06:00:00	53.27622719257907	374.5005816852252	0.6489391169464296	0.09572876848928037	0.37616302606254537	0.3481619034300278	Astatotilapia burtonichipwa	m	n
462	FISH20210129_c1_r1_Astatotilapia-burtonichipwa_su	1970-01-05 06:30:00	16.403890531936614	404.50008309788933	0.2226469447676029	0.4081214337155836	0.14993422933481573	0.3906157559149167	Astatotilapia burtonichipwa	m	n
463	FISH20210129_c1_r1_Astatotilapia-burtonichipwa_su	1970-01-05 07:00:00	84.57988917376579	434.4987811634349	0.8900831024930748	0.0	0.7527167281039533	0.5351363673849867	Astatotilapia burtonichipwa	m	d
464	FISH20210129_c1_r1_Astatotilapia-burtonichipwa_su	1970-01-05 07:30:00	16.000149899946436	464.4998892089519	0.27531575448703743	0.049966762685575004	0.8102028897933693	0.4787277721497944	Astatotilapia burtonichipwa	m	d
465	FISH20210129_c1_r1_Astatotilapia-burtonichipwa_su	1970-01-05 08:00:00	17.577444724817358	494.50024929366793	0.333831920669215	0.01506841726220154	0.7730399558948081	0.546540984429891	Astatotilapia burtonichipwa	m	d
466	FISH20210129_c1_r1_Astatotilapia-burtonichipwa_su	1970-01-05 08:30:00	17.949463810972542	524.4997507063321	0.30917954683951027	0.05578638302587114	0.7866539613835425	0.4709354113467675	Astatotilapia burtonichipwa	m	d
467	FISH20210129_c1_r1_Astatotilapia-burtonichipwa_su	1970-01-05 09:00:00	42.78938998336898	554.5001107910481	0.5045424329714159	0.019831597606913363	0.7845887545019545	0.6001095828557931	Astatotilapia burtonichipwa	m	d
468	FISH20210129_c1_r1_Astatotilapia-burtonichipwa_su	1970-01-05 09:30:00	13.30984814221636	584.5004154894466	0.22935017450556755	0.0649271508503684	0.8087668268618817	0.45330526324860443	Astatotilapia burtonichipwa	m	d
469	FISH20210129_c1_r1_Astatotilapia-burtonichipwa_su	1970-01-05 10:00:00	43.373972730747425	614.4999169021107	0.5242368843831366	0.07113179325245139	0.7642083219057612	0.4516905667132784	Astatotilapia burtonichipwa	m	d
470	FISH20210129_c1_r1_Astatotilapia-burtonichipwa_su	1970-01-05 10:30:00	61.15317138697225	644.4994183147749	0.6242867431167248	0.014514431333444131	0.7588193756818672	0.6068756567499564	Astatotilapia burtonichipwa	m	d
471	FISH20210129_c1_r1_Astatotilapia-burtonichipwa_su	1970-01-05 11:00:00	31.778352373280903	674.4997784179038	0.4177376467981387	0.11976512297806337	0.8318455524268012	0.5794562757245079	Astatotilapia burtonichipwa	m	d
472	FISH20210129_c1_r1_Astatotilapia-burtonichipwa_su	1970-01-05 11:30:00	35.57946071472036	704.5000830978893	0.534651819843776	0.0	0.7747553035443145	0.43159818109442716	Astatotilapia burtonichipwa	m	d
473	FISH20210129_c1_r1_Astatotilapia-burtonichipwa_su	1970-01-05 12:00:00	74.12292131872626	734.4995845105534	0.805606337599025	0.0	0.7841536894451835	0.5817787144839802	Astatotilapia burtonichipwa	m	d
474	FISH20210129_c1_r1_Astatotilapia-burtonichipwa_su	1970-01-05 12:30:00	84.26119028951261	764.499944604476	0.8199091513405716	0.0	0.7657149172014301	0.6743482373072679	Astatotilapia burtonichipwa	m	d
475	FISH20210129_c1_r1_Astatotilapia-burtonichipwa_su	1970-01-05 13:00:00	88.07601824972312	794.5002492936679	0.8829981718464351	0.0	0.7159204040386059	0.5286030496660216	Astatotilapia burtonichipwa	m	d
476	FISH20210129_c1_r1_Astatotilapia-burtonichipwa_su	1970-01-05 13:30:00	13.636938734168258	824.4997507063321	0.2808154672871309	0.018281535648994516	0.664589155877544	0.4683635956819253	Astatotilapia burtonichipwa	m	d
477	FISH20210129_c1_r1_Astatotilapia-burtonichipwa_su	1970-01-05 14:00:00	15.2579962958056	854.4993629161819	0.2502354440197219	0.15816298266024043	0.7345299820538694	0.5174120146552107	Astatotilapia burtonichipwa	m	d
478	FISH20210129_c1_r1_Astatotilapia-burtonichipwa_su	1970-01-05 14:30:00	60.623912799737674	884.5004154894466	0.6194116669436597	0.0	0.7555854519251504	0.6644871372571698	Astatotilapia burtonichipwa	m	d
479	FISH20210129_c1_r1_Astatotilapia-burtonichipwa_su	1970-01-05 15:00:00	75.41630715119553	914.4991689750692	0.8189473684210526	0.0	0.7597686549734785	0.6308824004837451	Astatotilapia burtonichipwa	m	d
480	FISH20210129_c1_r1_Astatotilapia-burtonichipwa_su	1970-01-05 15:30:00	7.474954638313039	944.4994183147749	0.12713977064982548	0.4010858124203645	0.8949359929153268	0.5230782549847293	Astatotilapia burtonichipwa	m	d
481	FISH20210129_c1_r1_Astatotilapia-burtonichipwa_su	1970-01-05 16:00:00	11.665618596188066	974.4997784179038	0.20280301351650787	0.12513848881010414	0.8203901382190301	0.4973465838539847	Astatotilapia burtonichipwa	m	d
482	FISH20210129_c1_r1_Astatotilapia-burtonichipwa_su	1970-01-05 16:30:00	14.290958860530605	1004.5000830978893	0.25322696803501193	0.0716857791812088	0.7360358637585571	0.503516061370771	Astatotilapia burtonichipwa	m	d
483	FISH20210129_c1_r1_Astatotilapia-burtonichipwa_su	1970-01-05 17:00:00	13.589154281587732	1034.4995845105534	0.27056672760511885	0.014348235554816907	0.5766621816121644	0.5437465444628675	Astatotilapia burtonichipwa	m	d
484	FISH20210129_c1_r1_Astatotilapia-burtonichipwa_su	1970-01-05 17:30:00	13.488377170665766	1064.499944604476	0.2768114336361622	0.0	0.3992836840952786	0.5438540382152751	Astatotilapia burtonichipwa	m	d
485	FISH20210129_c1_r1_Astatotilapia-burtonichipwa_su	1970-01-05 18:00:00	24.93498127116906	1094.500249293668	0.40019943493435267	0.0	0.456507080888191	0.5938257803192776	Astatotilapia burtonichipwa	m	d
486	FISH20210129_c1_r1_Astatotilapia-burtonichipwa_su	1970-01-05 18:30:00	67.3775811626134	1124.499750706332	0.7086034014736026	0.0017727549720237105	0.7452015407098853	0.6385056163576996	Astatotilapia burtonichipwa	m	d
487	FISH20210129_c1_r1_Astatotilapia-burtonichipwa_su	1970-01-05 19:00:00	12.41978888660373	1154.499362916182	0.24286743116724835	0.48628884826325414	0.18275874276739495	0.36275369974343646	Astatotilapia burtonichipwa	m	n
488	FISH20210129_c1_r1_Astatotilapia-burtonichipwa_su	1970-01-05 19:30:00	3.9238308392112504	1184.5004154894466	0.04055176998504238	0.8519195612431444	0.03251395983885548	0.48283959198661863	Astatotilapia burtonichipwa	m	n
489	FISH20210129_c1_r1_Astatotilapia-burtonichipwa_su	1970-01-05 20:00:00	4.111107066436632	1214.4985317746136	0.05917225331043271	0.688403789683639	0.02688027280157711	0.43754415585005435	Astatotilapia burtonichipwa	m	n
490	FISH20210129_c1_r1_Astatotilapia-burtonichipwa_su	1970-01-05 20:30:00	6.234644655246653	1244.5002215820962	0.11328384666518945	0.6203744737425216	0.23730415458343823	0.38873459305050134	Astatotilapia burtonichipwa	m	n
491	FISH20210129_c1_r1_Astatotilapia-burtonichipwa_su	1970-01-05 21:00:00	4.971692336932367	1274.4991966313924	0.08831514211313646	0.6170979001606737	0.14619787485013006	0.430034927187176	Astatotilapia burtonichipwa	m	n
492	FISH20210129_c1_r1_Astatotilapia-burtonichipwa_su	1970-01-05 21:30:00	4.731964515111994	1304.5000830978893	0.08138053293446347	0.6559193396487729	0.15560442262159976	0.36821462991350623	Astatotilapia burtonichipwa	m	n
493	FISH20210129_c1_r1_Astatotilapia-burtonichipwa_su	1970-01-05 22:00:00	6.6126811993853245	1334.498947368421	0.11457063711911357	0.4265373961218837	0.259712315749041	0.3431791560961317	Astatotilapia burtonichipwa	m	n
494	FISH20210129_c1_r1_Astatotilapia-burtonichipwa_su	1970-01-05 22:30:00	5.795191373797137	1364.499889208952	0.09583425659206736	0.5113006869044981	0.44236415157509484	0.3103986723724386	Astatotilapia burtonichipwa	m	n
495	FISH20210129_c1_r1_Astatotilapia-burtonichipwa_su	1970-01-05 23:00:00	8.343805515117994	1394.4996121883657	0.1588365650969529	0.363213296398892	0.4789042198273068	0.4118184142417574	Astatotilapia burtonichipwa	m	n
496	FISH20210129_c1_r1_Astatotilapia-burtonichipwa_su	1970-01-05 23:30:00	4.7060675525659095	1424.499750706332	0.0603290676416819	0.676416819012797	0.4729371015067617	0.4145116384044007	Astatotilapia burtonichipwa	m	n
497	FISH20210129_c1_r1_Astatotilapia-burtonichipwa_su	1970-01-06 00:00:00	7.810550668802254	14.500055395524042	0.15361178816751606	0.3664967870596056	0.5590725318083972	0.44850111157515626	Astatotilapia burtonichipwa	m	n
498	FISH20210129_c1_r1_Astatotilapia-burtonichipwa_su	1970-01-06 00:30:00	7.868066619575607	44.50041548944657	0.1090244307794582	0.5953686776355881	0.1583150659506079	0.390628301087244	Astatotilapia burtonichipwa	m	n
499	FISH20210129_c1_r1_Astatotilapia-burtonichipwa_su	1970-01-06 01:00:00	4.932969728885957	74.49991690211068	0.060162871863054676	0.7191291341199934	0.4062743416287961	0.4977628101857986	Astatotilapia burtonichipwa	m	n
500	FISH20210129_c1_r1_Astatotilapia-burtonichipwa_su	1970-01-06 01:30:00	3.749425801105935	104.50022158209617	0.03994017283403501	0.8117106137824064	0.4666662467059133	0.5399391929387951	Astatotilapia burtonichipwa	m	n
501	FISH20210129_c1_r1_Astatotilapia-burtonichipwa_su	1970-01-06 02:00:00	2.5811696765268852	134.5005816852252	0.04021937842778794	0.8354661791590493	0.6330755479102425	0.7235372079264573	Astatotilapia burtonichipwa	m	n
502	FISH20210129_c1_r1_Astatotilapia-burtonichipwa_su	1970-01-06 02:30:00	2.6054540535827044	164.5000830978893	0.03069082045316049	0.8070467010137943	0.7255546985361936	0.3718055145796463	Astatotilapia burtonichipwa	m	n
503	FISH20210129_c1_r1_Astatotilapia-burtonichipwa_su	1970-01-06 03:00:00	3.9729271792077077	194.4983101556873	0.06992077123386337	0.6200343509335697	0.706820413796281	0.4404721721480625	Astatotilapia burtonichipwa	m	n
504	FISH20210129_c1_r1_Astatotilapia-burtonichipwa_su	1970-01-06 03:30:00	10.579460588814912	224.49994460447596	0.1576002658985154	0.4767338799025039	0.4407044438012638	0.3119765183135872	Astatotilapia burtonichipwa	m	n
505	FISH20210129_c1_r1_Astatotilapia-burtonichipwa_su	1970-01-06 04:00:00	10.211980298006173	254.50024929366793	0.13600354550994403	0.5058445515483907	0.22059040342711403	0.4387703444116061	Astatotilapia burtonichipwa	m	n
506	FISH20210129_c1_r1_Astatotilapia-burtonichipwa_su	1970-01-06 04:30:00	4.843658196806408	284.49975070633207	0.0661459198936347	0.6811256994072351	0.5277366197234816	0.44781236063617413	Astatotilapia burtonichipwa	m	n
507	FISH20210129_c1_r1_Astatotilapia-burtonichipwa_su	1970-01-06 05:00:00	6.014056329697372	314.49952911196056	0.06758628330840397	0.7032297379646557	0.14101493457102338	0.4503734631192459	Astatotilapia burtonichipwa	m	n
508	FISH20210129_c1_r1_Astatotilapia-burtonichipwa_su	1970-01-06 05:30:00	37.41961830638482	344.5004154894466	0.537421749487563	0.14497811755581408	0.40808660943223796	0.3965430833968615	Astatotilapia burtonichipwa	m	n
509	FISH20210129_c1_r1_Astatotilapia-burtonichipwa_su	1970-01-06 06:00:00	26.03491848044136	374.49991690211067	0.3779292005983048	0.33682344468450504	0.33051023541799923	0.4683094514329169	Astatotilapia burtonichipwa	m	n
510	FISH20210129_c1_r1_Astatotilapia-burtonichipwa_su	1970-01-06 06:30:00	41.13004843929909	404.4994183147748	0.5262312337266634	0.1712370505789153	0.4024591152319012	0.46293831916228434	Astatotilapia burtonichipwa	m	n
511	FISH20210129_c1_r1_Astatotilapia-burtonichipwa_su	1970-01-06 07:00:00	96.64821437630481	434.4997784179038	0.9245512962552626	0.0017726567693330379	0.7109428093554673	0.6248275411891803	Astatotilapia burtonichipwa	m	d
512	FISH20210129_c1_r1_Astatotilapia-burtonichipwa_su	1970-01-06 07:30:00	81.37015898188946	464.50008309788933	0.8198437759680904	0.0	0.688623710022652	0.606761553533201	Astatotilapia burtonichipwa	m	d
513	FISH20210129_c1_r1_Astatotilapia-burtonichipwa_su	1970-01-06 08:00:00	59.68204026575416	494.4995845105534	0.7512603179879231	0.0	0.6849566465092378	0.525225098922402	Astatotilapia burtonichipwa	m	d
514	FISH20210129_c1_r1_Astatotilapia-burtonichipwa_su	1970-01-06 08:30:00	84.69101536005681	524.499944604476	0.8786284068247285	0.0	0.708958434757015	0.635477891302211	Astatotilapia burtonichipwa	m	d
515	FISH20210129_c1_r1_Astatotilapia-burtonichipwa_su	1970-01-06 09:00:00	70.72985675289307	554.5002492936679	0.7736967481025981	0.0	0.7002634581803453	0.5293039603823428	Astatotilapia burtonichipwa	m	d
516	FISH20210129_c1_r1_Astatotilapia-burtonichipwa_su	1970-01-06 09:30:00	70.48394789667573	584.4997507063321	0.7564677857182428	0.007201817073846324	0.7147577726854201	0.557726443968753	Astatotilapia burtonichipwa	m	d
517	FISH20210129_c1_r1_Astatotilapia-burtonichipwa_su	1970-01-06 10:00:00	18.4043354393377	614.4990581717451	0.3502493074792244	0.04770083102493075	0.6233484764542881	0.5342927295033333	Astatotilapia burtonichipwa	m	d
518	FISH20210129_c1_r1_Astatotilapia-burtonichipwa_su	1970-01-06 10:30:00	23.401050683577527	644.5004154894466	0.5004154894465681	0.0	0.37503491931012745	0.4846640264074807	Astatotilapia burtonichipwa	m	d
519	FISH20210129_c1_r1_Astatotilapia-burtonichipwa_su	1970-01-06 11:00:00	21.25155376375367	674.4993905817174	0.44642659279778396	0.0	0.667029415901127	0.2942268926896543	Astatotilapia burtonichipwa	m	d
520	FISH20210129_c1_r1_Astatotilapia-burtonichipwa_su	1970-01-06 11:30:00	15.175232303524348	704.5002215820962	0.32650121870152893	0.02808553068912032	0.5624294571921473	0.4636694246754829	Astatotilapia burtonichipwa	m	d
521	FISH20210129_c1_r1_Astatotilapia-burtonichipwa_su	1970-01-06 12:00:00	13.109614838110932	734.5005816852251	0.27726995734308346	0.0358428895906044	0.3817233167824981	0.5573120647144444	Astatotilapia burtonichipwa	m	d
522	FISH20210129_c1_r1_Astatotilapia-burtonichipwa_su	1970-01-06 12:30:00	12.435369180117329	764.5000830978893	0.2546119328569054	0.00033239155725444574	0.385381055379583	0.4056452942447966	Astatotilapia burtonichipwa	m	d
523	FISH20210129_c1_r1_Astatotilapia-burtonichipwa_su	1970-01-06 13:00:00	13.13140066848682	794.4995845105534	0.2640850922386571	0.03373774306132624	0.4903905681671589	0.49514546238340834	Astatotilapia burtonichipwa	m	d
524	FISH20210129_c1_r1_Astatotilapia-burtonichipwa_su	1970-01-06 13:30:00	13.744397293312124	824.4998892089519	0.28218479946820296	0.0625969421670729	0.3990455391642307	0.49592038053505305	Astatotilapia burtonichipwa	m	d
525	FISH20210129_c1_r1_Astatotilapia-burtonichipwa_su	1970-01-06 14:00:00	8.074884672127347	854.5002492936679	0.13916126530386128	0.33931638136391334	0.7598979758514348	0.43224284495008963	Astatotilapia burtonichipwa	m	d
526	FISH20210129_c1_r1_Astatotilapia-burtonichipwa_su	1970-01-06 14:30:00	11.825772942918812	884.4997507063321	0.21827045593041935	0.20120768932469116	0.6040512483054117	0.5194416441877248	Astatotilapia burtonichipwa	m	d
527	FISH20210129_c1_r1_Astatotilapia-burtonichipwa_su	1970-01-06 15:00:00	16.967362691826445	914.500055395524	0.3335364502548194	0.01207622424108132	0.5054768786360838	0.6030762499961111	Astatotilapia burtonichipwa	m	d
528	FISH20210129_c1_r1_Astatotilapia-burtonichipwa_su	1970-01-06 15:30:00	14.59338942364752	944.5004154894466	0.29544069580632654	0.11528447177441693	0.4904917332763945	0.4760248212340686	Astatotilapia burtonichipwa	m	d
529	FISH20210129_c1_r1_Astatotilapia-burtonichipwa_su	1970-01-06 16:00:00	18.16525772176211	974.4999169021107	0.3208132513434159	0.041825937621184424	0.6306927883836944	0.49243967224608054	Astatotilapia burtonichipwa	m	d
530	FISH20210129_c1_r1_Astatotilapia-burtonichipwa_su	1970-01-06 16:30:00	14.725585136679646	1004.5002215820962	0.27753157544870377	0.14973410148460004	0.6124244477834625	0.510732410977511	Astatotilapia burtonichipwa	m	d
531	FISH20210129_c1_r1_Astatotilapia-burtonichipwa_su	1970-01-06 17:00:00	27.568038889629463	1034.5005816852251	0.4418037781840341	0.026702121766107142	0.6519676164896825	0.4862384011277758	Astatotilapia burtonichipwa	m	d
532	FISH20210129_c1_r1_Astatotilapia-burtonichipwa_su	1970-01-06 17:30:00	40.27855446189169	1064.5000830978893	0.5908813916126531	0.005983048030580023	0.6982342648788694	0.5818757896936191	Astatotilapia burtonichipwa	m	d
533	FISH20210129_c1_r1_Astatotilapia-burtonichipwa_su	1970-01-06 18:00:00	20.334038470951146	1094.4990581717452	0.5093074792243767	0.018725761772853185	0.49596599065854924	0.5020451429174118	Astatotilapia burtonichipwa	m	d
534	FISH20210129_c1_r1_Astatotilapia-burtonichipwa_su	1970-01-06 18:30:00	40.927857894752805	1124.499889208952	0.7175382229115888	0.0	0.5930709926212997	0.4884746399019612	Astatotilapia burtonichipwa	m	d
535	FISH20210129_c1_r1_Astatotilapia-burtonichipwa_su	1970-01-06 19:00:00	20.147331640771274	1154.500249293668	0.5133233615866157	0.07816741454767048	0.5460658964362858	0.38679618324115794	Astatotilapia burtonichipwa	m	n
536	FISH20210129_c1_r1_Astatotilapia-burtonichipwa_su	1970-01-06 19:30:00	10.606467007494176	1184.499695307739	0.2699573430834857	0.24192565508836075	0.6344183223106932	0.4254697720439183	Astatotilapia burtonichipwa	m	n
537	FISH20210129_c1_r1_Astatotilapia-burtonichipwa_su	1970-01-06 20:00:00	18.56185531192008	1214.500055395524	0.43197429647684465	0.13920895191668514	0.6784468256438678	0.4710531987614203	Astatotilapia burtonichipwa	m	n
538	FISH20210129_c1_r1_Astatotilapia-burtonichipwa_su	1970-01-06 20:30:00	6.700743726953595	1244.5004154894466	0.16386903772644174	0.5229073181541188	0.8477989867218324	0.44388769565316955	Astatotilapia burtonichipwa	m	n
539	FISH20210129_c1_r1_Astatotilapia-burtonichipwa_su	1970-01-06 21:00:00	5.980436505550709	1274.4998615035179	0.13301202149465405	0.5392499030524625	0.8741866275204968	0.5022024322642623	Astatotilapia burtonichipwa	m	n
540	FISH20210129_c1_r1_Astatotilapia-burtonichipwa_su	1970-01-06 21:30:00	10.670949840445152	1304.5002215820962	0.2421892311101263	0.2613006869044981	0.5684591369328447	0.5186999529419655	Astatotilapia burtonichipwa	m	n
541	FISH20210129_c1_r1_Astatotilapia-burtonichipwa_su	1970-01-06 22:00:00	21.94420149597276	1334.5005816852251	0.4766494931028752	0.004819677580189463	0.603745591869261	0.47933959992446135	Astatotilapia burtonichipwa	m	n
542	FISH20210129_c1_r1_Astatotilapia-burtonichipwa_su	1970-01-06 22:30:00	11.079044480097442	1364.5000830978893	0.2573264639078167	0.33687884327738077	0.7706884023247961	0.5589471558484509	Astatotilapia burtonichipwa	m	n
543	FISH20210129_c1_r1_Astatotilapia-burtonichipwa_su	1970-01-06 23:00:00	10.874281456231698	1394.4995291119606	0.24524957066090522	0.24934906653371006	0.6939930133073888	0.5189824000113654	Astatotilapia burtonichipwa	m	n
544	FISH20210129_c1_r1_Astatotilapia-burtonichipwa_su	1970-01-06 23:30:00	3.7699518577386764	1424.499889208952	0.07567028584090406	0.7944826058054509	0.9647440254336332	0.6296594915631873	Astatotilapia burtonichipwa	m	n
545	FISH20210129_c1_r1_Astatotilapia-burtonichipwa_su	1970-01-07 00:00:00	23.528018572672895	14.500249293667942	0.45504404188133624	0.18962938341366128	0.6856346259981914	0.4495360053986834	Astatotilapia burtonichipwa	m	n
546	FISH20210129_c1_r1_Astatotilapia-burtonichipwa_su	1970-01-07 00:30:00	11.233001827260203	44.49975070633206	0.20037671043155503	0.5785829039942385	0.8591077915087353	0.572899663378629	Astatotilapia burtonichipwa	m	n
547	FISH20210129_c1_r1_Astatotilapia-burtonichipwa_su	1970-01-07 01:00:00	4.838069014229588	74.50005539552404	0.10419898072235763	0.5875249279858188	0.8823360353522743	0.4242556849808857	Astatotilapia burtonichipwa	m	n
548	FISH20210129_c1_r1_Astatotilapia-burtonichipwa_su	1970-01-07 01:30:00	13.340639079378755	104.50041548944657	0.22741122375491662	0.5080604952634203	0.809007962801816	0.42199643328402925	Astatotilapia burtonichipwa	m	n
549	FISH20210129_c1_r1_Astatotilapia-burtonichipwa_su	1970-01-07 02:00:00	27.3431855263289	134.4999169021107	0.43055786383025874	0.2763835798570716	0.7343069332754188	0.47619164982227613	Astatotilapia burtonichipwa	m	n
550	FISH20210129_c1_r1_Astatotilapia-burtonichipwa_su	1970-01-07 02:30:00	13.449815033004445	164.50022158209617	0.25326833591845777	0.13366939951251938	0.46354020259395917	0.5485247028512955	Astatotilapia burtonichipwa	m	n
551	FISH20210129_c1_r1_Astatotilapia-burtonichipwa_su	1970-01-07 03:00:00	6.110278653601172	194.5005816852252	0.11273613650213285	0.43980942884050744	0.4466966333194857	0.5941005633226377	Astatotilapia burtonichipwa	m	n
552	FISH20210129_c1_r1_Astatotilapia-burtonichipwa_su	1970-01-07 03:30:00	7.175423607780573	224.5000830978893	0.13245803556589664	0.4049083153287906	0.6091576837472479	0.502570536341641	Astatotilapia burtonichipwa	m	n
553	FISH20210129_c1_r1_Astatotilapia-burtonichipwa_su	1970-01-07 04:00:00	5.785445152273172	254.49958451055343	0.09772311783280704	0.4875076173065204	0.4915033115823105	0.6585034786208821	Astatotilapia burtonichipwa	m	n
554	FISH20210129_c1_r1_Astatotilapia-burtonichipwa_su	1970-01-07 04:30:00	3.3376960231079686	284.49994460447596	0.01733879902503878	0.8786284068247285	0.3864411165796797	0.8077390100386431	Astatotilapia burtonichipwa	m	n
555	FISH20210129_c1_r1_Astatotilapia-burtonichipwa_su	1970-01-07 05:00:00	3.141072534140864	314.50024929366793	0.023045814636308237	0.8824995845105534	0.19372067058988934	0.7851221250322775	Astatotilapia burtonichipwa	m	n
556	FISH20210129_c1_r1_Astatotilapia-burtonichipwa_su	1970-01-07 05:30:00	3.2465981393967227	344.49975070633207	0.03761564456262811	0.8167968533599247	0.027073090153731903	0.5721646606047953	Astatotilapia burtonichipwa	m	n
557	FISH20210129_c1_r1_Astatotilapia-burtonichipwa_su	1970-01-07 06:00:00	2.5057884712313845	374.5001107910481	0.007423000221582096	0.9481497894970087	0.025231650333751403	0.544587735186724	Astatotilapia burtonichipwa	m	n
558	FISH20210129_c1_r1_Astatotilapia-burtonichipwa_su	1970-01-07 06:30:00	5.120206756534686	404.5004154894466	0.07412331726774139	0.701678577364135	0.1284012006533248	0.5889351691028704	Astatotilapia burtonichipwa	m	n
559	FISH20210129_c1_r1_Astatotilapia-burtonichipwa_su	1970-01-07 07:00:00	41.74750819535549	434.4995567867036	0.5983379501385041	0.0578393351800554	0.6617843811446582	0.5825850173723914	Astatotilapia burtonichipwa	m	d
560	FISH20210129_c1_r1_Astatotilapia-burtonichipwa_su	1970-01-07 07:30:00	14.691167472385933	464.4994183147748	0.2822558307019002	0.01739515816298266	0.710480597844729	0.4159608119901593	Astatotilapia burtonichipwa	m	d
561	FISH20210129_c1_r1_Astatotilapia-burtonichipwa_su	1970-01-07 08:00:00	14.315272520302274	494.4997784179038	0.29564591181032573	0.0068136494571238646	0.7410813547741454	0.4909821551170362	Astatotilapia burtonichipwa	m	d
562	FISH20210129_c1_r1_Astatotilapia-burtonichipwa_su	1970-01-07 08:30:00	14.224000738882175	524.5001384964822	0.2654146584676749	0.22026480527394604	0.2657942803580928	0.6195294965804804	Astatotilapia burtonichipwa	m	d
563	FISH20210129_c1_r1_Astatotilapia-burtonichipwa_su	1970-01-07 09:00:00	10.67753237185893	554.4995845105534	0.22763281812641958	0.011910697468284305	0.6332915934365217	0.28407584779121	Astatotilapia burtonichipwa	m	d
564	FISH20210129_c1_r1_Astatotilapia-burtonichipwa_su	1970-01-07 09:30:00	15.902898847003526	584.499944604476	0.30894083758032354	0.08375803235098604	0.4552697038905235	0.4938267228540828	Astatotilapia burtonichipwa	m	d
565	FISH20210129_c1_r1_Astatotilapia-burtonichipwa_su	1970-01-07 10:00:00	13.507697040652696	614.5003046922608	0.2563292892360534	0.12658578472106807	0.48770539926907885	0.5275617639285635	Astatotilapia burtonichipwa	m	d
566	FISH20210129_c1_r1_Astatotilapia-burtonichipwa_su	1970-01-07 10:30:00	6.414753388106303	644.4998061049249	0.0946761952246413	0.4432995401916791	0.21377921854558232	0.5739920441279946	Astatotilapia burtonichipwa	m	d
567	FISH20210129_c1_r1_Astatotilapia-burtonichipwa_su	1970-01-07 11:00:00	5.25346022565149	674.4998061049249	0.08182372167746939	0.5490000553985929	0.3549663165260892	0.6164410968498931	Astatotilapia burtonichipwa	m	d
568	FISH20210129_c1_r1_Astatotilapia-burtonichipwa_su	1970-01-07 11:30:00	19.63183020882557	704.5004708880394	0.3405905490000554	0.013240263697302088	0.6923762791941409	0.4919120803728545	Astatotilapia burtonichipwa	m	d
569	FISH20210129_c1_r1_Astatotilapia-burtonichipwa_su	1970-01-07 12:00:00	80.43159827802974	734.4999723007036	0.8569608331948368	0.0	0.7200987616342565	0.6216344141585728	Astatotilapia burtonichipwa	m	d
570	FISH20210129_c1_r1_Astatotilapia-burtonichipwa_su	1970-01-07 12:30:00	95.47415163519427	764.4994183147749	0.9283142208187912	0.0	0.7422737766110434	0.6945422949383308	Astatotilapia burtonichipwa	m	d
571	FISH20210129_c1_r1_Astatotilapia-burtonichipwa_su	1970-01-07 13:00:00	103.81980207912736	794.4997784179038	0.9531907821847995	0.0	0.7645474182990138	0.603540049545386	Astatotilapia burtonichipwa	m	d
572	FISH20210129_c1_r1_Astatotilapia-burtonichipwa_su	1970-01-07 13:30:00	46.92157538653567	824.5001384964822	0.4705556478865437	0.20757852750540137	0.43098195825530367	0.6751905339680739	Astatotilapia burtonichipwa	m	d
573	FISH20210129_c1_r1_Astatotilapia-burtonichipwa_su	1970-01-07 14:00:00	5.321982210885179	854.4996399091463	0.08420586117112626	0.5569774527726996	0.1311093723231692	0.5917444007854908	Astatotilapia burtonichipwa	m	d
574	FISH20210129_c1_r1_Astatotilapia-burtonichipwa_su	1970-01-07 14:30:00	64.24872002473353	884.499944604476	0.6555506315089741	0.08669399512519388	0.5339910673481976	0.6358769105288347	Astatotilapia burtonichipwa	m	d
575	FISH20210129_c1_r1_Astatotilapia-burtonichipwa_su	1970-01-07 15:00:00	105.91525301008072	914.5003046922608	0.952966594648496	0.0	0.6871418927798687	0.7119058192835684	Astatotilapia burtonichipwa	m	d
576	FISH20210129_c1_r1_Astatotilapia-burtonichipwa_su	1970-01-07 15:30:00	100.92071568578504	944.4997507063321	0.9421638690377264	0.0	0.7429635901846611	0.6656476212077418	Astatotilapia burtonichipwa	m	d
577	FISH20210129_c1_r1_Astatotilapia-burtonichipwa_su	1970-01-07 16:00:00	18.48078339156903	974.5001107910481	0.38738089962331046	0.03196321737203634	0.58485196231343	0.41110888838267007	Astatotilapia burtonichipwa	m	d
578	FISH20210129_c1_r1_Astatotilapia-burtonichipwa_su	1970-01-07 16:30:00	89.27914262950505	1004.5004708880394	0.9165697191291341	0.0	0.7158481180855392	0.7741228676398838	Astatotilapia burtonichipwa	m	d
579	FISH20210129_c1_r1_Astatotilapia-burtonichipwa_su	1970-01-07 17:00:00	10.276453991935128	1034.4999169021107	0.17317600132956623	0.4849038834413606	0.1402376235702064	0.6431479989506123	Astatotilapia burtonichipwa	m	d
580	FISH20210129_c1_r1_Astatotilapia-burtonichipwa_su	1970-01-07 17:30:00	82.30579543401697	1064.4994183147749	0.8548556866655587	0.048584565952024816	0.627995780002072	0.6991621046091935	Astatotilapia burtonichipwa	m	d
581	FISH20210129_c1_r1_Astatotilapia-burtonichipwa_su	1970-01-07 18:00:00	89.98962162760755	1094.4995291119606	0.9019998892028143	0.0	0.6935991058586228	0.6625944862104906	Astatotilapia burtonichipwa	m	d
582	FISH20210129_c1_r1_Astatotilapia-burtonichipwa_su	1970-01-07 18:30:00	58.36233239262428	1124.5001384964821	0.7389618303695086	0.0014403634147692648	0.6965402772951697	0.6511860117561256	Astatotilapia burtonichipwa	m	d
583	FISH20210129_c1_r1_Astatotilapia-burtonichipwa_su	1970-01-07 19:00:00	10.488648418342688	1154.4995845105534	0.24353221428175725	0.31427621738407846	0.41517388888495993	0.48863660250978574	Astatotilapia burtonichipwa	m	n
584	FISH20210129_c1_r1_Astatotilapia-burtonichipwa_su	1970-01-07 19:30:00	4.324742392660114	1184.499944604476	0.06614225570573898	0.7194216707290051	0.39905495500546806	0.7106497102037924	Astatotilapia burtonichipwa	m	n
585	FISH20210129_c1_r1_Astatotilapia-burtonichipwa_su	1970-01-07 20:00:00	5.4345659084144335	1214.500304692261	0.07966317655531549	0.5752035898288184	0.22770325925692309	0.6947692404364334	Astatotilapia burtonichipwa	m	n
586	FISH20210129_c1_r1_Astatotilapia-burtonichipwa_su	1970-01-07 20:30:00	2.4460593756334723	1244.499750706332	0.020608276549775636	0.9005041271951693	0.058634598564414026	0.6394162764618706	Astatotilapia burtonichipwa	m	n
587	FISH20210129_c1_r1_Astatotilapia-burtonichipwa_su	1970-01-07 21:00:00	5.755672673571914	1274.4999169021107	0.09650434878954074	0.5809096448950196	0.11830227979362895	0.7504092446151833	Astatotilapia burtonichipwa	m	n
588	FISH20210129_c1_r1_Astatotilapia-burtonichipwa_su	1970-01-07 21:30:00	3.060114742685025	1304.5004708880394	0.02382139493656861	0.9107528668771813	0.04576453495307537	0.818747849696415	Astatotilapia burtonichipwa	m	n
589	FISH20210129_c1_r1_Astatotilapia-burtonichipwa_su	1970-01-07 22:00:00	1.6378411278574343	1334.4999169021107	0.0034901113511716804	0.984377596809041	0.03659978802961838	0.8405730079626232	Astatotilapia burtonichipwa	m	n
590	FISH20210129_c1_r1_Astatotilapia-burtonichipwa_su	1970-01-07 22:30:00	2.1487258580065243	1364.4994183147749	0.010636529832142264	0.8983435820730153	0.040557148096617736	0.8078635804654479	Astatotilapia burtonichipwa	m	n
591	FISH20210129_c1_r1_Astatotilapia-burtonichipwa_su	1970-01-07 23:00:00	2.7787874262367827	1394.4997784179038	0.022102814092621315	0.8868269443828939	0.04066504550520539	0.805766363216108	Astatotilapia burtonichipwa	m	n
592	FISH20210129_c1_r1_Astatotilapia-burtonichipwa_su	1970-01-07 23:30:00	2.3695864819009893	1424.5001384964821	0.020719073735527116	0.9379535759791702	0.05307537111104392	0.8294910261371795	Astatotilapia burtonichipwa	m	n
593	FISH20210129_c1_r1_Astatotilapia-burtonichipwa_su	1970-01-08 00:00:00	5.950274799237322	14.499390581717451	0.11628808864265928	0.41434903047091415	0.5294374672956286	0.5899217256037687	Astatotilapia burtonichipwa	m	n
594	FISH20210129_c1_r1_Astatotilapia-burtonichipwa_su	1970-01-08 00:30:00	2.0133817308498916	44.49994460447596	0.01423664967870596	0.9087635719033902	0.9903445701908977	0.5255802183529892	Astatotilapia burtonichipwa	m	n
595	FISH20210129_c1_r1_Astatotilapia-burtonichipwa_su	1970-01-08 01:00:00	2.5598294828968555	74.50030469226081	0.030801617638911972	0.8185142097390726	0.9856869429872065	0.5541241984651568	Astatotilapia burtonichipwa	m	n
596	FISH20210129_c1_r1_Astatotilapia-burtonichipwa_su	1970-01-08 01:30:00	1.9166808130465736	104.49975070633207	0.02033128358539693	0.8751869702509556	0.9870440679952189	0.416423046491096	Astatotilapia burtonichipwa	m	n
597	FISH20210129_c1_r1_Astatotilapia-burtonichipwa_su	1970-01-08 02:00:00	3.224131636592057	134.5001107910481	0.05079769554619987	0.7300022158209617	0.9392680996901122	0.5516634869227848	Astatotilapia burtonichipwa	m	n
598	FISH20210129_c1_r1_Astatotilapia-burtonichipwa_su	1970-01-08 02:30:00	2.669567748074663	164.50041548944657	0.04149354606392998	0.8786770816021273	0.9699127003176774	0.6426997857259308	Astatotilapia burtonichipwa	m	n
599	FISH20210129_c1_r1_Astatotilapia-burtonichipwa_su	1970-01-08 03:00:00	1.417915938923611	194.4999169021107	0.019334108913633595	0.8534153232507894	0.9903302448420879	0.30979446377230857	Astatotilapia burtonichipwa	m	n
600	FISH20210129_c1_r1_Astatotilapia-burtonichipwa_su	1970-01-08 03:30:00	0.4605389723031678	224.4994183147748	0.006592432552213174	0.9337432829206138	0.7380888372939278	0.5841281317491581	Astatotilapia burtonichipwa	m	n
601	FISH20210129_c1_r1_Astatotilapia-burtonichipwa_su	1970-01-08 04:00:00	4.05340240387844	254.49977841790383	0.08281630844227786	0.6475182805229337	0.9144231667306408	0.2388823682304539	Astatotilapia burtonichipwa	m	n
602	FISH20210129_c1_r1_Astatotilapia-burtonichipwa_su	1970-01-08 04:30:00	9.221154220761248	284.50008309788933	0.1812641958894244	0.36391335660074237	0.8220425828074729	0.333167838510053	Astatotilapia burtonichipwa	m	n
603	FISH20210129_c1_r1_Astatotilapia-burtonichipwa_su	1970-01-08 05:00:00	2.624493833220125	314.4995845105534	0.02836407955237937	0.8044983657415101	0.9452948568555977	0.3459499366666903	Astatotilapia burtonichipwa	m	n
604	FISH20210129_c1_r1_Astatotilapia-burtonichipwa_su	1970-01-08 05:30:00	1.2386145952998735	344.49994460447596	0.023432306669621095	0.8576888987369821	0.9904259183508829	0.5181597928719643	Astatotilapia burtonichipwa	m	n
605	FISH20210129_c1_r1_Astatotilapia-burtonichipwa_su	1970-01-08 06:00:00	32.290048705239144	374.50024929366793	0.42861891307960776	0.3110077004044097	0.5790015875268953	0.5437243795707682	Astatotilapia burtonichipwa	m	n
606	FISH20210129_c1_r1_Astatotilapia-burtonichipwa_su	1970-01-08 06:30:00	64.01268105976226	404.49975070633207	0.7982937233394272	0.008752977674367071	0.6056834103858876	0.4828500277936616	Astatotilapia burtonichipwa	m	n
607	FISH20210129_c1_r1_Astatotilapia-burtonichipwa_su	1970-01-08 07:00:00	74.69182573501867	434.5001107910481	0.8545313538666076	0.0	0.7955055773813001	0.565488267817608	Astatotilapia burtonichipwa	m	d
608	FISH20210129_c1_r1_Astatotilapia-burtonichipwa_su	1970-01-08 07:30:00	32.342097556074116	464.5004154894466	0.4390892471331228	0.22220375602459697	0.8503012697690158	0.5768953611077265	Astatotilapia burtonichipwa	m	d
609	FISH20210129_c1_r1_Astatotilapia-burtonichipwa_su	1970-01-08 08:00:00	13.324375830063152	488.0656055900621	0.29939829192546585	0.10859860248447205	0.6951082706170301	0.4798056553144745	Astatotilapia burtonichipwa	m	d
610	FISH20210129_c2_r0_Astatotilapia-burtonichipwa_su	1970-01-02 00:00:00	7.628187870911317	14.499529111960555	0.11716802393219213	0.32984322198216165	0.589619339807533	0.5254162226632385	Astatotilapia burtonichipwa	m	n
611	FISH20210129_c2_r0_Astatotilapia-burtonichipwa_su	1970-01-02 00:30:00	6.302856243440849	44.5	0.08946377132727676	0.43834478174163527	0.7240316979371367	0.41530132992703894	Astatotilapia burtonichipwa	m	n
612	FISH20210129_c2_r0_Astatotilapia-burtonichipwa_su	1970-01-02 01:00:00	6.113108182951262	74.50047088803944	0.08974572045870034	0.44263475707717026	0.9383209429972795	0.35435832019799157	Astatotilapia burtonichipwa	m	n
613	FISH20210129_c2_r0_Astatotilapia-burtonichipwa_su	1970-01-02 01:30:00	6.005223578786221	104.50005540166205	0.09379501385041551	0.45385041551246535	0.9106071856534796	0.3392047946289616	Astatotilapia burtonichipwa	m	n
614	FISH20210129_c2_r0_Astatotilapia-burtonichipwa_su	1970-01-02 02:00:00	11.079427312389146	134.49975070633207	0.20070910198880948	0.17943604232452495	0.8204591445148628	0.4048632254195667	Astatotilapia burtonichipwa	m	n
615	FISH20210129_c2_r0_Astatotilapia-burtonichipwa_su	1970-01-02 02:30:00	8.624603652370356	164.49936291618192	0.1596033460750097	0.3512824774250734	0.8571861101013615	0.4178793589693922	Astatotilapia burtonichipwa	m	n
616	FISH20210129_c2_r0_Astatotilapia-burtonichipwa_su	1970-01-02 03:00:00	6.552881751638399	194.49983381342787	0.11195435408818967	0.4089851539995568	0.8783764879577068	0.3217929536615761	Astatotilapia burtonichipwa	m	n
617	FISH20210129_c2_r0_Astatotilapia-burtonichipwa_su	1970-01-02 03:30:00	4.979694294353946	224.5003600908537	0.07606226801839233	0.5838457703174339	0.893275833751864	0.33204242670411216	Astatotilapia burtonichipwa	m	n
618	FISH20210129_c2_r0_Astatotilapia-burtonichipwa_su	1970-01-02 04:00:00	8.954260628742036	254.49997230070358	0.1537864938230569	0.2302365519915794	0.7848644944569159	0.4271770289191598	Astatotilapia burtonichipwa	m	n
619	FISH20210129_c2_r0_Astatotilapia-burtonichipwa_su	1970-01-02 04:30:00	10.240368448348653	284.4995845105534	0.16309345742618137	0.1758351337876018	0.7648224450031226	0.4304547789976272	Astatotilapia burtonichipwa	m	n
620	FISH20210129_c2_r0_Astatotilapia-burtonichipwa_su	1970-01-02 05:00:00	9.581795241311406	314.5001107910481	0.14884777309993352	0.2690006647462885	0.7710418185239213	0.40008643874123456	Astatotilapia burtonichipwa	m	n
621	FISH20210129_c2_r0_Astatotilapia-burtonichipwa_su	1970-01-02 05:30:00	11.410176867490513	344.5005262866323	0.1817627832253061	0.11207135338762396	0.4988926548234022	0.48422443599344805	Astatotilapia burtonichipwa	m	n
622	FISH20210129_c2_r0_Astatotilapia-burtonichipwa_su	1970-01-02 06:00:00	17.21919368423747	374.5001938950751	0.2850257603456872	0.03379314165420198	0.4916404813849107	0.5512773044758442	Astatotilapia burtonichipwa	m	n
623	FISH20210129_c2_r0_Astatotilapia-burtonichipwa_su	1970-01-02 06:30:00	21.06900187565344	404.4998061049249	0.36579690875851756	0.015345410226580244	0.3871911267329995	0.5661191982194326	Astatotilapia burtonichipwa	m	n
624	FISH20210129_c2_r0_Astatotilapia-burtonichipwa_su	1970-01-02 07:00:00	49.27150636412263	434.4994737133677	0.7513157165807989	0.005927649437704283	0.6166190022750933	0.37750977963840765	Astatotilapia burtonichipwa	m	d
625	FISH20210129_c2_r0_Astatotilapia-burtonichipwa_su	1970-01-02 07:30:00	64.43481486183424	464.4998892089519	0.852537115001108	0.0	0.656307750123358	0.29975350461549505	Astatotilapia burtonichipwa	m	d
626	FISH20210129_c2_r0_Astatotilapia-burtonichipwa_su	1970-01-02 08:00:00	71.37186513565825	494.5004154894466	0.8971802116226247	0.0	0.7050954862486098	0.37609097971855476	Astatotilapia burtonichipwa	m	d
627	FISH20210129_c2_r0_Astatotilapia-burtonichipwa_su	1970-01-02 08:30:00	76.73365907492483	524.5000276992964	0.9077059442690155	0.0	0.687870499577535	0.3704714586241936	Astatotilapia burtonichipwa	m	d
628	FISH20210129_c2_r0_Astatotilapia-burtonichipwa_su	1970-01-02 09:00:00	80.14575461835727	554.4996399091463	0.9056007977397375	0.0	0.7240515538933583	0.5114350266391027	Astatotilapia burtonichipwa	m	d
629	FISH20210129_c2_r0_Astatotilapia-burtonichipwa_su	1970-01-02 09:30:00	90.8234199909005	584.5001107910481	0.9506425880788832	0.0	0.7056062035279618	0.27202683623523166	Astatotilapia burtonichipwa	m	d
630	FISH20210129_c2_r0_Astatotilapia-burtonichipwa_su	1970-01-02 10:00:00	79.36025714644524	614.5005816852251	0.9012243089025539	0.0	0.7432611039674691	0.4472006165467764	Astatotilapia burtonichipwa	m	d
631	FISH20210129_c2_r0_Astatotilapia-burtonichipwa_su	1970-01-02 10:30:00	76.69474337370998	644.5002492936679	0.8857681014902221	0.0	0.7569478971053883	0.5414063366039882	Astatotilapia burtonichipwa	m	d
632	FISH20210129_c2_r0_Astatotilapia-burtonichipwa_su	1970-01-02 11:00:00	79.84162682114152	674.4998615035178	0.9174006980222702	0.0	0.7437145274706178	0.2799032427635618	Astatotilapia burtonichipwa	m	d
633	FISH20210129_c2_r0_Astatotilapia-burtonichipwa_su	1970-01-02 11:30:00	66.93092105412816	704.4994737133677	0.8355769763448009	0.0	0.755311650102765	0.47387095007228375	Astatotilapia burtonichipwa	m	d
634	FISH20210129_c2_r0_Astatotilapia-burtonichipwa_su	1970-01-02 12:00:00	67.53898629403993	734.499944604476	0.8770219366275205	0.0	0.7001131182383019	0.3409936838523543	Astatotilapia burtonichipwa	m	d
635	FISH20210129_c2_r0_Astatotilapia-burtonichipwa_su	1970-01-02 12:30:00	72.04799287882807	764.5004708880394	0.8848263254113345	0.0	0.7673173559228256	0.33273722143295786	Astatotilapia burtonichipwa	m	d
636	FISH20210129_c2_r0_Astatotilapia-burtonichipwa_su	1970-01-02 13:00:00	64.26411192500711	794.5000276992964	0.8288737466068362	0.0	0.7410973118849745	0.3438470908224615	Astatotilapia burtonichipwa	m	d
637	FISH20210129_c2_r0_Astatotilapia-burtonichipwa_su	1970-01-02 13:30:00	20.05309825342651	824.4996953077392	0.3488449393385408	0.011689103096781341	0.29907011600384376	0.49546318111756893	Astatotilapia burtonichipwa	m	d
638	FISH20210129_c2_r0_Astatotilapia-burtonichipwa_su	1970-01-02 14:00:00	14.046590821251327	854.5001661865721	0.26107910480833146	0.0	0.16927388416551695	0.6190204241594159	Astatotilapia burtonichipwa	m	d
639	FISH20210129_c2_r0_Astatotilapia-burtonichipwa_su	1970-01-02 14:30:00	34.93287823708712	884.5006370838181	0.5114398094288405	0.0	0.48738226905413407	0.3448832218180203	Astatotilapia burtonichipwa	m	d
640	FISH20210129_c2_r0_Astatotilapia-burtonichipwa_su	1970-01-02 15:00:00	24.859646642453818	914.5002492936679	0.3721677469392277	0.0	0.3191973894199988	0.5337716098263718	Astatotilapia burtonichipwa	m	d
641	FISH20210129_c2_r0_Astatotilapia-burtonichipwa_su	1970-01-02 15:30:00	28.090335378888344	944.4999169021107	0.42723394825771427	0.011966096061160046	0.4622357022812263	0.4190254729299318	Astatotilapia burtonichipwa	m	d
642	FISH20210129_c2_r0_Astatotilapia-burtonichipwa_su	1970-01-02 16:00:00	34.61541996307486	974.4995291119606	0.5131571658079884	0.0031577197939172347	0.46803268098536915	0.39632227135680037	Astatotilapia burtonichipwa	m	d
643	FISH20210129_c2_r0_Astatotilapia-burtonichipwa_su	1970-01-02 16:30:00	40.19927931055871	1004.5	0.604475958342566	0.0027697762020828715	0.7313590803039504	0.37826782468656506	Astatotilapia burtonichipwa	m	d
644	FISH20210129_c2_r0_Astatotilapia-burtonichipwa_su	1970-01-02 17:00:00	26.077108023798306	1034.5004708880394	0.48551326796299377	0.05246246745332669	0.664389998963608	0.3459965621491676	Astatotilapia burtonichipwa	m	d
645	FISH20210129_c2_r0_Astatotilapia-burtonichipwa_su	1970-01-02 17:30:00	36.836037357192716	1065.1776704240472	0.6274825550187869	0.0	0.642898034376041	0.5069854768411427	Astatotilapia burtonichipwa	m	d
646	FISH20210129_c2_r0_Astatotilapia-burtonichipwa_su	1970-01-02 18:00:00	25.180318355405642	1094.499944604476	0.4826058054509196	0.0	0.5636142855615095	0.550188806411113	Astatotilapia burtonichipwa	m	d
647	FISH20210129_c2_r0_Astatotilapia-burtonichipwa_su	1970-01-02 18:30:00	29.467505674254873	1124.5004708880394	0.5342640296936458	0.0	0.5097429671132153	0.4218317643850346	Astatotilapia burtonichipwa	m	d
648	FISH20210129_c2_r0_Astatotilapia-burtonichipwa_su	1970-01-02 19:00:00	13.524291537018998	1154.5000276992964	0.2894576477757465	0.14348235554816907	0.2190985938700747	0.4401544208620353	Astatotilapia burtonichipwa	m	n
649	FISH20210129_c2_r0_Astatotilapia-burtonichipwa_su	1970-01-02 19:30:00	8.270057904486979	1184.499695307739	0.14021383856850037	0.3210902443077946	0.09331191087294002	0.5449600858569612	Astatotilapia burtonichipwa	m	n
650	FISH20210129_c2_r0_Astatotilapia-burtonichipwa_su	1970-01-02 20:00:00	7.868722803740677	1214.5001661865722	0.1393751384888101	0.33325947263461114	0.09847364860822945	0.6116191025490725	Astatotilapia burtonichipwa	m	n
651	FISH20210129_c2_r0_Astatotilapia-burtonichipwa_su	1970-01-02 20:30:00	14.961256339789305	1244.500637083818	0.2918951858622791	0.09500858678189573	0.5926307504971919	0.4965395975020609	Astatotilapia burtonichipwa	m	n
652	FISH20210129_c2_r0_Astatotilapia-burtonichipwa_su	1970-01-02 21:00:00	10.701567111779145	1274.500249293668	0.21400476427898732	0.2995955902720071	0.8034940677966901	0.3260304002493999	Astatotilapia burtonichipwa	m	n
653	FISH20210129_c2_r0_Astatotilapia-burtonichipwa_su	1970-01-02 21:30:00	11.261555793153214	1304.4999169021107	0.1960002215943715	0.21887984045205253	0.6342022765562813	0.46348487292540286	Astatotilapia burtonichipwa	m	n
654	FISH20210129_c2_r0_Astatotilapia-burtonichipwa_su	1970-01-02 22:00:00	9.648350652835292	1334.4995291119606	0.16841172234225252	0.2525067863276273	0.3908577949872715	0.5321985311769166	Astatotilapia burtonichipwa	m	n
655	FISH20210129_c2_r0_Astatotilapia-burtonichipwa_su	1970-01-02 22:30:00	9.882771251834937	1364.5	0.1886771548858852	0.2123864391757146	0.49971764882570335	0.5193336398735648	Astatotilapia burtonichipwa	m	n
656	FISH20210129_c2_r0_Astatotilapia-burtonichipwa_su	1970-01-02 23:00:00	20.491502604411952	1394.5004708880394	0.29898620575037393	0.03656307129798903	0.5741633256847353	0.5912854165736624	Astatotilapia burtonichipwa	m	n
657	FISH20210129_c2_r0_Astatotilapia-burtonichipwa_su	1970-01-02 23:30:00	7.23008181472159	1424.5000830978893	0.11029859841560025	0.28109246025150963	0.09655548595219582	0.5819917640758592	Astatotilapia burtonichipwa	m	n
658	FISH20210129_c2_r0_Astatotilapia-burtonichipwa_su	1970-01-03 00:00:00	7.094693405453358	14.499750706332058	0.11151736745886655	0.2680737909257105	0.05531382383732309	0.668584924413504	Astatotilapia burtonichipwa	m	n
659	FISH20210129_c2_r0_Astatotilapia-burtonichipwa_su	1970-01-03 00:30:00	14.777343115760617	44.49936291618193	0.2767159714143261	0.04398648274333832	0.26338755460166247	0.6510229730360826	Astatotilapia burtonichipwa	m	n
660	FISH20210129_c2_r0_Astatotilapia-burtonichipwa_su	1970-01-03 01:00:00	9.89749987160244	74.49983381342787	0.1847994682029692	0.16962109461555505	0.28085944275612973	0.5911885815704575	Astatotilapia burtonichipwa	m	n
661	FISH20210129_c2_r0_Astatotilapia-burtonichipwa_su	1970-01-03 01:30:00	12.109263287986588	104.50030469226081	0.22286853913910587	0.0777796243975403	0.33754982291907887	0.5807328485646686	Astatotilapia burtonichipwa	m	n
662	FISH20210129_c2_r0_Astatotilapia-burtonichipwa_su	1970-01-03 02:00:00	24.582385226884497	134.49997230070358	0.39931305744834084	0.03888981219877015	0.5092595732504778	0.5472394217239762	Astatotilapia burtonichipwa	m	n
663	FISH20210129_c2_r0_Astatotilapia-burtonichipwa_su	1970-01-03 02:30:00	23.400346548756136	164.49952911196056	0.3926652263032519	0.031466400753420866	0.5096612777008327	0.551539539226375	Astatotilapia burtonichipwa	m	n
664	FISH20210129_c2_r0_Astatotilapia-burtonichipwa_su	1970-01-03 03:00:00	12.96102812641741	194.5001107910481	0.24667626855750055	0.11860181697318857	0.5539633145552523	0.45697923715871414	Astatotilapia burtonichipwa	m	n
665	FISH20210129_c2_r0_Astatotilapia-burtonichipwa_su	1970-01-03 03:30:00	15.455134316584266	224.50052628663232	0.26369730208852693	0.12924491717910366	0.23040389250734614	0.6009577221836668	Astatotilapia burtonichipwa	m	n
666	FISH20210129_c2_r0_Astatotilapia-burtonichipwa_su	1970-01-03 04:00:00	20.872059715730906	254.50019389507506	0.36889922995955904	0.015954794748213395	0.4315351351161709	0.45413867679916914	Astatotilapia burtonichipwa	m	n
667	FISH20210129_c2_r0_Astatotilapia-burtonichipwa_su	1970-01-03 04:30:00	17.14351597139503	284.4998061049249	0.27328125865603015	0.30602182704559305	0.44738850782512346	0.5195974694791794	Astatotilapia burtonichipwa	m	n
668	FISH20210129_c2_r0_Astatotilapia-burtonichipwa_su	1970-01-03 05:00:00	10.488611318874712	314.4994737133677	0.16674976455598028	0.20131848651044262	0.2668858545834584	0.6207775138197955	Astatotilapia burtonichipwa	m	n
669	FISH20210129_c2_r0_Astatotilapia-burtonichipwa_su	1970-01-03 05:30:00	17.825781797539026	344.4998892089519	0.3144249944604476	0.047141590959450475	0.3922502748052524	0.5293301920812484	Astatotilapia burtonichipwa	m	n
670	FISH20210129_c2_r0_Astatotilapia-burtonichipwa_su	1970-01-03 06:00:00	30.063891370353137	374.5004154894466	0.48230014957620077	0.14303916680516315	0.5317852560029227	0.5181024678443654	Astatotilapia burtonichipwa	m	n
671	FISH20210129_c2_r0_Astatotilapia-burtonichipwa_su	1970-01-03 06:30:00	26.589773592572705	404.5000276992964	0.4360977231178328	0.15456207412331727	0.4291642099614235	0.5447753176698784	Astatotilapia burtonichipwa	m	n
672	FISH20210129_c2_r0_Astatotilapia-burtonichipwa_su	1970-01-03 07:00:00	46.68617475678516	434.4996399091463	0.7254445737078278	0.010802725610769486	0.6595723462590846	0.27069055975393086	Astatotilapia burtonichipwa	m	d
673	FISH20210129_c2_r0_Astatotilapia-burtonichipwa_su	1970-01-03 07:30:00	57.71812178682701	464.5001107910481	0.7866164413915355	0.0	0.6904700314392671	0.2624859338816189	Astatotilapia burtonichipwa	m	d
674	FISH20210129_c2_r0_Astatotilapia-burtonichipwa_su	1970-01-03 08:00:00	50.581078528873704	494.5005816852252	0.7747493213672373	0.0	0.7671108321034834	0.19617627808112123	Astatotilapia burtonichipwa	m	d
675	FISH20210129_c2_r0_Astatotilapia-burtonichipwa_su	1970-01-03 08:30:00	55.887498956674904	524.5002492936679	0.8308680959503628	0.0	0.7783152193303762	0.1121826936968288	Astatotilapia burtonichipwa	m	d
676	FISH20210129_c2_r0_Astatotilapia-burtonichipwa_su	1970-01-03 09:00:00	67.17898219646098	554.4998061049249	0.898011190515761	0.0	0.7785018449068337	0.1748255215885903	Astatotilapia burtonichipwa	m	d
677	FISH20210129_c2_r0_Astatotilapia-burtonichipwa_su	1970-01-03 09:30:00	60.34014372290526	584.4994737133677	0.7955791922885159	0.0	0.6414525778435904	0.41199048230449553	Astatotilapia burtonichipwa	m	d
678	FISH20210129_c2_r0_Astatotilapia-burtonichipwa_su	1970-01-03 10:00:00	79.99735187765181	614.4998892089519	0.9385109683137602	0.0	0.7589311268851351	0.21387601274841977	Astatotilapia burtonichipwa	m	d
679	FISH20210129_c2_r0_Astatotilapia-burtonichipwa_su	1970-01-03 10:30:00	77.2633916637541	644.5004154894466	0.9156833416431223	0.0	0.7645950016097338	0.27135387643504094	Astatotilapia burtonichipwa	m	d
680	FISH20210129_c2_r0_Astatotilapia-burtonichipwa_su	1970-01-03 11:00:00	66.6973267836536	674.5000276992964	0.8601185529887541	0.0	0.7639716629930586	0.42762439971284044	Astatotilapia burtonichipwa	m	d
681	FISH20210129_c2_r0_Astatotilapia-burtonichipwa_su	1970-01-03 11:30:00	70.52138658523117	704.4996399091463	0.9161265303861282	0.0	0.8031125904122992	0.19690242569796082	Astatotilapia burtonichipwa	m	d
682	FISH20210129_c2_r0_Astatotilapia-burtonichipwa_su	1970-01-03 12:00:00	69.46242690979666	734.5001107910481	0.8794593396853534	0.0	0.7463905137221377	0.17209425514619325	Astatotilapia burtonichipwa	m	d
683	FISH20210129_c2_r0_Astatotilapia-burtonichipwa_su	1970-01-03 12:30:00	71.11224617446145	764.5005816852251	0.9146307683784832	0.0	0.7723719446485275	0.35848945417178424	Astatotilapia burtonichipwa	m	d
684	FISH20210129_c2_r0_Astatotilapia-burtonichipwa_su	1970-01-03 13:00:00	74.80838266106977	794.5002492936679	0.9209462079663177	0.0	0.7938274520165006	0.4014866375335797	Astatotilapia burtonichipwa	m	d
685	FISH20210129_c2_r0_Astatotilapia-burtonichipwa_su	1970-01-03 13:30:00	69.37964253339695	824.4998615035178	0.9088139161265304	0.0	0.8031768210281994	0.12492187169033096	Astatotilapia burtonichipwa	m	d
686	FISH20210129_c2_r0_Astatotilapia-burtonichipwa_su	1970-01-03 14:00:00	71.0241026416978	854.4994737133677	0.8934131073070744	0.0	0.7879552847291287	0.39937986163387607	Astatotilapia burtonichipwa	m	d
687	FISH20210129_c2_r0_Astatotilapia-burtonichipwa_su	1970-01-03 14:30:00	82.13637878394016	884.499944604476	0.9602260137380899	0.0	0.7695546701184018	0.18308377106657497	Astatotilapia burtonichipwa	m	d
688	FISH20210129_c2_r0_Astatotilapia-burtonichipwa_su	1970-01-03 15:00:00	60.313408012523695	914.5004708880394	0.768821671929533	0.0	0.7603650075600314	0.4044956778838637	Astatotilapia burtonichipwa	m	d
689	FISH20210129_c2_r0_Astatotilapia-burtonichipwa_su	1970-01-03 15:30:00	72.24952230794075	944.5002770083103	0.894016620498615	0.0	0.7491290492452017	0.7987287650743244	Astatotilapia burtonichipwa	m	d
690	FISH20210129_c2_r0_Astatotilapia-burtonichipwa_su	1970-01-03 16:00:00	63.32419267220437	974.4996953077392	0.8756855575868373	0.0	0.785347876966453	0.39175252973838254	Astatotilapia burtonichipwa	m	d
691	FISH20210129_c2_r0_Astatotilapia-burtonichipwa_su	1970-01-03 16:30:00	82.62365075581903	1004.5001661865721	0.9185131841347219	0.0	0.7501206086526534	0.6486774211932888	Astatotilapia burtonichipwa	m	d
692	FISH20210129_c2_r0_Astatotilapia-burtonichipwa_su	1970-01-03 17:00:00	81.8097928023424	1034.500637083818	0.944601407124259	0.0	0.7869645576291433	0.13610610103855275	Astatotilapia burtonichipwa	m	d
693	FISH20210129_c2_r0_Astatotilapia-burtonichipwa_su	1970-01-03 17:30:00	71.98546121757326	1064.500249293668	0.8798404520525178	0.0	0.8107616429135539	0.46989334995896	Astatotilapia burtonichipwa	m	d
694	FISH20210129_c2_r0_Astatotilapia-burtonichipwa_su	1970-01-03 18:00:00	64.20196349439641	1094.4999169021107	0.7881003822502909	0.0	0.7423375900892992	0.705709883561147	Astatotilapia burtonichipwa	m	d
695	FISH20210129_c2_r0_Astatotilapia-burtonichipwa_su	1970-01-03 18:30:00	64.19911915302389	1124.4995291119606	0.8464351005484461	0.0	0.7093621307153098	0.6851169906021262	Astatotilapia burtonichipwa	m	d
696	FISH20210129_c2_r0_Astatotilapia-burtonichipwa_su	1970-01-03 19:00:00	33.01880464266141	1154.499944604476	0.5398293817859517	0.0838134278750277	0.5160063843136421	0.5283514037595909	Astatotilapia burtonichipwa	m	n
697	FISH20210129_c2_r0_Astatotilapia-burtonichipwa_su	1970-01-03 19:30:00	24.899118561687626	1184.5004708880394	0.36430114675087255	0.2415932635311063	0.6210919655913433	0.5503928955106319	Astatotilapia burtonichipwa	m	n
698	FISH20210129_c2_r0_Astatotilapia-burtonichipwa_su	1970-01-03 20:00:00	3.956459117248796	1214.5000276992964	0.03307295994681735	0.8259930197772977	0.03249595393911782	0.7500446447483368	Astatotilapia burtonichipwa	m	n
699	FISH20210129_c2_r0_Astatotilapia-burtonichipwa_su	1970-01-03 20:30:00	6.460525167962281	1244.499695307739	0.09827710376156445	0.45426846158107587	0.5614252412042409	0.3229376797367314	Astatotilapia burtonichipwa	m	n
700	FISH20210129_c2_r0_Astatotilapia-burtonichipwa_su	1970-01-03 21:00:00	3.650014909361893	1274.5001661865722	0.03783514292045203	0.8461666297363173	0.9584703766618076	0.26806521019925444	Astatotilapia burtonichipwa	m	n
701	FISH20210129_c2_r0_Astatotilapia-burtonichipwa_su	1970-01-03 21:30:00	3.5359265717437736	1304.500637083818	0.047254999723007035	0.7348623344967038	0.9011141893473705	0.32524141678951024	Astatotilapia burtonichipwa	m	n
702	FISH20210129_c2_r0_Astatotilapia-burtonichipwa_su	1970-01-03 22:00:00	5.660207172148594	1334.500249293668	0.07877679906930364	0.664450722951637	0.9256959103094206	0.31543603394456293	Astatotilapia burtonichipwa	m	n
703	FISH20210129_c2_r0_Astatotilapia-burtonichipwa_su	1970-01-03 22:30:00	12.824369845916616	1364.4999169021107	0.20503019223311728	0.3742728934685059	0.917867518975319	0.43497047443065745	Astatotilapia burtonichipwa	m	n
704	FISH20210129_c2_r0_Astatotilapia-burtonichipwa_su	1970-01-03 23:00:00	21.77307231137703	1394.4995291119606	0.38867652761619853	0.1696304913855188	0.8735575593406526	0.4581499168932057	Astatotilapia burtonichipwa	m	n
705	FISH20210129_c2_r0_Astatotilapia-burtonichipwa_su	1970-01-03 23:30:00	25.070133763793283	1425.3833492366412	0.40368559160305345	0.031309637404580155	0.6881392118587796	0.6231397101185122	Astatotilapia burtonichipwa	m	n
706	FISH20210129_c2_r0_Astatotilapia-burtonichipwa_su	1970-01-04 00:00:00	17.12374599642245	14.499916902110686	0.27477702066367515	0.021716248407290455	0.9176411033271252	0.5476121346152629	Astatotilapia burtonichipwa	m	n
707	FISH20210129_c2_r0_Astatotilapia-burtonichipwa_su	1970-01-04 00:30:00	2.254644514579343	44.499529111960555	0.025261758351337878	0.8301479142429782	0.9151012420999395	0.23425761815568993	Astatotilapia burtonichipwa	m	n
708	FISH20210129_c2_r0_Astatotilapia-burtonichipwa_su	1970-01-04 01:00:00	0.512368557744937	74.5	0.004819410591624196	0.9648238422335476	0.9938473450502885	0.19039836344966035	Astatotilapia burtonichipwa	m	n
709	FISH20210129_c2_r0_Astatotilapia-burtonichipwa_su	1970-01-04 01:30:00	0.6674571799351129	104.50047088803944	0.00637083818071021	0.9355714364855132	0.9584539797023948	0.2954239559680323	Astatotilapia burtonichipwa	m	n
710	FISH20210129_c2_r0_Astatotilapia-burtonichipwa_su	1970-01-04 02:00:00	0.045734892135268275	134.5000830978893	0.0	1.0	0.7135802718406847	0.05577761431973818	Astatotilapia burtonichipwa	m	n
711	FISH20210129_c2_r0_Astatotilapia-burtonichipwa_su	1970-01-04 02:30:00	0.16411752997909662	164.49975070633207	0.001274167636142042	1.0	0.6217063891400983	0.0644340284871226	Astatotilapia burtonichipwa	m	n
712	FISH20210129_c2_r0_Astatotilapia-burtonichipwa_su	1970-01-04 03:00:00	0.2238185038260739	194.49936291618192	0.0008309788931361143	1.0	0.734361150248553	0.11826247433169497	Astatotilapia burtonichipwa	m	n
713	FISH20210129_c2_r0_Astatotilapia-burtonichipwa_su	1970-01-04 03:30:00	0.4546476603905447	224.49983381342787	0.005151783735874141	1.0	0.6059411082121765	0.033290518658808554	Astatotilapia burtonichipwa	m	n
714	FISH20210129_c2_r0_Astatotilapia-burtonichipwa_su	1970-01-04 04:00:00	0.03852974456588306	254.5003046922608	0.00044318874300592763	1.0	0.8491987641802943	0.0924965083219417	Astatotilapia burtonichipwa	m	n
715	FISH20210129_c2_r0_Astatotilapia-burtonichipwa_su	1970-01-04 04:30:00	0.04516301923214885	284.4999723007036	0.0007201817073846324	1.0	0.9456868101608437	0.22707485583661371	Astatotilapia burtonichipwa	m	n
716	FISH20210129_c2_r0_Astatotilapia-burtonichipwa_su	1970-01-04 05:00:00	0.41587322373570934	314.49952911196056	0.006204642402082987	0.9344634646279985	0.9786381203904901	0.31022861575587407	Astatotilapia burtonichipwa	m	n
717	FISH20210129_c2_r0_Astatotilapia-burtonichipwa_su	1970-01-04 05:30:00	0.8026342853482654	344.50005539552404	0.01794814978949701	0.8799578994017283	0.9860396437877765	0.36767652068422	Astatotilapia burtonichipwa	m	n
718	FISH20210129_c2_r0_Astatotilapia-burtonichipwa_su	1970-01-04 06:00:00	2.4080424887327063	374.5005262866323	0.03684006426236774	0.7150850368400643	0.985965747559223	0.4801244354434043	Astatotilapia burtonichipwa	m	n
719	FISH20210129_c2_r0_Astatotilapia-burtonichipwa_su	1970-01-04 06:30:00	23.27220327647408	404.5001384964822	0.4077890421583292	0.0787214004764279	0.9262998575912381	0.5097753000491229	Astatotilapia burtonichipwa	m	n
720	FISH20210129_c2_r0_Astatotilapia-burtonichipwa_su	1970-01-04 07:00:00	59.221052857871946	434.49975070633207	0.7308736358096505	0.054013628053847434	0.7397809858827185	0.37195714059774326	Astatotilapia burtonichipwa	m	d
721	FISH20210129_c2_r0_Astatotilapia-burtonichipwa_su	1970-01-04 07:30:00	91.63589659529195	464.4994183147748	0.9880893025317157	0.0	0.7337272482449366	0.2615513126750683	Astatotilapia burtonichipwa	m	d
722	FISH20210129_c2_r0_Astatotilapia-burtonichipwa_su	1970-01-04 08:00:00	87.7992361801582	494.4998892089519	0.9808885442056282	0.0	0.7208046371150335	0.2956014324631272	Astatotilapia burtonichipwa	m	d
723	FISH20210129_c2_r0_Astatotilapia-burtonichipwa_su	1970-01-04 08:30:00	91.43651960206932	524.5003600908537	0.9634369287020109	0.0	0.7320298299744102	0.3821261219573244	Astatotilapia burtonichipwa	m	d
724	FISH20210129_c2_r0_Astatotilapia-burtonichipwa_su	1970-01-04 09:00:00	91.9332356955081	554.4999723007036	0.9760124092848041	0.0	0.7118456294209957	0.3446167606209456	Astatotilapia burtonichipwa	m	d
725	FISH20210129_c2_r0_Astatotilapia-burtonichipwa_su	1970-01-04 09:30:00	85.09624430612764	584.4995845105534	0.9490332945543183	0.0	0.7837615174784032	0.3879015435448701	Astatotilapia burtonichipwa	m	d
726	FISH20210129_c2_r0_Astatotilapia-burtonichipwa_su	1970-01-04 10:00:00	91.57130973488567	614.5001107910481	0.9771216485707955	0.0	0.7187119412008511	0.3748237917477077	Astatotilapia burtonichipwa	m	d
727	FISH20210129_c2_r0_Astatotilapia-burtonichipwa_su	1970-01-04 10:30:00	98.46093704347952	644.5005262866323	0.9932413716691596	0.0	0.690597826390202	0.49346239877836245	Astatotilapia burtonichipwa	m	d
728	FISH20210129_c2_r0_Astatotilapia-burtonichipwa_su	1970-01-04 11:00:00	80.40794225573607	674.5001384964822	0.8544124979225528	0.0	0.6931891649710719	0.21602427110115982	Astatotilapia burtonichipwa	m	d
729	FISH20210129_c2_r0_Astatotilapia-burtonichipwa_su	1970-01-04 11:30:00	56.615660709310426	704.4997507063321	0.6832308459365132	0.02481856960833195	0.7026345164316964	0.4757205347376455	Astatotilapia burtonichipwa	m	d
730	FISH20210129_c2_r0_Astatotilapia-burtonichipwa_su	1970-01-04 12:00:00	79.14179081523248	734.4994183147749	0.9499196720403301	0.0	0.7801817875069462	0.22021439858909567	Astatotilapia burtonichipwa	m	d
731	FISH20210129_c2_r0_Astatotilapia-burtonichipwa_su	1970-01-04 12:30:00	84.67445715177031	764.4998892089519	0.9531353866607578	0.0	0.7696412768008235	0.3819923597624166	Astatotilapia burtonichipwa	m	d
732	FISH20210129_c2_r0_Astatotilapia-burtonichipwa_su	1970-01-04 13:00:00	80.43111707530042	794.5003600908537	0.9568998947426736	0.0	0.73636605697669	0.14410974627198428	Astatotilapia burtonichipwa	m	d
733	FISH20210129_c2_r0_Astatotilapia-burtonichipwa_su	1970-01-04 13:30:00	81.80585126775887	824.4999723007036	0.9598914187579636	0.0	0.7706597270528863	0.1273166659605762	Astatotilapia burtonichipwa	m	d
734	FISH20210129_c2_r0_Astatotilapia-burtonichipwa_su	1970-01-04 14:00:00	44.74785636134619	854.4995845105534	0.6712647498753531	0.0	0.5876885359087738	0.40834489643178334	Astatotilapia burtonichipwa	m	d
735	FISH20210129_c2_r0_Astatotilapia-burtonichipwa_su	1970-01-04 14:30:00	66.68453700386745	884.5001107910481	0.793984046089076	0.0	0.7124952671965507	0.28433691105145925	Astatotilapia burtonichipwa	m	d
736	FISH20210129_c2_r0_Astatotilapia-burtonichipwa_su	1970-01-04 15:00:00	85.15627858111752	914.5005262866323	0.899506952523406	0.0	0.7475571429243876	0.42113919964602453	Astatotilapia burtonichipwa	m	d
737	FISH20210129_c2_r0_Astatotilapia-burtonichipwa_su	1970-01-04 15:30:00	86.695336864271	944.5001938950751	0.9513600354550994	0.0	0.7065001294165663	0.19678541005033	Astatotilapia burtonichipwa	m	d
738	FISH20210129_c2_r0_Astatotilapia-burtonichipwa_su	1970-01-04 16:00:00	81.1783393293496	974.4998061049249	0.8959614425793585	0.0	0.7989869235848743	0.22672805838000942	Astatotilapia burtonichipwa	m	d
739	FISH20210129_c2_r0_Astatotilapia-burtonichipwa_su	1970-01-04 16:30:00	60.341528362566514	1004.4997783933518	0.7244875346260388	0.0	0.7741653218446429	0.16670277525857352	Astatotilapia burtonichipwa	m	d
740	FISH20210129_c2_r0_Astatotilapia-burtonichipwa_su	1970-01-04 17:00:00	82.10554948778982	1034.499889208952	0.9052736538887658	0.0	0.8001131839745241	0.16344392404028651	Astatotilapia burtonichipwa	m	d
741	FISH20210129_c2_r0_Astatotilapia-burtonichipwa_su	1970-01-04 17:30:00	80.93794193324092	1064.5003600908537	0.9307517589053238	0.0	0.7791269722101019	0.23505162847121244	Astatotilapia burtonichipwa	m	d
742	FISH20210129_c2_r0_Astatotilapia-burtonichipwa_su	1970-01-04 18:00:00	88.07769180401601	1094.4999723007036	0.9165697191291341	0.0	0.7062436762673392	0.3446944429659307	Astatotilapia burtonichipwa	m	d
743	FISH20210129_c2_r0_Astatotilapia-burtonichipwa_su	1970-01-04 18:30:00	46.22907011903208	1124.4995845105534	0.6910974461248685	0.0	0.569840276671419	0.44349042373857867	Astatotilapia burtonichipwa	m	d
744	FISH20210129_c2_r0_Astatotilapia-burtonichipwa_su	1970-01-04 19:00:00	18.106311829401047	1154.500110791048	0.34107024152448484	0.1087968092178152	0.19827708662621746	0.49019933941076443	Astatotilapia burtonichipwa	m	n
745	FISH20210129_c2_r0_Astatotilapia-burtonichipwa_su	1970-01-04 19:30:00	2.4435356397586063	1184.5005262866323	0.04359869259320813	0.7624508337488228	0.5185874142321762	0.29559822857089013	Astatotilapia burtonichipwa	m	n
746	FISH20210129_c2_r0_Astatotilapia-burtonichipwa_su	1970-01-04 20:00:00	0.12060428943108356	1214.500193895075	0.0010525732646390782	0.988864882831976	0.991994418977699	0.28260305432681654	Astatotilapia burtonichipwa	m	n
747	FISH20210129_c2_r0_Astatotilapia-burtonichipwa_su	1970-01-04 20:30:00	2.4474264870952265	1244.499806104925	0.04298930807157498	0.8760179491440917	0.8504054912938718	0.2580483769723276	Astatotilapia burtonichipwa	m	n
748	FISH20210129_c2_r0_Astatotilapia-burtonichipwa_su	1970-01-04 21:00:00	1.060088333684203	1274.4994737133677	0.02077447232840286	0.918730264251288	0.950196307721848	0.3479497274800128	Astatotilapia burtonichipwa	m	n
749	FISH20210129_c2_r0_Astatotilapia-burtonichipwa_su	1970-01-04 21:30:00	3.3627980031654676	1304.499889208952	0.06597606913361401	0.7192554841568801	0.6641525215613843	0.31810705708529863	Astatotilapia burtonichipwa	m	n
750	FISH20210129_c2_r0_Astatotilapia-burtonichipwa_su	1970-01-04 22:00:00	3.191897179893526	1334.5004154894466	0.04919395047365797	0.674921057005152	0.39448618557124776	0.4449533945759465	Astatotilapia burtonichipwa	m	n
751	FISH20210129_c2_r0_Astatotilapia-burtonichipwa_su	1970-01-04 22:30:00	4.057039026991638	1364.5004432132964	0.0539612188365651	0.6257063711911357	0.26395257016079693	0.5479520395415736	Astatotilapia burtonichipwa	m	n
752	FISH20210129_c2_r0_Astatotilapia-burtonichipwa_su	1970-01-04 23:00:00	3.2437565220619073	1394.4996399091463	0.04088416154229683	0.6454490055952579	0.20773010721864343	0.49361293721105826	Astatotilapia burtonichipwa	m	n
753	FISH20210129_c2_r0_Astatotilapia-burtonichipwa_su	1970-01-04 23:30:00	1.7225114389008953	1424.500110791048	0.01916685131841347	0.8736428096609794	0.9553233994689956	0.28599208460021447	Astatotilapia burtonichipwa	m	n
754	FISH20210129_c2_r0_Astatotilapia-burtonichipwa_su	1970-01-05 00:00:00	3.2011738473101086	14.500581685225196	0.05517699850423799	0.7058334718298155	0.4190575897949114	0.5478450126974694	Astatotilapia burtonichipwa	m	n
755	FISH20210129_c2_r0_Astatotilapia-burtonichipwa_su	1970-01-05 00:30:00	1.2681237997206876	44.50024929366794	0.017561353941609882	0.8908093734419146	0.8249247830971264	0.4315727250390552	Astatotilapia burtonichipwa	m	n
756	FISH20210129_c2_r0_Astatotilapia-burtonichipwa_su	1970-01-05 01:00:00	1.1163146973212992	74.4998615035178	0.011855298875408565	0.9300869757908149	0.6756487154565561	0.1407325369631707	Astatotilapia burtonichipwa	m	n
757	FISH20210129_c2_r0_Astatotilapia-burtonichipwa_su	1970-01-05 01:30:00	0.22474254036867627	104.49947371336768	0.00027699296437870476	1.0	0.6079200950264123	0.09315702491014445	Astatotilapia burtonichipwa	m	n
758	FISH20210129_c2_r0_Astatotilapia-burtonichipwa_su	1970-01-05 02:00:00	0.4262026707181851	134.49994460447596	0.0034899180146244183	0.9666518945269222	0.6959368126936404	0.22600227192338831	Astatotilapia burtonichipwa	m	n
759	FISH20210129_c2_r0_Astatotilapia-burtonichipwa_su	1970-01-05 02:30:00	0.12326335260987512	164.50047088803944	0.001274167636142042	1.0	0.9526041732384447	0.22478471154065796	Astatotilapia burtonichipwa	m	n
760	FISH20210129_c2_r0_Astatotilapia-burtonichipwa_su	1970-01-05 03:00:00	0.5082780348473558	194.50002769929642	0.009196166417373	0.9260428785108858	0.9892505910365706	0.3911130747668209	Astatotilapia burtonichipwa	m	n
761	FISH20210129_c2_r0_Astatotilapia-burtonichipwa_su	1970-01-05 03:30:00	0.2506321182367844	224.4996953077392	0.003656307129798903	0.9673702287961886	0.9942599143151132	0.4865869469432443	Astatotilapia burtonichipwa	m	n
762	FISH20210129_c2_r0_Astatotilapia-burtonichipwa_su	1970-01-05 04:00:00	0.18863997174910813	254.50016618657213	0.004819410591624196	0.9367937070684689	0.9922571240713586	0.2544475953843019	Astatotilapia burtonichipwa	m	n
763	FISH20210129_c2_r0_Astatotilapia-burtonichipwa_su	1970-01-05 04:30:00	0.07143034271992017	284.50063708381805	0.00044318874300592763	1.0	0.9919069004129276	0.3388802861607269	Astatotilapia burtonichipwa	m	n
764	FISH20210129_c2_r0_Astatotilapia-burtonichipwa_su	1970-01-05 05:00:00	0.5614746485275871	314.50024929366793	0.007201817073846324	0.9345188632208742	0.8001637215477523	0.22286616016858526	Astatotilapia burtonichipwa	m	n
765	FISH20210129_c2_r0_Astatotilapia-burtonichipwa_su	1970-01-05 05:30:00	29.22461306799956	344.49991690211067	0.4743227522020941	0.11107417871586062	0.7077373421653956	0.3786478566849221	Astatotilapia burtonichipwa	m	n
766	FISH20210129_c2_r0_Astatotilapia-burtonichipwa_su	1970-01-05 06:00:00	28.997128380738012	374.49952911196056	0.42379923549941834	0.2425350396099939	0.8089664374752383	0.362982359882243	Astatotilapia burtonichipwa	m	n
767	FISH20210129_c2_r0_Astatotilapia-burtonichipwa_su	1970-01-05 06:30:00	55.19685063192414	404.5	0.8036228672723243	0.0	0.7740173853379437	0.5156274031881599	Astatotilapia burtonichipwa	m	n
768	FISH20210129_c2_r0_Astatotilapia-burtonichipwa_su	1970-01-05 07:00:00	68.86269852262893	434.50047088803944	0.8674865658412276	0.0	0.8063380920139736	0.30345203839667934	Astatotilapia burtonichipwa	m	d
769	FISH20210129_c2_r0_Astatotilapia-burtonichipwa_su	1970-01-05 07:30:00	46.82275364317398	464.50008309788933	0.6374162096282754	0.0	0.641632336854042	0.34966669116760635	Astatotilapia burtonichipwa	m	d
770	FISH20210129_c2_r0_Astatotilapia-burtonichipwa_su	1970-01-05 08:00:00	32.71218666351402	494.49975070633207	0.4573153841892416	0.013240263697302088	0.6791041484039977	0.46871508595235173	Astatotilapia burtonichipwa	m	d
771	FISH20210129_c2_r0_Astatotilapia-burtonichipwa_su	1970-01-05 08:30:00	19.04666836202564	524.4998891966759	0.34869806094182826	0.0033240997229916896	0.5325240788732354	0.5807889623250049	Astatotilapia burtonichipwa	m	d
772	FISH20210129_c2_r0_Astatotilapia-burtonichipwa_su	1970-01-05 09:00:00	19.291162074569925	554.4998338134279	0.3708730334588965	0.0	0.4658729975311885	0.5681036490081482	Astatotilapia burtonichipwa	m	d
773	FISH20210129_c2_r0_Astatotilapia-burtonichipwa_su	1970-01-05 09:30:00	26.69895948434657	584.5008310249308	0.45013850415512463	0.0	0.5879367547309751	0.43852523916271524	Astatotilapia burtonichipwa	m	d
774	FISH20210129_c2_r0_Astatotilapia-burtonichipwa_su	1970-01-05 10:00:00	19.23579907422713	614.4999723007036	0.3977064982549443	0.03473491773308958	0.540547830720732	0.5612866975907387	Astatotilapia burtonichipwa	m	d
775	FISH20210129_c2_r0_Astatotilapia-burtonichipwa_su	1970-01-05 10:30:00	17.150573338842147	644.4995291119606	0.3434712758295939	0.0	0.48428555827200576	0.602230064924982	Astatotilapia burtonichipwa	m	d
776	FISH20210129_c2_r0_Astatotilapia-burtonichipwa_su	1970-01-05 11:00:00	48.328681278072295	674.500055395524	0.6291823620651451	0.016674052736538887	0.6691257172210315	0.3383114975719028	Astatotilapia burtonichipwa	m	d
777	FISH20210129_c2_r0_Astatotilapia-burtonichipwa_su	1970-01-05 11:30:00	28.156978999294925	704.5005262866323	0.440972799290898	0.08198991745609661	0.6356329954642511	0.4123160930542949	Astatotilapia burtonichipwa	m	d
778	FISH20210129_c2_r0_Astatotilapia-burtonichipwa_su	1970-01-05 12:00:00	84.02931051036443	734.5001384964822	0.9108636640629328	0.0	0.749073599885513	0.281775374034024	Astatotilapia burtonichipwa	m	d
779	FISH20210129_c2_r0_Astatotilapia-burtonichipwa_su	1970-01-05 12:30:00	58.61048602202676	764.4997507063321	0.7160268129189519	0.0	0.5753653200546051	0.3261072232523407	Astatotilapia burtonichipwa	m	d
780	FISH20210129_c2_r0_Astatotilapia-burtonichipwa_su	1970-01-05 13:00:00	59.0679895852017	794.4994183147749	0.6901556700459809	0.0	0.6682243176260562	0.39862176079326506	Astatotilapia burtonichipwa	m	d
781	FISH20210129_c2_r0_Astatotilapia-burtonichipwa_su	1970-01-05 13:30:00	63.546332272843486	824.4998892089519	0.7667848437846222	0.0	0.6660939584584847	0.3286300807591831	Astatotilapia burtonichipwa	m	d
782	FISH20210129_c2_r0_Astatotilapia-burtonichipwa_su	1970-01-05 14:00:00	18.23546891739259	854.5003046922608	0.3603678466566949	0.0	0.4142831688073111	0.5421920372307454	Astatotilapia burtonichipwa	m	d
783	FISH20210129_c2_r0_Astatotilapia-burtonichipwa_su	1970-01-05 14:30:00	14.315328153324504	884.4999723007036	0.25472273004265694	0.002548335272284084	0.35056541890968795	0.5571413493286811	Astatotilapia burtonichipwa	m	d
784	FISH20210129_c2_r0_Astatotilapia-burtonichipwa_su	1970-01-05 15:00:00	50.65515705264175	914.4995291119606	0.6728159104758739	0.0	0.636406037601704	0.38486773822840525	Astatotilapia burtonichipwa	m	d
785	FISH20210129_c2_r0_Astatotilapia-burtonichipwa_su	1970-01-05 15:30:00	83.63710152928068	944.501218836565	0.9001662049861496	0.0	0.7515783767322335	0.4023971095781846	Astatotilapia burtonichipwa	m	d
786	FISH20210129_c2_r0_Astatotilapia-burtonichipwa_su	1970-01-05 16:00:00	63.96352703501196	974.5005262866323	0.7708160212730597	0.0	0.6438858203419137	0.3212690083655873	Astatotilapia burtonichipwa	m	d
787	FISH20210129_c2_r0_Astatotilapia-burtonichipwa_su	1970-01-05 16:30:00	14.693929048235793	1004.5001384964822	0.28425018004542685	0.02958284859564567	0.5032274240769484	0.49427806427581683	Astatotilapia burtonichipwa	m	d
788	FISH20210129_c2_r0_Astatotilapia-burtonichipwa_su	1970-01-05 17:00:00	13.375918986962672	1034.499750706332	0.26358650490277546	0.025261758351337878	0.4189547914894785	0.6235111628164541	Astatotilapia burtonichipwa	m	d
789	FISH20210129_c2_r0_Astatotilapia-burtonichipwa_su	1970-01-05 17:30:00	63.17198936018677	1064.4994183147749	0.7866046202426459	0.0	0.68049373417961	0.27728286376688405	Astatotilapia burtonichipwa	m	d
790	FISH20210129_c2_r0_Astatotilapia-burtonichipwa_su	1970-01-05 18:00:00	40.568311385603764	1094.499889208952	0.5704077110569467	0.0	0.5670382344418812	0.3724415414293345	Astatotilapia burtonichipwa	m	d
791	FISH20210129_c2_r0_Astatotilapia-burtonichipwa_su	1970-01-05 18:30:00	16.553082359222177	1124.5008864265928	0.3392797783933518	0.005429362880886426	0.39275711470014	0.5338903972308227	Astatotilapia burtonichipwa	m	d
792	FISH20210129_c2_r0_Astatotilapia-burtonichipwa_su	1970-01-05 19:00:00	15.677492649723789	1154.4999723007036	0.33554927704836296	0.041881336214060164	0.1825365336172972	0.4766661756830549	Astatotilapia burtonichipwa	m	n
793	FISH20210129_c2_r0_Astatotilapia-burtonichipwa_su	1970-01-05 19:30:00	5.036207294429492	1184.4995291119606	0.0946761952246413	0.36867763558805605	0.2217104328084098	0.5151143655068544	Astatotilapia burtonichipwa	m	n
794	FISH20210129_c2_r0_Astatotilapia-burtonichipwa_su	1970-01-05 20:00:00	6.2972393577363865	1213.6800453244275	0.11348998091603053	0.34249761450381677	0.08017737987688221	0.5964583555684347	Astatotilapia burtonichipwa	m	n
795	FISH20210129_c2_r0_Astatotilapia-burtonichipwa_su	1970-01-05 20:30:00	5.445190036926309	1244.5009695828023	0.08737326167654717	0.391489833231758	0.2325328323400776	0.5452090887499089	Astatotilapia burtonichipwa	m	n
796	FISH20210129_c2_r0_Astatotilapia-burtonichipwa_su	1970-01-05 21:00:00	4.11959473479732	1274.4995291119606	0.07445570882499584	0.5536535372001551	0.22120413751410575	0.5809126388395955	Astatotilapia burtonichipwa	m	n
797	FISH20210129_c2_r0_Astatotilapia-burtonichipwa_su	1970-01-05 21:30:00	5.744737471099046	1304.501052631579	0.09357340720221606	0.45501385041551246	0.22145525437592983	0.7056844753371571	Astatotilapia burtonichipwa	m	n
798	FISH20210129_c2_r0_Astatotilapia-burtonichipwa_su	1970-01-05 22:00:00	5.064083011162989	1334.5004708880394	0.08764057392942219	0.50728491496316	0.12381994939258241	0.5054381865759209	Astatotilapia burtonichipwa	m	n
799	FISH20210129_c2_r0_Astatotilapia-burtonichipwa_su	1970-01-05 22:30:00	4.481315394649295	1364.5006094182825	0.069196675900277	0.5625484764542936	0.05424909021781522	0.5342639726250655	Astatotilapia burtonichipwa	m	n
800	FISH20210129_c2_r0_Astatotilapia-burtonichipwa_su	1970-01-05 23:00:00	5.46396469854822	1394.499750706332	0.09744612486842834	0.41659741842557196	0.11374208470669762	0.4858977450600124	Astatotilapia burtonichipwa	m	n
801	FISH20210129_c2_r0_Astatotilapia-burtonichipwa_su	1970-01-05 23:30:00	7.3250263133115725	1424.977455716586	0.13973877258901413	0.3718017534442655	0.16459197981095738	0.6683043489955138	Astatotilapia burtonichipwa	m	n
802	FISH20210129_c2_r0_Astatotilapia-burtonichipwa_su	1970-01-06 00:00:00	3.8863675911545084	14.500027699296439	0.062157221206581355	0.6263364910531273	0.10672033394907567	0.48352728272073137	Astatotilapia burtonichipwa	m	n
803	FISH20210129_c2_r0_Astatotilapia-burtonichipwa_su	1970-01-06 00:30:00	4.1193288394822964	44.49969530773918	0.05850091407678245	0.6882721178882056	0.07343151167218431	0.46056066634731047	Astatotilapia burtonichipwa	m	n
804	FISH20210129_c2_r0_Astatotilapia-burtonichipwa_su	1970-01-06 01:00:00	7.359797711563284	74.50016618657213	0.12541546643031243	0.4847662308885442	0.09913521988932156	0.5722590077466845	Astatotilapia burtonichipwa	m	n
805	FISH20210129_c2_r0_Astatotilapia-burtonichipwa_su	1970-01-06 01:30:00	5.262182499061957	104.50063708381808	0.09644895019666501	0.43709489778959615	0.1953201056868385	0.5269036205696432	Astatotilapia burtonichipwa	m	n
806	FISH20210129_c2_r0_Astatotilapia-burtonichipwa_su	1970-01-06 02:00:00	3.7359603748374357	134.50024929366793	0.05312725056783558	0.667442246966927	0.5398196671388515	0.49819311229148305	Astatotilapia burtonichipwa	m	n
807	FISH20210129_c2_r0_Astatotilapia-burtonichipwa_su	1970-01-06 02:30:00	2.1896231855161132	164.5003324099723	0.035013850415512464	0.7888642659279779	0.8196550364162707	0.5494924902709912	Astatotilapia burtonichipwa	m	n
808	FISH20210129_c2_r0_Astatotilapia-burtonichipwa_su	1970-01-06 03:00:00	1.2096572992033585	194.49952911196056	0.010193341089136335	0.9261536756966373	0.9612168405571144	0.6302565496220252	Astatotilapia burtonichipwa	m	n
809	FISH20210129_c2_r0_Astatotilapia-burtonichipwa_su	1970-01-06 03:30:00	2.9389650970517542	224.50047088803944	0.038945210791645896	0.7690986648939117	0.18379615395665533	0.39829426741195684	Astatotilapia burtonichipwa	m	n
810	FISH20210129_c2_r0_Astatotilapia-burtonichipwa_su	1970-01-06 04:00:00	3.760062398960281	254.50047088803944	0.05434601961110188	0.6597972411500748	0.08109326240308386	0.5300320116967011	Astatotilapia burtonichipwa	m	n
811	FISH20210129_c2_r0_Astatotilapia-burtonichipwa_su	1970-01-06 04:30:00	4.728234793439131	284.5005540166205	0.09313019390581717	0.5709141274238227	0.756727708769413	0.5842261148226581	Astatotilapia burtonichipwa	m	n
812	FISH20210129_c2_r0_Astatotilapia-burtonichipwa_su	1970-01-06 05:00:00	7.4384482610066724	314.49969530773916	0.14841283031411	0.45521023765996343	0.6149881770378074	0.6219885161975526	Astatotilapia burtonichipwa	m	n
813	FISH20210129_c2_r0_Astatotilapia-burtonichipwa_su	1970-01-06 05:30:00	10.764695218419606	344.50016618657213	0.2281187680035453	0.27093950808774653	0.4348129582710221	0.5198604753901526	Astatotilapia burtonichipwa	m	n
814	FISH20210129_c2_r0_Astatotilapia-burtonichipwa_su	1970-01-06 06:00:00	25.640182079802518	374.50063708381805	0.47720347903163257	0.07007921998781232	0.646335968911871	0.610376967509965	Astatotilapia burtonichipwa	m	n
815	FISH20210129_c2_r0_Astatotilapia-burtonichipwa_su	1970-01-06 06:30:00	43.92287380385338	404.50024929366793	0.7196277214558751	0.0	0.6941668456885148	0.5132596532047974	Astatotilapia burtonichipwa	m	n
816	FISH20210129_c2_r0_Astatotilapia-burtonichipwa_su	1970-01-06 07:00:00	63.04330940161934	434.49991690211067	0.8135837349731316	0.004764278987313722	0.625547290887647	0.3334346801709264	Astatotilapia burtonichipwa	m	d
817	FISH20210129_c2_r0_Astatotilapia-burtonichipwa_su	1970-01-06 07:30:00	73.29990692509715	464.49952911196056	0.8545232951083043	0.0	0.648697735241089	0.3343094734370133	Astatotilapia burtonichipwa	m	d
818	FISH20210129_c2_r0_Astatotilapia-burtonichipwa_su	1970-01-06 08:00:00	59.972123028064075	494.5	0.7476179924662087	0.0	0.6332359045690382	0.28540325083897	Astatotilapia burtonichipwa	m	d
819	FISH20210129_c2_r0_Astatotilapia-burtonichipwa_su	1970-01-06 08:30:00	74.8741374098085	524.5009418282549	0.837174515235457	0.0	0.6643581297319917	0.2681885812225965	Astatotilapia burtonichipwa	m	d
820	FISH20210129_c2_r0_Astatotilapia-burtonichipwa_su	1970-01-06 09:00:00	76.02039735119232	554.5000830978893	0.8561852528945765	0.0	0.6647028078154792	0.37811890240964274	Astatotilapia burtonichipwa	m	d
821	FISH20210129_c2_r0_Astatotilapia-burtonichipwa_su	1970-01-06 09:30:00	70.23615341361118	584.4997507063321	0.8079884770926818	0.0	0.6575777175138794	0.42419118651164844	Astatotilapia burtonichipwa	m	d
822	FISH20210129_c2_r0_Astatotilapia-burtonichipwa_su	1970-01-06 10:00:00	13.93827790754641	614.4993629161819	0.2783779292005983	0.06642291285801341	0.5373035185589833	0.514862954057301	Astatotilapia burtonichipwa	m	d
823	FISH20210129_c2_r0_Astatotilapia-burtonichipwa_su	1970-01-06 10:30:00	24.060677001186153	644.5014128206549	0.46822538644800266	0.006371544129868691	0.5088083384130941	0.5712512965823715	Astatotilapia burtonichipwa	m	d
824	FISH20210129_c2_r0_Astatotilapia-burtonichipwa_su	1970-01-06 11:00:00	24.507972335018668	674.5002492936679	0.4623012575480583	0.0	0.4985488134008758	0.5091725708409506	Astatotilapia burtonichipwa	m	d
825	FISH20210129_c2_r0_Astatotilapia-burtonichipwa_su	1970-01-06 11:30:00	18.80905934217526	704.5009695828023	0.3447836445232423	0.0	0.6016445316805719	0.5093450297890885	Astatotilapia burtonichipwa	m	d
826	FISH20210129_c2_r0_Astatotilapia-burtonichipwa_su	1970-01-06 12:00:00	56.0212138752724	734.4995291119606	0.680073126142596	0.0	0.6854803862474887	0.3807453753942495	Astatotilapia burtonichipwa	m	d
827	FISH20210129_c2_r0_Astatotilapia-burtonichipwa_su	1970-01-06 12:30:00	65.62145760231009	764.5	0.7655107467316641	0.011411477952581432	0.6967111351520496	0.22817693330375857	Astatotilapia burtonichipwa	m	d
828	FISH20210129_c2_r0_Astatotilapia-burtonichipwa_su	1970-01-06 13:00:00	12.974505615864818	794.5004708880394	0.22530607722563847	0.0	0.3527302115358195	0.5500134525646294	Astatotilapia burtonichipwa	m	d
829	FISH20210129_c2_r0_Astatotilapia-burtonichipwa_su	1970-01-06 13:30:00	12.227505926972952	824.5000830978893	0.22569386737576866	0.007700404409727993	0.4128239219646905	0.5332637592181618	Astatotilapia burtonichipwa	m	d
830	FISH20210129_c2_r0_Astatotilapia-burtonichipwa_su	1970-01-06 14:00:00	9.030778553951254	854.4997507063321	0.16802393219212233	0.016453382084095063	0.20664329490369043	0.49845043225988805	Astatotilapia burtonichipwa	m	d
831	FISH20210129_c2_r0_Astatotilapia-burtonichipwa_su	1970-01-06 14:30:00	14.015208888556398	884.4993629161819	0.24447399036064485	0.0024929366794083432	0.3866287850587304	0.4788604943944228	Astatotilapia burtonichipwa	m	d
832	FISH20210129_c2_r0_Astatotilapia-burtonichipwa_su	1970-01-06 15:00:00	12.15067690578492	914.4998338134279	0.22712164857079548	0.01467981387103922	0.45485561403139607	0.4925170965793842	Astatotilapia burtonichipwa	m	d
833	FISH20210129_c2_r0_Astatotilapia-burtonichipwa_su	1970-01-06 15:30:00	10.107391068109711	944.5008310249308	0.18227146814404432	0.01113573407202216	0.15077432805638838	0.568402639726251	Astatotilapia burtonichipwa	m	d
834	FISH20210129_c2_r0_Astatotilapia-burtonichipwa_su	1970-01-06 16:00:00	26.466465729044735	974.4999169021107	0.36424574815799676	0.0624896127638358	0.5227269593868107	0.4113542674839638	Astatotilapia burtonichipwa	m	d
835	FISH20210129_c2_r0_Astatotilapia-burtonichipwa_su	1970-01-06 16:30:00	17.130392583821894	1004.4995291119606	0.264971469724669	0.0	0.43133862469274964	0.51913559728915	Astatotilapia burtonichipwa	m	d
836	FISH20210129_c2_r0_Astatotilapia-burtonichipwa_su	1970-01-06 17:00:00	15.522393438799565	1034.5	0.2636826944382894	0.03218479946820297	0.6519636111180511	0.42442486700593035	Astatotilapia burtonichipwa	m	d
837	FISH20210129_c2_r0_Astatotilapia-burtonichipwa_su	1970-01-06 17:30:00	23.526364067144634	1064.5004708880394	0.40640407733643563	0.0	0.6387099649887793	0.4808305069791862	Astatotilapia burtonichipwa	m	d
838	FISH20210129_c2_r0_Astatotilapia-burtonichipwa_su	1970-01-06 18:00:00	32.80610620278473	1094.5000830978893	0.5427954129965099	0.0	0.5391045447856221	0.2956240881409791	Astatotilapia burtonichipwa	m	d
839	FISH20210129_c2_r0_Astatotilapia-burtonichipwa_su	1970-01-06 18:30:00	61.55877669194613	1124.499750706332	0.7139770649825494	0.011412110132402637	0.6685909508557095	0.40780077106032775	Astatotilapia burtonichipwa	m	d
840	FISH20210129_c2_r0_Astatotilapia-burtonichipwa_su	1970-01-06 19:00:00	17.003693415981687	1154.5001661865722	0.3645579437181476	0.0	0.26786595887395553	0.5308559042939224	Astatotilapia burtonichipwa	m	n
841	FISH20210129_c2_r0_Astatotilapia-burtonichipwa_su	1970-01-06 19:30:00	5.527238652183624	1184.500637083818	0.09750152346130408	0.4652927815633483	0.37094537334919475	0.4731664886730378	Astatotilapia burtonichipwa	m	n
842	FISH20210129_c2_r0_Astatotilapia-burtonichipwa_su	1970-01-06 20:00:00	6.560503699920745	1214.500249293668	0.12830314110021607	0.40119660960611603	0.528418651492313	0.5085031966067975	Astatotilapia burtonichipwa	m	n
843	FISH20210129_c2_r0_Astatotilapia-burtonichipwa_su	1970-01-06 20:30:00	4.912014049053629	1244.5004986149584	0.09473684210526316	0.5549584487534626	0.6328281029345156	0.3966611480870221	Astatotilapia burtonichipwa	m	n
844	FISH20210129_c2_r0_Astatotilapia-burtonichipwa_su	1970-01-06 21:00:00	2.7975821776593013	1274.4995291119606	0.035122707883219764	0.7725887762450834	0.7243726042185163	0.25189043970513	Astatotilapia burtonichipwa	m	n
845	FISH20210129_c2_r0_Astatotilapia-burtonichipwa_su	1970-01-06 21:30:00	1.9145629318839985	1304.5	0.01883447817416353	0.9197318856636384	0.7952029539402046	0.3754547662737228	Astatotilapia burtonichipwa	m	n
846	FISH20210129_c2_r0_Astatotilapia-burtonichipwa_su	1970-01-06 22:00:00	3.5143795139183744	1334.5004708880394	0.058057725333776525	0.6733698964046313	0.6099617114672501	0.4612177262462352	Astatotilapia burtonichipwa	m	n
847	FISH20210129_c2_r0_Astatotilapia-burtonichipwa_su	1970-01-06 22:30:00	3.113400841742573	1364.5000830978893	0.04570383912248629	0.7200155116060052	0.8023800567823897	0.3595931436077107	Astatotilapia burtonichipwa	m	n
848	FISH20210129_c2_r0_Astatotilapia-burtonichipwa_su	1970-01-06 23:00:00	2.5690620417659105	1394.499750706332	0.040440972799290896	0.7546396321533433	0.7423870906408652	0.3728935720648195	Astatotilapia burtonichipwa	m	n
849	FISH20210129_c2_r0_Astatotilapia-burtonichipwa_su	1970-01-06 23:30:00	3.38740745414699	1424.5	0.06565096952908588	0.6916343490304709	0.8366272017783631	0.5086737075765754	Astatotilapia burtonichipwa	m	n
850	FISH20210129_c2_r0_Astatotilapia-burtonichipwa_su	1970-01-07 00:00:00	4.0808467847722145	14.499833813427875	0.07018612896077997	0.5890760026589852	0.6408988839254177	0.48993557077370387	Astatotilapia burtonichipwa	m	n
851	FISH20210129_c2_r0_Astatotilapia-burtonichipwa_su	1970-01-07 00:30:00	2.1081309957062135	44.50030469226082	0.043210902443077945	0.8093180433216997	0.9093343480618541	0.428676489824482	Astatotilapia burtonichipwa	m	n
852	FISH20210129_c2_r0_Astatotilapia-burtonichipwa_su	1970-01-07 01:00:00	4.452895058584761	74.49997230070356	0.0821007146418481	0.7352501246468339	0.9169954448700418	0.5053819209772935	Astatotilapia burtonichipwa	m	n
853	FISH20210129_c2_r0_Astatotilapia-burtonichipwa_su	1970-01-07 01:30:00	1.1306836275679617	104.49952911196056	0.015234613040828763	0.8700349011135117	0.8919165091085384	0.5116823239689466	Astatotilapia burtonichipwa	m	n
854	FISH20210129_c2_r0_Astatotilapia-burtonichipwa_su	1970-01-07 02:00:00	2.6451106592374702	134.50005539552404	0.042488366939951255	0.8094947928207401	0.6653564034745645	0.3229896266556658	Astatotilapia burtonichipwa	m	n
855	FISH20210129_c2_r0_Astatotilapia-burtonichipwa_su	1970-01-07 02:30:00	7.6648687559032895	164.50052628663232	0.16026812918951858	0.2894022491828708	0.3529356198997676	0.5731352127577349	Astatotilapia burtonichipwa	m	n
856	FISH20210129_c2_r0_Astatotilapia-burtonichipwa_su	1970-01-07 03:00:00	4.96876417076876	194.50013849648218	0.09356822336712647	0.5281701844773142	0.5857139381980061	0.49716029226600655	Astatotilapia burtonichipwa	m	n
857	FISH20210129_c2_r0_Astatotilapia-burtonichipwa_su	1970-01-07 03:30:00	3.129534132144782	224.49975070633207	0.04969253780953964	0.8069359038280428	0.550317764410365	0.3436859527066872	Astatotilapia burtonichipwa	m	n
858	FISH20210129_c2_r0_Astatotilapia-burtonichipwa_su	1970-01-07 04:00:00	6.402475713580873	254.4994183147748	0.1138995069525234	0.42573818625006926	0.505486600693944	0.5349920830446769	Astatotilapia burtonichipwa	m	n
859	FISH20210129_c2_r0_Astatotilapia-burtonichipwa_su	1970-01-07 04:30:00	6.292544651703319	284.5005816852252	0.10304138274887818	0.4352667442246967	0.3744079214700777	0.27146268534431156	Astatotilapia burtonichipwa	m	n
860	FISH20210129_c2_r0_Astatotilapia-burtonichipwa_su	1970-01-07 05:00:00	5.862572694877709	314.5003600908537	0.07672705113290122	0.5445127693756578	0.18027261506136993	0.37505176210984553	Astatotilapia burtonichipwa	m	n
861	FISH20210129_c2_r0_Astatotilapia-burtonichipwa_su	1970-01-07 05:30:00	10.045262903792041	344.4999723007036	0.18658246080549554	0.3712813694532159	0.43772763554874633	0.5088638263872122	Astatotilapia burtonichipwa	m	n
862	FISH20210129_c2_r0_Astatotilapia-burtonichipwa_su	1970-01-07 06:00:00	30.834708765224384	374.4995845105534	0.5481690765054568	0.1538972910088084	0.5046363535944733	0.5430935905610564	Astatotilapia burtonichipwa	m	n
863	FISH20210129_c2_r0_Astatotilapia-burtonichipwa_su	1970-01-07 06:30:00	42.4203233933607	404.5001107910481	0.7369266563261688	0.0037668956348327056	0.6232925795663982	0.515930555350611	Astatotilapia burtonichipwa	m	n
864	FISH20210129_c2_r0_Astatotilapia-burtonichipwa_su	1970-01-07 07:00:00	25.97655997386782	434.5005262866323	0.4558196221815966	0.0768378483186527	0.7017562152379448	0.4605720369386724	Astatotilapia burtonichipwa	m	d
865	FISH20210129_c2_r0_Astatotilapia-burtonichipwa_su	1970-01-07 07:30:00	14.095427019484932	464.5001938950751	0.2609273724447399	0.017782948313112848	0.7321368107504357	0.41434119846938916	Astatotilapia burtonichipwa	m	d
866	FISH20210129_c2_r0_Astatotilapia-burtonichipwa_su	1970-01-07 08:00:00	21.167276914021453	494.4998061049249	0.362916181928979	0.0	0.773521109000787	0.41732350344244823	Astatotilapia burtonichipwa	m	d
867	FISH20210129_c2_r0_Astatotilapia-burtonichipwa_su	1970-01-07 08:30:00	17.306610713260046	524.4994737133677	0.2839177884881724	0.014015843997562462	0.7139989862448095	0.43179243908174847	Astatotilapia burtonichipwa	m	d
868	FISH20210129_c2_r0_Astatotilapia-burtonichipwa_su	1970-01-07 09:00:00	24.008728937150785	554.4998892089519	0.3602370928428983	0.009805007755373366	0.5975846934250143	0.41349062189319896	Astatotilapia burtonichipwa	m	d
869	FISH20210129_c2_r0_Astatotilapia-burtonichipwa_su	1970-01-07 09:30:00	34.27745412189432	584.501163434903	0.4746814404432133	0.0	0.5315395772356727	0.3628951632190361	Astatotilapia burtonichipwa	m	d
870	FISH20210129_c2_r0_Astatotilapia-burtonichipwa_su	1970-01-07 10:00:00	22.54084441688831	614.5000276992964	0.375103872361642	0.011190515760899673	0.6017008536288612	0.4444889075776294	Astatotilapia burtonichipwa	m	d
871	FISH20210129_c2_r0_Astatotilapia-burtonichipwa_su	1970-01-07 10:30:00	47.16445707792015	644.5003878116344	0.6077562326869806	0.0	0.6749289095565878	0.35640090163491606	Astatotilapia burtonichipwa	m	d
872	FISH20210129_c2_r0_Astatotilapia-burtonichipwa_su	1970-01-07 11:00:00	75.3496299359499	674.5001107910481	0.8502658985153999	0.0	0.6609279410344293	0.26940538878972176	Astatotilapia burtonichipwa	m	d
873	FISH20210129_c2_r0_Astatotilapia-burtonichipwa_su	1970-01-07 11:30:00	24.08996025613145	704.5005816852251	0.3497867154174284	0.03301756135394161	0.7805966779394183	0.44080847077071666	Astatotilapia burtonichipwa	m	d
874	FISH20210129_c2_r0_Astatotilapia-burtonichipwa_su	1970-01-07 12:00:00	35.958973608368765	734.5001938950751	0.510885823500083	0.01329566229017783	0.6872848312706625	0.4863409887736979	Astatotilapia burtonichipwa	m	d
875	FISH20210129_c2_r0_Astatotilapia-burtonichipwa_su	1970-01-07 12:30:00	65.4719305108993	764.4998061049249	0.7826159215555925	0.0	0.7363687581040662	0.4071895892095519	Astatotilapia burtonichipwa	m	d
876	FISH20210129_c2_r0_Astatotilapia-burtonichipwa_su	1970-01-07 13:00:00	73.16104369958646	794.4994737133677	0.8447177441692981	0.0	0.7092658867580868	0.4271503072449081	Astatotilapia burtonichipwa	m	d
877	FISH20210129_c2_r0_Astatotilapia-burtonichipwa_su	1970-01-07 13:30:00	47.94775667815903	824.4998892089519	0.5909594504764015	0.04453800132949258	0.7016604703890392	0.341216659497823	Astatotilapia burtonichipwa	m	d
878	FISH20210129_c2_r0_Astatotilapia-burtonichipwa_su	1970-01-07 14:00:00	52.827514688298976	854.5004154894466	0.6604620242645837	0.0	0.6298508758450693	0.434947822129264	Astatotilapia burtonichipwa	m	d
879	FISH20210129_c2_r0_Astatotilapia-burtonichipwa_su	1970-01-07 14:30:00	73.36068589336534	884.5000276992964	0.8431111849759017	0.0	0.7235590978717511	0.3348182533898015	Astatotilapia burtonichipwa	m	d
880	FISH20210129_c2_r0_Astatotilapia-burtonichipwa_su	1970-01-07 15:00:00	18.831872014418263	914.4996399091463	0.3318929699185641	0.011245914353775414	0.4497725326540678	0.5006145898098442	Astatotilapia burtonichipwa	m	d
881	FISH20210129_c2_r0_Astatotilapia-burtonichipwa_su	1970-01-07 15:30:00	12.766025646144554	944.5001107910481	0.22789718590737867	0.02437403057832927	0.44560459289459664	0.5674060680255077	Astatotilapia burtonichipwa	m	d
882	FISH20210129_c2_r0_Astatotilapia-burtonichipwa_su	1970-01-07 16:00:00	12.58079679577526	974.5005816852251	0.23184311118497591	0.012520081989917456	0.3032653915826889	0.5911317992871594	Astatotilapia burtonichipwa	m	d
883	FISH20210129_c2_r0_Astatotilapia-burtonichipwa_su	1970-01-07 16:30:00	26.620479214279857	1004.501052631579	0.39601108033240995	0.0	0.5135467745731719	0.48798408107472974	Astatotilapia burtonichipwa	m	d
884	FISH20210129_c2_r0_Astatotilapia-burtonichipwa_su	1970-01-07 17:00:00	80.5574822710071	1034.499806104925	0.9142983768212287	0.0	0.6918617366106896	0.3542961046981885	Astatotilapia burtonichipwa	m	d
885	FISH20210129_c2_r0_Astatotilapia-burtonichipwa_su	1970-01-07 17:30:00	13.034745101942807	1064.4994737133677	0.22109578416708214	0.05257326463907817	0.2959885142664724	0.5916796673525697	Astatotilapia burtonichipwa	m	d
886	FISH20210129_c2_r0_Astatotilapia-burtonichipwa_su	1970-01-07 18:00:00	12.805643749860785	1094.499889208952	0.25686904498116553	0.0072568136494571235	0.4734793831760969	0.5587923559743473	Astatotilapia burtonichipwa	m	d
887	FISH20210129_c2_r0_Astatotilapia-burtonichipwa_su	1970-01-07 18:30:00	11.356080446729866	1124.5012188365652	0.21512465373961218	0.018227146814404432	0.3084687723889397	0.5796630167578006	Astatotilapia burtonichipwa	m	d
888	FISH20210129_c2_r0_Astatotilapia-burtonichipwa_su	1970-01-07 19:00:00	14.672916808771062	1154.5000276992964	0.30751758905323806	0.043155503850202205	0.3144347158499069	0.4677235187026293	Astatotilapia burtonichipwa	m	n
889	FISH20210129_c2_r0_Astatotilapia-burtonichipwa_su	1970-01-07 19:30:00	6.964569420908275	1184.5004432132964	0.10786703601108033	0.4029916897506925	0.1683113956737362	0.45593562918022845	Astatotilapia burtonichipwa	m	n
890	FISH20210129_c2_r0_Astatotilapia-burtonichipwa_su	1970-01-07 20:00:00	6.182828272024396	1214.500110791048	0.09771770440948371	0.47739862619100376	0.2492999981321464	0.5694404364153347	Astatotilapia burtonichipwa	m	n
891	FISH20210129_c2_r0_Astatotilapia-burtonichipwa_su	1970-01-07 20:30:00	7.031846755840925	1244.5005816852251	0.11467508725278378	0.3300094177607889	0.19172687130578175	0.5530117069188756	Astatotilapia burtonichipwa	m	n
892	FISH20210129_c2_r0_Astatotilapia-burtonichipwa_su	1970-01-07 21:00:00	4.627150552233626	1274.500249293668	0.06847266079441582	0.5201373885103319	0.18399314060137556	0.5720730805202281	Astatotilapia burtonichipwa	m	n
893	FISH20210129_c2_r0_Astatotilapia-burtonichipwa_su	1970-01-07 21:30:00	4.768196258408931	1304.4998615035179	0.05262866323195391	0.6436762506232342	0.1334146848718298	0.6095374651993787	Astatotilapia burtonichipwa	m	n
894	FISH20210129_c2_r0_Astatotilapia-burtonichipwa_su	1970-01-07 22:00:00	4.822896198691613	1334.4994737133677	0.06265580854246303	0.6412941111295773	0.2623583774245104	0.5458347318762007	Astatotilapia burtonichipwa	m	n
895	FISH20210129_c2_r0_Astatotilapia-burtonichipwa_su	1970-01-07 22:30:00	3.6965429569293056	1364.499889208952	0.03794593396853534	0.7169842676711722	0.21913867730528838	0.593794940976623	Astatotilapia burtonichipwa	m	n
896	FISH20210129_c2_r0_Astatotilapia-burtonichipwa_su	1970-01-07 23:00:00	5.490464069945315	1394.5004154894466	0.07800121876904327	0.5413550495817406	0.2399218637523693	0.6671118106541288	Astatotilapia burtonichipwa	m	n
897	FISH20210129_c2_r0_Astatotilapia-burtonichipwa_su	1970-01-07 23:30:00	3.1042097474559367	1424.5000276992964	0.044485070079219986	0.7677137000720182	0.544829879748252	0.5291045924627805	Astatotilapia burtonichipwa	m	n
898	FISH20210129_c2_r0_Astatotilapia-burtonichipwa_su	1970-01-08 00:00:00	4.267608818621354	14.499639909146307	0.054844606946983544	0.7281591047587391	0.0927253945529181	0.6414322199021585	Astatotilapia burtonichipwa	m	n
899	FISH20210129_c2_r0_Astatotilapia-burtonichipwa_su	1970-01-08 00:30:00	2.4111649728409916	44.50011079104809	0.021493463328163084	0.8576888987369821	0.22735659911921838	0.7405757006990482	Astatotilapia burtonichipwa	m	n
900	FISH20210129_c2_r0_Astatotilapia-burtonichipwa_su	1970-01-08 01:00:00	2.7491776414711233	74.5005816852252	0.03617528114785885	0.8288737466068362	0.49001568541648305	0.6210597422092481	Astatotilapia burtonichipwa	m	n
901	FISH20210129_c2_r0_Astatotilapia-burtonichipwa_su	1970-01-08 01:30:00	1.8499797426251967	104.50024929366793	0.017672151127361365	0.8495374217494875	0.48561453206770827	0.3629104576927482	Astatotilapia burtonichipwa	m	n
902	FISH20210129_c2_r0_Astatotilapia-burtonichipwa_su	1970-01-08 02:00:00	2.4584743807680134	134.49986150351782	0.034347127582959394	0.8140269237161376	0.7622504079770377	0.3706748305129185	Astatotilapia burtonichipwa	m	n
903	FISH20210129_c2_r0_Astatotilapia-burtonichipwa_su	1970-01-08 02:30:00	0.5209955932051711	164.49947371336768	0.006647831145088915	0.9349620519638802	0.9922774836842313	0.5428023417027698	Astatotilapia burtonichipwa	m	n
904	FISH20210129_c2_r0_Astatotilapia-burtonichipwa_su	1970-01-08 03:00:00	0.9722497684473643	194.49994460447596	0.018169731885663638	0.8980168402393086	0.9233520297830756	0.6832315148491351	Astatotilapia burtonichipwa	m	n
905	FISH20210129_c2_r0_Astatotilapia-burtonichipwa_su	1970-01-08 03:30:00	2.378580072000738	224.50041548944657	0.027533100659243255	0.8260484183701734	0.5979204121340919	0.3643182998629625	Astatotilapia burtonichipwa	m	n
906	FISH20210129_c2_r0_Astatotilapia-burtonichipwa_su	1970-01-08 04:00:00	3.8803911855763014	254.4962872658761	0.049318408511581514	0.6736672946913443	0.1879947240577774	0.4263029882240034	Astatotilapia burtonichipwa	m	n
907	FISH20210129_c2_r0_Astatotilapia-burtonichipwa_su	1970-01-08 04:30:00	6.16733639372166	284.4996399091463	0.10963381530109136	0.5396930917954684	0.28600825508738964	0.44600092336268504	Astatotilapia burtonichipwa	m	n
908	FISH20210129_c2_r0_Astatotilapia-burtonichipwa_su	1970-01-08 05:00:00	3.200218894756944	314.5001107910481	0.01922224684245513	0.9014513627298915	0.0383460266787444	0.6185586410500526	Astatotilapia burtonichipwa	m	n
909	FISH20210129_c2_r0_Astatotilapia-burtonichipwa_su	1970-01-08 05:30:00	3.549382413629614	344.5005816852252	0.03373774306132624	0.8080438756855576	0.03489125373199045	0.4688628406877538	Astatotilapia burtonichipwa	m	n
910	FISH20210129_c2_r0_Astatotilapia-burtonichipwa_su	1970-01-08 06:00:00	9.170738662224563	374.50024929366793	0.1519029416652817	0.6168079330784998	0.21738537358496154	0.522554776716497	Astatotilapia burtonichipwa	m	n
911	FISH20210129_c2_r0_Astatotilapia-burtonichipwa_su	1970-01-08 06:30:00	35.96871206992969	404.4998615035178	0.6389119716359204	0.006481635366461692	0.6643378786082345	0.6235226770337995	Astatotilapia burtonichipwa	m	n
912	FISH20210129_c2_r0_Astatotilapia-burtonichipwa_su	1970-01-08 07:00:00	31.654804318596625	434.4994737133677	0.5225195280039887	0.09539637693202592	0.6914544035739794	0.43536461507211555	Astatotilapia burtonichipwa	m	d
913	FISH20210129_c2_r0_Astatotilapia-burtonichipwa_su	1970-01-08 07:30:00	39.56172897707313	464.49994460447596	0.5536228672723243	0.0019942388654996678	0.6968183624863937	0.41086941030197127	Astatotilapia burtonichipwa	m	d
914	FISH20210129_c2_r0_Astatotilapia-burtonichipwa_su	1970-01-08 08:00:00	11.299088894678512	493.4774956893989	0.1956121053570367	0.03258219870384684	0.4625733743683323	0.48909566862796006	Astatotilapia burtonichipwa	m	d
915	FISH20210129_c2_r1_Astatotilapia-burtonichipwa_su	1970-01-02 00:00:00	4.388154610207407	14.499529111960555	0.05927649437704283	0.6109356822336712	0.5931385525442391	0.7485625173120729	Astatotilapia burtonichipwa	m	n
916	FISH20210129_c2_r1_Astatotilapia-burtonichipwa_su	1970-01-02 00:30:00	4.545692226163179	44.5	0.06320629293153113	0.6230888544205628	0.7825567704608403	0.6428453356968672	Astatotilapia burtonichipwa	m	n
917	FISH20210129_c2_r1_Astatotilapia-burtonichipwa_su	1970-01-02 01:00:00	3.8106187298052583	74.50047088803944	0.03069082045316049	0.7563015899396155	0.9197526087927442	0.6746495485014571	Astatotilapia burtonichipwa	m	n
918	FISH20210129_c2_r1_Astatotilapia-burtonichipwa_su	1970-01-02 01:30:00	3.7099520986801564	104.50005540166205	0.025706371191135734	0.8109141274238227	0.9196773350805416	0.7306022714681718	Astatotilapia burtonichipwa	m	n
919	FISH20210129_c2_r1_Astatotilapia-burtonichipwa_su	1970-01-02 02:00:00	4.795501389106551	134.49975070633207	0.06459475929311395	0.6545897734197551	0.9112343702158534	0.6882646944767613	Astatotilapia burtonichipwa	m	n
920	FISH20210129_c2_r1_Astatotilapia-burtonichipwa_su	1970-01-02 02:30:00	8.379525846691006	164.49936291618192	0.13716691596033462	0.5507728103706165	0.8922822047445846	0.6167316783732557	Astatotilapia burtonichipwa	m	n
921	FISH20210129_c2_r1_Astatotilapia-burtonichipwa_su	1970-01-02 03:00:00	3.9530298648664854	194.49983381342787	0.06376024817194771	0.7081763793485486	0.9376360424509147	0.6040530397565005	Astatotilapia burtonichipwa	m	n
922	FISH20210129_c2_r1_Astatotilapia-burtonichipwa_su	1970-01-02 03:30:00	8.603479322769847	224.5003600908537	0.13478477646667775	0.4820785552046978	0.8919131986981843	0.5936158107583903	Astatotilapia burtonichipwa	m	n
923	FISH20210129_c2_r1_Astatotilapia-burtonichipwa_su	1970-01-02 04:00:00	6.900205291423016	254.49997230070358	0.11655863941055897	0.4406958063265193	0.8348891795932778	0.6412617029527483	Astatotilapia burtonichipwa	m	n
924	FISH20210129_c2_r1_Astatotilapia-burtonichipwa_su	1970-01-02 04:30:00	4.364309853222365	284.4995845105534	0.06542573818625007	0.5881668605617417	0.9264529881930086	0.6517161135237559	Astatotilapia burtonichipwa	m	n
925	FISH20210129_c2_r1_Astatotilapia-burtonichipwa_su	1970-01-02 05:00:00	3.249382388110156	314.5001107910481	0.04786173277199202	0.737536007090627	0.9583861749328799	0.5790907619533887	Astatotilapia burtonichipwa	m	n
926	FISH20210129_c2_r1_Astatotilapia-burtonichipwa_su	1970-01-02 05:30:00	4.29580551779232	344.5005262866323	0.07301534541022658	0.6307129798903108	0.9493658934416613	0.6008424464018713	Astatotilapia burtonichipwa	m	n
927	FISH20210129_c2_r1_Astatotilapia-burtonichipwa_su	1970-01-02 06:00:00	11.599497523373858	374.5001938950751	0.2153343305080051	0.39465957564677856	0.8874133899394472	0.5972557199047102	Astatotilapia burtonichipwa	m	n
928	FISH20210129_c2_r1_Astatotilapia-burtonichipwa_su	1970-01-02 06:30:00	23.295493993989624	404.4998061049249	0.3975403024763171	0.07689324691152845	0.7977151550289254	0.5368176189515591	Astatotilapia burtonichipwa	m	n
929	FISH20210129_c2_r1_Astatotilapia-burtonichipwa_su	1970-01-02 07:00:00	46.44972555954717	434.4994737133677	0.7230624342141709	0.010691928425018005	0.7855420052392014	0.20249593708411467	Astatotilapia burtonichipwa	m	d
930	FISH20210129_c2_r1_Astatotilapia-burtonichipwa_su	1970-01-02 07:30:00	60.289490835460505	464.4998892089519	0.8443939729669843	0.0	0.7773305593554799	0.11629974518058876	Astatotilapia burtonichipwa	m	d
931	FISH20210129_c2_r1_Astatotilapia-burtonichipwa_su	1970-01-02 08:00:00	77.11706096601128	494.5004154894466	0.864827433383192	0.0	0.7291595137794897	0.33437737521466604	Astatotilapia burtonichipwa	m	d
932	FISH20210129_c2_r1_Astatotilapia-burtonichipwa_su	1970-01-02 08:30:00	75.15079005733398	524.5000276992964	0.898620575037394	0.0	0.7430677534742721	0.20685047919782765	Astatotilapia burtonichipwa	m	d
933	FISH20210129_c2_r1_Astatotilapia-burtonichipwa_su	1970-01-02 09:00:00	81.85783499372	554.4996399091463	0.9260982771037616	0.0	0.731155480297509	0.2384623566561396	Astatotilapia burtonichipwa	m	d
934	FISH20210129_c2_r1_Astatotilapia-burtonichipwa_su	1970-01-02 09:30:00	75.47640528906663	584.5001107910481	0.9251052514956791	0.0	0.7672855181504964	0.18368047861732667	Astatotilapia burtonichipwa	m	d
935	FISH20210129_c2_r1_Astatotilapia-burtonichipwa_su	1970-01-02 10:00:00	84.42294142877329	614.5005816852251	0.8978449947371336	0.0	0.7577466390138221	0.38644955958118504	Astatotilapia burtonichipwa	m	d
936	FISH20210129_c2_r1_Astatotilapia-burtonichipwa_su	1970-01-02 10:30:00	73.88008083869704	644.5002492936679	0.888371835355382	0.0	0.7754236261149001	0.31760978962384223	Astatotilapia burtonichipwa	m	d
937	FISH20210129_c2_r1_Astatotilapia-burtonichipwa_su	1970-01-02 11:00:00	78.46156653934473	674.4998615035178	0.8626668882610382	0.0	0.7234987551488388	0.5615863767935327	Astatotilapia burtonichipwa	m	d
938	FISH20210129_c2_r1_Astatotilapia-burtonichipwa_su	1970-01-02 11:30:00	71.54299414589444	704.4994737133677	0.8031687995124924	0.0	0.8223809568829791	0.4563032518974035	Astatotilapia burtonichipwa	m	d
939	FISH20210129_c2_r1_Astatotilapia-burtonichipwa_su	1970-01-02 12:00:00	76.12395551236916	734.499944604476	0.893917571460226	0.0	0.7839062900124845	0.2698719255484152	Astatotilapia burtonichipwa	m	d
940	FISH20210129_c2_r1_Astatotilapia-burtonichipwa_su	1970-01-02 12:30:00	70.22622712061357	764.5004708880394	0.8297047254999723	0.0	0.7955879001511732	0.29178333610326335	Astatotilapia burtonichipwa	m	d
941	FISH20210129_c2_r1_Astatotilapia-burtonichipwa_su	1970-01-02 13:00:00	76.34647521325995	794.5000276992964	0.8493158273779846	0.0	0.7910630873867989	0.6646412493842195	Astatotilapia burtonichipwa	m	d
942	FISH20210129_c2_r1_Astatotilapia-burtonichipwa_su	1970-01-02 13:30:00	22.526696204903264	824.4996953077392	0.4774804719960113	0.0	0.46126630733878526	0.3857115842538064	Astatotilapia burtonichipwa	m	d
943	FISH20210129_c2_r1_Astatotilapia-burtonichipwa_su	1970-01-02 14:00:00	29.11734370220078	854.5001661865721	0.5844781741635275	0.0	0.5869307114775503	0.27413483270551436	Astatotilapia burtonichipwa	m	d
944	FISH20210129_c2_r1_Astatotilapia-burtonichipwa_su	1970-01-02 14:30:00	45.198414236122254	884.5006370838181	0.6811256994072351	0.0	0.6695439103511476	0.2608548002880735	Astatotilapia burtonichipwa	m	d
945	FISH20210129_c2_r1_Astatotilapia-burtonichipwa_su	1970-01-02 15:00:00	57.99451209690305	914.5002492936679	0.7771314608608941	0.0	0.777943406854234	0.3561263641903514	Astatotilapia burtonichipwa	m	d
946	FISH20210129_c2_r1_Astatotilapia-burtonichipwa_su	1970-01-02 15:30:00	62.790012320558375	944.4999169021107	0.7972965486676639	0.0	0.8218241097993481	0.4409729654866719	Astatotilapia burtonichipwa	m	d
947	FISH20210129_c2_r1_Astatotilapia-burtonichipwa_su	1970-01-02 16:00:00	57.53565600146928	974.4995291119606	0.7365796908758517	0.0	0.7204548440098347	0.2270940668107043	Astatotilapia burtonichipwa	m	d
948	FISH20210129_c2_r1_Astatotilapia-burtonichipwa_su	1970-01-02 16:30:00	52.76848556913655	1004.5	0.7343784622202526	0.0	0.8156682010452937	0.2739744626634162	Astatotilapia burtonichipwa	m	d
949	FISH20210129_c2_r1_Astatotilapia-burtonichipwa_su	1970-01-02 17:00:00	41.26919691813811	1034.5004708880394	0.6085535427400144	0.0	0.7262825603571087	0.3039771757797345	Astatotilapia burtonichipwa	m	d
950	FISH20210129_c2_r1_Astatotilapia-burtonichipwa_su	1970-01-02 17:30:00	49.413479601896455	1065.1776704240472	0.68414146836047	0.0	0.7489389176558419	0.20404180831394833	Astatotilapia burtonichipwa	m	d
951	FISH20210129_c2_r1_Astatotilapia-burtonichipwa_su	1970-01-02 18:00:00	58.17213668888754	1094.499944604476	0.7355417682251274	0.0	0.7647702047710481	0.48869078218479983	Astatotilapia burtonichipwa	m	d
952	FISH20210129_c2_r1_Astatotilapia-burtonichipwa_su	1970-01-02 18:30:00	28.92320311395867	1124.5004708880394	0.4942662456373608	0.0	0.683696882452485	0.23460899673148009	Astatotilapia burtonichipwa	m	d
953	FISH20210129_c2_r1_Astatotilapia-burtonichipwa_su	1970-01-02 19:00:00	8.553210891924733	1154.5000276992964	0.17023987590715195	0.34463464627998447	0.8811744966109223	0.4479794471220432	Astatotilapia burtonichipwa	m	n
954	FISH20210129_c2_r1_Astatotilapia-burtonichipwa_su	1970-01-02 19:30:00	4.388471316582371	1184.499695307739	0.11744501689657083	0.6513766550329622	0.8377654280934498	0.48557675475042816	Astatotilapia burtonichipwa	m	n
955	FISH20210129_c2_r1_Astatotilapia-burtonichipwa_su	1970-01-02 20:00:00	8.306498850794403	1214.5001661865722	0.18756924440505207	0.31547750941723907	0.7123080312895202	0.4552844748366311	Astatotilapia burtonichipwa	m	n
956	FISH20210129_c2_r1_Astatotilapia-burtonichipwa_su	1970-01-02 20:30:00	1.6654167856238427	1244.500637083818	0.04016397983491219	0.8172400421029306	0.9500029062560654	0.47077637763778674	Astatotilapia burtonichipwa	m	n
957	FISH20210129_c2_r1_Astatotilapia-burtonichipwa_su	1970-01-02 21:00:00	1.5742707531147442	1274.500249293668	0.028807268295385297	0.7735859509168467	0.9794301919813692	0.4932385990935957	Astatotilapia burtonichipwa	m	n
958	FISH20210129_c2_r1_Astatotilapia-burtonichipwa_su	1970-01-02 21:30:00	0.5132031677290574	1304.4999169021107	0.006647831145088915	0.9373995900504127	0.9932346438493719	0.38813117062103897	Astatotilapia burtonichipwa	m	n
959	FISH20210129_c2_r1_Astatotilapia-burtonichipwa_su	1970-01-02 22:00:00	2.717136310301051	1334.4995291119606	0.06021827045593042	0.7070522408730818	0.9279041121733373	0.40945163843607324	Astatotilapia burtonichipwa	m	n
960	FISH20210129_c2_r1_Astatotilapia-burtonichipwa_su	1970-01-02 22:30:00	1.0122681310474677	1364.5	0.02287835142920452	0.8836140039884778	0.9805898546896558	0.5010029115305485	Astatotilapia burtonichipwa	m	n
961	FISH20210129_c2_r1_Astatotilapia-burtonichipwa_su	1970-01-02 23:00:00	1.3648302841363382	1394.5004708880394	0.030912414824663455	0.8069913024209185	0.9827554092602552	0.5396829949463334	Astatotilapia burtonichipwa	m	n
962	FISH20210129_c2_r1_Astatotilapia-burtonichipwa_su	1970-01-02 23:30:00	1.4524523892175203	1424.5000830978893	0.034347127582959394	0.8360755636806825	0.974720114288319	0.4067557560858148	Astatotilapia burtonichipwa	m	n
963	FISH20210129_c2_r1_Astatotilapia-burtonichipwa_su	1970-01-03 00:00:00	9.40155828501528	14.499750706332058	0.18508669879785053	0.33255775303307294	0.889889954939571	0.4039307836214233	Astatotilapia burtonichipwa	m	n
964	FISH20210129_c2_r1_Astatotilapia-burtonichipwa_su	1970-01-03 00:30:00	1.1166215240025859	44.49936291618193	0.025594149908592323	0.8927483241925656	0.9757532668650322	0.47105643649984713	Astatotilapia burtonichipwa	m	n
965	FISH20210129_c2_r1_Astatotilapia-burtonichipwa_su	1970-01-03 01:00:00	1.8072698071155122	74.49983381342787	0.04082650121870153	0.8030689120319078	0.9632985415722397	0.3392907862661807	Astatotilapia burtonichipwa	m	n
966	FISH20210129_c2_r1_Astatotilapia-burtonichipwa_su	1970-01-03 01:30:00	0.4336255231386799	104.50030469226081	0.008752977674367071	0.9607223976510997	0.9917309885651098	0.3483747027086052	Astatotilapia burtonichipwa	m	n
967	FISH20210129_c2_r1_Astatotilapia-burtonichipwa_su	1970-01-03 02:00:00	0.06672433182742181	134.49997230070358	0.0006647831145088915	1.0	0.9936034742124294	0.4962013137875423	Astatotilapia burtonichipwa	m	n
968	FISH20210129_c2_r1_Astatotilapia-burtonichipwa_su	1970-01-03 02:30:00	1.08967688261594	164.49952911196056	0.027311506287740293	0.8765719350728491	0.9748069175361141	0.38297905558350626	Astatotilapia burtonichipwa	m	n
969	FISH20210129_c2_r1_Astatotilapia-burtonichipwa_su	1970-01-03 03:00:00	0.9439764705096816	194.5001107910481	0.022601373808996232	0.8854420562818525	0.9809609133466494	0.47897992686648116	Astatotilapia burtonichipwa	m	n
970	FISH20210129_c2_r1_Astatotilapia-burtonichipwa_su	1970-01-03 03:30:00	3.349334561401954	224.50052628663232	0.07722563846878289	0.6502686831754474	0.9319454821952167	0.36949024249070894	Astatotilapia burtonichipwa	m	n
971	FISH20210129_c2_r1_Astatotilapia-burtonichipwa_su	1970-01-03 04:00:00	3.3532610805727763	254.50019389507506	0.08658800066478312	0.6632873525012465	0.926453700917066	0.4216375629055137	Astatotilapia burtonichipwa	m	n
972	FISH20210129_c2_r1_Astatotilapia-burtonichipwa_su	1970-01-03 04:30:00	2.026459390446699	284.4998061049249	0.045980832086864994	0.768821671929533	0.9608721046925564	0.36095171116380814	Astatotilapia burtonichipwa	m	n
973	FISH20210129_c2_r1_Astatotilapia-burtonichipwa_su	1970-01-03 05:00:00	1.1587494449094389	314.4994737133677	0.025040163979834912	0.871475264528281	0.9809458563419273	0.44036277858007916	Astatotilapia burtonichipwa	m	n
974	FISH20210129_c2_r1_Astatotilapia-burtonichipwa_su	1970-01-03 05:30:00	1.3119269733496453	344.4998892089519	0.027753157544870375	0.8451695103035675	0.9722448507228617	0.4351772033894591	Astatotilapia burtonichipwa	m	n
975	FISH20210129_c2_r1_Astatotilapia-burtonichipwa_su	1970-01-03 06:00:00	5.251810366547368	374.5004154894466	0.08985651764445184	0.5018004542684615	0.9686483771695432	0.48411367791258003	Astatotilapia burtonichipwa	m	n
976	FISH20210129_c2_r1_Astatotilapia-burtonichipwa_su	1970-01-03 06:30:00	7.488852603942067	404.5000276992964	0.1218769043266301	0.5323804775358706	0.95734952755501	0.416975186459539	Astatotilapia burtonichipwa	m	n
977	FISH20210129_c2_r1_Astatotilapia-burtonichipwa_su	1970-01-03 07:00:00	24.86435389804051	434.4996399091463	0.43050246523738295	0.06498254944324414	0.6481591244114715	0.4027973469181133	Astatotilapia burtonichipwa	m	d
978	FISH20210129_c2_r1_Astatotilapia-burtonichipwa_su	1970-01-03 07:30:00	29.89180014843085	464.5001107910481	0.49506979836029247	0.0	0.4835325609582918	0.3963160314646569	Astatotilapia burtonichipwa	m	d
979	FISH20210129_c2_r1_Astatotilapia-burtonichipwa_su	1970-01-03 08:00:00	28.925937943949464	494.5005816852252	0.47443354938784554	0.0	0.5623369349053284	0.3289937399590077	Astatotilapia burtonichipwa	m	d
980	FISH20210129_c2_r1_Astatotilapia-burtonichipwa_su	1970-01-03 08:30:00	51.054798237013415	524.5002492936679	0.6805163148856019	0.0	0.6118635512498625	0.41848482717769503	Astatotilapia burtonichipwa	m	d
981	FISH20210129_c2_r1_Astatotilapia-burtonichipwa_su	1970-01-03 09:00:00	80.79676797263426	554.4998061049249	0.8835521577751925	0.0	0.7302799413892596	0.5517959882895873	Astatotilapia burtonichipwa	m	d
982	FISH20210129_c2_r1_Astatotilapia-burtonichipwa_su	1970-01-03 09:30:00	72.48694982103649	584.4994737133677	0.8474322752202094	0.0	0.6998363253549437	0.6436494931028731	Astatotilapia burtonichipwa	m	d
983	FISH20210129_c2_r1_Astatotilapia-burtonichipwa_su	1970-01-03 10:00:00	83.16429163043206	614.4998892089519	0.9238865499667627	0.0	0.7736216299950518	0.6918156436959884	Astatotilapia burtonichipwa	m	d
984	FISH20210129_c2_r1_Astatotilapia-burtonichipwa_su	1970-01-03 10:30:00	80.43841420003571	644.5004154894466	0.9062655808542464	0.0	0.7764533671563381	0.7041993795357563	Astatotilapia burtonichipwa	m	d
985	FISH20210129_c2_r1_Astatotilapia-burtonichipwa_su	1970-01-03 11:00:00	60.08260724853296	674.5000276992964	0.7492105700515207	0.0	0.7389391899266152	0.4420175724336576	Astatotilapia burtonichipwa	m	d
986	FISH20210129_c2_r1_Astatotilapia-burtonichipwa_su	1970-01-03 11:30:00	71.27601797180193	704.4996399091463	0.8358539693091795	0.0	0.7899292407374064	0.6000763835798555	Astatotilapia burtonichipwa	m	d
987	FISH20210129_c2_r1_Astatotilapia-burtonichipwa_su	1970-01-03 12:00:00	77.30537231962174	734.5001107910481	0.8848881010414359	0.0	0.7756822659278693	0.5385200056047212	Astatotilapia burtonichipwa	m	d
988	FISH20210129_c2_r1_Astatotilapia-burtonichipwa_su	1970-01-03 12:30:00	72.01902567033608	764.5005816852251	0.8241648662123982	0.0	0.7529401339662538	0.45539825266320405	Astatotilapia burtonichipwa	m	d
989	FISH20210129_c2_r1_Astatotilapia-burtonichipwa_su	1970-01-03 13:00:00	61.762604401831304	794.5002492936679	0.764334385906598	0.0	0.7767219010541403	0.5871751149520815	Astatotilapia burtonichipwa	m	d
990	FISH20210129_c2_r1_Astatotilapia-burtonichipwa_su	1970-01-03 13:30:00	74.75475396973764	824.4998615035178	0.8299263198714752	0.0	0.7182781874569528	0.32821519331590715	Astatotilapia burtonichipwa	m	d
991	FISH20210129_c2_r1_Astatotilapia-burtonichipwa_su	1970-01-03 14:00:00	73.40813040523973	854.4994737133677	0.8569054346019611	0.0	0.8186314153086007	0.6645297515624923	Astatotilapia burtonichipwa	m	d
992	FISH20210129_c2_r1_Astatotilapia-burtonichipwa_su	1970-01-03 14:30:00	69.33371063865866	884.499944604476	0.8026811433636162	0.0	0.7578743742296121	0.5320542322180344	Astatotilapia burtonichipwa	m	d
993	FISH20210129_c2_r1_Astatotilapia-burtonichipwa_su	1970-01-03 15:00:00	66.91732578531617	914.5004708880394	0.797684338817794	0.0	0.7698669057099565	0.5553082931693542	Astatotilapia burtonichipwa	m	d
994	FISH20210129_c2_r1_Astatotilapia-burtonichipwa_su	1970-01-03 15:30:00	70.6730797860833	944.5002770083103	0.8459279778393352	0.0	0.739632881052304	0.6095942382271459	Astatotilapia burtonichipwa	m	d
995	FISH20210129_c2_r1_Astatotilapia-burtonichipwa_su	1970-01-03 16:00:00	77.25072432968703	974.4996953077392	0.9125810204420808	0.0	0.817300717245917	0.7341035953686746	Astatotilapia burtonichipwa	m	d
996	FISH20210129_c2_r1_Astatotilapia-burtonichipwa_su	1970-01-03 16:30:00	62.807769508520906	1004.5001661865721	0.7807999113671615	0.0	0.7698388235607457	0.42758992620352654	Astatotilapia burtonichipwa	m	d
997	FISH20210129_c2_r1_Astatotilapia-burtonichipwa_su	1970-01-03 17:00:00	81.70776650358195	1034.500637083818	0.9115838457703175	0.0	0.7898466602718139	0.7289551078706962	Astatotilapia burtonichipwa	m	d
998	FISH20210129_c2_r1_Astatotilapia-burtonichipwa_su	1970-01-03 17:30:00	63.63058820759927	1064.500249293668	0.7641681901279708	0.0	0.7824006300180185	0.594136502132847	Astatotilapia burtonichipwa	m	d
999	FISH20210129_c2_r1_Astatotilapia-burtonichipwa_su	1970-01-03 18:00:00	63.64322721616829	1094.4999169021107	0.7652761619854855	0.0	0.7638434283170401	0.46885468949088505	Astatotilapia burtonichipwa	m	d
1000	FISH20210129_c2_r1_Astatotilapia-burtonichipwa_su	1970-01-03 18:30:00	49.03814327546475	1124.4995291119606	0.6638967370228797	0.0	0.6164648018239817	0.40948396210736265	Astatotilapia burtonichipwa	m	d
1001	FISH20210129_c2_r1_Astatotilapia-burtonichipwa_su	1970-01-03 19:00:00	8.749824911419834	1154.499944604476	0.17931531132284512	0.3549745180589408	0.907942796455587	0.4601595579077201	Astatotilapia burtonichipwa	m	n
1002	FISH20210129_c2_r1_Astatotilapia-burtonichipwa_su	1970-01-03 19:30:00	2.5877777334137457	1184.5004708880394	0.061603235277823944	0.7785164256827877	0.9133310885545896	0.3894912134720093	Astatotilapia burtonichipwa	m	n
1003	FISH20210129_c2_r1_Astatotilapia-burtonichipwa_su	1970-01-03 20:00:00	3.7322897205774597	1214.5000276992964	0.1007700404409728	0.7053348844939339	0.8993605478203625	0.44816374529203773	Astatotilapia burtonichipwa	m	n
1004	FISH20210129_c2_r1_Astatotilapia-burtonichipwa_su	1970-01-03 20:30:00	6.413804380830656	1244.499695307739	0.15456207412331727	0.35815190294166527	0.8592733512532892	0.3380929588388466	Astatotilapia burtonichipwa	m	n
1005	FISH20210129_c2_r1_Astatotilapia-burtonichipwa_su	1970-01-03 21:00:00	2.6970379620351905	1274.5001661865722	0.06586527808553069	0.7594726346111235	0.9482550621978894	0.26544182815686274	Astatotilapia burtonichipwa	m	n
1006	FISH20210129_c2_r1_Astatotilapia-burtonichipwa_su	1970-01-03 21:30:00	5.57078754850825	1304.500637083818	0.11766661126807379	0.4486178051077503	0.921356628596109	0.34555502348072387	Astatotilapia burtonichipwa	m	n
1007	FISH20210129_c2_r1_Astatotilapia-burtonichipwa_su	1970-01-03 22:00:00	12.205492241243606	1334.500249293668	0.1723450224364301	0.2187136446734253	0.9399319890126592	0.689952379173232	Astatotilapia burtonichipwa	m	n
1008	FISH20210129_c2_r1_Astatotilapia-burtonichipwa_su	1970-01-03 22:30:00	17.96304676445673	1364.4999169021107	0.25826823998670434	0.06437316492161099	0.9227471255016171	0.560263374655385	Astatotilapia burtonichipwa	m	n
1009	FISH20210129_c2_r1_Astatotilapia-burtonichipwa_su	1970-01-03 23:00:00	3.589758498105403	1394.4995291119606	0.07190737355271176	0.5912137831699075	0.9453160156452991	0.39619658928226564	Astatotilapia burtonichipwa	m	n
1010	FISH20210129_c2_r1_Astatotilapia-burtonichipwa_su	1970-01-03 23:30:00	1.59520862117774	1425.3833492366412	0.03333730916030534	0.8278268129770993	0.9687019302940413	0.24972659100168856	Astatotilapia burtonichipwa	m	n
1011	FISH20210129_c2_r1_Astatotilapia-burtonichipwa_su	1970-01-04 00:00:00	0.8548001419798857	14.499916902110686	0.021051465292781565	0.9150185585286134	0.9795491286611602	0.5663732749997181	Astatotilapia burtonichipwa	m	n
1012	FISH20210129_c2_r1_Astatotilapia-burtonichipwa_su	1970-01-04 00:30:00	1.1015713285799404	44.499529111960555	0.021937842778793418	0.8856573043044706	0.9763234324167334	0.4502634325107908	Astatotilapia burtonichipwa	m	n
1013	FISH20210129_c2_r1_Astatotilapia-burtonichipwa_su	1970-01-04 01:00:00	2.3790122011160766	74.5	0.05672501661865721	0.7492244626634168	0.9555484584215311	0.375590470849174	Astatotilapia burtonichipwa	m	n
1014	FISH20210129_c2_r1_Astatotilapia-burtonichipwa_su	1970-01-04 01:30:00	1.933063584346122	104.50047088803944	0.045870034901113514	0.8348013960445405	0.953023936761903	0.22522505399427079	Astatotilapia burtonichipwa	m	n
1015	FISH20210129_c2_r1_Astatotilapia-burtonichipwa_su	1970-01-04 02:00:00	2.8937454504828404	134.5000830978893	0.06426236773585951	0.6716525400254834	0.944048957585662	0.3869365710740519	Astatotilapia burtonichipwa	m	n
1016	FISH20210129_c2_r1_Astatotilapia-burtonichipwa_su	1970-01-04 02:30:00	2.6363024646758237	164.49975070633207	0.05922109578416708	0.6337599024984766	0.9581613622072138	0.28935253434316527	Astatotilapia burtonichipwa	m	n
1017	FISH20210129_c2_r1_Astatotilapia-burtonichipwa_su	1970-01-04 03:00:00	8.40124061609447	194.49936291618192	0.15262312337266634	0.3533322253614758	0.9195538301522758	0.4800767396417209	Astatotilapia burtonichipwa	m	n
1018	FISH20210129_c2_r1_Astatotilapia-burtonichipwa_su	1970-01-04 03:30:00	4.1241006474329485	224.49983381342787	0.08813427875027698	0.5831486815865278	0.9338885209280512	0.34980865875949174	Astatotilapia burtonichipwa	m	n
1019	FISH20210129_c2_r1_Astatotilapia-burtonichipwa_su	1970-01-04 04:00:00	3.104941512775338	254.5003046922608	0.0716857791812088	0.6564733255775304	0.9452803271309591	0.3184946994264245	Astatotilapia burtonichipwa	m	n
1020	FISH20210129_c2_r1_Astatotilapia-burtonichipwa_su	1970-01-04 04:30:00	1.490637391487102	284.4999723007036	0.03395933743282921	0.8353553819732978	0.9674383923215262	0.339390618030729	Astatotilapia burtonichipwa	m	n
1021	FISH20210129_c2_r1_Astatotilapia-burtonichipwa_su	1970-01-04 05:00:00	1.806985014602678	314.49952911196056	0.04492825882222592	0.84261259764002	0.9571128221670109	0.2404090054571033	Astatotilapia burtonichipwa	m	n
1022	FISH20210129_c2_r1_Astatotilapia-burtonichipwa_su	1970-01-04 05:30:00	2.016958003654073	344.50005539552404	0.04775094172390871	0.8090516286284068	0.9641434092165698	0.29139126437195473	Astatotilapia burtonichipwa	m	n
1023	FISH20210129_c2_r1_Astatotilapia-burtonichipwa_su	1970-01-04 06:00:00	0.7960064754058553	374.5005262866323	0.012409284804165975	0.9233283474599745	0.9914093266528572	0.2732775476810537	Astatotilapia burtonichipwa	m	n
1024	FISH20210129_c2_r1_Astatotilapia-burtonichipwa_su	1970-01-04 06:30:00	14.923485102977043	404.5001384964822	0.23594260705778072	0.09639355160378926	0.9355292511848475	0.5660623268963263	Astatotilapia burtonichipwa	m	n
1025	FISH20210129_c2_r1_Astatotilapia-burtonichipwa_su	1970-01-04 07:00:00	58.584379395962976	434.49975070633207	0.695473934962052	0.062212619799457095	0.7979979673387376	0.4537822330457955	Astatotilapia burtonichipwa	m	d
1026	FISH20210129_c2_r1_Astatotilapia-burtonichipwa_su	1970-01-04 07:30:00	86.35153150356622	464.4994183147748	0.958728048307573	0.0	0.7685224946483993	0.6124632984322211	Astatotilapia burtonichipwa	m	d
1027	FISH20210129_c2_r1_Astatotilapia-burtonichipwa_su	1970-01-04 08:00:00	83.45867973251327	494.4998892089519	0.9196210946155551	0.0	0.7396141685164992	0.7018111566585378	Astatotilapia burtonichipwa	m	d
1028	FISH20210129_c2_r1_Astatotilapia-burtonichipwa_su	1970-01-04 08:30:00	85.31535849501839	524.5003600908537	0.946983546617916	0.0	0.7654252737669075	0.7401558362417607	Astatotilapia burtonichipwa	m	d
1029	FISH20210129_c2_r1_Astatotilapia-burtonichipwa_su	1970-01-04 09:00:00	81.24065936473987	554.4999723007036	0.8998947426735361	0.0	0.7062509101789762	0.6314382028696468	Astatotilapia burtonichipwa	m	d
1030	FISH20210129_c2_r1_Astatotilapia-burtonichipwa_su	1970-01-04 09:30:00	75.23860354986843	584.4995845105534	0.8503684006426236	0.012076893246911528	0.7858264690496076	0.6725415212453568	Astatotilapia burtonichipwa	m	d
1031	FISH20210129_c2_r1_Astatotilapia-burtonichipwa_su	1970-01-04 10:00:00	84.0581417620089	614.5001107910481	0.9176268557500554	0.0	0.7817295278709163	0.7258682140483007	Astatotilapia burtonichipwa	m	d
1032	FISH20210129_c2_r1_Astatotilapia-burtonichipwa_su	1970-01-04 10:30:00	78.12578707423373	644.5005262866323	0.8961830369508614	0.0	0.7905499040144749	0.6294229128580162	Astatotilapia burtonichipwa	m	d
1033	FISH20210129_c2_r1_Astatotilapia-burtonichipwa_su	1970-01-04 11:00:00	76.68038922192167	674.5001384964822	0.8512547781286355	0.0	0.7896962017464156	0.48835128247742443	Astatotilapia burtonichipwa	m	d
1034	FISH20210129_c2_r1_Astatotilapia-burtonichipwa_su	1970-01-04 11:30:00	65.16955047058018	704.4997507063321	0.779292005983048	0.006204642402082987	0.8185033871097848	0.49663403689546215	Astatotilapia burtonichipwa	m	d
1035	FISH20210129_c2_r1_Astatotilapia-burtonichipwa_su	1970-01-04 12:00:00	68.84230042880985	734.4994183147749	0.8278765719350728	0.0	0.8161081049294244	0.4498808085651648	Astatotilapia burtonichipwa	m	d
1036	FISH20210129_c2_r1_Astatotilapia-burtonichipwa_su	1970-01-04 12:30:00	63.249203365326046	764.4998892089519	0.7987480611566585	0.0	0.8304031596188771	0.5672316931414864	Astatotilapia burtonichipwa	m	d
1037	FISH20210129_c2_r1_Astatotilapia-burtonichipwa_su	1970-01-04 13:00:00	67.71094503086869	794.5003600908537	0.7979613317821728	0.0	0.8253125210440099	0.7335855631266911	Astatotilapia burtonichipwa	m	d
1038	FISH20210129_c2_r1_Astatotilapia-burtonichipwa_su	1970-01-04 13:30:00	64.56157238742394	824.4999723007036	0.7034513323361586	0.0	0.8114991555861132	0.5361444795302213	Astatotilapia burtonichipwa	m	d
1039	FISH20210129_c2_r1_Astatotilapia-burtonichipwa_su	1970-01-04 14:00:00	40.9701117469201	854.4995845105534	0.6158661569996122	0.005484460694698354	0.7401239983055311	0.352367735859511	Astatotilapia burtonichipwa	m	d
1040	FISH20210129_c2_r1_Astatotilapia-burtonichipwa_su	1970-01-04 14:30:00	50.077819645648916	884.5001107910481	0.6580988256148903	0.0	0.821273888075835	0.32243751384888214	Astatotilapia burtonichipwa	m	d
1041	FISH20210129_c2_r1_Astatotilapia-burtonichipwa_su	1970-01-04 15:00:00	71.51259098274456	914.5005262866323	0.8276549775635699	0.0	0.8242574663658796	0.622212409867946	Astatotilapia burtonichipwa	m	d
1042	FISH20210129_c2_r1_Astatotilapia-burtonichipwa_su	1970-01-04 15:30:00	76.64452719989521	944.5001938950751	0.8192343914464573	0.0	0.8013458226519091	0.4833641786867014	Astatotilapia burtonichipwa	m	d
1043	FISH20210129_c2_r1_Astatotilapia-burtonichipwa_su	1970-01-04 16:00:00	63.93326236890571	974.4998061049249	0.7176333721123483	0.005484460694698354	0.8416067691917135	0.5417712899201039	Astatotilapia burtonichipwa	m	d
1044	FISH20210129_c2_r1_Astatotilapia-burtonichipwa_su	1970-01-04 16:30:00	31.528006745693666	1004.4997783933518	0.40986149584487536	0.0068144044321329636	0.8434243574755846	0.4609735980970719	Astatotilapia burtonichipwa	m	d
1045	FISH20210129_c2_r1_Astatotilapia-burtonichipwa_su	1970-01-04 17:00:00	44.17807699747492	1034.499889208952	0.5334588965211611	0.0027697762020828715	0.8637536489912621	0.5171128899229371	Astatotilapia burtonichipwa	m	d
1046	FISH20210129_c2_r1_Astatotilapia-burtonichipwa_su	1970-01-04 17:30:00	60.128930896119265	1064.5003600908537	0.7010137942496261	0.0	0.8149542097272822	0.5768620636591345	Astatotilapia burtonichipwa	m	d
1047	FISH20210129_c2_r1_Astatotilapia-burtonichipwa_su	1970-01-04 18:00:00	71.74637614227179	1094.4999723007036	0.8601185529887541	0.0	0.8521865312799044	0.5597615723703485	Astatotilapia burtonichipwa	m	d
1048	FISH20210129_c2_r1_Astatotilapia-burtonichipwa_su	1970-01-04 18:30:00	65.26739686774306	1124.4995845105534	0.7675475042933909	0.0	0.7650903824014674	0.504523176397034	Astatotilapia burtonichipwa	m	d
1049	FISH20210129_c2_r1_Astatotilapia-burtonichipwa_su	1970-01-04 19:00:00	14.33211198728145	1154.500110791048	0.21692887214713052	0.4092621316197651	0.9076200855546632	0.38123794967496527	Astatotilapia burtonichipwa	m	n
1050	FISH20210129_c2_r1_Astatotilapia-burtonichipwa_su	1970-01-04 19:30:00	3.2892012196290787	1184.5005262866323	0.057448340812143374	0.5982494044651265	0.9788818988249373	0.3210234635432838	Astatotilapia burtonichipwa	m	n
1051	FISH20210129_c2_r1_Astatotilapia-burtonichipwa_su	1970-01-04 20:00:00	4.066349735770922	1214.500193895075	0.07373552711761121	0.5304415267852196	0.989928503130241	0.2986112741507271	Astatotilapia burtonichipwa	m	n
1052	FISH20210129_c2_r1_Astatotilapia-burtonichipwa_su	1970-01-04 20:30:00	5.428888061533525	1244.499806104925	0.10160101933410891	0.3784831865270622	0.9345516457626395	0.30491495664245305	Astatotilapia burtonichipwa	m	n
1053	FISH20210129_c2_r1_Astatotilapia-burtonichipwa_su	1970-01-04 21:00:00	5.11704457390459	1274.4994737133677	0.09190626558085424	0.459365132125644	0.9667636455341319	0.24688009897881544	Astatotilapia burtonichipwa	m	n
1054	FISH20210129_c2_r1_Astatotilapia-burtonichipwa_su	1970-01-04 21:30:00	5.120104039138086	1304.499889208952	0.09323066696210947	0.505982716596499	0.9537311972185387	0.27898234729300614	Astatotilapia burtonichipwa	m	n
1055	FISH20210129_c2_r1_Astatotilapia-burtonichipwa_su	1970-01-04 22:00:00	6.110692967325569	1334.5004154894466	0.0968367403467952	0.28829427732535595	0.9664120321763645	0.3373574871198273	Astatotilapia burtonichipwa	m	n
1056	FISH20210129_c2_r1_Astatotilapia-burtonichipwa_su	1970-01-04 22:30:00	4.989790125811559	1364.5004432132964	0.07313019390581718	0.45545706371191136	0.9758121378324454	0.26945519275896596	Astatotilapia burtonichipwa	m	n
1057	FISH20210129_c2_r1_Astatotilapia-burtonichipwa_su	1970-01-04 23:00:00	6.33314099643852	1394.4996399091463	0.1102431998227245	0.3527228408398427	0.9500408881831813	0.2841416418308481	Astatotilapia burtonichipwa	m	n
1058	FISH20210129_c2_r1_Astatotilapia-burtonichipwa_su	1970-01-04 23:30:00	6.212042428139118	1424.500110791048	0.09987812984710835	0.30766674052736537	0.9537182501388686	0.29469222213671414	Astatotilapia burtonichipwa	m	n
1059	FISH20210129_c2_r1_Astatotilapia-burtonichipwa_su	1970-01-05 00:00:00	4.407965721531732	14.500581685225196	0.05733754362639189	0.6451720126308792	0.9781827175307021	0.2768321466256821	Astatotilapia burtonichipwa	m	n
1060	FISH20210129_c2_r1_Astatotilapia-burtonichipwa_su	1970-01-05 00:30:00	3.8913022263156454	44.50024929366794	0.06392997617860506	0.6389673702287962	0.960201113140912	0.31312915012961445	Astatotilapia burtonichipwa	m	n
1061	FISH20210129_c2_r1_Astatotilapia-burtonichipwa_su	1970-01-05 01:00:00	2.931503382154351	74.4998615035178	0.05899950141266412	0.6908204531604897	0.9571422187752198	0.29643978905712526	Astatotilapia burtonichipwa	m	n
1062	FISH20210129_c2_r1_Astatotilapia-burtonichipwa_su	1970-01-05 01:30:00	1.9938709016461393	104.49947371336768	0.033682344468450504	0.7634480084205861	0.9779920762977229	0.31404056225079896	Astatotilapia burtonichipwa	m	n
1063	FISH20210129_c2_r1_Astatotilapia-burtonichipwa_su	1970-01-05 02:00:00	0.6922105304945009	134.49994460447596	0.012685575005539552	0.9267117216928872	0.9856682359196305	0.26220466363191086	Astatotilapia burtonichipwa	m	n
1064	FISH20210129_c2_r1_Astatotilapia-burtonichipwa_su	1970-01-05 02:30:00	1.2918755005190126	164.50047088803944	0.02714531050911307	0.8513101767215113	0.9774111300566337	0.518190795117085	Astatotilapia burtonichipwa	m	n
1065	FISH20210129_c2_r1_Astatotilapia-burtonichipwa_su	1970-01-05 03:00:00	2.8087394472210625	194.50002769929642	0.05224087308182372	0.7495429616087751	0.9582065008369389	0.3834046441882007	Astatotilapia burtonichipwa	m	n
1066	FISH20210129_c2_r1_Astatotilapia-burtonichipwa_su	1970-01-05 03:30:00	1.9619566711370153	224.4996953077392	0.039056007977397375	0.7439477037283253	0.970994327375293	0.37464400950921317	Astatotilapia burtonichipwa	m	n
1067	FISH20210129_c2_r1_Astatotilapia-burtonichipwa_su	1970-01-05 04:00:00	1.391715901123565	254.50016618657213	0.02919344116995347	0.8472191446931088	0.9735823733287613	0.46523814708959815	Astatotilapia burtonichipwa	m	n
1068	FISH20210129_c2_r1_Astatotilapia-burtonichipwa_su	1970-01-05 04:30:00	2.750803769247561	284.50063708381805	0.0600520746773032	0.7452772699573431	0.9486196842047002	0.36236998252424985	Astatotilapia burtonichipwa	m	n
1069	FISH20210129_c2_r1_Astatotilapia-burtonichipwa_su	1970-01-05 05:00:00	2.0630203162388954	314.50024929366793	0.044540468672095726	0.7922552767159714	0.9571908483298902	0.39070703480947994	Astatotilapia burtonichipwa	m	n
1070	FISH20210129_c2_r1_Astatotilapia-burtonichipwa_su	1970-01-05 05:30:00	1.0014389785604079	344.49991690211067	0.018336934241870256	0.8909755692205418	0.9852733411032772	0.3434899830687718	Astatotilapia burtonichipwa	m	n
1071	FISH20210129_c2_r1_Astatotilapia-burtonichipwa_su	1970-01-05 06:00:00	6.368686507140273	374.49952911196056	0.1160600520746773	0.43831366683286244	0.9293740407383608	0.33118055232587834	Astatotilapia burtonichipwa	m	n
1072	FISH20210129_c2_r1_Astatotilapia-burtonichipwa_su	1970-01-05 06:30:00	13.136693586487283	404.5	0.19327498338134277	0.12663416795922888	0.9356771415284979	0.5348947886246148	Astatotilapia burtonichipwa	m	n
1073	FISH20210129_c2_r1_Astatotilapia-burtonichipwa_su	1970-01-05 07:00:00	65.2087841062795	434.50047088803944	0.7254999723007035	0.0	0.8089652579288528	0.489309074431557	Astatotilapia burtonichipwa	m	d
1074	FISH20210129_c2_r1_Astatotilapia-burtonichipwa_su	1970-01-05 07:30:00	60.31952984110979	464.50008309788933	0.698687053348845	0.0	0.7747715886160166	0.4434624674533272	Astatotilapia burtonichipwa	m	d
1075	FISH20210129_c2_r1_Astatotilapia-burtonichipwa_su	1970-01-05 08:00:00	35.526436833065304	494.49975070633207	0.43482355548169077	0.0	0.8349404012991458	0.3740235982879761	Astatotilapia burtonichipwa	m	d
1076	FISH20210129_c2_r1_Astatotilapia-burtonichipwa_su	1970-01-05 08:30:00	56.88940688646426	524.4998891966759	0.6290858725761773	0.01113573407202216	0.8088913335534799	0.4208228823990988	Astatotilapia burtonichipwa	m	d
1077	FISH20210129_c2_r1_Astatotilapia-burtonichipwa_su	1970-01-05 09:00:00	60.25081326450322	554.4998338134279	0.7004764015067583	0.0	0.817313647135146	0.46686771548859035	Astatotilapia burtonichipwa	m	d
1078	FISH20210129_c2_r1_Astatotilapia-burtonichipwa_su	1970-01-05 09:30:00	19.733513945184303	584.5008310249308	0.28376731301939057	0.16620498614958448	0.8762619174775876	0.27848887529436206	Astatotilapia burtonichipwa	m	d
1079	FISH20210129_c2_r1_Astatotilapia-burtonichipwa_su	1970-01-05 10:00:00	30.602739149763007	614.4999723007036	0.3848540247077724	0.11461968865990804	0.8651262835975277	0.3412160988829871	Astatotilapia burtonichipwa	m	d
1080	FISH20210129_c2_r1_Astatotilapia-burtonichipwa_su	1970-01-05 10:30:00	14.830895632819566	644.4995291119606	0.2641404908315329	0.02199324137166916	0.8405946519529057	0.31701805527613175	Astatotilapia burtonichipwa	m	d
1081	FISH20210129_c2_r1_Astatotilapia-burtonichipwa_su	1970-01-05 11:00:00	11.765926375799202	674.500055395524	0.20335696875692444	0.11128960779968979	0.8712060083167931	0.31041828962633344	Astatotilapia burtonichipwa	m	d
1082	FISH20210129_c2_r1_Astatotilapia-burtonichipwa_su	1970-01-05 11:30:00	12.699721846365488	704.5005262866323	0.23184311118497591	0.1605451221538973	0.8707201345327165	0.2706748649825794	Astatotilapia burtonichipwa	m	d
1083	FISH20210129_c2_r1_Astatotilapia-burtonichipwa_su	1970-01-05 12:00:00	68.5743230346971	734.5001384964822	0.7305966428452717	0.0	0.8276033672430181	0.6014675714406638	Astatotilapia burtonichipwa	m	d
1084	FISH20210129_c2_r1_Astatotilapia-burtonichipwa_su	1970-01-05 12:30:00	44.56783736985932	764.4997507063321	0.5426846158107584	0.0007755803002603734	0.8247359058793915	0.39999696505546245	Astatotilapia burtonichipwa	m	d
1085	FISH20210129_c2_r1_Astatotilapia-burtonichipwa_su	1970-01-05 13:00:00	64.57081977987158	794.4994183147749	0.7222868539139106	0.0	0.8243234210376716	0.36700480769950605	Astatotilapia burtonichipwa	m	d
1086	FISH20210129_c2_r1_Astatotilapia-burtonichipwa_su	1970-01-05 13:30:00	57.960203505649226	824.4998892089519	0.6481830268114336	0.08026811433636162	0.8093234232841646	0.541822457345448	Astatotilapia burtonichipwa	m	d
1087	FISH20210129_c2_r1_Astatotilapia-burtonichipwa_su	1970-01-05 14:00:00	50.19883252925928	854.5003046922608	0.5646224585895518	0.005318264916071132	0.8396949245932313	0.326854689490888	Astatotilapia burtonichipwa	m	d
1088	FISH20210129_c2_r1_Astatotilapia-burtonichipwa_su	1970-01-05 14:30:00	60.41123240205666	884.4999723007036	0.6743116724835189	0.0	0.8301782406216593	0.45460860613125986	Astatotilapia burtonichipwa	m	d
1089	FISH20210129_c2_r1_Astatotilapia-burtonichipwa_su	1970-01-05 15:00:00	45.00491488038825	914.4995291119606	0.5349842114010304	0.031078610603290677	0.864033137187805	0.38358041386763203	Astatotilapia burtonichipwa	m	d
1090	FISH20210129_c2_r1_Astatotilapia-burtonichipwa_su	1970-01-05 15:30:00	54.35298671761638	944.501218836565	0.6429916897506925	0.019058171745152355	0.8237954087867009	0.47492869014641603	Astatotilapia burtonichipwa	m	d
1091	FISH20210129_c2_r1_Astatotilapia-burtonichipwa_su	1970-01-05 16:00:00	65.17437130003628	974.5005262866323	0.7560799955681126	0.0	0.8120677572970497	0.45715407140086983	Astatotilapia burtonichipwa	m	d
1092	FISH20210129_c2_r1_Astatotilapia-burtonichipwa_su	1970-01-05 16:30:00	65.02190771325456	1004.5001384964822	0.7386848374051299	0.0	0.8071015605485055	0.4284780898565158	Astatotilapia burtonichipwa	m	d
1093	FISH20210129_c2_r1_Astatotilapia-burtonichipwa_su	1970-01-05 17:00:00	62.36054607707294	1034.499750706332	0.7798459919118055	0.0	0.8605496336560783	0.4361825383635246	Astatotilapia burtonichipwa	m	d
1094	FISH20210129_c2_r1_Astatotilapia-burtonichipwa_su	1970-01-05 17:30:00	42.319745685119564	1064.4994183147749	0.5677801783834691	0.059387291562794306	0.8272783832368541	0.4942837515927121	Astatotilapia burtonichipwa	m	d
1095	FISH20210129_c2_r1_Astatotilapia-burtonichipwa_su	1970-01-05 18:00:00	43.44453467729657	1094.499889208952	0.6177708841125638	0.0	0.8129956572562801	0.31247213605140334	Astatotilapia burtonichipwa	m	d
1096	FISH20210129_c2_r1_Astatotilapia-burtonichipwa_su	1970-01-05 18:30:00	55.67517780693032	1124.5008864265928	0.6852631578947368	0.0103601108033241	0.7704807421168824	0.2526566759002775	Astatotilapia burtonichipwa	m	d
1097	FISH20210129_c2_r1_Astatotilapia-burtonichipwa_su	1970-01-05 19:00:00	9.356574668040155	1154.4999723007036	0.19306409617195724	0.25998559636585233	0.9007689427999298	0.4075589135075643	Astatotilapia burtonichipwa	m	n
1098	FISH20210129_c2_r1_Astatotilapia-burtonichipwa_su	1970-01-05 19:30:00	4.837406601472036	1184.4995291119606	0.09705833471829815	0.5403024763171016	0.93193137977322	0.29676093810782556	Astatotilapia burtonichipwa	m	n
1099	FISH20210129_c2_r1_Astatotilapia-burtonichipwa_su	1970-01-05 20:00:00	4.751601742129268	1213.6800453244275	0.10120467557251908	0.581643606870229	0.9361397692886168	0.3559590559040843	Astatotilapia burtonichipwa	m	n
1100	FISH20210129_c2_r1_Astatotilapia-burtonichipwa_su	1970-01-05 20:30:00	2.42758210527024	1244.5009695828023	0.05041830572330877	0.6895672890464846	0.9716566342782804	0.22931939412507532	Astatotilapia burtonichipwa	m	n
1101	FISH20210129_c2_r1_Astatotilapia-burtonichipwa_su	1970-01-05 21:00:00	3.204680169787197	1274.4995291119606	0.05899950141266412	0.7006260040994958	0.9611959776955641	0.3001143732548996	Astatotilapia burtonichipwa	m	n
1102	FISH20210129_c2_r1_Astatotilapia-burtonichipwa_su	1970-01-05 21:30:00	2.7483528597329623	1304.501052631579	0.04936288088642659	0.7568421052631579	0.9605086724951039	0.2694857403270483	Astatotilapia burtonichipwa	m	n
1103	FISH20210129_c2_r1_Astatotilapia-burtonichipwa_su	1970-01-05 22:00:00	3.152552147230865	1334.5004708880394	0.06431776632873525	0.6836740346795191	0.943644164222663	0.3110889147415655	Astatotilapia burtonichipwa	m	n
1104	FISH20210129_c2_r1_Astatotilapia-burtonichipwa_su	1970-01-05 22:30:00	4.18189951855558	1364.5006094182825	0.09529085872576178	0.5378393351800554	0.9171549836614897	0.27785168975069424	Astatotilapia burtonichipwa	m	n
1105	FISH20210129_c2_r1_Astatotilapia-burtonichipwa_su	1970-01-05 23:00:00	1.4573859172441077	1394.499750706332	0.031078610603290677	0.8682067475486123	0.9696231595960298	0.4595183098192216	Astatotilapia burtonichipwa	m	n
1106	FISH20210129_c2_r1_Astatotilapia-burtonichipwa_su	1970-01-05 23:30:00	1.7377549783244586	1424.977455716586	0.038229856265282997	0.8848333035128526	0.9700439886572364	0.1752835308255545	Astatotilapia burtonichipwa	m	n
1107	FISH20210129_c2_r1_Astatotilapia-burtonichipwa_su	1970-01-06 00:00:00	3.013554884962791	14.500027699296439	0.06304359869259321	0.6883275164810814	0.9336568762011249	0.3278107320352857	Astatotilapia burtonichipwa	m	n
1108	FISH20210129_c2_r1_Astatotilapia-burtonichipwa_su	1970-01-06 00:30:00	2.048007549824248	44.49969530773918	0.0419367348069359	0.7936402415378649	0.9706275410321894	0.3280027330297191	Astatotilapia burtonichipwa	m	n
1109	FISH20210129_c2_r1_Astatotilapia-burtonichipwa_su	1970-01-06 01:00:00	3.2439793494341207	74.50016618657213	0.06658541989807223	0.698426767117217	0.918564682422403	0.22655428612721112	Astatotilapia burtonichipwa	m	n
1110	FISH20210129_c2_r1_Astatotilapia-burtonichipwa_su	1970-01-06 01:30:00	2.439906036237285	104.50063708381808	0.050689712481302975	0.7599578970694144	0.9648468090532937	0.4003944578474445	Astatotilapia burtonichipwa	m	n
1111	FISH20210129_c2_r1_Astatotilapia-burtonichipwa_su	1970-01-06 02:00:00	6.124924795464486	134.50024929366793	0.14126641183313943	0.5404132735028531	0.8686055317362913	0.4085130928170226	Astatotilapia burtonichipwa	m	n
1112	FISH20210129_c2_r1_Astatotilapia-burtonichipwa_su	1970-01-06 02:30:00	12.39765083122375	164.5003324099723	0.2709695290858726	0.10770083102493075	0.7366542652316529	0.3530800992366673	Astatotilapia burtonichipwa	m	n
1113	FISH20210129_c2_r1_Astatotilapia-burtonichipwa_su	1970-01-06 03:00:00	4.28621454868671	194.49952911196056	0.10542352224253504	0.6809595036286078	0.8977526311259387	0.39324909562386534	Astatotilapia burtonichipwa	m	n
1114	FISH20210129_c2_r1_Astatotilapia-burtonichipwa_su	1970-01-06 03:30:00	1.1525848078181509	224.50047088803944	0.031743393717799565	0.8826103816963049	0.9687850360071366	0.24131537938827746	Astatotilapia burtonichipwa	m	n
1115	FISH20210129_c2_r1_Astatotilapia-burtonichipwa_su	1970-01-06 04:00:00	2.7523317604012747	254.50047088803944	0.06675530441526785	0.6442856351448674	0.9449170884531297	0.32974908445938284	Astatotilapia burtonichipwa	m	n
1116	FISH20210129_c2_r1_Astatotilapia-burtonichipwa_su	1970-01-06 04:30:00	1.6944190801613865	284.5005540166205	0.04044321329639889	0.798005540166205	0.9743697431133178	0.20127797751041857	Astatotilapia burtonichipwa	m	n
1117	FISH20210129_c2_r1_Astatotilapia-burtonichipwa_su	1970-01-06 05:00:00	1.3434865619813747	314.49969530773916	0.022436430114675086	0.9070965597473825	0.9847324629451388	0.14415011094646368	Astatotilapia burtonichipwa	m	n
1118	FISH20210129_c2_r1_Astatotilapia-burtonichipwa_su	1970-01-06 05:30:00	3.0722960263474612	344.50016618657213	0.06414801684023931	0.6235874141369377	0.9526325323503742	0.2991238669682955	Astatotilapia burtonichipwa	m	n
1119	FISH20210129_c2_r1_Astatotilapia-burtonichipwa_su	1970-01-06 06:00:00	3.801411571169953	374.50063708381805	0.07650545676139826	0.546839510276439	0.9444411010241983	0.37952705537451137	Astatotilapia burtonichipwa	m	n
1120	FISH20210129_c2_r1_Astatotilapia-burtonichipwa_su	1970-01-06 06:30:00	3.063303526823754	404.50024929366793	0.05983048030580023	0.5626835078389009	0.9772272613846557	0.3368887084883418	Astatotilapia burtonichipwa	m	n
1121	FISH20210129_c2_r1_Astatotilapia-burtonichipwa_su	1970-01-06 07:00:00	45.72450469278709	434.49991690211067	0.592598747991801	0.11002160545122154	0.8096093005944213	0.3910839288682078	Astatotilapia burtonichipwa	m	d
1122	FISH20210129_c2_r1_Astatotilapia-burtonichipwa_su	1970-01-06 07:30:00	70.783457277564	464.49952911196056	0.85158716968589	0.0	0.8217729822057774	0.5611407124259028	Astatotilapia burtonichipwa	m	d
1123	FISH20210129_c2_r1_Astatotilapia-burtonichipwa_su	1970-01-06 08:00:00	72.40140829582893	494.5	0.7846775980500775	0.0	0.7880662616712155	0.3680645911810313	Astatotilapia burtonichipwa	m	d
1124	FISH20210129_c2_r1_Astatotilapia-burtonichipwa_su	1970-01-06 08:30:00	60.242482192670664	524.5009418282549	0.7926869806094183	0.0	0.751279629107443	0.30258853185595486	Astatotilapia burtonichipwa	m	d
1125	FISH20210129_c2_r1_Astatotilapia-burtonichipwa_su	1970-01-06 09:00:00	71.87638144367483	554.5000830978893	0.8345798016730375	0.0	0.8001586133523485	0.28278655899787286	Astatotilapia burtonichipwa	m	d
1126	FISH20210129_c2_r1_Astatotilapia-burtonichipwa_su	1970-01-06 09:30:00	63.084499793668385	584.4997507063321	0.7929200598304803	0.0	0.7800240079432174	0.35625266320588267	Astatotilapia burtonichipwa	m	d
1127	FISH20210129_c2_r1_Astatotilapia-burtonichipwa_su	1970-01-06 10:00:00	64.73569551820312	614.3868356409112	0.7560853059401519	0.0	0.7779043855121428	0.14637014292094622	Astatotilapia burtonichipwa	m	d
1128	FISH20210129_c2_r1_Astatotilapia-burtonichipwa_su	1970-01-06 10:30:00	30.016285341591384	645.2642181478453	0.6476702090388883	0.0	0.4601768522979731	0.35443512787574455	Astatotilapia burtonichipwa	m	d
1129	FISH20210129_c2_r1_Astatotilapia-burtonichipwa_su	1970-01-06 11:00:00	18.954933385595094	674.5002492936679	0.43748268793972633	0.0	0.3595688380592955	0.3980937344191474	Astatotilapia burtonichipwa	m	d
1130	FISH20210129_c2_r1_Astatotilapia-burtonichipwa_su	1970-01-06 11:30:00	19.031653940116886	704.5009695828023	0.4434040667072968	0.0	0.5874875961413095	0.2641699817164421	Astatotilapia burtonichipwa	m	d
1131	FISH20210129_c2_r1_Astatotilapia-burtonichipwa_su	1970-01-06 12:00:00	42.190730687466804	734.4995291119606	0.5713256883275165	0.0	0.807573526704288	0.3829897512603168	Astatotilapia burtonichipwa	m	d
1132	FISH20210129_c2_r1_Astatotilapia-burtonichipwa_su	1970-01-06 12:30:00	61.689601675470136	764.5	0.7668402393086639	0.0	0.7973978450146018	0.39550479725238064	Astatotilapia burtonichipwa	m	d
1133	FISH20210129_c2_r1_Astatotilapia-burtonichipwa_su	1970-01-06 13:00:00	31.884112903649694	794.5004708880394	0.4981995457315384	0.0	0.5822594797110078	0.46521651986039236	Astatotilapia burtonichipwa	m	d
1134	FISH20210129_c2_r1_Astatotilapia-burtonichipwa_su	1970-01-06 13:30:00	15.726110956696761	824.5000830978893	0.33322253614758185	0.0	0.3080010412945075	0.5008892028142451	Astatotilapia burtonichipwa	m	d
1135	FISH20210129_c2_r1_Astatotilapia-burtonichipwa_su	1970-01-06 14:00:00	16.422230493821672	854.4997507063321	0.3204808597861614	0.0	0.4111524748409113	0.44892415932635577	Astatotilapia burtonichipwa	m	d
1136	FISH20210129_c2_r1_Astatotilapia-burtonichipwa_su	1970-01-06 14:30:00	13.789207531600795	884.4993629161819	0.26779679796133177	0.04913855188078223	0.46377014957952517	0.45195662290178584	Astatotilapia burtonichipwa	m	d
1137	FISH20210129_c2_r1_Astatotilapia-burtonichipwa_su	1970-01-06 15:00:00	19.54007562125519	914.4998338134279	0.3672723243961888	0.032627963660536226	0.6547590062507381	0.35679431641923265	Astatotilapia burtonichipwa	m	d
1138	FISH20210129_c2_r1_Astatotilapia-burtonichipwa_su	1970-01-06 15:30:00	17.379036794295754	944.5008310249308	0.3356232686980609	0.009473684210526316	0.6503835818667482	0.3725959556786712	Astatotilapia burtonichipwa	m	d
1139	FISH20210129_c2_r1_Astatotilapia-burtonichipwa_su	1970-01-06 16:00:00	20.103927517878763	974.4999169021107	0.30768378483186526	0.12137831699074844	0.7665954031773635	0.4109440474211966	Astatotilapia burtonichipwa	m	d
1140	FISH20210129_c2_r1_Astatotilapia-burtonichipwa_su	1970-01-06 16:30:00	15.27757644548214	1004.4995291119606	0.2584898343582073	0.05966428452717301	0.7609819510243685	0.38679502498432294	Astatotilapia burtonichipwa	m	d
1141	FISH20210129_c2_r1_Astatotilapia-burtonichipwa_su	1970-01-06 17:00:00	20.064093757321732	1034.5	0.3210724573454465	0.10707954797252382	0.7066179562912356	0.39480606049235617	Astatotilapia burtonichipwa	m	d
1142	FISH20210129_c2_r1_Astatotilapia-burtonichipwa_su	1970-01-06 17:30:00	25.135642024154954	1064.5004708880394	0.42102930585563125	0.0	0.5320625576170195	0.4407033959337484	Astatotilapia burtonichipwa	m	d
1143	FISH20210129_c2_r1_Astatotilapia-burtonichipwa_su	1970-01-06 18:00:00	19.503695101519746	1094.5000830978893	0.3755470611046479	0.0018835521577751926	0.46381572404467886	0.43019623067974	Astatotilapia burtonichipwa	m	d
1144	FISH20210129_c2_r1_Astatotilapia-burtonichipwa_su	1970-01-06 18:30:00	27.566974677916154	1124.499750706332	0.4754307240596089	0.0	0.640403127598888	0.3357910276439001	Astatotilapia burtonichipwa	m	d
1145	FISH20210129_c2_r1_Astatotilapia-burtonichipwa_su	1970-01-06 19:00:00	12.49436969604822	1154.5001661865722	0.2522158209616663	0.3166408154221139	0.7975286667134982	0.34742436055290515	Astatotilapia burtonichipwa	m	n
1146	FISH20210129_c2_r1_Astatotilapia-burtonichipwa_su	1970-01-06 19:30:00	4.383033502989444	1184.500637083818	0.09434380366738684	0.5442911750041549	0.9093365605128517	0.2941816262381287	Astatotilapia burtonichipwa	m	n
1147	FISH20210129_c2_r1_Astatotilapia-burtonichipwa_su	1970-01-06 20:00:00	1.8551740891531552	1214.500249293668	0.04149354606392998	0.824220264805274	0.966418982602463	0.2579663129114092	Astatotilapia burtonichipwa	m	n
1148	FISH20210129_c2_r1_Astatotilapia-burtonichipwa_su	1970-01-06 20:30:00	2.8437193708217734	1244.5004986149584	0.05368421052631579	0.7517451523545706	0.958805004844279	0.29058120221407	Astatotilapia burtonichipwa	m	n
1149	FISH20210129_c2_r1_Astatotilapia-burtonichipwa_su	1970-01-06 21:00:00	6.277987984984942	1274.4995291119606	0.13090687496537587	0.5578084316658357	0.8432246638615666	0.4448117160854109	Astatotilapia burtonichipwa	m	n
1150	FISH20210129_c2_r1_Astatotilapia-burtonichipwa_su	1970-01-06 21:30:00	7.143604505323358	1304.5	0.1669621094615555	0.4187901617549302	0.7764672339795059	0.4076124109421618	Astatotilapia burtonichipwa	m	n
1151	FISH20210129_c2_r1_Astatotilapia-burtonichipwa_su	1970-01-06 22:00:00	9.554191707058767	1334.5004708880394	0.21284139382859676	0.2625339316381364	0.6731241088266005	0.4040640920531478	Astatotilapia burtonichipwa	m	n
1152	FISH20210129_c2_r1_Astatotilapia-burtonichipwa_su	1970-01-06 22:30:00	6.659785709905543	1364.5000830978893	0.1543404797518143	0.4327184089524126	0.8052809952639303	0.34311710369008325	Astatotilapia burtonichipwa	m	n
1153	FISH20210129_c2_r1_Astatotilapia-burtonichipwa_su	1970-01-06 23:00:00	7.660658083238929	1394.499750706332	0.15965874466788543	0.3163813639133566	0.7474834691593921	0.3686818458811154	Astatotilapia burtonichipwa	m	n
1154	FISH20210129_c2_r1_Astatotilapia-burtonichipwa_su	1970-01-06 23:30:00	8.283983723295043	1424.5	0.17490304709141274	0.28094182825484765	0.7445277141228693	0.3535325482930043	Astatotilapia burtonichipwa	m	n
1155	FISH20210129_c2_r1_Astatotilapia-burtonichipwa_su	1970-01-07 00:00:00	8.29415651139292	14.499833813427875	0.18601816973188567	0.3019610015510747	0.7276617167616347	0.38602041343403926	Astatotilapia burtonichipwa	m	n
1156	FISH20210129_c2_r1_Astatotilapia-burtonichipwa_su	1970-01-07 00:30:00	7.231052347146353	44.50030469226082	0.15805218547448896	0.3923882333388732	0.7823891439325636	0.343886064665468	Astatotilapia burtonichipwa	m	n
1157	FISH20210129_c2_r1_Astatotilapia-burtonichipwa_su	1970-01-07 01:00:00	6.285786075184432	74.49997230070356	0.1336214060162872	0.4716636197440585	0.7813624865705942	0.3826968868387003	Astatotilapia burtonichipwa	m	n
1158	FISH20210129_c2_r1_Astatotilapia-burtonichipwa_su	1970-01-07 01:30:00	7.725334313429971	104.49952911196056	0.17999002825328236	0.30557863830258714	0.7554644202774573	0.4003322874254208	Astatotilapia burtonichipwa	m	n
1159	FISH20210129_c2_r1_Astatotilapia-burtonichipwa_su	1970-01-07 02:00:00	6.90604575538411	134.50005539552404	0.13422335475293595	0.3466651894526922	0.7373716161459025	0.4539697552671158	Astatotilapia burtonichipwa	m	n
1160	FISH20210129_c2_r1_Astatotilapia-burtonichipwa_su	1970-01-07 02:30:00	8.058780083965171	164.50052628663232	0.1705722674644064	0.2330618802282422	0.7201117956873053	0.46373940501911265	Astatotilapia burtonichipwa	m	n
1161	FISH20210129_c2_r1_Astatotilapia-burtonichipwa_su	1970-01-07 03:00:00	9.095291828832398	194.50013849648218	0.16702675752035898	0.09822170516868872	0.529966906804636	0.586889756800181	Astatotilapia burtonichipwa	m	n
1162	FISH20210129_c2_r1_Astatotilapia-burtonichipwa_su	1970-01-07 03:30:00	8.843220270989367	224.49975070633207	0.17251121821505733	0.2353886211290233	0.6252639737030655	0.5561636075421186	Astatotilapia burtonichipwa	m	n
1163	FISH20210129_c2_r1_Astatotilapia-burtonichipwa_su	1970-01-07 04:00:00	7.5854190639035295	254.4994183147748	0.147138662677968	0.22098498698133068	0.6487068746158889	0.4333677559755353	Astatotilapia burtonichipwa	m	n
1164	FISH20210129_c2_r1_Astatotilapia-burtonichipwa_su	1970-01-07 04:30:00	6.055478914316048	284.5005816852252	0.11190515760899673	0.36502132845825713	0.6720137413161811	0.45084652583483326	Astatotilapia burtonichipwa	m	n
1165	FISH20210129_c2_r1_Astatotilapia-burtonichipwa_su	1970-01-07 05:00:00	6.512593589752303	314.5003600908537	0.12364965929865382	0.4428563514486732	0.6750984064136875	0.4600190969640534	Astatotilapia burtonichipwa	m	n
1166	FISH20210129_c2_r1_Astatotilapia-burtonichipwa_su	1970-01-07 05:30:00	5.665097857408659	344.4999723007036	0.11633704503905601	0.45842335604675644	0.771774010562877	0.5200090725635343	Astatotilapia burtonichipwa	m	n
1167	FISH20210129_c2_r1_Astatotilapia-burtonichipwa_su	1970-01-07 06:00:00	3.6859608421348913	374.4995845105534	0.06863885657304304	0.6133178217273281	0.8558692818784591	0.3744505141629702	Astatotilapia burtonichipwa	m	n
1168	FISH20210129_c2_r1_Astatotilapia-burtonichipwa_su	1970-01-07 06:30:00	6.324656086044378	404.5001107910481	0.11533348105473078	0.4000110791048083	0.756220423885069	0.5491874379134404	Astatotilapia burtonichipwa	m	n
1169	FISH20210129_c2_r1_Astatotilapia-burtonichipwa_su	1970-01-07 07:00:00	13.148101231190559	434.5005262866323	0.2714531050911307	0.0823777076062268	0.7009526775402034	0.4365066406729004	Astatotilapia burtonichipwa	m	d
1170	FISH20210129_c2_r1_Astatotilapia-burtonichipwa_su	1970-01-07 07:30:00	14.381515360509367	464.5001938950751	0.3029195058445516	0.002769929643787048	0.726178314801347	0.2956394659575603	Astatotilapia burtonichipwa	m	d
1171	FISH20210129_c2_r1_Astatotilapia-burtonichipwa_su	1970-01-07 08:00:00	14.868069917386187	494.4998061049249	0.3014791424297823	0.0	0.6641728592009888	0.3640023267409	Astatotilapia burtonichipwa	m	d
1172	FISH20210129_c2_r1_Astatotilapia-burtonichipwa_su	1970-01-07 08:30:00	13.454961976299654	524.4994737133677	0.2636419034956512	0.040496371392166636	0.7031427837361612	0.3918836075563654	Astatotilapia burtonichipwa	m	d
1173	FISH20210129_c2_r1_Astatotilapia-burtonichipwa_su	1970-01-07 09:00:00	19.727440553515514	554.4998892089519	0.3368047861732772	0.06553290494128075	0.7069998878821167	0.42199379570130763	Astatotilapia burtonichipwa	m	d
1174	FISH20210129_c2_r1_Astatotilapia-burtonichipwa_su	1970-01-07 09:30:00	25.389199379261967	584.501163434903	0.39706371191135736	0.05457063711911357	0.7716267762791089	0.32456021734498397	Astatotilapia burtonichipwa	m	d
1175	FISH20210129_c2_r1_Astatotilapia-burtonichipwa_su	1970-01-07 10:00:00	26.892145228852456	614.5000276992964	0.37925876682732257	0.12004875076173065	0.8367625867037506	0.3402486574972883	Astatotilapia burtonichipwa	m	d
1176	FISH20210129_c2_r1_Astatotilapia-burtonichipwa_su	1970-01-07 10:30:00	11.186384648306323	644.5003878116344	0.2047645429362881	0.15229916897506926	0.759723044550458	0.39192706706036035	Astatotilapia burtonichipwa	m	d
1177	FISH20210129_c2_r1_Astatotilapia-burtonichipwa_su	1970-01-07 11:00:00	22.904267909265627	674.5001107910481	0.3443385774429426	0.1166075781076889	0.8064649561944073	0.38980113006868883	Astatotilapia burtonichipwa	m	d
1178	FISH20210129_c2_r1_Astatotilapia-burtonichipwa_su	1970-01-07 11:30:00	17.674635405776353	704.5005816852251	0.2959946817350839	0.05595257880449837	0.8558222670899945	0.24277045673097528	Astatotilapia burtonichipwa	m	d
1179	FISH20210129_c2_r1_Astatotilapia-burtonichipwa_su	1970-01-07 12:00:00	11.086846066092876	734.5001938950751	0.20702454157664396	0.08154672871309068	0.8080112795159098	0.30505790504777913	Astatotilapia burtonichipwa	m	d
1180	FISH20210129_c2_r1_Astatotilapia-burtonichipwa_su	1970-01-07 12:30:00	25.819039758220534	764.4998061049249	0.38031134009196166	0.0242091850866988	0.7506291185573578	0.40809662852649	Astatotilapia burtonichipwa	m	d
1181	FISH20210129_c2_r1_Astatotilapia-burtonichipwa_su	1970-01-07 13:00:00	61.78876891392147	794.4994737133677	0.7272727272727273	0.0	0.7671943244418136	0.3636135578822957	Astatotilapia burtonichipwa	m	d
1182	FISH20210129_c2_r1_Astatotilapia-burtonichipwa_su	1970-01-07 13:30:00	49.181523602514666	824.4998892089519	0.6068579658763572	0.04642144914690893	0.8003655745234639	0.5028777790087886	Astatotilapia burtonichipwa	m	d
1183	FISH20210129_c2_r1_Astatotilapia-burtonichipwa_su	1970-01-07 14:00:00	60.75869850235449	854.5004154894466	0.7373552711761121	0.0030469226081657527	0.7595575012514513	0.4204504459586715	Astatotilapia burtonichipwa	m	d
1184	FISH20210129_c2_r1_Astatotilapia-burtonichipwa_su	1970-01-07 14:30:00	50.30976859232655	884.5000276992964	0.6381917899285359	0.0	0.8296621148325256	0.39423097605879354	Astatotilapia burtonichipwa	m	d
1185	FISH20210129_c2_r1_Astatotilapia-burtonichipwa_su	1970-01-07 15:00:00	35.01929146066982	914.4996399091463	0.48036119882554984	0.0	0.7478230581897404	0.4309124688212419	Astatotilapia burtonichipwa	m	d
1186	FISH20210129_c2_r1_Astatotilapia-burtonichipwa_su	1970-01-07 15:30:00	13.334036713850733	944.5001107910481	0.27503877686682915	0.05201639707511633	0.6301224286447651	0.34578748484769284	Astatotilapia burtonichipwa	m	d
1187	FISH20210129_c2_r1_Astatotilapia-burtonichipwa_su	1970-01-07 16:00:00	32.33370332518004	974.5005816852251	0.5150407179657637	0.01218769043266301	0.7579453441463515	0.31886576920946347	Astatotilapia burtonichipwa	m	d
1188	FISH20210129_c2_r1_Astatotilapia-burtonichipwa_su	1970-01-07 16:30:00	56.972350660991005	1004.501052631579	0.7607202216066482	0.0	0.802163318791787	0.32829080332410004	Astatotilapia burtonichipwa	m	d
1189	FISH20210129_c2_r1_Astatotilapia-burtonichipwa_su	1970-01-07 17:00:00	55.49743102517506	1034.499806104925	0.7505401362805385	0.0	0.7893458554056965	0.533617361919009	Astatotilapia burtonichipwa	m	d
1190	FISH20210129_c2_r1_Astatotilapia-burtonichipwa_su	1970-01-07 17:30:00	21.33086894649478	1064.4994737133677	0.3780399977840563	0.026037338651598248	0.6382874105536674	0.34568594537698755	Astatotilapia burtonichipwa	m	d
1191	FISH20210129_c2_r1_Astatotilapia-burtonichipwa_su	1970-01-07 18:00:00	11.49610696008374	1094.499889208952	0.24551296255262575	0.10885220474185686	0.7818075905642203	0.326588173733114	Astatotilapia burtonichipwa	m	d
1192	FISH20210129_c2_r1_Astatotilapia-burtonichipwa_su	1970-01-07 18:30:00	12.11148376123605	1124.5012188365652	0.24105263157894738	0.12614958448753463	0.7990073450818693	0.36847552840830206	Astatotilapia burtonichipwa	m	d
1193	FISH20210129_c2_r1_Astatotilapia-burtonichipwa_su	1970-01-07 19:00:00	13.214565318698972	1154.5000276992964	0.304747659409451	0.07556368068251067	0.6951116049436777	0.43663237493767587	Astatotilapia burtonichipwa	m	n
1194	FISH20210129_c2_r1_Astatotilapia-burtonichipwa_su	1970-01-07 19:30:00	7.438530223171652	1184.5004432132964	0.1520775623268698	0.3360664819944598	0.6851962000964661	0.4619919270143351	Astatotilapia burtonichipwa	m	n
1195	FISH20210129_c2_r1_Astatotilapia-burtonichipwa_su	1970-01-07 20:00:00	5.728828326515693	1214.500110791048	0.10087524927985819	0.4951251938843341	0.7136418225721535	0.5408134122197608	Astatotilapia burtonichipwa	m	n
1196	FISH20210129_c2_r1_Astatotilapia-burtonichipwa_su	1970-01-07 20:30:00	5.770713510346051	1244.5005816852251	0.09561797130352889	0.5191402138385685	0.6367583098718437	0.5941459198936544	Astatotilapia burtonichipwa	m	n
1197	FISH20210129_c2_r1_Astatotilapia-burtonichipwa_su	1970-01-07 21:00:00	3.2318956205690843	1274.500249293668	0.05766993518364633	0.6759182316769154	0.8107855554425387	0.3904968965645092	Astatotilapia burtonichipwa	m	n
1198	FISH20210129_c2_r1_Astatotilapia-burtonichipwa_su	1970-01-07 21:30:00	4.67324636265912	1304.4998615035179	0.09883108969032187	0.6207966317655531	0.7920664106726056	0.39329166745060956	Astatotilapia burtonichipwa	m	n
1199	FISH20210129_c2_r1_Astatotilapia-burtonichipwa_su	1970-01-07 22:00:00	3.6638710961369014	1334.4994737133677	0.07633926098277104	0.6968035011910697	0.8574434058970004	0.2936982167945082	Astatotilapia burtonichipwa	m	n
1200	FISH20210129_c2_r1_Astatotilapia-burtonichipwa_su	1970-01-07 22:30:00	1.5596139703792862	1364.499889208952	0.030744515843119876	0.8554730777753158	0.960957606645887	0.29581014367022307	Astatotilapia burtonichipwa	m	n
1201	FISH20210129_c2_r1_Astatotilapia-burtonichipwa_su	1970-01-07 23:00:00	5.191925116111603	1394.5004154894466	0.11273613650213285	0.627887651653648	0.9024411038440027	0.29744788394611704	Astatotilapia burtonichipwa	m	n
1202	FISH20210129_c2_r1_Astatotilapia-burtonichipwa_su	1970-01-07 23:30:00	2.7297555614493185	1424.5000276992964	0.058279319705279484	0.7808985651764445	0.9034605410121668	0.2673640366062223	Astatotilapia burtonichipwa	m	n
1203	FISH20210129_c2_r1_Astatotilapia-burtonichipwa_su	1970-01-08 00:00:00	3.0466210394043998	14.499639909146307	0.06470555647886543	0.7354163204254612	0.9008752339728174	0.3921442896202518	Astatotilapia burtonichipwa	m	n
1204	FISH20210129_c2_r1_Astatotilapia-burtonichipwa_su	1970-01-08 00:30:00	3.2888867913756	44.50011079104809	0.0741746066917793	0.7136605362286728	0.9213374858780795	0.3149862307558002	Astatotilapia burtonichipwa	m	n
1205	FISH20210129_c2_r1_Astatotilapia-burtonichipwa_su	1970-01-08 01:00:00	1.730844898573821	74.5005816852252	0.03661846989086477	0.8126419588942441	0.9448429522478075	0.32432730228626977	Astatotilapia burtonichipwa	m	n
1206	FISH20210129_c2_r1_Astatotilapia-burtonichipwa_su	1970-01-08 01:30:00	1.4803681240515985	104.50024929366793	0.029028862666888262	0.90803833582627	0.971307724027883	0.3796633989998994	Astatotilapia burtonichipwa	m	n
1207	FISH20210129_c2_r1_Astatotilapia-burtonichipwa_su	1970-01-08 02:00:00	0.8426346533827036	134.49986150351782	0.019223311727882112	0.9119716359204476	0.9768989293825118	0.32238626988437763	Astatotilapia burtonichipwa	m	n
1208	FISH20210129_c2_r1_Astatotilapia-burtonichipwa_su	1970-01-08 02:30:00	0.32502349184167684	164.49947371336768	0.0042656916514320535	0.9654866766384134	0.9933737908961517	0.17430625169618244	Astatotilapia burtonichipwa	m	n
1209	FISH20210129_c2_r1_Astatotilapia-burtonichipwa_su	1970-01-08 03:00:00	3.6322304313872444	194.49994460447596	0.07943718147573677	0.650565034345225	0.8828743049813988	0.2864844653002548	Astatotilapia burtonichipwa	m	n
1210	FISH20210129_c2_r1_Astatotilapia-burtonichipwa_su	1970-01-08 03:30:00	3.1903062839908696	224.50041548944657	0.08121433715583624	0.698243864605839	0.9128243117165912	0.23699258437746287	Astatotilapia burtonichipwa	m	n
1211	FISH20210129_c2_r1_Astatotilapia-burtonichipwa_su	1970-01-08 04:00:00	0.9040091661969042	254.4962872658761	0.024271306660755845	0.901695666629724	0.968407745365569	0.24013047904307033	Astatotilapia burtonichipwa	m	n
1212	FISH20210129_c2_r1_Astatotilapia-burtonichipwa_su	1970-01-08 04:30:00	0.2984805136689767	284.4996399091463	0.0033793141654201984	0.9732978782338929	0.9933949267185044	0.20828089739422717	Astatotilapia burtonichipwa	m	n
1213	FISH20210129_c2_r1_Astatotilapia-burtonichipwa_su	1970-01-08 05:00:00	0.8727848989200441	314.5001107910481	0.01855750055395524	0.9170729005096389	0.9801977254021194	0.1696363925232768	Astatotilapia burtonichipwa	m	n
1214	FISH20210129_c2_r1_Astatotilapia-burtonichipwa_su	1970-01-08 05:30:00	4.192715568634617	344.5005816852252	0.0995512713977065	0.600742341144535	0.8317403604249661	0.25240062007488123	Astatotilapia burtonichipwa	m	n
1215	FISH20210129_c2_r1_Astatotilapia-burtonichipwa_su	1970-01-08 06:00:00	1.9845458427055698	374.50024929366793	0.03689546285524348	0.8129189518586228	0.9528765719350849	0.24365342640296886	Astatotilapia burtonichipwa	m	n
1216	FISH20210129_c2_r1_Astatotilapia-burtonichipwa_su	1970-01-08 06:30:00	3.991112558535222	404.4998615035178	0.08448285413550496	0.6166417372998726	0.915724774598564	0.36152991415184066	Astatotilapia burtonichipwa	m	n
1217	FISH20210129_c2_r1_Astatotilapia-burtonichipwa_su	1970-01-08 07:00:00	13.542976239959192	434.4994737133677	0.2611489668162429	0.26042878510885825	0.8711906057647516	0.30939729209711836	Astatotilapia burtonichipwa	m	d
1218	FISH20210129_c2_r1_Astatotilapia-burtonichipwa_su	1970-01-08 07:30:00	11.48821495677016	464.49994460447596	0.2295590516286284	0.04426102370928429	0.7254137036153139	0.3592047573883104	Astatotilapia burtonichipwa	m	d
1219	FISH20210129_c2_r1_Astatotilapia-burtonichipwa_su	1970-01-08 08:00:00	16.591812328564938	493.4774956893989	0.3638147333372971	0.04310601105892146	0.6613389539359606	0.33438538079708685	Astatotilapia burtonichipwa	m	d
1220	FISH20210129_c3_r0_Astatotilapia-burtonichipwa_su	1970-01-02 00:00:00	4.860708648717213	14.500360090853693	0.09761232064705556	0.3829704725499972	0.7967358009110718	0.5763303110599083	Astatotilapia burtonichipwa	m	n
1221	FISH20210129_c3_r0_Astatotilapia-burtonichipwa_su	1970-01-02 00:30:00	5.235023526256628	44.4998891966759	0.08941828254847646	0.5333518005540167	0.8059821221046266	0.6149202662507999	Astatotilapia burtonichipwa	m	n
1222	FISH20210129_c3_r0_Astatotilapia-burtonichipwa_su	1970-01-02 01:00:00	11.189799143948925	74.50011079104809	0.19044981165521827	0.13760248171947706	0.37204163518442634	0.6700631351664248	Astatotilapia burtonichipwa	m	n
1223	FISH20210129_c3_r0_Astatotilapia-burtonichipwa_su	1970-01-02 01:30:00	10.56696164269915	104.50047088803944	0.21306298820009972	0.2180488615589164	0.6609620198984635	0.5913096672021472	Astatotilapia burtonichipwa	m	n
1224	FISH20210129_c3_r0_Astatotilapia-burtonichipwa_su	1970-01-02 02:00:00	14.523146191001542	134.4999169021107	0.27383524458478753	0.11345631820951747	0.6131988166306934	0.5701173078039716	Astatotilapia burtonichipwa	m	n
1225	FISH20210129_c3_r0_Astatotilapia-burtonichipwa_su	1970-01-02 02:30:00	14.437594133452464	164.50022158209617	0.27204741856857967	0.10314646576556614	0.5860363528625918	0.6322157181892741	Astatotilapia burtonichipwa	m	n
1226	FISH20210129_c3_r0_Astatotilapia-burtonichipwa_su	1970-01-02 03:00:00	11.699889266846315	194.5005816852252	0.22951637028419478	0.09024430779458202	0.5964931090475176	0.6636099116510462	Astatotilapia burtonichipwa	m	n
1227	FISH20210129_c3_r0_Astatotilapia-burtonichipwa_su	1970-01-02 03:30:00	11.544752672395102	224.5000830978893	0.24419699739626613	0.07240596088859343	0.4739966853810208	0.6246355407481352	Astatotilapia burtonichipwa	m	n
1228	FISH20210129_c3_r0_Astatotilapia-burtonichipwa_su	1970-01-02 04:00:00	10.714440264541718	254.49952911196056	0.23040274777020664	0.08525843443576533	0.5750694749409752	0.59663632779021	Astatotilapia burtonichipwa	m	n
1229	FISH20210129_c3_r0_Astatotilapia-burtonichipwa_su	1970-01-02 04:30:00	18.28967977478425	284.49983381342787	0.318081099047197	0.048526479060491914	0.6888264637295775	0.5411576383573428	Astatotilapia burtonichipwa	m	n
1230	FISH20210129_c3_r0_Astatotilapia-burtonichipwa_su	1970-01-02 05:00:00	12.628334748453073	314.5001938950751	0.22962716746994627	0.08016176389119717	0.48702495611357566	0.6199959366873926	Astatotilapia burtonichipwa	m	n
1231	FISH20210129_c3_r0_Astatotilapia-burtonichipwa_su	1970-01-02 05:30:00	13.566812866296688	344.4997783933518	0.24326869806094184	0.05407202216066482	0.5486274562102029	0.6080327914908438	Astatotilapia burtonichipwa	m	n
1232	FISH20210129_c3_r0_Astatotilapia-burtonichipwa_su	1970-01-02 06:00:00	15.947600726767538	374.5	0.2696654110347884	0.08137602481719478	0.5959605920849701	0.5500261715034088	Astatotilapia burtonichipwa	m	n
1233	FISH20210129_c3_r0_Astatotilapia-burtonichipwa_su	1970-01-02 06:30:00	15.676022405838745	404.50030469226084	0.2793197052794859	0.026425128801728436	0.4177136960906889	0.6296344808872184	Astatotilapia burtonichipwa	m	n
1234	FISH20210129_c3_r0_Astatotilapia-burtonichipwa_su	1970-01-02 07:00:00	52.14701432217375	434.4998061049249	0.7031189407789042	0.006481635366461692	0.5153628908829841	0.544925775437027	Astatotilapia burtonichipwa	m	d
1235	FISH20210129_c3_r0_Astatotilapia-burtonichipwa_su	1970-01-02 07:30:00	75.47417413881824	464.5001107910481	0.904110347883891	0.0	0.6223679963522786	0.5762490847940375	Astatotilapia burtonichipwa	m	d
1236	FISH20210129_c3_r0_Astatotilapia-burtonichipwa_su	1970-01-02 08:00:00	79.58214715779572	494.5004154894466	0.8948534707218436	0.0	0.6177411364727955	0.6813793755196473	Astatotilapia burtonichipwa	m	d
1237	FISH20210129_c3_r0_Astatotilapia-burtonichipwa_su	1970-01-02 08:30:00	88.28998248494815	524.4999169021107	0.9412774915517146	0.0	0.5968762508975533	0.5296087499661472	Astatotilapia burtonichipwa	m	d
1238	FISH20210129_c3_r0_Astatotilapia-burtonichipwa_su	1970-01-02 09:00:00	86.80965554693391	554.5002215820962	0.914469310879681	0.0	0.5644468631198692	0.5943589715354648	Astatotilapia burtonichipwa	m	d
1239	FISH20210129_c3_r0_Astatotilapia-burtonichipwa_su	1970-01-02 09:30:00	84.1197468821746	584.5007756232687	0.8865373961218836	0.0	0.5588008694242149	0.39641563920120104	Astatotilapia burtonichipwa	m	d
1240	FISH20210129_c3_r0_Astatotilapia-burtonichipwa_su	1970-01-02 10:00:00	89.32621452746827	614.5000276992964	0.9048806160323528	0.0	0.6291688679415663	0.7533379899615144	Astatotilapia burtonichipwa	m	d
1241	FISH20210129_c3_r0_Astatotilapia-burtonichipwa_su	1970-01-02 10:30:00	89.55953483873256	644.4994737133677	0.9392831422081879	0.0	0.673703430986489	0.6175925030084426	Astatotilapia burtonichipwa	m	d
1242	FISH20210129_c3_r0_Astatotilapia-burtonichipwa_su	1970-01-02 11:00:00	95.97005035578236	674.5285066793894	0.9536617366412213	0.0	0.6688863194582931	0.5801437007416768	Astatotilapia burtonichipwa	m	d
1243	FISH20210129_c3_r0_Astatotilapia-burtonichipwa_su	1970-01-02 11:30:00	82.30388367880931	704.4995291119606	0.8704780898565176	0.0	0.71954914232386	0.6184348790664508	Astatotilapia burtonichipwa	m	d
1244	FISH20210129_c3_r0_Astatotilapia-burtonichipwa_su	1970-01-02 12:00:00	91.53425527456821	734.4998892089519	0.9395634832705517	0.0	0.6750075033069565	0.6436540122874932	Astatotilapia burtonichipwa	m	d
1245	FISH20210129_c3_r0_Astatotilapia-burtonichipwa_su	1970-01-02 12:30:00	88.50060958582466	764.5001938950751	0.8779568998947427	0.0	0.7187059319042887	0.6556250222485955	Astatotilapia burtonichipwa	m	d
1246	FISH20210129_c3_r0_Astatotilapia-burtonichipwa_su	1970-01-02 13:00:00	83.56444542420724	794.4996399091463	0.8779568998947427	0.0	0.6430784030300136	0.6215128130877282	Astatotilapia burtonichipwa	m	d
1247	FISH20210129_c3_r0_Astatotilapia-burtonichipwa_su	1970-01-02 13:30:00	59.18065015173657	824.5	0.6789275426545535	0.0	0.43904476933669434	0.7333958939444333	Astatotilapia burtonichipwa	m	d
1248	FISH20210129_c3_r0_Astatotilapia-burtonichipwa_su	1970-01-02 14:00:00	73.5689968727223	854.5003600908537	0.8147471054235222	0.0	0.6361267254623293	0.7613698307803429	Astatotilapia burtonichipwa	m	d
1249	FISH20210129_c3_r0_Astatotilapia-burtonichipwa_su	1970-01-02 14:30:00	73.09366168138348	884.4998061049249	0.8224475098332502	0.0	0.6497810307750242	0.8108331330331497	Astatotilapia burtonichipwa	m	d
1250	FISH20210129_c3_r0_Astatotilapia-burtonichipwa_su	1970-01-02 15:00:00	74.50712136758342	914.5001107910481	0.8621205406603146	0.0	0.7153678156119971	0.8647021069176343	Astatotilapia burtonichipwa	m	d
1251	FISH20210129_c3_r0_Astatotilapia-burtonichipwa_su	1970-01-02 15:30:00	92.66906171237433	944.5004154894466	0.8989529665946485	0.0	0.5901845657081789	0.6365430356608469	Astatotilapia burtonichipwa	m	d
1252	FISH20210129_c3_r0_Astatotilapia-burtonichipwa_su	1970-01-02 16:00:00	81.23807776387845	974.4999169021107	0.8614481192177719	0.0	0.6605119744401448	0.6830915066765484	Astatotilapia burtonichipwa	m	d
1253	FISH20210129_c3_r0_Astatotilapia-burtonichipwa_su	1970-01-02 16:30:00	76.6910057555219	1004.5002215820962	0.8811212054066031	0.0	0.6765836719292622	0.8483013237844929	Astatotilapia burtonichipwa	m	d
1254	FISH20210129_c3_r0_Astatotilapia-burtonichipwa_su	1970-01-02 17:00:00	62.47780523437913	1034.5005816852251	0.7631156168633316	0.0	0.7331943113138236	0.7930548862963588	Astatotilapia burtonichipwa	m	d
1255	FISH20210129_c3_r0_Astatotilapia-burtonichipwa_su	1970-01-02 17:30:00	86.92639446854736	1064.5000276992964	0.889646002991524	0.0	0.6933146413052934	0.6757902980095973	Astatotilapia burtonichipwa	m	d
1256	FISH20210129_c3_r0_Astatotilapia-burtonichipwa_su	1970-01-02 18:00:00	60.86603004661233	1094.4994737133677	0.7718685945376987	0.0	0.6113706089603108	0.745729897811501	Astatotilapia burtonichipwa	m	d
1257	FISH20210129_c3_r0_Astatotilapia-burtonichipwa_su	1970-01-02 18:30:00	69.25547187674368	1124.500110803324	0.8121883656509695	0.0	0.6938570547365531	0.8174982285078289	Astatotilapia burtonichipwa	m	d
1258	FISH20210129_c3_r0_Astatotilapia-burtonichipwa_su	1970-01-02 19:00:00	18.42988893806138	1154.5001384964821	0.36906542573818624	0.00814359315273392	0.3818308741178056	0.6728863624312332	Astatotilapia burtonichipwa	m	n
1259	FISH20210129_c3_r0_Astatotilapia-burtonichipwa_su	1970-01-02 19:30:00	7.197913206199848	1184.4997783933518	0.14736842105263157	0.3483102493074792	0.825144813084143	0.619771767400074	Astatotilapia burtonichipwa	m	n
1260	FISH20210129_c3_r0_Astatotilapia-burtonichipwa_su	1970-01-02 20:00:00	7.33912429126232	1214.499944604476	0.14231110126301794	0.3325393308220696	0.8520349771034857	0.603100871501067	Astatotilapia burtonichipwa	m	n
1261	FISH20210129_c3_r0_Astatotilapia-burtonichipwa_su	1970-01-02 20:30:00	5.117579345462395	1244.5003878116343	0.10299168975069252	0.4168421052631579	0.9168786810994359	0.5522297468906668	Astatotilapia burtonichipwa	m	n
1262	FISH20210129_c3_r0_Astatotilapia-burtonichipwa_su	1970-01-02 21:00:00	4.196830263888917	1274.499750706332	0.09146307683784832	0.5404132735028531	0.9477384511110507	0.61467716238062	Astatotilapia burtonichipwa	m	n
1263	FISH20210129_c3_r0_Astatotilapia-burtonichipwa_su	1970-01-02 21:30:00	9.99668155980478	1304.500249293668	0.17467176333721124	0.3307295994681735	0.8789181501241389	0.5343743620000877	Astatotilapia burtonichipwa	m	n
1264	FISH20210129_c3_r0_Astatotilapia-burtonichipwa_su	1970-01-02 22:00:00	8.687994576508615	1334.5003600908537	0.16929809982826435	0.2628109246025151	0.6798301913886751	0.5066237090308475	Astatotilapia burtonichipwa	m	n
1265	FISH20210129_c3_r0_Astatotilapia-burtonichipwa_su	1970-01-02 22:30:00	13.998833747230837	1364.4998615035179	0.24580355658966263	0.07977397374106698	0.6820872360451969	0.5800102741917144	Astatotilapia burtonichipwa	m	n
1266	FISH20210129_c3_r0_Astatotilapia-burtonichipwa_su	1970-01-02 23:00:00	8.711856181494094	1394.5002215820962	0.15289164635497451	0.2570352315532905	0.710264491066167	0.48380640470835595	Astatotilapia burtonichipwa	m	n
1267	FISH20210129_c3_r0_Astatotilapia-burtonichipwa_su	1970-01-02 23:30:00	10.082409815510957	1424.5005262866323	0.19284250180045426	0.22347792366073901	0.6971750037462283	0.5455580882507329	Astatotilapia burtonichipwa	m	n
1268	FISH20210129_c3_r0_Astatotilapia-burtonichipwa_su	1970-01-03 00:00:00	13.527293614430913	14.499972300703561	0.22691263641903495	0.12664118331394383	0.6008311922577145	0.5012224772655115	Astatotilapia burtonichipwa	m	n
1269	FISH20210129_c3_r0_Astatotilapia-burtonichipwa_su	1970-01-03 00:30:00	13.101478690250152	44.49941831477481	0.21865824608054957	0.10847044485070079	0.6255301894597778	0.5013246603751913	Astatotilapia burtonichipwa	m	n
1270	FISH20210129_c3_r0_Astatotilapia-burtonichipwa_su	1970-01-03 01:00:00	15.50097633755214	74.49977841790383	0.2887768668291602	0.06669621094615555	0.5466147740315763	0.48734770252341403	Astatotilapia burtonichipwa	m	n
1271	FISH20210129_c3_r0_Astatotilapia-burtonichipwa_su	1970-01-03 01:30:00	19.186138083418122	104.50052634494986	0.31026649675882323	0.15657377140007755	0.49115776726367055	0.4639116479713468	Astatotilapia burtonichipwa	m	n
1272	FISH20210129_c3_r0_Astatotilapia-burtonichipwa_su	1970-01-03 02:00:00	7.937536247552701	134.49958451055343	0.16409063209794472	0.3591490776134286	0.7864864492246628	0.478419893146776	Astatotilapia burtonichipwa	m	n
1273	FISH20210129_c3_r0_Astatotilapia-burtonichipwa_su	1970-01-03 02:30:00	12.41358454840064	164.5000830978893	0.23056894354883387	0.06874965375879452	0.6146019832351117	0.5224680933873098	Astatotilapia burtonichipwa	m	n
1274	FISH20210129_c3_r0_Astatotilapia-burtonichipwa_su	1970-01-03 03:00:00	11.303584906562495	194.50019389507506	0.2079109190626558	0.15672261924547118	0.543931033515136	0.5171946861362915	Astatotilapia burtonichipwa	m	n
1275	FISH20210129_c3_r0_Astatotilapia-burtonichipwa_su	1970-01-03 03:30:00	10.897525835756488	224.4996953077392	0.23045814636308237	0.12819234391446457	0.47329812829052537	0.5966621629791751	Astatotilapia burtonichipwa	m	n
1276	FISH20210129_c3_r0_Astatotilapia-burtonichipwa_su	1970-01-03 04:00:00	20.35722349008534	254.5	0.3440615998227343	0.07766452470640373	0.6025077027971356	0.5309758510396455	Astatotilapia burtonichipwa	m	n
1277	FISH20210129_c3_r0_Astatotilapia-burtonichipwa_su	1970-01-03 04:30:00	11.934718588177438	284.5006094182825	0.23146814404432134	0.11833795013850415	0.360893784171948	0.3391874660191724	Astatotilapia burtonichipwa	m	n
1278	FISH20210129_c3_r0_Astatotilapia-burtonichipwa_su	1970-01-03 05:00:00	13.918155830162343	315.22316316793894	0.2695610687022901	0.1272662213740458	0.5808528945610063	0.47535934324683415	Astatotilapia burtonichipwa	m	n
1279	FISH20210129_c3_r0_Astatotilapia-burtonichipwa_su	1970-01-03 05:30:00	22.556998377567957	344.50063715441297	0.3902155244057843	0.06016953847858607	0.4511680071893486	0.6004100624432593	Astatotilapia burtonichipwa	m	n
1280	FISH20210129_c3_r0_Astatotilapia-burtonichipwa_su	1970-01-03 06:00:00	16.48558923393577	374.4998615035178	0.28890366184698907	0.05899950141266412	0.48205586362755554	0.475855901967575	Astatotilapia burtonichipwa	m	n
1281	FISH20210129_c3_r0_Astatotilapia-burtonichipwa_su	1970-01-03 06:30:00	15.237368786613517	404.5002215820962	0.26096831376024815	0.13516507866164415	0.5444897518519719	0.5353496233999422	Astatotilapia burtonichipwa	m	n
1282	FISH20210129_c3_r0_Astatotilapia-burtonichipwa_su	1970-01-03 07:00:00	50.459835438454405	434.5005262866323	0.6897678798958506	0.02310121322918398	0.5878390030021088	0.7716961622034865	Astatotilapia burtonichipwa	m	d
1283	FISH20210129_c3_r0_Astatotilapia-burtonichipwa_su	1970-01-03 07:30:00	86.45577680123718	464.5001108033241	0.9031578947368422	0.0	0.6628091005040941	0.6917340832598269	Astatotilapia burtonichipwa	m	d
1284	FISH20210129_c3_r0_Astatotilapia-burtonichipwa_su	1970-01-03 08:00:00	70.9331429912701	494.4994183147748	0.773308957952468	0.01667497645559803	0.4840469197887002	0.7370459717300912	Astatotilapia burtonichipwa	m	d
1285	FISH20210129_c3_r0_Astatotilapia-burtonichipwa_su	1970-01-03 08:30:00	83.08097085647145	524.4999169021107	0.8914187579635477	0.0	0.60726236455297	0.6573007380079735	Astatotilapia burtonichipwa	m	d
1286	FISH20210129_c3_r0_Astatotilapia-burtonichipwa_su	1970-01-03 09:00:00	89.45584369571297	554.5001384964822	0.9094233006481636	0.0	0.5995509665911466	0.5539064267199661	Astatotilapia burtonichipwa	m	d
1287	FISH20210129_c3_r0_Astatotilapia-burtonichipwa_su	1970-01-03 09:30:00	72.73329205613776	584.4997783933518	0.7258725761772853	0.07024930747922438	0.4386351148993865	0.5883864968281766	Astatotilapia burtonichipwa	m	d
1288	FISH20210129_c3_r0_Astatotilapia-burtonichipwa_su	1970-01-03 10:00:00	91.51093715535326	614.4998892089519	0.8949700864170175	0.0	0.5784479484759122	0.6619519045498058	Astatotilapia burtonichipwa	m	d
1289	FISH20210129_c3_r0_Astatotilapia-burtonichipwa_su	1970-01-03 10:30:00	89.61360152171659	644.5003878116344	0.916398891966759	0.0	0.6776327605615996	0.766692728048013	Astatotilapia burtonichipwa	m	d
1290	FISH20210129_c3_r0_Astatotilapia-burtonichipwa_su	1970-01-03 11:00:00	90.0688851722405	674.4996953077392	0.8632208741897955	0.0	0.6083705521197535	0.8267177637217489	Astatotilapia burtonichipwa	m	d
1291	FISH20210129_c3_r0_Astatotilapia-burtonichipwa_su	1970-01-03 11:30:00	99.40900723440467	704.5001938950751	0.9517478256052296	0.0	0.680480804920975	0.7389996991845181	Astatotilapia burtonichipwa	m	d
1292	FISH20210129_c3_r0_Astatotilapia-burtonichipwa_su	1970-01-03 12:00:00	96.83471349431854	734.5003600908537	0.9425516591878567	0.0	0.6669521789744866	0.8047049474314614	Astatotilapia burtonichipwa	m	d
1293	FISH20210129_c3_r0_Astatotilapia-burtonichipwa_su	1970-01-03 12:30:00	96.10903815446228	764.5001939165604	0.9492492658873067	0.0	0.6559022843439378	0.6174581432986656	Astatotilapia burtonichipwa	m	d
1294	FISH20210129_c3_r0_Astatotilapia-burtonichipwa_su	1970-01-03 13:00:00	88.04375884690474	794.5001107910481	0.9329714159095945	0.0	0.670526739046086	0.6420753051023599	Astatotilapia burtonichipwa	m	d
1295	FISH20210129_c3_r0_Astatotilapia-burtonichipwa_su	1970-01-03 13:30:00	79.1910409526881	824.5006648199446	0.8323545706371192	0.026869806094182824	0.5802020522238888	0.7588194651248673	Astatotilapia burtonichipwa	m	d
1296	FISH20210129_c3_r0_Astatotilapia-burtonichipwa_su	1970-01-03 14:00:00	65.26931961901403	854.4999169021107	0.7120935128247743	0.13860727937510386	0.5049920456917365	0.7615164741144165	Astatotilapia burtonichipwa	m	d
1297	FISH20210129_c3_r0_Astatotilapia-burtonichipwa_su	1970-01-03 14:30:00	99.861096082952	884.5006094182826	0.9465373961218837	0.0	0.5884348458926913	0.5441818702836954	Astatotilapia burtonichipwa	m	d
1298	FISH20210129_c3_r0_Astatotilapia-burtonichipwa_su	1970-01-03 15:00:00	86.01801939692479	914.5005816852251	0.9099218879840452	0.0	0.7159355690742333	0.797174447022597	Astatotilapia burtonichipwa	m	d
1299	FISH20210129_c3_r0_Astatotilapia-burtonichipwa_su	1970-01-03 15:30:00	100.74818376315856	944.5002770083103	0.9590027700831025	0.0	0.6838141796248363	0.5651208329353338	Astatotilapia burtonichipwa	m	d
1300	FISH20210129_c3_r0_Astatotilapia-burtonichipwa_su	1970-01-03 16:00:00	86.81337784810961	974.4994737133677	0.9301423743836906	0.0	0.717756893448081	0.6344636871213324	Astatotilapia burtonichipwa	m	d
1301	FISH20210129_c3_r0_Astatotilapia-burtonichipwa_su	1970-01-03 16:30:00	80.1436823118582	1004.5000830978893	0.7909257104869536	0.061492438092072464	0.5201457038027075	0.5788321964136145	Astatotilapia burtonichipwa	m	d
1302	FISH20210129_c3_r0_Astatotilapia-burtonichipwa_su	1970-01-03 17:00:00	93.74855594552683	1034.5001384964821	0.95850645393607	0.0	0.678104228147109	0.6474680764203855	Astatotilapia burtonichipwa	m	d
1303	FISH20210129_c3_r0_Astatotilapia-burtonichipwa_su	1970-01-03 17:30:00	91.25386609907532	1064.5006372250236	0.9478029589405441	0.0	0.6875259000093654	0.6442535498081368	Astatotilapia burtonichipwa	m	d
1304	FISH20210129_c3_r0_Astatotilapia-burtonichipwa_su	1970-01-03 18:00:00	81.895132599149	1094.499944604476	0.8753046753822291	0.0	0.7103751320882198	0.8697114690982917	Astatotilapia burtonichipwa	m	d
1305	FISH20210129_c3_r0_Astatotilapia-burtonichipwa_su	1970-01-03 18:30:00	80.83982398610945	1124.5004986149584	0.8986703601108034	0.0	0.7495252374765143	0.8485784360549121	Astatotilapia burtonichipwa	m	d
1306	FISH20210129_c3_r0_Astatotilapia-burtonichipwa_su	1970-01-03 19:00:00	29.75206639635678	1154.499695307739	0.4921057005152069	0.010747327017893745	0.49518645665189454	0.6786328750981933	Astatotilapia burtonichipwa	m	n
1307	FISH20210129_c3_r0_Astatotilapia-burtonichipwa_su	1970-01-03 19:30:00	12.530253632525358	1184.5005540166205	0.2370083102493075	0.04986149584487535	0.3812234851227149	0.5952796210661077	Astatotilapia burtonichipwa	m	n
1308	FISH20210129_c3_r0_Astatotilapia-burtonichipwa_su	1970-01-03 20:00:00	12.775838395122607	1214.5003600908537	0.21932302919505844	0.16913190404963713	0.27577911034126457	0.6138700659153196	Astatotilapia burtonichipwa	m	n
1309	FISH20210129_c3_r0_Astatotilapia-burtonichipwa_su	1970-01-03 20:30:00	14.486228911846174	1244.500360130755	0.23524849022106487	0.07695717214250097	0.3015404801677382	0.6043918420410017	Astatotilapia burtonichipwa	m	n
1310	FISH20210129_c3_r0_Astatotilapia-burtonichipwa_su	1970-01-03 21:00:00	12.314409923176479	1274.5001661865722	0.1978174163527587	0.1117881675160647	0.3379924753524083	0.5764418904323787	Astatotilapia burtonichipwa	m	n
1311	FISH20210129_c3_r0_Astatotilapia-burtonichipwa_su	1970-01-03 21:30:00	17.96976660356163	1304.5010803922655	0.28683029530721926	0.08931242728128982	0.38027755485386594	0.5584148483382877	Astatotilapia burtonichipwa	m	n
1312	FISH20210129_c3_r0_Astatotilapia-burtonichipwa_su	1970-01-03 22:00:00	4.7380014190993665	1334.4999723007036	0.11223754916625117	0.38773475153731096	0.9241055500813979	0.45210514559526127	Astatotilapia burtonichipwa	m	n
1313	FISH20210129_c3_r0_Astatotilapia-burtonichipwa_su	1970-01-03 22:30:00	11.32324857358176	1364.4994183147749	0.21339537975735418	0.1329566229017783	0.6794857257943122	0.5032337008930627	Astatotilapia burtonichipwa	m	n
1314	FISH20210129_c3_r0_Astatotilapia-burtonichipwa_su	1970-01-03 23:00:00	19.631411096175178	1394.4997784179038	0.313871039220031	0.1091845778861068	0.5867701925447794	0.590697585833847	Astatotilapia burtonichipwa	m	n
1315	FISH20210129_c3_r0_Astatotilapia-burtonichipwa_su	1970-01-03 23:30:00	13.12698256832779	1424.5000830978893	0.18691485236275	0.2626447288238879	0.6274290320783679	0.52408237512309	Astatotilapia burtonichipwa	m	n
1316	FISH20210129_c3_r0_Astatotilapia-burtonichipwa_su	1970-01-04 00:00:00	7.17406864970989	14.499584510553431	0.15428508115893858	0.3726663342751094	0.7778727964346367	0.5279686491932624	Astatotilapia burtonichipwa	m	n
1317	FISH20210129_c3_r0_Astatotilapia-burtonichipwa_su	1970-01-04 00:30:00	4.345974572437255	44.49988920895191	0.08220695767781963	0.5916241967649014	0.9016166727408896	0.5237011250231073	Astatotilapia burtonichipwa	m	n
1318	FISH20210129_c3_r0_Astatotilapia-burtonichipwa_su	1970-01-04 01:00:00	8.402769241485192	74.50019389507507	0.14115561464738796	0.3229737964655698	0.7663213321083252	0.5559108911948032	Astatotilapia burtonichipwa	m	n
1319	FISH20210129_c3_r0_Astatotilapia-burtonichipwa_su	1970-01-04 01:30:00	8.343747882019604	104.49994459833795	0.15722991689750693	0.29274238227146815	0.7033730337951695	0.5165365132172395	Astatotilapia burtonichipwa	m	n
1320	FISH20210129_c3_r0_Astatotilapia-burtonichipwa_su	1970-01-04 02:00:00	9.914351998284046	134.5	0.16807001994238865	0.3732550409926878	0.6591232253985584	0.5464322743828243	Astatotilapia burtonichipwa	m	n
1321	FISH20210129_c3_r0_Astatotilapia-burtonichipwa_su	1970-01-04 02:30:00	6.335047894297307	164.5006648199446	0.10781163434903047	0.3558448753462604	0.680067174830205	0.526992917184552	Astatotilapia burtonichipwa	m	n
1322	FISH20210129_c3_r0_Astatotilapia-burtonichipwa_su	1970-01-04 03:00:00	5.099096604968536	194.49980610492494	0.09949587280483076	0.5833471829815523	0.9036037181916421	0.5224460039142218	Astatotilapia burtonichipwa	m	n
1323	FISH20210129_c3_r0_Astatotilapia-burtonichipwa_su	1970-01-04 03:30:00	4.042646354824658	224.5001107910481	0.0696321737203634	0.6716707290050964	0.903868724751913	0.47649176197947585	Astatotilapia burtonichipwa	m	n
1324	FISH20210129_c3_r0_Astatotilapia-burtonichipwa_su	1970-01-04 04:00:00	16.75085867801448	254.50041548944657	0.25749265968644397	0.25328236662788767	0.6253399769346691	0.5699871594678805	Astatotilapia burtonichipwa	m	n
1325	FISH20210129_c3_r0_Astatotilapia-burtonichipwa_su	1970-01-04 04:30:00	22.32595554128119	284.50027700831026	0.33401662049861497	0.07933518005540166	0.39403369061181875	0.590719322593873	Astatotilapia burtonichipwa	m	n
1326	FISH20210129_c3_r0_Astatotilapia-burtonichipwa_su	1970-01-04 05:00:00	24.853721373678137	314.5002215820962	0.35142920452027476	0.04858187458453357	0.23209406358096224	0.681654058660383	Astatotilapia burtonichipwa	m	n
1327	FISH20210129_c3_r0_Astatotilapia-burtonichipwa_su	1970-01-04 05:30:00	19.166830144370717	344.50094182825484	0.3044875346260388	0.01700831024930748	0.2489476351415651	0.5969022829305477	Astatotilapia burtonichipwa	m	n
1328	FISH20210129_c3_r0_Astatotilapia-burtonichipwa_su	1970-01-04 06:00:00	43.70244041138587	374.5000276992964	0.5352058057725334	0.02271342307905379	0.42430475317399813	0.6441462544852878	Astatotilapia burtonichipwa	m	n
1329	FISH20210129_c3_r0_Astatotilapia-burtonichipwa_su	1970-01-04 06:30:00	33.684016602187846	404.49983379501384	0.4296398891966759	0.0296398891966759	0.4950351158619877	0.618013166988365	Astatotilapia burtonichipwa	m	n
1330	FISH20210129_c3_r0_Astatotilapia-burtonichipwa_su	1970-01-04 07:00:00	55.55938498547506	434.49983381342787	0.7272878351429205	0.011134500332373145	0.5765881599572787	0.7572378241087608	Astatotilapia burtonichipwa	m	d
1331	FISH20210129_c3_r0_Astatotilapia-burtonichipwa_su	1970-01-04 07:30:00	92.6531993585015	464.5001384964822	0.9357930308570163	0.0	0.5158933381248928	0.687696219737115	Astatotilapia burtonichipwa	m	d
1332	FISH20210129_c3_r0_Astatotilapia-burtonichipwa_su	1970-01-04 08:00:00	78.57820741017926	494.4996399091463	0.8054955404132735	0.0	0.429549144609909	0.6925081437617112	Astatotilapia burtonichipwa	m	d
1333	FISH20210129_c3_r0_Astatotilapia-burtonichipwa_su	1970-01-04 08:30:00	82.9524640130398	524.499944604476	0.822457345446488	0.0	0.5032977481224167	0.6068317850303105	Astatotilapia burtonichipwa	m	d
1334	FISH20210129_c3_r0_Astatotilapia-burtonichipwa_su	1970-01-04 09:00:00	85.88968834266957	554.5002492936679	0.8732480195003047	0.0	0.5123457707365426	0.6025749333390836	Astatotilapia burtonichipwa	m	d
1335	FISH20210129_c3_r0_Astatotilapia-burtonichipwa_su	1970-01-04 09:30:00	92.88809646108498	584.5001662049862	0.9177285318559557	0.0	0.523978555670288	0.8117707180302639	Astatotilapia burtonichipwa	m	d
1336	FISH20210129_c3_r0_Astatotilapia-burtonichipwa_su	1970-01-04 10:00:00	78.77779466371334	614.500055395524	0.8674939064923555	0.0	0.5556818358457606	0.7670505288081484	Astatotilapia burtonichipwa	m	d
1337	FISH20210129_c3_r0_Astatotilapia-burtonichipwa_su	1970-01-04 10:30:00	87.06931455899786	644.5007756232687	0.8909141274238227	0.0	0.5236257987326971	0.6769429070701771	Astatotilapia burtonichipwa	m	d
1338	FISH20210129_c3_r0_Astatotilapia-burtonichipwa_su	1970-01-04 11:00:00	94.26449283523675	674.4998615035178	0.942053071851975	0.0	0.5506042904419458	0.6023189536340732	Astatotilapia burtonichipwa	m	d
1339	FISH20210129_c3_r0_Astatotilapia-burtonichipwa_su	1970-01-04 11:30:00	78.3973168717257	704.5005816852251	0.8297047254999723	0.0	0.5667416643215584	0.7419381281995391	Astatotilapia burtonichipwa	m	d
1340	FISH20210129_c3_r0_Astatotilapia-burtonichipwa_su	1970-01-04 12:00:00	87.24833025878573	734.5004708880394	0.8740789983934408	0.0	0.6309128948949954	0.7087862842523162	Astatotilapia burtonichipwa	m	d
1341	FISH20210129_c3_r0_Astatotilapia-burtonichipwa_su	1970-01-04 12:30:00	74.2018350360736	764.5008033686076	0.8273034517147765	0.0	0.690711126207477	0.7762798521087049	Astatotilapia burtonichipwa	m	d
1342	FISH20210129_c3_r0_Astatotilapia-burtonichipwa_su	1970-01-04 13:00:00	88.58977478743095	794.4994183147749	0.9126364190349565	0.0	0.6049478334997144	0.7228699999539336	Astatotilapia burtonichipwa	m	d
1343	FISH20210129_c3_r0_Astatotilapia-burtonichipwa_su	1970-01-04 13:30:00	69.83901726059597	824.5006094182826	0.7830470914127424	0.0	0.6742700811973433	0.7607843886432241	Astatotilapia burtonichipwa	m	d
1344	FISH20210129_c3_r0_Astatotilapia-burtonichipwa_su	1970-01-04 14:00:00	68.06036086193961	854.5000830978893	0.7772976566395213	0.0	0.6778701659171307	0.7502978888591357	Astatotilapia burtonichipwa	m	d
1345	FISH20210129_c3_r0_Astatotilapia-burtonichipwa_su	1970-01-04 14:30:00	69.24088157107279	884.5003601307552	0.7649177239736273	0.0	0.6384254447792019	0.6968336252102497	Astatotilapia burtonichipwa	m	d
1346	FISH20210129_c3_r0_Astatotilapia-burtonichipwa_su	1970-01-04 15:00:00	76.20849455582193	914.4998338134279	0.8517615776645248	0.0	0.6852001904325853	0.7589426691159131	Astatotilapia burtonichipwa	m	d
1347	FISH20210129_c3_r0_Astatotilapia-burtonichipwa_su	1970-01-04 15:30:00	84.92747080390383	944.5011357969971	0.8352817330600033	0.0	0.6728911507364533	0.7572366390028862	Astatotilapia burtonichipwa	m	d
1348	FISH20210129_c3_r0_Astatotilapia-burtonichipwa_su	1970-01-04 16:00:00	81.45176341751444	974.4996399091463	0.842391003268517	0.0	0.6787960933247558	0.6460027892573514	Astatotilapia burtonichipwa	m	d
1349	FISH20210129_c3_r0_Astatotilapia-burtonichipwa_su	1970-01-04 16:30:00	46.132238538374146	1004.5004708880394	0.6078887596255055	0.019167913135006372	0.6889453212840119	0.7662585037682826	Astatotilapia burtonichipwa	m	d
1350	FISH20210129_c3_r0_Astatotilapia-burtonichipwa_su	1970-01-04 17:00:00	60.228160120639984	1034.500304692261	0.7426181374993075	0.0	0.7282295531756673	0.8118223294085837	Astatotilapia burtonichipwa	m	d
1351	FISH20210129_c3_r0_Astatotilapia-burtonichipwa_su	1970-01-04 17:30:00	84.15492006409013	1064.5002216066482	0.8369529085872576	0.0	0.7384965176037639	0.7851657898170523	Astatotilapia burtonichipwa	m	d
1352	FISH20210129_c3_r0_Astatotilapia-burtonichipwa_su	1970-01-04 18:00:00	78.65485292370133	1094.500055395524	0.833924218923111	0.0	0.7252578766203827	0.8160153341602384	Astatotilapia burtonichipwa	m	d
1353	FISH20210129_c3_r0_Astatotilapia-burtonichipwa_su	1970-01-04 18:30:00	76.2050992441851	1124.5008310249307	0.8037119113573408	0.0	0.7460036502608097	0.7895635854876896	Astatotilapia burtonichipwa	m	d
1354	FISH20210129_c3_r0_Astatotilapia-burtonichipwa_su	1970-01-04 19:00:00	34.111005180065966	1154.4998615035179	0.48080438756855576	0.009971746717633373	0.5271171159020174	0.5796676713701574	Astatotilapia burtonichipwa	m	n
1355	FISH20210129_c3_r0_Astatotilapia-burtonichipwa_su	1970-01-04 19:30:00	11.00278897422503	1184.5006924824108	0.18403412553321147	0.16470001661957787	0.7181600778536946	0.5187457938365525	Astatotilapia burtonichipwa	m	n
1356	FISH20210129_c3_r0_Astatotilapia-burtonichipwa_su	1970-01-04 20:00:00	12.152452092618203	1214.5005262866323	0.20048750761730652	0.09667054456816797	0.5254814476818169	0.5722434171470124	Astatotilapia burtonichipwa	m	n
1357	FISH20210129_c3_r0_Astatotilapia-burtonichipwa_su	1970-01-04 20:30:00	15.296980298740838	1244.4999723007036	0.23433604786438425	0.11506287740291396	0.3840056718405266	0.6074413569935877	Astatotilapia burtonichipwa	m	n
1358	FISH20210129_c3_r0_Astatotilapia-burtonichipwa_su	1970-01-04 21:00:00	11.880008668010973	1274.4994183147749	0.18048861558916404	0.21821505733754362	0.36813690874479765	0.636942343773996	Astatotilapia burtonichipwa	m	n
1359	FISH20210129_c3_r0_Astatotilapia-burtonichipwa_su	1970-01-04 21:30:00	10.6260661375539	1304.500304692261	0.19162373275718797	0.11556146473879564	0.5501497347031878	0.6018869033264985	Astatotilapia burtonichipwa	m	n
1360	FISH20210129_c3_r0_Astatotilapia-burtonichipwa_su	1970-01-04 22:00:00	17.170763008194438	1334.5001384964821	0.28048307572987646	0.0731815411888538	0.6279714810488954	0.5599191998852148	Astatotilapia burtonichipwa	m	n
1361	FISH20210129_c3_r0_Astatotilapia-burtonichipwa_su	1970-01-04 22:30:00	9.844823112680908	1364.500110803324	0.19346260387811634	0.23318559556786703	0.8193307273736573	0.4975950958006272	Astatotilapia burtonichipwa	m	n
1362	FISH20210129_c3_r0_Astatotilapia-burtonichipwa_su	1970-01-04 23:00:00	15.033188270603445	1394.499889208952	0.26479060491912254	0.04348548637270109	0.5878868276301618	0.5296023623887551	Astatotilapia burtonichipwa	m	n
1363	FISH20210129_c3_r0_Astatotilapia-burtonichipwa_su	1970-01-04 23:30:00	15.310947643941535	1424.500193895075	0.2483518918619467	0.09556257271065315	0.5317856094268201	0.6042840866811685	Astatotilapia burtonichipwa	m	n
1364	FISH20210129_c3_r0_Astatotilapia-burtonichipwa_su	1970-01-05 00:00:00	9.738892430019723	14.499695307739183	0.19046036230679741	0.0971137333111739	0.6414555689088703	0.555415289449978	Astatotilapia burtonichipwa	m	n
1365	FISH20210129_c3_r0_Astatotilapia-burtonichipwa_su	1970-01-05 00:30:00	10.105149435141449	44.5	0.17981387103922003	0.1366607578107689	0.6967417508772705	0.5647379752158663	Astatotilapia burtonichipwa	m	n
1366	FISH20210129_c3_r0_Astatotilapia-burtonichipwa_su	1970-01-05 01:00:00	15.455587221395795	74.50036009085369	0.25693867375768653	0.07933078499806105	0.5729814268577276	0.5882126803667982	Astatotilapia burtonichipwa	m	n
1367	FISH20210129_c3_r0_Astatotilapia-burtonichipwa_su	1970-01-05 01:30:00	11.125976360898994	104.49980610492493	0.20231566118220598	0.16281646446180267	0.49850481832698595	0.55981488813053	Astatotilapia burtonichipwa	m	n
1368	FISH20210129_c3_r0_Astatotilapia-burtonichipwa_su	1970-01-05 02:00:00	9.973462495425634	134.5001107910481	0.17848437846222026	0.21992023044538	0.5558885975438188	0.5836088689469897	Astatotilapia burtonichipwa	m	n
1369	FISH20210129_c3_r0_Astatotilapia-burtonichipwa_su	1970-01-05 02:30:00	10.05512620250674	164.50047088803944	0.16680516314885602	0.19782837515927096	0.47946758564736447	0.6009859728780858	Astatotilapia burtonichipwa	m	n
1370	FISH20210129_c3_r0_Astatotilapia-burtonichipwa_su	1970-01-05 03:00:00	10.740683281162626	194.4999169021107	0.17505955348734142	0.08813916126530386	0.596505042701532	0.585404914827419	Astatotilapia burtonichipwa	m	n
1371	FISH20210129_c3_r0_Astatotilapia-burtonichipwa_su	1970-01-05 03:30:00	10.867020954920553	224.50138504155126	0.20060941828254847	0.18138504155124655	0.6113557718643243	0.5651045259273628	Astatotilapia burtonichipwa	m	n
1372	FISH20210129_c3_r0_Astatotilapia-burtonichipwa_su	1970-01-05 04:00:00	11.809384200404034	254.5005816852252	0.22497368566838402	0.09101988809484239	0.6020629181042414	0.5333813236875765	Astatotilapia burtonichipwa	m	n
1373	FISH20210129_c3_r0_Astatotilapia-burtonichipwa_su	1970-01-05 04:30:00	8.262845189277877	284.50008309788933	0.14492271896293835	0.20674754861226524	0.6502104576719654	0.5916711613402501	Astatotilapia burtonichipwa	m	n
1374	FISH20210129_c3_r0_Astatotilapia-burtonichipwa_su	1970-01-05 05:00:00	8.61263405427708	314.49952911196056	0.13195944823001496	0.23937731981607668	0.3530614809316355	0.6862847355076653	Astatotilapia burtonichipwa	m	n
1375	FISH20210129_c3_r0_Astatotilapia-burtonichipwa_su	1970-01-05 05:30:00	12.94719852112058	344.49983381342787	0.20812098382450697	0.05351207622424108	0.44904541396686004	0.6425872923342016	Astatotilapia burtonichipwa	m	n
1376	FISH20210129_c3_r0_Astatotilapia-burtonichipwa_su	1970-01-05 06:00:00	18.42989064983441	374.5001384964822	0.3270732923383746	0.03988698687053349	0.3539163109383472	0.5653080165855104	Astatotilapia burtonichipwa	m	n
1377	FISH20210129_c3_r0_Astatotilapia-burtonichipwa_su	1970-01-05 06:30:00	13.951467300430869	404.5013851950355	0.22163120567375885	0.12577570921985815	0.3549211120947698	0.6117987958816222	Astatotilapia burtonichipwa	m	n
1378	FISH20210129_c3_r0_Astatotilapia-burtonichipwa_su	1970-01-05 07:00:00	42.907283919441994	434.5	0.6011522269000664	0.003711500110791048	0.5735310432859219	0.7213736695464155	Astatotilapia burtonichipwa	m	d
1379	FISH20210129_c3_r0_Astatotilapia-burtonichipwa_su	1970-01-05 07:30:00	38.80211641005526	464.50030469226084	0.5998005650656474	0.0	0.6972120943891343	0.7512402510053651	Astatotilapia burtonichipwa	m	d
1380	FISH20210129_c3_r0_Astatotilapia-burtonichipwa_su	1970-01-05 08:00:00	43.01736567255901	494.49975070633207	0.6143149963990915	0.0	0.6533837681513288	0.7115545845257163	Astatotilapia burtonichipwa	m	d
1381	FISH20210129_c3_r0_Astatotilapia-burtonichipwa_su	1970-01-05 08:30:00	27.870323523739312	524.500692482411	0.4820785552046978	0.0	0.7465617629158066	0.7098474538503237	Astatotilapia burtonichipwa	m	d
1382	FISH20210129_c3_r0_Astatotilapia-burtonichipwa_su	1970-01-05 09:00:00	37.20620029529591	554.5004154894466	0.5668938008974572	0.0	0.6466475812037048	0.6818407682627377	Astatotilapia burtonichipwa	m	d
1383	FISH20210129_c3_r0_Astatotilapia-burtonichipwa_su	1970-01-05 09:30:00	29.57702836435494	584.4998615035178	0.47592931139549055	0.0	0.7530752886689581	0.7238725684034902	Astatotilapia burtonichipwa	m	d
1384	FISH20210129_c3_r0_Astatotilapia-burtonichipwa_su	1970-01-05 10:00:00	34.13980385431953	614.5002215820962	0.4731885663638378	0.005650343452249058	0.6940441963320968	0.6699696481968475	Astatotilapia burtonichipwa	m	d
1385	FISH20210129_c3_r0_Astatotilapia-burtonichipwa_su	1970-01-05 10:30:00	31.62294201818243	644.5018006537758	0.45487284614106044	0.0	0.7263879628305038	0.6900488494415223	Astatotilapia burtonichipwa	m	d
1386	FISH20210129_c3_r0_Astatotilapia-burtonichipwa_su	1970-01-05 11:00:00	50.8850853800818	674.5000276992964	0.5850645393607002	0.0	0.6756929034250023	0.72859864146468	Astatotilapia burtonichipwa	m	d
1387	FISH20210129_c3_r0_Astatotilapia-burtonichipwa_su	1970-01-05 11:30:00	56.0466790514127	704.5001108033241	0.6105263157894737	0.0	0.6884136987658457	0.7139326189927636	Astatotilapia burtonichipwa	m	d
1388	FISH20210129_c3_r0_Astatotilapia-burtonichipwa_su	1970-01-05 12:00:00	69.52399904885768	734.4997784179038	0.7350986040327941	0.0	0.5824198532681538	0.7353306359945508	Astatotilapia burtonichipwa	m	d
1389	FISH20210129_c3_r0_Astatotilapia-burtonichipwa_su	1970-01-05 12:30:00	64.39817349008652	764.5007756232687	0.7290858725761773	0.0	0.6665805667429945	0.7474180353199633	Astatotilapia burtonichipwa	m	d
1390	FISH20210129_c3_r0_Astatotilapia-burtonichipwa_su	1970-01-05 13:00:00	52.5198950505477	794.4995845105534	0.634535482798737	0.0	0.6496229504711415	0.6990362442765558	Astatotilapia burtonichipwa	m	d
1391	FISH20210129_c3_r0_Astatotilapia-burtonichipwa_su	1970-01-05 13:30:00	55.26093585631857	824.4998892089519	0.636162198094394	0.010026589851539995	0.6736142584878552	0.7534085101907536	Astatotilapia burtonichipwa	m	d
1392	FISH20210129_c3_r0_Astatotilapia-burtonichipwa_su	1970-01-05 14:00:00	47.37722578743104	854.5002492936679	0.6230125754805828	0.0	0.7361463321445078	0.7654866316902703	Astatotilapia burtonichipwa	m	d
1393	FISH20210129_c3_r0_Astatotilapia-burtonichipwa_su	1970-01-05 14:30:00	31.990794822793955	884.5009695828023	0.46938888581084826	0.004931021109202726	0.7953361367297562	0.7295186520085064	Astatotilapia burtonichipwa	m	d
1394	FISH20210129_c3_r0_Astatotilapia-burtonichipwa_su	1970-01-05 15:00:00	33.22192973703885	914.5	0.46449146908929756	0.0398293817859517	0.8304290856184289	0.7525220694419362	Astatotilapia burtonichipwa	m	d
1395	FISH20210129_c3_r0_Astatotilapia-burtonichipwa_su	1970-01-05 15:30:00	71.90129990202549	944.5017452490442	0.8069145104991966	0.0	0.6606499820944451	0.6666150642206038	Astatotilapia burtonichipwa	m	d
1396	FISH20210129_c3_r0_Astatotilapia-burtonichipwa_su	1970-01-05 16:00:00	57.23461751842509	974.4998061049249	0.7239488117001828	0.0	0.737925411852718	0.814229134198654	Astatotilapia burtonichipwa	m	d
1397	FISH20210129_c3_r0_Astatotilapia-burtonichipwa_su	1970-01-05 16:30:00	61.584677280248464	1004.5008032795967	0.6849482023156612	0.002548335272284084	0.6908118042742567	0.7812406205856038	Astatotilapia burtonichipwa	m	d
1398	FISH20210129_c3_r0_Astatotilapia-burtonichipwa_su	1970-01-05 17:00:00	71.01384472888779	1034.5004154894466	0.8262146141488006	0.0	0.7155028885374948	0.8191396070385688	Astatotilapia burtonichipwa	m	d
1399	FISH20210129_c3_r0_Astatotilapia-burtonichipwa_su	1970-01-05 17:30:00	76.03532413380483	1064.5006094182825	0.8253739612188365	0.0	0.5988905569505422	0.6798884100397256	Astatotilapia burtonichipwa	m	d
1400	FISH20210129_c3_r0_Astatotilapia-burtonichipwa_su	1970-01-05 18:00:00	75.16624518757598	1094.5002215820962	0.7907711056946599	0.0	0.6758664637173794	0.7929684989363639	Astatotilapia burtonichipwa	m	d
1401	FISH20210129_c3_r0_Astatotilapia-burtonichipwa_su	1970-01-05 18:30:00	77.24270803058018	1124.5019668679706	0.8412100393373594	0.0	0.6175277631433197	0.7057759825995474	Astatotilapia burtonichipwa	m	d
1402	FISH20210129_c3_r0_Astatotilapia-burtonichipwa_su	1970-01-05 19:00:00	28.752778317875553	1154.5000276992964	0.44318874300592764	0.0	0.3949454842031325	0.6562910608358546	Astatotilapia burtonichipwa	m	n
1403	FISH20210129_c3_r0_Astatotilapia-burtonichipwa_su	1970-01-05 19:30:00	13.795651735039721	1184.500166204986	0.23767313019390582	0.03861495844875346	0.4310918803668647	0.638947459411099	Astatotilapia burtonichipwa	m	n
1404	FISH20210129_c3_r0_Astatotilapia-burtonichipwa_su	1970-01-05 20:00:00	26.524140740190838	1214.4997784179038	0.3719809439397297	0.06392643474407268	0.5187126538910136	0.5727949512560004	Astatotilapia burtonichipwa	m	n
1405	FISH20210129_c3_r0_Astatotilapia-burtonichipwa_su	1970-01-05 20:30:00	26.5266742554835	1244.5008310249307	0.3660387811634349	0.041662049861495846	0.5776069653440207	0.5304491267209456	Astatotilapia burtonichipwa	m	n
1406	FISH20210129_c3_r0_Astatotilapia-burtonichipwa_su	1970-01-05 21:00:00	12.039826959751837	1274.4995845105534	0.20137388510331838	0.1194393662400975	0.4023863839250495	0.586168465884847	Astatotilapia burtonichipwa	m	n
1407	FISH20210129_c3_r0_Astatotilapia-burtonichipwa_su	1970-01-05 21:30:00	11.167022400104756	1304.5006924824108	0.18032241981053682	0.2353886211290233	0.2843556281128825	0.6211731380090894	Astatotilapia burtonichipwa	m	n
1408	FISH20210129_c3_r0_Astatotilapia-burtonichipwa_su	1970-01-05 22:00:00	4.900532736802941	1334.500249293668	0.0995512713977065	0.44341033737743063	0.8066797853042545	0.5165425701214675	Astatotilapia burtonichipwa	m	n
1409	FISH20210129_c3_r0_Astatotilapia-burtonichipwa_su	1970-01-05 22:30:00	6.84069320715327	1364.5004432132964	0.14265927977839335	0.4145152354570637	0.8037684530590932	0.4946185904603434	Astatotilapia burtonichipwa	m	n
1410	FISH20210129_c3_r0_Astatotilapia-burtonichipwa_su	1970-01-05 23:00:00	3.0103851268164603	1394.5	0.060381121205406604	0.718313760248172	0.9408002051115049	0.4345625444051493	Astatotilapia burtonichipwa	m	n
1411	FISH20210129_c3_r0_Astatotilapia-burtonichipwa_su	1970-01-05 23:30:00	4.926596121688931	1424.501108033241	0.09246537396121883	0.5718005540166204	0.846295580056714	0.5030975525006991	Astatotilapia burtonichipwa	m	n
1412	FISH20210129_c3_r0_Astatotilapia-burtonichipwa_su	1970-01-06 00:00:00	5.56229967434178	14.499806104924934	0.10830424907207357	0.3958229460971691	0.7653044324243099	0.4925860876694047	Astatotilapia burtonichipwa	m	n
1413	FISH20210129_c3_r0_Astatotilapia-burtonichipwa_su	1970-01-06 00:30:00	4.974982991051101	44.50091407678245	0.0958949642679076	0.5545953132790428	0.8216955241141845	0.48038080918903825	Astatotilapia burtonichipwa	m	n
1414	FISH20210129_c3_r0_Astatotilapia-burtonichipwa_su	1970-01-06 01:00:00	8.221484492298323	74.50047088803944	0.13805329344634645	0.2678521965542075	0.6374224102585669	0.5401315554307248	Astatotilapia burtonichipwa	m	n
1415	FISH20210129_c3_r0_Astatotilapia-burtonichipwa_su	1970-01-06 01:30:00	7.831011319208117	104.50141282065488	0.13795778159454816	0.2705967089589451	0.6472153874226935	0.5470102042441041	Astatotilapia burtonichipwa	m	n
1416	FISH20210129_c3_r0_Astatotilapia-burtonichipwa_su	1970-01-06 02:00:00	7.293107061707851	134.50022158209617	0.11206514513627298	0.3442277863948593	0.5138430280154109	0.5794637917813619	Astatotilapia burtonichipwa	m	n
1417	FISH20210129_c3_r0_Astatotilapia-burtonichipwa_su	1970-01-06 02:30:00	7.895425938576338	164.5013296398892	0.13263157894736843	0.21058171745152354	0.6172044279739266	0.5365704215084247	Astatotilapia burtonichipwa	m	n
1418	FISH20210129_c3_r0_Astatotilapia-burtonichipwa_su	1970-01-06 03:00:00	8.39953892501457	194.50002769929642	0.14398094288405075	0.2713423079053792	0.5017980519794442	0.570773064175287	Astatotilapia burtonichipwa	m	n
1419	FISH20210129_c3_r0_Astatotilapia-burtonichipwa_su	1970-01-06 03:30:00	7.782380258154814	224.5003324099723	0.11778393351800553	0.41700831024930746	0.5734742633750916	0.5798598663842288	Astatotilapia burtonichipwa	m	n
1420	FISH20210129_c3_r0_Astatotilapia-burtonichipwa_su	1970-01-06 04:00:00	6.934382907471781	254.49983381342787	0.11655218258364725	0.49772878351429206	0.6343336505178312	0.5406467747669662	Astatotilapia burtonichipwa	m	n
1421	FISH20210129_c3_r0_Astatotilapia-burtonichipwa_su	1970-01-06 04:30:00	6.0986574960396736	284.50094182825484	0.09667590027700831	0.4601662049861496	0.5515563523301819	0.5801916582852509	Astatotilapia burtonichipwa	m	n
1422	FISH20210129_c3_r0_Astatotilapia-burtonichipwa_su	1970-01-06 05:00:00	7.255195359849135	314.4996399091463	0.11949476483297325	0.327848872638635	0.5463929305604193	0.5919036810623262	Astatotilapia burtonichipwa	m	n
1423	FISH20210129_c3_r0_Astatotilapia-burtonichipwa_su	1970-01-06 05:30:00	6.5850539958358585	344.5007478810038	0.09993906154783669	0.45443465735970306	0.47278317425097627	0.5954129515617365	Astatotilapia burtonichipwa	m	n
1424	FISH20210129_c3_r0_Astatotilapia-burtonichipwa_su	1970-01-06 06:00:00	7.159744745568718	374.50024929366793	0.10232120104149355	0.44064040773364355	0.31700442662951195	0.6223650412180212	Astatotilapia burtonichipwa	m	n
1425	FISH20210129_c3_r0_Astatotilapia-burtonichipwa_su	1970-01-06 06:30:00	9.794305339190663	404.49975070633207	0.1418757963547726	0.3549387845548723	0.24536947394273073	0.5529545934928748	Astatotilapia burtonichipwa	m	n
1426	FISH20210129_c3_r0_Astatotilapia-burtonichipwa_su	1970-01-06 07:00:00	30.038810365130324	434.50005539552404	0.5204963438954132	0.035453135386660756	0.6701412469873597	0.6664198525772419	Astatotilapia burtonichipwa	m	d
1427	FISH20210129_c3_r0_Astatotilapia-burtonichipwa_su	1970-01-06 07:30:00	34.10608398807318	464.50116343490305	0.5329085872576177	0.0	0.7150955812030536	0.6169533580936545	Astatotilapia burtonichipwa	m	d
1428	FISH20210129_c3_r0_Astatotilapia-burtonichipwa_su	1970-01-06 08:00:00	38.65480783227907	494.4998615035178	0.6369176222923938	0.0	0.7303071528117888	0.775739978557497	Astatotilapia burtonichipwa	m	d
1429	FISH20210129_c3_r0_Astatotilapia-burtonichipwa_su	1970-01-06 08:30:00	41.96265830012456	524.5009694753753	0.6627887651653648	0.0	0.7083261418034681	0.792190607567493	Astatotilapia burtonichipwa	m	d
1430	FISH20210129_c3_r0_Astatotilapia-burtonichipwa_su	1970-01-06 09:00:00	43.740226282734966	554.4988642030029	0.6389273643969196	0.0	0.6460660773442457	0.7547721398936875	Astatotilapia burtonichipwa	m	d
1431	FISH20210129_c3_r0_Astatotilapia-burtonichipwa_su	1970-01-06 09:30:00	41.71420785065515	584.4999723007036	0.6406293280150684	0.0	0.6533096620556277	0.7893777524420081	Astatotilapia burtonichipwa	m	d
1432	FISH20210129_c3_r0_Astatotilapia-burtonichipwa_su	1970-01-06 10:00:00	43.87013944755655	614.4970079787234	0.6393506205673759	0.0	0.6067436629327798	0.7733068477299267	Astatotilapia burtonichipwa	m	d
1433	FISH20210129_c3_r0_Astatotilapia-burtonichipwa_su	1970-01-06 10:30:00	26.689787317554202	644.4997784179038	0.5272545978284955	0.0	0.5080065200608015	0.7030444278844655	Astatotilapia burtonichipwa	m	d
1434	FISH20210129_c3_r0_Astatotilapia-burtonichipwa_su	1970-01-06 11:00:00	29.00963004755576	674.4992797783933	0.48941828254847647	0.0	0.5105079882795331	0.6938741269743234	Astatotilapia burtonichipwa	m	d
1435	FISH20210129_c3_r0_Astatotilapia-burtonichipwa_su	1970-01-06 11:30:00	44.88780226161463	704.4995291119606	0.6202426458367958	0.0	0.49690705160077375	0.7792100879826325	Astatotilapia burtonichipwa	m	d
1436	FISH20210129_c3_r0_Astatotilapia-burtonichipwa_su	1970-01-06 12:00:00	36.354433619026594	734.4982271468144	0.5673130193905818	0.0	0.5081485404672156	0.7216345737836699	Astatotilapia burtonichipwa	m	d
1437	FISH20210129_c3_r0_Astatotilapia-burtonichipwa_su	1970-01-06 12:30:00	27.875976876428727	764.5001384964822	0.5102210403855743	0.0	0.4863551817915836	0.675933907343661	Astatotilapia burtonichipwa	m	d
1438	FISH20210129_c3_r0_Astatotilapia-burtonichipwa_su	1970-01-06 13:00:00	33.38820528437068	794.498836565097	0.5568421052631579	0.0	0.5038423390358517	0.6421561243647586	Astatotilapia burtonichipwa	m	d
1439	FISH20210129_c3_r0_Astatotilapia-burtonichipwa_su	1970-01-06 13:30:00	25.129525123069286	824.5	0.4443274983381343	0.0	0.3429380307721719	0.6563496529521015	Astatotilapia burtonichipwa	m	d
1440	FISH20210129_c3_r0_Astatotilapia-burtonichipwa_su	1970-01-06 14:00:00	37.84815186541101	854.4995567867036	0.5910249307479224	0.0	0.43224826345890593	0.6163237120237278	Astatotilapia burtonichipwa	m	d
1441	FISH20210129_c3_r0_Astatotilapia-burtonichipwa_su	1970-01-06 14:30:00	20.160954494561906	884.4997507063321	0.41803778184034124	0.004376488837183536	0.6540591051930668	0.4929121264822979	Astatotilapia burtonichipwa	m	d
1442	FISH20210129_c3_r0_Astatotilapia-burtonichipwa_su	1970-01-06 15:00:00	28.080382084862535	914.500055395524	0.49761799246620875	0.0	0.6053772595201836	0.6410741967424296	Astatotilapia burtonichipwa	m	d
1443	FISH20210129_c3_r0_Astatotilapia-burtonichipwa_su	1970-01-06 15:30:00	21.951719063236563	944.5003600908537	0.3963215334330508	0.0	0.7027020035011577	0.5285287583309968	Astatotilapia burtonichipwa	m	d
1444	FISH20210129_c3_r0_Astatotilapia-burtonichipwa_su	1970-01-06 16:00:00	38.43444051028009	974.4983655604188	0.584298299074741	0.0	0.6410270665450445	0.6503559669715778	Astatotilapia burtonichipwa	m	d
1445	FISH20210129_c3_r0_Astatotilapia-burtonichipwa_su	1970-01-06 16:30:00	23.405704020047686	1004.5001661865721	0.4356304010635941	0.04946820296920009	0.5320506158123104	0.5409608887374773	Astatotilapia burtonichipwa	m	d
1446	FISH20210129_c3_r0_Astatotilapia-burtonichipwa_su	1970-01-06 17:00:00	23.342939246749797	1034.5004708880394	0.407179657636696	0.0	0.5260872507263369	0.592560822991605	Astatotilapia burtonichipwa	m	d
1447	FISH20210129_c3_r0_Astatotilapia-burtonichipwa_su	1970-01-06 17:30:00	34.01886337078344	1064.4999169021107	0.5230181153398704	0.0	0.5988154302531371	0.6582488898088223	Astatotilapia burtonichipwa	m	d
1448	FISH20210129_c3_r0_Astatotilapia-burtonichipwa_su	1970-01-06 18:00:00	46.41365323829448	1094.4986703601107	0.6334626038781164	0.0	0.612072913769252	0.7559348890000105	Astatotilapia burtonichipwa	m	d
1449	FISH20210129_c3_r0_Astatotilapia-burtonichipwa_su	1970-01-06 18:30:00	56.17936648217855	1124.4997784179038	0.7636272989142477	0.0	0.6521527980759232	0.824096850702655	Astatotilapia burtonichipwa	m	d
1450	FISH20210129_c3_r0_Astatotilapia-burtonichipwa_su	1970-01-06 19:00:00	24.19229128695072	1154.4993351800554	0.4166759002770083	0.06565096952908588	0.3596856167770188	0.6188689795918432	Astatotilapia burtonichipwa	m	n
1451	FISH20210129_c3_r0_Astatotilapia-burtonichipwa_su	1970-01-06 19:30:00	14.255179030296112	1184.4995291119606	0.2484626890476982	0.09655974738241649	0.2966669862138786	0.6032529116991034	Astatotilapia burtonichipwa	m	n
1452	FISH20210129_c3_r0_Astatotilapia-burtonichipwa_su	1970-01-06 20:00:00	12.254907952219869	1214.4977561083717	0.20965150423846196	0.20034350933569728	0.23590037171798448	0.5943402244283195	Astatotilapia burtonichipwa	m	n
1453	FISH20210129_c3_r0_Astatotilapia-burtonichipwa_su	1970-01-06 20:30:00	11.968510816172952	1244.5001384964821	0.22065259542407623	0.14115561464738796	0.3339430607623438	0.5486479990264153	Astatotilapia burtonichipwa	m	n
1454	FISH20210129_c3_r0_Astatotilapia-burtonichipwa_su	1970-01-06 21:00:00	10.41218893220248	1274.4996399091463	0.19511384410835964	0.26696581906819566	0.38834975089883217	0.5611596975864654	Astatotilapia burtonichipwa	m	n
1455	FISH20210129_c3_r0_Astatotilapia-burtonichipwa_su	1970-01-06 21:30:00	9.722012955103578	1304.5	0.18524263239530245	0.184023930866386	0.5705102206664923	0.5247628223605134	Astatotilapia burtonichipwa	m	n
1456	FISH20210129_c3_r0_Astatotilapia-burtonichipwa_su	1970-01-06 22:00:00	12.269194635451655	1334.500304692261	0.23206470555647887	0.2062489612763836	0.6165590966204203	0.4995708013681925	Astatotilapia burtonichipwa	m	n
1457	FISH20210129_c3_r0_Astatotilapia-burtonichipwa_su	1970-01-06 22:30:00	11.544287209386853	1364.499750706332	0.2043654091186084	0.18719184532712868	0.5000434957975964	0.5013973445343002	Astatotilapia burtonichipwa	m	n
1458	FISH20210129_c3_r0_Astatotilapia-burtonichipwa_su	1970-01-06 23:00:00	12.155624267485665	1394.499362916182	0.2329510830424907	0.08980111905157609	0.5526059704822794	0.5778187103150066	Astatotilapia burtonichipwa	m	n
1459	FISH20210129_c3_r0_Astatotilapia-burtonichipwa_su	1970-01-06 23:30:00	18.700227230912695	1424.5003600908537	0.3436928702010969	0.09816630657581298	0.39697503870472123	0.6059403697636996	Astatotilapia burtonichipwa	m	n
1460	FISH20210129_c3_r0_Astatotilapia-burtonichipwa_su	1970-01-07 00:00:00	10.44244175749346	14.49986150351781	0.21156722619245472	0.22580466456152012	0.4743479368443806	0.5475621079468092	Astatotilapia burtonichipwa	m	n
1461	FISH20210129_c3_r0_Astatotilapia-burtonichipwa_su	1970-01-07 00:30:00	14.830252207967717	44.50022158209617	0.28218479946820296	0.05750055395524042	0.5310080065200639	0.5465117899204041	Astatotilapia burtonichipwa	m	n
1462	FISH20210129_c3_r0_Astatotilapia-burtonichipwa_su	1970-01-07 01:00:00	14.583188753084222	74.49914122666075	0.2968585517203169	0.031525292259959	0.44426136831409196	0.5730991766341915	Astatotilapia burtonichipwa	m	n
1463	FISH20210129_c3_r0_Astatotilapia-burtonichipwa_su	1970-01-07 01:30:00	11.645212458739715	104.49997230070356	0.19971192731704615	0.07301534541022658	0.4096777235642342	0.6098393462986572	Astatotilapia burtonichipwa	m	n
1464	FISH20210129_c3_r0_Astatotilapia-burtonichipwa_su	1970-01-07 02:00:00	12.219580328694295	134.4987811634349	0.2274792243767313	0.11307479224376732	0.38097871934019173	0.6192425277004688	Astatotilapia burtonichipwa	m	n
1465	FISH20210129_c3_r0_Astatotilapia-burtonichipwa_su	1970-01-07 02:30:00	11.119888899533994	164.49977841790383	0.2157655661422557	0.1461333924218923	0.5365048809222062	0.5929815535015394	Astatotilapia burtonichipwa	m	n
1466	FISH20210129_c3_r0_Astatotilapia-burtonichipwa_su	1970-01-07 03:00:00	11.618399578905578	194.49886420300294	0.22051083162502078	0.12349714665632446	0.5286227081433504	0.5327630556504156	Astatotilapia burtonichipwa	m	n
1467	FISH20210129_c3_r0_Astatotilapia-burtonichipwa_su	1970-01-07 03:30:00	10.80097614546184	224.49958451055343	0.20109689213893966	0.20015511606005207	0.6277829774312829	0.565965361810327	Astatotilapia burtonichipwa	m	n
1468	FISH20210129_c3_r0_Astatotilapia-burtonichipwa_su	1970-01-07 04:00:00	5.339801493420737	254.4998892089519	0.10730113006869045	0.5364502548194106	0.876692296160547	0.49648729654777213	Astatotilapia burtonichipwa	m	n
1469	FISH20210129_c3_r0_Astatotilapia-burtonichipwa_su	1970-01-07 04:30:00	7.5433116004940235	284.5001938950751	0.13589274832419257	0.3563237493767658	0.5545714106731859	0.6018057953812881	Astatotilapia burtonichipwa	m	n
1470	FISH20210129_c3_r0_Astatotilapia-burtonichipwa_su	1970-01-07 05:00:00	6.974511597053459	314.49905817174516	0.11307479224376732	0.39601108033240995	0.4559801845706447	0.5823334944064499	Astatotilapia burtonichipwa	m	n
1471	FISH20210129_c3_r0_Astatotilapia-burtonichipwa_su	1970-01-07 05:30:00	10.109354180964361	344.5	0.1614779525814314	0.17316640815422113	0.4385940235011058	0.5385974212877866	Astatotilapia burtonichipwa	m	n
1472	FISH20210129_c3_r0_Astatotilapia-burtonichipwa_su	1970-01-07 06:00:00	10.0256254418983	374.49972299168974	0.15678670360110802	0.16426592797783934	0.4301033351495668	0.5944847252111146	Astatotilapia burtonichipwa	m	n
1473	FISH20210129_c3_r0_Astatotilapia-burtonichipwa_su	1970-01-07 06:30:00	11.999184549044527	404.4998061049249	0.20176167525344857	0.14641848097058335	0.257533808572486	0.5723762951106708	Astatotilapia burtonichipwa	m	n
1474	FISH20210129_c3_r0_Astatotilapia-burtonichipwa_su	1970-01-07 07:00:00	21.14148676310944	434.4994737133677	0.44446291064206966	0.009362362196000222	0.5788733177609369	0.5949819699866966	Astatotilapia burtonichipwa	m	d
1475	FISH20210129_c3_r0_Astatotilapia-burtonichipwa_su	1970-01-07 07:30:00	20.809382366381705	464.50047088803944	0.42086311007700405	0.0	0.6351095859606758	0.6237519725213907	Astatotilapia burtonichipwa	m	d
1476	FISH20210129_c3_r0_Astatotilapia-burtonichipwa_su	1970-01-07 08:00:00	15.782274070608635	494.4993351800554	0.29202216066481995	0.00044321329639889195	0.643508556013213	0.6261242435650349	Astatotilapia burtonichipwa	m	d
1477	FISH20210129_c3_r0_Astatotilapia-burtonichipwa_su	1970-01-07 08:30:00	21.639539809931666	524.5002215820962	0.3923664967870596	0.0	0.6473175003223101	0.6381059292762162	Astatotilapia burtonichipwa	m	d
1478	FISH20210129_c3_r0_Astatotilapia-burtonichipwa_su	1970-01-07 09:00:00	27.42558352541088	554.5005816852251	0.4689490886931472	0.0019389507506509334	0.664621376526247	0.6798959742527971	Astatotilapia burtonichipwa	m	d
1479	FISH20210129_c3_r0_Astatotilapia-burtonichipwa_su	1970-01-07 09:30:00	28.211382933514226	584.5000276992964	0.47554152124536037	0.0	0.6648135632429022	0.6523661414454203	Astatotilapia burtonichipwa	m	d
1480	FISH20210129_c3_r0_Astatotilapia-burtonichipwa_su	1970-01-07 10:00:00	39.36944553605641	614.4983655604188	0.5951022217297357	0.0	0.6528749468658641	0.7494760340730047	Astatotilapia burtonichipwa	m	d
1481	FISH20210129_c3_r0_Astatotilapia-burtonichipwa_su	1970-01-07 10:30:00	51.67953891845937	644.4998338134279	0.6717815200531797	0.0	0.5638005566069066	0.7465977822014274	Astatotilapia burtonichipwa	m	d
1482	FISH20210129_c3_r0_Astatotilapia-burtonichipwa_su	1970-01-07 11:00:00	61.69672169526848	674.4995567867036	0.7102493074792243	0.0	0.6123623893586194	0.7479988762340389	Astatotilapia burtonichipwa	m	d
1483	FISH20210129_c3_r0_Astatotilapia-burtonichipwa_su	1970-01-07 11:30:00	47.30681019133302	704.4996399091463	0.6376378039997784	0.0	0.6873286987114342	0.7191734782776282	Astatotilapia burtonichipwa	m	d
1484	FISH20210129_c3_r0_Astatotilapia-burtonichipwa_su	1970-01-07 12:00:00	62.34986965979516	734.4981993462242	0.7095129924095518	0.0	0.6936526116090947	0.7403083441885798	Astatotilapia burtonichipwa	m	d
1485	FISH20210129_c3_r0_Astatotilapia-burtonichipwa_su	1970-01-07 12:30:00	55.65677070995053	764.5003046922608	0.6724835189186195	0.0	0.6413200196874547	0.7227892056572217	Astatotilapia burtonichipwa	m	d
1486	FISH20210129_c3_r0_Astatotilapia-burtonichipwa_su	1970-01-07 13:00:00	48.10624382029942	794.4985871793451	0.6131087594880603	0.0	0.49685915669866737	0.7715244753085813	Astatotilapia burtonichipwa	m	d
1487	FISH20210129_c3_r0_Astatotilapia-burtonichipwa_su	1970-01-07 13:30:00	52.57006644290447	824.500055395524	0.6746620873033459	0.0	0.5935702788612182	0.747694849542167	Astatotilapia burtonichipwa	m	d
1488	FISH20210129_c3_r0_Astatotilapia-burtonichipwa_su	1970-01-07 14:00:00	46.78419626926809	854.4998337950138	0.5875346260387811	0.0	0.6061512991194314	0.7434853601389012	Astatotilapia burtonichipwa	m	d
1489	FISH20210129_c3_r0_Astatotilapia-burtonichipwa_su	1970-01-07 14:30:00	21.64568083785743	884.4998615035178	0.29793363248573485	0.22796520968367404	0.2617242130027917	0.8662822363906398	Astatotilapia burtonichipwa	m	d
1490	FISH20210129_c3_r0_Astatotilapia-burtonichipwa_su	1970-01-07 15:00:00	17.975556730216038	914.4996399091463	0.2736136502132846	0.26679962328956847	0.23696694761448114	0.8812985138007757	Astatotilapia burtonichipwa	m	d
1491	FISH20210129_c3_r0_Astatotilapia-burtonichipwa_su	1970-01-07 15:30:00	32.413456158240244	944.5004708880394	0.49498642734474546	0.13290122430890255	0.38114902472949347	0.8266194845953269	Astatotilapia burtonichipwa	m	d
1492	FISH20210129_c3_r0_Astatotilapia-burtonichipwa_su	1970-01-07 16:00:00	42.32477653028314	974.4993905817174	0.5850969529085872	0.037894736842105266	0.5509879328016614	0.8169300399498857	Astatotilapia burtonichipwa	m	d
1493	FISH20210129_c3_r0_Astatotilapia-burtonichipwa_su	1970-01-07 16:30:00	63.05138770345274	1004.4994183147749	0.7550274223034735	0.007091019888094842	0.5805706999966516	0.837793088615388	Astatotilapia burtonichipwa	m	d
1494	FISH20210129_c3_r0_Astatotilapia-burtonichipwa_su	1970-01-07 17:00:00	58.224740726468255	1034.499252118996	0.7508725278377929	0.0	0.6085072883440322	0.7641726287576278	Astatotilapia burtonichipwa	m	d
1495	FISH20210129_c3_r0_Astatotilapia-burtonichipwa_su	1970-01-07 17:30:00	17.77947829499063	1064.5000830978893	0.2909534097833915	0.3056894354883386	0.27126652537359663	0.8358945911983061	Astatotilapia burtonichipwa	m	d
1496	FISH20210129_c3_r0_Astatotilapia-burtonichipwa_su	1970-01-07 18:00:00	26.87576846963525	1094.498476369882	0.3946479029309103	0.2731453266108926	0.329641500902728	0.8734924546735156	Astatotilapia burtonichipwa	m	d
1497	FISH20210129_c3_r0_Astatotilapia-burtonichipwa_su	1970-01-07 18:30:00	63.61273346470224	1124.4998338134278	0.8062264569022823	0.0	0.620421030365886	0.8147792786131988	Astatotilapia burtonichipwa	m	d
1498	FISH20210129_c3_r0_Astatotilapia-burtonichipwa_su	1970-01-07 19:00:00	27.450321454132823	1154.4990858219292	0.47614826306166547	0.005651282619535708	0.32928971515184213	0.6701895684690622	Astatotilapia burtonichipwa	m	n
1499	FISH20210129_c3_r0_Astatotilapia-burtonichipwa_su	1970-01-07 19:30:00	9.465223877812054	1184.4996399091463	0.18813362140601628	0.20259265414658467	0.6509184177819941	0.6175827869822603	Astatotilapia burtonichipwa	m	n
1500	FISH20210129_c3_r0_Astatotilapia-burtonichipwa_su	1970-01-07 20:00:00	10.647876440093482	1214.499944604476	0.19465987148238423	0.22169288721471306	0.5836053408978259	0.5744592791893233	Astatotilapia burtonichipwa	m	n
1501	FISH20210129_c3_r0_Astatotilapia-burtonichipwa_su	1970-01-07 20:30:00	13.920321380260193	1244.500304692261	0.2651376655032962	0.16181928979003934	0.438864747607027	0.5590632134688598	Astatotilapia burtonichipwa	m	n
1502	FISH20210129_c3_r0_Astatotilapia-burtonichipwa_su	1970-01-07 21:00:00	15.617695444888934	1274.499750706332	0.2889590604398648	0.12326186914852363	0.5589182476030441	0.5577756082804896	Astatotilapia burtonichipwa	m	n
1503	FISH20210129_c3_r0_Astatotilapia-burtonichipwa_su	1970-01-07 21:30:00	10.408854302752907	1304.500055395524	0.1996454686461334	0.2219144693108797	0.6318892372973668	0.5544489684746619	Astatotilapia burtonichipwa	m	n
1504	FISH20210129_c3_r0_Astatotilapia-burtonichipwa_su	1970-01-07 22:00:00	6.268213433756894	1334.5003600908537	0.11982715639022769	0.5863387069968423	0.8650570940899516	0.6751143511837542	Astatotilapia burtonichipwa	m	n
1505	FISH20210129_c3_r0_Astatotilapia-burtonichipwa_su	1970-01-07 22:30:00	6.053280879972485	1364.4998615035179	0.11412110132402636	0.5041271951692426	0.8271350311084202	0.5317414986529078	Astatotilapia burtonichipwa	m	n
1506	FISH20210129_c3_r0_Astatotilapia-burtonichipwa_su	1970-01-07 23:00:00	5.995894775250046	1394.499695307739	0.1172788211179436	0.4816907650545676	0.779357862658809	0.5419874039463184	Astatotilapia burtonichipwa	m	n
1507	FISH20210129_c3_r0_Astatotilapia-burtonichipwa_su	1970-01-07 23:30:00	9.254144672673672	1424.5005262866323	0.18769043266301036	0.29289236053404244	0.6433575553082636	0.56980293229536	Astatotilapia burtonichipwa	m	n
1508	FISH20210129_c3_r0_Astatotilapia-burtonichipwa_su	1970-01-08 00:00:00	8.005876188725018	14.499972300703561	0.1620408841615423	0.3607556368068251	0.7327157924287003	0.6008649061695237	Astatotilapia burtonichipwa	m	n
1509	FISH20210129_c3_r0_Astatotilapia-burtonichipwa_su	1970-01-08 00:30:00	8.959846097167038	44.49941831477481	0.17871586061714032	0.22901778294831313	0.6641196319964736	0.5729920590785956	Astatotilapia burtonichipwa	m	n
1510	FISH20210129_c3_r0_Astatotilapia-burtonichipwa_su	1970-01-08 01:00:00	10.649591400270914	74.49977841790383	0.19344116995346777	0.15156215377797475	0.42734252096683145	0.6596755431750319	Astatotilapia burtonichipwa	m	n
1511	FISH20210129_c3_r0_Astatotilapia-burtonichipwa_su	1970-01-08 01:30:00	8.814529591051771	104.50008309788932	0.17007368012852472	0.22469669270400533	0.5563282728144989	0.6137137185734449	Astatotilapia burtonichipwa	m	n
1512	FISH20210129_c3_r0_Astatotilapia-burtonichipwa_su	1970-01-08 02:00:00	7.2399212984506764	134.49911357340721	0.1444321329639889	0.42781163434903047	0.8219650203387726	0.5443386214075251	Astatotilapia burtonichipwa	m	n
1513	FISH20210129_c3_r0_Astatotilapia-burtonichipwa_su	1970-01-08 02:30:00	10.2204131376895	164.49983381342787	0.18507644582317748	0.22634611123421228	0.5374954500615851	0.6103420128643366	Astatotilapia burtonichipwa	m	n
1514	FISH20210129_c3_r0_Astatotilapia-burtonichipwa_su	1970-01-08 03:00:00	9.116282362122947	194.4997783933518	0.18969529085872577	0.19778393351800555	0.5491572746116349	0.5828933770852808	Astatotilapia burtonichipwa	m	n
1515	FISH20210129_c3_r0_Astatotilapia-burtonichipwa_su	1970-01-08 03:30:00	10.318095549374481	224.4996399091463	0.2023710597750817	0.13810869203922221	0.5301136311247513	0.5924715447318961	Astatotilapia burtonichipwa	m	n
1516	FISH20210129_c3_r0_Astatotilapia-burtonichipwa_su	1970-01-08 04:00:00	7.153409834825959	254.49958451055343	0.14464572599855963	0.3550495817406238	0.7396629030649402	0.59674818878684	Astatotilapia burtonichipwa	m	n
1517	FISH20210129_c3_r0_Astatotilapia-burtonichipwa_su	1970-01-08 04:30:00	8.506074262312605	284.50030469226084	0.16558639410558973	0.25256218492050303	0.6133980969238017	0.5842607106604485	Astatotilapia burtonichipwa	m	n
1518	FISH20210129_c3_r0_Astatotilapia-burtonichipwa_su	1970-01-08 05:00:00	8.737327569401698	314.4993351800554	0.17706371191135734	0.14542936288088643	0.5218131761041973	0.6547094064319761	Astatotilapia burtonichipwa	m	n
1519	FISH20210129_c3_r0_Astatotilapia-burtonichipwa_su	1970-01-08 05:30:00	8.597869046651482	344.50005539552404	0.1508420119654332	0.22158209616662974	0.2978498562265383	0.6713294858351525	Astatotilapia burtonichipwa	m	n
1520	FISH20210129_c3_r0_Astatotilapia-burtonichipwa_su	1970-01-08 06:00:00	7.728089178313248	374.4995290597817	0.12471605075073411	0.20111917557759432	0.2462690816108993	0.7047466683269348	Astatotilapia burtonichipwa	m	n
1521	FISH20210129_c3_r0_Astatotilapia-burtonichipwa_su	1970-01-08 06:30:00	10.867692684085716	404.4998615035178	0.18403412553321147	0.21206581352833637	0.2638594591801845	0.6549361550881992	Astatotilapia burtonichipwa	m	n
1522	FISH20210129_c3_r0_Astatotilapia-burtonichipwa_su	1970-01-08 07:00:00	32.07018129377084	434.4998061049249	0.5456761398260485	0.025760345687219546	0.6208961384081896	0.7238980483851107	Astatotilapia burtonichipwa	m	d
1523	FISH20210129_c3_r0_Astatotilapia-burtonichipwa_su	1970-01-08 07:30:00	39.033101917278536	464.5005262866323	0.5957010691928425	0.006703229737964655	0.7803644297751114	0.7528321266441133	Astatotilapia burtonichipwa	m	d
1524	FISH20210129_c3_r0_Astatotilapia-burtonichipwa_su	1970-01-08 08:00:00	21.273400135615727	490.45264835331614	0.41523751707391104	0.008802549704052209	0.660125207637338	0.7455932608807412	Astatotilapia burtonichipwa	m	d
1525	FISH20210129_c3_r1_Astatotilapia-burtonichipwa_su	1970-01-02 00:00:00	9.870634016202073	14.500360090853693	0.1849205030192233	0.2614813583734973	0.1619284625633907	0.4112960292658559	Astatotilapia burtonichipwa	m	n
1526	FISH20210129_c3_r1_Astatotilapia-burtonichipwa_su	1970-01-02 00:30:00	8.572686325150878	44.4998891966759	0.13844875346260388	0.29911357340720224	0.12506676168473407	0.37221622660243614	Astatotilapia burtonichipwa	m	n
1527	FISH20210129_c3_r1_Astatotilapia-burtonichipwa_su	1970-01-02 01:00:00	8.834088642594594	74.50011079104809	0.14945712386439175	0.3148127631287392	0.13163524215736425	0.38677613846871933	Astatotilapia burtonichipwa	m	n
1528	FISH20210129_c3_r1_Astatotilapia-burtonichipwa_su	1970-01-02 01:30:00	8.2081951801481	104.50047088803944	0.13400919616641738	0.2799844883939948	0.15208737377185727	0.3713485095590268	Astatotilapia burtonichipwa	m	n
1529	FISH20210129_c3_r1_Astatotilapia-burtonichipwa_su	1970-01-02 02:00:00	9.785176932758137	134.4999169021107	0.16724835189186193	0.23067974073458533	0.18547065778665112	0.4196719335891563	Astatotilapia burtonichipwa	m	n
1530	FISH20210129_c3_r1_Astatotilapia-burtonichipwa_su	1970-01-02 02:30:00	11.68056857959206	164.50022158209617	0.2124972302237979	0.1997562596942167	0.24609315979440727	0.4171104712696875	Astatotilapia burtonichipwa	m	n
1531	FISH20210129_c3_r1_Astatotilapia-burtonichipwa_su	1970-01-02 03:00:00	9.676838133888028	194.5005816852252	0.17899285358151903	0.2125090022713423	0.23040177676124604	0.401433083739147	Astatotilapia burtonichipwa	m	n
1532	FISH20210129_c3_r1_Astatotilapia-burtonichipwa_su	1970-01-02 03:30:00	10.506934822964466	224.5000830978893	0.20037671043155503	0.12486842834192012	0.4384090376570739	0.47602629622995046	Astatotilapia burtonichipwa	m	n
1533	FISH20210129_c3_r1_Astatotilapia-burtonichipwa_su	1970-01-02 04:00:00	9.055722612926244	254.49952911196056	0.16348124757631155	0.15572544457370782	0.4023115541772652	0.41025097056947385	Astatotilapia burtonichipwa	m	n
1534	FISH20210129_c3_r1_Astatotilapia-burtonichipwa_su	1970-01-02 04:30:00	9.109418793019302	284.49983381342787	0.1483492133835586	0.3170285840904055	0.22591440157970044	0.37899632276185496	Astatotilapia burtonichipwa	m	n
1535	FISH20210129_c3_r1_Astatotilapia-burtonichipwa_su	1970-01-02 05:00:00	9.754464876263768	314.5001938950751	0.18143039166805164	0.16746994626336492	0.274387295989916	0.4217462402637759	Astatotilapia burtonichipwa	m	n
1536	FISH20210129_c3_r1_Astatotilapia-burtonichipwa_su	1970-01-02 05:30:00	12.727023059695165	344.4997783933518	0.2379501385041551	0.048365650969529085	0.3727437615659572	0.43481492749213063	Astatotilapia burtonichipwa	m	n
1537	FISH20210129_c3_r1_Astatotilapia-burtonichipwa_su	1970-01-02 06:00:00	12.215392983020134	374.5	0.23471083536450255	0.051351650786616444	0.4546340616120772	0.4661449987981721	Astatotilapia burtonichipwa	m	n
1538	FISH20210129_c3_r1_Astatotilapia-burtonichipwa_su	1970-01-02 06:30:00	10.078747230778081	404.50030469226084	0.16669436596310452	0.1812641958894244	0.20316556835359473	0.5947665823400635	Astatotilapia burtonichipwa	m	n
1539	FISH20210129_c3_r1_Astatotilapia-burtonichipwa_su	1970-01-02 07:00:00	47.41212226736714	434.4998061049249	0.6507118719184533	0.02952745000276993	0.5842605094388913	0.5900956158589619	Astatotilapia burtonichipwa	m	d
1540	FISH20210129_c3_r1_Astatotilapia-burtonichipwa_su	1970-01-02 07:30:00	74.76855460118414	464.5001107910481	0.8424551296255263	0.0	0.6635131750113826	0.5957163761581952	Astatotilapia burtonichipwa	m	d
1541	FISH20210129_c3_r1_Astatotilapia-burtonichipwa_su	1970-01-02 08:00:00	75.93211231734286	494.5004154894466	0.8713644673425295	0.0	0.6346299805214387	0.6398482522123617	Astatotilapia burtonichipwa	m	d
1542	FISH20210129_c3_r1_Astatotilapia-burtonichipwa_su	1970-01-02 08:30:00	71.68935994099725	524.4999169021107	0.8318098720292505	0.0	0.6344825361491138	0.5625543542462942	Astatotilapia burtonichipwa	m	d
1543	FISH20210129_c3_r1_Astatotilapia-burtonichipwa_su	1970-01-02 09:00:00	82.96093269481719	554.5002215820962	0.877575891867937	0.0	0.6764797653865489	0.5399097647116898	Astatotilapia burtonichipwa	m	d
1544	FISH20210129_c3_r1_Astatotilapia-burtonichipwa_su	1970-01-02 09:30:00	68.67215739242656	584.5007756232687	0.8253185595567867	0.0	0.59005948484202	0.4869540006677631	Astatotilapia burtonichipwa	m	d
1545	FISH20210129_c3_r1_Astatotilapia-burtonichipwa_su	1970-01-02 10:00:00	69.0278499484422	614.5000276992964	0.7920336823444685	0.0	0.6375432126264624	0.5899259384502189	Astatotilapia burtonichipwa	m	d
1546	FISH20210129_c3_r1_Astatotilapia-burtonichipwa_su	1970-01-02 10:30:00	67.22371989443265	644.4994737133677	0.7914242978228353	0.0	0.519529843986023	0.39444309250158427	Astatotilapia burtonichipwa	m	d
1547	FISH20210129_c3_r1_Astatotilapia-burtonichipwa_su	1970-01-02 11:00:00	55.136145129423355	674.5285066793894	0.6858301526717557	0.0	0.6046934070362869	0.3994103319911371	Astatotilapia burtonichipwa	m	d
1548	FISH20210129_c3_r1_Astatotilapia-burtonichipwa_su	1970-01-02 11:30:00	55.12642617616072	704.4995291119606	0.669159603346075	0.0	0.6534238896241449	0.408343326140101	Astatotilapia burtonichipwa	m	d
1549	FISH20210129_c3_r1_Astatotilapia-burtonichipwa_su	1970-01-02 12:00:00	75.49253833200413	734.4998892089519	0.8289386217593618	0.0	0.6204330872638134	0.5228517411794081	Astatotilapia burtonichipwa	m	d
1550	FISH20210129_c3_r1_Astatotilapia-burtonichipwa_su	1970-01-02 12:30:00	75.96912741560035	764.5001938950751	0.8226137056118774	0.0	0.557541985238876	0.28458559343490913	Astatotilapia burtonichipwa	m	d
1551	FISH20210129_c3_r1_Astatotilapia-burtonichipwa_su	1970-01-02 13:00:00	58.18001925007261	794.4996399091463	0.7071630380588333	0.0	0.5355360825287319	0.3468792713089045	Astatotilapia burtonichipwa	m	d
1552	FISH20210129_c3_r1_Astatotilapia-burtonichipwa_su	1970-01-02 13:30:00	31.00288049457033	824.5	0.5807112785286949	0.0	0.5385910887833183	0.5859865334441732	Astatotilapia burtonichipwa	m	d
1553	FISH20210129_c3_r1_Astatotilapia-burtonichipwa_su	1970-01-02 14:00:00	27.887540891795897	854.5003600908537	0.540634867874356	0.0	0.586528096626177	0.5308256450440283	Astatotilapia burtonichipwa	m	d
1554	FISH20210129_c3_r1_Astatotilapia-burtonichipwa_su	1970-01-02 14:30:00	27.857326336196394	884.4998061049249	0.5154839067087696	0.0	0.7012858833275024	0.6095577623195954	Astatotilapia burtonichipwa	m	d
1555	FISH20210129_c3_r1_Astatotilapia-burtonichipwa_su	1970-01-02 15:00:00	24.764163327703287	914.5001107910481	0.48266120097496124	0.0	0.6109097538722422	0.4989923671585452	Astatotilapia burtonichipwa	m	d
1556	FISH20210129_c3_r1_Astatotilapia-burtonichipwa_su	1970-01-02 15:30:00	18.006932163957202	944.5004154894466	0.3635255664506122	0.0	0.27213232912976065	0.5227467606737273	Astatotilapia burtonichipwa	m	d
1557	FISH20210129_c3_r1_Astatotilapia-burtonichipwa_su	1970-01-02 16:00:00	19.689295887683787	974.4999169021107	0.36657248905877793	0.0	0.23265807156689614	0.5671079945577877	Astatotilapia burtonichipwa	m	d
1558	FISH20210129_c3_r1_Astatotilapia-burtonichipwa_su	1970-01-02 16:30:00	28.172220257741426	1004.5002215820962	0.47944826058054507	0.0	0.4028646909457596	0.6079246176025007	Astatotilapia burtonichipwa	m	d
1559	FISH20210129_c3_r1_Astatotilapia-burtonichipwa_su	1970-01-02 17:00:00	27.410849889686727	1034.5005816852251	0.4389230513544956	0.0	0.608059550030783	0.5726701799170707	Astatotilapia burtonichipwa	m	d
1560	FISH20210129_c3_r1_Astatotilapia-burtonichipwa_su	1970-01-02 17:30:00	21.610475336176354	1064.5000276992964	0.37189075397484905	0.0	0.41651098391704117	0.560615300278759	Astatotilapia burtonichipwa	m	d
1561	FISH20210129_c3_r1_Astatotilapia-burtonichipwa_su	1970-01-02 18:00:00	28.8953219196136	1094.4994737133677	0.47293778738020054	0.0	0.3764849823298163	0.54975167867505	Astatotilapia burtonichipwa	m	d
1562	FISH20210129_c3_r1_Astatotilapia-burtonichipwa_su	1970-01-02 18:30:00	24.713496935095048	1124.500110803324	0.45401662049861496	0.0	0.4313241610249699	0.43106400012810103	Astatotilapia burtonichipwa	m	d
1563	FISH20210129_c3_r1_Astatotilapia-burtonichipwa_su	1970-01-02 19:00:00	19.208826696412718	1154.5001384964821	0.4566506010747327	0.0	0.168482588610487	0.5113244271229874	Astatotilapia burtonichipwa	m	n
1564	FISH20210129_c3_r1_Astatotilapia-burtonichipwa_su	1970-01-02 19:30:00	9.556096489924103	1184.4997783933518	0.18803324099722993	0.18448753462603878	0.21867802285797772	0.5794481076436278	Astatotilapia burtonichipwa	m	n
1565	FISH20210129_c3_r1_Astatotilapia-burtonichipwa_su	1970-01-02 20:00:00	9.763209506208225	1214.499944604476	0.20213826722800798	0.18391313981830268	0.20072242676085214	0.4848192628227713	Astatotilapia burtonichipwa	m	n
1566	FISH20210129_c3_r1_Astatotilapia-burtonichipwa_su	1970-01-02 20:30:00	12.813534616776003	1244.5003878116343	0.3091412742382271	0.013739612188365651	0.24113462297368296	0.6014480222460241	Astatotilapia burtonichipwa	m	n
1567	FISH20210129_c3_r1_Astatotilapia-burtonichipwa_su	1970-01-02 21:00:00	10.569316957984945	1274.499750706332	0.2109024430779458	0.18370173397595702	0.20911427151271922	0.5806716444276713	Astatotilapia burtonichipwa	m	n
1568	FISH20210129_c3_r1_Astatotilapia-burtonichipwa_su	1970-01-02 21:30:00	8.890554893133512	1304.500249293668	0.14237438369065425	0.37421749487563016	0.22389697183049906	0.5529262904228162	Astatotilapia burtonichipwa	m	n
1569	FISH20210129_c3_r1_Astatotilapia-burtonichipwa_su	1970-01-02 22:00:00	9.107332527824552	1334.5003600908537	0.15173674588665448	0.3171015456207412	0.17621395902021575	0.5460692136570194	Astatotilapia burtonichipwa	m	n
1570	FISH20210129_c3_r1_Astatotilapia-burtonichipwa_su	1970-01-02 22:30:00	8.319518285917244	1364.4998615035179	0.1513489557365243	0.3012575480582793	0.42537135255243247	0.39704208873407193	Astatotilapia burtonichipwa	m	n
1571	FISH20210129_c3_r1_Astatotilapia-burtonichipwa_su	1970-01-02 23:00:00	8.21056136032137	1394.5002215820962	0.14962331043651672	0.2764236649678706	0.5373831468580591	0.4194401828671496	Astatotilapia burtonichipwa	m	n
1572	FISH20210129_c3_r1_Astatotilapia-burtonichipwa_su	1970-01-02 23:30:00	8.603845867758734	1424.5005262866323	0.1341753919450446	0.29776743670710765	0.3950617326519024	0.4807924645959091	Astatotilapia burtonichipwa	m	n
1573	FISH20210129_c3_r1_Astatotilapia-burtonichipwa_su	1970-01-03 00:00:00	12.395211983813427	14.499972300703561	0.23583180987202926	0.25871142872971026	0.40511479108630416	0.4906120353757566	Astatotilapia burtonichipwa	m	n
1574	FISH20210129_c3_r1_Astatotilapia-burtonichipwa_su	1970-01-03 00:30:00	6.827248785764185	44.49941831477481	0.13694532158883163	0.34036895462855243	0.6605507846103349	0.46839578590694164	Astatotilapia burtonichipwa	m	n
1575	FISH20210129_c3_r1_Astatotilapia-burtonichipwa_su	1970-01-03 01:00:00	12.405728490571878	74.49977841790383	0.2347662308885442	0.2696654110347884	0.48508328023637626	0.5037553148750049	Astatotilapia burtonichipwa	m	n
1576	FISH20210129_c3_r1_Astatotilapia-burtonichipwa_su	1970-01-03 01:30:00	6.761661660828227	104.50052634494986	0.11995124383622362	0.3637874674497202	0.8035157285492373	0.49647243550486003	Astatotilapia burtonichipwa	m	n
1577	FISH20210129_c3_r1_Astatotilapia-burtonichipwa_su	1970-01-03 02:00:00	6.686758884257176	134.49958451055343	0.12364965929865382	0.309456539803889	0.580898266345866	0.4800533843897033	Astatotilapia burtonichipwa	m	n
1578	FISH20210129_c3_r1_Astatotilapia-burtonichipwa_su	1970-01-03 02:30:00	8.377512284446503	164.5000830978893	0.16176389119716358	0.2754972023710598	0.4501718972834514	0.49295481142445285	Astatotilapia burtonichipwa	m	n
1579	FISH20210129_c3_r1_Astatotilapia-burtonichipwa_su	1970-01-03 03:00:00	9.224137150262443	194.50019389507506	0.160822115118276	0.28064927150850366	0.5331172665908644	0.5155111396290056	Astatotilapia burtonichipwa	m	n
1580	FISH20210129_c3_r1_Astatotilapia-burtonichipwa_su	1970-01-03 03:30:00	6.036043563052367	224.4996953077392	0.08764057392942219	0.4460694698354662	0.45795311930474003	0.3554825767156241	Astatotilapia burtonichipwa	m	n
1581	FISH20210129_c3_r1_Astatotilapia-burtonichipwa_su	1970-01-03 04:00:00	6.859262870752749	254.5	0.10248171947706625	0.45501883447817415	0.38630961301592237	0.429999536769664	Astatotilapia burtonichipwa	m	n
1582	FISH20210129_c3_r1_Astatotilapia-burtonichipwa_su	1970-01-03 04:30:00	6.762685367339449	284.5006094182825	0.12177285318559557	0.36947368421052634	0.6822797069494955	0.4820606912869267	Astatotilapia burtonichipwa	m	n
1583	FISH20210129_c3_r1_Astatotilapia-burtonichipwa_su	1970-01-03 05:00:00	6.621172508093434	315.22316316793894	0.10758587786259542	0.42092080152671757	0.6788875883698138	0.5021908048075923	Astatotilapia burtonichipwa	m	n
1584	FISH20210129_c3_r1_Astatotilapia-burtonichipwa_su	1970-01-03 05:30:00	7.605113274558006	344.50063715441297	0.12554712172419524	0.26344949858717936	0.57008675363766	0.4845270006212374	Astatotilapia burtonichipwa	m	n
1585	FISH20210129_c3_r1_Astatotilapia-burtonichipwa_su	1970-01-03 06:00:00	12.917454305340188	374.4998615035178	0.25283917788488175	0.15007478810038224	0.6630850599734754	0.5605015817940046	Astatotilapia burtonichipwa	m	n
1586	FISH20210129_c3_r1_Astatotilapia-burtonichipwa_su	1970-01-03 06:30:00	18.04767137725765	404.5002215820962	0.31852426323953026	0.04559051628628407	0.4169077003359607	0.4859751959350248	Astatotilapia burtonichipwa	m	n
1587	FISH20210129_c3_r1_Astatotilapia-burtonichipwa_su	1970-01-03 07:00:00	24.844225327104247	434.5005262866323	0.45482244750983325	0.019555703285136557	0.5755327776838323	0.5112420598167144	Astatotilapia burtonichipwa	m	d
1588	FISH20210129_c3_r1_Astatotilapia-burtonichipwa_su	1970-01-03 07:30:00	29.395078651284415	464.5001108033241	0.500387811634349	0.0	0.6628742853043872	0.5771007830481161	Astatotilapia burtonichipwa	m	d
1589	FISH20210129_c3_r1_Astatotilapia-burtonichipwa_su	1970-01-03 08:00:00	36.5831639150795	494.4994183147748	0.5411888538031134	0.0	0.6379491622878148	0.5767860657667647	Astatotilapia burtonichipwa	m	d
1590	FISH20210129_c3_r1_Astatotilapia-burtonichipwa_su	1970-01-03 08:30:00	46.83848338679978	524.4999169021107	0.6611268073790926	0.0	0.6744836952456854	0.5174776431808885	Astatotilapia burtonichipwa	m	d
1591	FISH20210129_c3_r1_Astatotilapia-burtonichipwa_su	1970-01-03 09:00:00	27.535268104110802	554.5001384964822	0.44534928812808156	0.0	0.7935776480240051	0.6935080000798355	Astatotilapia burtonichipwa	m	d
1592	FISH20210129_c3_r1_Astatotilapia-burtonichipwa_su	1970-01-03 09:30:00	30.513480715172783	584.4997783933518	0.485595567867036	0.007590027700831025	0.7670014980670631	0.5859413425562683	Astatotilapia burtonichipwa	m	d
1593	FISH20210129_c3_r1_Astatotilapia-burtonichipwa_su	1970-01-03 10:00:00	42.34555766460707	614.4998892089519	0.567582539330822	0.0	0.7389207670677072	0.5925176230346377	Astatotilapia burtonichipwa	m	d
1594	FISH20210129_c3_r1_Astatotilapia-burtonichipwa_su	1970-01-03 10:30:00	58.174356875915244	644.5003878116344	0.7176177285318559	0.0	0.7522198073738559	0.6151712099232038	Astatotilapia burtonichipwa	m	d
1595	FISH20210129_c3_r1_Astatotilapia-burtonichipwa_su	1970-01-03 11:00:00	52.34661096273239	674.4996953077392	0.6535925987479918	0.0	0.6936942455880104	0.5656126950945707	Astatotilapia burtonichipwa	m	d
1596	FISH20210129_c3_r1_Astatotilapia-burtonichipwa_su	1970-01-03 11:30:00	67.19798356414896	704.5001938950751	0.7909257104869536	0.0	0.654712408894028	0.49299159766660466	Astatotilapia burtonichipwa	m	d
1597	FISH20210129_c3_r1_Astatotilapia-burtonichipwa_su	1970-01-03 12:00:00	69.8611084572836	734.5003600908537	0.7879341864716636	0.0	0.6181283888058692	0.49706161166781637	Astatotilapia burtonichipwa	m	d
1598	FISH20210129_c3_r1_Astatotilapia-burtonichipwa_su	1970-01-03 12:30:00	70.20563047770513	764.5001939165604	0.8069145104991966	0.0	0.6131371132234338	0.5635671615835885	Astatotilapia burtonichipwa	m	d
1599	FISH20210129_c3_r1_Astatotilapia-burtonichipwa_su	1970-01-03 13:00:00	57.00698833326329	794.5001107910481	0.7148792377575892	0.0	0.5692418276746465	0.5169404671383201	Astatotilapia burtonichipwa	m	d
1600	FISH20210129_c3_r1_Astatotilapia-burtonichipwa_su	1970-01-03 13:30:00	62.2330512115636	824.5006648199446	0.7562880886426593	0.0	0.5940190725777051	0.5218472024295624	Astatotilapia burtonichipwa	m	d
1601	FISH20210129_c3_r1_Astatotilapia-burtonichipwa_su	1970-01-03 14:00:00	47.526329609630494	854.4999169021107	0.6341476926486067	0.0	0.5760523836221569	0.46922821647806695	Astatotilapia burtonichipwa	m	d
1602	FISH20210129_c3_r1_Astatotilapia-burtonichipwa_su	1970-01-03 14:30:00	76.07002661117983	884.5006094182826	0.8372853185595568	0.0	0.5850801485040401	0.5472456407218247	Astatotilapia burtonichipwa	m	d
1603	FISH20210129_c3_r1_Astatotilapia-burtonichipwa_su	1970-01-03 15:00:00	70.34805810727168	914.5005816852251	0.7915350950085868	0.0	0.5937293803172268	0.5211985994960533	Astatotilapia burtonichipwa	m	d
1604	FISH20210129_c3_r1_Astatotilapia-burtonichipwa_su	1970-01-03 15:30:00	76.90197173179567	944.5002770083103	0.861606648199446	0.0	0.6117409914828527	0.43469402590748724	Astatotilapia burtonichipwa	m	d
1605	FISH20210129_c3_r1_Astatotilapia-burtonichipwa_su	1970-01-03 16:00:00	72.1260647978027	974.4994737133677	0.8235554816907651	0.0008309788931361143	0.6674362703552444	0.32135949854773227	Astatotilapia burtonichipwa	m	d
1606	FISH20210129_c3_r1_Astatotilapia-burtonichipwa_su	1970-01-03 16:30:00	64.03681925509498	1004.5000830978893	0.7815079496980777	0.0	0.6510633335069256	0.38705895185934447	Astatotilapia burtonichipwa	m	d
1607	FISH20210129_c3_r1_Astatotilapia-burtonichipwa_su	1970-01-03 17:00:00	80.47552949990512	1034.5001384964821	0.8939670932358318	0.0	0.6398565827741884	0.2390968577683301	Astatotilapia burtonichipwa	m	d
1608	FISH20210129_c3_r1_Astatotilapia-burtonichipwa_su	1970-01-03 17:30:00	90.05952609201292	1064.5006372250236	0.9217598492824293	0.0	0.6202694884365645	0.2910429340302322	Astatotilapia burtonichipwa	m	d
1609	FISH20210129_c3_r1_Astatotilapia-burtonichipwa_su	1970-01-03 18:00:00	16.450910747727853	1094.499944604476	0.3265566142255706	0.0	0.5155021120227699	0.5476035318813901	Astatotilapia burtonichipwa	m	d
1610	FISH20210129_c3_r1_Astatotilapia-burtonichipwa_su	1970-01-03 18:30:00	19.96631759756176	1124.5004986149584	0.42592797783933517	0.0	0.539132947599157	0.43204490665868533	Astatotilapia burtonichipwa	m	d
1611	FISH20210129_c3_r1_Astatotilapia-burtonichipwa_su	1970-01-03 19:00:00	16.851164954151127	1154.499695307739	0.34928812808154674	0.07849980610492494	0.3365287258305659	0.5373791052020485	Astatotilapia burtonichipwa	m	n
1612	FISH20210129_c3_r1_Astatotilapia-burtonichipwa_su	1970-01-03 19:30:00	5.613907097951163	1184.5005540166205	0.05218836565096953	0.7382825484764542	0.1505336337130254	0.4395646326036985	Astatotilapia burtonichipwa	m	n
1613	FISH20210129_c3_r1_Astatotilapia-burtonichipwa_su	1970-01-03 20:00:00	5.528123798664825	1214.5003600908537	0.06769708049415545	0.7625616309345743	0.16077016457060092	0.36735383337445293	Astatotilapia burtonichipwa	m	n
1614	FISH20210129_c3_r1_Astatotilapia-burtonichipwa_su	1970-01-03 20:30:00	5.561228209513814	1244.500360130755	0.06460191700371212	0.656158235913347	0.14220720189476924	0.32417057568933316	Astatotilapia burtonichipwa	m	n
1615	FISH20210129_c3_r1_Astatotilapia-burtonichipwa_su	1970-01-03 21:00:00	6.324251280938725	1274.5001661865722	0.08879902503877686	0.514070463106581	0.18842921585988437	0.36079980036262094	Astatotilapia burtonichipwa	m	n
1616	FISH20210129_c3_r1_Astatotilapia-burtonichipwa_su	1970-01-03 21:30:00	6.8122174413045204	1304.5010803922655	0.11551886531109756	0.46030250983433985	0.3736106573874922	0.36759827747864343	Astatotilapia burtonichipwa	m	n
1617	FISH20210129_c3_r1_Astatotilapia-burtonichipwa_su	1970-01-03 22:00:00	5.683699324191645	1334.4999723007036	0.08226691042047532	0.5298875408564623	0.31845225986031545	0.39264361124532293	Astatotilapia burtonichipwa	m	n
1618	FISH20210129_c3_r1_Astatotilapia-burtonichipwa_su	1970-01-03 22:30:00	7.295023313745614	1364.4994183147749	0.1228186804055177	0.3856296050080328	0.4189959169781197	0.4049634470691117	Astatotilapia burtonichipwa	m	n
1619	FISH20210129_c3_r1_Astatotilapia-burtonichipwa_su	1970-01-03 23:00:00	8.97576339091542	1394.4997784179038	0.1747728783514292	0.304176822512741	0.29822001845597634	0.3927817924411797	Astatotilapia burtonichipwa	m	n
1620	FISH20210129_c3_r1_Astatotilapia-burtonichipwa_su	1970-01-03 23:30:00	5.981852894599142	1424.5000830978893	0.1037615644562628	0.49365686111572765	0.7598243465803112	0.5142885965235693	Astatotilapia burtonichipwa	m	n
1621	FISH20210129_c3_r1_Astatotilapia-burtonichipwa_su	1970-01-04 00:00:00	6.062277808433115	14.499584510553431	0.11112957730873636	0.5557032851365575	0.8795830325275202	0.5774051263248187	Astatotilapia burtonichipwa	m	n
1622	FISH20210129_c3_r1_Astatotilapia-burtonichipwa_su	1970-01-04 00:30:00	7.937643826844564	44.49988920895191	0.152005317970308	0.37957013073343676	0.4099592494281965	0.4677124146172727	Astatotilapia burtonichipwa	m	n
1623	FISH20210129_c3_r1_Astatotilapia-burtonichipwa_su	1970-01-04 01:00:00	6.524163029798521	74.50019389507507	0.09966206858345798	0.47808985651764446	0.35647035574907454	0.387446142703087	Astatotilapia burtonichipwa	m	n
1624	FISH20210129_c3_r1_Astatotilapia-burtonichipwa_su	1970-01-04 01:30:00	7.9480082527940255	104.49994459833795	0.14537396121883656	0.3362880886426593	0.5266487480108825	0.4738184792742066	Astatotilapia burtonichipwa	m	n
1625	FISH20210129_c3_r1_Astatotilapia-burtonichipwa_su	1970-01-04 02:00:00	7.299959799504813	134.5	0.14701972080655884	0.36588743629514736	0.7319782606578294	0.47507031679646355	Astatotilapia burtonichipwa	m	n
1626	FISH20210129_c3_r1_Astatotilapia-burtonichipwa_su	1970-01-04 02:30:00	9.738669215059506	164.5006648199446	0.18476454293628808	0.36770083102493073	0.8118584460714927	0.43735960375533145	Astatotilapia burtonichipwa	m	n
1627	FISH20210129_c3_r1_Astatotilapia-burtonichipwa_su	1970-01-04 03:00:00	6.49574471527233	194.49980610492494	0.1025427954129965	0.48141377209018893	0.8308593435334621	0.40264220553085983	Astatotilapia burtonichipwa	m	n
1628	FISH20210129_c3_r1_Astatotilapia-burtonichipwa_su	1970-01-04 03:30:00	6.861758330012018	224.5001107910481	0.08907600265898516	0.4480389984489253	0.5125106329280378	0.4963595299078596	Astatotilapia burtonichipwa	m	n
1629	FISH20210129_c3_r1_Astatotilapia-burtonichipwa_su	1970-01-04 04:00:00	7.135637534275089	254.50041548944657	0.13578195113844108	0.49310287518697027	0.8675996637457124	0.5328546290339402	Astatotilapia burtonichipwa	m	n
1630	FISH20210129_c3_r1_Astatotilapia-burtonichipwa_su	1970-01-04 04:30:00	6.841929916854628	284.50027700831026	0.11523545706371191	0.4487534626038781	0.619593441582402	0.513927549191092	Astatotilapia burtonichipwa	m	n
1631	FISH20210129_c3_r1_Astatotilapia-burtonichipwa_su	1970-01-04 05:00:00	6.237795079450986	314.5002215820962	0.08337026368269444	0.5789386217593618	0.20157291108305642	0.393052077769777	Astatotilapia burtonichipwa	m	n
1632	FISH20210129_c3_r1_Astatotilapia-burtonichipwa_su	1970-01-04 05:30:00	9.61218915409451	344.50094182825484	0.14520775623268697	0.45950138504155125	0.24234487726194695	0.41247813022059876	Astatotilapia burtonichipwa	m	n
1633	FISH20210129_c3_r1_Astatotilapia-burtonichipwa_su	1970-01-04 06:00:00	15.099985772283052	374.5000276992964	0.2594316104370949	0.33538308126973576	0.2605379119082687	0.36390599146989105	Astatotilapia burtonichipwa	m	n
1634	FISH20210129_c3_r1_Astatotilapia-burtonichipwa_su	1970-01-04 06:30:00	22.905266678476828	404.49983379501384	0.3706371191135734	0.129196675900277	0.35253071420634674	0.402536232389614	Astatotilapia burtonichipwa	m	n
1635	FISH20210129_c3_r1_Astatotilapia-burtonichipwa_su	1970-01-04 07:00:00	70.93228106104849	434.49983381342787	0.842178152005318	0.0	0.7317466904868553	0.47303745383934825	Astatotilapia burtonichipwa	m	d
1636	FISH20210129_c3_r1_Astatotilapia-burtonichipwa_su	1970-01-04 07:30:00	66.22157022249759	464.5001384964822	0.8110353997008476	0.0	0.5862845726872017	0.28460381306700167	Astatotilapia burtonichipwa	m	d
1637	FISH20210129_c3_r1_Astatotilapia-burtonichipwa_su	1970-01-04 08:00:00	25.82670458923769	494.4996399091463	0.4532712869093125	0.0	0.720851662566929	0.5405852332969151	Astatotilapia burtonichipwa	m	d
1638	FISH20210129_c3_r1_Astatotilapia-burtonichipwa_su	1970-01-04 08:30:00	52.096933352692815	524.499944604476	0.7144914690892976	0.0	0.6296328201523893	0.39613321830350184	Astatotilapia burtonichipwa	m	d
1639	FISH20210129_c3_r1_Astatotilapia-burtonichipwa_su	1970-01-04 09:00:00	37.834420384752775	554.5002492936679	0.5520469780067586	0.0	0.5790908753534749	0.46724921034847583	Astatotilapia burtonichipwa	m	d
1640	FISH20210129_c3_r1_Astatotilapia-burtonichipwa_su	1970-01-04 09:30:00	65.32190678174929	584.5001662049862	0.8260387811634349	0.0	0.5284427765198081	0.3685426373966615	Astatotilapia burtonichipwa	m	d
1641	FISH20210129_c3_r1_Astatotilapia-burtonichipwa_su	1970-01-04 10:00:00	40.77883620987563	614.500055395524	0.6007090627077332	0.0	0.5275267185714253	0.4059804259423735	Astatotilapia burtonichipwa	m	d
1642	FISH20210129_c3_r1_Astatotilapia-burtonichipwa_su	1970-01-04 10:30:00	75.61314079956975	644.5007756232687	0.8857063711911357	0.0	0.5162865203337432	0.22376363143602554	Astatotilapia burtonichipwa	m	d
1643	FISH20210129_c3_r1_Astatotilapia-burtonichipwa_su	1970-01-04 11:00:00	80.16092674713403	674.4998615035178	0.9008365187524237	0.0	0.49087758343829097	0.21919942308609816	Astatotilapia burtonichipwa	m	d
1644	FISH20210129_c3_r1_Astatotilapia-burtonichipwa_su	1970-01-04 11:30:00	70.3538630569987	704.5005816852251	0.8435543737189075	0.0	0.5536455854119644	0.3370597847358635	Astatotilapia burtonichipwa	m	d
1645	FISH20210129_c3_r1_Astatotilapia-burtonichipwa_su	1970-01-04 12:00:00	75.88991711738129	734.5004708880394	0.8889258212841393	0.0	0.5406340475162911	0.2501527897876285	Astatotilapia burtonichipwa	m	d
1646	FISH20210129_c3_r1_Astatotilapia-burtonichipwa_su	1970-01-04 12:30:00	29.405916810989538	764.5008033686076	0.4304947642528672	0.0	0.628838871409616	0.4635405624492376	Astatotilapia burtonichipwa	m	d
1647	FISH20210129_c3_r1_Astatotilapia-burtonichipwa_su	1970-01-04 13:00:00	26.96838156603647	794.4994183147749	0.4668993407567448	0.0	0.5593259267023699	0.4913204185230234	Astatotilapia burtonichipwa	m	d
1648	FISH20210129_c3_r1_Astatotilapia-burtonichipwa_su	1970-01-04 13:30:00	54.94834319810388	824.5006094182826	0.7264819944598337	0.0	0.6015530472829846	0.43418031693168246	Astatotilapia burtonichipwa	m	d
1649	FISH20210129_c3_r1_Astatotilapia-burtonichipwa_su	1970-01-04 14:00:00	37.25527600833903	854.5000830978893	0.5670045980832087	0.0	0.6104260226868715	0.570419272714438	Astatotilapia burtonichipwa	m	d
1650	FISH20210129_c3_r1_Astatotilapia-burtonichipwa_su	1970-01-04 14:30:00	35.89339687432928	884.5003601307552	0.55859050362901	0.0	0.6088986129429272	0.5298578660467198	Astatotilapia burtonichipwa	m	d
1651	FISH20210129_c3_r1_Astatotilapia-burtonichipwa_su	1970-01-04 15:00:00	58.70936007853283	914.4998338134279	0.6883447817416353	0.0	0.6935689704155653	0.41850918156796213	Astatotilapia burtonichipwa	m	d
1652	FISH20210129_c3_r1_Astatotilapia-burtonichipwa_su	1970-01-04 15:30:00	51.98848859936599	944.5011357969971	0.6322233918776664	0.0	0.6991428728058205	0.4255002505489652	Astatotilapia burtonichipwa	m	d
1653	FISH20210129_c3_r1_Astatotilapia-burtonichipwa_su	1970-01-04 16:00:00	63.616312321076755	974.4996399091463	0.7866046202426459	0.0	0.67606128995835	0.3628496887272551	Astatotilapia burtonichipwa	m	d
1654	FISH20210129_c3_r1_Astatotilapia-burtonichipwa_su	1970-01-04 16:30:00	38.37504026952274	1004.5004708880394	0.5086144811921777	0.02033128358539693	0.7681226099643693	0.5263925895509886	Astatotilapia burtonichipwa	m	d
1655	FISH20210129_c3_r1_Astatotilapia-burtonichipwa_su	1970-01-04 17:00:00	69.98516745969854	1034.500304692261	0.7830037117057227	0.0	0.6915421290207981	0.3955863546114088	Astatotilapia burtonichipwa	m	d
1656	FISH20210129_c3_r1_Astatotilapia-burtonichipwa_su	1970-01-04 17:30:00	59.8692056102079	1064.5002216066482	0.760831024930748	0.0	0.7247173456438436	0.47259670379002106	Astatotilapia burtonichipwa	m	d
1657	FISH20210129_c3_r1_Astatotilapia-burtonichipwa_su	1970-01-04 18:00:00	41.80887968393666	1094.500055395524	0.5848105473077775	0.0	0.5321113984833726	0.5770353745783445	Astatotilapia burtonichipwa	m	d
1658	FISH20210129_c3_r1_Astatotilapia-burtonichipwa_su	1970-01-04 18:30:00	49.50267228061469	1124.5008310249307	0.6808310249307479	0.02404432132963989	0.6903253219311706	0.6519733452889831	Astatotilapia burtonichipwa	m	d
1659	FISH20210129_c3_r1_Astatotilapia-burtonichipwa_su	1970-01-04 19:00:00	18.800142383766687	1154.4998615035179	0.3350506897124813	0.1574428009528558	0.2664302227138383	0.5068334537905754	Astatotilapia burtonichipwa	m	n
1660	FISH20210129_c3_r1_Astatotilapia-burtonichipwa_su	1970-01-04 19:30:00	4.822653012379274	1184.5006924824108	0.0838734696138718	0.4962605949808875	0.5261505341443499	0.48167464715952363	Astatotilapia burtonichipwa	m	n
1661	FISH20210129_c3_r1_Astatotilapia-burtonichipwa_su	1970-01-04 20:00:00	5.934928621111217	1214.5005262866323	0.07921998781230957	0.5095008586781896	0.16221811368481015	0.4876928129879208	Astatotilapia burtonichipwa	m	n
1662	FISH20210129_c3_r1_Astatotilapia-burtonichipwa_su	1970-01-04 20:30:00	5.690699232179429	1244.4999723007036	0.09905268406182482	0.47038945210791644	0.6327126672368296	0.5729788005249438	Astatotilapia burtonichipwa	m	n
1663	FISH20210129_c3_r1_Astatotilapia-burtonichipwa_su	1970-01-04 21:00:00	2.149462606610313	1274.4994183147749	0.035565896626225696	0.7800121876904327	0.9131243047419696	0.7990306494716405	Astatotilapia burtonichipwa	m	n
1664	FISH20210129_c3_r1_Astatotilapia-burtonichipwa_su	1970-01-04 21:30:00	1.5649517104381299	1304.500304692261	0.03135560356766938	0.8649382305689436	0.8637393224921251	0.7254968263801592	Astatotilapia burtonichipwa	m	n
1665	FISH20210129_c3_r1_Astatotilapia-burtonichipwa_su	1970-01-04 22:00:00	1.6159392599570321	1334.5001384964821	0.033682344468450504	0.8128081546728713	0.9545150961969905	0.4899496355764195	Astatotilapia burtonichipwa	m	n
1666	FISH20210129_c3_r1_Astatotilapia-burtonichipwa_su	1970-01-04 22:30:00	8.984054002733956	1364.500110803324	0.18936288088642658	0.18842105263157893	0.7041211582966406	0.4406784424211288	Astatotilapia burtonichipwa	m	n
1667	FISH20210129_c3_r1_Astatotilapia-burtonichipwa_su	1970-01-04 23:00:00	3.2231926512800775	1394.499889208952	0.0667516064701972	0.716374916906714	0.9166323828838329	0.5010268853690903	Astatotilapia burtonichipwa	m	n
1668	FISH20210129_c3_r1_Astatotilapia-burtonichipwa_su	1970-01-04 23:30:00	6.900344842635054	1424.500193895075	0.1509611655863941	0.3441360589441028	0.6254140412015247	0.508180686579711	Astatotilapia burtonichipwa	m	n
1669	FISH20210129_c3_r1_Astatotilapia-burtonichipwa_su	1970-01-05 00:00:00	2.9447376702909134	14.499695307739183	0.0627666057282145	0.6402969364578139	0.9709035500260834	0.5012941519283638	Astatotilapia burtonichipwa	m	n
1670	FISH20210129_c3_r1_Astatotilapia-burtonichipwa_su	1970-01-05 00:30:00	5.763411147829772	44.5	0.1307888322623532	0.5009971194327498	0.7385257018055598	0.4820659392455139	Astatotilapia burtonichipwa	m	n
1671	FISH20210129_c3_r1_Astatotilapia-burtonichipwa_su	1970-01-05 01:00:00	8.92640963732224	74.50036009085369	0.20109689213893966	0.32690709655974737	0.6771250091852049	0.48621455650864537	Astatotilapia burtonichipwa	m	n
1672	FISH20210129_c3_r1_Astatotilapia-burtonichipwa_su	1970-01-05 01:30:00	5.950999556930379	104.49980610492493	0.12315107196277214	0.3521134563182095	0.6428075874958933	0.5226025619076706	Astatotilapia burtonichipwa	m	n
1673	FISH20210129_c3_r1_Astatotilapia-burtonichipwa_su	1970-01-05 02:00:00	3.4647980214171827	134.5001107910481	0.07616884555727897	0.5969421670729005	0.9055209272609457	0.546849731895782	Astatotilapia burtonichipwa	m	n
1674	FISH20210129_c3_r1_Astatotilapia-burtonichipwa_su	1970-01-05 02:30:00	2.4914497944446707	164.50047088803944	0.046479419422746665	0.7606226801839233	0.887285808389974	0.6351118228082665	Astatotilapia burtonichipwa	m	n
1675	FISH20210129_c3_r1_Astatotilapia-burtonichipwa_su	1970-01-05 03:00:00	0.9473205530579815	194.4999169021107	0.008032795966982439	0.9634369287020109	0.9084850478855273	0.6893356898738191	Astatotilapia burtonichipwa	m	n
1676	FISH20210129_c3_r1_Astatotilapia-burtonichipwa_su	1970-01-05 03:30:00	1.4702839199246593	224.50138504155126	0.021329639889196676	0.8913573407202217	0.9126092315960523	0.736639936981805	Astatotilapia burtonichipwa	m	n
1677	FISH20210129_c3_r1_Astatotilapia-burtonichipwa_su	1970-01-05 04:00:00	0.6130114425850293	254.5005816852252	0.004487286022935018	1.0	0.876517085728855	0.6957420455470296	Astatotilapia burtonichipwa	m	n
1678	FISH20210129_c3_r1_Astatotilapia-burtonichipwa_su	1970-01-05 04:30:00	3.4682181999276276	284.50008309788933	0.06636751426513766	0.675364245748158	0.8043513990234785	0.6013574224417982	Astatotilapia burtonichipwa	m	n
1679	FISH20210129_c3_r1_Astatotilapia-burtonichipwa_su	1970-01-05 05:00:00	2.698356339383979	314.49952911196056	0.0557309844329954	0.6621793806437316	0.9202392111771455	0.5180651903223431	Astatotilapia burtonichipwa	m	n
1680	FISH20210129_c3_r1_Astatotilapia-burtonichipwa_su	1970-01-05 05:30:00	7.521487735299011	344.49983381342787	0.13804564591181032	0.3885996011522269	0.6596448348822626	0.5312716944339207	Astatotilapia burtonichipwa	m	n
1681	FISH20210129_c3_r1_Astatotilapia-burtonichipwa_su	1970-01-05 06:00:00	29.075659512381616	374.5001384964822	0.43388177940280315	0.1476926486067254	0.5778222933183551	0.6176320165013056	Astatotilapia burtonichipwa	m	n
1682	FISH20210129_c3_r1_Astatotilapia-burtonichipwa_su	1970-01-05 06:30:00	29.12139273610435	404.5013851950355	0.4040890957446808	0.13680186170212766	0.36225398067629155	0.5543961268487944	Astatotilapia burtonichipwa	m	n
1683	FISH20210129_c3_r1_Astatotilapia-burtonichipwa_su	1970-01-05 07:00:00	28.737828626136174	434.5	0.4783957456237536	0.06575448703744738	0.6567984638964841	0.5421000128361592	Astatotilapia burtonichipwa	m	d
1684	FISH20210129_c3_r1_Astatotilapia-burtonichipwa_su	1970-01-05 07:30:00	20.865154700185176	464.50030469226084	0.3452994293944934	0.0	0.7689709756921623	0.5706118351770255	Astatotilapia burtonichipwa	m	d
1685	FISH20210129_c3_r1_Astatotilapia-burtonichipwa_su	1970-01-05 08:00:00	13.249845803311914	494.49975070633207	0.2523959891418758	0.034457924768710874	0.8490168929269694	0.5192835456892821	Astatotilapia burtonichipwa	m	d
1686	FISH20210129_c3_r1_Astatotilapia-burtonichipwa_su	1970-01-05 08:30:00	15.90422509531953	524.500692482411	0.2740568389562905	0.04110575591379979	0.8517138727892756	0.482707057933734	Astatotilapia burtonichipwa	m	d
1687	FISH20210129_c3_r1_Astatotilapia-burtonichipwa_su	1970-01-05 09:00:00	15.172050225139296	554.5004154894466	0.2926153675696637	0.05994127749155172	0.8383273602487443	0.5517382874049894	Astatotilapia burtonichipwa	m	d
1688	FISH20210129_c3_r1_Astatotilapia-burtonichipwa_su	1970-01-05 09:30:00	12.407997373757105	584.4998615035178	0.19782837515927096	0.15024098387900947	0.9202232983846562	0.5703009893727659	Astatotilapia burtonichipwa	m	d
1689	FISH20210129_c3_r1_Astatotilapia-burtonichipwa_su	1970-01-05 10:00:00	19.515685898682094	614.5002215820962	0.35940615998227343	0.022047418568579658	0.8527071828285209	0.562690540486207	Astatotilapia burtonichipwa	m	d
1690	FISH20210129_c3_r1_Astatotilapia-burtonichipwa_su	1970-01-05 10:30:00	36.18287088685596	644.5018006537758	0.48634273366945535	0.03917114521580143	0.8095780054408054	0.5448454171833343	Astatotilapia burtonichipwa	m	d
1691	FISH20210129_c3_r1_Astatotilapia-burtonichipwa_su	1970-01-05 11:00:00	45.90547097318272	674.5000276992964	0.5470057060550662	0.02847487673813085	0.7796260909136122	0.472346954449012	Astatotilapia burtonichipwa	m	d
1692	FISH20210129_c3_r1_Astatotilapia-burtonichipwa_su	1970-01-05 11:30:00	34.04191600879751	704.5001108033241	0.43734072022160664	0.008254847645429364	0.8687777175308017	0.5651305777306997	Astatotilapia burtonichipwa	m	d
1693	FISH20210129_c3_r1_Astatotilapia-burtonichipwa_su	1970-01-05 12:00:00	44.55388877506931	734.4997784179038	0.5538998448925326	0.015621537779747396	0.7945231072372472	0.422127795289304	Astatotilapia burtonichipwa	m	d
1694	FISH20210129_c3_r1_Astatotilapia-burtonichipwa_su	1970-01-05 12:30:00	45.356740165817335	764.5007756232687	0.5765650969529086	0.013905817174515235	0.7994759104612842	0.4381372341315548	Astatotilapia burtonichipwa	m	d
1695	FISH20210129_c3_r1_Astatotilapia-burtonichipwa_su	1970-01-05 13:00:00	17.06816567567718	794.4995845105534	0.3155503850202205	0.04808597861614315	0.8371892439685723	0.5376508691014692	Astatotilapia burtonichipwa	m	d
1696	FISH20210129_c3_r1_Astatotilapia-burtonichipwa_su	1970-01-05 13:30:00	48.05116094542157	824.4998892089519	0.585696875692444	0.023210724573454466	0.7500729795804175	0.445527627957263	Astatotilapia burtonichipwa	m	d
1697	FISH20210129_c3_r1_Astatotilapia-burtonichipwa_su	1970-01-05 14:00:00	50.23301004843981	854.5002492936679	0.594537698742452	0.04298930807157498	0.7487352148029761	0.4141719989368318	Astatotilapia burtonichipwa	m	d
1698	FISH20210129_c3_r1_Astatotilapia-burtonichipwa_su	1970-01-05 14:30:00	27.425742658050783	884.5009695828023	0.38572774114909414	0.0	0.7989881198488891	0.4992651981659152	Astatotilapia burtonichipwa	m	d
1699	FISH20210129_c3_r1_Astatotilapia-burtonichipwa_su	1970-01-05 15:00:00	21.78958227716476	914.5	0.36206514513627297	0.020385552847329937	0.7992075835016744	0.48933038445561927	Astatotilapia burtonichipwa	m	d
1700	FISH20210129_c3_r1_Astatotilapia-burtonichipwa_su	1970-01-05 15:30:00	55.02354023213891	944.5017452490442	0.7213696049642639	0.0	0.6900142052214177	0.436209799677207	Astatotilapia burtonichipwa	m	d
1701	FISH20210129_c3_r1_Astatotilapia-burtonichipwa_su	1970-01-05 16:00:00	18.915583710837605	974.4998061049249	0.3250789429948479	0.02681291895185862	0.7367345847285384	0.5014943743743111	Astatotilapia burtonichipwa	m	d
1702	FISH20210129_c3_r1_Astatotilapia-burtonichipwa_su	1970-01-05 16:30:00	23.995826991908093	1004.5008032795967	0.41981053681236496	0.011467508725278379	0.6905743044503068	0.5036009678374922	Astatotilapia burtonichipwa	m	d
1703	FISH20210129_c3_r1_Astatotilapia-burtonichipwa_su	1970-01-05 17:00:00	40.32087721928184	1034.5004154894466	0.5328790648717523	0.028585673923882334	0.7047620492514175	0.4030740241548598	Astatotilapia burtonichipwa	m	d
1704	FISH20210129_c3_r1_Astatotilapia-burtonichipwa_su	1970-01-05 17:30:00	55.72230431436091	1064.5006094182825	0.7119113573407202	0.0	0.6165092517029405	0.42236163135418	Astatotilapia burtonichipwa	m	d
1705	FISH20210129_c3_r1_Astatotilapia-burtonichipwa_su	1970-01-05 18:00:00	30.16958483839713	1094.5002215820962	0.46077996897850654	0.004985597163749169	0.660183160741394	0.581532946781477	Astatotilapia burtonichipwa	m	d
1706	FISH20210129_c3_r1_Astatotilapia-burtonichipwa_su	1970-01-05 18:30:00	49.350493075961715	1124.5019668679706	0.6871848855892293	0.007479638761150202	0.6299163557143107	0.47910942712042054	Astatotilapia burtonichipwa	m	d
1707	FISH20210129_c3_r1_Astatotilapia-burtonichipwa_su	1970-01-05 19:00:00	13.005996862717371	1154.5000276992964	0.28397318708104813	0.14320536258379038	0.5071755642022125	0.5256417344436514	Astatotilapia burtonichipwa	m	n
1708	FISH20210129_c3_r1_Astatotilapia-burtonichipwa_su	1970-01-05 19:30:00	7.063242883433308	1184.500166204986	0.11789473684210526	0.29750692520775623	0.3176976987155934	0.5503459887978251	Astatotilapia burtonichipwa	m	n
1709	FISH20210129_c3_r1_Astatotilapia-burtonichipwa_su	1970-01-05 20:00:00	3.6197776202482097	1214.4997784179038	0.05423221803678263	0.6103478838909816	0.8631652149686067	0.6785700552179946	Astatotilapia burtonichipwa	m	n
1710	FISH20210129_c3_r1_Astatotilapia-burtonichipwa_su	1970-01-05 20:30:00	5.190668280316311	1244.5008310249307	0.0853185595567867	0.5676454293628809	0.7287872578458089	0.5801678163849294	Astatotilapia burtonichipwa	m	n
1711	FISH20210129_c3_r1_Astatotilapia-burtonichipwa_su	1970-01-05 21:00:00	6.014201590068694	1274.4995845105534	0.10758406736468894	0.5196941997673259	0.7238554692854628	0.5650239436134005	Astatotilapia burtonichipwa	m	n
1712	FISH20210129_c3_r1_Astatotilapia-burtonichipwa_su	1970-01-05 21:30:00	4.5182902912992144	1304.5006924824108	0.07833361032629771	0.6060606060606061	0.8229678364555925	0.5030911133932259	Astatotilapia burtonichipwa	m	n
1713	FISH20210129_c3_r1_Astatotilapia-burtonichipwa_su	1970-01-05 22:00:00	3.058128170819082	1334.500249293668	0.04941554484516093	0.7135892748324193	0.9249261483561171	0.7449614530119611	Astatotilapia burtonichipwa	m	n
1714	FISH20210129_c3_r1_Astatotilapia-burtonichipwa_su	1970-01-05 22:30:00	3.979478527331577	1364.5004432132964	0.08421052631578947	0.706426592797784	0.9048863146699443	0.5058087139998687	Astatotilapia burtonichipwa	m	n
1715	FISH20210129_c3_r1_Astatotilapia-burtonichipwa_su	1970-01-05 23:00:00	3.3330391655169445	1394.5	0.04858187458453357	0.7421892311101264	0.8232932928178457	0.5692218923695216	Astatotilapia burtonichipwa	m	n
1716	FISH20210129_c3_r1_Astatotilapia-burtonichipwa_su	1970-01-05 23:30:00	4.26709946501237	1424.501108033241	0.0674792243767313	0.6300277008310249	0.8411039727435258	0.6023689325620961	Astatotilapia burtonichipwa	m	n
1717	FISH20210129_c3_r1_Astatotilapia-burtonichipwa_su	1970-01-06 00:00:00	1.4581158086077664	14.499806104924934	0.02038668217827267	0.828485956456706	0.9819650077439113	0.48057169695518026	Astatotilapia burtonichipwa	m	n
1718	FISH20210129_c3_r1_Astatotilapia-burtonichipwa_su	1970-01-06 00:30:00	3.1386410321132496	44.50091407678245	0.046479419422746665	0.6615699961220985	0.9050107914395649	0.4195593227312429	Astatotilapia burtonichipwa	m	n
1719	FISH20210129_c3_r1_Astatotilapia-burtonichipwa_su	1970-01-06 01:00:00	8.41077668385532	74.50047088803944	0.15085036840064261	0.3620852030358429	0.767303281618301	0.5505473097402095	Astatotilapia burtonichipwa	m	n
1720	FISH20210129_c3_r1_Astatotilapia-burtonichipwa_su	1970-01-06 01:30:00	6.316506279604761	104.50141282065488	0.08133414593606295	0.6362679372818438	0.19571434056070167	0.4262979892779413	Astatotilapia burtonichipwa	m	n
1721	FISH20210129_c3_r1_Astatotilapia-burtonichipwa_su	1970-01-06 02:00:00	4.221972290410135	134.50022158209617	0.07655661422557057	0.6142255705738976	0.8376124351051133	0.48763046173326235	Astatotilapia burtonichipwa	m	n
1722	FISH20210129_c3_r1_Astatotilapia-burtonichipwa_su	1970-01-06 02:30:00	1.494883250246307	164.5013296398892	0.017617728531855954	0.8775623268698061	0.9845570530511208	0.49635420719812495	Astatotilapia burtonichipwa	m	n
1723	FISH20210129_c3_r1_Astatotilapia-burtonichipwa_su	1970-01-06 03:00:00	3.598983396300828	194.50002769929642	0.06476095507174118	0.6961941166694366	0.9004351484039622	0.5847123537757214	Astatotilapia burtonichipwa	m	n
1724	FISH20210129_c3_r1_Astatotilapia-burtonichipwa_su	1970-01-06 03:30:00	5.306292613178008	224.5003324099723	0.08033240997229917	0.5444875346260388	0.48584698046719743	0.4954782248961283	Astatotilapia burtonichipwa	m	n
1725	FISH20210129_c3_r1_Astatotilapia-burtonichipwa_su	1970-01-06 04:00:00	5.087403163158761	254.49983381342787	0.0752271216485708	0.5860846443607357	0.6074316143294399	0.4896134206900642	Astatotilapia burtonichipwa	m	n
1726	FISH20210129_c3_r1_Astatotilapia-burtonichipwa_su	1970-01-06 04:30:00	5.295216425608768	284.50094182825484	0.07401662049861496	0.6250415512465374	0.6388105117565609	0.48295171302155154	Astatotilapia burtonichipwa	m	n
1727	FISH20210129_c3_r1_Astatotilapia-burtonichipwa_su	1970-01-06 05:00:00	5.758486986748837	314.4996399091463	0.06780787767990692	0.5906043986482743	0.2062571216500216	0.43027121080296765	Astatotilapia burtonichipwa	m	n
1728	FISH20210129_c3_r1_Astatotilapia-burtonichipwa_su	1970-01-06 05:30:00	9.809036122802256	344.5007478810038	0.1538972910088084	0.4562074123317268	0.22065914670995734	0.44506007331613795	Astatotilapia burtonichipwa	m	n
1729	FISH20210129_c3_r1_Astatotilapia-burtonichipwa_su	1970-01-06 06:00:00	35.34409423659493	374.50024929366793	0.5099440474211955	0.11401030413827488	0.44360967355295655	0.5493950920784256	Astatotilapia burtonichipwa	m	n
1730	FISH20210129_c3_r1_Astatotilapia-burtonichipwa_su	1970-01-06 06:30:00	33.90745318945262	404.49975070633207	0.49000055398592873	0.10791645892194339	0.35217082327663973	0.5351067050312821	Astatotilapia burtonichipwa	m	n
1731	FISH20210129_c3_r1_Astatotilapia-burtonichipwa_su	1970-01-06 07:00:00	46.5086256524129	434.50005539552404	0.677542654553512	0.0	0.6609336666565502	0.47649023565831955	Astatotilapia burtonichipwa	m	d
1732	FISH20210129_c3_r1_Astatotilapia-burtonichipwa_su	1970-01-06 07:30:00	38.995024685559464	464.50116343490305	0.5750692520775623	0.0	0.7348963311192241	0.5282061461330094	Astatotilapia burtonichipwa	m	d
1733	FISH20210129_c3_r1_Astatotilapia-burtonichipwa_su	1970-01-06 08:00:00	23.92070013593758	494.4998615035178	0.43521134563182096	0.0	0.7407436839240051	0.630803843782339	Astatotilapia burtonichipwa	m	d
1734	FISH20210129_c3_r1_Astatotilapia-burtonichipwa_su	1970-01-06 08:30:00	24.794071400727155	524.5009694753753	0.4658467674921057	0.0	0.7971076020908406	0.4879559309234282	Astatotilapia burtonichipwa	m	d
1735	FISH20210129_c3_r1_Astatotilapia-burtonichipwa_su	1970-01-06 09:00:00	39.9551780683212	554.4988642030029	0.6077345005263449	0.0	0.7293910342236117	0.4471141803268478	Astatotilapia burtonichipwa	m	d
1736	FISH20210129_c3_r1_Astatotilapia-burtonichipwa_su	1970-01-06 09:30:00	23.518081761635468	584.4999723007036	0.378316990748435	0.014569829926319871	0.7893103013108711	0.4306150770205874	Astatotilapia burtonichipwa	m	d
1737	FISH20210129_c3_r1_Astatotilapia-burtonichipwa_su	1970-01-06 10:00:00	28.99029763888416	614.4970079787234	0.4580562943262411	0.022606382978723406	0.7621297209967306	0.46684261579483005	Astatotilapia burtonichipwa	m	d
1738	FISH20210129_c3_r1_Astatotilapia-burtonichipwa_su	1970-01-06 10:30:00	31.82898166209341	644.4997784179038	0.625803235098604	0.0	0.4147243371615266	0.5839848444677321	Astatotilapia burtonichipwa	m	d
1739	FISH20210129_c3_r1_Astatotilapia-burtonichipwa_su	1970-01-06 11:00:00	24.10331389671725	674.4992797783933	0.4698060941828255	0.0	0.3709085336183883	0.5471886592050738	Astatotilapia burtonichipwa	m	d
1740	FISH20210129_c3_r1_Astatotilapia-burtonichipwa_su	1970-01-06 11:30:00	20.987042046226954	704.4995291119606	0.4236330397207911	0.0	0.5254631241909982	0.38250203955414563	Astatotilapia burtonichipwa	m	d
1741	FISH20210129_c3_r1_Astatotilapia-burtonichipwa_su	1970-01-06 12:00:00	20.4748877052508	734.4982271468144	0.40515235457063714	0.0	0.5721374850097475	0.4865252269706681	Astatotilapia burtonichipwa	m	d
1742	FISH20210129_c3_r1_Astatotilapia-burtonichipwa_su	1970-01-06 12:30:00	19.78461418832253	764.5001384964822	0.37499307517589053	0.001107971857514819	0.613213422581004	0.5250186556629441	Astatotilapia burtonichipwa	m	d
1743	FISH20210129_c3_r1_Astatotilapia-burtonichipwa_su	1970-01-06 13:00:00	18.207577358059737	794.498836565097	0.34770083102493077	0.0	0.6069154377535889	0.5268117357586162	Astatotilapia burtonichipwa	m	d
1744	FISH20210129_c3_r1_Astatotilapia-burtonichipwa_su	1970-01-06 13:30:00	16.74707510459617	824.5	0.3191336140039885	0.0	0.2449367878074089	0.5328298531282094	Astatotilapia burtonichipwa	m	d
1745	FISH20210129_c3_r1_Astatotilapia-burtonichipwa_su	1970-01-06 14:00:00	19.031570769078645	854.4995567867036	0.35290858725761776	0.0	0.3884265698095412	0.48608505596206597	Astatotilapia burtonichipwa	m	d
1746	FISH20210129_c3_r1_Astatotilapia-burtonichipwa_su	1970-01-06 14:30:00	19.723076463303972	884.4997507063321	0.36258379037172456	0.0	0.47525314973182126	0.45182270443549	Astatotilapia burtonichipwa	m	d
1747	FISH20210129_c3_r1_Astatotilapia-burtonichipwa_su	1970-01-06 15:00:00	19.38630188755077	914.500055395524	0.36705074230002216	0.008586306226456902	0.6968745169967289	0.42645513308269023	Astatotilapia burtonichipwa	m	d
1748	FISH20210129_c3_r1_Astatotilapia-burtonichipwa_su	1970-01-06 15:30:00	16.28783526674693	944.5003600908537	0.28929145199711925	0.035067309290344024	0.8284251361164362	0.42661552016768406	Astatotilapia burtonichipwa	m	d
1749	FISH20210129_c3_r1_Astatotilapia-burtonichipwa_su	1970-01-06 16:00:00	15.159541137907494	974.4983655604188	0.26804809130699764	0.0120228267494044	0.7478195959889246	0.4482133133926041	Astatotilapia burtonichipwa	m	d
1750	FISH20210129_c3_r1_Astatotilapia-burtonichipwa_su	1970-01-06 16:30:00	16.610131740518383	1004.5001661865721	0.28717039663195215	0.027365388876578772	0.7885221219667589	0.48851095908262554	Astatotilapia burtonichipwa	m	d
1751	FISH20210129_c3_r1_Astatotilapia-burtonichipwa_su	1970-01-06 17:00:00	22.064646925645025	1034.5004708880394	0.3591490776134286	0.02609273724447399	0.7956275622993474	0.481558312925051	Astatotilapia burtonichipwa	m	d
1752	FISH20210129_c3_r1_Astatotilapia-burtonichipwa_su	1970-01-06 17:30:00	14.868515706978263	1064.4999169021107	0.2653592598747992	0.035122707883219764	0.7836557949646862	0.5661797141385615	Astatotilapia burtonichipwa	m	d
1753	FISH20210129_c3_r1_Astatotilapia-burtonichipwa_su	1970-01-06 18:00:00	19.93063634099075	1094.4986703601107	0.34254847645429365	0.019722991689750693	0.6727065780853093	0.5798459107915764	Astatotilapia burtonichipwa	m	d
1754	FISH20210129_c3_r1_Astatotilapia-burtonichipwa_su	1970-01-06 18:30:00	23.026292447116738	1124.4997784179038	0.4156880124085974	0.0	0.660791982834891	0.52937248932328	Astatotilapia burtonichipwa	m	d
1755	FISH20210129_c3_r1_Astatotilapia-burtonichipwa_su	1970-01-06 19:00:00	18.802434535801993	1154.4993351800554	0.40376731301939056	0.029418282548476456	0.43620854932701664	0.4920788966636221	Astatotilapia burtonichipwa	m	n
1756	FISH20210129_c3_r1_Astatotilapia-burtonichipwa_su	1970-01-06 19:30:00	12.038358240895349	1184.4995291119606	0.24918287075508283	0.10165641792698465	0.4084347844010059	0.5671614006515089	Astatotilapia burtonichipwa	m	n
1757	FISH20210129_c3_r1_Astatotilapia-burtonichipwa_su	1970-01-06 20:00:00	10.056490505873985	1214.4977561083717	0.22040002216189264	0.18150590060391159	0.7216395785040908	0.5836367516344556	Astatotilapia burtonichipwa	m	n
1758	FISH20210129_c3_r1_Astatotilapia-burtonichipwa_su	1970-01-06 20:30:00	17.080222271167493	1244.5001384964821	0.3358262700127417	0.05850091407678245	0.33426683410374247	0.6227940765988732	Astatotilapia burtonichipwa	m	n
1759	FISH20210129_c3_r1_Astatotilapia-burtonichipwa_su	1970-01-06 21:00:00	11.361609179870406	1274.4996399091463	0.2345576422358872	0.1528447177441693	0.2473950210074071	0.58147836108546	Astatotilapia burtonichipwa	m	n
1760	FISH20210129_c3_r1_Astatotilapia-burtonichipwa_su	1970-01-06 21:30:00	14.495120596324893	1304.5	0.31071349434965656	0.006204298692665633	0.37507048737390036	0.5879798262484435	Astatotilapia burtonichipwa	m	n
1761	FISH20210129_c3_r1_Astatotilapia-burtonichipwa_su	1970-01-06 22:00:00	9.79774830622649	1334.500304692261	0.19755138219489224	0.23937731981607668	0.45776910862590203	0.5964188492271735	Astatotilapia burtonichipwa	m	n
1762	FISH20210129_c3_r1_Astatotilapia-burtonichipwa_su	1970-01-06 22:30:00	11.531272362408526	1364.499750706332	0.2506232341698521	0.21921223200930695	0.6491609028760277	0.5457248137342536	Astatotilapia burtonichipwa	m	n
1763	FISH20210129_c3_r1_Astatotilapia-burtonichipwa_su	1970-01-06 23:00:00	9.85770685388883	1394.499362916182	0.23056894354883387	0.21356157553598137	0.6238221458441854	0.5184789318297167	Astatotilapia burtonichipwa	m	n
1764	FISH20210129_c3_r1_Astatotilapia-burtonichipwa_su	1970-01-06 23:30:00	13.051810789357148	1424.5003600908537	0.3041936734806936	0.011744501689657082	0.25165558997045234	0.5553778886745839	Astatotilapia burtonichipwa	m	n
1765	FISH20210129_c3_r1_Astatotilapia-burtonichipwa_su	1970-01-07 00:00:00	6.366469241352116	14.49986150351781	0.1353941609883109	0.4247410115783059	0.5975582629606411	0.5426613996374499	Astatotilapia burtonichipwa	m	n
1766	FISH20210129_c3_r1_Astatotilapia-burtonichipwa_su	1970-01-07 00:30:00	9.81215185106522	44.50022158209617	0.19942388654996676	0.22745402171504542	0.41676542853456716	0.45419259796254063	Astatotilapia burtonichipwa	m	n
1767	FISH20210129_c3_r1_Astatotilapia-burtonichipwa_su	1970-01-07 01:00:00	7.4373435313484295	74.49914122666075	0.14981439414926034	0.26594271150756277	0.22161417508983108	0.43690388538759356	Astatotilapia burtonichipwa	m	n
1768	FISH20210129_c3_r1_Astatotilapia-burtonichipwa_su	1970-01-07 01:30:00	8.080394653113126	104.49997230070356	0.14990859232175502	0.2992078001218769	0.26112352790499344	0.47505323441857433	Astatotilapia burtonichipwa	m	n
1769	FISH20210129_c3_r1_Astatotilapia-burtonichipwa_su	1970-01-07 02:00:00	8.353935501877658	134.4987811634349	0.16797783933518007	0.3145706371191136	0.4401523354137749	0.48065136983015305	Astatotilapia burtonichipwa	m	n
1770	FISH20210129_c3_r1_Astatotilapia-burtonichipwa_su	1970-01-07 02:30:00	8.736457339629313	164.49977841790383	0.18142034123642808	0.21571017061821404	0.30618109846489683	0.39554127937833766	Astatotilapia burtonichipwa	m	n
1771	FISH20210129_c3_r1_Astatotilapia-burtonichipwa_su	1970-01-07 03:00:00	8.670070075150232	194.49886420300294	0.1712006205329935	0.17264114355365948	0.3139117142844713	0.4536993120098746	Astatotilapia burtonichipwa	m	n
1772	FISH20210129_c3_r1_Astatotilapia-burtonichipwa_su	1970-01-07 03:30:00	5.854849056459596	224.49958451055343	0.1276937565785829	0.5274500027699296	0.7674243721243369	0.4940271605506833	Astatotilapia burtonichipwa	m	n
1773	FISH20210129_c3_r1_Astatotilapia-burtonichipwa_su	1970-01-07 04:00:00	7.859813554171444	254.4998892089519	0.1540549523598493	0.28451141147795256	0.497923615828745	0.5650187251174913	Astatotilapia burtonichipwa	m	n
1774	FISH20210129_c3_r1_Astatotilapia-burtonichipwa_su	1970-01-07 04:30:00	3.4808771236959544	284.5001938950751	0.08259930197772977	0.7037837238934131	0.9088461836209859	0.5039880833558987	Astatotilapia burtonichipwa	m	n
1775	FISH20210129_c3_r1_Astatotilapia-burtonichipwa_su	1970-01-07 05:00:00	5.933997798800818	314.49905817174516	0.10465373961218837	0.5234903047091413	0.37313141071651085	0.39319456114212187	Astatotilapia burtonichipwa	m	n
1776	FISH20210129_c3_r1_Astatotilapia-burtonichipwa_su	1970-01-07 05:30:00	3.676800786851241	344.5	0.0763904276534456	0.6952692222468424	0.6492147896758187	0.6583007544319236	Astatotilapia burtonichipwa	m	n
1777	FISH20210129_c3_r1_Astatotilapia-burtonichipwa_su	1970-01-07 06:00:00	13.94884523631009	374.49972299168974	0.27196675900277006	0.2885872576177285	0.7297284081178355	0.487041945576538	Astatotilapia burtonichipwa	m	n
1778	FISH20210129_c3_r1_Astatotilapia-burtonichipwa_su	1970-01-07 06:30:00	38.43000071308982	404.4998061049249	0.6597972411500748	0.01689657082710099	0.5627150994404604	0.6389421905596742	Astatotilapia burtonichipwa	m	n
1779	FISH20210129_c3_r1_Astatotilapia-burtonichipwa_su	1970-01-07 07:00:00	27.25447918725591	434.4994737133677	0.5205805772533377	0.0	0.7085466330350891	0.4457439412031202	Astatotilapia burtonichipwa	m	d
1780	FISH20210129_c3_r1_Astatotilapia-burtonichipwa_su	1970-01-07 07:30:00	14.23894539673274	464.50047088803944	0.280150684172622	0.0	0.8466343592493573	0.5196433376680797	Astatotilapia burtonichipwa	m	d
1781	FISH20210129_c3_r1_Astatotilapia-burtonichipwa_su	1970-01-07 08:00:00	16.948542667310797	494.4993351800554	0.2956786703601108	0.019390581717451522	0.7996950379880639	0.4973923697287049	Astatotilapia burtonichipwa	m	d
1782	FISH20210129_c3_r1_Astatotilapia-burtonichipwa_su	1970-01-07 08:30:00	16.273278935599063	524.5002215820962	0.28561932195878575	0.05816530024374031	0.8731611874566522	0.5698342484436515	Astatotilapia burtonichipwa	m	d
1783	FISH20210129_c3_r1_Astatotilapia-burtonichipwa_su	1970-01-07 09:00:00	10.846278709175705	554.5005816852251	0.17766328735250125	0.16453382084095064	0.9532273043762105	0.5598533942132268	Astatotilapia burtonichipwa	m	d
1784	FISH20210129_c3_r1_Astatotilapia-burtonichipwa_su	1970-01-07 09:30:00	12.339621903297685	584.5000276992964	0.2158883164367625	0.07921998781230957	0.9091692968775535	0.5273603277969547	Astatotilapia burtonichipwa	m	d
1785	FISH20210129_c3_r1_Astatotilapia-burtonichipwa_su	1970-01-07 10:00:00	15.842808105649544	614.4983655604188	0.2794060612776331	0.06177627569394426	0.9132642375791562	0.5051471422634461	Astatotilapia burtonichipwa	m	d
1786	FISH20210129_c3_r1_Astatotilapia-burtonichipwa_su	1970-01-07 10:30:00	18.84000882455892	644.4998338134279	0.3597385331265234	0.0	0.8312611860485445	0.524321186383292	Astatotilapia burtonichipwa	m	d
1787	FISH20210129_c3_r1_Astatotilapia-burtonichipwa_su	1970-01-07 11:00:00	22.55989380530636	674.4995567867036	0.4131301939058172	0.0	0.7358153913337028	0.5010133910438459	Astatotilapia burtonichipwa	m	d
1788	FISH20210129_c3_r1_Astatotilapia-burtonichipwa_su	1970-01-07 11:30:00	19.256598816318913	704.4996399091463	0.32956622901778293	0.011135117168023932	0.8442740573753177	0.5606520126180774	Astatotilapia burtonichipwa	m	d
1789	FISH20210129_c3_r1_Astatotilapia-burtonichipwa_su	1970-01-07 12:00:00	15.03032211390466	734.4981993462242	0.24821319740705855	0.15108870297523408	0.9199620795610346	0.5505270335057724	Astatotilapia burtonichipwa	m	d
1790	FISH20210129_c3_r1_Astatotilapia-burtonichipwa_su	1970-01-07 12:30:00	18.266158884099543	764.5003046922608	0.324857348623345	0.016397983491219324	0.8593599523955248	0.5596796710268418	Astatotilapia burtonichipwa	m	d
1791	FISH20210129_c3_r1_Astatotilapia-burtonichipwa_su	1970-01-07 13:00:00	27.419379412613207	794.4985871793451	0.433265000831071	0.0	0.8008072308462157	0.5489066268067514	Astatotilapia burtonichipwa	m	d
1792	FISH20210129_c3_r1_Astatotilapia-burtonichipwa_su	1970-01-07 13:30:00	33.798810265734915	824.500055395524	0.5108021271881232	0.0	0.7777731865981076	0.514456107746112	Astatotilapia burtonichipwa	m	d
1793	FISH20210129_c3_r1_Astatotilapia-burtonichipwa_su	1970-01-07 14:00:00	34.99716127149175	854.4998337950138	0.5202770083102493	0.0	0.7578889131542464	0.521884457111754	Astatotilapia burtonichipwa	m	d
1794	FISH20210129_c3_r1_Astatotilapia-burtonichipwa_su	1970-01-07 14:30:00	44.28128018601701	884.4998615035178	0.6300481967758019	0.0	0.7029905202510142	0.43727235474654125	Astatotilapia burtonichipwa	m	d
1795	FISH20210129_c3_r1_Astatotilapia-burtonichipwa_su	1970-01-07 15:00:00	19.70447934465415	914.4996399091463	0.3852418148579026	0.0	0.7003960833373497	0.6067998102049792	Astatotilapia burtonichipwa	m	d
1796	FISH20210129_c3_r1_Astatotilapia-burtonichipwa_su	1970-01-07 15:30:00	19.113058087659514	944.5004708880394	0.394991967204033	0.0	0.69408558339353	0.5659334945763277	Astatotilapia burtonichipwa	m	d
1797	FISH20210129_c3_r1_Astatotilapia-burtonichipwa_su	1970-01-07 16:00:00	21.69023916814288	974.4993905817174	0.3863157894736842	0.012409972299168974	0.7271168530629852	0.4635330034852853	Astatotilapia burtonichipwa	m	d
1798	FISH20210129_c3_r1_Astatotilapia-burtonichipwa_su	1970-01-07 16:30:00	25.80268768349698	1004.4994183147749	0.4641848097058335	0.0	0.6376702369088858	0.6193130666992297	Astatotilapia burtonichipwa	m	d
1799	FISH20210129_c3_r1_Astatotilapia-burtonichipwa_su	1970-01-07 17:00:00	17.72935134861702	1034.499252118996	0.37438369065425736	0.0	0.5312308226430604	0.5333632421690324	Astatotilapia burtonichipwa	m	d
1800	FISH20210129_c3_r1_Astatotilapia-burtonichipwa_su	1970-01-07 17:30:00	35.46338631410118	1064.5000830978893	0.5833471829815523	0.0	0.6418851060768105	0.4315720636957778	Astatotilapia burtonichipwa	m	d
1801	FISH20210129_c3_r1_Astatotilapia-burtonichipwa_su	1970-01-07 18:00:00	53.092664602756486	1094.498476369882	0.7483517092359687	0.0	0.6433657201959911	0.3985934350623975	Astatotilapia burtonichipwa	m	d
1802	FISH20210129_c3_r1_Astatotilapia-burtonichipwa_su	1970-01-07 18:30:00	54.554690543489	1124.4998338134278	0.7473410148460005	0.0	0.5808008920901357	0.40416620236893164	Astatotilapia burtonichipwa	m	d
1803	FISH20210129_c3_r1_Astatotilapia-burtonichipwa_su	1970-01-07 19:00:00	23.676667448543498	1154.4990858219292	0.41747465233530945	0.15358191589561748	0.4637681350547206	0.4801477788157104	Astatotilapia burtonichipwa	m	n
1804	FISH20210129_c3_r1_Astatotilapia-burtonichipwa_su	1970-01-07 19:30:00	9.996953096134185	1184.4996399091463	0.20270345133233617	0.18813362140601628	0.44616321656622876	0.5379594587056599	Astatotilapia burtonichipwa	m	n
1805	FISH20210129_c3_r1_Astatotilapia-burtonichipwa_su	1970-01-07 20:00:00	6.761737214922809	1214.499944604476	0.1363837801905606	0.38776866829160206	0.7326152959888289	0.47465444506919197	Astatotilapia burtonichipwa	m	n
1806	FISH20210129_c3_r1_Astatotilapia-burtonichipwa_su	1970-01-07 20:30:00	3.8695599198346735	1244.500304692261	0.06304359869259321	0.6717079386183591	0.8854000997777568	0.5027042977385713	Astatotilapia burtonichipwa	m	n
1807	FISH20210129_c3_r1_Astatotilapia-burtonichipwa_su	1970-01-07 21:00:00	4.585109652324803	1274.499750706332	0.10586671098554097	0.6221261979945709	0.9153304678487773	0.3223783036381866	Astatotilapia burtonichipwa	m	n
1808	FISH20210129_c3_r1_Astatotilapia-burtonichipwa_su	1970-01-07 21:30:00	6.303807598040452	1304.500055395524	0.1277974739641037	0.5465876357190339	0.8975757030962586	0.5050279103092525	Astatotilapia burtonichipwa	m	n
1809	FISH20210129_c3_r1_Astatotilapia-burtonichipwa_su	1970-01-07 22:00:00	2.5396026077079004	1334.5003600908537	0.04426347570771703	0.7956345908813917	0.9678798518312414	0.46608775095282895	Astatotilapia burtonichipwa	m	n
1810	FISH20210129_c3_r1_Astatotilapia-burtonichipwa_su	1970-01-07 22:30:00	4.8638774066928905	1364.4998615035179	0.08680959503628607	0.6911528447177442	0.9100805969019146	0.6749096547459539	Astatotilapia burtonichipwa	m	n
1811	FISH20210129_c3_r1_Astatotilapia-burtonichipwa_su	1970-01-07 23:00:00	3.78503729483257	1394.499695307739	0.07207356933133899	0.7058334718298155	0.8201460946319085	0.7446450828691612	Astatotilapia burtonichipwa	m	n
1812	FISH20210129_c3_r1_Astatotilapia-burtonichipwa_su	1970-01-07 23:30:00	4.21469362039058	1424.5005262866323	0.05345964212509002	0.710653149410005	0.9595265121095936	0.7455237124091367	Astatotilapia burtonichipwa	m	n
1813	FISH20210129_c3_r1_Astatotilapia-burtonichipwa_su	1970-01-08 00:00:00	6.201265881102044	14.499972300703561	0.08204531604897236	0.4703340535150407	0.9520535905911761	0.542632963827956	Astatotilapia burtonichipwa	m	n
1814	FISH20210129_c3_r1_Astatotilapia-burtonichipwa_su	1970-01-08 00:30:00	5.727264123751881	44.49941831477481	0.07506509334662899	0.5369231621516813	0.8512326979002447	0.5993331705882307	Astatotilapia burtonichipwa	m	n
1815	FISH20210129_c3_r1_Astatotilapia-burtonichipwa_su	1970-01-08 01:00:00	6.685282560361212	74.49977841790383	0.1169953467759805	0.5209395080877465	0.9048263365463904	0.5444670134787633	Astatotilapia burtonichipwa	m	n
1816	FISH20210129_c3_r1_Astatotilapia-burtonichipwa_su	1970-01-08 01:30:00	6.669742399675608	104.50008309788932	0.10398315882776578	0.4395324358761287	0.8749848356127637	0.5860442359196493	Astatotilapia burtonichipwa	m	n
1817	FISH20210129_c3_r1_Astatotilapia-burtonichipwa_su	1970-01-08 02:00:00	9.165561796101088	134.49911357340721	0.18903047091412742	0.2287534626038781	0.38113662295069567	0.4020294087820726	Astatotilapia burtonichipwa	m	n
1818	FISH20210129_c3_r1_Astatotilapia-burtonichipwa_su	1970-01-08 02:30:00	6.696654526349076	164.49983381342787	0.12524927985818746	0.46449146908929756	0.5198566520140487	0.4115511728694582	Astatotilapia burtonichipwa	m	n
1819	FISH20210129_c3_r1_Astatotilapia-burtonichipwa_su	1970-01-08 03:00:00	6.821990440452995	194.4997783933518	0.1129639889196676	0.5118005540166205	0.22726915782577223	0.3785165804684821	Astatotilapia burtonichipwa	m	n
1820	FISH20210129_c3_r1_Astatotilapia-burtonichipwa_su	1970-01-08 03:30:00	6.967161508104583	224.4996399091463	0.11040939560135173	0.4800288072682954	0.29237066461207634	0.3908771351659566	Astatotilapia burtonichipwa	m	n
1821	FISH20210129_c3_r1_Astatotilapia-burtonichipwa_su	1970-01-08 04:00:00	5.050882357397214	254.49958451055343	0.06758628330840397	0.6176943105645116	0.21317390032069145	0.36164286822104935	Astatotilapia burtonichipwa	m	n
1822	FISH20210129_c3_r1_Astatotilapia-burtonichipwa_su	1970-01-08 04:30:00	5.000370593049585	284.50030469226084	0.06697689878677082	0.66766384133843	0.1959211081128424	0.34096419596410804	Astatotilapia burtonichipwa	m	n
1823	FISH20210129_c3_r1_Astatotilapia-burtonichipwa_su	1970-01-08 05:00:00	6.146883660796759	314.4993351800554	0.09551246537396121	0.5732963988919667	0.2519173342835147	0.3495523567055424	Astatotilapia burtonichipwa	m	n
1824	FISH20210129_c3_r1_Astatotilapia-burtonichipwa_su	1970-01-08 05:30:00	5.566131785753666	344.50005539552404	0.09012851761577664	0.5875803235098604	0.21688696156393422	0.3401348149874873	Astatotilapia burtonichipwa	m	n
1825	FISH20210129_c3_r1_Astatotilapia-burtonichipwa_su	1970-01-08 06:00:00	32.78453647725473	374.4995290597817	0.5812510388387169	0.09158402127541693	0.4128453860677385	0.563360412736899	Astatotilapia burtonichipwa	m	n
1826	FISH20210129_c3_r1_Astatotilapia-burtonichipwa_su	1970-01-08 06:30:00	39.187933348822966	404.4998615035178	0.7100991634812476	0.0	0.48609515240857704	0.5641198257687585	Astatotilapia burtonichipwa	m	n
1827	FISH20210129_c3_r1_Astatotilapia-burtonichipwa_su	1970-01-08 07:00:00	25.39575843423783	434.4998061049249	0.4649049914132181	0.0	0.7265057329597461	0.5136357331395277	Astatotilapia burtonichipwa	m	d
1828	FISH20210129_c3_r1_Astatotilapia-burtonichipwa_su	1970-01-08 07:30:00	11.154184203747372	464.5005262866323	0.1988255498310343	0.04570383912248629	0.9062771509614499	0.5743990827103002	Astatotilapia burtonichipwa	m	d
1829	FISH20210129_c3_r1_Astatotilapia-burtonichipwa_su	1970-01-08 08:00:00	13.489703201008373	490.45264835331614	0.26369707087570193	0.035665503111246014	0.9255203818351864	0.550869056752653	Astatotilapia burtonichipwa	m	d
1830	FISH20210129_c4_r0_Astatotilapia-burtonichipwa_su	1970-01-02 00:00:00	4.466177950850058	14.500027699296439	0.04620242645836796	0.6159769541853637	0.6231625533401025	0.6409757970941014	Astatotilapia burtonichipwa	m	n
1831	FISH20210129_c4_r0_Astatotilapia-burtonichipwa_su	1970-01-02 00:30:00	3.4166162625380587	44.49961218836565	0.02736842105263158	0.7926315789473685	0.40146837141092306	0.7119530351907346	Astatotilapia burtonichipwa	m	n
1832	FISH20210129_c4_r0_Astatotilapia-burtonichipwa_su	1970-01-02 01:00:00	4.205287739716738	74.49994460447596	0.048692665632616886	0.7128849988920896	0.4252867338631675	0.6789966894861926	Astatotilapia burtonichipwa	m	n
1833	FISH20210129_c4_r0_Astatotilapia-burtonichipwa_su	1970-01-02 01:30:00	4.907375091028126	104.50038781163435	0.04620498614958449	0.6884764542936288	0.2671068855323427	0.7270583149066016	Astatotilapia burtonichipwa	m	n
1834	FISH20210129_c4_r0_Astatotilapia-burtonichipwa_su	1970-01-02 02:00:00	4.3781387303974935	134.49980610492494	0.03883441360589441	0.7392388233338874	0.2511019659225154	0.7158793534103401	Astatotilapia burtonichipwa	m	n
1835	FISH20210129_c4_r0_Astatotilapia-burtonichipwa_su	1970-01-02 02:30:00	4.961460933363631	164.50016618657213	0.06658541989807223	0.6485707954797253	0.27512512871312916	0.70396064831599	Astatotilapia burtonichipwa	m	n
1836	FISH20210129_c4_r0_Astatotilapia-burtonichipwa_su	1970-01-02 03:00:00	4.083298745089804	194.50052628663232	0.011135117168023932	0.9104758739128026	0.07109352199472255	0.8392272068464363	Astatotilapia burtonichipwa	m	n
1837	FISH20210129_c4_r0_Astatotilapia-burtonichipwa_su	1970-01-02 03:30:00	3.9398969862400506	224.50002769929642	0.015345410226580244	0.8918619467065536	0.10870378584586388	0.7085971222912953	Astatotilapia burtonichipwa	m	n
1838	FISH20210129_c4_r0_Astatotilapia-burtonichipwa_su	1970-01-02 04:00:00	4.17508805836399	254.49958451055343	0.031134009196166417	0.858622790981109	0.18181033810497202	0.64317690370884	Astatotilapia burtonichipwa	m	n
1839	FISH20210129_c4_r0_Astatotilapia-burtonichipwa_su	1970-01-02 04:30:00	6.08893132843691	284.49994460447596	0.07544870374473743	0.48714823842233546	0.21878613781194278	0.6511431428443234	Astatotilapia burtonichipwa	m	n
1840	FISH20210129_c4_r0_Astatotilapia-burtonichipwa_su	1970-01-02 05:00:00	6.153500916790602	314.50030469226084	0.09678134175391945	0.5625173120602737	0.29020556667189845	0.5991334019384988	Astatotilapia burtonichipwa	m	n
1841	FISH20210129_c4_r0_Astatotilapia-burtonichipwa_su	1970-01-02 05:30:00	4.406049272478902	344.49994459833795	0.043213296398891966	0.7355678670360111	0.2608771424565414	0.5941187135065188	Astatotilapia burtonichipwa	m	n
1842	FISH20210129_c4_r0_Astatotilapia-burtonichipwa_su	1970-01-02 06:00:00	4.712716542200259	374.50016618657213	0.08924218923111013	0.5209395080877465	0.6605032172562652	0.5303624280251162	Astatotilapia burtonichipwa	m	n
1843	FISH20210129_c4_r0_Astatotilapia-burtonichipwa_su	1970-01-02 06:30:00	5.179768179553377	404.5005262866323	0.10614370394991968	0.48013960445404685	0.8075098804491817	0.4307786631056848	Astatotilapia burtonichipwa	m	n
1844	FISH20210129_c4_r0_Astatotilapia-burtonichipwa_su	1970-01-02 07:00:00	25.081704964639552	434.50008309788933	0.46706553653537203	0.04941554484516093	0.6941628320249518	0.4880780246985735	Astatotilapia burtonichipwa	m	d
[truncated: 1,510 more rows]
