# Supplementary material for: Widespread temporal niche partitioning in an adaptive radiation of cichlid fishes
Source: Nat Ecol Evol. 2025 Aug 27;9(10):1938–50. doi: 10.1038/s41559-025-02819-z (PMC12507676; doi:10.1038/s41559-025-02819-z)
Supplement: Supplementary file 5 — Raw activity patterns for each species binned in 30-min intervals. [file 41559_2025_2819_MOESM5_ESM.zip › Supplementary_Data_2/Telmatochromis _shell_ temporalis_als_30m.csv]

	FishID	ts	speed_mm	time_of_day_m	movement	rest	vertical_pos	horizontal_pos	species	sex	daynight
0	FISH20210707_c1_r0_Telmatochromis-'shell'-temporalis_su	1970-01-02 00:00:00	1.5950054574907897	14.500360090853693	0.019278710320757852	0.7469392277436153	0.017500462570402154	0.34929482586225075	Telmatochromis 'shell' temporalis	f	n
1	FISH20210707_c1_r0_Telmatochromis-'shell'-temporalis_su	1970-01-02 00:30:00	0.9828484933054442	44.499806104924936	0.010636529832142264	0.932856905434602	0.024617321555237784	0.17226000144333134	Telmatochromis 'shell' temporalis	f	n
2	FISH20210707_c1_r0_Telmatochromis-'shell'-temporalis_su	1970-01-02 01:00:00	0.7229921001860696	74.50016618657213	0.004764015067582539	0.9690892975847551	0.02214806473430568	0.21304675159805753	Telmatochromis 'shell' temporalis	f	n
3	FISH20210707_c1_r0_Telmatochromis-'shell'-temporalis_su	1970-01-02 01:30:00	0.8606355878547324	104.50047088803944	0.006149243809207246	0.9348512547781286	0.021718523986880355	0.1844881555992167	Telmatochromis 'shell' temporalis	f	n
4	FISH20210707_c1_r0_Telmatochromis-'shell'-temporalis_su	1970-01-02 02:00:00	0.6501777643634107	134.4999169021107	0.008032795966982439	0.9322475209129688	0.024371221105828286	0.14126512131837948	Telmatochromis 'shell' temporalis	f	n
5	FISH20210707_c1_r0_Telmatochromis-'shell'-temporalis_su	1970-01-02 02:30:00	0.9385595679620299	164.50022158209617	0.011023709284289829	0.9302570352315533	0.026585762068162384	0.1509048096179687	Telmatochromis 'shell' temporalis	f	n
6	FISH20210707_c1_r0_Telmatochromis-'shell'-temporalis_su	1970-01-02 03:00:00	0.6490951116297176	194.5005816852252	0.007977397374106698	0.9289236053404244	0.024069678807487963	0.17364951851661298	Telmatochromis 'shell' temporalis	f	n
7	FISH20210707_c1_r0_Telmatochromis-'shell'-temporalis_su	1970-01-02 03:30:00	0.5787035574629625	224.5000830978893	0.0032685169796687163	0.9667608442745554	0.025347445693292132	0.12261157250492626	Telmatochromis 'shell' temporalis	f	n
8	FISH20210707_c1_r0_Telmatochromis-'shell'-temporalis_su	1970-01-02 04:00:00	0.5068008134678736	254.49952911196056	0.0029361254224142706	1.0	0.025084458446123604	0.1283464309026325	Telmatochromis 'shell' temporalis	f	n
9	FISH20210707_c1_r0_Telmatochromis-'shell'-temporalis_su	1970-01-02 04:30:00	2.357652501164946	284.49983381342787	0.029913582982495013	0.7557611345003323	0.026713079986096084	0.14835801710348218	Telmatochromis 'shell' temporalis	f	n
10	FISH20210707_c1_r0_Telmatochromis-'shell'-temporalis_su	1970-01-02 05:00:00	1.3991153800588372	314.5001938950751	0.01562240319095895	0.8283197606780788	0.023938121091285767	0.1720308143686005	Telmatochromis 'shell' temporalis	f	n
11	FISH20210707_c1_r0_Telmatochromis-'shell'-temporalis_su	1970-01-02 05:30:00	2.166135020221428	344.4996399091463	0.049969530773918344	0.6852805938729156	0.025866351693797158	0.28681654525271777	Telmatochromis 'shell' temporalis	f	n
12	FISH20210707_c1_r0_Telmatochromis-'shell'-temporalis_su	1970-01-02 06:00:00	4.627481854071335	374.5	0.0965543984046089	0.3510968313760248	0.026140841785986593	0.56312541319614	Telmatochromis 'shell' temporalis	f	n
13	FISH20210707_c1_r0_Telmatochromis-'shell'-temporalis_su	1970-01-02 06:30:00	4.471907131292499	404.50030469226084	0.10514652927815633	0.3473491773308958	0.023240539612004882	0.585180846428889	Telmatochromis 'shell' temporalis	f	n
14	FISH20210707_c1_r0_Telmatochromis-'shell'-temporalis_su	1970-01-02 07:00:00	8.056223984069884	434.4998061049249	0.1577197939172345	0.5463963215334331	0.05263826523759324	0.7768093430182644	Telmatochromis 'shell' temporalis	f	d
15	FISH20210707_c1_r0_Telmatochromis-'shell'-temporalis_su	1970-01-02 07:30:00	0.06769389906925223	464.5001107910481	0.0013294925769997785	1.0	0.03757021986706591	0.9736779634125425	Telmatochromis 'shell' temporalis	f	d
16	FISH20210707_c1_r0_Telmatochromis-'shell'-temporalis_su	1970-01-02 08:00:00	0.00033880716866398707	494.5004154894466	0.0	1.0	0.04107648725210825	0.9750913224988819	Telmatochromis 'shell' temporalis	f	d
17	FISH20210707_c1_r0_Telmatochromis-'shell'-temporalis_su	1970-01-02 08:30:00	0.00033880716866398707	524.4999169021107	0.0	1.0	0.04107648725210825	0.9778488708885018	Telmatochromis 'shell' temporalis	f	d
18	FISH20210707_c1_r0_Telmatochromis-'shell'-temporalis_su	1970-01-02 09:00:00	0.2317463390702413	554.5002215820962	0.005484156880124086	0.9628849988920896	0.03916319000527601	0.9765557277379764	Telmatochromis 'shell' temporalis	f	d
19	FISH20210707_c1_r0_Telmatochromis-'shell'-temporalis_su	1970-01-02 09:30:00	0.4592657102401836	584.5005816852251	0.009417760788875962	0.9263198714752645	0.026124566599565763	0.95728453066531	Telmatochromis 'shell' temporalis	f	d
20	FISH20210707_c1_r0_Telmatochromis-'shell'-temporalis_su	1970-01-02 10:00:00	0.7733772866868108	614.5000276992964	0.011910697468284305	0.8781230956733699	0.017897853579645125	0.7828492117562567	Telmatochromis 'shell' temporalis	f	d
21	FISH20210707_c1_r0_Telmatochromis-'shell'-temporalis_su	1970-01-02 10:30:00	0.006349142784423546	644.4994737133677	0.0	1.0	0.011121574702075145	0.63901601781194	Telmatochromis 'shell' temporalis	f	d
22	FISH20210707_c1_r0_Telmatochromis-'shell'-temporalis_su	1970-01-02 11:00:00	0.01785993844145984	674.4998338134279	0.0	1.0	0.008218300466342818	0.6196624580345367	Telmatochromis 'shell' temporalis	f	d
23	FISH20210707_c1_r0_Telmatochromis-'shell'-temporalis_su	1970-01-02 11:30:00	0.047131801485274495	704.5001384964822	0.001329566229017783	1.0	0.016643797820566845	0.7291498036675521	Telmatochromis 'shell' temporalis	f	d
24	FISH20210707_c1_r0_Telmatochromis-'shell'-temporalis_su	1970-01-02 12:00:00	1.2538840910456328	734.4996399091463	0.0	1.0	0.024054916483864673	0.9703397296005302	Telmatochromis 'shell' temporalis	f	d
25	FISH20210707_c1_r0_Telmatochromis-'shell'-temporalis_su	1970-01-02 12:30:00	1.0691244088524652	764.7103411259542	0.0	1.0	0.023925749572900105	0.9691450978054691	Telmatochromis 'shell' temporalis	f	d
26	FISH20210707_c1_r0_Telmatochromis-'shell'-temporalis_su	1970-01-02 13:00:00	1.2138583286044715	794.4996399091463	0.004819677580189463	0.9568998947426736	0.02668621282616671	0.9575142219425706	Telmatochromis 'shell' temporalis	f	d
27	FISH20210707_c1_r0_Telmatochromis-'shell'-temporalis_su	1970-01-02 13:30:00	0.41007560860326964	824.5	0.0042654553512076225	1.0	0.023798995507004837	0.9601066704955374	Telmatochromis 'shell' temporalis	f	d
28	FISH20210707_c1_r0_Telmatochromis-'shell'-temporalis_su	1970-01-02 14:00:00	0.16534594522328327	854.5003046922608	0.0009417760788875963	1.0	0.020249637358928728	0.9691921386673753	Telmatochromis 'shell' temporalis	f	d
29	FISH20210707_c1_r0_Telmatochromis-'shell'-temporalis_su	1970-01-02 14:30:00	0.24862240195555352	884.4998061049249	0.0	1.0	0.020838894771393997	0.9715805218548847	Telmatochromis 'shell' temporalis	f	d
30	FISH20210707_c1_r0_Telmatochromis-'shell'-temporalis_su	1970-01-02 15:00:00	1.006150437628358	914.5001107910481	0.0029913582982495014	1.0	0.08350186461489036	0.9181398242009668	Telmatochromis 'shell' temporalis	f	d
31	FISH20210707_c1_r0_Telmatochromis-'shell'-temporalis_su	1970-01-02 15:30:00	0.5180491182588063	944.5004154894466	0.004487286022935018	0.9682012076893247	0.024327851385205906	0.9694259556987247	Telmatochromis 'shell' temporalis	f	d
32	FISH20210707_c1_r0_Telmatochromis-'shell'-temporalis_su	1970-01-02 16:00:00	1.6592231594829374	974.4998615035178	0.019888094842391003	0.8474322752202094	0.047864815820070815	0.878474922146871	Telmatochromis 'shell' temporalis	f	d
33	FISH20210707_c1_r0_Telmatochromis-'shell'-temporalis_su	1970-01-02 16:30:00	1.1705255121422236	1004.5002215820962	0.012242410813206293	0.922058497673388	0.020677948626844318	0.8917270644366855	Telmatochromis 'shell' temporalis	f	d
34	FISH20210707_c1_r0_Telmatochromis-'shell'-temporalis_su	1970-01-02 17:00:00	1.1667159068886612	1034.5005816852251	0.011412110132402637	0.9391723450224364	0.035565811987462476	0.9758044502766372	Telmatochromis 'shell' temporalis	f	d
35	FISH20210707_c1_r0_Telmatochromis-'shell'-temporalis_su	1970-01-02 17:30:00	0.18315922961657685	1064.5000276992964	0.002271342307905379	0.9684228020608276	0.018951472345330622	0.7704158396713963	Telmatochromis 'shell' temporalis	f	d
36	FISH20210707_c1_r0_Telmatochromis-'shell'-temporalis_su	1970-01-02 18:00:00	0.9658927158907168	1094.4994737133677	0.002382139493656861	0.9676472217605673	0.020697094882020452	0.6202928840196418	Telmatochromis 'shell' temporalis	f	d
37	FISH20210707_c1_r0_Telmatochromis-'shell'-temporalis_su	1970-01-02 18:30:00	1.1779545512300829	1124.4997784179038	0.0	1.0	0.023180594430060184	0.969023118096239	Telmatochromis 'shell' temporalis	f	d
38	FISH20210707_c1_r0_Telmatochromis-'shell'-temporalis_su	1970-01-02 19:00:00	6.265485447943583	1154.5001384964821	0.11312392665226303	0.5296659464849592	0.039457098497910216	0.6214230445431357	Telmatochromis 'shell' temporalis	f	n
39	FISH20210707_c1_r0_Telmatochromis-'shell'-temporalis_su	1970-01-02 19:30:00	22.877142305515342	1184.4996399091463	0.40463132236441196	0.09450999944601407	0.1556799722159506	0.5872923460940488	Telmatochromis 'shell' temporalis	f	n
40	FISH20210707_c1_r0_Telmatochromis-'shell'-temporalis_su	1970-01-02 20:00:00	9.127817312245018	1214.499944604476	0.20584976733879903	0.22052958120983823	0.07767958977809297	0.7336072384696076	Telmatochromis 'shell' temporalis	f	n
41	FISH20210707_c1_r0_Telmatochromis-'shell'-temporalis_su	1970-01-02 20:30:00	6.8273825238591535	1244.500249293668	0.1311838679297546	0.5201373885103319	0.06613104775591495	0.8816188842682392	Telmatochromis 'shell' temporalis	f	n
42	FISH20210707_c1_r0_Telmatochromis-'shell'-temporalis_su	1970-01-02 21:00:00	4.11794883983975	1274.499750706332	0.10392776023489003	0.5484460694698354	0.051033523572743135	0.8596051499116939	Telmatochromis 'shell' temporalis	f	n
43	FISH20210707_c1_r0_Telmatochromis-'shell'-temporalis_su	1970-01-02 21:30:00	3.9401159129619896	1304.500055395524	0.07284511411477952	0.5545645911810325	0.042492211671785254	0.9231809381277734	Telmatochromis 'shell' temporalis	f	n
44	FISH20210707_c1_r0_Telmatochromis-'shell'-temporalis_su	1970-01-02 22:00:00	2.659628816225261	1334.5003600908537	0.05927649437704283	0.6853913910586671	0.049306531891817676	0.9342661656776114	Telmatochromis 'shell' temporalis	f	n
45	FISH20210707_c1_r0_Telmatochromis-'shell'-temporalis_su	1970-01-02 22:30:00	3.952714107229105	1364.4998615035179	0.07611766661126808	0.5670045980832087	0.04910687124059919	0.8485928058523174	Telmatochromis 'shell' temporalis	f	n
46	FISH20210707_c1_r0_Telmatochromis-'shell'-temporalis_su	1970-01-02 23:00:00	2.796695954999306	1394.5002215820962	0.06370485264790605	0.6876246399290937	0.03850420628420084	0.7717747534058994	Telmatochromis 'shell' temporalis	f	n
47	FISH20210707_c1_r0_Telmatochromis-'shell'-temporalis_su	1970-01-02 23:30:00	1.7420547762802243	1424.5005262866323	0.019611101878012297	0.8504791978283751	0.021775490384986572	0.9405455047154805	Telmatochromis 'shell' temporalis	f	n
48	FISH20210707_c1_r0_Telmatochromis-'shell'-temporalis_su	1970-01-03 00:00:00	1.1111360058381217	14.499972300703561	0.019611101878012297	0.8408398426679963	0.019484336400966362	0.9422656667388167	Telmatochromis 'shell' temporalis	f	n
49	FISH20210707_c1_r0_Telmatochromis-'shell'-temporalis_su	1970-01-03 00:30:00	1.2940902005053663	44.49947371336768	0.023655199157941387	0.8566838402304582	0.02262663718142524	0.8806183747756132	Telmatochromis 'shell' temporalis	f	n
50	FISH20210707_c1_r0_Telmatochromis-'shell'-temporalis_su	1970-01-03 01:00:00	2.6614373962120106	74.49977841790383	0.05461998670507423	0.6099047196986483	0.03180856499542687	0.6292832933129308	Telmatochromis 'shell' temporalis	f	n
51	FISH20210707_c1_r0_Telmatochromis-'shell'-temporalis_su	1970-01-03 01:30:00	2.4492850510350146	104.5001384964822	0.04830757298764611	0.6889369010027145	0.02983363316056147	0.8152924069415538	Telmatochromis 'shell' temporalis	f	n
52	FISH20210707_c1_r0_Telmatochromis-'shell'-temporalis_su	1970-01-03 02:00:00	2.9297005135284526	134.49958451055343	0.05490000553985929	0.7430613262423135	0.031178579168894875	0.9036950520883281	Telmatochromis 'shell' temporalis	f	n
53	FISH20210707_c1_r0_Telmatochromis-'shell'-temporalis_su	1970-01-03 02:30:00	2.660616574627424	164.49994460447596	0.04725238200753379	0.7200310214934633	0.02988666985961611	0.7823743702166311	Telmatochromis 'shell' temporalis	f	n
54	FISH20210707_c1_r0_Telmatochromis-'shell'-temporalis_su	1970-01-03 03:00:00	1.7962259394337854	194.50024929366793	0.021162262478533044	0.8395102764389785	0.02331426674688865	0.9112001054290889	Telmatochromis 'shell' temporalis	f	n
55	FISH20210707_c1_r0_Telmatochromis-'shell'-temporalis_su	1970-01-03 03:30:00	1.61409801725643	224.4996953077392	0.03407013461858069	0.7862722286853914	0.029119245917804522	0.5698362069864714	Telmatochromis 'shell' temporalis	f	n
56	FISH20210707_c1_r0_Telmatochromis-'shell'-temporalis_su	1970-01-03 04:00:00	1.5797235005111196	254.50005539552404	0.023155329049412806	0.8173609572346554	0.020776106984604588	0.8158364451694503	Telmatochromis 'shell' temporalis	f	n
57	FISH20210707_c1_r0_Telmatochromis-'shell'-temporalis_su	1970-01-03 04:30:00	0.7840686776516431	284.5003600908537	0.0016065591933964877	1.0	0.01952830029063052	0.9487378066057713	Telmatochromis 'shell' temporalis	f	n
58	FISH20210707_c1_r0_Telmatochromis-'shell'-temporalis_su	1970-01-03 05:00:00	1.5273276266241	314.4998615035178	0.017118165198603954	0.8531937288792865	0.021216672759984494	0.9433004187610946	Telmatochromis 'shell' temporalis	f	n
59	FISH20210707_c1_r0_Telmatochromis-'shell'-temporalis_su	1970-01-03 05:30:00	2.147941769466083	344.5002215820962	0.027088411256370484	0.8885996011522269	0.02385866538004399	0.9514186000266008	Telmatochromis 'shell' temporalis	f	n
60	FISH20210707_c1_r0_Telmatochromis-'shell'-temporalis_su	1970-01-03 06:00:00	1.0931328692669346	374.5005262866323	0.006647831145088915	0.9334108913633594	0.01988668241367455	0.875180783318013	Telmatochromis 'shell' temporalis	f	n
61	FISH20210707_c1_r0_Telmatochromis-'shell'-temporalis_su	1970-01-03 06:30:00	1.364823820736166	404.4999723007036	0.007201817073846324	0.9644341033737743	0.01814107746025611	0.974027028156386	Telmatochromis 'shell' temporalis	f	n
62	FISH20210707_c1_r0_Telmatochromis-'shell'-temporalis_su	1970-01-03 07:00:00	5.497440501952842	434.4994737133677	0.07689324691152845	0.748711982715639	0.0352888644277093	0.9175206337057135	Telmatochromis 'shell' temporalis	f	d
63	FISH20210707_c1_r0_Telmatochromis-'shell'-temporalis_su	1970-01-03 07:30:00	0.5653065638348788	464.4997784179038	0.0035453135386660757	0.9676490139596721	0.022462963462803708	0.9764544049429861	Telmatochromis 'shell' temporalis	f	d
64	FISH20210707_c1_r0_Telmatochromis-'shell'-temporalis_su	1970-01-03 08:00:00	0.056231233687174996	494.5001384964822	0.0	1.0	0.015525033492446648	0.9738314302557597	Telmatochromis 'shell' temporalis	f	d
65	FISH20210707_c1_r0_Telmatochromis-'shell'-temporalis_su	1970-01-03 08:30:00	0.0016172945296256973	524.4996399091463	0.0	1.0	0.02368933671369351	0.9733606557380167	Telmatochromis 'shell' temporalis	f	d
66	FISH20210707_c1_r0_Telmatochromis-'shell'-temporalis_su	1970-01-03 09:00:00	0.033966300746406	554.499944604476	0.0008309328606248615	1.0	0.018168074923380385	0.9583761459180706	Telmatochromis 'shell' temporalis	f	d
67	FISH20210707_c1_r0_Telmatochromis-'shell'-temporalis_su	1970-01-03 09:30:00	0.0014385197205148742	584.5002492936679	0.0	1.0	0.020063722337785694	0.9695055428059174	Telmatochromis 'shell' temporalis	f	d
68	FISH20210707_c1_r0_Telmatochromis-'shell'-temporalis_su	1970-01-03 10:00:00	0.22923751807538434	614.4997507063321	0.0	1.0	0.022091581756847483	0.9801687726327947	Telmatochromis 'shell' temporalis	f	d
69	FISH20210707_c1_r0_Telmatochromis-'shell'-temporalis_su	1970-01-03 10:30:00	0.6945555837316933	644.500055395524	0.0	1.0	0.022969496019063205	0.9820812192706481	Telmatochromis 'shell' temporalis	f	d
70	FISH20210707_c1_r0_Telmatochromis-'shell'-temporalis_su	1970-01-03 11:00:00	0.00034016370966380633	674.5003600908537	0.0	1.0	0.022163168063342294	0.9801114616914738	Telmatochromis 'shell' temporalis	f	d
71	FISH20210707_c1_r0_Telmatochromis-'shell'-temporalis_su	1970-01-03 11:30:00	0.0956340907405008	704.4998615035178	0.0006093845216331506	1.0	0.022354323183796137	0.9790239985668054	Telmatochromis 'shell' temporalis	f	d
72	FISH20210707_c1_r0_Telmatochromis-'shell'-temporalis_su	1970-01-03 12:00:00	0.00047531146798088757	734.5001661865721	0.0	1.0	0.02284473496621728	0.9842365280138853	Telmatochromis 'shell' temporalis	f	d
73	FISH20210707_c1_r0_Telmatochromis-'shell'-temporalis_su	1970-01-03 12:30:00	0.1371426018712088	764.5005262866323	0.0033793141654201984	0.9647664949310287	0.023076832269423374	0.977076695703869	Telmatochromis 'shell' temporalis	f	d
74	FISH20210707_c1_r0_Telmatochromis-'shell'-temporalis_su	1970-01-03 13:00:00	0.016968894074941763	794.4999723007036	0.0	1.0	0.02321046899460974	0.9851861668105966	Telmatochromis 'shell' temporalis	f	d
75	FISH20210707_c1_r0_Telmatochromis-'shell'-temporalis_su	1970-01-03 13:30:00	0.24710522047442465	824.4994183147749	0.0033793141654201984	0.966650047088804	0.02285308183517674	0.979483852710644	Telmatochromis 'shell' temporalis	f	d
76	FISH20210707_c1_r0_Telmatochromis-'shell'-temporalis_su	1970-01-03 14:00:00	0.0023047105242442966	854.4997784179038	0.0	1.0	0.021917928889906495	0.97164498227779	Telmatochromis 'shell' temporalis	f	d
77	FISH20210707_c1_r0_Telmatochromis-'shell'-temporalis_su	1970-01-03 14:30:00	0.23379962302062027	884.5000830978893	0.0	1.0	0.022196107674571676	0.9611917228665137	Telmatochromis 'shell' temporalis	f	d
78	FISH20210707_c1_r0_Telmatochromis-'shell'-temporalis_su	1970-01-03 15:00:00	0.19834116752897363	914.4995845105534	0.0034901113511716804	0.9683674034679519	0.026779818469505133	0.9704618475119519	Telmatochromis 'shell' temporalis	f	d
79	FISH20210707_c1_r0_Telmatochromis-'shell'-temporalis_su	1970-01-03 15:30:00	0.22475234496047314	944.4998892089519	0.0035453135386660757	0.9664857079547973	0.023642746889838948	0.9742313179155908	Telmatochromis 'shell' temporalis	f	d
80	FISH20210707_c1_r0_Telmatochromis-'shell'-temporalis_su	1970-01-03 16:00:00	2.715844450092785	974.5001938950751	0.0010525732646390782	1.0	0.023294166685103364	0.9733019660947387	Telmatochromis 'shell' temporalis	f	d
81	FISH20210707_c1_r0_Telmatochromis-'shell'-temporalis_su	1970-01-03 16:30:00	1.5012547572059116	1004.4996399091463	0.0	1.0	0.0217530107879648	0.9649512515087768	Telmatochromis 'shell' temporalis	f	d
82	FISH20210707_c1_r0_Telmatochromis-'shell'-temporalis_su	1970-01-03 17:00:00	0.3918143592011776	1034.5	0.0	1.0	0.021732072093900524	0.9605692276048422	Telmatochromis 'shell' temporalis	f	d
83	FISH20210707_c1_r0_Telmatochromis-'shell'-temporalis_su	1970-01-03 17:30:00	0.06271780777417114	1064.5003600908537	0.0005539859287574095	1.0	0.021290322681894642	0.9758457026584902	Telmatochromis 'shell' temporalis	f	d
84	FISH20210707_c1_r0_Telmatochromis-'shell'-temporalis_su	1970-01-03 18:00:00	0.09970913130951942	1094.499806104925	0.0021605451221538975	1.0	0.022095441405591814	0.9263734263708026	Telmatochromis 'shell' temporalis	f	d
85	FISH20210707_c1_r0_Telmatochromis-'shell'-temporalis_su	1970-01-03 18:30:00	0.0008618919283202366	1124.500110791048	0.0	1.0	0.018129398084365637	0.9225404171963371	Telmatochromis 'shell' temporalis	f	d
86	FISH20210707_c1_r0_Telmatochromis-'shell'-temporalis_su	1970-01-03 19:00:00	34.58248364217538	1154.5004154894466	0.535704393108415	0.39277602348900337	0.13505699109337252	0.718816249070707	Telmatochromis 'shell' temporalis	f	n
87	FISH20210707_c1_r0_Telmatochromis-'shell'-temporalis_su	1970-01-03 19:30:00	51.67776664055882	1184.4999169021107	0.7783502299041605	0.0	0.32845566770762646	0.5514957733598124	Telmatochromis 'shell' temporalis	f	n
88	FISH20210707_c1_r0_Telmatochromis-'shell'-temporalis_su	1970-01-03 20:00:00	18.728103997147983	1214.5002215820962	0.40139596720584975	0.10497451805894084	0.22434235638188257	0.5246234951545645	Telmatochromis 'shell' temporalis	f	n
89	FISH20210707_c1_r0_Telmatochromis-'shell'-temporalis_su	1970-01-03 20:30:00	6.529606843449334	1244.5005816852251	0.16796853359924657	0.3541078056617362	0.05841057729311101	0.6313785009475251	Telmatochromis 'shell' temporalis	f	n
90	FISH20210707_c1_r0_Telmatochromis-'shell'-temporalis_su	1970-01-03 21:00:00	4.047494168348338	1274.5000276992964	0.09800011079718575	0.5743726109356823	0.04496739046714354	0.5962367361414772	Telmatochromis 'shell' temporalis	f	n
91	FISH20210707_c1_r0_Telmatochromis-'shell'-temporalis_su	1970-01-03 21:30:00	3.953976483909918	1304.4994737133677	0.09966206858345798	0.6365852307351393	0.046149565302065584	0.57025287892618	Telmatochromis 'shell' temporalis	f	n
92	FISH20210707_c1_r0_Telmatochromis-'shell'-temporalis_su	1970-01-03 22:00:00	4.159575391202584	1334.4998338134278	0.1002105029913583	0.4898626191003767	0.0676163180462691	0.253675345450103	Telmatochromis 'shell' temporalis	f	n
93	FISH20210707_c1_r0_Telmatochromis-'shell'-temporalis_su	1970-01-03 22:30:00	3.2049392140710666	1364.5001384964821	0.06082765497756357	0.5995235721012686	0.037391797720722236	0.2593016918283104	Telmatochromis 'shell' temporalis	f	n
94	FISH20210707_c1_r0_Telmatochromis-'shell'-temporalis_su	1970-01-03 23:00:00	2.8242332769137444	1394.4996399091463	0.05157608996731483	0.6851697966871642	0.031865074882754835	0.3510785286944578	Telmatochromis 'shell' temporalis	f	n
95	FISH20210707_c1_r0_Telmatochromis-'shell'-temporalis_su	1970-01-03 23:30:00	4.2121475449042105	1424.499944604476	0.08846665189452692	0.46859073786838024	0.038429153989507754	0.30288717384751845	Telmatochromis 'shell' temporalis	f	n
96	FISH20210707_c1_r0_Telmatochromis-'shell'-temporalis_su	1970-01-04 00:00:00	4.503007981984668	14.500249293667942	0.09661514597529222	0.4429671486344247	0.045080291079579664	0.2917377880159347	Telmatochromis 'shell' temporalis	f	n
97	FISH20210707_c1_r0_Telmatochromis-'shell'-temporalis_su	1970-01-04 00:30:00	6.511827137942107	44.49975070633206	0.14519971192731704	0.3052462467453327	0.05716067616414785	0.3739162650268675	Telmatochromis 'shell' temporalis	f	n
98	FISH20210707_c1_r0_Telmatochromis-'shell'-temporalis_su	1970-01-04 01:00:00	4.554577852631862	74.50005539552404	0.09821626412585863	0.3913139818302681	0.04271913962947581	0.46122588543047444	Telmatochromis 'shell' temporalis	f	n
99	FISH20210707_c1_r0_Telmatochromis-'shell'-temporalis_su	1970-01-04 01:30:00	3.8873812094199636	104.50036009085369	0.09390061492438093	0.6873303418093181	0.06011719301876925	0.5075485412359091	Telmatochromis 'shell' temporalis	f	n
100	FISH20210707_c1_r0_Telmatochromis-'shell'-temporalis_su	1970-01-04 02:00:00	12.09574464760841	134.49986150351782	0.2767159714143261	0.4960390006093845	0.20036631338684951	0.6799908229052705	Telmatochromis 'shell' temporalis	f	n
101	FISH20210707_c1_r0_Telmatochromis-'shell'-temporalis_su	1970-01-04 02:30:00	12.013630632746588	164.50022158209617	0.3012962552625748	0.3291048083314868	0.344932863135783	0.7288685373402314	Telmatochromis 'shell' temporalis	f	n
102	FISH20210707_c1_r0_Telmatochromis-'shell'-temporalis_su	1970-01-04 03:00:00	10.657717805161935	194.50052628663232	0.24668993407567447	0.1601573320037671	0.4405028921046444	0.6371920042575544	Telmatochromis 'shell' temporalis	f	n
103	FISH20210707_c1_r0_Telmatochromis-'shell'-temporalis_su	1970-01-04 03:30:00	5.14279710554863	224.49997230070358	0.1179436042324525	0.6419034956512104	0.10615712202269907	0.8004456975727012	Telmatochromis 'shell' temporalis	f	n
104	FISH20210707_c1_r0_Telmatochromis-'shell'-temporalis_su	1970-01-04 04:00:00	3.6146265834182736	254.49947371336768	0.08132513434158772	0.7108193451886322	0.058030810719956666	0.8253337424655962	Telmatochromis 'shell' temporalis	f	n
105	FISH20210707_c1_r0_Telmatochromis-'shell'-temporalis_su	1970-01-04 04:30:00	1.744318830044147	284.4997784179038	0.0268114336361622	0.8695989364059384	0.07930982808194977	0.9361018018731652	Telmatochromis 'shell' temporalis	f	n
106	FISH20210707_c1_r0_Telmatochromis-'shell'-temporalis_su	1970-01-04 05:00:00	3.572538126043411	314.5001384964822	0.07284914963159936	0.6903218658246081	0.12452117350906033	0.9005312121189205	Telmatochromis 'shell' temporalis	f	n
107	FISH20210707_c1_r0_Telmatochromis-'shell'-temporalis_su	1970-01-04 05:30:00	1.3973559653623449	344.4996399091463	0.01562240319095895	0.9453769874245194	0.03180032244178066	0.7400891196436534	Telmatochromis 'shell' temporalis	f	n
108	FISH20210707_c1_r0_Telmatochromis-'shell'-temporalis_su	1970-01-04 06:00:00	1.37512439652907	374.49994460447596	0.023266120097496124	0.900565034345225	0.04079545447411169	0.6424383520466869	Telmatochromis 'shell' temporalis	f	n
109	FISH20210707_c1_r0_Telmatochromis-'shell'-temporalis_su	1970-01-04 06:30:00	1.3739717275170598	404.50030469226084	0.026480527394604176	0.8724724392000444	0.058909316412586794	0.6633939410810599	Telmatochromis 'shell' temporalis	f	n
110	FISH20210707_c1_r0_Telmatochromis-'shell'-temporalis_su	1970-01-04 07:00:00	4.444241664553539	434.49975070633207	0.07401252008198991	0.727549720237106	0.03518285380592272	0.7957159942479629	Telmatochromis 'shell' temporalis	f	d
111	FISH20210707_c1_r0_Telmatochromis-'shell'-temporalis_su	1970-01-04 07:30:00	0.27926218016541	464.50005539552404	0.0	1.0	0.01841367619762057	0.9601938888747253	Telmatochromis 'shell' temporalis	f	d
112	FISH20210707_c1_r0_Telmatochromis-'shell'-temporalis_su	1970-01-04 08:00:00	1.1739699643016481	494.5004154894466	0.0	1.0	0.0187098154222418	0.9601729525906874	Telmatochromis 'shell' temporalis	f	d
113	FISH20210707_c1_r0_Telmatochromis-'shell'-temporalis_su	1970-01-04 08:30:00	1.0819581954112985	524.4998615035178	0.0019943493435266744	0.9685889978394548	0.017546484205985025	0.9673020022503835	Telmatochromis 'shell' temporalis	f	d
114	FISH20210707_c1_r0_Telmatochromis-'shell'-temporalis_su	1970-01-04 09:00:00	1.5946763064364597	554.5002215820962	0.0	1.0	0.017752931568791926	0.9855383627624352	Telmatochromis 'shell' temporalis	f	d
115	FISH20210707_c1_r0_Telmatochromis-'shell'-temporalis_su	1970-01-04 09:30:00	1.557892522486943	584.5005816852251	0.0	1.0	0.01817850682116808	0.9809073517564767	Telmatochromis 'shell' temporalis	f	d
116	FISH20210707_c1_r0_Telmatochromis-'shell'-temporalis_su	1970-01-04 10:00:00	0.2612270640587069	614.5000276992964	0.0	1.0	0.021792166450643753	0.9703872951954645	Telmatochromis 'shell' temporalis	f	d
117	FISH20210707_c1_r0_Telmatochromis-'shell'-temporalis_su	1970-01-04 10:30:00	0.3202433718723785	644.4994737133677	0.004431887430059276	0.969419976732591	0.024227704522073158	0.9603728669941178	Telmatochromis 'shell' temporalis	f	d
118	FISH20210707_c1_r0_Telmatochromis-'shell'-temporalis_su	1970-01-04 11:00:00	0.3088911909990318	674.4997784179038	0.004874806115665854	0.9766230888544206	0.02295542858772024	0.9621333588180727	Telmatochromis 'shell' temporalis	f	d
119	FISH20210707_c1_r0_Telmatochromis-'shell'-temporalis_su	1970-01-04 11:30:00	0.006080563848975629	704.5001384964822	0.0	0.9856517644451831	0.022592513174535228	0.9677363138428225	Telmatochromis 'shell' temporalis	f	d
120	FISH20210707_c1_r0_Telmatochromis-'shell'-temporalis_su	1970-01-04 12:00:00	0.0006522284262345236	734.4996399091463	0.0	1.0	0.023089692151899745	0.9655846119609942	Telmatochromis 'shell' temporalis	f	d
121	FISH20210707_c1_r0_Telmatochromis-'shell'-temporalis_su	1970-01-04 12:30:00	0.0006522284262351132	764.499944604476	0.0	1.0	0.022199727067185065	0.960434486142891	Telmatochromis 'shell' temporalis	f	d
122	FISH20210707_c1_r0_Telmatochromis-'shell'-temporalis_su	1970-01-04 13:00:00	0.28942924364373096	794.5002492936679	0.00033239155725444574	1.0	0.02055623132114426	0.9517942493053325	Telmatochromis 'shell' temporalis	f	d
123	FISH20210707_c1_r0_Telmatochromis-'shell'-temporalis_su	1970-01-04 13:30:00	0.2635629234665416	824.4996953077392	0.006093845216331505	0.9359592266356435	0.025449279435331026	0.9731146019383027	Telmatochromis 'shell' temporalis	f	d
124	FISH20210707_c1_r0_Telmatochromis-'shell'-temporalis_su	1970-01-04 14:00:00	0.8271906086274297	854.500055395524	0.0037668956348327056	0.9662641258586306	0.022500055723534352	0.9811165921805808	Telmatochromis 'shell' temporalis	f	d
125	FISH20210707_c1_r0_Telmatochromis-'shell'-temporalis_su	1970-01-04 14:30:00	0.33797107966678397	884.5003600908537	0.0033239155725444574	0.9667054456816797	0.022732490866687195	0.9770153168026836	Telmatochromis 'shell' temporalis	f	d
126	FISH20210707_c1_r0_Telmatochromis-'shell'-temporalis_su	1970-01-04 15:00:00	0.5041452924158532	914.4998615035178	0.0	1.0	0.021857760747141155	0.9773368819973292	Telmatochromis 'shell' temporalis	f	d
127	FISH20210707_c1_r0_Telmatochromis-'shell'-temporalis_su	1970-01-04 15:30:00	0.030340386157313624	944.5001661865721	0.0006647462884998893	1.0	0.02265558317117694	0.9580021457488878	Telmatochromis 'shell' temporalis	f	d
128	FISH20210707_c1_r0_Telmatochromis-'shell'-temporalis_su	1970-01-04 16:00:00	0.036919887003166216	974.5004708880394	0.00033239155725444574	1.0	0.020252426143724647	0.9518162826214979	Telmatochromis 'shell' temporalis	f	d
129	FISH20210707_c1_r0_Telmatochromis-'shell'-temporalis_su	1970-01-04 16:30:00	0.001068918618311144	1004.4999169021107	0.0	1.0	0.01841037942377285	0.9478331203846071	Telmatochromis 'shell' temporalis	f	d
130	FISH20210707_c1_r0_Telmatochromis-'shell'-temporalis_su	1970-01-04 17:00:00	0.0010689186183111459	1034.5002215820962	0.0	1.0	0.022125777914160937	0.9546742155185483	Telmatochromis 'shell' temporalis	f	d
131	FISH20210707_c1_r0_Telmatochromis-'shell'-temporalis_su	1970-01-04 17:30:00	0.0010689186183111482	1064.5005816852251	0.0	1.0	0.02584117640454906	0.9615153106524892	Telmatochromis 'shell' temporalis	f	d
132	FISH20210707_c1_r0_Telmatochromis-'shell'-temporalis_su	1970-01-04 18:00:00	0.07490544327039604	1094.5000276992964	0.0015511606005207468	1.0	0.029189573483073068	0.9680310601461454	Telmatochromis 'shell' temporalis	f	d
133	FISH20210707_c1_r0_Telmatochromis-'shell'-temporalis_su	1970-01-04 18:30:00	0.09390934616938089	1124.4995291119606	0.001329566229017783	1.0	0.01922280850232186	0.963902848788729	Telmatochromis 'shell' temporalis	f	d
134	FISH20210707_c1_r0_Telmatochromis-'shell'-temporalis_su	1970-01-04 19:00:00	26.834263492191024	1154.4998338134278	0.5098604032794151	0.31497894970086415	0.10259193943926909	0.6781920513511808	Telmatochromis 'shell' temporalis	f	n
135	FISH20210707_c1_r0_Telmatochromis-'shell'-temporalis_su	1970-01-04 19:30:00	22.72610181596891	1184.5001384964821	0.47149742396543126	0.15162594870090298	0.17404869547647897	0.4733734647702826	Telmatochromis 'shell' temporalis	f	n
136	FISH20210707_c1_r0_Telmatochromis-'shell'-temporalis_su	1970-01-04 20:00:00	7.000843203836412	1214.4996399091463	0.15683341643122264	0.3045814636308238	0.06928995482267529	0.4282405086519051	Telmatochromis 'shell' temporalis	f	n
137	FISH20210707_c1_r0_Telmatochromis-'shell'-temporalis_su	1970-01-04 20:30:00	2.1978915555372844	1244.499944604476	0.03379126966541104	0.7683913139818302	0.027437928766061832	0.2517819650336518	Telmatochromis 'shell' temporalis	f	n
138	FISH20210707_c1_r0_Telmatochromis-'shell'-temporalis_su	1970-01-04 21:00:00	1.5610992069481682	1274.500249293668	0.020054290621018225	0.8589551825383636	0.02427550469800291	0.2364735462311574	Telmatochromis 'shell' temporalis	f	n
139	FISH20210707_c1_r0_Telmatochromis-'shell'-temporalis_su	1970-01-04 21:30:00	1.5242189925505956	1304.499695307739	0.018392332834746	0.8343028087086588	0.02159609956834109	0.22774713633394822	Telmatochromis 'shell' temporalis	f	n
140	FISH20210707_c1_r0_Telmatochromis-'shell'-temporalis_su	1970-01-04 22:00:00	2.4740662554813806	1334.500055395524	0.03478838909816087	0.8046753822291158	0.0257300831905763	0.35285842039205967	Telmatochromis 'shell' temporalis	f	n
141	FISH20210707_c1_r0_Telmatochromis-'shell'-temporalis_su	1970-01-04 22:30:00	2.944635271746546	1364.5003600908537	0.058279319705279484	0.6787435599135782	0.0356266702950342	0.5202365497211366	Telmatochromis 'shell' temporalis	f	n
142	FISH20210707_c1_r0_Telmatochromis-'shell'-temporalis_su	1970-01-04 23:00:00	2.3544395091429013	1394.4998615035179	0.0373386515982494	0.6867209572876849	0.025256108636481544	0.493186767728199	Telmatochromis 'shell' temporalis	f	n
143	FISH20210707_c1_r0_Telmatochromis-'shell'-temporalis_su	1970-01-04 23:30:00	2.640566576332223	1424.5001661865722	0.04104808331486816	0.7454575670285841	0.025994741976122462	0.5849753149372761	Telmatochromis 'shell' temporalis	f	n
144	FISH20210707_c1_r0_Telmatochromis-'shell'-temporalis_su	1970-01-05 00:00:00	2.4226845879210193	14.50052628663232	0.04470666445072295	0.7771868594537699	0.028637070635397974	0.671460255419324	Telmatochromis 'shell' temporalis	f	n
145	FISH20210707_c1_r0_Telmatochromis-'shell'-temporalis_su	1970-01-05 00:30:00	2.7033699143509002	44.49997230070356	0.04132735028530275	0.7507617306520414	0.028393421380403704	0.5419719299161143	Telmatochromis 'shell' temporalis	f	n
146	FISH20210707_c1_r0_Telmatochromis-'shell'-temporalis_su	1970-01-05 01:00:00	1.1706778620660037	74.4994183147748	0.022768821671929534	0.8977341975513822	0.03524174953837322	0.21971811695002505	Telmatochromis 'shell' temporalis	f	n
147	FISH20210707_c1_r0_Telmatochromis-'shell'-temporalis_su	1970-01-05 01:30:00	2.423365447607277	104.49977841790383	0.03938621759361843	0.751772656769333	0.026563791746137353	0.5169073318306276	Telmatochromis 'shell' temporalis	f	n
148	FISH20210707_c1_r0_Telmatochromis-'shell'-temporalis_su	1970-01-05 02:00:00	0.9265559700293315	134.50013849648218	0.01800454268461581	0.8312004875076173	0.030245444373413862	0.24028974562367653	Telmatochromis 'shell' temporalis	f	n
149	FISH20210707_c1_r0_Telmatochromis-'shell'-temporalis_su	1970-01-05 02:30:00	3.257346072952482	164.49958451055343	0.05096670544568168	0.7971303528890367	0.0345376817443002	0.765181938528245	Telmatochromis 'shell' temporalis	f	n
150	FISH20210707_c1_r0_Telmatochromis-'shell'-temporalis_su	1970-01-05 03:00:00	1.0306927094725444	194.4998892089519	0.013904276534456016	0.892144914690893	0.023419326903927663	0.5057735648793527	Telmatochromis 'shell' temporalis	f	n
151	FISH20210707_c1_r0_Telmatochromis-'shell'-temporalis_su	1970-01-05 03:30:00	1.2815364435501941	224.50024929366793	0.009583956567503186	0.9308071574981995	0.020450129673650907	0.6728554532511137	Telmatochromis 'shell' temporalis	f	n
152	FISH20210707_c1_r0_Telmatochromis-'shell'-temporalis_su	1970-01-05 04:00:00	1.7204679111848802	254.4996953077392	0.025372555537089357	0.7507063320591657	0.021157970959413942	0.4247118515312818	Telmatochromis 'shell' temporalis	f	n
153	FISH20210707_c1_r0_Telmatochromis-'shell'-temporalis_su	1970-01-05 04:30:00	1.815100391970574	284.50005539552404	0.014790604919122536	0.9241081320629293	0.022750738964019905	0.3978872101393506	Telmatochromis 'shell' temporalis	f	n
154	FISH20210707_c1_r0_Telmatochromis-'shell'-temporalis_su	1970-01-05 05:00:00	0.8524464307283699	314.5003600908537	0.007423411445349288	0.9444352113456318	0.021730647333340628	0.2546082434014362	Telmatochromis 'shell' temporalis	f	n
155	FISH20210707_c1_r0_Telmatochromis-'shell'-temporalis_su	1970-01-05 05:30:00	1.6026532180001851	344.4998615035178	0.019500304692260818	0.8721400476427899	0.01931124320597582	0.5016751673263474	Telmatochromis 'shell' temporalis	f	n
156	FISH20210707_c1_r0_Telmatochromis-'shell'-temporalis_su	1970-01-05 06:00:00	1.475612418085027	374.50016618657213	0.011189895856414802	0.9020607134943497	0.020765192710161324	0.33285645188041807	Telmatochromis 'shell' temporalis	f	n
157	FISH20210707_c1_r0_Telmatochromis-'shell'-temporalis_su	1970-01-05 06:30:00	1.808894381048523	404.5005262866323	0.022879618857681014	0.7823389285912138	0.022060057096644655	0.43585501370885177	Telmatochromis 'shell' temporalis	f	n
158	FISH20210707_c1_r0_Telmatochromis-'shell'-temporalis_su	1970-01-05 07:00:00	3.811624919412885	434.4999723007036	0.06592432552213173	0.7226746440640408	0.028897702967169956	0.8686933583445938	Telmatochromis 'shell' temporalis	f	d
159	FISH20210707_c1_r0_Telmatochromis-'shell'-temporalis_su	1970-01-05 07:30:00	0.47884431516571135	464.4994183147748	0.003600908536923162	0.9664284527173009	0.018451027094614613	0.9730527281083049	Telmatochromis 'shell' temporalis	f	d
160	FISH20210707_c1_r0_Telmatochromis-'shell'-temporalis_su	1970-01-05 08:00:00	0.12495953678090173	494.4997784179038	0.0026035896299578996	0.9674274318635054	0.017343672706813137	0.9444393803247172	Telmatochromis 'shell' temporalis	f	d
161	FISH20210707_c1_r0_Telmatochromis-'shell'-temporalis_su	1970-01-05 08:30:00	0.0016480990522724562	524.5001384964822	0.0	1.0	0.01941119810170374	0.9441118610058716	Telmatochromis 'shell' temporalis	f	d
162	FISH20210707_c1_r0_Telmatochromis-'shell'-temporalis_su	1970-01-05 09:00:00	0.0016480990522744724	554.4995845105534	0.0	1.0	0.022474175933711663	0.9567726475948505	Telmatochromis 'shell' temporalis	f	d
163	FISH20210707_c1_r0_Telmatochromis-'shell'-temporalis_su	1970-01-05 09:30:00	0.03197856621891067	584.4998892089519	0.0006093507644582318	1.0	0.022200989002883538	0.9603155391789095	Telmatochromis 'shell' temporalis	f	d
164	FISH20210707_c1_r0_Telmatochromis-'shell'-temporalis_su	1970-01-05 10:00:00	0.001463867888763754	614.5002492936679	0.0	1.0	0.02154468897126012	0.9651101197353416	Telmatochromis 'shell' temporalis	f	d
165	FISH20210707_c1_r0_Telmatochromis-'shell'-temporalis_su	1970-01-05 10:30:00	0.31825797141867074	644.4996953077392	0.005152069137443909	0.9672594316104371	0.019576577432999658	0.9512281578067936	Telmatochromis 'shell' temporalis	f	d
166	FISH20210707_c1_r0_Telmatochromis-'shell'-temporalis_su	1970-01-05 11:00:00	0.0014405270647909689	673.456822519084	0.0	1.0	0.01984716944214731	0.9642509371264387	Telmatochromis 'shell' temporalis	f	d
167	FISH20210707_c1_r0_Telmatochromis-'shell'-temporalis_su	1970-01-05 11:30:00	0.12472394666805046	704.4997507063321	0.0030469226081657527	0.9669824386460584	0.021476224312977524	0.9744463180170695	Telmatochromis 'shell' temporalis	f	d
168	FISH20210707_c1_r0_Telmatochromis-'shell'-temporalis_su	1970-01-05 12:00:00	0.0011079374271902348	734.500055395524	0.0	1.0	0.021246458923504442	0.969190608739441	Telmatochromis 'shell' temporalis	f	d
169	FISH20210707_c1_r0_Telmatochromis-'shell'-temporalis_su	1970-01-05 12:30:00	0.02871600956228045	764.5004154894466	0.00044318874300592763	1.0	0.01989639634980972	0.9572162240751482	Telmatochromis 'shell' temporalis	f	d
170	FISH20210707_c1_r0_Telmatochromis-'shell'-temporalis_su	1970-01-05 13:00:00	0.2311672872093517	794.4998615035178	0.005650656473325578	0.9626059498088748	0.02455182227792749	0.961225402369646	Telmatochromis 'shell' temporalis	f	d
171	FISH20210707_c1_r0_Telmatochromis-'shell'-temporalis_su	1970-01-05 13:30:00	0.016463562684670408	824.5002215820962	0.00044316419233325947	1.0	0.019634467622233306	0.9569489773665909	Telmatochromis 'shell' temporalis	f	d
172	FISH20210707_c1_r0_Telmatochromis-'shell'-temporalis_su	1970-01-05 14:00:00	0.00012103864472848135	854.5005262866323	0.0	1.0	0.015580736543907656	0.9497086898169247	Telmatochromis 'shell' temporalis	f	d
173	FISH20210707_c1_r0_Telmatochromis-'shell'-temporalis_su	1970-01-05 14:30:00	0.28457579656951426	884.4999723007036	0.003656307129798903	0.966206858345798	0.22467370387213279	0.8980086717102382	Telmatochromis 'shell' temporalis	f	d
174	FISH20210707_c1_r0_Telmatochromis-'shell'-temporalis_su	1970-01-05 15:00:00	1.472875181225887	914.4994183147749	0.027533100659243255	0.8310342917289901	0.3128566121017589	0.7929209462579008	Telmatochromis 'shell' temporalis	f	d
175	FISH20210707_c1_r0_Telmatochromis-'shell'-temporalis_su	1970-01-05 15:30:00	0.0622756217994327	944.4997784179038	0.0009417239087081764	1.0	0.022638459046140976	0.958029485945874	Telmatochromis 'shell' temporalis	f	d
176	FISH20210707_c1_r0_Telmatochromis-'shell'-temporalis_su	1970-01-05 16:00:00	0.11384313366810259	974.5001384964822	0.0016619577862722287	0.9968422802060828	0.01793615974504408	0.8220779846337475	Telmatochromis 'shell' temporalis	f	d
177	FISH20210707_c1_r0_Telmatochromis-'shell'-temporalis_su	1970-01-05 16:30:00	0.005489144443411722	1004.4995845105534	0.0	1.0	0.020933411994723223	0.15532024409366327	Telmatochromis 'shell' temporalis	f	d
178	FISH20210707_c1_r0_Telmatochromis-'shell'-temporalis_su	1970-01-05 17:00:00	0.005489144443413237	1033.5500088720648	0.0	1.0	0.026675014584767717	0.11286480563412654	Telmatochromis 'shell' temporalis	f	d
179	FISH20210707_c1_r0_Telmatochromis-'shell'-temporalis_su	1970-01-05 17:30:00	0.9806568829218435	1064.6121594461813	0.0035171951764180437	1.0	0.015875626051896227	0.9087741902029256	Telmatochromis 'shell' temporalis	f	d
180	FISH20210707_c1_r0_Telmatochromis-'shell'-temporalis_su	1970-01-05 18:00:00	0.2615549596159635	1094.499944604476	0.00038776866829160205	1.0	0.015278486868546558	0.9813698289754555	Telmatochromis 'shell' temporalis	f	d
181	FISH20210707_c1_r0_Telmatochromis-'shell'-temporalis_su	1970-01-05 18:30:00	0.004864098045853109	1124.500249293668	0.0	1.0	0.01546220045725943	0.9524531565496103	Telmatochromis 'shell' temporalis	f	d
182	FISH20210707_c1_r0_Telmatochromis-'shell'-temporalis_su	1970-01-05 19:00:00	15.01464934249391	1154.499695307739	0.3389839898066589	0.5131571658079884	0.052336542345007814	0.7680236711156603	Telmatochromis 'shell' temporalis	f	n
183	FISH20210707_c1_r0_Telmatochromis-'shell'-temporalis_su	1970-01-05 19:30:00	15.80444138651646	1184.5	0.3371925548415688	0.41480168402393086	0.11953145743897052	0.3772949979658008	Telmatochromis 'shell' temporalis	f	n
184	FISH20210707_c1_r0_Telmatochromis-'shell'-temporalis_su	1970-01-05 20:00:00	2.8091863531149786	1214.5003600908537	0.06847266079441582	0.6301589939615534	0.03497918943226574	0.28453086246527604	Telmatochromis 'shell' temporalis	f	n
185	FISH20210707_c1_r0_Telmatochromis-'shell'-temporalis_su	1970-01-05 20:30:00	1.8940571367060997	1244.499806104925	0.03418093180433217	0.8219489224973686	0.02617480077338382	0.20232457522932754	Telmatochromis 'shell' temporalis	f	n
186	FISH20210707_c1_r0_Telmatochromis-'shell'-temporalis_su	1970-01-05 21:00:00	0.4436266727900573	1274.5001661865722	0.007533791269665411	0.9396188787945934	0.02608341908554827	0.1492198994168998	Telmatochromis 'shell' temporalis	f	n
187	FISH20210707_c1_r0_Telmatochromis-'shell'-temporalis_su	1970-01-05 21:30:00	1.7798066085551065	1304.5004708880394	0.027699296437870478	0.8713644673425295	0.02583489192286999	0.20579961699043142	Telmatochromis 'shell' temporalis	f	n
188	FISH20210707_c1_r0_Telmatochromis-'shell'-temporalis_su	1970-01-05 22:00:00	1.4749992297682732	1334.4999169021107	0.02725610769486455	0.8181818181818182	0.03275838323598931	0.10899294312047518	Telmatochromis 'shell' temporalis	f	n
189	FISH20210707_c1_r0_Telmatochromis-'shell'-temporalis_su	1970-01-05 22:30:00	3.7586644743073028	1364.5002215820962	0.07999113671615334	0.6691779304232218	0.048638900196389515	0.3269387923206866	Telmatochromis 'shell' temporalis	f	n
190	FISH20210707_c1_r0_Telmatochromis-'shell'-temporalis_su	1970-01-05 23:00:00	2.2322312592594544	1394.5005816852251	0.026979114730485847	0.7956345908813917	0.020381400674991758	0.3074845111804503	Telmatochromis 'shell' temporalis	f	n
191	FISH20210707_c1_r0_Telmatochromis-'shell'-temporalis_su	1970-01-05 23:30:00	1.0354193954261892	1424.5000276992964	0.013240263697302088	0.9006149243809207	0.02167611189134613	0.17338056744508906	Telmatochromis 'shell' temporalis	f	n
192	FISH20210707_c1_r0_Telmatochromis-'shell'-temporalis_su	1970-01-06 00:00:00	1.989801809738601	14.49947371336768	0.025372555537089357	0.857791812087973	0.023023051375730255	0.4516125233681008	Telmatochromis 'shell' temporalis	f	n
193	FISH20210707_c1_r0_Telmatochromis-'shell'-temporalis_su	1970-01-06 00:30:00	1.6439978327735447	44.49983381342788	0.02548194105916242	0.8246731664081542	0.020626130675166266	0.4676794204552963	Telmatochromis 'shell' temporalis	f	n
194	FISH20210707_c1_r0_Telmatochromis-'shell'-temporalis_su	1970-01-06 01:00:00	1.595963128430795	74.5001384964822	0.007921998781230956	0.9660406625671708	0.017808764371265728	0.3022588095115274	Telmatochromis 'shell' temporalis	f	n
195	FISH20210707_c1_r0_Telmatochromis-'shell'-temporalis_su	1970-01-06 01:30:00	1.3328965533364563	104.49963990914631	0.014071242590438203	0.9047144202537255	0.019518755380429787	0.2698389082852126	Telmatochromis 'shell' temporalis	f	n
196	FISH20210707_c1_r0_Telmatochromis-'shell'-temporalis_su	1970-01-06 02:00:00	0.2502903845819499	134.49994460447596	0.0013294925769997785	1.0	0.0183475989350918	0.16300198548377495	Telmatochromis 'shell' temporalis	f	n
197	FISH20210707_c1_r0_Telmatochromis-'shell'-temporalis_su	1970-01-06 02:30:00	0.6174009308135429	164.50024929366793	0.005539859287574096	0.9705279485901058	0.022079290874832378	0.16394069903150754	Telmatochromis 'shell' temporalis	f	n
198	FISH20210707_c1_r0_Telmatochromis-'shell'-temporalis_su	1970-01-06 03:00:00	0.3036448318856577	194.49975070633207	0.0033793141654201984	1.0	0.020756690213059033	0.1624728051474813	Telmatochromis 'shell' temporalis	f	n
199	FISH20210707_c1_r0_Telmatochromis-'shell'-temporalis_su	1970-01-06 03:30:00	0.9413778132858763	224.50005539552404	0.003268335918457789	0.9675936184356304	0.021154520794720078	0.17144560807487008	Telmatochromis 'shell' temporalis	f	n
200	FISH20210707_c1_r0_Telmatochromis-'shell'-temporalis_su	1970-01-06 04:00:00	0.5433518572826794	254.5003600908537	0.0029915240152900116	1.0	0.020528962790294404	0.17772341695339997	Telmatochromis 'shell' temporalis	f	n
201	FISH20210707_c1_r0_Telmatochromis-'shell'-temporalis_su	1970-01-06 04:30:00	0.6547261797471976	284.4998615035178	0.007700404409727993	0.9650988864882832	0.02363132240595656	0.1234388084477895	Telmatochromis 'shell' temporalis	f	n
202	FISH20210707_c1_r0_Telmatochromis-'shell'-temporalis_su	1970-01-06 05:00:00	0.7854354657503004	314.5002215820962	0.007755373365832041	0.9489807223576335	0.023367753266653506	0.14889424194516346	Telmatochromis 'shell' temporalis	f	n
203	FISH20210707_c1_r0_Telmatochromis-'shell'-temporalis_su	1970-01-06 05:30:00	0.7333925421064552	344.5005262866323	0.0019943493435266744	1.0	0.022574848128591927	0.1878742810670138	Telmatochromis 'shell' temporalis	f	n
204	FISH20210707_c1_r0_Telmatochromis-'shell'-temporalis_su	1970-01-06 06:00:00	0.7655019810192395	374.4999723007036	0.005152069137443909	1.0	0.023431760782284615	0.15965221716975592	Telmatochromis 'shell' temporalis	f	n
205	FISH20210707_c1_r0_Telmatochromis-'shell'-temporalis_su	1970-01-06 06:30:00	1.483695653410169	404.4994183147748	0.008808376267242813	0.9201706276660573	0.020209736247766626	0.27572469987129505	Telmatochromis 'shell' temporalis	f	n
206	FISH20210707_c1_r0_Telmatochromis-'shell'-temporalis_su	1970-01-06 07:00:00	4.321640000962434	434.4997784179038	0.06996454686461334	0.6479060491912253	0.027930037004969273	0.8043908381758073	Telmatochromis 'shell' temporalis	f	d
207	FISH20210707_c1_r0_Telmatochromis-'shell'-temporalis_su	1970-01-06 07:30:00	0.6697315547964021	464.5001384964822	0.0	1.0	0.013753908438733784	0.9765635839748751	Telmatochromis 'shell' temporalis	f	d
208	FISH20210707_c1_r0_Telmatochromis-'shell'-temporalis_su	1970-01-06 08:00:00	0.3767675341705806	494.4995845105534	0.004708880394437981	0.9674810259819401	0.014863732801130456	0.9677382661693575	Telmatochromis 'shell' temporalis	f	d
209	FISH20210707_c1_r0_Telmatochromis-'shell'-temporalis_su	1970-01-06 08:30:00	0.31330694359545064	524.4998892089519	0.0	1.0	0.016992851623481967	0.9827616621196688	Telmatochromis 'shell' temporalis	f	d
210	FISH20210707_c1_r0_Telmatochromis-'shell'-temporalis_su	1970-01-06 09:00:00	0.1721315587436415	554.5002492936679	0.0032685169796687163	0.9667608442745554	0.018352711463552183	0.9674543682427631	Telmatochromis 'shell' temporalis	f	d
211	FISH20210707_c1_r0_Telmatochromis-'shell'-temporalis_su	1970-01-06 09:30:00	0.14771895649478634	584.4996953077392	0.0031577197939172347	0.9677580189463187	0.018949809903989312	0.9364923238220428	Telmatochromis 'shell' temporalis	f	d
212	FISH20210707_c1_r0_Telmatochromis-'shell'-temporalis_su	1970-01-06 10:00:00	0.00035291581145980867	614.5	0.0	1.0	0.017371126659009507	0.9585902587372586	Telmatochromis 'shell' temporalis	f	d
213	FISH20210707_c1_r0_Telmatochromis-'shell'-temporalis_su	1970-01-06 10:30:00	0.00035291581145982076	644.5003600908537	0.0	1.0	0.017998995354435988	0.9613153118047041	Telmatochromis 'shell' temporalis	f	d
214	FISH20210707_c1_r0_Telmatochromis-'shell'-temporalis_su	1970-01-06 11:00:00	0.06042503572487142	674.4998061049249	0.001107971857514819	1.0	0.019173833052398764	0.9502871102923325	Telmatochromis 'shell' temporalis	f	d
215	FISH20210707_c1_r0_Telmatochromis-'shell'-temporalis_su	1970-01-06 11:30:00	0.17125277432292554	704.5001107910481	0.0042654553512076225	0.9656547750941724	0.019730639532357444	0.9399675460251518	Telmatochromis 'shell' temporalis	f	d
216	FISH20210707_c1_r0_Telmatochromis-'shell'-temporalis_su	1970-01-06 12:00:00	0.0012098768906401512	734.5004708880394	0.0	1.0	0.020886472608442463	0.9473054483229866	Telmatochromis 'shell' temporalis	f	d
217	FISH20210707_c1_r0_Telmatochromis-'shell'-temporalis_su	1970-01-06 12:30:00	0.0012098768906401423	764.4999169021107	0.0	1.0	0.022708203186893157	0.956793379548786	Telmatochromis 'shell' temporalis	f	d
218	FISH20210707_c1_r0_Telmatochromis-'shell'-temporalis_su	1970-01-06 13:00:00	0.0012098768906401408	794.5002215820962	0.0	1.0	0.024529984225999134	0.9662815735836049	Telmatochromis 'shell' temporalis	f	d
219	FISH20210707_c1_r0_Telmatochromis-'shell'-temporalis_su	1970-01-06 13:30:00	0.19248626936768332	824.5005816852251	0.003545509944047421	0.9675918231676915	0.020279002070938863	0.9589667689282773	Telmatochromis 'shell' temporalis	f	d
220	FISH20210707_c1_r0_Telmatochromis-'shell'-temporalis_su	1970-01-06 14:00:00	0.1497509208244	854.5000276992964	0.002825328236662789	0.9677580189463187	0.01713513338354132	0.960872412668597	Telmatochromis 'shell' temporalis	f	d
221	FISH20210707_c1_r0_Telmatochromis-'shell'-temporalis_su	1970-01-06 14:30:00	0.41005685713328455	884.4994737133677	0.002215943715029638	0.9683674034679519	0.017275691009367152	0.9823610865569762	Telmatochromis 'shell' temporalis	f	d
222	FISH20210707_c1_r0_Telmatochromis-'shell'-temporalis_su	1970-01-06 15:00:00	0.07578979877153025	914.4997784179038	0.0	1.0	0.018256002960286493	0.978339952795676	Telmatochromis 'shell' temporalis	f	d
223	FISH20210707_c1_r0_Telmatochromis-'shell'-temporalis_su	1970-01-06 15:30:00	0.2975506245473839	944.5001384964822	0.0006093845216331506	1.0	0.017754789281666513	0.9553780352861155	Telmatochromis 'shell' temporalis	f	d
224	FISH20210707_c1_r0_Telmatochromis-'shell'-temporalis_su	1970-01-06 16:00:00	0.2900723653933571	974.4995845105534	0.006149243809207246	0.9356822336712648	0.01935997563218906	0.9579028080881533	Telmatochromis 'shell' temporalis	f	d
225	FISH20210707_c1_r0_Telmatochromis-'shell'-temporalis_su	1970-01-06 16:30:00	0.20765501944514525	1004.499944604476	0.0037668956348327056	0.9662641258586306	0.019966297649496072	0.9572198857514875	Telmatochromis 'shell' temporalis	f	d
226	FISH20210707_c1_r0_Telmatochromis-'shell'-temporalis_su	1970-01-06 17:00:00	1.165692533079821	1034.500249293668	0.0	1.0	0.018743313655201245	0.980148112895504	Telmatochromis 'shell' temporalis	f	d
227	FISH20210707_c1_r0_Telmatochromis-'shell'-temporalis_su	1970-01-06 17:30:00	0.10090802747497567	1064.499695307739	0.0	1.0	0.01916045515523741	0.9854111551876747	Telmatochromis 'shell' temporalis	f	d
228	FISH20210707_c1_r0_Telmatochromis-'shell'-temporalis_su	1970-01-06 18:00:00	0.04843599726451524	1094.5	0.0009971194327498339	1.0	0.021270245857979396	0.9685704778815144	Telmatochromis 'shell' temporalis	f	d
229	FISH20210707_c1_r0_Telmatochromis-'shell'-temporalis_su	1970-01-06 18:30:00	0.2271542193659758	1124.5003600908537	0.004875076173065204	0.9680350119106975	0.021861277989910534	0.962997945615824	Telmatochromis 'shell' temporalis	f	d
230	FISH20210707_c1_r0_Telmatochromis-'shell'-temporalis_su	1970-01-06 19:00:00	9.030093094301595	1154.499806104925	0.23040274777020664	0.6274998615035178	0.03948638499988626	0.8122153932121361	Telmatochromis 'shell' temporalis	f	n
231	FISH20210707_c1_r0_Telmatochromis-'shell'-temporalis_su	1970-01-06 19:30:00	14.276701795419216	1184.500110791048	0.3463882118324839	0.12131619765122978	0.11516314446370574	0.44853166448375453	Telmatochromis 'shell' temporalis	f	n
232	FISH20210707_c1_r0_Telmatochromis-'shell'-temporalis_su	1970-01-06 20:00:00	3.177651181538309	1214.5004154894466	0.06996842280206082	0.7066090521300759	0.04194735868733891	0.1433569617024032	Telmatochromis 'shell' temporalis	f	n
233	FISH20210707_c1_r0_Telmatochromis-'shell'-temporalis_su	1970-01-06 20:30:00	8.070686114937766	1244.4998615035179	0.20392222037560245	0.3559913578195114	0.20651155531469978	0.1766801893723679	Telmatochromis 'shell' temporalis	f	n
234	FISH20210707_c1_r0_Telmatochromis-'shell'-temporalis_su	1970-01-06 21:00:00	10.927776065072413	1274.5002215820962	0.22052958120983823	0.049080434300908485	0.6616891382088507	0.1355891722637321	Telmatochromis 'shell' temporalis	f	n
235	FISH20210707_c1_r0_Telmatochromis-'shell'-temporalis_su	1970-01-06 21:30:00	10.48754761925355	1304.5005262866323	0.17522574926596865	0.07379092571048695	0.7266721311964186	0.23246759409360063	Telmatochromis 'shell' temporalis	f	n
236	FISH20210707_c1_r0_Telmatochromis-'shell'-temporalis_su	1970-01-06 22:00:00	11.056007749596233	1334.4999723007036	0.2051963880117445	0.032186582460805496	0.7730496203470111	0.22929704634682727	Telmatochromis 'shell' temporalis	f	n
237	FISH20210707_c1_r0_Telmatochromis-'shell'-temporalis_su	1970-01-06 22:30:00	11.586099722510001	1364.4994737133677	0.23422525067863276	0.05157608996731483	0.7856447964635381	0.2823694659303221	Telmatochromis 'shell' temporalis	f	n
238	FISH20210707_c1_r0_Telmatochromis-'shell'-temporalis_su	1970-01-06 23:00:00	10.277859639695123	1394.4997784179038	0.17189231110126302	0.056503434522490584	0.7837607472024525	0.2810572508200375	Telmatochromis 'shell' temporalis	f	n
239	FISH20210707_c1_r0_Telmatochromis-'shell'-temporalis_su	1970-01-06 23:30:00	11.3010987841754	1424.5001384964821	0.19921333998116447	0.0278654922164977	0.7625310675465773	0.2662673767676437	Telmatochromis 'shell' temporalis	f	n
240	FISH20210707_c1_r0_Telmatochromis-'shell'-temporalis_su	1970-01-07 00:00:00	12.682354597491779	14.499584510553431	0.2693479585618525	0.03999778405628497	0.5682530281294561	0.7205327732626349	Telmatochromis 'shell' temporalis	f	n
241	FISH20210707_c1_r0_Telmatochromis-'shell'-temporalis_su	1970-01-07 00:30:00	12.818602706941514	44.49988920895191	0.24939064923554177	0.0491912253489918	0.5565417641450103	0.7763186632061089	Telmatochromis 'shell' temporalis	f	n
242	FISH20210707_c1_r0_Telmatochromis-'shell'-temporalis_su	1970-01-07 01:00:00	12.842601298585926	74.50019389507507	0.2584898343582073	0.05800232674090078	0.4539342260196639	0.7267046078914763	Telmatochromis 'shell' temporalis	f	n
243	FISH20210707_c1_r0_Telmatochromis-'shell'-temporalis_su	1970-01-07 01:30:00	11.367927452278943	104.49969530773919	0.19134673979280925	0.10287518697025096	0.44132261080228435	0.6653194478122724	Telmatochromis 'shell' temporalis	f	n
244	FISH20210707_c1_r0_Telmatochromis-'shell'-temporalis_su	1970-01-07 02:00:00	12.020201058242266	134.5	0.22363173055617105	0.022490582760912918	0.40360507950276886	0.5425882037501967	Telmatochromis 'shell' temporalis	f	n
245	FISH20210707_c1_r0_Telmatochromis-'shell'-temporalis_su	1970-01-07 02:30:00	12.392603159077998	164.5003600908537	0.21483574317212342	0.06786327627278267	0.3696637462348937	0.6273961594244308	Telmatochromis 'shell' temporalis	f	n
246	FISH20210707_c1_r0_Telmatochromis-'shell'-temporalis_su	1970-01-07 03:00:00	11.621742369573406	194.49980610492494	0.20347903163259654	0.16048972356102156	0.22327543631099173	0.5307256716171227	Telmatochromis 'shell' temporalis	f	n
247	FISH20210707_c1_r0_Telmatochromis-'shell'-temporalis_su	1970-01-07 03:30:00	11.914682420958178	224.5001107910481	0.18424551296255262	0.06132284511411478	0.32912983832039283	0.5868881632478823	Telmatochromis 'shell' temporalis	f	n
248	FISH20210707_c1_r0_Telmatochromis-'shell'-temporalis_su	1970-01-07 04:00:00	11.257490047348597	254.50047088803944	0.1728990083651875	0.15090576699351838	0.2407228543363802	0.48734102420190895	Telmatochromis 'shell' temporalis	f	n
249	FISH20210707_c1_r0_Telmatochromis-'shell'-temporalis_su	1970-01-07 04:30:00	10.070029775038613	284.49991690211067	0.12880172843609772	0.13301202149465405	0.20045164762162845	0.5187825637015699	Telmatochromis 'shell' temporalis	f	n
250	FISH20210707_c1_r0_Telmatochromis-'shell'-temporalis_su	1970-01-07 05:00:00	10.675461206313376	314.5002215820962	0.15300243740305783	0.08270551739419454	0.20691369879522967	0.5287512986163847	Telmatochromis 'shell' temporalis	f	n
251	FISH20210707_c1_r0_Telmatochromis-'shell'-temporalis_su	1970-01-07 05:30:00	9.106882306996546	344.5005816852252	0.1215999113622514	0.15627943050246523	0.13464039486484297	0.5126511995611741	Telmatochromis 'shell' temporalis	f	n
252	FISH20210707_c1_r0_Telmatochromis-'shell'-temporalis_su	1970-01-07 06:00:00	10.494967845697518	374.5000276992964	0.1709600576145366	0.04010858124203645	0.2267469506841069	0.518489393893985	Telmatochromis 'shell' temporalis	f	n
253	FISH20210707_c1_r0_Telmatochromis-'shell'-temporalis_su	1970-01-07 06:30:00	12.284151473982854	404.49952911196056	0.2528945764777575	0.062157221206581355	0.28997522443099966	0.5266437716088586	Telmatochromis 'shell' temporalis	f	n
254	FISH20210707_c1_r0_Telmatochromis-'shell'-temporalis_su	1970-01-07 07:00:00	7.431580976142875	434.49983381342787	0.1270219366275205	0.6281298471083536	0.07548919112489894	0.5552706570817272	Telmatochromis 'shell' temporalis	f	d
255	FISH20210707_c1_r0_Telmatochromis-'shell'-temporalis_su	1970-01-07 07:30:00	2.91533340903096	464.5001384964822	0.00864218048861559	0.9592820342363304	0.020588384845391845	0.31467076207576017	Telmatochromis 'shell' temporalis	f	d
256	FISH20210707_c1_r0_Telmatochromis-'shell'-temporalis_su	1970-01-07 08:00:00	0.8294341854945418	494.4996399091463	0.004099495872804831	0.9685335992465791	0.024741847110476875	0.163453983745054	Telmatochromis 'shell' temporalis	f	d
257	FISH20210707_c1_r0_Telmatochromis-'shell'-temporalis_su	1970-01-07 08:30:00	0.0008114772104301394	524.5	0.0	1.0	0.019087518850418587	0.14555795544154232	Telmatochromis 'shell' temporalis	f	d
258	FISH20210707_c1_r0_Telmatochromis-'shell'-temporalis_su	1970-01-07 09:00:00	1.203270221085346	554.5003046922608	0.005373663508946872	0.9646002991524015	0.018515003950075826	0.7468197920964379	Telmatochromis 'shell' temporalis	f	d
259	FISH20210707_c1_r0_Telmatochromis-'shell'-temporalis_su	1970-01-07 09:30:00	0.755209123531752	584.4997507063321	0.0	1.0	0.018599096704754754	0.971177179230973	Telmatochromis 'shell' temporalis	f	d
260	FISH20210707_c1_r0_Telmatochromis-'shell'-temporalis_su	1970-01-07 10:00:00	0.5772513582245655	614.500055395524	0.0009417239087081764	1.0	0.017433426506617822	0.9794295305362373	Telmatochromis 'shell' temporalis	f	d
261	FISH20210707_c1_r0_Telmatochromis-'shell'-temporalis_su	1970-01-07 10:30:00	1.0892599017070292	644.5004154894466	0.0	1.0	0.018442395585811823	0.9776070486987529	Telmatochromis 'shell' temporalis	f	d
262	FISH20210707_c1_r0_Telmatochromis-'shell'-temporalis_su	1970-01-07 11:00:00	0.9506350881828712	674.4998615035178	0.012852473547171901	0.9272616475541521	0.13317562782065473	0.8866062890117925	Telmatochromis 'shell' temporalis	f	d
263	FISH20210707_c1_r0_Telmatochromis-'shell'-temporalis_su	1970-01-07 11:30:00	0.058307689206463315	704.5002215820962	0.0	1.0	0.02159461774890052	0.9706861039783043	Telmatochromis 'shell' temporalis	f	d
264	FISH20210707_c1_r0_Telmatochromis-'shell'-temporalis_su	1970-01-07 12:00:00	0.12610291834053378	734.5005262866323	0.0	1.0	0.02100715216102401	0.977801639898294	Telmatochromis 'shell' temporalis	f	d
265	FISH20210707_c1_r0_Telmatochromis-'shell'-temporalis_su	1970-01-07 12:30:00	0.2335575512407458	764.5000276992964	0.0	1.0	0.020859888394361703	0.984027098539482	Telmatochromis 'shell' temporalis	f	d
266	FISH20210707_c1_r0_Telmatochromis-'shell'-temporalis_su	1970-01-07 13:00:00	0.5158827810987953	794.4994737133677	0.0008309788931361143	1.0	0.021830505855959265	0.9644512535208336	Telmatochromis 'shell' temporalis	f	d
267	FISH20210707_c1_r0_Telmatochromis-'shell'-temporalis_su	1970-01-07 13:30:00	0.46977355454503633	824.4997784179038	0.0	1.0	0.025077807109789366	0.9745186252385734	Telmatochromis 'shell' temporalis	f	d
268	FISH20210707_c1_r0_Telmatochromis-'shell'-temporalis_su	1970-01-07 14:00:00	1.6616524047776369	854.5001384964822	0.006758628330840397	0.9351836463353831	0.020743504057293194	0.9771095170878167	Telmatochromis 'shell' temporalis	f	d
269	FISH20210707_c1_r0_Telmatochromis-'shell'-temporalis_su	1970-01-07 14:30:00	1.736343233026169	884.4996399091463	0.010525732646390782	0.9602792089080937	0.023182045976395338	0.976544330882555	Telmatochromis 'shell' temporalis	f	d
270	FISH20210707_c1_r0_Telmatochromis-'shell'-temporalis_su	1970-01-07 15:00:00	0.012357857869819503	914.499944604476	0.0	1.0	0.019702520711146514	0.9831584972256839	Telmatochromis 'shell' temporalis	f	d
271	FISH20210707_c1_r0_Telmatochromis-'shell'-temporalis_su	1970-01-07 15:30:00	0.5777650323789131	944.5002492936679	0.0	1.0	0.020112713997655362	0.9783970583020287	Telmatochromis 'shell' temporalis	f	d
272	FISH20210707_c1_r0_Telmatochromis-'shell'-temporalis_su	1970-01-07 16:00:00	0.0005704275441622466	974.4997507063321	0.0	1.0	0.019830028328612963	0.9761201103105763	Telmatochromis 'shell' temporalis	f	d
273	FISH20210707_c1_r0_Telmatochromis-'shell'-temporalis_su	1970-01-07 16:30:00	0.0005704275441622443	1004.500055395524	0.0	1.0	0.019830028328612963	0.971477277103001	Telmatochromis 'shell' temporalis	f	d
274	FISH20210707_c1_r0_Telmatochromis-'shell'-temporalis_su	1970-01-07 17:00:00	2.3258806102103518	1034.5003600908537	0.01850313002049748	0.8977895961442579	0.0214345081130672	0.9555545703955921	Telmatochromis 'shell' temporalis	f	d
275	FISH20210707_c1_r0_Telmatochromis-'shell'-temporalis_su	1970-01-07 17:30:00	3.8003406383608014	1064.4998615035179	0.04891695750927926	0.6939227743615313	0.022050876310005203	0.9354310101341907	Telmatochromis 'shell' temporalis	f	d
276	FISH20210707_c1_r0_Telmatochromis-'shell'-temporalis_su	1970-01-07 18:00:00	2.288949549709052	1094.5002215820962	0.00044316419233325947	1.0	0.014670947448635641	0.9745003505359233	Telmatochromis 'shell' temporalis	f	d
277	FISH20210707_c1_r0_Telmatochromis-'shell'-temporalis_su	1970-01-07 18:30:00	1.100294551695894	1124.5005262866323	0.0029361254224142706	1.0	0.015315639843595005	0.9664923614247487	Telmatochromis 'shell' temporalis	f	d
278	FISH20210707_c1_r0_Telmatochromis-'shell'-temporalis_su	1970-01-07 19:00:00	4.5578752690294015	1154.4999723007036	0.05584178161874689	0.7149742396543127	0.026536702347704118	0.6916773757770331	Telmatochromis 'shell' temporalis	f	n
279	FISH20210707_c1_r0_Telmatochromis-'shell'-temporalis_su	1970-01-07 19:30:00	4.7372229641653	1184.4994183147749	0.023655199157941387	0.8701456982992632	0.028874849085910724	0.7958741784434143	Telmatochromis 'shell' temporalis	f	n
280	FISH20210707_c1_r0_Telmatochromis-'shell'-temporalis_su	1970-01-07 20:00:00	1.9111272190927429	1214.4997784179038	0.012463992909372923	0.9360181697318857	0.01625986134484581	0.6580033023905381	Telmatochromis 'shell' temporalis	f	n
281	FISH20210707_c1_r0_Telmatochromis-'shell'-temporalis_su	1970-01-07 20:30:00	2.081692344353854	1244.5001384964821	0.019167913135006372	0.8929145199711928	0.019968492500340045	0.674969251977959	Telmatochromis 'shell' temporalis	f	n
282	FISH20210707_c1_r0_Telmatochromis-'shell'-temporalis_su	1970-01-07 21:00:00	3.5592696953292804	1274.4995845105534	0.02443077945820176	0.8551326796299374	0.02112582096901344	0.6969672878645874	Telmatochromis 'shell' temporalis	f	n
283	FISH20210707_c1_r0_Telmatochromis-'shell'-temporalis_su	1970-01-07 21:30:00	4.445269319128452	1304.499889208952	0.03678262796366054	0.6604808331486816	0.02187176317366868	0.7449509110996431	Telmatochromis 'shell' temporalis	f	n
284	FISH20210707_c1_r0_Telmatochromis-'shell'-temporalis_su	1970-01-07 22:00:00	5.925116731235009	1334.500249293668	0.05595257880449837	0.48246634535482796	0.02613534551066138	0.7363076361057319	Telmatochromis 'shell' temporalis	f	n
285	FISH20210707_c1_r0_Telmatochromis-'shell'-temporalis_su	1970-01-07 22:30:00	7.445419724634056	1364.499695307739	0.09240485291673592	0.32197662179380643	0.02825508713664542	0.7138676868181382	Telmatochromis 'shell' temporalis	f	n
286	FISH20210707_c1_r0_Telmatochromis-'shell'-temporalis_su	1970-01-07 23:00:00	10.279755566694138	1394.5	0.19211167737646798	0.05040992687790827	0.053456876859981475	0.6579878075359707	Telmatochromis 'shell' temporalis	f	n
287	FISH20210707_c1_r0_Telmatochromis-'shell'-temporalis_su	1970-01-07 23:30:00	10.943239300697696	1424.5003600908537	0.20984986981330675	0.03357154728269902	0.06577307794738199	0.6450898796760627	Telmatochromis 'shell' temporalis	f	n
288	FISH20210707_c1_r0_Telmatochromis-'shell'-temporalis_su	1970-01-08 00:00:00	10.276625530774377	14.49986150351781	0.1846435100548446	0.0668107030081436	0.04022487120610909	0.6529451276937541	Telmatochromis 'shell' temporalis	f	n
289	FISH20210707_c1_r0_Telmatochromis-'shell'-temporalis_su	1970-01-08 00:30:00	11.020799163737307	44.50016618657212	0.22025260358962995	0.004653224019499224	0.03239237575552303	0.7090445452663158	Telmatochromis 'shell' temporalis	f	n
290	FISH20210707_c1_r0_Telmatochromis-'shell'-temporalis_su	1970-01-08 01:00:00	10.075062219454479	74.50052628663232	0.18658246080549554	0.0014957620076450058	0.03493418788408659	0.815735936249827	Telmatochromis 'shell' temporalis	f	n
291	FISH20210707_c1_r0_Telmatochromis-'shell'-temporalis_su	1970-01-08 01:30:00	10.96908882642398	104.49997230070356	0.23716137610104704	0.013351060883053571	0.0337446090342334	0.8024212590737805	Telmatochromis 'shell' temporalis	f	n
292	FISH20210707_c1_r0_Telmatochromis-'shell'-temporalis_su	1970-01-08 02:00:00	11.319838937174149	134.4994183147748	0.24729931859730764	0.0	0.033271641585850234	0.8202111889718469	Telmatochromis 'shell' temporalis	f	n
293	FISH20210707_c1_r0_Telmatochromis-'shell'-temporalis_su	1970-01-08 02:30:00	11.694767819384342	164.49977841790383	0.25648127631287393	0.00011079104808331487	0.03368671649857014	0.8191075622155454	Telmatochromis 'shell' temporalis	f	n
294	FISH20210707_c1_r0_Telmatochromis-'shell'-temporalis_su	1970-01-08 03:00:00	12.23966346798163	194.50013849648218	0.27045593041936733	0.0	0.03764036206510799	0.8158685296032985	Telmatochromis 'shell' temporalis	f	n
295	FISH20210707_c1_r0_Telmatochromis-'shell'-temporalis_su	1970-01-08 03:30:00	13.518345255634475	224.49958451055343	0.3147194061270844	0.0	0.03934037695838478	0.7687297193470964	Telmatochromis 'shell' temporalis	f	n
296	FISH20210707_c1_r0_Telmatochromis-'shell'-temporalis_su	1970-01-08 04:00:00	11.898390679449957	254.4998892089519	0.2183691557722136	0.0	0.04985228383347614	0.82652812185563	Telmatochromis 'shell' temporalis	f	n
297	FISH20210707_c1_r0_Telmatochromis-'shell'-temporalis_su	1970-01-08 04:30:00	12.397656981442383	284.50024929366793	0.24203645227411225	0.0	0.05120395423541908	0.8122641586543016	Telmatochromis 'shell' temporalis	f	n
298	FISH20210707_c1_r0_Telmatochromis-'shell'-temporalis_su	1970-01-08 05:00:00	13.121096385172343	314.49969530773916	0.26397429505290565	0.0	0.049431709307097255	0.8055807384541592	Telmatochromis 'shell' temporalis	f	n
299	FISH20210707_c1_r0_Telmatochromis-'shell'-temporalis_su	1970-01-08 05:30:00	12.725071437067083	344.50005539552404	0.2552625747839575	0.0	0.04700831999969126	0.8221013610952684	Telmatochromis 'shell' temporalis	f	n
300	FISH20210707_c1_r0_Telmatochromis-'shell'-temporalis_su	1970-01-08 06:00:00	12.637940333688865	374.5003600908537	0.2522297933632486	0.0	0.04789694857330608	0.8182264889734009	Telmatochromis 'shell' temporalis	f	n
301	FISH20210707_c1_r0_Telmatochromis-'shell'-temporalis_su	1970-01-08 06:30:00	12.51339325880825	404.4998615035178	0.2392665226303252	0.0	0.04514330109385568	0.8068631364140573	Telmatochromis 'shell' temporalis	f	n
302	FISH20210707_c1_r0_Telmatochromis-'shell'-temporalis_su	1970-01-08 07:00:00	9.960006050099446	434.50016618657213	0.16790383337026368	0.10613782406381564	0.04306637137032945	0.8323791605671049	Telmatochromis 'shell' temporalis	f	d
303	FISH20210707_c1_r0_Telmatochromis-'shell'-temporalis_su	1970-01-08 07:30:00	3.855301289231005	464.5005262866323	0.037061658633870696	0.7426181374993075	0.021996223165618344	0.48741941094042757	Telmatochromis 'shell' temporalis	f	d
304	FISH20210707_c1_r0_Telmatochromis-'shell'-temporalis_su	1970-01-08 08:00:00	3.316830002892239	494.3762523854962	0.04884303435114504	0.6004890267175572	0.026317538938321106	0.31024597738193976	Telmatochromis 'shell' temporalis	f	d
305	FISH20210707_c1_r0_Telmatochromis-'shell'-temporalis_su	1970-01-08 08:30:00	4.062599942212765	524.2147215003954	0.05118065755281889	0.6509433962264151	0.020031946903135006	0.5336934212554045	Telmatochromis 'shell' temporalis	f	d
306	FISH20210707_c2_r0_Telmatochromis-'shell'-temporalis_su	1970-01-02 00:00:00	2.5126166881394956	14.499806104924934	0.025206359758462134	0.7837238934131073	0.03808225579873308	0.7039126524888336	Telmatochromis 'shell' temporalis	m	n
307	FISH20210707_c2_r0_Telmatochromis-'shell'-temporalis_su	1970-01-02 00:30:00	1.153048084659679	44.49947371336768	0.004542684615810758	0.9685889978394548	0.05064090324898146	0.8435084247043155	Telmatochromis 'shell' temporalis	m	n
308	FISH20210707_c2_r0_Telmatochromis-'shell'-temporalis_su	1970-01-02 01:00:00	2.3072759542968275	74.49988920895191	0.01922224684245513	0.8446709505871925	0.041999610857611724	0.7738875838939725	Telmatochromis 'shell' temporalis	m	n
309	FISH20210707_c2_r0_Telmatochromis-'shell'-temporalis_su	1970-01-02 01:30:00	0.4971089256243891	104.50041548944657	0.005041271951692427	0.967702620353443	0.0487957429971932	0.8531453192519515	Telmatochromis 'shell' temporalis	m	n
310	FISH20210707_c2_r0_Telmatochromis-'shell'-temporalis_su	1970-01-02 02:00:00	1.4172106689770068	134.49997230070358	0.012686277768544679	0.9325245138773475	0.045892159042353296	0.8175407787265735	Telmatochromis 'shell' temporalis	m	n
311	FISH20210707_c2_r0_Telmatochromis-'shell'-temporalis_su	1970-01-02 02:30:00	2.236053439555524	164.49958451055343	0.030801617638911972	0.7868816132070245	0.04285544676893034	0.779299443292529	Telmatochromis 'shell' temporalis	m	n
312	FISH20210707_c2_r0_Telmatochromis-'shell'-temporalis_su	1970-01-02 03:00:00	1.6446198370743976	194.5001107910481	0.02271216485707955	0.8731996454686461	0.04321354470922651	0.7842062603708264	Telmatochromis 'shell' temporalis	m	n
313	FISH20210707_c2_r0_Telmatochromis-'shell'-temporalis_su	1970-01-02 03:30:00	2.114839514861321	224.50052628663232	0.024042989308071576	0.8554650711871918	0.04089079658300318	0.7335773831650019	Telmatochromis 'shell' temporalis	m	n
314	FISH20210707_c2_r0_Telmatochromis-'shell'-temporalis_su	1970-01-02 04:00:00	3.9374248583256497	254.50019389507506	0.06387457758572933	0.5303307295994681	0.06082697548544205	0.7791416157189919	Telmatochromis 'shell' temporalis	m	n
315	FISH20210707_c2_r0_Telmatochromis-'shell'-temporalis_su	1970-01-02 04:30:00	4.932588444723864	284.4998061049249	0.09528557974627444	0.37909257104869537	0.12691329992310474	0.7199194098485233	Telmatochromis 'shell' temporalis	m	n
316	FISH20210707_c2_r0_Telmatochromis-'shell'-temporalis_su	1970-01-02 05:00:00	6.288190599050842	314.4994737133677	0.09207246135948147	0.41831477480471996	0.190151299043861	0.7574100527564976	Telmatochromis 'shell' temporalis	m	n
317	FISH20210707_c2_r0_Telmatochromis-'shell'-temporalis_su	1970-01-02 05:30:00	6.19530763487847	344.4998892089519	0.09428318191890095	0.47152670064258806	0.12599557494199545	0.6245833026209946	Telmatochromis 'shell' temporalis	m	n
318	FISH20210707_c2_r0_Telmatochromis-'shell'-temporalis_su	1970-01-02 06:00:00	9.607340928265883	374.5004154894466	0.15755359813860728	0.17877125921001608	0.3048586564458191	0.8410900878384774	Telmatochromis 'shell' temporalis	m	n
319	FISH20210707_c2_r0_Telmatochromis-'shell'-temporalis_su	1970-01-02 06:30:00	10.177957605087583	404.4999723007036	0.16735914907761343	0.20375602459697523	0.23271239248386244	0.5540220518286331	Telmatochromis 'shell' temporalis	m	n
320	FISH20210707_c2_r0_Telmatochromis-'shell'-temporalis_su	1970-01-02 07:00:00	6.592196951244682	434.4995845105534	0.11074178715860618	0.6900448728602293	0.08613989979696862	0.8312486844286396	Telmatochromis 'shell' temporalis	m	d
321	FISH20210707_c2_r0_Telmatochromis-'shell'-temporalis_su	1970-01-02 07:30:00	0.004124421856820044	464.5001107910481	0.0	1.0	0.04932453191832563	0.8939561720155447	Telmatochromis 'shell' temporalis	m	d
322	FISH20210707_c2_r0_Telmatochromis-'shell'-temporalis_su	1970-01-02 08:00:00	0.00412442185682004	494.5005262866323	0.0	1.0	0.05092595457318878	0.9251953743482677	Telmatochromis 'shell' temporalis	m	d
323	FISH20210707_c2_r0_Telmatochromis-'shell'-temporalis_su	1970-01-02 08:30:00	0.004124421856819857	524.5001938950751	0.0	1.0	0.05252733287099979	0.9564337114010346	Telmatochromis 'shell' temporalis	m	d
324	FISH20210707_c2_r0_Telmatochromis-'shell'-temporalis_su	1970-01-02 09:00:00	0.005173854064243954	555.1206464694657	0.0	1.0	0.052865393186399455	0.9591348758516336	Telmatochromis 'shell' temporalis	m	d
325	FISH20210707_c2_r0_Telmatochromis-'shell'-temporalis_su	1970-01-02 09:30:00	0.0049383801434162294	584.5005262866323	0.0	1.0	0.051680215546059755	0.9231506786042853	Telmatochromis 'shell' temporalis	m	d
326	FISH20210707_c2_r0_Telmatochromis-'shell'-temporalis_su	1970-01-02 10:00:00	0.0069900961185272135	614.5001384964822	0.0	1.0	0.04935463714646438	0.8929991387188434	Telmatochromis 'shell' temporalis	m	d
327	FISH20210707_c2_r0_Telmatochromis-'shell'-temporalis_su	1970-01-02 10:30:00	0.006149560754033897	644.4997507063321	0.0	1.0	0.04970453318763336	0.9265889309469375	Telmatochromis 'shell' temporalis	m	d
328	FISH20210707_c2_r0_Telmatochromis-'shell'-temporalis_su	1970-01-02 11:00:00	0.008549724812990123	674.4993629161819	0.0	1.0	0.051558870051503204	0.9657161161434509	Telmatochromis 'shell' temporalis	m	d
329	FISH20210707_c2_r0_Telmatochromis-'shell'-temporalis_su	1970-01-02 11:30:00	0.029696969988963207	704.4998338134279	0.0	1.0	0.052013759193037565	0.9254904213977546	Telmatochromis 'shell' temporalis	m	d
330	FISH20210707_c2_r0_Telmatochromis-'shell'-temporalis_su	1970-01-02 12:00:00	0.014119867307769235	734.5003046922608	0.0	1.0	0.05170943010757377	0.9692973183904067	Telmatochromis 'shell' temporalis	m	d
331	FISH20210707_c2_r0_Telmatochromis-'shell'-temporalis_su	1970-01-02 12:30:00	0.08091149920856686	764.4999723007036	0.0009971746717633372	1.0	0.05614243943617114	0.9689253006114723	Telmatochromis 'shell' temporalis	m	d
332	FISH20210707_c2_r0_Telmatochromis-'shell'-temporalis_su	1970-01-02 13:00:00	0.006252880072610416	794.4995291119606	0.00016619577862722287	1.0	0.055829635141507176	0.9766618082012548	Telmatochromis 'shell' temporalis	m	d
333	FISH20210707_c2_r0_Telmatochromis-'shell'-temporalis_su	1970-01-02 13:30:00	0.005037478013694953	824.5	0.0	1.0	0.05531836047985511	0.9510943067164934	Telmatochromis 'shell' temporalis	m	d
334	FISH20210707_c2_r0_Telmatochromis-'shell'-temporalis_su	1970-01-02 14:00:00	0.03316145544191563	854.5004708880394	0.0	1.0	0.05346613599708087	0.9141521694012253	Telmatochromis 'shell' temporalis	m	d
335	FISH20210707_c2_r0_Telmatochromis-'shell'-temporalis_su	1970-01-02 14:30:00	1.7388060677039663	884.5000830978893	0.03185419090355105	0.8888704226912636	0.3864311620212913	0.6797005437955684	Telmatochromis 'shell' temporalis	m	d
336	FISH20210707_c2_r0_Telmatochromis-'shell'-temporalis_su	1970-01-02 15:00:00	0.1148507977014593	914.4996953077392	0.00011079718575148191	1.0	0.05198489633098422	0.8865795694947177	Telmatochromis 'shell' temporalis	m	d
337	FISH20210707_c2_r0_Telmatochromis-'shell'-temporalis_su	1970-01-02 15:30:00	0.4675227101586322	944.5001661865721	0.0006093507644582318	1.0	0.2531100283503503	0.730610012617451	Telmatochromis 'shell' temporalis	m	d
338	FISH20210707_c2_r0_Telmatochromis-'shell'-temporalis_su	1970-01-02 16:00:00	0.02879383769488704	974.5006370838181	0.0	1.0	0.05090683850826238	0.9113031056477167	Telmatochromis 'shell' temporalis	m	d
339	FISH20210707_c2_r0_Telmatochromis-'shell'-temporalis_su	1970-01-02 16:30:00	0.027890153273090156	1004.5002492936679	0.0003877901501301867	1.0	0.052914087138082294	0.877256848426055	Telmatochromis 'shell' temporalis	m	d
340	FISH20210707_c2_r0_Telmatochromis-'shell'-temporalis_su	1970-01-02 17:00:00	0.0024552464400760575	1034.4999169021107	0.0	1.0	0.05591628640362955	0.9064895818537959	Telmatochromis 'shell' temporalis	m	d
341	FISH20210707_c2_r0_Telmatochromis-'shell'-temporalis_su	1970-01-02 17:30:00	0.002455246440075297	1064.4994737133677	0.0	1.0	0.05556406308245342	0.9251224644167787	Telmatochromis 'shell' temporalis	m	d
342	FISH20210707_c2_r0_Telmatochromis-'shell'-temporalis_su	1970-01-02 18:00:00	0.0024552464400751256	1094.499944604476	0.0	1.0	0.05521183000493906	0.9437558630974991	Telmatochromis 'shell' temporalis	m	d
343	FISH20210707_c2_r0_Telmatochromis-'shell'-temporalis_su	1970-01-02 18:30:00	0.019581664123090453	1124.5004708880394	0.0	1.0	0.05523736836374083	0.9568415278798539	Telmatochromis 'shell' temporalis	m	d
344	FISH20210707_c2_r0_Telmatochromis-'shell'-temporalis_su	1970-01-02 19:00:00	14.520401475064123	1154.5000276992964	0.2588222259154617	0.470057060550662	0.13817271015707067	0.6458604738578896	Telmatochromis 'shell' temporalis	m	n
345	FISH20210707_c2_r0_Telmatochromis-'shell'-temporalis_su	1970-01-02 19:30:00	32.0788762015084	1184.499695307739	0.44446291064206966	0.0038779015013018668	0.3776241159035418	0.4898319794509258	Telmatochromis 'shell' temporalis	m	n
346	FISH20210707_c2_r0_Telmatochromis-'shell'-temporalis_su	1970-01-02 20:00:00	30.16596021232107	1213.7657752141233	0.5088271281244537	0.0	0.6034105212570527	0.38879582076301883	Telmatochromis 'shell' temporalis	m	n
347	FISH20210707_c2_r0_Telmatochromis-'shell'-temporalis_su	1970-01-02 20:30:00	29.868935390025285	1244.824422292705	0.45395333031264157	0.0	0.5408296424664778	0.47516489863965194	Telmatochromis 'shell' temporalis	m	n
348	FISH20210707_c2_r0_Telmatochromis-'shell'-temporalis_su	1970-01-02 21:00:00	26.98469751055518	1274.4995845105534	0.45753697856074454	0.0	0.5204449586201223	0.5226344483674539	Telmatochromis 'shell' temporalis	m	n
349	FISH20210707_c2_r0_Telmatochromis-'shell'-temporalis_su	1970-01-02 21:30:00	24.802750726181014	1304.500110791048	0.40483048969643254	0.0033791269665411033	0.5202386707760074	0.6178492201494116	Telmatochromis 'shell' temporalis	m	n
350	FISH20210707_c2_r0_Telmatochromis-'shell'-temporalis_su	1970-01-02 22:00:00	19.602040963812158	1334.5005262866323	0.347736967481026	0.015843997562461912	0.5299131617064164	0.5512597153696431	Telmatochromis 'shell' temporalis	m	n
351	FISH20210707_c2_r0_Telmatochromis-'shell'-temporalis_su	1970-01-02 22:30:00	24.92152057138319	1364.500193895075	0.4038003434712758	0.011135117168023932	0.5592437588448879	0.439844264406069	Telmatochromis 'shell' temporalis	m	n
352	FISH20210707_c2_r0_Telmatochromis-'shell'-temporalis_su	1970-01-02 23:00:00	19.957824907016832	1394.499806104925	0.35881668605617417	0.020220486399645448	0.4136986650697764	0.5183119837305715	Telmatochromis 'shell' temporalis	m	n
353	FISH20210707_c2_r0_Telmatochromis-'shell'-temporalis_su	1970-01-02 23:30:00	17.13116889623987	1424.4994737133677	0.31128469336878845	0.024098387900947316	0.5229628366573689	0.4955947546413191	Telmatochromis 'shell' temporalis	m	n
354	FISH20210707_c2_r0_Telmatochromis-'shell'-temporalis_su	1970-01-03 00:00:00	21.591908239726695	14.499889208951917	0.4064369598936406	0.02614668734766231	0.5479845941290648	0.5481988103071239	Telmatochromis 'shell' temporalis	m	n
355	FISH20210707_c2_r0_Telmatochromis-'shell'-temporalis_su	1970-01-03 00:30:00	23.178496105144173	44.50041548944657	0.396487729211678	0.001274167636142042	0.5774183744102221	0.4259810308451721	Telmatochromis 'shell' temporalis	m	n
356	FISH20210707_c2_r0_Telmatochromis-'shell'-temporalis_su	1970-01-03 01:00:00	17.725117705042717	74.49997230070356	0.3198160766716525	0.03656307129798903	0.6678214035701107	0.41667179420818673	Telmatochromis 'shell' temporalis	m	n
357	FISH20210707_c2_r0_Telmatochromis-'shell'-temporalis_su	1970-01-03 01:30:00	20.08275285526802	104.49958451055343	0.38136391335660075	0.009417760788875962	0.5623748585357418	0.5087613297522923	Telmatochromis 'shell' temporalis	m	n
358	FISH20210707_c2_r0_Telmatochromis-'shell'-temporalis_su	1970-01-03 02:00:00	19.982288244298037	134.5001107910481	0.39424994460447593	0.04669842676711722	0.48927477107178025	0.4946601992039938	Telmatochromis 'shell' temporalis	m	n
359	FISH20210707_c2_r0_Telmatochromis-'shell'-temporalis_su	1970-01-03 02:30:00	23.081252636779958	164.50052628663232	0.4215832917843887	0.0	0.46877873602154435	0.5460935322777186	Telmatochromis 'shell' temporalis	m	n
360	FISH20210707_c2_r0_Telmatochromis-'shell'-temporalis_su	1970-01-03 03:00:00	21.414743210050418	194.50019389507506	0.41194393662400974	0.0	0.5073496265950896	0.5344312298360722	Telmatochromis 'shell' temporalis	m	n
361	FISH20210707_c2_r0_Telmatochromis-'shell'-temporalis_su	1970-01-03 03:30:00	18.389199634693924	224.49980610492494	0.3348290953409783	0.06188022824220265	0.5581910656698685	0.5587576611813655	Telmatochromis 'shell' temporalis	m	n
362	FISH20210707_c2_r0_Telmatochromis-'shell'-temporalis_su	1970-01-03 04:00:00	15.880959111512412	254.49947371336768	0.2689047698188466	0.07500969475375326	0.45826203662334625	0.5518172958635953	Telmatochromis 'shell' temporalis	m	n
363	FISH20210707_c2_r0_Telmatochromis-'shell'-temporalis_su	1970-01-03 04:30:00	15.548669699019985	284.4998892089519	0.3087192554841569	0.0842011965433193	0.419461864334893	0.5289185101457717	Telmatochromis 'shell' temporalis	m	n
364	FISH20210707_c2_r0_Telmatochromis-'shell'-temporalis_su	1970-01-03 05:00:00	18.214626544438204	314.5004154894466	0.35881668605617417	0.02027588499252119	0.46247964421471416	0.527101699975604	Telmatochromis 'shell' temporalis	m	n
365	FISH20210707_c2_r0_Telmatochromis-'shell'-temporalis_su	1970-01-03 05:30:00	17.330497021355754	344.4999723007036	0.34757077170239875	0.0	0.45428768721107693	0.5209552578127861	Telmatochromis 'shell' temporalis	m	n
366	FISH20210707_c2_r0_Telmatochromis-'shell'-temporalis_su	1970-01-03 06:00:00	17.223036821019125	374.4995845105534	0.3343859065979724	0.019998892028142486	0.39470026523375673	0.6099971306912001	Telmatochromis 'shell' temporalis	m	n
367	FISH20210707_c2_r0_Telmatochromis-'shell'-temporalis_su	1970-01-03 06:30:00	14.411615843981467	404.5001107910481	0.28257256813649456	0.037059605583868824	0.40203269598903824	0.5954241288525216	Telmatochromis 'shell' temporalis	m	n
368	FISH20210707_c2_r0_Telmatochromis-'shell'-temporalis_su	1970-01-03 07:00:00	7.381159095998163	434.5005262866323	0.13046368622236995	0.5153177109301423	0.10287890363267878	0.7921988873233008	Telmatochromis 'shell' temporalis	m	d
369	FISH20210707_c2_r0_Telmatochromis-'shell'-temporalis_su	1970-01-03 07:30:00	0.07493957108642761	464.5001938950751	0.00033239155725444574	1.0	0.056349275312456516	0.9379941927771599	Telmatochromis 'shell' temporalis	m	d
370	FISH20210707_c2_r0_Telmatochromis-'shell'-temporalis_su	1970-01-03 08:00:00	0.0007345656425616724	494.4998061049249	0.0	1.0	0.056387421573652424	0.9583071875974853	Telmatochromis 'shell' temporalis	m	d
371	FISH20210707_c2_r0_Telmatochromis-'shell'-temporalis_su	1970-01-03 08:30:00	0.032225479399362586	524.4994737133677	0.0006647831145088915	1.0	0.055470412820658385	0.9480356870959357	Telmatochromis 'shell' temporalis	m	d
372	FISH20210707_c2_r0_Telmatochromis-'shell'-temporalis_su	1970-01-03 09:00:00	0.07479815701190493	554.4998892089519	0.0019388433414580103	1.0	0.05617376019055949	0.9300306028927711	Telmatochromis 'shell' temporalis	m	d
373	FISH20210707_c2_r0_Telmatochromis-'shell'-temporalis_su	1970-01-03 09:30:00	0.11892000100230156	584.5004154894466	0.0007755803002603734	1.0	0.05733719679188415	0.9310353428957177	Telmatochromis 'shell' temporalis	m	d
374	FISH20210707_c2_r0_Telmatochromis-'shell'-temporalis_su	1970-01-03 10:00:00	0.03085262158286395	614.5000276992964	0.00022159437150296381	1.0	0.05317940774331787	0.9208827602041375	Telmatochromis 'shell' temporalis	m	d
375	FISH20210707_c2_r0_Telmatochromis-'shell'-temporalis_su	1970-01-03 10:30:00	0.37865560308113966	644.4995845105534	0.00930696360312448	0.9031632596532048	0.05241564617362743	0.904062799931772	Telmatochromis 'shell' temporalis	m	d
376	FISH20210707_c2_r0_Telmatochromis-'shell'-temporalis_su	1970-01-03 11:00:00	0.05972768518942034	674.5001107910481	0.0013848881010414358	1.0	0.05471615356162279	0.9067276297423075	Telmatochromis 'shell' temporalis	m	d
377	FISH20210707_c2_r0_Telmatochromis-'shell'-temporalis_su	1970-01-03 11:30:00	0.033121902210307065	704.5005262866323	5.5398592875740954e-05	1.0	0.05681321759936855	0.9166973028000219	Telmatochromis 'shell' temporalis	m	d
378	FISH20210707_c2_r0_Telmatochromis-'shell'-temporalis_su	1970-01-03 12:00:00	0.013714469540795218	734.5001938950751	0.00027699296437870476	1.0	0.054382540840816965	0.8774884565621397	Telmatochromis 'shell' temporalis	m	d
379	FISH20210707_c2_r0_Telmatochromis-'shell'-temporalis_su	1970-01-03 12:30:00	0.0013474211458461367	764.4998061049249	0.0	1.0	0.05560077634214776	0.8718618125134042	Telmatochromis 'shell' temporalis	m	d
380	FISH20210707_c2_r0_Telmatochromis-'shell'-temporalis_su	1970-01-03 13:00:00	0.0040319033989988885	794.4994183147749	0.0	1.0	0.06043070185033129	0.8795020287588863	Telmatochromis 'shell' temporalis	m	d
381	FISH20210707_c2_r0_Telmatochromis-'shell'-temporalis_su	1970-01-03 13:30:00	0.10221170915965785	824.4998892089519	0.0027697762020828715	0.9672612452913805	0.047731390702687955	0.8599805366991202	Telmatochromis 'shell' temporalis	m	d
382	FISH20210707_c2_r0_Telmatochromis-'shell'-temporalis_su	1970-01-03 14:00:00	0.0004320412020290722	854.5003600908537	0.0	1.0	0.04658607806930905	0.8612084290386438	Telmatochromis 'shell' temporalis	m	d
383	FISH20210707_c2_r0_Telmatochromis-'shell'-temporalis_su	1970-01-03 14:30:00	0.00043204120202971564	884.4999723007036	0.0	1.0	0.04689367867213876	0.8644628903785062	Telmatochromis 'shell' temporalis	m	d
384	FISH20210707_c2_r0_Telmatochromis-'shell'-temporalis_su	1970-01-03 15:00:00	0.0004320412020303329	914.4995291119606	0.0	1.0	0.047201279274968436	0.8677173517183686	Telmatochromis 'shell' temporalis	m	d
385	FISH20210707_c2_r0_Telmatochromis-'shell'-temporalis_su	1970-01-03 15:30:00	0.01596767239338715	944.500055395524	0.0	1.0	0.047901216109245415	0.8729480348679856	Telmatochromis 'shell' temporalis	m	d
386	FISH20210707_c2_r0_Telmatochromis-'shell'-temporalis_su	1970-01-03 16:00:00	0.05937245062129838	974.5005262866323	0.0003877901501301867	1.0	0.054548352387661384	0.9013003388312334	Telmatochromis 'shell' temporalis	m	d
387	FISH20210707_c2_r0_Telmatochromis-'shell'-temporalis_su	1970-01-03 16:30:00	0.02476017551167403	1004.5000830978893	0.0	1.0	0.055386213538418654	0.8945447620885718	Telmatochromis 'shell' temporalis	m	d
388	FISH20210707_c2_r0_Telmatochromis-'shell'-temporalis_su	1970-01-03 17:00:00	0.0014171538256365296	1034.499750706332	0.0	1.0	0.05334693544166009	0.8889628961191277	Telmatochromis 'shell' temporalis	m	d
389	FISH20210707_c2_r0_Telmatochromis-'shell'-temporalis_su	1970-01-03 17:30:00	0.0014171538256365283	1064.499362916182	0.0	1.0	0.05200961704619773	0.8783511215230727	Telmatochromis 'shell' temporalis	m	d
390	FISH20210707_c2_r0_Telmatochromis-'shell'-temporalis_su	1970-01-03 18:00:00	0.0014171538256365322	1094.4998338134278	0.0	1.0	0.050672261607956647	0.8677390529883258	Telmatochromis 'shell' temporalis	m	d
391	FISH20210707_c2_r0_Telmatochromis-'shell'-temporalis_su	1970-01-03 18:30:00	0.20431336026675195	1124.500304692261	0.0032685169796687163	0.9667608442745554	0.04871244393972749	0.8493076558104459	Telmatochromis 'shell' temporalis	m	d
392	FISH20210707_c2_r0_Telmatochromis-'shell'-temporalis_su	1970-01-03 19:00:00	19.292968888221868	1154.4999169021107	0.3570993296770262	0.41288571270289737	0.1535368638434389	0.6804169429232907	Telmatochromis 'shell' temporalis	m	n
393	FISH20210707_c2_r0_Telmatochromis-'shell'-temporalis_su	1970-01-03 19:30:00	41.15295231475906	1184.4995291119606	0.632374937676583	0.0	0.48526237549005735	0.4773953653790953	Telmatochromis 'shell' temporalis	m	n
394	FISH20210707_c2_r0_Telmatochromis-'shell'-temporalis_su	1970-01-03 20:00:00	16.660861732461534	1214.5	0.3450033237314425	0.0711832483935298	0.47689842779028546	0.4613276340783174	Telmatochromis 'shell' temporalis	m	n
395	FISH20210707_c2_r0_Telmatochromis-'shell'-temporalis_su	1970-01-03 20:30:00	17.550301707587963	1244.5004708880394	0.3797019555703285	0.02437538086532602	0.5173119403632911	0.4083323501140318	Telmatochromis 'shell' temporalis	m	n
396	FISH20210707_c2_r0_Telmatochromis-'shell'-temporalis_su	1970-01-03 21:00:00	11.628611579490745	1274.5000276992964	0.2586006315439588	0.22070799401695196	0.3966826635099884	0.5586257194945047	Telmatochromis 'shell' temporalis	m	n
397	FISH20210707_c2_r0_Telmatochromis-'shell'-temporalis_su	1970-01-03 21:30:00	9.674263445837362	1304.499695307739	0.20525178660462023	0.31566118220597195	0.25482304642781484	0.6694229480938805	Telmatochromis 'shell' temporalis	m	n
398	FISH20210707_c2_r0_Telmatochromis-'shell'-temporalis_su	1970-01-03 22:00:00	7.607873381254113	1334.5001661865722	0.163970751163306	0.40339020607134946	0.1497115303809747	0.7875024420344217	Telmatochromis 'shell' temporalis	m	n
399	FISH20210707_c2_r0_Telmatochromis-'shell'-temporalis_su	1970-01-03 22:30:00	13.842881965557856	1364.5005816852251	0.30308570162317877	0.1383856850036009	0.3414975889020207	0.5959726909152224	Telmatochromis 'shell' temporalis	m	n
400	FISH20210707_c2_r0_Telmatochromis-'shell'-temporalis_su	1970-01-03 23:00:00	14.130670415717846	1394.500249293668	0.3148856019057116	0.07766882721178882	0.4022111049067097	0.5944259217511769	Telmatochromis 'shell' temporalis	m	n
401	FISH20210707_c2_r0_Telmatochromis-'shell'-temporalis_su	1970-01-03 23:30:00	15.228494568906504	1424.4998615035179	0.33106199102542794	0.18708104814137722	0.3130532379128737	0.6294853584595622	Telmatochromis 'shell' temporalis	m	n
402	FISH20210707_c2_r0_Telmatochromis-'shell'-temporalis_su	1970-01-04 00:00:00	16.105002596812184	14.49947371336768	0.36612930031577195	0.09639355160378926	0.4232209877049486	0.4631554953924024	Telmatochromis 'shell' temporalis	m	n
403	FISH20210707_c2_r0_Telmatochromis-'shell'-temporalis_su	1970-01-04 00:30:00	11.963955919104231	44.49994460447596	0.2550963882118325	0.21194327498338134	0.2950812052019669	0.665174599503043	Telmatochromis 'shell' temporalis	m	n
404	FISH20210707_c2_r0_Telmatochromis-'shell'-temporalis_su	1970-01-04 01:00:00	10.853641411636026	74.50047088803944	0.21660849814414715	0.25693867375768653	0.26616777555783644	0.7159974220624212	Telmatochromis 'shell' temporalis	m	n
405	FISH20210707_c2_r0_Telmatochromis-'shell'-temporalis_su	1970-01-04 01:30:00	12.163365117979474	104.50002769929644	0.23921112403744946	0.19046036230679741	0.3122215510186378	0.6662709862790245	Telmatochromis 'shell' temporalis	m	n
406	FISH20210707_c2_r0_Telmatochromis-'shell'-temporalis_su	1970-01-04 02:00:00	10.4977402021338	134.4996399091463	0.22868539139105867	0.2689601684117223	0.2917380254355327	0.6685814208744169	Telmatochromis 'shell' temporalis	m	n
407	FISH20210707_c2_r0_Telmatochromis-'shell'-temporalis_su	1970-01-04 02:30:00	9.75307878746045	164.5001107910481	0.2149900288056725	0.2466208730334589	0.21340717964360792	0.7345541632907862	Telmatochromis 'shell' temporalis	m	n
408	FISH20210707_c2_r0_Telmatochromis-'shell'-temporalis_su	1970-01-04 03:00:00	9.47856382014228	194.5005816852252	0.18691485236275	0.20009971746717634	0.31624826339800505	0.6573101720697271	Telmatochromis 'shell' temporalis	m	n
409	FISH20210707_c2_r0_Telmatochromis-'shell'-temporalis_su	1970-01-04 03:30:00	8.626521002591623	224.50024929366793	0.15755359813860728	0.26607944158218383	0.4245260385943531	0.6141083832206413	Telmatochromis 'shell' temporalis	m	n
410	FISH20210707_c2_r0_Telmatochromis-'shell'-temporalis_su	1970-01-04 04:00:00	9.204262338554932	254.49986150351782	0.18159658744667886	0.32779347404575926	0.34234673002345184	0.6925728350916837	Telmatochromis 'shell' temporalis	m	n
411	FISH20210707_c2_r0_Telmatochromis-'shell'-temporalis_su	1970-01-04 04:30:00	5.595869377345252	284.4994737133677	0.08542463021439256	0.4689490886931472	0.3566625100518592	0.6518889474523321	Telmatochromis 'shell' temporalis	m	n
412	FISH20210707_c2_r0_Telmatochromis-'shell'-temporalis_su	1970-01-04 05:00:00	5.652933540872153	314.49994460447596	0.12031907821847995	0.47446266341679594	0.24652373714355896	0.7123300210665284	Telmatochromis 'shell' temporalis	m	n
413	FISH20210707_c2_r0_Telmatochromis-'shell'-temporalis_su	1970-01-04 05:30:00	7.56178697767635	344.50047088803944	0.15384189241593263	0.37272173286798516	0.2111827135925505	0.7471689141457476	Telmatochromis 'shell' temporalis	m	n
414	FISH20210707_c2_r0_Telmatochromis-'shell'-temporalis_su	1970-01-04 06:00:00	3.358583480409198	374.5000276992964	0.07174117777408454	0.6367514265137666	0.09964857274836286	0.8295671058044277	Telmatochromis 'shell' temporalis	m	n
415	FISH20210707_c2_r0_Telmatochromis-'shell'-temporalis_su	1970-01-04 06:30:00	5.043660265887198	404.49969530773916	0.10342917289900837	0.5100548446069469	0.12182616817128596	0.8301395840196999	Telmatochromis 'shell' temporalis	m	n
416	FISH20210707_c2_r0_Telmatochromis-'shell'-temporalis_su	1970-01-04 07:00:00	4.914336199656774	434.5001107910481	0.09040549523598493	0.5840904054952359	0.05996992380886983	0.8674044660445424	Telmatochromis 'shell' temporalis	m	d
417	FISH20210707_c2_r0_Telmatochromis-'shell'-temporalis_su	1970-01-04 07:30:00	0.006592412396295338	464.5005816852252	0.0	1.0	0.05319487861694289	0.9668076552215805	Telmatochromis 'shell' temporalis	m	d
418	FISH20210707_c2_r0_Telmatochromis-'shell'-temporalis_su	1970-01-04 08:00:00	0.21284824946369565	494.50024929366793	0.003822502908426126	0.966206858345798	0.04845008446759585	0.856575721181006	Telmatochromis 'shell' temporalis	m	d
419	FISH20210707_c2_r0_Telmatochromis-'shell'-temporalis_su	1970-01-04 08:30:00	0.2767590505548741	524.4998615035178	0.00637083818071021	0.9637139216663897	0.04942761591541945	0.861134583698684	Telmatochromis 'shell' temporalis	m	d
420	FISH20210707_c2_r0_Telmatochromis-'shell'-temporalis_su	1970-01-04 09:00:00	0.0239940402002862	554.4994737133677	0.00044318874300592763	1.0	0.05645083596182872	0.9052195543690055	Telmatochromis 'shell' temporalis	m	d
421	FISH20210707_c2_r0_Telmatochromis-'shell'-temporalis_su	1970-01-04 09:30:00	0.4702676377736839	584.499944604476	0.009749612231331709	0.9293153113228451	0.05823243986023213	0.9185491956852282	Telmatochromis 'shell' temporalis	m	d
422	FISH20210707_c2_r0_Telmatochromis-'shell'-temporalis_su	1970-01-04 10:00:00	0.3598361469787968	614.5004708880394	0.007589607223976511	0.9619965652872418	0.052488561886895095	0.8838480460443885	Telmatochromis 'shell' temporalis	m	d
423	FISH20210707_c2_r0_Telmatochromis-'shell'-temporalis_su	1970-01-04 10:30:00	0.0024306460531678988	644.5000276992964	0.0	1.0	0.0522729011438401	0.8946675260471314	Telmatochromis 'shell' temporalis	m	d
424	FISH20210707_c2_r0_Telmatochromis-'shell'-temporalis_su	1970-01-04 11:00:00	0.002430646053167901	674.4996953077392	0.0	1.0	0.052563507389908656	0.91311547675176	Telmatochromis 'shell' temporalis	m	d
425	FISH20210707_c2_r0_Telmatochromis-'shell'-temporalis_su	1970-01-04 11:30:00	0.002430646053167897	704.5001107910481	0.0	1.0	0.05285412168556582	0.9315639384516434	Telmatochromis 'shell' temporalis	m	d
426	FISH20210707_c2_r0_Telmatochromis-'shell'-temporalis_su	1970-01-04 12:00:00	0.0024306460531679005	734.5005816852251	0.0	1.0	0.053144735981222935	0.9500124001515272	Telmatochromis 'shell' temporalis	m	d
427	FISH20210707_c2_r0_Telmatochromis-'shell'-temporalis_su	1970-01-04 12:30:00	0.012498988225067334	764.5002492936679	0.0	1.0	0.05560777737508361	0.9249534608451162	Telmatochromis 'shell' temporalis	m	d
428	FISH20210707_c2_r0_Telmatochromis-'shell'-temporalis_su	1970-01-04 13:00:00	0.08918033680000427	794.4998061049249	0.0019389507506509334	0.9685335992465791	0.05911404286704264	0.9081755080234977	Telmatochromis 'shell' temporalis	m	d
429	FISH20210707_c2_r0_Telmatochromis-'shell'-temporalis_su	1970-01-04 13:30:00	3.6602074508267695	824.4994737133677	0.06946983546617916	0.6994626336491053	0.051189561626688175	0.5224210929842829	Telmatochromis 'shell' temporalis	m	d
430	FISH20210707_c2_r0_Telmatochromis-'shell'-temporalis_su	1970-01-04 14:00:00	0.5661075624609094	854.4998892089519	0.009029470418790162	0.9295922889430533	0.039219423229650476	0.6884904555860708	Telmatochromis 'shell' temporalis	m	d
431	FISH20210707_c2_r0_Telmatochromis-'shell'-temporalis_su	1970-01-04 14:30:00	0.00034497823498625654	884.5004154894466	0.0	1.0	0.04637534358554661	0.8461471966561795	Telmatochromis 'shell' temporalis	m	d
432	FISH20210707_c2_r0_Telmatochromis-'shell'-temporalis_su	1970-01-04 15:00:00	0.00034497823498625535	914.4999723007036	0.0	1.0	0.04657238146148549	0.8487530601681197	Telmatochromis 'shell' temporalis	m	d
433	FISH20210707_c2_r0_Telmatochromis-'shell'-temporalis_su	1970-01-04 15:30:00	0.00034497823498625817	944.4995845105534	0.0	1.0	0.046769419337424414	0.8513589236800597	Telmatochromis 'shell' temporalis	m	d
434	FISH20210707_c2_r0_Telmatochromis-'shell'-temporalis_su	1970-01-04 16:00:00	0.0003449782349862642	974.500055395524	0.0	1.0	0.046966462671173895	0.8539648593725856	Telmatochromis 'shell' temporalis	m	d
435	FISH20210707_c2_r0_Telmatochromis-'shell'-temporalis_su	1970-01-04 16:30:00	0.0003449782349862594	1004.5005262866323	0.0	1.0	0.04716350600492335	0.8565707950651117	Telmatochromis 'shell' temporalis	m	d
436	FISH20210707_c2_r0_Telmatochromis-'shell'-temporalis_su	1970-01-04 17:00:00	0.00034497823498625606	1034.5001384964821	0.0	1.0	0.047360543880862215	0.8591766585770517	Telmatochromis 'shell' temporalis	m	d
437	FISH20210707_c2_r0_Telmatochromis-'shell'-temporalis_su	1970-01-04 17:30:00	0.02925639147571513	1064.499750706332	0.00044318874300592763	1.0	0.04832219980842539	0.8643596656013511	Telmatochromis 'shell' temporalis	m	d
438	FISH20210707_c2_r0_Telmatochromis-'shell'-temporalis_su	1970-01-04 18:00:00	3.0461631128740048	1094.499362916182	0.0557309844329954	0.7192399313057448	0.03361827626875022	0.34256023271974734	Telmatochromis 'shell' temporalis	m	d
439	FISH20210707_c2_r0_Telmatochromis-'shell'-temporalis_su	1970-01-04 18:30:00	0.380476112750006	1124.4998338134278	0.002326612009749612	1.0	0.034951100702771035	0.558867571463093	Telmatochromis 'shell' temporalis	m	d
440	FISH20210707_c2_r0_Telmatochromis-'shell'-temporalis_su	1970-01-04 19:00:00	14.916193813382783	1154.500249293668	0.31211567226192455	0.4206969142983768	0.11839722293718473	0.6568273418669355	Telmatochromis 'shell' temporalis	m	n
441	FISH20210707_c2_r0_Telmatochromis-'shell'-temporalis_su	1970-01-04 19:30:00	29.354680015017212	1184.4999169021107	0.5111628164644618	0.025040163979834912	0.43127856514926327	0.5471242738449674	Telmatochromis 'shell' temporalis	m	n
442	FISH20210707_c2_r0_Telmatochromis-'shell'-temporalis_su	1970-01-04 20:00:00	10.940112082442543	1214.4994737133677	0.19190072572156666	0.3970971137333112	0.37537957773874425	0.6196178972533667	Telmatochromis 'shell' temporalis	m	n
443	FISH20210707_c2_r0_Telmatochromis-'shell'-temporalis_su	1970-01-04 20:30:00	3.4699117414107605	1244.499944604476	0.07855085309107024	0.6252492798581875	0.08083427502925544	0.8811108573295282	Telmatochromis 'shell' temporalis	m	n
444	FISH20210707_c2_r0_Telmatochromis-'shell'-temporalis_su	1970-01-04 21:00:00	6.334369302240456	1274.5004708880394	0.13212564400864218	0.5268960168411723	0.16114909922453666	0.7928577079112914	Telmatochromis 'shell' temporalis	m	n
445	FISH20210707_c2_r0_Telmatochromis-'shell'-temporalis_su	1970-01-04 21:30:00	5.083340058311632	1304.5000276992964	0.10287518697025096	0.5279485901058113	0.1413937214672468	0.8078186845331246	Telmatochromis 'shell' temporalis	m	n
446	FISH20210707_c2_r0_Telmatochromis-'shell'-temporalis_su	1970-01-04 22:00:00	10.38857091663478	1334.499695307739	0.21865824608054957	0.31427621738407846	0.277025209488482	0.6789643728439211	Telmatochromis 'shell' temporalis	m	n
447	FISH20210707_c2_r0_Telmatochromis-'shell'-temporalis_su	1970-01-04 22:30:00	9.734253907819934	1364.500110791048	0.19709727454021714	0.38112120540660316	0.2457759222165137	0.6988970361530127	Telmatochromis 'shell' temporalis	m	n
448	FISH20210707_c2_r0_Telmatochromis-'shell'-temporalis_su	1970-01-04 23:00:00	9.247718403006271	1394.5005816852251	0.1893523904492826	0.3221428175724337	0.3634044043501513	0.5382354442722357	Telmatochromis 'shell' temporalis	m	n
449	FISH20210707_c2_r0_Telmatochromis-'shell'-temporalis_su	1970-01-04 23:30:00	2.9711987832346782	1424.500249293668	0.062323416985208574	0.6506010747327018	0.08028349510700966	0.8847106615309605	Telmatochromis 'shell' temporalis	m	n
450	FISH20210707_c2_r0_Telmatochromis-'shell'-temporalis_su	1970-01-05 00:00:00	8.93065216439846	14.49986150351781	0.1874688382915074	0.5026868317544735	0.21670237972289602	0.7204144471874315	Telmatochromis 'shell' temporalis	m	n
451	FISH20210707_c2_r0_Telmatochromis-'shell'-temporalis_su	1970-01-05 00:30:00	8.806042132588507	44.49947371336768	0.18469890864772034	0.4092848041659742	0.13416904692850762	0.8054707781741439	Telmatochromis 'shell' temporalis	m	n
452	FISH20210707_c2_r0_Telmatochromis-'shell'-temporalis_su	1970-01-05 01:00:00	7.362873530723267	74.49988920895191	0.1504542432971416	0.5526257478395745	0.19952130729657278	0.8047005709602684	Telmatochromis 'shell' temporalis	m	n
453	FISH20210707_c2_r0_Telmatochromis-'shell'-temporalis_su	1970-01-05 01:30:00	6.001633891798974	104.50041548944657	0.11035399700847598	0.5403024763171016	0.09787085691166017	0.8512205292706421	Telmatochromis 'shell' temporalis	m	n
454	FISH20210707_c2_r0_Telmatochromis-'shell'-temporalis_su	1970-01-05 02:00:00	3.075967236199366	134.50002769929642	0.05257326463907817	0.7484903883441361	0.07345169562825206	0.8588837141246192	Telmatochromis 'shell' temporalis	m	n
455	FISH20210707_c2_r0_Telmatochromis-'shell'-temporalis_su	1970-01-05 02:30:00	9.101146195277435	164.4996399091463	0.1798792310675309	0.4644064040773364	0.1282524226455912	0.6158839183805032	Telmatochromis 'shell' temporalis	m	n
456	FISH20210707_c2_r0_Telmatochromis-'shell'-temporalis_su	1970-01-05 03:00:00	7.0645832984722725	194.5001107910481	0.12425216042543763	0.5549523598493242	0.08095895967047338	0.4806129937602293	Telmatochromis 'shell' temporalis	m	n
457	FISH20210707_c2_r0_Telmatochromis-'shell'-temporalis_su	1970-01-05 03:30:00	5.747978903784447	224.5005816852252	0.09545177552490167	0.6274998615035178	0.059262265012629156	0.42644599842433956	Telmatochromis 'shell' temporalis	m	n
458	FISH20210707_c2_r0_Telmatochromis-'shell'-temporalis_su	1970-01-05 04:00:00	5.754054425065584	254.50024929366793	0.10004985873358817	0.5699961220984987	0.054365374258168335	0.5215861937401665	Telmatochromis 'shell' temporalis	m	n
459	FISH20210707_c2_r0_Telmatochromis-'shell'-temporalis_su	1970-01-05 04:30:00	3.1326599866811593	284.4998061049249	0.04548224475098332	0.7070522408730818	0.050069716166853594	0.7922293783202013	Telmatochromis 'shell' temporalis	m	n
460	FISH20210707_c2_r0_Telmatochromis-'shell'-temporalis_su	1970-01-05 05:00:00	1.8133863962997097	314.4994737133677	0.02841947814525511	0.8008420586117113	0.05123488545114115	0.8413107879099526	Telmatochromis 'shell' temporalis	m	n
461	FISH20210707_c2_r0_Telmatochromis-'shell'-temporalis_su	1970-01-05 05:30:00	2.495463969859599	344.4998892089519	0.04115887436295147	0.8066142255705739	0.04489670349175833	0.47516309709993915	Telmatochromis 'shell' temporalis	m	n
462	FISH20210707_c2_r0_Telmatochromis-'shell'-temporalis_su	1970-01-05 06:00:00	3.883200109993776	374.5004154894466	0.06730929034402526	0.6658910863664063	0.04499819116736948	0.5323241985998205	Telmatochromis 'shell' temporalis	m	n
463	FISH20210707_c2_r0_Telmatochromis-'shell'-temporalis_su	1970-01-05 06:30:00	6.211665027264138	404.5000276992964	0.08946872749432165	0.4900559525788045	0.059222035479381915	0.6683272365595232	Telmatochromis 'shell' temporalis	m	n
464	FISH20210707_c2_r0_Telmatochromis-'shell'-temporalis_su	1970-01-05 07:00:00	3.422768625745919	434.4996399091463	0.06304359869259321	0.6842834192011523	0.04147331617159291	0.6029964987481052	Telmatochromis 'shell' temporalis	m	d
465	FISH20210707_c2_r0_Telmatochromis-'shell'-temporalis_su	1970-01-05 07:30:00	1.1922392686130854	464.5001107910481	0.002326612009749612	1.0	0.015007550737663689	0.20955508302562628	Telmatochromis 'shell' temporalis	m	d
466	FISH20210707_c2_r0_Telmatochromis-'shell'-temporalis_su	1970-01-05 08:00:00	1.583266439761479	494.5005816852252	0.0	1.0	0.008345202461870755	0.05309817687883458	Telmatochromis 'shell' temporalis	m	d
467	FISH20210707_c2_r0_Telmatochromis-'shell'-temporalis_su	1970-01-05 08:30:00	0.9746585400710845	524.5001938950751	0.0033793141654201984	0.966650047088804	0.008443928669955402	0.04538603727098334	Telmatochromis 'shell' temporalis	m	d
468	FISH20210707_c2_r0_Telmatochromis-'shell'-temporalis_su	1970-01-05 09:00:00	1.3495582742759795	554.4998061049249	0.0077558030026037336	0.9443244141598803	0.013424377145861444	0.05937868418226641	Telmatochromis 'shell' temporalis	m	d
469	FISH20210707_c2_r0_Telmatochromis-'shell'-temporalis_su	1970-01-05 09:30:00	0.28090815954926934	584.4994737133677	0.0038779015013018668	0.9661514597529223	0.011846324624229338	0.08507267780262161	Telmatochromis 'shell' temporalis	m	d
470	FISH20210707_c2_r0_Telmatochromis-'shell'-temporalis_su	1970-01-05 10:00:00	0.8926391938450721	614.4998892089519	0.014125858630622646	0.9187347662308886	0.02556002707553514	0.4011225453342468	Telmatochromis 'shell' temporalis	m	d
471	FISH20210707_c2_r0_Telmatochromis-'shell'-temporalis_su	1970-01-05 10:30:00	0.003982583435285433	644.5004154894466	0.0	1.0	0.04150015693290207	0.8235979762034497	Telmatochromis 'shell' temporalis	m	d
472	FISH20210707_c2_r0_Telmatochromis-'shell'-temporalis_su	1970-01-05 11:00:00	0.0039825834352854375	674.5000276992964	0.0	1.0	0.03817410807221067	0.79368638717459	Telmatochromis 'shell' temporalis	m	d
473	FISH20210707_c2_r0_Telmatochromis-'shell'-temporalis_su	1970-01-05 11:30:00	1.234194453808024	704.4995845105534	0.0077558030026037336	0.9459863719461525	0.012178741570152902	0.16699560935963284	Telmatochromis 'shell' temporalis	m	d
474	FISH20210707_c2_r0_Telmatochromis-'shell'-temporalis_su	1970-01-05 12:00:00	2.039415311880595	734.5001107910481	0.025758918679370708	0.8091624196764902	0.01959084590393347	0.22696439510388225	Telmatochromis 'shell' temporalis	m	d
475	FISH20210707_c2_r0_Telmatochromis-'shell'-temporalis_su	1970-01-05 12:30:00	0.0025614287142612146	764.5005262866323	0.0	0.9879231067530885	0.04953852762028531	0.8650442638429834	Telmatochromis 'shell' temporalis	m	d
476	FISH20210707_c2_r0_Telmatochromis-'shell'-temporalis_su	1970-01-05 13:00:00	0.0025614287142612063	794.5001938950751	0.0	1.0	0.05045566501149052	0.8844511710828372	Telmatochromis 'shell' temporalis	m	d
477	FISH20210707_c2_r0_Telmatochromis-'shell'-temporalis_su	1970-01-05 13:30:00	0.0025614287142612133	824.4997507063321	0.0	1.0	0.05137280240269572	0.9038580783226912	Telmatochromis 'shell' temporalis	m	d
478	FISH20210707_c2_r0_Telmatochromis-'shell'-temporalis_su	1970-01-05 14:00:00	0.8990498799045479	854.4994183147749	0.010581131239266522	0.9019444906099385	0.02802100183686458	0.5010302598208226	Telmatochromis 'shell' temporalis	m	d
479	FISH20210707_c2_r0_Telmatochromis-'shell'-temporalis_su	1970-01-05 14:30:00	0.35249313041437313	884.4998892089519	0.002437403057832927	1.0	0.3134155514052032	0.5125474843211278	Telmatochromis 'shell' temporalis	m	d
480	FISH20210707_c2_r0_Telmatochromis-'shell'-temporalis_su	1970-01-05 15:00:00	2.9987996303901547	914.5003046922608	0.042546119328569054	0.8029472051409894	0.1539445683542139	0.28500733646052234	Telmatochromis 'shell' temporalis	m	d
481	FISH20210707_c2_r0_Telmatochromis-'shell'-temporalis_su	1970-01-05 15:30:00	0.05532233290429803	944.4999723007036	0.0	1.0	0.0404568567860742	0.794099197082562	Telmatochromis 'shell' temporalis	m	d
482	FISH20210707_c2_r0_Telmatochromis-'shell'-temporalis_su	1970-01-05 16:00:00	0.27007913159976693	974.4995291119606	0.002714531050911307	0.9856517644451831	0.040111907277712466	0.790665533383796	Telmatochromis 'shell' temporalis	m	d
483	FISH20210707_c2_r0_Telmatochromis-'shell'-temporalis_su	1970-01-05 16:30:00	1.9201375486635763	1004.500055395524	0.024263239530245957	0.8519831597606914	0.01737161072359604	0.27131900671330317	Telmatochromis 'shell' temporalis	m	d
484	FISH20210707_c2_r0_Telmatochromis-'shell'-temporalis_su	1970-01-05 17:00:00	0.5113607267041226	1034.5004708880394	0.009417760788875962	0.9597252229793364	0.04157669732122701	0.771730356947996	Telmatochromis 'shell' temporalis	m	d
485	FISH20210707_c2_r0_Telmatochromis-'shell'-temporalis_su	1970-01-05 17:30:00	1.8226371946210547	1064.5000830978893	0.0018281535648994515	1.0	0.005283397569450907	0.09069030359778102	Telmatochromis 'shell' temporalis	m	d
486	FISH20210707_c2_r0_Telmatochromis-'shell'-temporalis_su	1970-01-05 18:00:00	0.4590847554653302	1094.499695307739	0.00022159437150296381	1.0	0.0029746566226531677	0.07093326615271055	Telmatochromis 'shell' temporalis	m	d
487	FISH20210707_c2_r0_Telmatochromis-'shell'-temporalis_su	1970-01-05 18:30:00	0.6104241342782578	1124.5001661865722	0.0072014181254154664	0.9521936627520496	0.005527119266966539	0.08915688955258086	Telmatochromis 'shell' temporalis	m	d
488	FISH20210707_c2_r0_Telmatochromis-'shell'-temporalis_su	1970-01-05 19:00:00	18.75609430481878	1154.500637083818	0.33117278821117946	0.42800952855797464	0.12538724367810158	0.3134329412568238	Telmatochromis 'shell' temporalis	m	n
489	FISH20210707_c2_r0_Telmatochromis-'shell'-temporalis_su	1970-01-05 19:30:00	36.26038948563851	1184.500249293668	0.5458977341975514	0.005041271951692427	0.33152412043342216	0.5338647724591893	Telmatochromis 'shell' temporalis	m	n
490	FISH20210707_c2_r0_Telmatochromis-'shell'-temporalis_su	1970-01-05 20:00:00	9.577289116959703	1214.4998615035179	0.17422857459420532	0.3983158827765775	0.09943765940790358	0.5070880898917123	Telmatochromis 'shell' temporalis	m	n
491	FISH20210707_c2_r0_Telmatochromis-'shell'-temporalis_su	1970-01-05 20:30:00	6.047929917737728	1244.4994737133677	0.1194393662400975	0.45105534319428287	0.09630007371602575	0.863087164891951	Telmatochromis 'shell' temporalis	m	n
492	FISH20210707_c2_r0_Telmatochromis-'shell'-temporalis_su	1970-01-05 21:00:00	7.077932380192764	1274.499889208952	0.13433414580101927	0.4059384001772657	0.11179611994192463	0.8822298177934593	Telmatochromis 'shell' temporalis	m	n
493	FISH20210707_c2_r0_Telmatochromis-'shell'-temporalis_su	1970-01-05 21:30:00	8.208590549162903	1304.5004154894466	0.18054401418203977	0.5013018669325799	0.11859401001415641	0.6771121875975239	Telmatochromis 'shell' temporalis	m	n
494	FISH20210707_c2_r0_Telmatochromis-'shell'-temporalis_su	1970-01-05 22:00:00	6.13878715648865	1334.5000276992964	0.12852473547171903	0.5480582793197053	0.09767231887891825	0.6045350506376651	Telmatochromis 'shell' temporalis	m	n
495	FISH20210707_c2_r0_Telmatochromis-'shell'-temporalis_su	1970-01-05 22:30:00	1.9805167393324232	1364.4995845105534	0.038502022048639964	0.7515927095451775	0.059799085403380525	0.864986379284342	Telmatochromis 'shell' temporalis	m	n
496	FISH20210707_c2_r0_Telmatochromis-'shell'-temporalis_su	1970-01-05 23:00:00	4.801795095100701	1394.500110791048	0.08807888322623532	0.5454243297141591	0.07577599568845464	0.8129006914107169	Telmatochromis 'shell' temporalis	m	n
497	FISH20210707_c2_r0_Telmatochromis-'shell'-temporalis_su	1970-01-05 23:30:00	4.409188283151726	1424.5005262866323	0.08874854578693701	0.5701069192842502	0.06824837647896087	0.7696626254249145	Telmatochromis 'shell' temporalis	m	n
498	FISH20210707_c2_r0_Telmatochromis-'shell'-temporalis_su	1970-01-06 00:00:00	12.475643246160551	14.50013849648219	0.26292172178826656	0.38369065425738186	0.17410737770755544	0.7411848887701666	Telmatochromis 'shell' temporalis	m	n
499	FISH20210707_c2_r0_Telmatochromis-'shell'-temporalis_su	1970-01-06 00:30:00	2.520063987936669	44.49975070633206	0.04005318264916071	0.690765054567614	0.0510354791017414	0.8261470307187012	Telmatochromis 'shell' temporalis	m	n
500	FISH20210707_c2_r0_Telmatochromis-'shell'-temporalis_su	1970-01-06 01:00:00	4.956576327826228	74.4994183147748	0.09406681070300814	0.5999113622513988	0.07883558070926755	0.7320659944374155	Telmatochromis 'shell' temporalis	m	n
501	FISH20210707_c2_r0_Telmatochromis-'shell'-temporalis_su	1970-01-06 01:30:00	2.5916841940459565	104.49988920895191	0.04824950144028362	0.71992023044538	0.054143758423283325	0.7769757767047373	Telmatochromis 'shell' temporalis	m	n
502	FISH20210707_c2_r0_Telmatochromis-'shell'-temporalis_su	1970-01-06 02:00:00	5.890918025464973	134.5003046922608	0.09988366295496094	0.5133787601794915	0.07915583576211041	0.7028543173476426	Telmatochromis 'shell' temporalis	m	n
503	FISH20210707_c2_r0_Telmatochromis-'shell'-temporalis_su	1970-01-06 02:30:00	9.45243899990393	164.49997230070358	0.17993462966040663	0.4431333444130519	0.1250290937488282	0.6896646958969161	Telmatochromis 'shell' temporalis	m	n
504	FISH20210707_c2_r0_Telmatochromis-'shell'-temporalis_su	1970-01-06 03:00:00	5.667273213411549	194.49952911196056	0.10392776023489003	0.5809650434878955	0.08038740973979483	0.7659196408486587	Telmatochromis 'shell' temporalis	m	n
505	FISH20210707_c2_r0_Telmatochromis-'shell'-temporalis_su	1970-01-06 03:30:00	3.661844434750896	224.50005539552404	0.06580988256148904	0.6555506315089741	0.0745422745182527	0.8794322760263185	Telmatochromis 'shell' temporalis	m	n
506	FISH20210707_c2_r0_Telmatochromis-'shell'-temporalis_su	1970-01-06 04:00:00	2.8377489989636695	254.50052628663232	0.05218547448894798	0.7781286355326574	0.06650560802871879	0.8391346445738777	Telmatochromis 'shell' temporalis	m	n
507	FISH20210707_c2_r0_Telmatochromis-'shell'-temporalis_su	1970-01-06 04:30:00	3.6371010973912985	284.50008309788933	0.05213007589607224	0.7073292338374605	0.06487915764491693	0.8127666922568133	Telmatochromis 'shell' temporalis	m	n
508	FISH20210707_c2_r0_Telmatochromis-'shell'-temporalis_su	1970-01-06 05:00:00	1.277215271418711	314.49975070633207	0.02210403855742064	0.8584011966096061	0.06498552501323791	0.9241315893043919	Telmatochromis 'shell' temporalis	m	n
509	FISH20210707_c2_r0_Telmatochromis-'shell'-temporalis_su	1970-01-06 05:30:00	2.4915273967917604	344.49936291618195	0.04021937842778794	0.7394050191125145	0.05994479279788967	0.8121568082283269	Telmatochromis 'shell' temporalis	m	n
510	FISH20210707_c2_r0_Telmatochromis-'shell'-temporalis_su	1970-01-06 06:00:00	1.8656297665694688	374.49983381342787	0.03152005317970308	0.8753600709062708	0.0695651097900098	0.899688291574035	Telmatochromis 'shell' temporalis	m	n
511	FISH20210707_c2_r0_Telmatochromis-'shell'-temporalis_su	1970-01-06 06:30:00	4.3124126426288845	404.50030469226084	0.07528668771813196	0.6156445626281093	0.08002575230231702	0.7918462238173364	Telmatochromis 'shell' temporalis	m	n
512	FISH20210707_c2_r0_Telmatochromis-'shell'-temporalis_su	1970-01-06 07:00:00	6.542407686391495	434.4999723007036	0.12913411999335217	0.4952634203091241	0.07522323223599231	0.6722112284955847	Telmatochromis 'shell' temporalis	m	d
513	FISH20210707_c2_r0_Telmatochromis-'shell'-temporalis_su	1970-01-06 07:30:00	0.10037836026202498	464.49952911196056	0.001329566229017783	1.0	0.038232365484117986	0.740414802933057	Telmatochromis 'shell' temporalis	m	d
514	FISH20210707_c2_r0_Telmatochromis-'shell'-temporalis_su	1970-01-06 08:00:00	0.22761027457948244	494.5	0.0029913582982495014	1.0	0.010303382219164941	0.09825998032667031	Telmatochromis 'shell' temporalis	m	d
515	FISH20210707_c2_r0_Telmatochromis-'shell'-temporalis_su	1970-01-06 08:30:00	0.3842428749019465	524.5004708880394	0.004210293058556313	0.9759016120990527	0.02244459864682788	0.3752106572332584	Telmatochromis 'shell' temporalis	m	d
516	FISH20210707_c2_r0_Telmatochromis-'shell'-temporalis_su	1970-01-06 09:00:00	0.6145794614464072	554.5000830978893	0.0071464184809705835	0.963215334330508	0.03149322263150582	0.5607599242689506	Telmatochromis 'shell' temporalis	m	d
517	FISH20210707_c2_r0_Telmatochromis-'shell'-temporalis_su	1970-01-06 09:30:00	0.5664646299452952	584.4997507063321	0.008752977674367071	0.9454323860173952	0.03857399462402535	0.72112454818065	Telmatochromis 'shell' temporalis	m	d
518	FISH20210707_c2_r0_Telmatochromis-'shell'-temporalis_su	1970-01-06 10:00:00	0.9408009264669579	614.5001661865721	0.011300686904498116	0.9099822734323066	0.0348514685460485	0.6427849765612688	Telmatochromis 'shell' temporalis	m	d
519	FISH20210707_c2_r0_Telmatochromis-'shell'-temporalis_su	1970-01-06 10:30:00	2.6697109260652105	644.5006370838181	0.055232397097113736	0.7790704116115451	0.07672088666611758	0.7725462894786226	Telmatochromis 'shell' temporalis	m	d
520	FISH20210707_c2_r0_Telmatochromis-'shell'-temporalis_su	1970-01-06 11:00:00	0.416754807266626	674.5002492936679	0.006315439587834469	0.9344634646279985	0.05427177297836523	0.9087213883294516	Telmatochromis 'shell' temporalis	m	d
521	FISH20210707_c2_r0_Telmatochromis-'shell'-temporalis_su	1970-01-06 11:30:00	0.003421798548701411	704.4999169021107	0.0	1.0	0.04759078971785375	0.8609519760645947	Telmatochromis 'shell' temporalis	m	d
522	FISH20210707_c2_r0_Telmatochromis-'shell'-temporalis_su	1970-01-06 12:00:00	0.3348682310713242	734.4994737133677	0.0038779015013018668	0.9948479308625561	0.045137503180918706	0.8100777834440194	Telmatochromis 'shell' temporalis	m	d
523	FISH20210707_c2_r0_Telmatochromis-'shell'-temporalis_su	1970-01-06 12:30:00	0.17615034391932544	764.499944604476	0.0024927985818745846	0.9684799468202969	0.03784399839187433	0.6247322110497388	Telmatochromis 'shell' temporalis	m	d
524	FISH20210707_c2_r0_Telmatochromis-'shell'-temporalis_su	1970-01-06 13:00:00	0.40807923107240285	794.5004154894466	0.0041548944656805715	0.9580078666001883	0.0478602040314806	0.9115096355375985	Telmatochromis 'shell' temporalis	m	d
525	FISH20210707_c2_r0_Telmatochromis-'shell'-temporalis_su	1970-01-06 13:30:00	0.0001266951675698511	824.5000276992964	0.0	1.0	0.05339105339103856	0.9877113878500713	Telmatochromis 'shell' temporalis	m	d
526	FISH20210707_c2_r0_Telmatochromis-'shell'-temporalis_su	1970-01-06 14:00:00	0.03111065865373943	854.4996399091463	5.5398592875740954e-05	1.0	0.05072531937064854	0.9511327004752185	Telmatochromis 'shell' temporalis	m	d
527	FISH20210707_c2_r0_Telmatochromis-'shell'-temporalis_su	1970-01-06 14:30:00	1.1968365095016986	884.5001107910481	0.01733879902503878	0.9018945269222247	0.04650370735091323	0.792233669729403	Telmatochromis 'shell' temporalis	m	d
528	FISH20210707_c2_r0_Telmatochromis-'shell'-temporalis_su	1970-01-06 15:00:00	0.8166432982085982	915.3215840639351	0.011629987475398104	0.9247927476590923	0.0324258054157601	0.4954656863639698	Telmatochromis 'shell' temporalis	m	d
529	FISH20210707_c2_r0_Telmatochromis-'shell'-temporalis_su	1970-01-06 15:30:00	0.2226885111836361	944.4995291119606	0.0030469226081657527	1.0	0.020563007657876747	0.270312023472376	Telmatochromis 'shell' temporalis	m	d
530	FISH20210707_c2_r0_Telmatochromis-'shell'-temporalis_su	1970-01-06 16:00:00	0.6279057359673081	974.500055395524	0.007533791269665411	0.9575670285840904	0.020235255063663908	0.28094725970317935	Telmatochromis 'shell' temporalis	m	d
531	FISH20210707_c2_r0_Telmatochromis-'shell'-temporalis_su	1970-01-06 16:30:00	0.8995176880697064	1004.5004708880394	0.010137942496260596	0.9205584178161875	0.02149269018837805	0.27886416284910515	Telmatochromis 'shell' temporalis	m	d
532	FISH20210707_c2_r0_Telmatochromis-'shell'-temporalis_su	1970-01-06 17:00:00	0.5093398682470761	1034.5000830978893	0.005096670544568168	1.0	0.023688422677014626	0.4663462814988692	Telmatochromis 'shell' temporalis	m	d
533	FISH20210707_c2_r0_Telmatochromis-'shell'-temporalis_su	1970-01-06 17:30:00	1.024730818705875	1064.499695307739	0.012686277768544679	0.8559082599301978	0.016115652505104886	0.14292053559381993	Telmatochromis 'shell' temporalis	m	d
534	FISH20210707_c2_r0_Telmatochromis-'shell'-temporalis_su	1970-01-06 18:00:00	1.1385475285827606	1094.5001661865722	0.012131619765122979	0.9108686018169732	0.015761675222045923	0.22416573762448094	Telmatochromis 'shell' temporalis	m	d
535	FISH20210707_c2_r0_Telmatochromis-'shell'-temporalis_su	1970-01-06 18:30:00	0.8942841136053029	1124.5005816852251	0.012021494654035788	0.9573430834856794	0.031383681941888744	0.3965932001837802	Telmatochromis 'shell' temporalis	m	d
536	FISH20210707_c2_r0_Telmatochromis-'shell'-temporalis_su	1970-01-06 19:00:00	11.366896386594753	1155.2397566648774	0.2320033398938391	0.6008826862289021	0.09176095510176002	0.674141518617179	Telmatochromis 'shell' temporalis	m	n
537	FISH20210707_c2_r0_Telmatochromis-'shell'-temporalis_su	1970-01-06 19:30:00	17.520342413802695	1184.500110791048	0.34068247285619324	0.19288721471305117	0.2396782071610337	0.6122782699005231	Telmatochromis 'shell' temporalis	m	n
538	FISH20210707_c2_r0_Telmatochromis-'shell'-temporalis_su	1970-01-06 20:00:00	8.481032362834062	1214.5005262866323	0.1298543017007368	0.4804165974184256	0.12937138265374598	0.627294072646572	Telmatochromis 'shell' temporalis	m	n
539	FISH20210707_c2_r0_Telmatochromis-'shell'-temporalis_su	1970-01-06 20:30:00	5.495992773219419	1244.5001384964821	0.07550828208963492	0.7610104703340536	0.06857346544898361	0.7263707028559703	Telmatochromis 'shell' temporalis	m	n
540	FISH20210707_c2_r0_Telmatochromis-'shell'-temporalis_su	1970-01-06 21:00:00	4.985523114110367	1274.499750706332	0.04852916735914908	0.8513101767215113	0.050942936692987204	0.7454939728445625	Telmatochromis 'shell' temporalis	m	n
541	FISH20210707_c2_r0_Telmatochromis-'shell'-temporalis_su	1970-01-06 21:30:00	6.419793153248682	1304.499362916182	0.08830535704393108	0.684560412165531	0.07195631727745334	0.7100837509911269	Telmatochromis 'shell' temporalis	m	n
542	FISH20210707_c2_r0_Telmatochromis-'shell'-temporalis_su	1970-01-06 22:00:00	1.9785180953922534	1334.4998338134278	0.019277642366496785	0.8630068690449811	0.045558635153017855	0.7718037749296154	Telmatochromis 'shell' temporalis	m	n
543	FISH20210707_c2_r0_Telmatochromis-'shell'-temporalis_su	1970-01-06 22:30:00	3.0291984997260304	1364.500304692261	0.03999778405628497	0.7962439754030247	0.05190511796745897	0.7534029197282586	Telmatochromis 'shell' temporalis	m	n
544	FISH20210707_c2_r0_Telmatochromis-'shell'-temporalis_su	1970-01-06 23:00:00	2.977651663267387	1394.4999169021107	0.035565896626225696	0.8359093679020553	0.06400599836892844	0.7708163867335899	Telmatochromis 'shell' temporalis	m	n
545	FISH20210707_c2_r0_Telmatochromis-'shell'-temporalis_su	1970-01-06 23:30:00	5.239868888865888	1424.4995291119606	0.07456650601074732	0.6366960279208909	0.08545895844990938	0.652063908623989	Telmatochromis 'shell' temporalis	m	n
546	FISH20210707_c2_r0_Telmatochromis-'shell'-temporalis_su	1970-01-07 00:00:00	1.456533247591789	14.499944604475958	0.011300686904498116	0.9308109904719699	0.043285274361476375	0.7913698947662542	Telmatochromis 'shell' temporalis	m	n
547	FISH20210707_c2_r0_Telmatochromis-'shell'-temporalis_su	1970-01-07 00:30:00	4.851978129332921	44.500470888039445	0.07024541576643953	0.6631211567226193	0.08805814204096361	0.78799803202961	Telmatochromis 'shell' temporalis	m	n
548	FISH20210707_c2_r0_Telmatochromis-'shell'-temporalis_su	1970-01-07 01:00:00	1.7159195238099254	74.50002769929644	0.024652373829704727	0.865270622126198	0.04853999305480938	0.7902460740588308	Telmatochromis 'shell' temporalis	m	n
549	FISH20210707_c2_r0_Telmatochromis-'shell'-temporalis_su	1970-01-07 01:30:00	7.767079928264592	104.49969530773919	0.13085147637250014	0.5727660517422858	0.13872489180135847	0.8005981915423558	Telmatochromis 'shell' temporalis	m	n
550	FISH20210707_c2_r0_Telmatochromis-'shell'-temporalis_su	1970-01-07 02:00:00	9.074572967217652	134.5001107910481	0.13001329492577	0.6790383337026368	0.10735437184522129	0.7166162818461521	Telmatochromis 'shell' temporalis	m	n
551	FISH20210707_c2_r0_Telmatochromis-'shell'-temporalis_su	1970-01-07 02:30:00	3.5209568857488467	164.5005816852252	0.059553487341421525	0.7484903883441361	0.069843930394217	0.7850884658801746	Telmatochromis 'shell' temporalis	m	n
552	FISH20210707_c2_r0_Telmatochromis-'shell'-temporalis_su	1970-01-07 03:00:00	0.26401399551254173	194.50024929366793	0.003822502908426126	0.9669270400531826	0.0530710289134435	0.8773441883831211	Telmatochromis 'shell' temporalis	m	n
553	FISH20210707_c2_r0_Telmatochromis-'shell'-temporalis_su	1970-01-07 03:30:00	9.71180214838328	224.49986150351782	0.1628718630546784	0.34014736025704945	0.7803104938596247	0.2692217633938811	Telmatochromis 'shell' temporalis	m	n
554	FISH20210707_c2_r0_Telmatochromis-'shell'-temporalis_su	1970-01-07 04:00:00	6.3924941546434555	254.49947371336768	0.11184975901612099	0.38258268239986704	0.6628206660974519	0.17539097776256718	Telmatochromis 'shell' temporalis	m	n
555	FISH20210707_c2_r0_Telmatochromis-'shell'-temporalis_su	1970-01-07 04:30:00	4.3468103050636815	284.4998892089519	0.07988034566807002	0.4206182140483049	0.9278698822252416	0.06674668637491497	Telmatochromis 'shell' temporalis	m	n
556	FISH20210707_c2_r0_Telmatochromis-'shell'-temporalis_su	1970-01-07 05:00:00	2.900224800982095	314.5004154894466	0.04830757298764611	0.6181374993075176	0.9713001639991818	0.05801592187043002	Telmatochromis 'shell' temporalis	m	n
557	FISH20210707_c2_r0_Telmatochromis-'shell'-temporalis_su	1970-01-07 05:30:00	3.1954306128337064	344.5000276992964	0.056672760511883	0.5780843166583569	0.5275273630717318	0.1364050401013974	Telmatochromis 'shell' temporalis	m	n
558	FISH20210707_c2_r0_Telmatochromis-'shell'-temporalis_su	1970-01-07 06:00:00	3.0225578457382807	374.4995845105534	0.052019278710320756	0.647554152124536	0.419198952541124	0.09979793077359633	Telmatochromis 'shell' temporalis	m	n
559	FISH20210707_c2_r0_Telmatochromis-'shell'-temporalis_su	1970-01-07 06:30:00	4.377638558692663	404.5001107910481	0.06891203190782184	0.48460004431641923	0.9522898010681345	0.09167856506593978	Telmatochromis 'shell' temporalis	m	n
560	FISH20210707_c2_r0_Telmatochromis-'shell'-temporalis_su	1970-01-07 07:00:00	4.904825435143758	434.5005262866323	0.0799401695196942	0.5735416320425462	0.21879388844512623	0.4467333901322568	Telmatochromis 'shell' temporalis	m	d
561	FISH20210707_c2_r0_Telmatochromis-'shell'-temporalis_su	1970-01-07 07:30:00	0.18395878990620804	464.5001938950751	0.0019943493435266744	0.9864273447454435	0.01328192981015852	0.13528703000267997	Telmatochromis 'shell' temporalis	m	d
562	FISH20210707_c2_r0_Telmatochromis-'shell'-temporalis_su	1970-01-07 08:00:00	0.09698597970137161	494.4998061049249	0.0008309788931361143	1.0	0.03761950131642206	0.7105076463177988	Telmatochromis 'shell' temporalis	m	d
563	FISH20210707_c2_r0_Telmatochromis-'shell'-temporalis_su	1970-01-07 08:30:00	0.0895035995732059	524.4994737133677	0.0008863774860118553	1.0	0.018408945515713798	0.2734348208923523	Telmatochromis 'shell' temporalis	m	d
564	FISH20210707_c2_r0_Telmatochromis-'shell'-temporalis_su	1970-01-07 09:00:00	0.4249774062183072	554.4998892089519	0.005373365832040771	0.9528030135165079	0.024438343261617007	0.09857591639485667	Telmatochromis 'shell' temporalis	m	d
565	FISH20210707_c2_r0_Telmatochromis-'shell'-temporalis_su	1970-01-07 09:30:00	0.09221769954882145	584.5003600908537	0.0007755803002603734	1.0	0.03116881985019076	0.3035327394744724	Telmatochromis 'shell' temporalis	m	d
566	FISH20210707_c2_r0_Telmatochromis-'shell'-temporalis_su	1970-01-07 10:00:00	0.08454023020369301	614.4999723007036	0.0007201817073846324	1.0	0.025528547556053358	0.47473676722727404	Telmatochromis 'shell' temporalis	m	d
567	FISH20210707_c2_r0_Telmatochromis-'shell'-temporalis_su	1970-01-07 10:30:00	0.16674359923369614	644.4995845105534	0.0006647831145088915	1.0	0.10734503278591577	0.34895762350633647	Telmatochromis 'shell' temporalis	m	d
568	FISH20210707_c2_r0_Telmatochromis-'shell'-temporalis_su	1970-01-07 11:00:00	0.6588369867306454	674.5001107910481	0.007478395745623753	0.9531353866607578	0.339801946972887	0.595714894633536	Telmatochromis 'shell' temporalis	m	d
569	FISH20210707_c2_r0_Telmatochromis-'shell'-temporalis_su	1970-01-07 11:30:00	0.09196176334189678	704.5005262866323	0.0006647831145088915	1.0	0.01613009576080764	0.2222613166179291	Telmatochromis 'shell' temporalis	m	d
570	FISH20210707_c2_r0_Telmatochromis-'shell'-temporalis_su	1970-01-07 12:00:00	0.5498078129723031	734.5001384964822	0.00520746773031965	0.9675364245748158	0.01903933992931101	0.15745004876520316	Telmatochromis 'shell' temporalis	m	d
571	FISH20210707_c2_r0_Telmatochromis-'shell'-temporalis_su	1970-01-07 12:30:00	1.4387051764514884	764.4997507063321	0.016619577862722286	0.7823943271840895	0.01812412958760321	0.12093346928371314	Telmatochromis 'shell' temporalis	m	d
572	FISH20210707_c2_r0_Telmatochromis-'shell'-temporalis_su	1970-01-07 13:00:00	0.0036169379277815605	794.4994183147749	0.0	1.0	0.01914709717069917	0.10329389043215906	Telmatochromis 'shell' temporalis	m	d
573	FISH20210707_c2_r0_Telmatochromis-'shell'-temporalis_su	1970-01-07 13:30:00	0.0036169379277815536	824.4998892089519	0.0	1.0	0.029746965890976522	0.07968373688245331	Telmatochromis 'shell' temporalis	m	d
574	FISH20210707_c2_r0_Telmatochromis-'shell'-temporalis_su	1970-01-07 14:00:00	0.802195342631696	854.5003600908537	0.00925156501024874	0.8738020054290621	0.02615309539843035	0.14928038118350534	Telmatochromis 'shell' temporalis	m	d
575	FISH20210707_c2_r0_Telmatochromis-'shell'-temporalis_su	1970-01-07 14:30:00	1.424608948429354	884.4999723007036	0.016176389119716358	0.7866046202426459	0.022041086012778835	0.35467993450638313	Telmatochromis 'shell' temporalis	m	d
576	FISH20210707_c2_r0_Telmatochromis-'shell'-temporalis_su	1970-01-07 15:00:00	0.1561909595892682	914.4995291119606	0.0014957620076450058	1.0	0.02862418234866514	0.66929694020671	Telmatochromis 'shell' temporalis	m	d
577	FISH20210707_c2_r0_Telmatochromis-'shell'-temporalis_su	1970-01-07 15:30:00	0.0012030623080637687	944.500055395524	0.0	1.0	0.03174603174602691	0.7096589833424745	Telmatochromis 'shell' temporalis	m	d
578	FISH20210707_c2_r0_Telmatochromis-'shell'-temporalis_su	1970-01-07 16:00:00	0.07685559493008756	974.5005262866323	0.0007201817073846324	1.0	0.03159137271153192	0.7141609372027178	Telmatochromis 'shell' temporalis	m	d
579	FISH20210707_c2_r0_Telmatochromis-'shell'-temporalis_su	1970-01-07 16:30:00	0.9147530962540641	1004.5001384964822	0.008974572045870035	0.9562905102210404	0.022031544294221148	0.44610641725380995	Telmatochromis 'shell' temporalis	m	d
580	FISH20210707_c2_r0_Telmatochromis-'shell'-temporalis_su	1970-01-07 17:00:00	0.37606575933177466	1034.499750706332	0.0038779015013018668	0.9511384410835965	0.014171730562868929	0.13190538111567282	Telmatochromis 'shell' temporalis	m	d
581	FISH20210707_c2_r0_Telmatochromis-'shell'-temporalis_su	1970-01-07 17:30:00	0.0704398155985492	1064.499362916182	0.0007201817073846324	1.0	0.018979954975360935	0.49217683589791	Telmatochromis 'shell' temporalis	m	d
582	FISH20210707_c2_r0_Telmatochromis-'shell'-temporalis_su	1970-01-07 18:00:00	0.0049375301547183465	1094.4998338134278	0.0	1.0	0.026446551977714644	0.6692021783960135	Telmatochromis 'shell' temporalis	m	d
583	FISH20210707_c2_r0_Telmatochromis-'shell'-temporalis_su	1970-01-07 18:30:00	0.004937530154718344	1124.500304692261	0.0	1.0	0.03039340313322603	0.7063206564386852	Telmatochromis 'shell' temporalis	m	d
584	FISH20210707_c2_r0_Telmatochromis-'shell'-temporalis_su	1970-01-07 19:00:00	8.090792912891565	1154.4999169021107	0.15627943050246523	0.6874965375879453	0.0691618585437122	0.6191401516574041	Telmatochromis 'shell' temporalis	m	n
585	FISH20210707_c2_r0_Telmatochromis-'shell'-temporalis_su	1970-01-07 19:30:00	6.790606494196374	1184.4995291119606	0.13467397928092625	0.3752146695473935	0.05535350657504403	0.5153673476464589	Telmatochromis 'shell' temporalis	m	n
586	FISH20210707_c2_r0_Telmatochromis-'shell'-temporalis_su	1970-01-07 20:00:00	1.8877671218654617	1214.5	0.024318635054287614	0.8476069133614004	0.039556741083718615	0.40315059400070663	Telmatochromis 'shell' temporalis	m	n
587	FISH20210707_c2_r0_Telmatochromis-'shell'-temporalis_su	1970-01-07 20:30:00	1.7118616578049632	1244.5004708880394	0.022159437150296384	0.8183480139604454	0.04183798821408738	0.06736794049254986	Telmatochromis 'shell' temporalis	m	n
588	FISH20210707_c2_r0_Telmatochromis-'shell'-temporalis_su	1970-01-07 21:00:00	5.640949663606303	1274.5000830978893	0.07207356933133899	0.5507174117777408	0.04203473050264009	0.24111638800927662	Telmatochromis 'shell' temporalis	m	n
589	FISH20210707_c2_r0_Telmatochromis-'shell'-temporalis_su	1970-01-07 21:30:00	1.1335049241450035	1304.499695307739	0.014292836961941167	0.8831643676250623	0.04654224606264214	0.711555441704064	Telmatochromis 'shell' temporalis	m	n
590	FISH20210707_c2_r0_Telmatochromis-'shell'-temporalis_su	1970-01-07 22:00:00	0.7633037668695674	1334.5001661865722	0.014125858630622646	0.8672169288721472	0.04505398713623149	0.4151789112101116	Telmatochromis 'shell' temporalis	m	n
591	FISH20210707_c2_r0_Telmatochromis-'shell'-temporalis_su	1970-01-07 22:30:00	0.918694462158346	1364.500637083818	0.012575480582793197	0.9244917179103651	0.027708153155004533	0.09228644999407573	Telmatochromis 'shell' temporalis	m	n
592	FISH20210707_c2_r0_Telmatochromis-'shell'-temporalis_su	1970-01-07 23:00:00	0.4438287105126646	1394.500249293668	0.0070356212952191015	0.9361808210071464	0.026472322322986328	0.2999726708706786	Telmatochromis 'shell' temporalis	m	n
593	FISH20210707_c2_r0_Telmatochromis-'shell'-temporalis_su	1970-01-07 23:30:00	0.47951187800255146	1424.4999169021107	0.006869425516591879	0.9341310730707441	0.0260886576352665	0.22769579580401386	Telmatochromis 'shell' temporalis	m	n
594	FISH20210707_c2_r0_Telmatochromis-'shell'-temporalis_su	1970-01-08 00:00:00	0.38539392136212786	14.499529111960555	0.005429062101822614	0.9346296604066257	0.025863010807457048	0.10632766867333794	Telmatochromis 'shell' temporalis	m	n
595	FISH20210707_c2_r0_Telmatochromis-'shell'-temporalis_su	1970-01-08 00:30:00	5.400336677238462	44.5	0.08331486815865279	0.6212608021271881	0.057718830029384466	0.13783455499231712	Telmatochromis 'shell' temporalis	m	n
596	FISH20210707_c2_r0_Telmatochromis-'shell'-temporalis_su	1970-01-08 01:00:00	1.120279974451637	74.50047088803944	0.014182039776189684	0.8126973574871198	0.03510565650551623	0.06757583727776573	Telmatochromis 'shell' temporalis	m	n
597	FISH20210707_c2_r0_Telmatochromis-'shell'-temporalis_su	1970-01-08 01:30:00	1.0631478262220346	104.50002769929644	0.019998892028142486	0.8867098775691098	0.044165749520611704	0.239961938725253	Telmatochromis 'shell' temporalis	m	n
598	FISH20210707_c2_r0_Telmatochromis-'shell'-temporalis_su	1970-01-08 02:00:00	0.20444397306611797	134.4996953077392	0.002382139493656861	0.9676472217605673	0.03528573571367904	0.06254954079120986	Telmatochromis 'shell' temporalis	m	n
599	FISH20210707_c2_r0_Telmatochromis-'shell'-temporalis_su	1970-01-08 02:30:00	0.20623353367524846	164.50016618657213	0.0021604254376246398	0.9678705960558387	0.02710927053791038	0.08736465776777763	Telmatochromis 'shell' temporalis	m	n
600	FISH20210707_c2_r0_Telmatochromis-'shell'-temporalis_su	1970-01-08 03:00:00	0.3840936326554081	194.50063708381808	0.004930474765940945	0.9682566062822004	0.02648946551810685	0.08330269395375987	Telmatochromis 'shell' temporalis	m	n
601	FISH20210707_c2_r0_Telmatochromis-'shell'-temporalis_su	1970-01-08 03:30:00	5.916767347652355	224.50024929366793	0.08769597252229794	0.5693867375768655	0.05366783407494491	0.10933376525316471	Telmatochromis 'shell' temporalis	m	n
602	FISH20210707_c2_r0_Telmatochromis-'shell'-temporalis_su	1970-01-08 04:00:00	9.61571713042947	254.4999169021107	0.17184643510054845	0.43077945820176167	0.19899207591833046	0.33128881278746797	Telmatochromis 'shell' temporalis	m	n
603	FISH20210707_c2_r0_Telmatochromis-'shell'-temporalis_su	1970-01-08 04:30:00	3.0143620461739826	284.49952911196056	0.028641072516758074	0.8156888815024098	0.04892370191269604	0.7659781652954093	Telmatochromis 'shell' temporalis	m	n
604	FISH20210707_c2_r0_Telmatochromis-'shell'-temporalis_su	1970-01-08 05:00:00	3.5773627653212463	314.5	0.013350321294039442	0.8697097274540218	0.018234080221669308	0.3429103455158259	Telmatochromis 'shell' temporalis	m	n
605	FISH20210707_c2_r0_Telmatochromis-'shell'-temporalis_su	1970-01-08 05:30:00	4.7208903605692	344.50047088803944	0.07052240873081823	0.6778571824275663	0.06006310643172846	0.7441825662742748	Telmatochromis 'shell' temporalis	m	n
606	FISH20210707_c2_r0_Telmatochromis-'shell'-temporalis_su	1970-01-08 06:00:00	6.124298776692049	374.5000276992964	0.08104814137720902	0.6694919949033294	0.05492550596680515	0.6949161268915829	Telmatochromis 'shell' temporalis	m	n
607	FISH20210707_c2_r0_Telmatochromis-'shell'-temporalis_su	1970-01-08 06:30:00	8.612724354490604	404.49969530773916	0.14054623012575482	0.5743726109356823	0.08441434585433674	0.6692418187256519	Telmatochromis 'shell' temporalis	m	n
608	FISH20210707_c2_r0_Telmatochromis-'shell'-temporalis_su	1970-01-08 07:00:00	1.4851853625919498	434.50016618657213	0.019831597606913363	0.8480500775537336	0.0403101691924112	0.7261933332888917	Telmatochromis 'shell' temporalis	m	d
609	FISH20210707_c2_r0_Telmatochromis-'shell'-temporalis_su	1970-01-08 07:30:00	0.09383791624177275	464.50063708381805	0.0010525732646390782	1.0	0.03656122674265534	0.7541241943820576	Telmatochromis 'shell' temporalis	m	d
610	FISH20210707_c2_r0_Telmatochromis-'shell'-temporalis_su	1970-01-08 08:00:00	0.17078335813326226	494.50024929366793	0.0018281535648994515	1.0	0.013276828879996176	0.18433386588317946	Telmatochromis 'shell' temporalis	m	d
611	FISH20210707_c2_r0_Telmatochromis-'shell'-temporalis_su	1970-01-08 08:30:00	0.9210373021949179	524.370242021128	0.009334302163098765	0.9225867754737018	0.02641387888160134	0.4636934586976598	Telmatochromis 'shell' temporalis	m	d
612	FISH20210707_c3_r0_Telmatochromis-'shell'-temporalis_su	1970-01-02 00:00:00	0.8311248516870021	14.499639909146307	0.005484460694698354	0.9344634646279985	0.020694005615674436	0.913845757215149	Telmatochromis 'shell' temporalis	f	n
613	FISH20210707_c3_r0_Telmatochromis-'shell'-temporalis_su	1970-01-02 00:30:00	0.6388806768042237	44.49994460447596	0.007423000221582096	0.9851539995568358	0.020790038569975213	0.8526098605866711	Telmatochromis 'shell' temporalis	f	n
614	FISH20210707_c3_r0_Telmatochromis-'shell'-temporalis_su	1970-01-02 01:00:00	2.6704344855860853	74.50024929366793	0.03883441360589441	0.6996842280206083	0.023030383669271955	0.6926870092905953	Telmatochromis 'shell' temporalis	f	n
615	FISH20210707_c3_r0_Telmatochromis-'shell'-temporalis_su	1970-01-02 01:30:00	7.859544784336484	104.49969530773919	0.13262423134452384	0.17683230845936512	0.05794615014872938	0.4911219049188662	Telmatochromis 'shell' temporalis	f	n
616	FISH20210707_c3_r0_Telmatochromis-'shell'-temporalis_su	1970-01-02 02:00:00	6.678569195379428	134.5	0.11572124972302238	0.44410591624196766	0.12788845799062912	0.7550728982283671	Telmatochromis 'shell' temporalis	f	n
617	FISH20210707_c3_r0_Telmatochromis-'shell'-temporalis_su	1970-01-02 02:30:00	15.904405130220729	164.5003600908537	0.3044706664450723	0.07163038058833306	0.12083520774398432	0.679666099876889	Telmatochromis 'shell' temporalis	f	n
618	FISH20210707_c3_r0_Telmatochromis-'shell'-temporalis_su	1970-01-02 03:00:00	17.071414325277882	194.49980610492494	0.3189296991856407	0.031521799346296606	0.12348027142888435	0.5705059798433187	Telmatochromis 'shell' temporalis	f	n
619	FISH20210707_c3_r0_Telmatochromis-'shell'-temporalis_su	1970-01-02 03:30:00	15.798030686334247	224.5001107910481	0.30329049412807446	0.15056503434522492	0.11946231502230649	0.684023710170026	Telmatochromis 'shell' temporalis	f	n
620	FISH20210707_c3_r0_Telmatochromis-'shell'-temporalis_su	1970-01-02 04:00:00	10.988807194016633	254.50041548944657	0.2037006260040995	0.13378760179491442	0.06678349833087392	0.5993906729742116	Telmatochromis 'shell' temporalis	f	n
621	FISH20210707_c3_r0_Telmatochromis-'shell'-temporalis_su	1970-01-02 04:30:00	12.557034354398551	284.4998615035178	0.226691042047532	0.06553653537200155	0.06463557123250907	0.4940827790612991	Telmatochromis 'shell' temporalis	f	n
622	FISH20210707_c3_r0_Telmatochromis-'shell'-temporalis_su	1970-01-02 05:00:00	14.813017799338386	314.5002215820962	0.2780301351650787	0.0547861732771992	0.10997635641622243	0.5567001712555175	Telmatochromis 'shell' temporalis	f	n
623	FISH20210707_c3_r0_Telmatochromis-'shell'-temporalis_su	1970-01-02 05:30:00	14.055523204567573	344.5005262866323	0.257271065314941	0.17035067309290344	0.18495673434517507	0.7118601261317874	Telmatochromis 'shell' temporalis	f	n
624	FISH20210707_c3_r0_Telmatochromis-'shell'-temporalis_su	1970-01-02 06:00:00	7.561334334797815	374.4999723007036	0.13772090188909203	0.30685280593872916	0.19638131720129393	0.8186274449649253	Telmatochromis 'shell' temporalis	f	n
625	FISH20210707_c3_r0_Telmatochromis-'shell'-temporalis_su	1970-01-02 06:30:00	3.8360119445028995	404.4994183147748	0.0655919339648773	0.488449393385408	0.07184901167000993	0.7095444855363675	Telmatochromis 'shell' temporalis	f	n
626	FISH20210707_c3_r0_Telmatochromis-'shell'-temporalis_su	1970-01-02 07:00:00	0.8663746484061602	434.4997784179038	0.010525149567914912	0.911865721249723	0.03154427752528106	0.8593053684088477	Telmatochromis 'shell' temporalis	f	d
627	FISH20210707_c3_r0_Telmatochromis-'shell'-temporalis_su	1970-01-02 07:30:00	0.06968664257314139	464.50008309788933	0.00033239155725444574	1.0	0.038383617667549455	0.926650714326336	Telmatochromis 'shell' temporalis	f	d
628	FISH20210707_c3_r0_Telmatochromis-'shell'-temporalis_su	1970-01-02 08:00:00	0.08615853842572173	494.49952911196056	0.0008309788931361143	1.0	0.03964757505148746	0.8966831794282688	Telmatochromis 'shell' temporalis	f	d
629	FISH20210707_c3_r0_Telmatochromis-'shell'-temporalis_su	1970-01-02 08:30:00	0.027862626735292047	524.4998338134279	0.0005539552404165743	1.0	0.03930968812089556	0.9431517890211428	Telmatochromis 'shell' temporalis	f	d
630	FISH20210707_c3_r0_Telmatochromis-'shell'-temporalis_su	1970-01-02 09:00:00	0.34657646611356197	554.5001384964822	0.004431887430059276	0.9556811256994072	0.030405085424710834	0.9263927309342757	Telmatochromis 'shell' temporalis	f	d
631	FISH20210707_c3_r0_Telmatochromis-'shell'-temporalis_su	1970-01-02 09:30:00	0.0008542295052958161	584.4996399091463	0.0	1.0	0.03231382679910658	0.9307802292436397	Telmatochromis 'shell' temporalis	f	d
632	FISH20210707_c3_r0_Telmatochromis-'shell'-temporalis_su	1970-01-02 10:00:00	0.0051384129101985695	614.499944604476	0.0	1.0	0.033135198428416314	0.9315736230905463	Telmatochromis 'shell' temporalis	f	d
633	FISH20210707_c3_r0_Telmatochromis-'shell'-temporalis_su	1970-01-02 10:30:00	0.021008267585527554	644.5002492936679	0.0	1.0	0.03593139669899376	0.9289449139863142	Telmatochromis 'shell' temporalis	f	d
634	FISH20210707_c3_r0_Telmatochromis-'shell'-temporalis_su	1970-01-02 11:00:00	0.03451115736403974	674.4996399091463	5.5398592875740954e-05	1.0	0.04192364331377109	0.9357690028591356	Telmatochromis 'shell' temporalis	f	d
635	FISH20210707_c3_r0_Telmatochromis-'shell'-temporalis_su	1970-01-02 11:30:00	0.12406725482233882	704.5	0.0	1.0	0.041369546659107026	0.932968769561801	Telmatochromis 'shell' temporalis	f	d
636	FISH20210707_c3_r0_Telmatochromis-'shell'-temporalis_su	1970-01-02 12:00:00	0.012910395491457212	734.5003046922608	0.00022159437150296381	1.0	0.03894061283473077	0.9254529212645233	Telmatochromis 'shell' temporalis	f	d
637	FISH20210707_c3_r0_Telmatochromis-'shell'-temporalis_su	1970-01-02 12:30:00	0.008174389121045848	764.4997507063321	0.0	1.0	0.02978100866482044	0.8950287777508459	Telmatochromis 'shell' temporalis	f	d
638	FISH20210707_c3_r0_Telmatochromis-'shell'-temporalis_su	1970-01-02 13:00:00	0.025662215778315473	794.500055395524	0.0	1.0	0.032537130204948604	0.8966683715903692	Telmatochromis 'shell' temporalis	f	d
639	FISH20210707_c3_r0_Telmatochromis-'shell'-temporalis_su	1970-01-02 13:30:00	0.05593511525182872	824.5003600908537	0.0003877901501301867	1.0	0.03686809502191986	0.9484150534110846	Telmatochromis 'shell' temporalis	f	d
640	FISH20210707_c3_r0_Telmatochromis-'shell'-temporalis_su	1970-01-02 14:00:00	0.22582143294101426	854.4998615035178	0.0021051465292781565	1.0	0.03473185099827282	0.9327314045510727	Telmatochromis 'shell' temporalis	f	d
641	FISH20210707_c3_r0_Telmatochromis-'shell'-temporalis_su	1970-01-02 14:30:00	2.1530470083671784	884.5001661865721	0.0383890981608686	0.8904830489696433	0.27290753815236973	0.7431309133740779	Telmatochromis 'shell' temporalis	f	d
642	FISH20210707_c3_r0_Telmatochromis-'shell'-temporalis_su	1970-01-02 15:00:00	0.2003386058698636	914.5004708880394	0.0	1.0	0.12547159790822748	0.9264072225573743	Telmatochromis 'shell' temporalis	f	d
643	FISH20210707_c3_r0_Telmatochromis-'shell'-temporalis_su	1970-01-02 15:30:00	0.15067911381975216	944.4999169021107	0.00011079718575148191	1.0	0.030630596606554063	0.9148859654271052	Telmatochromis 'shell' temporalis	f	d
644	FISH20210707_c3_r0_Telmatochromis-'shell'-temporalis_su	1970-01-02 16:00:00	0.1865733331945167	974.5002215820962	0.0005539552404165743	1.0	0.030272619062271182	0.9191380684858239	Telmatochromis 'shell' temporalis	f	d
645	FISH20210707_c3_r0_Telmatochromis-'shell'-temporalis_su	1970-01-02 16:30:00	0.24144573927646162	1004.5005262866323	0.0	1.0	0.03351117628884437	0.9365200112716466	Telmatochromis 'shell' temporalis	f	d
646	FISH20210707_c3_r0_Telmatochromis-'shell'-temporalis_su	1970-01-02 17:00:00	1.111857900819765	1034.4999723007036	0.010027145310509113	0.9534651819843776	0.03182066767867606	0.9534560136682013	Telmatochromis 'shell' temporalis	f	d
647	FISH20210707_c3_r0_Telmatochromis-'shell'-temporalis_su	1970-01-02 17:30:00	0.45712162989072147	1064.4994183147749	0.0019943493435266744	1.0	0.030746353763865076	0.9552397020590699	Telmatochromis 'shell' temporalis	f	d
648	FISH20210707_c3_r0_Telmatochromis-'shell'-temporalis_su	1970-01-02 18:00:00	1.8593491507354718	1094.4997784179038	0.017837358741413695	0.8401839131398183	0.033632117361339385	0.9491371638672971	Telmatochromis 'shell' temporalis	f	d
649	FISH20210707_c3_r0_Telmatochromis-'shell'-temporalis_su	1970-01-02 18:30:00	0.48871674413070954	1124.5000830978893	0.002215943715029638	0.9831588277657748	0.024983852134334034	0.9309916528844147	Telmatochromis 'shell' temporalis	f	d
650	FISH20210707_c3_r0_Telmatochromis-'shell'-temporalis_su	1970-01-02 19:00:00	5.979028312147769	1154.4995291119606	0.11894077890421584	0.663176555315495	0.046959330104909054	0.7871293469136106	Telmatochromis 'shell' temporalis	f	n
651	FISH20210707_c3_r0_Telmatochromis-'shell'-temporalis_su	1970-01-02 19:30:00	43.02942001412006	1184.4998338134278	0.7172058497673388	0.0	0.2461628094533254	0.6533268224786168	Telmatochromis 'shell' temporalis	f	n
652	FISH20210707_c3_r0_Telmatochromis-'shell'-temporalis_su	1970-01-02 20:00:00	23.56384434094558	1214.5001384964821	0.44302254722730045	0.06631211567226192	0.28164405860388436	0.5674396195867057	Telmatochromis 'shell' temporalis	f	n
653	FISH20210707_c3_r0_Telmatochromis-'shell'-temporalis_su	1970-01-02 20:30:00	9.505000053629193	1244.4996399091463	0.1594925488892582	0.25045703839122485	0.5358433754852262	0.4934155951455441	Telmatochromis 'shell' temporalis	f	n
654	FISH20210707_c3_r0_Telmatochromis-'shell'-temporalis_su	1970-01-02 21:00:00	7.654643466770057	1274.499944604476	0.09638821183248393	0.27465100819853755	0.5811794085784951	0.44039260508510175	Telmatochromis 'shell' temporalis	f	n
655	FISH20210707_c3_r0_Telmatochromis-'shell'-temporalis_su	1970-01-02 21:30:00	9.140507854901443	1304.500249293668	0.1662511772200986	0.16187468838291508	0.2492813137144771	0.5221424939306375	Telmatochromis 'shell' temporalis	f	n
656	FISH20210707_c3_r0_Telmatochromis-'shell'-temporalis_su	1970-01-02 22:00:00	11.456773711847411	1334.499695307739	0.2338928591213783	0.2554429117500415	0.11272436547748779	0.462734342338807	Telmatochromis 'shell' temporalis	f	n
657	FISH20210707_c3_r0_Telmatochromis-'shell'-temporalis_su	1970-01-02 22:30:00	12.118088965058718	1364.5	0.2358187458453357	0.18995125193884335	0.11385407233855958	0.4082575784599143	Telmatochromis 'shell' temporalis	f	n
658	FISH20210707_c3_r0_Telmatochromis-'shell'-temporalis_su	1970-01-02 23:00:00	13.28599276863042	1394.5003600908537	0.24558196221815967	0.07307074400310232	0.16235796443487857	0.4602404755835532	Telmatochromis 'shell' temporalis	f	n
659	FISH20210707_c3_r0_Telmatochromis-'shell'-temporalis_su	1970-01-02 23:30:00	10.241539121604616	1424.499806104925	0.1902941665281702	0.18187358041105756	0.18412668090701825	0.4853535138293984	Telmatochromis 'shell' temporalis	f	n
660	FISH20210707_c3_r0_Telmatochromis-'shell'-temporalis_su	1970-01-03 00:00:00	7.457401874844374	14.500110791048083	0.11910037668956348	0.2686128960779969	0.2509604398358723	0.4691385416414248	Telmatochromis 'shell' temporalis	f	n
661	FISH20210707_c3_r0_Telmatochromis-'shell'-temporalis_su	1970-01-03 00:30:00	13.706711159937603	44.50041548944657	0.19311949476483298	0.1458090964489502	0.15769978090601053	0.6972741744760582	Telmatochromis 'shell' temporalis	f	n
662	FISH20210707_c3_r0_Telmatochromis-'shell'-temporalis_su	1970-01-03 01:00:00	9.150800885956981	74.4998615035178	0.1414880062046424	0.2577142540579469	0.13526980218820964	0.524211410138602	Telmatochromis 'shell' temporalis	f	n
663	FISH20210707_c3_r0_Telmatochromis-'shell'-temporalis_su	1970-01-03 01:30:00	8.544776247053187	104.50022158209617	0.16025925105251496	0.3124861511189896	0.08458563558736562	0.4237608912436885	Telmatochromis 'shell' temporalis	f	n
664	FISH20210707_c3_r0_Telmatochromis-'shell'-temporalis_su	1970-01-03 02:00:00	9.908991219593366	134.50052628663232	0.19001717356379147	0.26342030912414827	0.08548892781912029	0.42039425208258147	Telmatochromis 'shell' temporalis	f	n
665	FISH20210707_c3_r0_Telmatochromis-'shell'-temporalis_su	1970-01-03 02:30:00	7.20846201386219	164.49997230070358	0.13761010470334054	0.3538308126973575	0.07285564296162748	0.40083249960836054	Telmatochromis 'shell' temporalis	f	n
666	FISH20210707_c3_r0_Telmatochromis-'shell'-temporalis_su	1970-01-03 03:00:00	8.976767130656732	194.4994183147748	0.15727660517422856	0.2571048695363138	0.13883566531620115	0.36735768521628887	Telmatochromis 'shell' temporalis	f	n
667	FISH20210707_c3_r0_Telmatochromis-'shell'-temporalis_su	1970-01-03 03:30:00	10.11961714486727	224.49977841790383	0.1889541325060935	0.2830711278528695	0.14531073271748027	0.399443543886893	Telmatochromis 'shell' temporalis	f	n
668	FISH20210707_c3_r0_Telmatochromis-'shell'-temporalis_su	1970-01-03 04:00:00	8.065677032468466	254.5000830978893	0.15932635311063098	0.3112292947759127	0.07681998749171602	0.43134879350518385	Telmatochromis 'shell' temporalis	f	n
669	FISH20210707_c3_r0_Telmatochromis-'shell'-temporalis_su	1970-01-03 04:30:00	9.913328130023045	284.49952911196056	0.1758351337876018	0.2713423079053792	0.09526211917514582	0.42900545626025516	Telmatochromis 'shell' temporalis	f	n
670	FISH20210707_c3_r0_Telmatochromis-'shell'-temporalis_su	1970-01-03 05:00:00	9.000281643151979	314.49983381342787	0.15887436295147353	0.31099047196986485	0.28089587924504733	0.48426702748890754	Telmatochromis 'shell' temporalis	f	n
671	FISH20210707_c3_r0_Telmatochromis-'shell'-temporalis_su	1970-01-03 05:30:00	8.813896539921943	344.5001384964822	0.1412110132402637	0.21300758960722396	0.4913914729961752	0.3502697560650671	Telmatochromis 'shell' temporalis	f	n
672	FISH20210707_c3_r0_Telmatochromis-'shell'-temporalis_su	1970-01-03 06:00:00	8.214988477967427	374.4996399091463	0.1259210016065592	0.29649326907096557	0.6186402375881201	0.3427543231137544	Telmatochromis 'shell' temporalis	f	n
673	FISH20210707_c3_r0_Telmatochromis-'shell'-temporalis_su	1970-01-03 06:30:00	6.972597964501204	404.49994460447596	0.09107024152448483	0.35563926434744075	0.7049468931029808	0.35697912487955724	Telmatochromis 'shell' temporalis	f	n
674	FISH20210707_c3_r0_Telmatochromis-'shell'-temporalis_su	1970-01-03 07:00:00	2.4024167139767583	434.50024929366793	0.031023212010414934	0.7975735416320425	0.030871123480402878	0.8537845929302587	Telmatochromis 'shell' temporalis	f	d
675	FISH20210707_c3_r0_Telmatochromis-'shell'-temporalis_su	1970-01-03 07:30:00	2.0340875671685037	464.49969530773916	0.0071464184809705835	0.9723007035621295	0.034685607003801716	0.9367734298001626	Telmatochromis 'shell' temporalis	f	d
676	FISH20210707_c3_r0_Telmatochromis-'shell'-temporalis_su	1970-01-03 08:00:00	1.5135842515266114	494.5	0.016120097496122313	0.9490915134057168	0.029408109547080986	0.9255575412904434	Telmatochromis 'shell' temporalis	f	d
677	FISH20210707_c3_r0_Telmatochromis-'shell'-temporalis_su	1970-01-03 08:30:00	2.5326087964473545	524.5003600908537	0.04105035732092405	0.8801728436097723	0.023735827235895984	0.916556111915185	Telmatochromis 'shell' temporalis	f	d
678	FISH20210707_c3_r0_Telmatochromis-'shell'-temporalis_su	1970-01-03 09:00:00	0.9725226958825365	554.4998061049249	0.010137942496260596	0.9438258268239986	0.029815083416092913	0.930973228114421	Telmatochromis 'shell' temporalis	f	d
679	FISH20210707_c3_r0_Telmatochromis-'shell'-temporalis_su	1970-01-03 09:30:00	0.17956158732762717	584.5001107910481	0.00038776866829160205	1.0	0.03231733042941772	0.9157031914947615	Telmatochromis 'shell' temporalis	f	d
680	FISH20210707_c3_r0_Telmatochromis-'shell'-temporalis_su	1970-01-03 10:00:00	0.23875853025437155	614.5004154894466	0.001107971857514819	1.0	0.024743877293401956	0.9289675521527889	Telmatochromis 'shell' temporalis	f	d
681	FISH20210707_c3_r0_Telmatochromis-'shell'-temporalis_su	1970-01-03 10:30:00	0.26176846361992234	644.4998615035178	0.00027699296437870476	1.0	0.02693962654417992	0.9478974743528306	Telmatochromis 'shell' temporalis	f	d
682	FISH20210707_c3_r0_Telmatochromis-'shell'-temporalis_su	1970-01-03 11:00:00	4.638865750572983	674.5002215820962	0.0737868380234877	0.6934965654775094	0.02436589956581187	0.9510653806018594	Telmatochromis 'shell' temporalis	f	d
683	FISH20210707_c3_r0_Telmatochromis-'shell'-temporalis_su	1970-01-03 11:30:00	1.7740081077513616	704.5005262866323	0.04210293058556313	0.8446623455764224	0.02628282838615432	0.9467358671431847	Telmatochromis 'shell' temporalis	f	d
684	FISH20210707_c3_r0_Telmatochromis-'shell'-temporalis_su	1970-01-03 12:00:00	0.5636260923218644	734.4999169021107	0.003545509944047421	0.9669270400531826	0.027907553518962906	0.9491942810185303	Telmatochromis 'shell' temporalis	f	d
685	FISH20210707_c3_r0_Telmatochromis-'shell'-temporalis_su	1970-01-03 12:30:00	0.18179789914780414	764.5002215820962	0.0007755373365832041	1.0	0.10312215350115263	0.8963116404895833	Telmatochromis 'shell' temporalis	f	d
686	FISH20210707_c3_r0_Telmatochromis-'shell'-temporalis_su	1970-01-03 13:00:00	0.11651806975263805	794.5005816852251	0.00011079718575148191	1.0	0.02703533416076416	0.9417883584126714	Telmatochromis 'shell' temporalis	f	d
687	FISH20210707_c3_r0_Telmatochromis-'shell'-temporalis_su	1970-01-03 13:30:00	0.4126956038272868	824.5000276992964	0.0029361254224142706	0.9725776965265083	0.025409824794981876	0.9239212396060457	Telmatochromis 'shell' temporalis	f	d
688	FISH20210707_c3_r0_Telmatochromis-'shell'-temporalis_su	1970-01-03 14:00:00	0.4035143771212501	854.4994737133677	0.0009417760788875963	1.0	0.02414328620782127	0.9345441276192336	Telmatochromis 'shell' temporalis	f	d
689	FISH20210707_c3_r0_Telmatochromis-'shell'-temporalis_su	1970-01-03 14:30:00	1.1670236577991282	884.4997784179038	0.00670285840904055	0.9443274983381342	0.02297165074164993	0.9413999077156381	Telmatochromis 'shell' temporalis	f	d
690	FISH20210707_c3_r0_Telmatochromis-'shell'-temporalis_su	1970-01-03 15:00:00	0.37323324243464406	914.5001384964822	0.004099495872804831	0.9653204808597862	0.024319846576092458	0.9377213270108391	Telmatochromis 'shell' temporalis	f	d
691	FISH20210707_c3_r0_Telmatochromis-'shell'-temporalis_su	1970-01-03 15:30:00	0.252503431663788	944.4995845105534	0.0004985873358816686	1.0	0.022782881589095604	0.93529012241219	Telmatochromis 'shell' temporalis	f	d
692	FISH20210707_c3_r0_Telmatochromis-'shell'-temporalis_su	1970-01-03 16:00:00	0.2852877562406928	974.4998892089519	0.0013294925769997785	1.0	0.054508465173827944	0.8995405561330153	Telmatochromis 'shell' temporalis	f	d
693	FISH20210707_c3_r0_Telmatochromis-'shell'-temporalis_su	1970-01-03 16:30:00	0.4559501555565285	1004.5001938950751	0.0017173563791479697	0.9686443964323306	0.08437000599762717	0.8682468962318171	Telmatochromis 'shell' temporalis	f	d
694	FISH20210707_c3_r0_Telmatochromis-'shell'-temporalis_su	1970-01-03 17:00:00	0.04902825851643598	1034.4996399091463	0.00016619577862722287	1.0	0.023677597960806172	0.941256847481286	Telmatochromis 'shell' temporalis	f	d
695	FISH20210707_c3_r0_Telmatochromis-'shell'-temporalis_su	1970-01-03 17:30:00	2.553694576693808	1064.499944604476	0.038776866829160206	0.8457788610680257	0.11111456900389727	0.7881117886566101	Telmatochromis 'shell' temporalis	f	d
696	FISH20210707_c3_r0_Telmatochromis-'shell'-temporalis_su	1970-01-03 18:00:00	0.3697432948319027	1094.500249293668	0.0018835521577751926	0.9733532768267686	0.02192395212301414	0.9277682502056438	Telmatochromis 'shell' temporalis	f	d
697	FISH20210707_c3_r0_Telmatochromis-'shell'-temporalis_su	1970-01-03 18:30:00	0.2799844436454006	1124.499695307739	0.002603733865159825	0.9825494432441416	0.02307046895307969	0.927434245611942	Telmatochromis 'shell' temporalis	f	d
698	FISH20210707_c3_r0_Telmatochromis-'shell'-temporalis_su	1970-01-03 19:00:00	21.20595803231318	1154.5	0.3677708841125637	0.5013294925769998	0.119505051739735	0.7912137418864735	Telmatochromis 'shell' temporalis	f	n
699	FISH20210707_c3_r0_Telmatochromis-'shell'-temporalis_su	1970-01-03 19:30:00	28.38232217444545	1184.5003600908537	0.48562406514874523	0.0	0.46615868240295577	0.49907084201502516	Telmatochromis 'shell' temporalis	f	n
700	FISH20210707_c3_r0_Telmatochromis-'shell'-temporalis_su	1970-01-03 20:00:00	13.279324922033629	1214.499806104925	0.24857348623344966	0.2337266633427511	0.17610591390893804	0.4261717035784249	Telmatochromis 'shell' temporalis	f	n
701	FISH20210707_c3_r0_Telmatochromis-'shell'-temporalis_su	1970-01-03 20:30:00	7.653694198695383	1244.500110791048	0.1367715488588522	0.4200088632838467	0.050739479475121876	0.40313191645238544	Telmatochromis 'shell' temporalis	f	n
702	FISH20210707_c3_r0_Telmatochromis-'shell'-temporalis_su	1970-01-03 21:00:00	4.002466214768425	1274.5004154894466	0.07606226801839233	0.5500526286632319	0.037301622234617714	0.39540507114827883	Telmatochromis 'shell' temporalis	f	n
703	FISH20210707_c3_r0_Telmatochromis-'shell'-temporalis_su	1970-01-03 21:30:00	5.723524843943167	1304.4998615035179	0.11162816464461803	0.5785275054013628	0.06055314834618837	0.36566353665472684	Telmatochromis 'shell' temporalis	f	n
704	FISH20210707_c3_r0_Telmatochromis-'shell'-temporalis_su	1970-01-03 22:00:00	3.0597503324760797	1334.5002215820962	0.0543984046089076	0.6811987591402615	0.031133279481291312	0.39379934487692836	Telmatochromis 'shell' temporalis	f	n
705	FISH20210707_c3_r0_Telmatochromis-'shell'-temporalis_su	1970-01-03 22:30:00	1.9501744713144484	1364.5004708880394	0.031632596532048085	0.8294277325355935	0.020511998992495232	0.3698513251413652	Telmatochromis 'shell' temporalis	f	n
706	FISH20210707_c3_r0_Telmatochromis-'shell'-temporalis_su	1970-01-03 23:00:00	13.071087107442084	1394.4999169021107	0.2413162705667276	0.456595202481857	0.1263260205285868	0.44456950125099093	Telmatochromis 'shell' temporalis	f	n
707	FISH20210707_c3_r0_Telmatochromis-'shell'-temporalis_su	1970-01-03 23:30:00	10.354388092107879	1424.5002215820962	0.19549080434300908	0.4591734987812985	0.09607388355237051	0.47591572577711405	Telmatochromis 'shell' temporalis	f	n
708	FISH20210707_c3_r0_Telmatochromis-'shell'-temporalis_su	1970-01-04 00:00:00	2.3418411523838327	14.500581685225196	0.04154894465680572	0.7135338762395436	0.020912739298871323	0.41454199385639273	Telmatochromis 'shell' temporalis	f	n
709	FISH20210707_c3_r0_Telmatochromis-'shell'-temporalis_su	1970-01-04 00:30:00	8.153456792572067	44.50002769929644	0.1425959780621572	0.551326796299374	0.06816754727946567	0.5359244935416327	Telmatochromis 'shell' temporalis	f	n
710	FISH20210707_c3_r0_Telmatochromis-'shell'-temporalis_su	1970-01-04 01:00:00	5.134002463951315	74.49947371336768	0.07428951304636862	0.5129355714364855	0.13065016509131763	0.48282362336560214	Telmatochromis 'shell' temporalis	f	n
711	FISH20210707_c3_r0_Telmatochromis-'shell'-temporalis_su	1970-01-04 01:30:00	5.0132227419005035	104.49977841790383	0.08962995789940173	0.6317305561710613	0.08431373310475156	0.4463459201351073	Telmatochromis 'shell' temporalis	f	n
712	FISH20210707_c3_r0_Telmatochromis-'shell'-temporalis_su	1970-01-04 02:00:00	12.512997574961895	134.50013849648218	0.2383247465514376	0.2583236385795801	0.12553605358793166	0.4485892592460927	Telmatochromis 'shell' temporalis	f	n
713	FISH20210707_c3_r0_Telmatochromis-'shell'-temporalis_su	1970-01-04 02:30:00	9.297127162296789	164.49958451055343	0.19001717356379147	0.37078278211733423	0.08110650722849408	0.417638475600154	Telmatochromis 'shell' temporalis	f	n
714	FISH20210707_c3_r0_Telmatochromis-'shell'-temporalis_su	1970-01-04 03:00:00	10.592364532263785	194.4998892089519	0.20773321515621537	0.30317970307999115	0.09496216577145324	0.4696269221666236	Telmatochromis 'shell' temporalis	f	n
715	FISH20210707_c3_r0_Telmatochromis-'shell'-temporalis_su	1970-01-04 03:30:00	8.989147372833976	224.50019389507506	0.1824829649326907	0.32441415988033906	0.05985971814807791	0.4005222426785044	Telmatochromis 'shell' temporalis	f	n
716	FISH20210707_c3_r0_Telmatochromis-'shell'-temporalis_su	1970-01-04 04:00:00	12.55757637550902	254.4996399091463	0.24281203257437262	0.29505290565619635	0.08740187950315575	0.42568674809339413	Telmatochromis 'shell' temporalis	f	n
717	FISH20210707_c3_r0_Telmatochromis-'shell'-temporalis_su	1970-01-04 04:30:00	9.058771247830032	284.5	0.1767117216928872	0.32672280079769556	0.07881863545001822	0.48744271945248047	Telmatochromis 'shell' temporalis	f	n
718	FISH20210707_c3_r0_Telmatochromis-'shell'-temporalis_su	1970-01-04 05:00:00	8.037604450968365	314.50030469226084	0.12802614813583735	0.39105866710985543	0.029226720630525393	0.43122595157556676	Telmatochromis 'shell' temporalis	f	n
719	FISH20210707_c3_r0_Telmatochromis-'shell'-temporalis_su	1970-01-04 05:30:00	5.289942288771311	344.49975070633207	0.05445681679685336	0.5396930917954684	0.01476382487585147	0.49847688877494345	Telmatochromis 'shell' temporalis	f	n
720	FISH20210707_c3_r0_Telmatochromis-'shell'-temporalis_su	1970-01-04 06:00:00	2.230416058816607	374.50005539552404	0.025094172390870816	0.8165854198980722	0.02774309549745614	0.6159930610055593	Telmatochromis 'shell' temporalis	f	n
721	FISH20210707_c3_r0_Telmatochromis-'shell'-temporalis_su	1970-01-04 06:30:00	0.905601007129626	404.5004154894466	0.010525732646390782	0.9325799124702232	0.019555503671872667	0.8223509653723139	Telmatochromis 'shell' temporalis	f	n
722	FISH20210707_c3_r0_Telmatochromis-'shell'-temporalis_su	1970-01-04 07:00:00	3.0356633855379713	434.4998615035178	0.06077225638468783	0.7178549664838513	0.025223143596116427	0.9147388505040428	Telmatochromis 'shell' temporalis	f	d
723	FISH20210707_c3_r0_Telmatochromis-'shell'-temporalis_su	1970-01-04 07:30:00	0.12293204228988269	464.5002215820962	0.0006647462884998893	1.0	0.021642589310744864	0.8927203296868212	Telmatochromis 'shell' temporalis	f	d
724	FISH20210707_c3_r0_Telmatochromis-'shell'-temporalis_su	1970-01-04 08:00:00	1.0651849756434602	494.5005262866323	0.008365187524236884	0.9290344025261759	0.02539879406330634	0.9287405154871157	Telmatochromis 'shell' temporalis	f	d
725	FISH20210707_c3_r0_Telmatochromis-'shell'-temporalis_su	1970-01-04 08:30:00	0.43737290771076376	524.4999723007036	0.0009417760788875963	1.0	0.026814328857498113	0.9206009662902729	Telmatochromis 'shell' temporalis	f	d
726	FISH20210707_c3_r0_Telmatochromis-'shell'-temporalis_su	1970-01-04 09:00:00	0.48956290544414616	554.4994183147749	0.005318264916071132	0.9381197717577974	0.0250526105630401	0.9112336790546551	Telmatochromis 'shell' temporalis	f	d
727	FISH20210707_c3_r0_Telmatochromis-'shell'-temporalis_su	1970-01-04 09:30:00	0.5767835367096911	584.4997784179038	0.008032350986040328	0.941613117660093	0.022887614482155188	0.8667509080804764	Telmatochromis 'shell' temporalis	f	d
728	FISH20210707_c3_r0_Telmatochromis-'shell'-temporalis_su	1970-01-04 10:00:00	0.48442161979831666	614.5000830978893	0.002714531050911307	0.9996122098498698	0.023849337196282294	0.9110096823738848	Telmatochromis 'shell' temporalis	f	d
729	FISH20210707_c3_r0_Telmatochromis-'shell'-temporalis_su	1970-01-04 10:30:00	0.5496922536232708	644.4995291119606	0.005761453659077059	0.9330231012132292	0.025487985324704355	0.9244822653025688	Telmatochromis 'shell' temporalis	f	d
730	FISH20210707_c3_r0_Telmatochromis-'shell'-temporalis_su	1970-01-04 11:00:00	0.033488691141971304	674.4998338134279	5.5395524041657433e-05	1.0	0.025582071512072903	0.9265522742213012	Telmatochromis 'shell' temporalis	f	d
731	FISH20210707_c3_r0_Telmatochromis-'shell'-temporalis_su	1970-01-04 11:30:00	0.06662629234857019	704.5001384964822	0.00016619577862722287	1.0	0.02448995238756097	0.9202559090987618	Telmatochromis 'shell' temporalis	f	d
732	FISH20210707_c3_r0_Telmatochromis-'shell'-temporalis_su	1970-01-04 12:00:00	0.0448504559153554	734.4996399091463	0.0003877901501301867	1.0	0.025591677710465603	0.9229459110541922	Telmatochromis 'shell' temporalis	f	d
733	FISH20210707_c3_r0_Telmatochromis-'shell'-temporalis_su	1970-01-04 12:30:00	0.023039414407648368	764.4998892089519	0.0	1.0	0.022028420232238943	0.8985711686932815	Telmatochromis 'shell' temporalis	f	d
734	FISH20210707_c3_r0_Telmatochromis-'shell'-temporalis_su	1970-01-04 13:00:00	0.0008694397015188897	794.5001938950751	0.0	1.0	0.024138398762786912	0.9383789518440189	Telmatochromis 'shell' temporalis	f	d
735	FISH20210707_c3_r0_Telmatochromis-'shell'-temporalis_su	1970-01-04 13:30:00	0.23740086535014945	824.4996399091463	0.0028807268295385296	0.9680350119106975	0.02321555519539349	0.9229623516618375	Telmatochromis 'shell' temporalis	f	d
736	FISH20210707_c3_r0_Telmatochromis-'shell'-temporalis_su	1970-01-04 14:00:00	0.14343832799930467	854.5	0.0007755373365832041	0.9991690671393751	0.022765950076290523	0.9088449953245501	Telmatochromis 'shell' temporalis	f	d
737	FISH20210707_c3_r0_Telmatochromis-'shell'-temporalis_su	1970-01-04 14:30:00	0.21767552388170433	884.5003046922608	0.001384964821893524	1.0	0.02286866434772819	0.8980227380467938	Telmatochromis 'shell' temporalis	f	d
738	FISH20210707_c3_r0_Telmatochromis-'shell'-temporalis_su	1970-01-04 15:00:00	0.2254055957818094	914.4997507063321	0.003933300094177608	0.9661514597529223	0.021939593762061456	0.9115427851829093	Telmatochromis 'shell' temporalis	f	d
739	FISH20210707_c3_r0_Telmatochromis-'shell'-temporalis_su	1970-01-04 15:30:00	0.06078182633449594	944.500055395524	0.00033237314424994463	1.0	0.020391688885718382	0.9019625213949622	Telmatochromis 'shell' temporalis	f	d
740	FISH20210707_c3_r0_Telmatochromis-'shell'-temporalis_su	1970-01-04 16:00:00	0.2963664685569087	974.5003600908537	0.007700404409727993	0.9443244141598803	0.02292209461842094	0.8844879896394462	Telmatochromis 'shell' temporalis	f	d
741	FISH20210707_c3_r0_Telmatochromis-'shell'-temporalis_su	1970-01-04 16:30:00	0.31186822997808594	1004.4998061049249	0.005484460694698354	0.964711096338153	0.02332574302955369	0.9095368421884507	Telmatochromis 'shell' temporalis	f	d
742	FISH20210707_c3_r0_Telmatochromis-'shell'-temporalis_su	1970-01-04 17:00:00	1.1541248852461543	1034.500110791048	0.013848881010414359	0.8835032129403945	0.09321709936034507	0.8013643789130781	Telmatochromis 'shell' temporalis	f	d
743	FISH20210707_c3_r0_Telmatochromis-'shell'-temporalis_su	1970-01-04 17:30:00	2.906891873642819	1064.5004154894466	0.04631322364411944	0.7674921057005152	0.1447747117977576	0.8348740175691237	Telmatochromis 'shell' temporalis	f	d
744	FISH20210707_c3_r0_Telmatochromis-'shell'-temporalis_su	1970-01-04 18:00:00	0.0007811003784793892	1094.4998615035179	0.0	1.0	0.024929598056591912	0.9194757177612849	Telmatochromis 'shell' temporalis	f	d
745	FISH20210707_c3_r0_Telmatochromis-'shell'-temporalis_su	1970-01-04 18:30:00	0.08049913132853066	1124.5001661865722	0.00038776866829160205	1.0	0.023897269237132653	0.9195084759376767	Telmatochromis 'shell' temporalis	f	d
746	FISH20210707_c3_r0_Telmatochromis-'shell'-temporalis_su	1970-01-04 19:00:00	13.649870290505458	1154.5004708880394	0.2554983103429173	0.5759791701290787	0.08470676141916109	0.7779350179730542	Telmatochromis 'shell' temporalis	f	n
747	FISH20210707_c3_r0_Telmatochromis-'shell'-temporalis_su	1970-01-04 19:30:00	20.485471073842426	1184.4999169021107	0.3658523073513933	0.19732978782338928	0.12293836403163524	0.5111829297325178	Telmatochromis 'shell' temporalis	f	n
748	FISH20210707_c3_r0_Telmatochromis-'shell'-temporalis_su	1970-01-04 20:00:00	6.892048293044779	1214.5002215820962	0.12696654110347885	0.5629847108353645	0.04787966613647927	0.511785294825139	Telmatochromis 'shell' temporalis	f	n
749	FISH20210707_c3_r0_Telmatochromis-'shell'-temporalis_su	1970-01-04 20:30:00	5.834227802424211	1244.5005816852251	0.11068638856573043	0.5443465735970306	0.03657457919880179	0.5032800857112409	Telmatochromis 'shell' temporalis	f	n
750	FISH20210707_c3_r0_Telmatochromis-'shell'-temporalis_su	1970-01-04 21:00:00	10.48030834457241	1274.5000276992964	0.2079109190626558	0.3772644174837959	0.07971621111044111	0.4850199102122035	Telmatochromis 'shell' temporalis	f	n
751	FISH20210707_c3_r0_Telmatochromis-'shell'-temporalis_su	1970-01-04 21:30:00	8.536005791792807	1304.4994183147749	0.16857791812087972	0.32014846822890697	0.04683827118291556	0.4784107219878754	Telmatochromis 'shell' temporalis	f	n
752	FISH20210707_c3_r0_Telmatochromis-'shell'-temporalis_su	1970-01-04 22:00:00	8.279606573606362	1334.4997784179038	0.1650232661200975	0.41574340793263903	0.05881525089546163	0.5587672632137572	Telmatochromis 'shell' temporalis	f	n
753	FISH20210707_c3_r0_Telmatochromis-'shell'-temporalis_su	1970-01-04 22:30:00	4.937361865163986	1364.5000830978893	0.08764057392942219	0.5291119605562019	0.03887920204297623	0.6492149891502061	Telmatochromis 'shell' temporalis	f	n
754	FISH20210707_c3_r0_Telmatochromis-'shell'-temporalis_su	1970-01-04 23:00:00	4.403925637348974	1394.4995291119606	0.0848152456927594	0.5252340590549001	0.027392582107181433	0.5996828770236348	Telmatochromis 'shell' temporalis	f	n
755	FISH20210707_c3_r0_Telmatochromis-'shell'-temporalis_su	1970-01-04 23:30:00	8.291781677023486	1424.4998338134278	0.1673498781298471	0.4731885663638378	0.05869061818690893	0.5291290647868063	Telmatochromis 'shell' temporalis	f	n
756	FISH20210707_c3_r0_Telmatochromis-'shell'-temporalis_su	1970-01-05 00:00:00	1.3659085754974603	14.50013849648219	0.02853027533100659	0.8769597252229794	0.022936589077386476	0.6193421367915887	Telmatochromis 'shell' temporalis	f	n
757	FISH20210707_c3_r0_Telmatochromis-'shell'-temporalis_su	1970-01-05 00:30:00	6.974522246101925	44.49963990914631	0.13749930751758904	0.5317156944213617	0.060708458801044446	0.5466019618760054	Telmatochromis 'shell' temporalis	f	n
758	FISH20210707_c3_r0_Telmatochromis-'shell'-temporalis_su	1970-01-05 01:00:00	2.1167497140348424	74.49994460447596	0.03922003102149346	0.8010192776423665	0.024489008221778106	0.6510200534783519	Telmatochromis 'shell' temporalis	f	n
759	FISH20210707_c3_r0_Telmatochromis-'shell'-temporalis_su	1970-01-05 01:30:00	3.714985156574601	104.50024929366793	0.06487175225749266	0.7237272173286798	0.037852526631131436	0.5689724242623663	Telmatochromis 'shell' temporalis	f	n
760	FISH20210707_c3_r0_Telmatochromis-'shell'-temporalis_su	1970-01-05 02:00:00	3.5516079509088883	134.4996953077392	0.0680294720514099	0.7141986593540524	0.03740795723716155	0.5985952718810208	Telmatochromis 'shell' temporalis	f	n
761	FISH20210707_c3_r0_Telmatochromis-'shell'-temporalis_su	1970-01-05 02:30:00	4.3890377531815306	164.5	0.07555949479282074	0.6247507201418125	0.039116348955240514	0.5832452179541674	Telmatochromis 'shell' temporalis	f	n
762	FISH20210707_c3_r0_Telmatochromis-'shell'-temporalis_su	1970-01-05 03:00:00	4.36168737707909	194.5003600908537	0.07766882721178882	0.747216220707994	0.04546435720013786	0.6231520932425699	Telmatochromis 'shell' temporalis	f	n
763	FISH20210707_c3_r0_Telmatochromis-'shell'-temporalis_su	1970-01-05 03:30:00	4.990953107381126	224.49980610492494	0.07783502299041604	0.6961941166694366	0.04143567641824906	0.6886423704888701	Telmatochromis 'shell' temporalis	f	n
764	FISH20210707_c3_r0_Telmatochromis-'shell'-temporalis_su	1970-01-05 04:00:00	0.6544125946934766	254.5001107910481	0.004653224019499224	0.9654331929980058	0.025698528979226684	0.8646494895305491	Telmatochromis 'shell' temporalis	f	n
765	FISH20210707_c3_r0_Telmatochromis-'shell'-temporalis_su	1970-01-05 04:30:00	0.18511961349420894	284.5004154894466	0.001329566229017783	1.0	0.02482488422832155	0.8862906824591056	Telmatochromis 'shell' temporalis	f	n
766	FISH20210707_c3_r0_Telmatochromis-'shell'-temporalis_su	1970-01-05 05:00:00	0.15749654594361548	314.4998615035178	0.0017727549720237105	1.0	0.024069256181687697	0.8798762977452045	Telmatochromis 'shell' temporalis	f	n
767	FISH20210707_c3_r0_Telmatochromis-'shell'-temporalis_su	1970-01-05 05:30:00	0.16878564727836323	344.5002215820962	0.002548194105916242	0.9675382229115888	0.02587782541268931	0.8958436314978232	Telmatochromis 'shell' temporalis	f	n
768	FISH20210707_c3_r0_Telmatochromis-'shell'-temporalis_su	1970-01-05 06:00:00	0.06806278096223534	374.5005262866323	0.0010525732646390782	1.0	0.02291792430615201	0.8777235258005074	Telmatochromis 'shell' temporalis	f	n
769	FISH20210707_c3_r0_Telmatochromis-'shell'-temporalis_su	1970-01-05 06:30:00	0.008298604209901746	404.4999723007036	0.0	1.0	0.022598503983012618	0.869429639725744	Telmatochromis 'shell' temporalis	f	n
770	FISH20210707_c3_r0_Telmatochromis-'shell'-temporalis_su	1970-01-05 07:00:00	2.144731387474647	434.4994183147748	0.04459586726497147	0.7460528502576035	0.028957615380170255	0.8996059072608186	Telmatochromis 'shell' temporalis	f	d
771	FISH20210707_c3_r0_Telmatochromis-'shell'-temporalis_su	1970-01-05 07:30:00	1.064597482465221	464.4997784179038	0.013682694438289386	0.921892311101263	0.02494015406634267	0.9369781648014246	Telmatochromis 'shell' temporalis	f	d
772	FISH20210707_c3_r0_Telmatochromis-'shell'-temporalis_su	1970-01-05 08:00:00	0.05295010505569382	494.50008309788933	0.0004985873358816686	1.0	0.02241595165958155	0.9392423873985584	Telmatochromis 'shell' temporalis	f	d
773	FISH20210707_c3_r0_Telmatochromis-'shell'-temporalis_su	1970-01-05 08:30:00	0.018212031713654334	524.4995291119606	0.0	1.0	0.02536937098390074	0.9142653228549933	Telmatochromis 'shell' temporalis	f	d
774	FISH20210707_c3_r0_Telmatochromis-'shell'-temporalis_su	1970-01-05 09:00:00	0.0021565199457112706	554.4998338134279	0.0	1.0	0.025226755096538336	0.9260082628547216	Telmatochromis 'shell' temporalis	f	d
775	FISH20210707_c3_r0_Telmatochromis-'shell'-temporalis_su	1970-01-05 09:30:00	0.0021565199457113282	583.7746764477844	0.0	1.0	0.024834634387810577	0.9421830860837039	Telmatochromis 'shell' temporalis	f	d
776	FISH20210707_c3_r0_Telmatochromis-'shell'-temporalis_su	1970-01-05 10:00:00	0.2792092314131032	614.4998892089519	0.0006647462884998893	1.0	0.02459677984046249	0.9472157424329454	Telmatochromis 'shell' temporalis	f	d
777	FISH20210707_c3_r0_Telmatochromis-'shell'-temporalis_su	1970-01-05 10:30:00	0.01358476866464173	644.5001938950751	0.00022159437150296381	1.0	0.02405979756497516	0.9027244795775531	Telmatochromis 'shell' temporalis	f	d
778	FISH20210707_c3_r0_Telmatochromis-'shell'-temporalis_su	1970-01-05 11:00:00	0.022021293361213647	674.4996399091463	0.0	1.0	0.023517363864584726	0.9276321273596715	Telmatochromis 'shell' temporalis	f	d
779	FISH20210707_c3_r0_Telmatochromis-'shell'-temporalis_su	1970-01-05 11:30:00	0.006084259542579172	704.5	0.0	1.0	0.02520205038420241	0.9232998608469418	Telmatochromis 'shell' temporalis	f	d
780	FISH20210707_c3_r0_Telmatochromis-'shell'-temporalis_su	1970-01-05 12:00:00	0.07827870414820795	734.5003046922608	0.0	1.0	0.024829683575280533	0.9270404616664469	Telmatochromis 'shell' temporalis	f	d
781	FISH20210707_c3_r0_Telmatochromis-'shell'-temporalis_su	1970-01-05 12:30:00	0.06137478803458017	764.4997507063321	0.0	1.0	0.025866167510689136	0.9232663223182521	Telmatochromis 'shell' temporalis	f	d
782	FISH20210707_c3_r0_Telmatochromis-'shell'-temporalis_su	1970-01-05 13:00:00	0.014655380980937067	794.5	0.0	1.0	0.023081473761731714	0.9222040088034705	Telmatochromis 'shell' temporalis	f	d
783	FISH20210707_c3_r0_Telmatochromis-'shell'-temporalis_su	1970-01-05 13:30:00	0.07012357415350855	824.5003600908537	0.0	1.0	0.023079933090486452	0.911659352278906	Telmatochromis 'shell' temporalis	f	d
784	FISH20210707_c3_r0_Telmatochromis-'shell'-temporalis_su	1970-01-05 14:00:00	0.17754064409448414	854.4998061049249	0.0	1.0	0.02405938153805999	0.922964688071539	Telmatochromis 'shell' temporalis	f	d
785	FISH20210707_c3_r0_Telmatochromis-'shell'-temporalis_su	1970-01-05 14:30:00	0.8003684378321562	884.5001107910481	0.01229780633724795	0.982051850210503	0.24282856946724962	0.7302517687053319	Telmatochromis 'shell' temporalis	f	d
786	FISH20210707_c3_r0_Telmatochromis-'shell'-temporalis_su	1970-01-05 15:00:00	3.0340062112045585	914.5004154894466	0.034901113511716805	0.8052185474488948	0.3281638475409791	0.6622221725562345	Telmatochromis 'shell' temporalis	f	d
787	FISH20210707_c3_r0_Telmatochromis-'shell'-temporalis_su	1970-01-05 15:30:00	1.3376942625680857	944.4998615035178	0.012520081989917456	0.9293113954905545	0.15414535179413869	0.5762875986906397	Telmatochromis 'shell' temporalis	f	d
788	FISH20210707_c3_r0_Telmatochromis-'shell'-temporalis_su	1970-01-05 16:00:00	0.35890786980953954	974.5002215820962	0.005207179259915799	0.9403390206071349	0.024334503326227153	0.9025204832650797	Telmatochromis 'shell' temporalis	f	d
789	FISH20210707_c3_r0_Telmatochromis-'shell'-temporalis_su	1970-01-05 16:30:00	0.11724647802290895	1004.5004708880394	0.0016619577862722287	1.0	0.025673133192202442	0.9254883321090863	Telmatochromis 'shell' temporalis	f	d
790	FISH20210707_c3_r0_Telmatochromis-'shell'-temporalis_su	1970-01-05 17:00:00	0.19088455726836354	1034.4999169021107	0.002659132458035566	0.9675918231676915	0.026582179723406606	0.9295386499544088	Telmatochromis 'shell' temporalis	f	d
791	FISH20210707_c3_r0_Telmatochromis-'shell'-temporalis_su	1970-01-05 17:30:00	1.313851290892219	1064.5002215820962	0.019720806558830045	0.8917571460226014	0.024722546283963757	0.9411000557627623	Telmatochromis 'shell' temporalis	f	d
792	FISH20210707_c3_r0_Telmatochromis-'shell'-temporalis_su	1970-01-05 18:00:00	0.6787554825125824	1094.5005816852251	0.0029915240152900116	1.0	0.026780276745782712	0.937146602573585	Telmatochromis 'shell' temporalis	f	d
793	FISH20210707_c3_r0_Telmatochromis-'shell'-temporalis_su	1970-01-05 18:30:00	3.927151626781666	1124.5000276992964	0.08420586117112626	0.6606282200432109	0.026087016783056506	0.9499572263702886	Telmatochromis 'shell' temporalis	f	d
794	FISH20210707_c3_r0_Telmatochromis-'shell'-temporalis_su	1970-01-05 19:00:00	9.763730190567278	1154.4994183147749	0.1978837737521467	0.607999556811257	0.07040347758218671	0.8461511001971322	Telmatochromis 'shell' temporalis	f	n
795	FISH20210707_c3_r0_Telmatochromis-'shell'-temporalis_su	1970-01-05 19:30:00	20.67117571294709	1184.4997784179038	0.3904276534456016	0.26556614225570574	0.1420700111621611	0.556713613954291	Telmatochromis 'shell' temporalis	f	n
796	FISH20210707_c3_r0_Telmatochromis-'shell'-temporalis_su	1970-01-05 20:00:00	6.394921241072643	1214.5000830978893	0.11583845770317434	0.6237327571879674	0.048107154773922266	0.4801804463155341	Telmatochromis 'shell' temporalis	f	n
797	FISH20210707_c3_r0_Telmatochromis-'shell'-temporalis_su	1970-01-05 20:30:00	2.364895512998701	1244.4995291119606	0.045205251786604624	0.7227300426569165	0.020869535389176165	0.37956973757226053	Telmatochromis 'shell' temporalis	f	n
798	FISH20210707_c3_r0_Telmatochromis-'shell'-temporalis_su	1970-01-05 21:00:00	1.0239796265795427	1274.4998338134278	0.018058940837580324	0.8370263682694439	0.013625919481447361	0.42468658819661853	Telmatochromis 'shell' temporalis	f	n
799	FISH20210707_c3_r0_Telmatochromis-'shell'-temporalis_su	1970-01-05 21:30:00	1.695145121805234	1304.5001384964821	0.032241981053681236	0.7546396321533433	0.01730955226118504	0.4122284133397605	Telmatochromis 'shell' temporalis	f	n
800	FISH20210707_c3_r0_Telmatochromis-'shell'-temporalis_su	1970-01-05 22:00:00	4.085080155154576	1334.4995845105534	0.07052240873081823	0.6140934020275886	0.031078738869750277	0.5081827988346839	Telmatochromis 'shell' temporalis	f	n
801	FISH20210707_c3_r0_Telmatochromis-'shell'-temporalis_su	1970-01-05 22:30:00	1.626203923370703	1364.499889208952	0.03567471748282739	0.8324285397739862	0.01823900189734901	0.5980690550627952	Telmatochromis 'shell' temporalis	f	n
802	FISH20210707_c3_r0_Telmatochromis-'shell'-temporalis_su	1970-01-05 23:00:00	2.1084013991159254	1394.500193895075	0.04542684615810758	0.815855077281037	0.0199630498052154	0.5507969097257799	Telmatochromis 'shell' temporalis	f	n
803	FISH20210707_c3_r0_Telmatochromis-'shell'-temporalis_su	1970-01-05 23:30:00	1.1015305764467094	1424.4996399091463	0.019888094842391003	0.8620021051465293	0.017601899017758525	0.5650691314845733	Telmatochromis 'shell' temporalis	f	n
804	FISH20210707_c3_r0_Telmatochromis-'shell'-temporalis_su	1970-01-06 00:00:00	7.843528148640274	14.5	0.14890316862397518	0.5137934854863727	0.06380904726375981	0.5100479382289104	Telmatochromis 'shell' temporalis	f	n
805	FISH20210707_c3_r0_Telmatochromis-'shell'-temporalis_su	1970-01-06 00:30:00	1.3125475318063478	44.50030469226082	0.020719073735527116	0.8812808154672871	0.01842472965998834	0.5981010925270539	Telmatochromis 'shell' temporalis	f	n
806	FISH20210707_c3_r0_Telmatochromis-'shell'-temporalis_su	1970-01-06 01:00:00	2.1551571816902575	74.49969530773919	0.0373386515982494	0.828929145199712	0.024704381742685386	0.6500588712752513	Telmatochromis 'shell' temporalis	f	n
807	FISH20210707_c3_r0_Telmatochromis-'shell'-temporalis_su	1970-01-06 01:30:00	2.1691032275023416	104.5	0.036339463771327275	0.8895413250609351	0.03609997296443316	0.6904363357996078	Telmatochromis 'shell' temporalis	f	n
808	FISH20210707_c3_r0_Telmatochromis-'shell'-temporalis_su	1970-01-06 02:00:00	2.2239850351078125	134.5003600908537	0.0416597418425572	0.7347515373109523	0.02484331623660257	0.6419210408261258	Telmatochromis 'shell' temporalis	f	n
809	FISH20210707_c3_r0_Telmatochromis-'shell'-temporalis_su	1970-01-06 02:30:00	2.3041075825204236	164.49980610492494	0.04210293058556313	0.7607888759625505	0.026341060731823282	0.6254034354928858	Telmatochromis 'shell' temporalis	f	n
810	FISH20210707_c3_r0_Telmatochromis-'shell'-temporalis_su	1970-01-06 03:00:00	5.508840148970366	194.5001107910481	0.09805007755373366	0.6255816530024374	0.04052081667955591	0.5948138562142914	Telmatochromis 'shell' temporalis	f	n
811	FISH20210707_c3_r0_Telmatochromis-'shell'-temporalis_su	1970-01-06 03:30:00	2.145381726195534	224.50041548944657	0.046479419422746665	0.7550274223034735	0.038960520564996264	0.7417068630441249	Telmatochromis 'shell' temporalis	f	n
812	FISH20210707_c3_r0_Telmatochromis-'shell'-temporalis_su	1970-01-06 04:00:00	3.9536787106411886	254.49986150351782	0.07866600188355216	0.7539748490388344	0.05420381907871995	0.730202599878064	Telmatochromis 'shell' temporalis	f	n
813	FISH20210707_c3_r0_Telmatochromis-'shell'-temporalis_su	1970-01-06 04:30:00	1.062180841416673	284.5002215820962	0.01750498559716375	0.9145247064037226	0.03092721020367835	0.7311295373700112	Telmatochromis 'shell' temporalis	f	n
814	FISH20210707_c3_r0_Telmatochromis-'shell'-temporalis_su	1970-01-06 05:00:00	0.396224380916638	314.5005262866323	0.007312614259597806	0.9340202758849925	0.0251865924757358	0.763227038043529	Telmatochromis 'shell' temporalis	f	n
815	FISH20210707_c3_r0_Telmatochromis-'shell'-temporalis_su	1970-01-06 05:30:00	0.2557290711547694	344.4999723007036	0.004099495872804831	0.9673702287961886	0.021746982949299387	0.7085990427806073	Telmatochromis 'shell' temporalis	f	n
816	FISH20210707_c3_r0_Telmatochromis-'shell'-temporalis_su	1970-01-06 06:00:00	0.30286510735315486	374.4994183147748	0.005318264916071132	0.9667608442745554	0.027206981965621137	0.8954730330314384	Telmatochromis 'shell' temporalis	f	n
817	FISH20210707_c3_r0_Telmatochromis-'shell'-temporalis_su	1970-01-06 06:30:00	0.010914915341318615	404.4997784179038	0.0	1.0	0.02484514609141997	0.8915699547677133	Telmatochromis 'shell' temporalis	f	n
818	FISH20210707_c3_r0_Telmatochromis-'shell'-temporalis_su	1970-01-06 07:00:00	1.3615792782189395	434.50008309788933	0.03185419090355105	0.8167968533599247	0.02511303814647199	0.908168210566527	Telmatochromis 'shell' temporalis	f	d
819	FISH20210707_c3_r0_Telmatochromis-'shell'-temporalis_su	1970-01-06 07:30:00	0.30777561437543993	464.49952911196056	0.0010525732646390782	1.0	0.026045118527130713	0.9353295377580101	Telmatochromis 'shell' temporalis	f	d
820	FISH20210707_c3_r0_Telmatochromis-'shell'-temporalis_su	1970-01-06 08:00:00	0.04615547361497145	494.49983381342787	0.0	1.0	0.02537028545108005	0.9205938049351573	Telmatochromis 'shell' temporalis	f	d
821	FISH20210707_c3_r0_Telmatochromis-'shell'-temporalis_su	1970-01-06 08:30:00	0.07313730377945873	524.5001384964822	0.00022159437150296381	1.0	0.026176731992878958	0.9455543817192176	Telmatochromis 'shell' temporalis	f	d
822	FISH20210707_c3_r0_Telmatochromis-'shell'-temporalis_su	1970-01-06 09:00:00	0.0030647856997835675	554.4996399091463	0.0	1.0	0.024570408521222855	0.9242140821420173	Telmatochromis 'shell' temporalis	f	d
823	FISH20210707_c3_r0_Telmatochromis-'shell'-temporalis_su	1970-01-06 09:30:00	0.5009862712556336	585.2938071327411	0.0	1.0	0.23831662926415603	0.7285304829477324	Telmatochromis 'shell' temporalis	f	d
824	FISH20210707_c3_r0_Telmatochromis-'shell'-temporalis_su	1970-01-06 10:00:00	0.12771284096949861	614.5001938950751	0.001329566229017783	1.0	0.024718411619592352	0.9230547008915236	Telmatochromis 'shell' temporalis	f	d
825	FISH20210707_c3_r0_Telmatochromis-'shell'-temporalis_su	1970-01-06 10:30:00	0.045705413399024584	644.4996399091463	0.0003877901501301867	1.0	0.024694725806925364	0.924506984294769	Telmatochromis 'shell' temporalis	f	d
826	FISH20210707_c3_r0_Telmatochromis-'shell'-temporalis_su	1970-01-06 11:00:00	0.2145754013736077	674.5	0.002714380678041214	0.9673166408154221	0.02239993401733111	0.8939428367558637	Telmatochromis 'shell' temporalis	f	d
827	FISH20210707_c3_r0_Telmatochromis-'shell'-temporalis_su	1970-01-06 11:30:00	0.003725444314994707	704.5003046922608	0.0	1.0	0.023823308760513418	0.8954356456109163	Telmatochromis 'shell' temporalis	f	d
828	FISH20210707_c3_r0_Telmatochromis-'shell'-temporalis_su	1970-01-06 12:00:00	0.05828937837685575	734.4997507063321	0.00016619577862722287	1.0	0.025023724971887096	0.9293301550721969	Telmatochromis 'shell' temporalis	f	d
829	FISH20210707_c3_r0_Telmatochromis-'shell'-temporalis_su	1970-01-06 12:30:00	0.0954029203880628	764.5	0.0	1.0	0.023978549064668116	0.9521401558913726	Telmatochromis 'shell' temporalis	f	d
830	FISH20210707_c3_r0_Telmatochromis-'shell'-temporalis_su	1970-01-06 13:00:00	0.010508019752734358	794.5003600908537	0.0	1.0	0.02683997413449283	0.9339189063471586	Telmatochromis 'shell' temporalis	f	d
831	FISH20210707_c3_r0_Telmatochromis-'shell'-temporalis_su	1970-01-06 13:30:00	0.005854148230210684	824.4998061049249	0.0	1.0	0.02715335773947015	0.9152267178943463	Telmatochromis 'shell' temporalis	f	d
832	FISH20210707_c3_r0_Telmatochromis-'shell'-temporalis_su	1970-01-06 14:00:00	0.0022877251493236056	854.5001107910481	0.0	1.0	0.02572168083734388	0.9208009620118234	Telmatochromis 'shell' temporalis	f	d
833	FISH20210707_c3_r0_Telmatochromis-'shell'-temporalis_su	1970-01-06 14:30:00	0.0006317840545163429	884.5004154894466	0.0	1.0	0.025785346074838473	0.9261836873487528	Telmatochromis 'shell' temporalis	f	d
834	FISH20210707_c3_r0_Telmatochromis-'shell'-temporalis_su	1970-01-06 15:00:00	0.018265089216791795	914.4998615035178	0.0	1.0	0.025497718232639296	0.9287538699674631	Telmatochromis 'shell' temporalis	f	d
835	FISH20210707_c3_r0_Telmatochromis-'shell'-temporalis_su	1970-01-06 15:30:00	0.15592069893038069	944.5001661865721	0.0026035896299578996	0.9674274318635054	0.024717510190421347	0.9216436773065978	Telmatochromis 'shell' temporalis	f	d
836	FISH20210707_c3_r0_Telmatochromis-'shell'-temporalis_su	1970-01-06 16:00:00	0.08990578563128526	974.5004708880394	0.0006093845216331506	1.0	0.02624629365354391	0.9145508131895886	Telmatochromis 'shell' temporalis	f	d
837	FISH20210707_c3_r0_Telmatochromis-'shell'-temporalis_su	1970-01-06 16:30:00	0.011088853212474714	1004.4999169021107	0.0	1.0	0.02602198773239716	0.9250806976020112	Telmatochromis 'shell' temporalis	f	d
838	FISH20210707_c3_r0_Telmatochromis-'shell'-temporalis_su	1970-01-06 17:00:00	0.005246595961966726	1034.5002215820962	0.0	1.0	0.02569783057385568	0.9187096446074697	Telmatochromis 'shell' temporalis	f	d
839	FISH20210707_c3_r0_Telmatochromis-'shell'-temporalis_su	1970-01-06 17:30:00	0.31027413335911	1064.5005262866323	0.007866600188355216	0.9622181596587447	0.02582622020816732	0.9223370653428192	Telmatochromis 'shell' temporalis	f	d
840	FISH20210707_c3_r0_Telmatochromis-'shell'-temporalis_su	1970-01-06 18:00:00	0.09816869504977631	1094.4999723007036	0.0014403634147692648	1.0	0.02547018388945378	0.9393471306889575	Telmatochromis 'shell' temporalis	f	d
841	FISH20210707_c3_r0_Telmatochromis-'shell'-temporalis_su	1970-01-06 18:30:00	0.028483050547719463	1124.5002215820962	0.00038776866829160205	1.0	0.02693140229535348	0.9596357170612383	Telmatochromis 'shell' temporalis	f	d
842	FISH20210707_c3_r0_Telmatochromis-'shell'-temporalis_su	1970-01-06 19:00:00	7.494566665337526	1154.5005816852251	0.1613761010470334	0.7045593041936735	0.0662181196012407	0.8305910852840142	Telmatochromis 'shell' temporalis	f	n
843	FISH20210707_c3_r0_Telmatochromis-'shell'-temporalis_su	1970-01-06 19:30:00	17.094308431938494	1184.5000276992964	0.3380422137277713	0.3213672372721733	0.14722689688754853	0.4654983617420758	Telmatochromis 'shell' temporalis	f	n
844	FISH20210707_c3_r0_Telmatochromis-'shell'-temporalis_su	1970-01-06 20:00:00	2.6469458702172144	1214.4994737133677	0.046701013794249624	0.7649991690211069	0.029866552306748513	0.5346397052723607	Telmatochromis 'shell' temporalis	f	n
845	FISH20210707_c3_r0_Telmatochromis-'shell'-temporalis_su	1970-01-06 20:30:00	0.4918751101463497	1244.4997784179038	0.0069798360292488365	0.9660979392865057	0.019036113067107972	0.6423972223800846	Telmatochromis 'shell' temporalis	f	n
846	FISH20210707_c3_r0_Telmatochromis-'shell'-temporalis_su	1970-01-06 21:00:00	0.42266998627499175	1274.5000830978893	0.008088194559858179	0.9374549886432885	0.02089244020652138	0.7071542277500956	Telmatochromis 'shell' temporalis	f	n
847	FISH20210707_c3_r0_Telmatochromis-'shell'-temporalis_su	1970-01-06 21:30:00	0.6288949350218811	1304.4995291119606	0.00986094953188189	0.9325799124702232	0.018836263964943624	0.630454788797769	Telmatochromis 'shell' temporalis	f	n
848	FISH20210707_c3_r0_Telmatochromis-'shell'-temporalis_su	1970-01-06 22:00:00	0.5512770129736548	1334.4998338134278	0.008863283846665189	0.9660979392865057	0.01729123844452388	0.6149590691520317	Telmatochromis 'shell' temporalis	f	n
849	FISH20210707_c3_r0_Telmatochromis-'shell'-temporalis_su	1970-01-06 22:30:00	0.9592044824290465	1364.5001384964821	0.017173563791479697	0.903551049803335	0.016903518909271175	0.5770624958444652	Telmatochromis 'shell' temporalis	f	n
850	FISH20210707_c3_r0_Telmatochromis-'shell'-temporalis_su	1970-01-06 23:00:00	1.1372362261329678	1394.4996399091463	0.015400808819455986	0.9052130075896072	0.022643257061061513	0.6036297569784437	Telmatochromis 'shell' temporalis	f	n
851	FISH20210707_c3_r0_Telmatochromis-'shell'-temporalis_su	1970-01-06 23:30:00	3.3413647727702127	1424.499889208952	0.0648127631287392	0.7323288278307113	0.037862024354202335	0.5768700572599792	Telmatochromis 'shell' temporalis	f	n
852	FISH20210707_c3_r0_Telmatochromis-'shell'-temporalis_su	1970-01-07 00:00:00	1.8914933041661715	14.500193895075066	0.02830868095950363	0.8625006924824109	0.022159058997972172	0.6723109761070797	Telmatochromis 'shell' temporalis	f	n
853	FISH20210707_c3_r0_Telmatochromis-'shell'-temporalis_su	1970-01-07 00:30:00	1.2757965004839926	44.49963990914631	0.01855852861337322	0.8345798016730375	0.019077913787975884	0.6386034585186764	Telmatochromis 'shell' temporalis	f	n
854	FISH20210707_c3_r0_Telmatochromis-'shell'-temporalis_su	1970-01-07 01:00:00	1.7548224386289082	74.5	0.026479060491912253	0.8221803678262797	0.017541512852909977	0.6054565833411159	Telmatochromis 'shell' temporalis	f	n
855	FISH20210707_c3_r0_Telmatochromis-'shell'-temporalis_su	1970-01-07 01:30:00	1.241624730832997	104.50030469226081	0.025981940058722508	0.8909755692205418	0.02167947450525877	0.6065764237515308	Telmatochromis 'shell' temporalis	f	n
856	FISH20210707_c3_r0_Telmatochromis-'shell'-temporalis_su	1970-01-07 02:00:00	1.1274655888609375	134.4996953077392	0.019943493435266746	0.8815578084316659	0.02646316796324384	0.7430583474159635	Telmatochromis 'shell' temporalis	f	n
857	FISH20210707_c3_r0_Telmatochromis-'shell'-temporalis_su	1970-01-07 02:30:00	0.1827047123259323	164.5	0.003157544870374474	0.9773986261910038	0.02491485345643417	0.8561126871953267	Telmatochromis 'shell' temporalis	f	n
858	FISH20210707_c3_r0_Telmatochromis-'shell'-temporalis_su	1970-01-07 03:00:00	0.19857892183621229	194.5003600908537	0.0031023212010414937	0.9674256273890643	0.025309024417142337	0.9227579231942474	Telmatochromis 'shell' temporalis	f	n
859	FISH20210707_c3_r0_Telmatochromis-'shell'-temporalis_su	1970-01-07 03:30:00	0.05248138595285825	224.49980610492494	0.00016619577862722287	1.0	0.025317888038672076	0.9275224290995421	Telmatochromis 'shell' temporalis	f	n
860	FISH20210707_c3_r0_Telmatochromis-'shell'-temporalis_su	1970-01-07 04:00:00	0.058667429604408634	254.5001107910481	0.0008309328606248615	1.0	0.022330826648699207	0.8968953758828593	Telmatochromis 'shell' temporalis	f	n
861	FISH20210707_c3_r0_Telmatochromis-'shell'-temporalis_su	1970-01-07 04:30:00	0.20718009669784826	284.5004154894466	0.002548335272284084	0.9676472217605673	0.02427166600072387	0.8955919827869108	Telmatochromis 'shell' temporalis	f	n
862	FISH20210707_c3_r0_Telmatochromis-'shell'-temporalis_su	1970-01-07 05:00:00	0.14141650999214453	314.4998615035178	0.0021051465292781565	0.9737964655697745	0.026126890428482562	0.9022114462262256	Telmatochromis 'shell' temporalis	f	n
863	FISH20210707_c3_r0_Telmatochromis-'shell'-temporalis_su	1970-01-07 05:30:00	0.003192991406008261	344.5002215820962	0.0	1.0	0.02473993474755164	0.9035336940992723	Telmatochromis 'shell' temporalis	f	n
864	FISH20210707_c3_r0_Telmatochromis-'shell'-temporalis_su	1970-01-07 06:00:00	3.2223786255001228	374.5005262866323	0.04110575591379979	0.7751925101102431	0.25570183382781114	0.7124859856604667	Telmatochromis 'shell' temporalis	f	n
865	FISH20210707_c3_r0_Telmatochromis-'shell'-temporalis_su	1970-01-07 06:30:00	5.354778600230491	404.49991690211067	0.06254501135671153	0.5530441526785219	0.1556142803737946	0.7958862864236095	Telmatochromis 'shell' temporalis	f	n
866	FISH20210707_c3_r0_Telmatochromis-'shell'-temporalis_su	1970-01-07 07:00:00	7.363025232904843	434.5002215820962	0.07705517394194548	0.48432306669621095	0.18140615023675025	0.7455561296109258	Telmatochromis 'shell' temporalis	f	d
867	FISH20210707_c3_r0_Telmatochromis-'shell'-temporalis_su	1970-01-07 07:30:00	1.7722487204459676	464.5005816852252	0.015788598969586173	0.8522519528003989	0.0725900836177183	0.8772260432789583	Telmatochromis 'shell' temporalis	f	d
868	FISH20210707_c3_r0_Telmatochromis-'shell'-temporalis_su	1970-01-07 08:00:00	1.1676066284991637	494.5000276992964	0.013129466511550607	0.9323029195058445	0.05751009882224304	0.8901684097860428	Telmatochromis 'shell' temporalis	f	d
869	FISH20210707_c3_r0_Telmatochromis-'shell'-temporalis_su	1970-01-07 08:30:00	3.288910779816142	524.4994737133677	0.03334995291119606	0.7383524458478755	0.12712909671630618	0.8199868034476743	Telmatochromis 'shell' temporalis	f	d
870	FISH20210707_c3_r0_Telmatochromis-'shell'-temporalis_su	1970-01-07 09:00:00	5.089080858962791	554.4997784179038	0.05234877021936628	0.615444272102814	0.15846913985496208	0.7992538551286068	Telmatochromis 'shell' temporalis	f	d
871	FISH20210707_c3_r0_Telmatochromis-'shell'-temporalis_su	1970-01-07 09:30:00	0.0005063428792975217	584.5001384964822	0.0	1.0	0.028499593030076844	0.8834215627392276	Telmatochromis 'shell' temporalis	f	d
872	FISH20210707_c3_r0_Telmatochromis-'shell'-temporalis_su	1970-01-07 10:00:00	0.8280542338211162	614.4995845105534	0.007257215666722066	0.9472605395822946	0.05643053960219098	0.891360889356766	Telmatochromis 'shell' temporalis	f	d
873	FISH20210707_c3_r0_Telmatochromis-'shell'-temporalis_su	1970-01-07 10:30:00	0.0020424972389863783	644.4998892089519	0.0	1.0	0.026276268942587215	0.921025252110773	Telmatochromis 'shell' temporalis	f	d
874	FISH20210707_c3_r0_Telmatochromis-'shell'-temporalis_su	1970-01-07 11:00:00	0.8369425710129897	674.5001938950751	0.01562240319095895	0.9178992853581519	0.12592525712814773	0.8951025023286463	Telmatochromis 'shell' temporalis	f	d
875	FISH20210707_c3_r0_Telmatochromis-'shell'-temporalis_su	1970-01-07 11:30:00	0.1942229663347637	704.4996399091463	0.005373663508946872	0.9473713367680461	0.033250459232755755	0.8754743276495962	Telmatochromis 'shell' temporalis	f	d
876	FISH20210707_c3_r0_Telmatochromis-'shell'-temporalis_su	1970-01-07 12:00:00	0.00032270493325962273	735.4587905534352	0.0	1.0	0.024383246059324237	0.9221088423071699	Telmatochromis 'shell' temporalis	f	d
877	FISH20210707_c3_r0_Telmatochromis-'shell'-temporalis_su	1970-01-07 12:30:00	0.000322704933259636	764.4996399091463	0.0	1.0	0.02267453021317382	0.9226962077141504	Telmatochromis 'shell' temporalis	f	d
878	FISH20210707_c3_r0_Telmatochromis-'shell'-temporalis_su	1970-01-07 13:00:00	0.005878088938996675	794.5	0.0	1.0	0.021746768663316398	0.921439981406442	Telmatochromis 'shell' temporalis	f	d
879	FISH20210707_c3_r0_Telmatochromis-'shell'-temporalis_su	1970-01-07 13:30:00	0.005953851317148033	824.5003046922608	0.0	1.0	0.02220638971960028	0.8947961161495637	Telmatochromis 'shell' temporalis	f	d
880	FISH20210707_c3_r0_Telmatochromis-'shell'-temporalis_su	1970-01-07 14:00:00	0.16324325428267483	854.4997507063321	0.001274167636142042	1.0	0.021744358081545158	0.914094877272841	Telmatochromis 'shell' temporalis	f	d
881	FISH20210707_c3_r0_Telmatochromis-'shell'-temporalis_su	1970-01-07 14:30:00	0.03055376779646844	884.500055395524	0.00027697762020828715	1.0	0.02276110708402299	0.9211993649709873	Telmatochromis 'shell' temporalis	f	d
882	FISH20210707_c3_r0_Telmatochromis-'shell'-temporalis_su	1970-01-07 15:00:00	0.01355830646898878	914.5003600908537	0.0	1.0	0.02576981119597688	0.9440169419892789	Telmatochromis 'shell' temporalis	f	d
883	FISH20210707_c3_r0_Telmatochromis-'shell'-temporalis_su	1970-01-07 15:30:00	0.00569169664365253	944.4998615035178	0.0	1.0	0.022858270441984376	0.9165053596937025	Telmatochromis 'shell' temporalis	f	d
884	FISH20210707_c3_r0_Telmatochromis-'shell'-temporalis_su	1970-01-07 16:00:00	0.029710133267458957	974.5001661865721	0.0007201418125415466	1.0	0.020331127174635234	0.8725758546406657	Telmatochromis 'shell' temporalis	f	d
885	FISH20210707_c3_r0_Telmatochromis-'shell'-temporalis_su	1970-01-07 16:30:00	0.0018473481325541195	1004.5004708880394	0.0	1.0	0.025198865606886826	0.8915639651882485	Telmatochromis 'shell' temporalis	f	d
886	FISH20210707_c3_r0_Telmatochromis-'shell'-temporalis_su	1970-01-07 17:00:00	0.0018473481325541235	1034.4999169021107	0.0	1.0	0.0240443880793966	0.9058504867975558	Telmatochromis 'shell' temporalis	f	d
887	FISH20210707_c3_r0_Telmatochromis-'shell'-temporalis_su	1970-01-07 17:30:00	0.28195377447634745	1064.5002215820962	0.006315089740748948	0.9625526257478396	0.02318537601085699	0.8964590681534805	Telmatochromis 'shell' temporalis	f	d
888	FISH20210707_c3_r0_Telmatochromis-'shell'-temporalis_su	1970-01-07 18:00:00	0.0013212041389842714	1094.5005816852251	0.0	1.0	0.022358690128238316	0.8960609743810829	Telmatochromis 'shell' temporalis	f	d
889	FISH20210707_c3_r0_Telmatochromis-'shell'-temporalis_su	1970-01-07 18:30:00	0.003945664985536013	1124.4999723007036	0.0	1.0	0.02341509591551071	0.9055264930054052	Telmatochromis 'shell' temporalis	f	d
890	FISH20210707_c3_r0_Telmatochromis-'shell'-temporalis_su	1970-01-07 19:00:00	7.370343732573496	1154.4994183147749	0.14558750207744722	0.7281037061658634	0.06090940695354286	0.8436913157633199	Telmatochromis 'shell' temporalis	f	n
891	FISH20210707_c3_r0_Telmatochromis-'shell'-temporalis_su	1970-01-07 19:30:00	15.219746352816252	1184.4997784179038	0.29642144914690893	0.18369155772213605	0.106004663339163	0.450679531391777	Telmatochromis 'shell' temporalis	f	n
892	FISH20210707_c3_r0_Telmatochromis-'shell'-temporalis_su	1970-01-07 20:00:00	6.348197417775373	1214.5000830978893	0.11561686333167137	0.6564733255775304	0.059978773518325854	0.5061134773733298	Telmatochromis 'shell' temporalis	f	n
893	FISH20210707_c3_r0_Telmatochromis-'shell'-temporalis_su	1970-01-07 20:30:00	1.2094044760277398	1244.4995291119606	0.021051465292781565	0.8447177441692981	0.023842282093998805	0.7124680875823133	Telmatochromis 'shell' temporalis	f	n
894	FISH20210707_c3_r0_Telmatochromis-'shell'-temporalis_su	1970-01-07 21:00:00	3.2068025744730626	1274.4998338134278	0.064037225792156	0.6131176600930645	0.025051759048614668	0.5437028691429385	Telmatochromis 'shell' temporalis	f	n
895	FISH20210707_c3_r0_Telmatochromis-'shell'-temporalis_su	1970-01-07 21:30:00	3.8661816313580313	1304.5001384964821	0.0627666057282145	0.5983602016508781	0.029548429719170554	0.5817970990580706	Telmatochromis 'shell' temporalis	f	n
896	FISH20210707_c3_r0_Telmatochromis-'shell'-temporalis_su	1970-01-07 22:00:00	4.237506764455655	1334.4996399091463	0.08514763725001386	0.646501578859897	0.03077555291817865	0.5486008676371886	Telmatochromis 'shell' temporalis	f	n
897	FISH20210707_c3_r0_Telmatochromis-'shell'-temporalis_su	1970-01-07 22:30:00	2.4872796889033064	1364.499944604476	0.04420562818524263	0.8204077110569467	0.027981604875172903	0.5678222699590535	Telmatochromis 'shell' temporalis	f	n
898	FISH20210707_c3_r0_Telmatochromis-'shell'-temporalis_su	1970-01-07 23:00:00	3.4992307009518755	1394.500249293668	0.061492438092072464	0.6092183258545233	0.02988165918407815	0.5359178595915568	Telmatochromis 'shell' temporalis	f	n
899	FISH20210707_c3_r0_Telmatochromis-'shell'-temporalis_su	1970-01-07 23:30:00	1.8031872022877258	1424.499695307739	0.03545509944047421	0.7363580965043488	0.019021478952829178	0.5421857299435745	Telmatochromis 'shell' temporalis	f	n
900	FISH20210707_c3_r0_Telmatochromis-'shell'-temporalis_su	1970-01-08 00:00:00	2.1374742662333257	14.5	0.028805672501661866	0.7718812319964546	0.021617759780684115	0.6561995062598207	Telmatochromis 'shell' temporalis	f	n
901	FISH20210707_c3_r0_Telmatochromis-'shell'-temporalis_su	1970-01-08 00:30:00	2.093658465692686	44.50036009085369	0.0324635754251842	0.8042213727771315	0.021546684671240487	0.5195773500436222	Telmatochromis 'shell' temporalis	f	n
902	FISH20210707_c3_r0_Telmatochromis-'shell'-temporalis_su	1970-01-08 01:00:00	1.3984161498277377	74.49980610492493	0.021273059664284527	0.86355326574705	0.015039102676196717	0.5106035412359354	Telmatochromis 'shell' temporalis	f	n
903	FISH20210707_c3_r0_Telmatochromis-'shell'-temporalis_su	1970-01-08 01:30:00	2.883974948456168	104.50011079104809	0.040549523598493245	0.6965987148238423	0.01713166321786952	0.5255783405410906	Telmatochromis 'shell' temporalis	f	n
904	FISH20210707_c3_r0_Telmatochromis-'shell'-temporalis_su	1970-01-08 02:00:00	2.198081459470898	134.50041548944657	0.02553875131571658	0.774361531217107	0.024214026996546196	0.6984199998560876	Telmatochromis 'shell' temporalis	f	n
905	FISH20210707_c3_r0_Telmatochromis-'shell'-temporalis_su	1970-01-08 02:30:00	1.9583436314857852	164.49986150351782	0.0220486399645449	0.7900393330009418	0.022114248501915325	0.7102699573794939	Telmatochromis 'shell' temporalis	f	n
906	FISH20210707_c3_r0_Telmatochromis-'shell'-temporalis_su	1970-01-08 03:00:00	1.723581691298181	194.50022158209617	0.020274761799246623	0.8299911367161533	0.022741253160256908	0.6506317605659747	Telmatochromis 'shell' temporalis	f	n
907	FISH20210707_c3_r0_Telmatochromis-'shell'-temporalis_su	1970-01-08 03:30:00	1.5016412833899455	224.50052628663232	0.0150130186693258	0.8729156279430502	0.01599678004436816	0.5545461922081604	Telmatochromis 'shell' temporalis	f	n
908	FISH20210707_c3_r0_Telmatochromis-'shell'-temporalis_su	1970-01-08 04:00:00	1.96960084271742	254.49997230070358	0.015511606005207467	0.8894798072128968	0.014490494028402927	0.4976202803934146	Telmatochromis 'shell' temporalis	f	n
909	FISH20210707_c3_r0_Telmatochromis-'shell'-temporalis_su	1970-01-08 04:30:00	1.1834823328623754	284.4994183147748	0.006592432552213174	0.9683120048750762	0.02067070247498729	0.596074204266309	Telmatochromis 'shell' temporalis	f	n
910	FISH20210707_c3_r0_Telmatochromis-'shell'-temporalis_su	1970-01-08 05:00:00	1.4246031238919565	314.4997784179038	0.008475515178373588	0.9370152891646355	0.013601569327708783	0.5140585042960136	Telmatochromis 'shell' temporalis	f	n
911	FISH20210707_c3_r0_Telmatochromis-'shell'-temporalis_su	1970-01-08 05:30:00	0.705307006279458	344.50008309788933	0.005262866323195391	0.9617749709157387	0.011774630644439019	0.4580555552211006	Telmatochromis 'shell' temporalis	f	n
912	FISH20210707_c3_r0_Telmatochromis-'shell'-temporalis_su	1970-01-08 06:00:00	1.0359054475786391	374.49952911196056	0.006703229737964655	0.9436042324524957	0.01761486365220012	0.599587627145944	Telmatochromis 'shell' temporalis	f	n
913	FISH20210707_c3_r0_Telmatochromis-'shell'-temporalis_su	1970-01-08 06:30:00	0.9884827737493351	404.49983381342787	0.002658985153999557	1.0	0.01792587717587316	0.6149442487651626	Telmatochromis 'shell' temporalis	f	n
914	FISH20210707_c3_r0_Telmatochromis-'shell'-temporalis_su	1970-01-08 07:00:00	1.5460544244206273	434.5001384964822	0.030358428895906044	0.7797905933189297	0.018213993964852435	0.6710300015963001	Telmatochromis 'shell' temporalis	f	d
915	FISH20210707_c3_r0_Telmatochromis-'shell'-temporalis_su	1970-01-08 07:30:00	0.0	464.4996399091463	0.0	1.0	0.021713975641982516	0.910430714371701	Telmatochromis 'shell' temporalis	f	d
916	FISH20210707_c3_r0_Telmatochromis-'shell'-temporalis_su	1970-01-08 08:00:00	0.0	494.49994460447596	0.0	1.0	0.021713975641982516	0.910430714371701	Telmatochromis 'shell' temporalis	f	d
917	FISH20210707_c3_r0_Telmatochromis-'shell'-temporalis_su	1970-01-08 08:30:00	0.0	522.8946943841141	0.0	1.0	0.02171397564198029	0.9104307143717113	Telmatochromis 'shell' temporalis	f	d
918	FISH20210707_c4_r0_Telmatochromis-'shell'-temporalis_su	1970-01-02 00:00:00	1.3514533723748323	14.50052628663232	0.019998892028142486	0.8410060384466235	0.017655186846244352	0.8838815519675844	Telmatochromis 'shell' temporalis	m	n
919	FISH20210707_c4_r0_Telmatochromis-'shell'-temporalis_su	1970-01-02 00:30:00	2.74441586028374	44.50002769929644	0.04891695750927926	0.6802947205140989	0.017205237753838105	0.6310855962693988	Telmatochromis 'shell' temporalis	m	n
920	FISH20210707_c4_r0_Telmatochromis-'shell'-temporalis_su	1970-01-02 01:00:00	5.639974567053171	74.49952911196056	0.1114619688659908	0.44008642180488616	0.03243210926325224	0.748662484796331	Telmatochromis 'shell' temporalis	m	n
921	FISH20210707_c4_r0_Telmatochromis-'shell'-temporalis_su	1970-01-02 01:30:00	19.36443259167618	104.49988920895191	0.3702082871703966	0.08497673387990251	0.09263939740354968	0.6043696004780961	Telmatochromis 'shell' temporalis	m	n
922	FISH20210707_c4_r0_Telmatochromis-'shell'-temporalis_su	1970-01-02 02:00:00	14.131215225719929	134.50024929366793	0.2583790371724558	0.18907539748490387	0.07959964391190555	0.5719313859846155	Telmatochromis 'shell' temporalis	m	n
923	FISH20210707_c4_r0_Telmatochromis-'shell'-temporalis_su	1970-01-02 02:30:00	15.695401156353336	164.49975070633207	0.28530275331006594	0.020719073735527116	0.09576180924770115	0.6381841249141563	Telmatochromis 'shell' temporalis	m	n
924	FISH20210707_c4_r0_Telmatochromis-'shell'-temporalis_su	1970-01-02 03:00:00	19.812157069320158	194.5001107910481	0.3474407267892754	0.04680921781520053	0.10756716095359767	0.6749337277137769	Telmatochromis 'shell' temporalis	m	n
925	FISH20210707_c4_r0_Telmatochromis-'shell'-temporalis_su	1970-01-02 03:30:00	10.213799558687079	224.50052628663232	0.21544512769375657	0.09860949531881891	0.05060943368141463	0.6708407758577135	Telmatochromis 'shell' temporalis	m	n
926	FISH20210707_c4_r0_Telmatochromis-'shell'-temporalis_su	1970-01-02 04:00:00	20.910313619013536	254.50002769929642	0.37294332723948814	0.03545509944047421	0.11034788321617724	0.6165226998004865	Telmatochromis 'shell' temporalis	m	n
927	FISH20210707_c4_r0_Telmatochromis-'shell'-temporalis_su	1970-01-02 04:30:00	19.033939271860408	284.49952911196056	0.36806825106642294	0.005096670544568168	0.12279445360839522	0.5278237934034241	Telmatochromis 'shell' temporalis	m	n
928	FISH20210707_c4_r0_Telmatochromis-'shell'-temporalis_su	1970-01-02 05:00:00	30.3463790190337	314.4998892089519	0.5275869709727454	0.008586306226456902	0.1511888444024603	0.657666699727478	Telmatochromis 'shell' temporalis	m	n
929	FISH20210707_c4_r0_Telmatochromis-'shell'-temporalis_su	1970-01-02 05:30:00	11.924921326855987	344.50024929366793	0.2597086034014736	0.08121433715583624	0.08096440410737117	0.6963221376552098	Telmatochromis 'shell' temporalis	m	n
930	FISH20210707_c4_r0_Telmatochromis-'shell'-temporalis_su	1970-01-02 06:00:00	6.739280805267759	374.49975070633207	0.14564290067032298	0.3046368622236995	0.05248730952093853	0.767884595489789	Telmatochromis 'shell' temporalis	m	n
931	FISH20210707_c4_r0_Telmatochromis-'shell'-temporalis_su	1970-01-02 06:30:00	1.9248771150174593	404.5001107910481	0.036339463771327275	0.6806448038998449	0.020848424670409316	0.801417955449049	Telmatochromis 'shell' temporalis	m	n
932	FISH20210707_c4_r0_Telmatochromis-'shell'-temporalis_su	1970-01-02 07:00:00	10.744565519899783	434.50047088803944	0.15639022768821673	0.6903772644174838	0.05232145131842278	0.318281732569996	Telmatochromis 'shell' temporalis	m	d
933	FISH20210707_c4_r0_Telmatochromis-'shell'-temporalis_su	1970-01-02 07:30:00	0.4231337300812571	464.4999723007036	0.0005539859287574095	1.0	0.01422552984978277	0.10161496058860686	Telmatochromis 'shell' temporalis	m	d
934	FISH20210707_c4_r0_Telmatochromis-'shell'-temporalis_su	1970-01-02 08:00:00	0.3089614307162736	494.4994737133677	0.0	1.0	0.012745382713717885	0.09572305213497148	Telmatochromis 'shell' temporalis	m	d
935	FISH20210707_c4_r0_Telmatochromis-'shell'-temporalis_su	1970-01-02 08:30:00	0.6271747261095388	524.4998338134279	0.003046753822291159	1.0	0.022507496443201075	0.10448762243451841	Telmatochromis 'shell' temporalis	m	d
936	FISH20210707_c4_r0_Telmatochromis-'shell'-temporalis_su	1970-01-02 09:00:00	0.04213119931320378	554.5001938950751	0.0	1.0	0.012271844620844352	0.08091141797994317	Telmatochromis 'shell' temporalis	m	d
937	FISH20210707_c4_r0_Telmatochromis-'shell'-temporalis_su	1970-01-02 09:30:00	0.15672542242995302	584.4996953077392	0.0008863774860118553	1.0	0.017881823047726092	0.09664191845779836	Telmatochromis 'shell' temporalis	m	d
938	FISH20210707_c4_r0_Telmatochromis-'shell'-temporalis_su	1970-01-02 10:00:00	0.04889323185002372	614.500055395524	0.0	1.0	0.012414630532399842	0.10209194009777361	Telmatochromis 'shell' temporalis	m	d
939	FISH20210707_c4_r0_Telmatochromis-'shell'-temporalis_su	1970-01-02 10:30:00	0.3044147747391009	644.5004154894466	0.0031577197939172347	0.9716359204476206	0.019089575534057556	0.0872937982824676	Telmatochromis 'shell' temporalis	m	d
940	FISH20210707_c4_r0_Telmatochromis-'shell'-temporalis_su	1970-01-02 11:00:00	0.22329007281519542	674.4999169021107	0.0032131183867929753	0.9668162428674312	0.012573406000321708	0.19873444339638655	Telmatochromis 'shell' temporalis	m	d
941	FISH20210707_c4_r0_Telmatochromis-'shell'-temporalis_su	1970-01-02 11:30:00	0.01895022359526953	704.4994183147749	0.0	1.0	0.021822689968636837	0.15955121911949746	Telmatochromis 'shell' temporalis	m	d
942	FISH20210707_c4_r0_Telmatochromis-'shell'-temporalis_su	1970-01-02 12:00:00	0.06241765509445267	734.4997784179038	0.0	1.0	0.01710159109564871	0.10693224682605904	Telmatochromis 'shell' temporalis	m	d
943	FISH20210707_c4_r0_Telmatochromis-'shell'-temporalis_su	1970-01-02 12:30:00	0.008796293225685389	764.5001384964822	0.0	1.0	0.01173137165495931	0.1512702127741305	Telmatochromis 'shell' temporalis	m	d
944	FISH20210707_c4_r0_Telmatochromis-'shell'-temporalis_su	1970-01-02 13:00:00	0.2722431754037233	794.4996399091463	0.002382139493656861	0.9680904105035733	0.017522449591263412	0.2697841969449226	Telmatochromis 'shell' temporalis	m	d
945	FISH20210707_c4_r0_Telmatochromis-'shell'-temporalis_su	1970-01-02 13:30:00	0.16388778027549797	824.5	0.0006647462884998893	1.0	0.03236305186808376	0.7010295650375129	Telmatochromis 'shell' temporalis	m	d
946	FISH20210707_c4_r0_Telmatochromis-'shell'-temporalis_su	1970-01-02 14:00:00	0.13270506796178885	854.5003600908537	0.0018281535648994515	0.9682012076893247	0.02553600169906603	0.6398671925663417	Telmatochromis 'shell' temporalis	m	d
947	FISH20210707_c4_r0_Telmatochromis-'shell'-temporalis_su	1970-01-02 14:30:00	3.3013869066703965	884.4998061049249	0.05351504071796576	0.8706996842280206	0.1966739983882138	0.8371246132951738	Telmatochromis 'shell' temporalis	m	d
948	FISH20210707_c4_r0_Telmatochromis-'shell'-temporalis_su	1970-01-02 15:00:00	1.467386152050193	914.5001661865721	0.014125858630622646	0.9104254376246399	0.06353717069699459	0.28881752689594853	Telmatochromis 'shell' temporalis	m	d
949	FISH20210707_c4_r0_Telmatochromis-'shell'-temporalis_su	1970-01-02 15:30:00	0.49130079897433776	944.5005262866323	0.0031577197939172347	0.9970638745775857	0.019736375695369096	0.3161480349349734	Telmatochromis 'shell' temporalis	m	d
950	FISH20210707_c4_r0_Telmatochromis-'shell'-temporalis_su	1970-01-02 16:00:00	0.5428250917329265	974.5000276992964	0.006315439587834469	0.9971746717633372	0.016686609819575402	0.2933584397532988	Telmatochromis 'shell' temporalis	m	d
951	FISH20210707_c4_r0_Telmatochromis-'shell'-temporalis_su	1970-01-02 16:30:00	0.10979264297369308	1004.4995291119606	0.00022159437150296381	1.0	0.017080992354515	0.12247958899831919	Telmatochromis 'shell' temporalis	m	d
952	FISH20210707_c4_r0_Telmatochromis-'shell'-temporalis_su	1970-01-02 17:00:00	0.2618460573309708	1034.499889208952	0.0018834478174163528	1.0	0.023866796899449295	0.34528624273637354	Telmatochromis 'shell' temporalis	m	d
953	FISH20210707_c4_r0_Telmatochromis-'shell'-temporalis_su	1970-01-02 17:30:00	0.006077175420959372	1064.500249293668	0.0	1.0	0.01979349329301136	0.20254780713325596	Telmatochromis 'shell' temporalis	m	d
954	FISH20210707_c4_r0_Telmatochromis-'shell'-temporalis_su	1970-01-02 18:00:00	0.006077175420959374	1094.499750706332	0.0	1.0	0.019107183860458805	0.15794322425956603	Telmatochromis 'shell' temporalis	m	d
955	FISH20210707_c4_r0_Telmatochromis-'shell'-temporalis_su	1970-01-02 18:30:00	0.006077175420959346	1124.500110791048	0.0	1.0	0.018420855417617805	0.11333740587031269	Telmatochromis 'shell' temporalis	m	d
956	FISH20210707_c4_r0_Telmatochromis-'shell'-temporalis_su	1970-01-02 19:00:00	3.159749060170125	1154.5004708880394	0.058057725333776525	0.7375768655476151	0.018985144194665602	0.21788725637623538	Telmatochromis 'shell' temporalis	m	n
957	FISH20210707_c4_r0_Telmatochromis-'shell'-temporalis_su	1970-01-02 19:30:00	9.340176522939322	1184.4999723007036	0.16957509279264307	0.09301423743836906	0.03515694467611346	0.6056956292754083	Telmatochromis 'shell' temporalis	m	n
958	FISH20210707_c4_r0_Telmatochromis-'shell'-temporalis_su	1970-01-02 20:00:00	5.278580271917643	1214.4994737133677	0.09268184588111462	0.3073513932746108	0.020530233889992068	0.5570095989696442	Telmatochromis 'shell' temporalis	m	n
959	FISH20210707_c4_r0_Telmatochromis-'shell'-temporalis_su	1970-01-02 20:30:00	12.246025098130765	1244.4998338134278	0.19277642366496786	0.2182583647241303	0.06297252370618604	0.6146422642810521	Telmatochromis 'shell' temporalis	m	n
960	FISH20210707_c4_r0_Telmatochromis-'shell'-temporalis_su	1970-01-02 21:00:00	4.428979383618262	1274.500193895075	0.06930363968755193	0.40651487452218715	0.017449905574655686	0.5766905669327607	Telmatochromis 'shell' temporalis	m	n
961	FISH20210707_c4_r0_Telmatochromis-'shell'-temporalis_su	1970-01-02 21:30:00	3.884642622599583	1304.499695307739	0.055398592875740955	0.5815744280095285	0.020504925646918252	0.5828237596616929	Telmatochromis 'shell' temporalis	m	n
962	FISH20210707_c4_r0_Telmatochromis-'shell'-temporalis_su	1970-01-02 22:00:00	3.291722327287859	1334.500055395524	0.0454243297141591	0.6973742521604255	0.016954623472655965	0.5438772040174933	Telmatochromis 'shell' temporalis	m	n
963	FISH20210707_c4_r0_Telmatochromis-'shell'-temporalis_su	1970-01-02 22:30:00	8.12053986088247	1364.5004154894466	0.13378760179491442	0.28341920115229075	0.035194939940662334	0.5254706880990387	Telmatochromis 'shell' temporalis	m	n
964	FISH20210707_c4_r0_Telmatochromis-'shell'-temporalis_su	1970-01-02 23:00:00	7.779080079474643	1394.4999169021107	0.1293003157719794	0.28508115893856295	0.03279800318114672	0.5012333669369287	Telmatochromis 'shell' temporalis	m	n
965	FISH20210707_c4_r0_Telmatochromis-'shell'-temporalis_su	1970-01-02 23:30:00	6.146307071688254	1424.4994183147749	0.10575591379978949	0.2621461414880062	0.028860018893211433	0.727702230311308	Telmatochromis 'shell' temporalis	m	n
966	FISH20210707_c4_r0_Telmatochromis-'shell'-temporalis_su	1970-01-03 00:00:00	9.353097184076132	14.499778417903833	0.1643585198315976	0.1903944161311766	0.047543667630403616	0.6750797106254998	Telmatochromis 'shell' temporalis	m	n
967	FISH20210707_c4_r0_Telmatochromis-'shell'-temporalis_su	1970-01-03 00:30:00	13.335579934049573	44.50013849648219	0.23621960002215944	0.1283585396930918	0.06257415083466701	0.6326156243852118	Telmatochromis 'shell' temporalis	m	n
968	FISH20210707_c4_r0_Telmatochromis-'shell'-temporalis_su	1970-01-03 01:00:00	17.198542275817626	74.49963990914631	0.31483020331283584	0.022381031521799346	0.07957877791592616	0.6094725335247719	Telmatochromis 'shell' temporalis	m	n
969	FISH20210707_c4_r0_Telmatochromis-'shell'-temporalis_su	1970-01-03 01:30:00	11.818603377762852	104.5	0.23720363394637714	0.10658098825614891	0.06053917514434088	0.651600354092243	Telmatochromis 'shell' temporalis	m	n
970	FISH20210707_c4_r0_Telmatochromis-'shell'-temporalis_su	1970-01-03 02:00:00	16.76735101199148	134.5003600908537	0.2870201096892139	0.03689546285524348	0.060668714489881634	0.7525259983149529	Telmatochromis 'shell' temporalis	m	n
971	FISH20210707_c4_r0_Telmatochromis-'shell'-temporalis_su	1970-01-03 02:30:00	13.273165756043458	164.49986150351782	0.2544457370782782	0.07844440751204919	0.06884914593750618	0.7161862684445203	Telmatochromis 'shell' temporalis	m	n
972	FISH20210707_c4_r0_Telmatochromis-'shell'-temporalis_su	1970-01-03 03:00:00	12.237700090312844	194.50022158209617	0.22883890981608687	0.11887879459339686	0.05622857798242944	0.6966094530137439	Telmatochromis 'shell' temporalis	m	n
973	FISH20210707_c4_r0_Telmatochromis-'shell'-temporalis_su	1970-01-03 03:30:00	7.237491259819489	224.5005816852252	0.14359315273392056	0.2961054789208354	0.03690607212831219	0.724921914562758	Telmatochromis 'shell' temporalis	m	n
974	FISH20210707_c4_r0_Telmatochromis-'shell'-temporalis_su	1970-01-03 04:00:00	4.673796036441259	254.5000830978893	0.08974572045870034	0.39892526729821065	0.03553285243222363	0.754002188424329	Telmatochromis 'shell' temporalis	m	n
975	FISH20210707_c4_r0_Telmatochromis-'shell'-temporalis_su	1970-01-03 04:30:00	4.54313436377713	284.4995845105534	0.0848152456927594	0.5504958174062379	0.04070532887198795	0.8271668613130471	Telmatochromis 'shell' temporalis	m	n
976	FISH20210707_c4_r0_Telmatochromis-'shell'-temporalis_su	1970-01-03 05:00:00	4.366696324399855	314.49994460447596	0.09278750276977621	0.5813760248171947	0.04118799594348387	0.8446533013428682	Telmatochromis 'shell' temporalis	m	n
977	FISH20210707_c4_r0_Telmatochromis-'shell'-temporalis_su	1970-01-03 05:30:00	5.893656766884342	344.50030469226084	0.11650324081768323	0.43266301035953686	0.04193979723134015	0.732119025771453	Telmatochromis 'shell' temporalis	m	n
978	FISH20210707_c4_r0_Telmatochromis-'shell'-temporalis_su	1970-01-03 06:00:00	6.00866825621429	374.4998061049249	0.114841283031411	0.571214891141765	0.04598734984289645	0.8384346011637089	Telmatochromis 'shell' temporalis	m	n
979	FISH20210707_c4_r0_Telmatochromis-'shell'-temporalis_su	1970-01-03 06:30:00	4.434758501429223	404.50016618657213	0.09295368934190118	0.6046975404387326	0.04351160558892142	0.8980702677715122	Telmatochromis 'shell' temporalis	m	n
980	FISH20210707_c4_r0_Telmatochromis-'shell'-temporalis_su	1970-01-03 07:00:00	2.467770383671113	434.5005816852252	0.03329455431832031	0.7746385241814858	0.03421510084011656	0.6451917288675652	Telmatochromis 'shell' temporalis	m	d
981	FISH20210707_c4_r0_Telmatochromis-'shell'-temporalis_su	1970-01-03 07:30:00	0.6514234030254873	464.50008309788933	0.008032795966982439	0.9620519638801175	0.023969530770590105	0.3507244927933771	Telmatochromis 'shell' temporalis	m	d
982	FISH20210707_c4_r0_Telmatochromis-'shell'-temporalis_su	1970-01-03 08:00:00	0.1550104293649528	494.4995845105534	0.0014957620076450058	1.0	0.01756230691136986	0.2653831808180804	Telmatochromis 'shell' temporalis	m	d
983	FISH20210707_c4_r0_Telmatochromis-'shell'-temporalis_su	1970-01-03 08:30:00	0.23284154904983714	524.499944604476	0.0022158209616662972	0.9906935519610015	0.021771585273907563	0.33050467251268567	Telmatochromis 'shell' temporalis	m	d
984	FISH20210707_c4_r0_Telmatochromis-'shell'-temporalis_su	1970-01-03 09:00:00	0.013694222342904403	554.5003046922608	0.0	1.0	0.01915412026256099	0.129779942164761	Telmatochromis 'shell' temporalis	m	d
985	FISH20210707_c4_r0_Telmatochromis-'shell'-temporalis_su	1970-01-03 09:30:00	0.4617050647111824	584.4998061049249	0.003545509944047421	1.0	0.028510369044378286	0.4951462759121983	Telmatochromis 'shell' temporalis	m	d
986	FISH20210707_c4_r0_Telmatochromis-'shell'-temporalis_su	1970-01-03 10:00:00	0.30905249561828557	614.5001661865721	0.0024927985818745846	1.0	0.02160263942437048	0.5869679378727377	Telmatochromis 'shell' temporalis	m	d
987	FISH20210707_c4_r0_Telmatochromis-'shell'-temporalis_su	1970-01-03 10:30:00	0.29108695898077497	644.5005262866323	0.001218769043266301	1.0	0.01742906649855368	0.4533543715096835	Telmatochromis 'shell' temporalis	m	d
988	FISH20210707_c4_r0_Telmatochromis-'shell'-temporalis_su	1970-01-03 11:00:00	0.2829236660438215	674.5000276992964	0.0029361254224142706	0.9684782006537034	0.022756888200307315	0.5091602795670396	Telmatochromis 'shell' temporalis	m	d
989	FISH20210707_c4_r0_Telmatochromis-'shell'-temporalis_su	1970-01-03 11:30:00	0.2299170618849457	704.4995291119606	0.0021051465292781565	1.0	0.014790924681033026	0.33371131432497925	Telmatochromis 'shell' temporalis	m	d
990	FISH20210707_c4_r0_Telmatochromis-'shell'-temporalis_su	1970-01-03 12:00:00	0.16392931793924737	734.4998892089519	0.0017172612452913804	1.0	0.017152028882406526	0.2951390552697227	Telmatochromis 'shell' temporalis	m	d
991	FISH20210707_c4_r0_Telmatochromis-'shell'-temporalis_su	1970-01-03 12:30:00	0.12566319247146418	764.5002492936679	0.0009971746717633372	1.0	0.021930538760330787	0.6300649477222486	Telmatochromis 'shell' temporalis	m	d
992	FISH20210707_c4_r0_Telmatochromis-'shell'-temporalis_su	1970-01-03 13:00:00	0.38578787897863603	794.4996953077392	0.0042656916514320535	0.9665392499030525	0.016954785108578924	0.18470695672636112	Telmatochromis 'shell' temporalis	m	d
993	FISH20210707_c4_r0_Telmatochromis-'shell'-temporalis_su	1970-01-03 13:30:00	0.0061218504193083995	824.500055395524	0.0	1.0	0.009007406797776337	0.22425311245820911	Telmatochromis 'shell' temporalis	m	d
994	FISH20210707_c4_r0_Telmatochromis-'shell'-temporalis_su	1970-01-03 14:00:00	0.21263180361419484	854.5004154894466	0.0017173563791479697	1.0	0.02095718141455032	0.5621565343130748	Telmatochromis 'shell' temporalis	m	d
995	FISH20210707_c4_r0_Telmatochromis-'shell'-temporalis_su	1970-01-03 14:30:00	0.3190860288075634	884.4999169021107	0.0032685169796687163	0.9680350119106975	0.019454758663003134	0.45570788281205354	Telmatochromis 'shell' temporalis	m	d
996	FISH20210707_c4_r0_Telmatochromis-'shell'-temporalis_su	1970-01-03 15:00:00	0.14419023047385734	914.4994183147749	0.0029361254224142706	0.9670932358318098	0.03682450621725643	0.9273454848156846	Telmatochromis 'shell' temporalis	m	d
997	FISH20210707_c4_r0_Telmatochromis-'shell'-temporalis_su	1970-01-03 15:30:00	0.17605457639451563	944.4997784179038	0.0019388433414580103	1.0	0.035146004709525204	0.8986945169965146	Telmatochromis 'shell' temporalis	m	d
998	FISH20210707_c4_r0_Telmatochromis-'shell'-temporalis_su	1970-01-03 16:00:00	0.0059106829634726875	974.5001384964822	0.0	1.0	0.008724157035446219	0.22946897979948214	Telmatochromis 'shell' temporalis	m	d
999	FISH20210707_c4_r0_Telmatochromis-'shell'-temporalis_su	1970-01-03 16:30:00	0.24033144529846254	1004.4996399091463	0.0034901113511716804	0.9719683120048751	0.021023305078152976	0.6194347164448386	Telmatochromis 'shell' temporalis	m	d
1000	FISH20210707_c4_r0_Telmatochromis-'shell'-temporalis_su	1970-01-03 17:00:00	0.16307500467854866	1034.5	0.002935962774207844	0.9677044094837137	0.01468365439900818	0.40736794362837303	Telmatochromis 'shell' temporalis	m	d
1001	FISH20210707_c4_r0_Telmatochromis-'shell'-temporalis_su	1970-01-03 17:30:00	0.14497360378874208	1064.5003600908537	0.0008863774860118553	1.0	0.031248464194354723	0.7759863653149439	Telmatochromis 'shell' temporalis	m	d
1002	FISH20210707_c4_r0_Telmatochromis-'shell'-temporalis_su	1970-01-03 18:00:00	0.016362982769889095	1094.4998615035179	0.0	1.0	0.06330005129250448	0.22945053452836772	Telmatochromis 'shell' temporalis	m	d
1003	FISH20210707_c4_r0_Telmatochromis-'shell'-temporalis_su	1970-01-03 18:30:00	0.5671586454076993	1124.5001661865722	0.0040992687790826505	0.9666518945269222	0.15246725112776008	0.19394838325452696	Telmatochromis 'shell' temporalis	m	d
1004	FISH20210707_c4_r0_Telmatochromis-'shell'-temporalis_su	1970-01-03 19:00:00	4.175825364333309	1154.5005262866323	0.07085480028807269	0.6974128857127029	0.037753745477673205	0.8075197982783223	Telmatochromis 'shell' temporalis	m	n
1005	FISH20210707_c4_r0_Telmatochromis-'shell'-temporalis_su	1970-01-03 19:30:00	36.751124005934834	1184.5000276992964	0.568444961497978	0.03999778405628497	0.1384145047551118	0.7441286346275181	Telmatochromis 'shell' temporalis	m	n
1006	FISH20210707_c4_r0_Telmatochromis-'shell'-temporalis_su	1970-01-03 20:00:00	21.014210039780533	1214.4995291119606	0.3317821727328126	0.2530607722563847	0.0745075602178531	0.4935317620862138	Telmatochromis 'shell' temporalis	m	n
1007	FISH20210707_c4_r0_Telmatochromis-'shell'-temporalis_su	1970-01-03 20:30:00	25.33888442262147	1244.499889208952	0.4375138488810104	0.03910923997341015	0.10196567019054265	0.5872294261980793	Telmatochromis 'shell' temporalis	m	n
1008	FISH20210707_c4_r0_Telmatochromis-'shell'-temporalis_su	1970-01-03 21:00:00	8.101319721940218	1274.500249293668	0.15168134729377875	0.2993185973076284	0.04149972112958986	0.5571373906917166	Telmatochromis 'shell' temporalis	m	n
1009	FISH20210707_c4_r0_Telmatochromis-'shell'-temporalis_su	1970-01-03 21:30:00	6.917797456125202	1304.499750706332	0.12542241427067752	0.34203091241482464	0.04016137520029951	0.6339735999999387	Telmatochromis 'shell' temporalis	m	n
1010	FISH20210707_c4_r0_Telmatochromis-'shell'-temporalis_su	1970-01-03 22:00:00	4.915281712532835	1334.500110791048	0.08996233104365167	0.37934854863727013	0.03269822342574306	0.652908402942081	Telmatochromis 'shell' temporalis	m	n
1011	FISH20210707_c4_r0_Telmatochromis-'shell'-temporalis_su	1970-01-03 22:30:00	9.406029121527299	1364.5004708880394	0.1677469392277436	0.3142208187912027	0.04322770379633162	0.48635579208418106	Telmatochromis 'shell' temporalis	m	n
1012	FISH20210707_c4_r0_Telmatochromis-'shell'-temporalis_su	1970-01-03 23:00:00	10.017777313014056	1394.4999723007036	0.17389618303695087	0.39925765885546505	0.042221369750508234	0.5723234162273164	Telmatochromis 'shell' temporalis	m	n
1013	FISH20210707_c4_r0_Telmatochromis-'shell'-temporalis_su	1970-01-03 23:30:00	4.743618412100003	1424.4994183147749	0.0881945598581796	0.5018558528613373	0.0321484683099877	0.8162842239997573	Telmatochromis 'shell' temporalis	m	n
1014	FISH20210707_c4_r0_Telmatochromis-'shell'-temporalis_su	1970-01-04 00:00:00	7.548406744707408	14.499778417903833	0.12342122756481276	0.3700974961223133	0.03897180781629831	0.6371781811592956	Telmatochromis 'shell' temporalis	m	n
1015	FISH20210707_c4_r0_Telmatochromis-'shell'-temporalis_su	1970-01-04 00:30:00	8.512764357985489	44.50013849648219	0.1393274610824885	0.37288792864661235	0.06507293766586282	0.7228610622087146	Telmatochromis 'shell' temporalis	m	n
1016	FISH20210707_c4_r0_Telmatochromis-'shell'-temporalis_su	1970-01-04 01:00:00	8.873848657603862	74.49963990914631	0.1629826602404299	0.3177109301423744	0.049868489805521166	0.7875780476556584	Telmatochromis 'shell' temporalis	m	n
1017	FISH20210707_c4_r0_Telmatochromis-'shell'-temporalis_su	1970-01-04 01:30:00	5.52223792589065	104.5	0.08553068912031908	0.5419898072235764	0.021454843295991816	0.6759428505260379	Telmatochromis 'shell' temporalis	m	n
1018	FISH20210707_c4_r0_Telmatochromis-'shell'-temporalis_su	1970-01-04 02:00:00	5.781843904078438	134.5003600908537	0.06420696914298377	0.5230735139327461	0.02054956500866261	0.6231185446359356	Telmatochromis 'shell' temporalis	m	n
1019	FISH20210707_c4_r0_Telmatochromis-'shell'-temporalis_su	1970-01-04 02:30:00	4.456099572130889	164.49986150351782	0.017838346905988588	0.8185696083319484	0.011764667420283577	0.5831632075030053	Telmatochromis 'shell' temporalis	m	n
1020	FISH20210707_c4_r0_Telmatochromis-'shell'-temporalis_su	1970-01-04 03:00:00	1.4403048972989019	194.50022158209617	0.0017172612452913804	0.9535785508530911	0.012216992152028911	0.6242883599957194	Telmatochromis 'shell' temporalis	m	n
1021	FISH20210707_c4_r0_Telmatochromis-'shell'-temporalis_su	1970-01-04 03:30:00	0.5332592676277154	224.5005816852252	0.008254390338485403	0.9042158329178439	0.01924915859706469	0.703383339701127	Telmatochromis 'shell' temporalis	m	n
1022	FISH20210707_c4_r0_Telmatochromis-'shell'-temporalis_su	1970-01-04 04:00:00	0.12612824497478703	254.5000830978893	0.00232674090078112	0.967702620353443	0.02287760923639282	0.9203322830562969	Telmatochromis 'shell' temporalis	m	n
1023	FISH20210707_c4_r0_Telmatochromis-'shell'-temporalis_su	1970-01-04 04:30:00	0.2631816341788724	284.4996399091463	0.005041271951692427	0.9350174505567559	0.020353009222998066	0.835978896373233	Telmatochromis 'shell' temporalis	m	n
1024	FISH20210707_c4_r0_Telmatochromis-'shell'-temporalis_su	1970-01-04 05:00:00	0.3771341636421463	314.5	0.0070906270773321515	0.9669288721471305	0.017970280013084355	0.6757624898912754	Telmatochromis 'shell' temporalis	m	n
1025	FISH20210707_c4_r0_Telmatochromis-'shell'-temporalis_su	1970-01-04 05:30:00	1.9628011575055397	344.5003600908537	0.036396875519361806	0.7334773696748103	0.022812752713974323	0.43190096447438325	Telmatochromis 'shell' temporalis	m	n
1026	FISH20210707_c4_r0_Telmatochromis-'shell'-temporalis_su	1970-01-04 06:00:00	1.4713575178388942	374.4998615035178	0.027643897844994738	0.7328125865603013	0.018710944377068904	0.554494381686904	Telmatochromis 'shell' temporalis	m	n
1027	FISH20210707_c4_r0_Telmatochromis-'shell'-temporalis_su	1970-01-04 06:30:00	0.6969711416191295	404.5002215820962	0.013682694438289386	0.814037225792156	0.015454304816704637	0.5101152096006912	Telmatochromis 'shell' temporalis	m	n
1028	FISH20210707_c4_r0_Telmatochromis-'shell'-temporalis_su	1970-01-04 07:00:00	2.3428412704059682	434.5005816852252	0.03805883330563404	0.7126474987535316	0.02956747250947074	0.46899171399805456	Telmatochromis 'shell' temporalis	m	d
1029	FISH20210707_c4_r0_Telmatochromis-'shell'-temporalis_su	1970-01-04 07:30:00	1.2001082504354403	464.50008309788933	0.005927649437704283	0.9814968699795025	0.02201236764084314	0.6978068639292409	Telmatochromis 'shell' temporalis	m	d
1030	FISH20210707_c4_r0_Telmatochromis-'shell'-temporalis_su	1970-01-04 08:00:00	0.00869349306126822	494.4995845105534	0.0	1.0	0.009645761223545704	0.20189281833737466	Telmatochromis 'shell' temporalis	m	d
1031	FISH20210707_c4_r0_Telmatochromis-'shell'-temporalis_su	1970-01-04 08:30:00	0.2305267743509726	524.499944604476	0.0018834478174163528	0.9684245512962553	0.019229664046725083	0.6328847236464119	Telmatochromis 'shell' temporalis	m	d
1032	FISH20210707_c4_r0_Telmatochromis-'shell'-temporalis_su	1970-01-04 09:00:00	0.5573766190566158	554.5003046922608	0.004764278987313722	0.9668162428674312	0.023446363465405854	0.7744571311682437	Telmatochromis 'shell' temporalis	m	d
1033	FISH20210707_c4_r0_Telmatochromis-'shell'-temporalis_su	1970-01-04 09:30:00	0.12709720453459566	584.4998061049249	0.001274167636142042	1.0	0.02231509695718533	0.7907379608930554	Telmatochromis 'shell' temporalis	m	d
1034	FISH20210707_c4_r0_Telmatochromis-'shell'-temporalis_su	1970-01-04 10:00:00	0.12922077442009533	614.5001661865721	0.0021604254376246398	0.9716374916906714	0.012282557306945982	0.3502385755234144	Telmatochromis 'shell' temporalis	m	d
1035	FISH20210707_c4_r0_Telmatochromis-'shell'-temporalis_su	1970-01-04 10:30:00	0.13014282864052595	644.5005262866323	0.0015511606005207468	1.0	0.023845988826723195	0.5956694912851367	Telmatochromis 'shell' temporalis	m	d
1036	FISH20210707_c4_r0_Telmatochromis-'shell'-temporalis_su	1970-01-04 11:00:00	0.029444137308691137	674.5000276992964	0.00027699296437870476	1.0	0.026623214531451146	0.9372089563355854	Telmatochromis 'shell' temporalis	m	d
1037	FISH20210707_c4_r0_Telmatochromis-'shell'-temporalis_su	1970-01-04 11:30:00	0.48080674730830264	704.4995291119606	0.006426236773585951	0.9629937399590051	0.019899143835331357	0.6931127821458613	Telmatochromis 'shell' temporalis	m	d
1038	FISH20210707_c4_r0_Telmatochromis-'shell'-temporalis_su	1970-01-04 12:00:00	0.003378777419262389	734.4998892089519	0.0	1.0	0.006796649762027968	0.22009264205548984	Telmatochromis 'shell' temporalis	m	d
1039	FISH20210707_c4_r0_Telmatochromis-'shell'-temporalis_su	1970-01-04 12:30:00	0.0033787774192621757	764.5002492936679	0.0	1.0	0.008354274955002801	0.19536905002463922	Telmatochromis 'shell' temporalis	m	d
1040	FISH20210707_c4_r0_Telmatochromis-'shell'-temporalis_su	1970-01-04 13:00:00	0.2634609538661952	794.4997507063321	0.003933300094177608	0.9534651819843776	0.017678515669635946	0.21113979367261082	Telmatochromis 'shell' temporalis	m	d
1041	FISH20210707_c4_r0_Telmatochromis-'shell'-temporalis_su	1970-01-04 13:30:00	0.0028072709576232283	824.500055395524	0.0	1.0	0.01991418232030251	0.11100662100787757	Telmatochromis 'shell' temporalis	m	d
1042	FISH20210707_c4_r0_Telmatochromis-'shell'-temporalis_su	1970-01-04 14:00:00	0.42547890804801486	854.5004154894466	0.008254390338485403	0.938618359093679	0.020601425539075822	0.12358253367682608	Telmatochromis 'shell' temporalis	m	d
1043	FISH20210707_c4_r0_Telmatochromis-'shell'-temporalis_su	1970-01-04 14:30:00	0.006448502997580144	884.4999169021107	0.0	0.970250955625727	0.011773904562060606	0.1688605191715461	Telmatochromis 'shell' temporalis	m	d
1044	FISH20210707_c4_r0_Telmatochromis-'shell'-temporalis_su	1970-01-04 15:00:00	0.0009769596420057351	914.4994183147749	0.0	1.0	0.010675662070114125	0.17593398698018464	Telmatochromis 'shell' temporalis	m	d
1045	FISH20210707_c4_r0_Telmatochromis-'shell'-temporalis_su	1970-01-04 15:30:00	0.15195200905069292	944.4997784179038	0.0019388433414580103	1.0	0.0159365722027073	0.532768877341095	Telmatochromis 'shell' temporalis	m	d
1046	FISH20210707_c4_r0_Telmatochromis-'shell'-temporalis_su	1970-01-04 16:00:00	0.19289012442734385	974.5001384964822	0.003988698687053349	0.9676472217605673	0.009249491990479666	0.4161378595810374	Telmatochromis 'shell' temporalis	m	d
1047	FISH20210707_c4_r0_Telmatochromis-'shell'-temporalis_su	1970-01-04 16:30:00	0.007780013684837813	1004.4995845105534	0.0	1.0	0.021499344413218963	0.930572249650387	Telmatochromis 'shell' temporalis	m	d
1048	FISH20210707_c4_r0_Telmatochromis-'shell'-temporalis_su	1970-01-04 17:00:00	0.007990338386401086	1034.499944604476	0.0	1.0	0.024744798044457957	0.972260353720837	Telmatochromis 'shell' temporalis	m	d
1049	FISH20210707_c4_r0_Telmatochromis-'shell'-temporalis_su	1970-01-04 17:30:00	0.002170148875032489	1064.500304692261	0.0	1.0	0.02407338926019399	0.9541027152011287	Telmatochromis 'shell' temporalis	m	d
1050	FISH20210707_c4_r0_Telmatochromis-'shell'-temporalis_su	1970-01-04 18:00:00	0.12721228627055797	1094.499806104925	0.001384964821893524	1.0	0.016144040121034587	0.571836434030814	Telmatochromis 'shell' temporalis	m	d
1051	FISH20210707_c4_r0_Telmatochromis-'shell'-temporalis_su	1970-01-04 18:30:00	0.1218309854510303	1124.500110791048	0.0013848881010414358	1.0	0.024508806235175325	0.9041903105067739	Telmatochromis 'shell' temporalis	m	d
1052	FISH20210707_c4_r0_Telmatochromis-'shell'-temporalis_su	1970-01-04 19:00:00	0.5047737572844646	1154.5004708880394	0.007423411445349288	0.9223865713810869	0.010942391945090597	0.3481109044665613	Telmatochromis 'shell' temporalis	m	n
1053	FISH20210707_c4_r0_Telmatochromis-'shell'-temporalis_su	1970-01-04 19:30:00	13.642062174312501	1184.4999723007036	0.24408620021051466	0.22342252506786328	0.06081147196965406	0.8003455723627597	Telmatochromis 'shell' temporalis	m	n
1054	FISH20210707_c4_r0_Telmatochromis-'shell'-temporalis_su	1970-01-04 20:00:00	3.918024328576911	1214.4994737133677	0.06974682843055786	0.6265580854246302	0.04039990055656993	0.8915114011081716	Telmatochromis 'shell' temporalis	m	n
1055	FISH20210707_c4_r0_Telmatochromis-'shell'-temporalis_su	1970-01-04 20:30:00	2.209023445050606	1244.4998338134278	0.04309771770440948	0.6635829824950144	0.028903759312792078	0.7118761109074426	Telmatochromis 'shell' temporalis	m	n
1056	FISH20210707_c4_r0_Telmatochromis-'shell'-temporalis_su	1970-01-04 21:00:00	0.7303362955773681	1274.5001384964821	0.012963270732923384	0.9006149243809207	0.01931365965524963	0.24144965644934513	Telmatochromis 'shell' temporalis	m	n
1057	FISH20210707_c4_r0_Telmatochromis-'shell'-temporalis_su	1970-01-04 21:30:00	0.4770832471618235	1304.4996399091463	0.007312614259597806	0.9372333942717855	0.017131299936971312	0.2897055237564048	Telmatochromis 'shell' temporalis	m	n
1058	FISH20210707_c4_r0_Telmatochromis-'shell'-temporalis_su	1970-01-04 22:00:00	0.8193870717711074	1334.5	0.014125858630622646	0.8572457345446488	0.01471661171273911	0.2780731720312219	Telmatochromis 'shell' temporalis	m	n
1059	FISH20210707_c4_r0_Telmatochromis-'shell'-temporalis_su	1970-01-04 22:30:00	1.9400970702568046	1364.5003600908537	0.0416597418425572	0.6951969419976732	0.021417963766555047	0.6208415033064353	Telmatochromis 'shell' temporalis	m	n
1060	FISH20210707_c4_r0_Telmatochromis-'shell'-temporalis_su	1970-01-04 23:00:00	0.8512271006298656	1394.4998615035179	0.010248739682012077	0.8965154285081159	0.018784541886995326	0.7403642189297984	Telmatochromis 'shell' temporalis	m	n
1061	FISH20210707_c4_r0_Telmatochromis-'shell'-temporalis_su	1970-01-04 23:30:00	0.4677440263674127	1424.5002215820962	0.005262574783957456	0.9564037225792156	0.014708568152945599	0.35112633989579667	Telmatochromis 'shell' temporalis	m	n
1062	FISH20210707_c4_r0_Telmatochromis-'shell'-temporalis_su	1970-01-05 00:00:00	0.024792349356163933	14.500581685225196	0.0	1.0	0.014297103492601965	0.14073748157231944	Telmatochromis 'shell' temporalis	m	n
1063	FISH20210707_c4_r0_Telmatochromis-'shell'-temporalis_su	1970-01-05 00:30:00	0.5514967579793639	44.500083097889316	0.011190515760899673	0.9047698188466013	0.01980789836505404	0.6327112501664036	Telmatochromis 'shell' temporalis	m	n
1064	FISH20210707_c4_r0_Telmatochromis-'shell'-temporalis_su	1970-01-05 01:00:00	0.2965263025166134	74.49958451055343	0.002437538086532602	0.9714143260761177	0.027605240393350054	0.7363754014002768	Telmatochromis 'shell' temporalis	m	n
1065	FISH20210707_c4_r0_Telmatochromis-'shell'-temporalis_su	1970-01-05 01:30:00	0.003047517040951414	104.49994460447596	0.0	1.0	0.018340099253509413	0.14089000441209412	Telmatochromis 'shell' temporalis	m	n
1066	FISH20210707_c4_r0_Telmatochromis-'shell'-temporalis_su	1970-01-05 02:00:00	0.02977988698410829	134.5003046922608	0.0003877901501301867	1.0	0.01614661374250787	0.14542078456093185	Telmatochromis 'shell' temporalis	m	n
1067	FISH20210707_c4_r0_Telmatochromis-'shell'-temporalis_su	1970-01-05 02:30:00	0.0059372540181137435	164.49980610492494	0.0	1.0	0.017059151814384832	0.15721831276257586	Telmatochromis 'shell' temporalis	m	n
1068	FISH20210707_c4_r0_Telmatochromis-'shell'-temporalis_su	1970-01-05 03:00:00	0.15814622805111456	194.50016618657213	0.0007755373365832041	1.0	0.011299759884812589	0.1854640084488392	Telmatochromis 'shell' temporalis	m	n
1069	FISH20210707_c4_r0_Telmatochromis-'shell'-temporalis_su	1970-01-05 03:30:00	0.1093460206336977	224.50052628663232	0.0016619577862722287	0.9683674034679519	0.017922753965308992	0.5213931453162394	Telmatochromis 'shell' temporalis	m	n
1070	FISH20210707_c4_r0_Telmatochromis-'shell'-temporalis_su	1970-01-05 04:00:00	0.0028149648865741224	254.50002769929642	0.0	1.0	0.030448649466032904	0.9307948424452734	Telmatochromis 'shell' temporalis	m	n
1071	FISH20210707_c4_r0_Telmatochromis-'shell'-temporalis_su	1970-01-05 04:30:00	0.006174970204485047	284.49952911196056	0.0	1.0	0.03388378203921432	0.9454934898436638	Telmatochromis 'shell' temporalis	m	n
1072	FISH20210707_c4_r0_Telmatochromis-'shell'-temporalis_su	1970-01-05 05:00:00	0.0006792659330508394	314.4998892089519	0.0	1.0	0.03080704305788239	0.9447482773508238	Telmatochromis 'shell' temporalis	m	n
1073	FISH20210707_c4_r0_Telmatochromis-'shell'-temporalis_su	1970-01-05 05:30:00	0.2473023947261163	344.50024929366793	0.005041271951692427	0.964711096338153	0.02880186580812057	0.925272784905978	Telmatochromis 'shell' temporalis	m	n
1074	FISH20210707_c4_r0_Telmatochromis-'shell'-temporalis_su	1970-01-05 06:00:00	0.40748295808595153	374.49975070633207	0.00232674090078112	0.9874799180100825	0.02169946584622218	0.871191947012643	Telmatochromis 'shell' temporalis	m	n
1075	FISH20210707_c4_r0_Telmatochromis-'shell'-temporalis_su	1970-01-05 06:30:00	0.006705243175678428	404.5001107910481	0.0	1.0	0.026741509923799252	0.9330423264905445	Telmatochromis 'shell' temporalis	m	n
1076	FISH20210707_c4_r0_Telmatochromis-'shell'-temporalis_su	1970-01-05 07:00:00	0.4490846912333245	434.50047088803944	0.010581131239266522	0.8694809151847543	0.017756601445999876	0.7103537974267002	Telmatochromis 'shell' temporalis	m	d
1077	FISH20210707_c4_r0_Telmatochromis-'shell'-temporalis_su	1970-01-05 07:30:00	0.08858142236288508	464.4999723007036	0.0017727549720237105	0.9682566062822004	0.018241952667529725	0.8225316460653277	Telmatochromis 'shell' temporalis	m	d
1078	FISH20210707_c4_r0_Telmatochromis-'shell'-temporalis_su	1970-01-05 08:00:00	0.10597415433255253	494.4994737133677	0.0010525732646390782	1.0	0.012656264254794011	0.4637823093629884	Telmatochromis 'shell' temporalis	m	d
1079	FISH20210707_c4_r0_Telmatochromis-'shell'-temporalis_su	1970-01-05 08:30:00	0.0029050056585263593	524.4998338134279	0.0	1.0	0.0224061634093555	0.9160116250050709	Telmatochromis 'shell' temporalis	m	d
1080	FISH20210707_c4_r0_Telmatochromis-'shell'-temporalis_su	1970-01-05 09:00:00	0.005842896932650481	554.5001938950751	0.0	1.0	0.026080814730586703	0.9380745473896623	Telmatochromis 'shell' temporalis	m	d
1081	FISH20210707_c4_r0_Telmatochromis-'shell'-temporalis_su	1970-01-05 09:30:00	0.03223202213025127	584.4996953077392	0.0	1.0	0.027362100973899527	0.9605211072796775	Telmatochromis 'shell' temporalis	m	d
1082	FISH20210707_c4_r0_Telmatochromis-'shell'-temporalis_su	1970-01-05 10:00:00	0.07249390919339407	614.500055395524	0.0	1.0	0.026899937799929573	0.9695563279622886	Telmatochromis 'shell' temporalis	m	d
1083	FISH20210707_c4_r0_Telmatochromis-'shell'-temporalis_su	1970-01-05 10:30:00	0.23983135704968106	644.5004154894466	0.004376488837183536	0.9671486344246856	0.017949815871161234	0.6813482691895199	Telmatochromis 'shell' temporalis	m	d
1084	FISH20210707_c4_r0_Telmatochromis-'shell'-temporalis_su	1970-01-05 11:00:00	0.22821928101461125	674.4999169021107	0.005318264916071132	0.9567890975569221	0.02590856542232286	0.9507189589654702	Telmatochromis 'shell' temporalis	m	d
1085	FISH20210707_c4_r0_Telmatochromis-'shell'-temporalis_su	1970-01-05 11:30:00	0.0003543276692928016	704.4994183147749	0.0	1.0	0.02599487749920372	0.9706117774626029	Telmatochromis 'shell' temporalis	m	d
1086	FISH20210707_c4_r0_Telmatochromis-'shell'-temporalis_su	1970-01-05 12:00:00	0.009672863980536291	734.4997784179038	0.0	1.0	0.025300317566018166	0.9513258769768117	Telmatochromis 'shell' temporalis	m	d
1087	FISH20210707_c4_r0_Telmatochromis-'shell'-temporalis_su	1970-01-05 12:30:00	0.0016361398240479978	764.5001384964822	0.0	1.0	0.025454922963619384	0.9499356250695391	Telmatochromis 'shell' temporalis	m	d
1088	FISH20210707_c4_r0_Telmatochromis-'shell'-temporalis_su	1970-01-05 13:00:00	0.001636139824047992	794.4996399091463	0.0	1.0	0.02619917459173279	0.9619084861314801	Telmatochromis 'shell' temporalis	m	d
1089	FISH20210707_c4_r0_Telmatochromis-'shell'-temporalis_su	1970-01-05 13:30:00	0.0016361398240479883	824.5	0.0	1.0	0.0269434468350927	0.9738816788332488	Telmatochromis 'shell' temporalis	m	d
1090	FISH20210707_c4_r0_Telmatochromis-'shell'-temporalis_su	1970-01-05 14:00:00	0.02221779361141101	854.5003600908537	0.0	1.0	0.024799704307878593	0.9535687086174645	Telmatochromis 'shell' temporalis	m	d
1091	FISH20210707_c4_r0_Telmatochromis-'shell'-temporalis_su	1970-01-05 14:30:00	1.26237771309913	884.4998061049249	0.019943493435266746	0.9067087695972522	0.25750532126608444	0.6164605395701342	Telmatochromis 'shell' temporalis	m	d
1092	FISH20210707_c4_r0_Telmatochromis-'shell'-temporalis_su	1970-01-05 15:00:00	2.2503440498201153	914.5001661865721	0.041989807223576335	0.8383558608464436	0.10832236949925679	0.7312054122527343	Telmatochromis 'shell' temporalis	m	d
1093	FISH20210707_c4_r0_Telmatochromis-'shell'-temporalis_su	1970-01-05 15:30:00	0.0008253519645760535	944.5005262866323	0.0	1.0	0.021991614345324026	0.8421832985344498	Telmatochromis 'shell' temporalis	m	d
1094	FISH20210707_c4_r0_Telmatochromis-'shell'-temporalis_su	1970-01-05 16:00:00	0.014781324805497343	974.5000276992964	0.0	1.0	0.024530601373732513	0.8571303690774785	Telmatochromis 'shell' temporalis	m	d
1095	FISH20210707_c4_r0_Telmatochromis-'shell'-temporalis_su	1970-01-05 16:30:00	0.061217476432860435	1004.4995291119606	0.00027699296437870476	1.0	0.028592192067201923	0.9332753452374405	Telmatochromis 'shell' temporalis	m	d
1096	FISH20210707_c4_r0_Telmatochromis-'shell'-temporalis_su	1970-01-05 17:00:00	0.02447059342686008	1034.4998338134278	0.0	1.0	0.02661948140344516	0.9643655837969407	Telmatochromis 'shell' temporalis	m	d
1097	FISH20210707_c4_r0_Telmatochromis-'shell'-temporalis_su	1970-01-05 17:30:00	0.060816759202121956	1064.500193895075	0.00044318874300592763	1.0	0.035872506384379735	0.815703784153318	Telmatochromis 'shell' temporalis	m	d
1098	FISH20210707_c4_r0_Telmatochromis-'shell'-temporalis_su	1970-01-05 18:00:00	0.12960772244297983	1094.499695307739	0.0017173563791479697	1.0	0.031722477579154855	0.8684071642858002	Telmatochromis 'shell' temporalis	m	d
1099	FISH20210707_c4_r0_Telmatochromis-'shell'-temporalis_su	1970-01-05 18:30:00	0.08861795791483017	1124.500055395524	0.0009971194327498339	1.0	0.0694991916440302	0.8533783641994269	Telmatochromis 'shell' temporalis	m	d
1100	FISH20210707_c4_r0_Telmatochromis-'shell'-temporalis_su	1970-01-05 19:00:00	0.1970485126940213	1154.5004154894466	0.00232674090078112	1.0	0.0467846059784719	0.925039904656657	Telmatochromis 'shell' temporalis	m	n
1101	FISH20210707_c4_r0_Telmatochromis-'shell'-temporalis_su	1970-01-05 19:30:00	0.2556833634749959	1184.4998615035179	0.004431887430059276	0.9667054456816797	0.03163166289535598	0.8191080434839815	Telmatochromis 'shell' temporalis	m	n
1102	FISH20210707_c4_r0_Telmatochromis-'shell'-temporalis_su	1970-01-05 20:00:00	0.19751996030427257	1214.5002215820962	0.001661865721249723	0.9688123199645469	0.03207898007027431	0.8718082041745961	Telmatochromis 'shell' temporalis	m	n
1103	FISH20210707_c4_r0_Telmatochromis-'shell'-temporalis_su	1970-01-05 20:30:00	0.0575509061783128	1244.5005816852251	0.0	1.0	0.038151243420762565	0.8921115759812096	Telmatochromis 'shell' temporalis	m	n
1104	FISH20210707_c4_r0_Telmatochromis-'shell'-temporalis_su	1970-01-05 21:00:00	0.03042669571798486	1274.5000830978893	0.0	1.0	0.030137286119016372	0.9380864565836996	Telmatochromis 'shell' temporalis	m	n
1105	FISH20210707_c4_r0_Telmatochromis-'shell'-temporalis_su	1970-01-05 21:30:00	0.24808277395847686	1304.4995845105534	0.004099495872804831	0.975846213506177	0.025377123726856778	0.7777931128032035	Telmatochromis 'shell' temporalis	m	n
1106	FISH20210707_c4_r0_Telmatochromis-'shell'-temporalis_su	1970-01-05 22:00:00	0.02750177843247178	1334.499889208952	0.00011079104808331487	1.0	0.02784080456567414	0.9305390913358512	Telmatochromis 'shell' temporalis	m	n
1107	FISH20210707_c4_r0_Telmatochromis-'shell'-temporalis_su	1970-01-05 22:30:00	0.006675820745950301	1364.500249293668	0.0	1.0	0.021372888431463934	0.8877929843103093	Telmatochromis 'shell' temporalis	m	n
1108	FISH20210707_c4_r0_Telmatochromis-'shell'-temporalis_su	1970-01-05 23:00:00	1.0469832095443983	1394.499750706332	0.016619577862722286	0.875962550551216	0.02694053750067545	0.8477418559913468	Telmatochromis 'shell' temporalis	m	n
1109	FISH20210707_c4_r0_Telmatochromis-'shell'-temporalis_su	1970-01-05 23:30:00	0.10010516346574456	1424.500110791048	0.0007755373365832041	1.0	0.028873061074203833	0.9201125795929175	Telmatochromis 'shell' temporalis	m	n
1110	FISH20210707_c4_r0_Telmatochromis-'shell'-temporalis_su	1970-01-06 00:00:00	0.18420507832626604	14.500470888039445	0.00022159437150296381	1.0	0.030230757594387904	0.940934174653437	Telmatochromis 'shell' temporalis	m	n
1111	FISH20210707_c4_r0_Telmatochromis-'shell'-temporalis_su	1970-01-06 00:30:00	0.10824713319847364	44.49997230070356	0.00016619577862722287	1.0	0.16993973963122544	0.7757625531679246	Telmatochromis 'shell' temporalis	m	n
1112	FISH20210707_c4_r0_Telmatochromis-'shell'-temporalis_su	1970-01-06 01:00:00	0.13897158779004554	74.49947371336768	0.00033239155725444574	1.0	0.7190737156487756	0.3502458889833377	Telmatochromis 'shell' temporalis	m	n
1113	FISH20210707_c4_r0_Telmatochromis-'shell'-temporalis_su	1970-01-06 01:30:00	0.15099187992335983	104.49977841790383	0.0	1.0	0.5932512018604456	0.5639636955789299	Telmatochromis 'shell' temporalis	m	n
1114	FISH20210707_c4_r0_Telmatochromis-'shell'-temporalis_su	1970-01-06 02:00:00	0.23567277701359565	134.50013849648218	0.004376488837183536	0.9648772921167802	0.0514738927975639	0.9295766172356259	Telmatochromis 'shell' temporalis	m	n
1115	FISH20210707_c4_r0_Telmatochromis-'shell'-temporalis_su	1970-01-06 02:30:00	0.12613071111073118	164.4996399091463	0.0016619577862722287	0.969198382361088	0.029877260616868895	0.9335883415545201	Telmatochromis 'shell' temporalis	m	n
1116	FISH20210707_c4_r0_Telmatochromis-'shell'-temporalis_su	1970-01-06 03:00:00	0.004457489339784462	194.5	0.0	1.0	0.03600323627990065	0.9300137318607145	Telmatochromis 'shell' temporalis	m	n
1117	FISH20210707_c4_r0_Telmatochromis-'shell'-temporalis_su	1970-01-06 03:30:00	0.0008519216384035018	224.5003600908537	0.0	1.0	0.03227095045287169	0.9322483722883077	Telmatochromis 'shell' temporalis	m	n
1118	FISH20210707_c4_r0_Telmatochromis-'shell'-temporalis_su	1970-01-06 04:00:00	0.0022080314568273937	254.49986150351782	0.0	1.0	0.030931743807445518	0.9308581894250115	Telmatochromis 'shell' temporalis	m	n
1119	FISH20210707_c4_r0_Telmatochromis-'shell'-temporalis_su	1970-01-06 04:30:00	0.04362494144031558	284.5002215820962	0.00011079104808331487	1.0	0.028180248536406514	0.9251005593078861	Telmatochromis 'shell' temporalis	m	n
1120	FISH20210707_c4_r0_Telmatochromis-'shell'-temporalis_su	1970-01-06 05:00:00	0.050181995665742704	314.5005816852252	0.0	1.0	0.026847002353923854	0.9259043172360178	Telmatochromis 'shell' temporalis	m	n
1121	FISH20210707_c4_r0_Telmatochromis-'shell'-temporalis_su	1970-01-06 05:30:00	0.32517209633127586	344.50008309788933	0.005152069137443909	0.9581740623788155	0.030011935010427312	0.91101217687965	Telmatochromis 'shell' temporalis	m	n
1122	FISH20210707_c4_r0_Telmatochromis-'shell'-temporalis_su	1970-01-06 06:00:00	0.09226885281503029	374.4995845105534	0.0010525732646390782	1.0	0.02769909021651281	0.9124091014979404	Telmatochromis 'shell' temporalis	m	n
1123	FISH20210707_c4_r0_Telmatochromis-'shell'-temporalis_su	1970-01-06 06:30:00	0.019518597180344766	404.49994460447596	0.00016618657212497231	1.0	0.02967817640360524	0.9325673719822037	Telmatochromis 'shell' temporalis	m	n
1124	FISH20210707_c4_r0_Telmatochromis-'shell'-temporalis_su	1970-01-06 07:00:00	0.8925374771031012	434.50030469226084	0.021771647000166195	0.90205528779569	0.023794327863096078	0.8783590816133667	Telmatochromis 'shell' temporalis	m	d
1125	FISH20210707_c4_r0_Telmatochromis-'shell'-temporalis_su	1970-01-06 07:30:00	0.0044321019899020535	464.4998061049249	0.0	1.0	0.024572668215960203	0.9077514861906759	Telmatochromis 'shell' temporalis	m	d
1126	FISH20210707_c4_r0_Telmatochromis-'shell'-temporalis_su	1970-01-06 08:00:00	0.004432101989901981	494.50016618657213	0.0	1.0	0.025949655551329807	0.9402407235586838	Telmatochromis 'shell' temporalis	m	d
1127	FISH20210707_c4_r0_Telmatochromis-'shell'-temporalis_su	1970-01-06 08:30:00	0.005271089696797119	524.5005262866323	0.0	1.0	0.026423183739121656	0.9641575635023302	Telmatochromis 'shell' temporalis	m	d
1128	FISH20210707_c4_r0_Telmatochromis-'shell'-temporalis_su	1970-01-06 09:00:00	0.003969831850529997	554.5000276992964	0.0	1.0	0.025113929761100797	0.9417231179846222	Telmatochromis 'shell' temporalis	m	d
1129	FISH20210707_c4_r0_Telmatochromis-'shell'-temporalis_su	1970-01-06 09:30:00	0.4794784872538521	584.8829093085902	0.000299311583358276	1.0	0.4049402004555508	0.5802465820729696	Telmatochromis 'shell' temporalis	m	d
1130	FISH20210707_c4_r0_Telmatochromis-'shell'-temporalis_su	1970-01-06 10:00:00	0.23661215900916863	614.4998338134279	0.005816530024374031	0.9342455129625526	0.019210617633714594	0.7003660297191656	Telmatochromis 'shell' temporalis	m	d
1131	FISH20210707_c4_r0_Telmatochromis-'shell'-temporalis_su	1970-01-06 10:30:00	0.020126918460519488	644.5001938950751	5.5398592875740954e-05	1.0	0.02674180092295345	0.9292206232413549	Telmatochromis 'shell' temporalis	m	d
1132	FISH20210707_c4_r0_Telmatochromis-'shell'-temporalis_su	1970-01-06 11:00:00	0.006171140052764371	674.4996953077392	0.0	1.0	0.024670022145159592	0.9389709290590507	Telmatochromis 'shell' temporalis	m	d
1133	FISH20210707_c4_r0_Telmatochromis-'shell'-temporalis_su	1970-01-06 11:30:00	0.024126436444060057	704.500055395524	0.0	1.0	0.02596784064486233	0.9426159678727383	Telmatochromis 'shell' temporalis	m	d
1134	FISH20210707_c4_r0_Telmatochromis-'shell'-temporalis_su	1970-01-06 12:00:00	0.11760461314807957	734.5004154894466	0.0	1.0	0.025933122971253365	0.9431775978731182	Telmatochromis 'shell' temporalis	m	d
1135	FISH20210707_c4_r0_Telmatochromis-'shell'-temporalis_su	1970-01-06 12:30:00	0.05615507794266388	764.4998615035178	0.001274167636142042	1.0	0.026441457877353396	0.9267921441890188	Telmatochromis 'shell' temporalis	m	d
1136	FISH20210707_c4_r0_Telmatochromis-'shell'-temporalis_su	1970-01-06 13:00:00	0.00028043343063221187	794.5002215820962	0.0	1.0	0.027091673493197174	0.9408396353423097	Telmatochromis 'shell' temporalis	m	d
1137	FISH20210707_c4_r0_Telmatochromis-'shell'-temporalis_su	1970-01-06 13:30:00	2.5275124038152987	824.5005816852251	0.03811423189850978	0.721788266578029	0.02741484166894138	0.9509806519756847	Telmatochromis 'shell' temporalis	m	d
1138	FISH20210707_c4_r0_Telmatochromis-'shell'-temporalis_su	1970-01-06 14:00:00	3.0610454893164643	854.5000830978893	0.02681291895185862	0.7505955348734142	0.026065934060160778	0.9564579470004385	Telmatochromis 'shell' temporalis	m	d
1139	FISH20210707_c4_r0_Telmatochromis-'shell'-temporalis_su	1970-01-06 14:30:00	0.027077001897532402	884.4995845105534	0.00022159437150296381	1.0	0.025303368917941202	0.93490521878692	Telmatochromis 'shell' temporalis	m	d
1140	FISH20210707_c4_r0_Telmatochromis-'shell'-temporalis_su	1970-01-06 15:00:00	0.1266895571319799	914.499944604476	0.0023820075337912697	0.9676490139596721	0.014632200199635206	0.5021062600070204	Telmatochromis 'shell' temporalis	m	d
1141	FISH20210707_c4_r0_Telmatochromis-'shell'-temporalis_su	1970-01-06 15:30:00	0.10269290321796636	944.5002492936679	0.00232674090078112	0.967702620353443	0.022262023309298856	0.7476309325601395	Telmatochromis 'shell' temporalis	m	d
1142	FISH20210707_c4_r0_Telmatochromis-'shell'-temporalis_su	1970-01-06 16:00:00	0.006980072991395052	974.4997507063321	0.0	1.0	0.02646142548982426	0.9399287148158755	Telmatochromis 'shell' temporalis	m	d
1143	FISH20210707_c4_r0_Telmatochromis-'shell'-temporalis_su	1970-01-06 16:30:00	0.00047383054396200354	1004.5001107910481	0.0	1.0	0.02564253788528701	0.9409347001681221	Telmatochromis 'shell' temporalis	m	d
1144	FISH20210707_c4_r0_Telmatochromis-'shell'-temporalis_su	1970-01-06 17:00:00	0.0004738305439619996	1034.5004154894466	0.0	1.0	0.02519818405564666	0.9375034821464786	Telmatochromis 'shell' temporalis	m	d
1145	FISH20210707_c4_r0_Telmatochromis-'shell'-temporalis_su	1970-01-06 17:30:00	0.012681592298546767	1064.4999169021107	0.0	1.0	0.02514426643606118	0.9328548105115618	Telmatochromis 'shell' temporalis	m	d
1146	FISH20210707_c4_r0_Telmatochromis-'shell'-temporalis_su	1970-01-06 18:00:00	0.1032239337162919	1094.4994183147749	0.0009417760788875963	1.0	0.026729067664638527	0.9194030405592135	Telmatochromis 'shell' temporalis	m	d
1147	FISH20210707_c4_r0_Telmatochromis-'shell'-temporalis_su	1970-01-06 18:30:00	0.19372821653537584	1124.4997784179038	0.0035453135386660757	1.0	0.024082276854964276	0.8522971920773927	Telmatochromis 'shell' temporalis	m	d
1148	FISH20210707_c4_r0_Telmatochromis-'shell'-temporalis_su	1970-01-06 19:00:00	1.4987040314387177	1154.5000830978893	0.010359536867763558	0.9068195667830037	0.024911976246927585	0.8092984407595201	Telmatochromis 'shell' temporalis	m	n
1149	FISH20210707_c4_r0_Telmatochromis-'shell'-temporalis_su	1970-01-06 19:30:00	1.2362430707675014	1184.4995845105534	0.023544401972189908	0.8494266245637361	0.04583117864380614	0.280434980605085	Telmatochromis 'shell' temporalis	m	n
1150	FISH20210707_c4_r0_Telmatochromis-'shell'-temporalis_su	1970-01-06 20:00:00	0.6564119559987418	1214.499944604476	0.01296255262574784	0.9204520274761799	0.026071462754990733	0.8046833588848114	Telmatochromis 'shell' temporalis	m	n
1151	FISH20210707_c4_r0_Telmatochromis-'shell'-temporalis_su	1970-01-06 20:30:00	0.08662441638954857	1244.500249293668	5.5398592875740954e-05	1.0	0.027387872548367012	0.9223396590510226	Telmatochromis 'shell' temporalis	m	n
1152	FISH20210707_c4_r0_Telmatochromis-'shell'-temporalis_su	1970-01-06 21:00:00	0.08685712998047632	1274.499750706332	0.0006647831145088915	1.0	0.023672049136141883	0.8934696357636623	Telmatochromis 'shell' temporalis	m	n
1153	FISH20210707_c4_r0_Telmatochromis-'shell'-temporalis_su	1970-01-06 21:30:00	0.007370427887155007	1304.500110791048	0.0	1.0	0.024624736396031063	0.8782950706696971	Telmatochromis 'shell' temporalis	m	n
1154	FISH20210707_c4_r0_Telmatochromis-'shell'-temporalis_su	1970-01-06 22:00:00	0.08835900107432863	1334.5004708880394	0.0006647831145088915	1.0	0.022026205839510142	0.8802409058910986	Telmatochromis 'shell' temporalis	m	n
1155	FISH20210707_c4_r0_Telmatochromis-'shell'-temporalis_su	1970-01-06 22:30:00	0.17495762318969166	1364.4999723007036	0.0018281535648994515	1.0	0.024529512757811286	0.879532695235553	Telmatochromis 'shell' temporalis	m	n
1156	FISH20210707_c4_r0_Telmatochromis-'shell'-temporalis_su	1970-01-06 23:00:00	0.33146776571437736	1394.4994183147749	0.0032131183867929753	0.9742396543127805	0.022584794271934362	0.8688428630626567	Telmatochromis 'shell' temporalis	m	n
1157	FISH20210707_c4_r0_Telmatochromis-'shell'-temporalis_su	1970-01-06 23:30:00	0.19945526588548043	1424.4997784179038	0.0022712164857079547	0.9789497008641702	0.025478182812066274	0.9076388244294562	Telmatochromis 'shell' temporalis	m	n
1158	FISH20210707_c4_r0_Telmatochromis-'shell'-temporalis_su	1970-01-07 00:00:00	0.18084212620064108	14.50013849648219	0.0	1.0	0.027125789554259816	0.9384832814462734	Telmatochromis 'shell' temporalis	m	n
1159	FISH20210707_c4_r0_Telmatochromis-'shell'-temporalis_su	1970-01-07 00:30:00	0.3609018160975145	44.49963990914631	0.002215943715029638	1.0	0.02722527387306661	0.9185187432540959	Telmatochromis 'shell' temporalis	m	n
1160	FISH20210707_c4_r0_Telmatochromis-'shell'-temporalis_su	1970-01-07 01:00:00	0.8163741573643671	74.5	0.010746731664081542	0.9313095501883448	0.026052460724508814	0.9165680888717853	Telmatochromis 'shell' temporalis	m	n
1161	FISH20210707_c4_r0_Telmatochromis-'shell'-temporalis_su	1970-01-07 01:30:00	0.5564104151480554	104.50036009085369	0.004708880394437981	0.9803888981219877	0.02745366649265396	0.9285103217741295	Telmatochromis 'shell' temporalis	m	n
1162	FISH20210707_c4_r0_Telmatochromis-'shell'-temporalis_su	1970-01-07 02:00:00	0.5237964536632942	134.49986150351782	0.006093845216331505	0.9519140213838568	0.026643806355496704	0.9267175036009793	Telmatochromis 'shell' temporalis	m	n
1163	FISH20210707_c4_r0_Telmatochromis-'shell'-temporalis_su	1970-01-07 02:30:00	1.0284420976897726	164.50016618657213	0.010635940615998228	0.9298692665632617	0.02551931095903667	0.9187298858291825	Telmatochromis 'shell' temporalis	m	n
1164	FISH20210707_c4_r0_Telmatochromis-'shell'-temporalis_su	1970-01-07 03:00:00	0.3894968560828025	194.50052628663232	0.0019389507506509334	1.0	0.025942422544058416	0.9153981792012845	Telmatochromis 'shell' temporalis	m	n
1165	FISH20210707_c4_r0_Telmatochromis-'shell'-temporalis_su	1970-01-07 03:30:00	0.699028857945623	224.50002769929642	0.00022159437150296381	1.0	0.024674368109285486	0.9166381815582507	Telmatochromis 'shell' temporalis	m	n
1166	FISH20210707_c4_r0_Telmatochromis-'shell'-temporalis_su	1970-01-07 04:00:00	0.5630893276491069	254.49952911196056	0.0024929366794083432	0.990803833582627	0.026521757161605944	0.9213989540508889	Telmatochromis 'shell' temporalis	m	n
1167	FISH20210707_c4_r0_Telmatochromis-'shell'-temporalis_su	1970-01-07 04:30:00	0.3740277333373148	284.4998892089519	0.0008863283846665189	1.0	0.025971970781752483	0.9254249817581988	Telmatochromis 'shell' temporalis	m	n
1168	FISH20210707_c4_r0_Telmatochromis-'shell'-temporalis_su	1970-01-07 05:00:00	0.4495687706886458	314.50024929366793	0.0017173563791479697	1.0	0.02373848049424814	0.9100448188266398	Telmatochromis 'shell' temporalis	m	n
1169	FISH20210707_c4_r0_Telmatochromis-'shell'-temporalis_su	1970-01-07 05:30:00	0.9194928789611145	344.49975070633207	0.004210293058556313	1.0	0.02356394574150782	0.900674552233997	Telmatochromis 'shell' temporalis	m	n
1170	FISH20210707_c4_r0_Telmatochromis-'shell'-temporalis_su	1970-01-07 06:00:00	0.33616611657641954	374.5001107910481	0.0009971194327498339	1.0	0.024822757046029754	0.9225731000845387	Telmatochromis 'shell' temporalis	m	n
1171	FISH20210707_c4_r0_Telmatochromis-'shell'-temporalis_su	1970-01-07 06:30:00	0.13744181440254225	404.50047088803944	0.0	1.0	0.026000387422350946	0.9393662753035893	Telmatochromis 'shell' temporalis	m	n
1172	FISH20210707_c4_r0_Telmatochromis-'shell'-temporalis_su	1970-01-07 07:00:00	2.364739126228012	434.4999723007036	0.04514985319372888	0.7218436651709047	0.02512027710234348	0.8497010955786654	Telmatochromis 'shell' temporalis	m	d
1173	FISH20210707_c4_r0_Telmatochromis-'shell'-temporalis_su	1970-01-07 07:30:00	0.03723097484169451	464.4994737133677	0.0003877901501301867	1.0	0.02344620423603145	0.9184881102864825	Telmatochromis 'shell' temporalis	m	d
1174	FISH20210707_c4_r0_Telmatochromis-'shell'-temporalis_su	1970-01-07 08:00:00	0.0	494.4997784179038	0.0	1.0	0.023258574604543426	0.9172438708770005	Telmatochromis 'shell' temporalis	m	d
1175	FISH20210707_c4_r0_Telmatochromis-'shell'-temporalis_su	1970-01-07 08:30:00	0.0725202854955751	524.5001384964822	0.0007201817073846324	1.0	0.025635291947227516	0.9239257623284841	Telmatochromis 'shell' temporalis	m	d
1176	FISH20210707_c4_r0_Telmatochromis-'shell'-temporalis_su	1970-01-07 09:00:00	0.004977290604960246	554.4996399091463	0.0	1.0	0.026584863330187683	0.9552999262553117	Telmatochromis 'shell' temporalis	m	d
1177	FISH20210707_c4_r0_Telmatochromis-'shell'-temporalis_su	1970-01-07 09:30:00	0.00584441194748889	584.5	0.0	1.0	0.02602626680025533	0.9711459957086205	Telmatochromis 'shell' temporalis	m	d
1178	FISH20210707_c4_r0_Telmatochromis-'shell'-temporalis_su	1970-01-07 10:00:00	0.37538057276768233	614.5003600908537	0.0008863774860118553	1.0	0.027438111443103572	0.9431320605129534	Telmatochromis 'shell' temporalis	m	d
1179	FISH20210707_c4_r0_Telmatochromis-'shell'-temporalis_su	1970-01-07 10:30:00	0.3314139199040291	644.4998615035178	0.0008309788931361143	1.0	0.034454523026080444	0.9419358245749698	Telmatochromis 'shell' temporalis	m	d
1180	FISH20210707_c4_r0_Telmatochromis-'shell'-temporalis_su	1970-01-07 11:00:00	0.6795234454782231	674.5002215820962	0.009860403279415023	0.9545202747617992	0.13838601273328605	0.8023659253613068	Telmatochromis 'shell' temporalis	m	d
1181	FISH20210707_c4_r0_Telmatochromis-'shell'-temporalis_su	1970-01-07 11:30:00	0.27885352759532156	704.5005816852251	0.0018835521577751926	0.9753476261702952	0.04290863725189107	0.8781115178092621	Telmatochromis 'shell' temporalis	m	d
1182	FISH20210707_c4_r0_Telmatochromis-'shell'-temporalis_su	1970-01-07 12:00:00	0.05464042931639729	734.5000830978893	0.00044318874300592763	1.0	0.023868043211280342	0.8974128156428037	Telmatochromis 'shell' temporalis	m	d
1183	FISH20210707_c4_r0_Telmatochromis-'shell'-temporalis_su	1970-01-07 12:30:00	0.2852681025661258	764.4995845105534	0.0007201817073846324	1.0	0.02628693179307324	0.9383023515104436	Telmatochromis 'shell' temporalis	m	d
1184	FISH20210707_c4_r0_Telmatochromis-'shell'-temporalis_su	1970-01-07 13:00:00	0.2330802228424618	794.499944604476	0.0013848881010414358	1.0	0.026022095634815206	0.9317206285493398	Telmatochromis 'shell' temporalis	m	d
1185	FISH20210707_c4_r0_Telmatochromis-'shell'-temporalis_su	1970-01-07 13:30:00	0.32151075719480565	824.5003046922608	0.0016065591933964877	1.0	0.026061357136024046	0.934317231020181	Telmatochromis 'shell' temporalis	m	d
1186	FISH20210707_c4_r0_Telmatochromis-'shell'-temporalis_su	1970-01-07 14:00:00	0.07958990511130765	854.4998061049249	0.001274167636142042	1.0	0.022157887223647577	0.9183714890400196	Telmatochromis 'shell' temporalis	m	d
1187	FISH20210707_c4_r0_Telmatochromis-'shell'-temporalis_su	1970-01-07 14:30:00	0.49049917092683676	884.5001661865721	0.0042100598271659646	0.9987812984710835	0.025953735595735036	0.9395217362517247	Telmatochromis 'shell' temporalis	m	d
1188	FISH20210707_c4_r0_Telmatochromis-'shell'-temporalis_su	1970-01-07 15:00:00	0.5906731148641204	914.5005262866323	0.0038779015013018668	1.0	0.0266170635141105	0.9494393102035877	Telmatochromis 'shell' temporalis	m	d
1189	FISH20210707_c4_r0_Telmatochromis-'shell'-temporalis_su	1970-01-07 15:30:00	0.35769404997648135	944.5000276992964	0.004099495872804831	1.0	0.025496159364609635	0.9459950636025783	Telmatochromis 'shell' temporalis	m	d
1190	FISH20210707_c4_r0_Telmatochromis-'shell'-temporalis_su	1970-01-07 16:00:00	0.298545916209509	974.4994737133677	0.001384964821893524	1.0	0.02497057841847634	0.9285052026441787	Telmatochromis 'shell' temporalis	m	d
1191	FISH20210707_c4_r0_Telmatochromis-'shell'-temporalis_su	1970-01-07 16:30:00	0.5382676940561155	1004.4998338134279	0.005650343452249058	0.9781187680035454	0.025015397925838085	0.9480649204862971	Telmatochromis 'shell' temporalis	m	d
1192	FISH20210707_c4_r0_Telmatochromis-'shell'-temporalis_su	1970-01-07 17:00:00	0.371989063385071	1034.500193895075	0.0003877901501301867	0.9880893025317157	0.025615598218578704	0.9405320544828637	Telmatochromis 'shell' temporalis	m	d
1193	FISH20210707_c4_r0_Telmatochromis-'shell'-temporalis_su	1970-01-07 17:30:00	0.3639001762204078	1064.499695307739	0.0016619577862722287	1.0	0.024479157432846097	0.932971549079734	Telmatochromis 'shell' temporalis	m	d
1194	FISH20210707_c4_r0_Telmatochromis-'shell'-temporalis_su	1970-01-07 18:00:00	0.25270353991662425	1094.500055395524	0.0021050299135829823	0.9705849767338799	0.02465142274462761	0.9465266448705939	Telmatochromis 'shell' temporalis	m	d
1195	FISH20210707_c4_r0_Telmatochromis-'shell'-temporalis_su	1970-01-07 18:30:00	0.11766181271258054	1124.5004154894466	0.0005539859287574095	1.0	0.024282692465101858	0.9323820012256779	Telmatochromis 'shell' temporalis	m	d
1196	FISH20210707_c4_r0_Telmatochromis-'shell'-temporalis_su	1970-01-07 19:00:00	2.364524016814777	1154.4999169021107	0.04764278987313722	0.7840562849703617	0.02224125708497032	0.7811183867603547	Telmatochromis 'shell' temporalis	m	n
1197	FISH20210707_c4_r0_Telmatochromis-'shell'-temporalis_su	1970-01-07 19:30:00	3.839647806678109	1184.4994183147749	0.0511329012243089	0.6332059165697191	0.02694479108141287	0.40267122212955553	Telmatochromis 'shell' temporalis	m	n
1198	FISH20210707_c4_r0_Telmatochromis-'shell'-temporalis_su	1970-01-07 20:00:00	0.7125197457184989	1214.4997784179038	0.006204298692665633	0.9585087524927985	0.02641728010115102	0.928641822785206	Telmatochromis 'shell' temporalis	m	n
1199	FISH20210707_c4_r0_Telmatochromis-'shell'-temporalis_su	1970-01-07 20:30:00	0.1362863218239644	1244.5001384964821	0.0016065591933964877	1.0	0.025209802471399454	0.9195569408344967	Telmatochromis 'shell' temporalis	m	n
1200	FISH20210707_c4_r0_Telmatochromis-'shell'-temporalis_su	1970-01-07 21:00:00	0.16163053355774432	1274.4996399091463	0.0014403634147692648	1.0	0.02441133462629753	0.9199475267740609	Telmatochromis 'shell' temporalis	m	n
1201	FISH20210707_c4_r0_Telmatochromis-'shell'-temporalis_su	1970-01-07 21:30:00	1.0301400677083867	1304.5	0.008918679370706848	0.9311987591402615	0.02644329172324707	0.9248557322626784	Telmatochromis 'shell' temporalis	m	n
1202	FISH20210707_c4_r0_Telmatochromis-'shell'-temporalis_su	1970-01-07 22:00:00	2.5283969169361744	1334.5003600908537	0.04908315328790649	0.7381308514763725	0.03638118354390335	0.9101579982887182	Telmatochromis 'shell' temporalis	m	n
1203	FISH20210707_c4_r0_Telmatochromis-'shell'-temporalis_su	1970-01-07 22:30:00	0.09407031915771132	1364.4998615035179	0.00011079718575148191	1.0	0.022414305517694952	0.9052134418235541	Telmatochromis 'shell' temporalis	m	n
1204	FISH20210707_c4_r0_Telmatochromis-'shell'-temporalis_su	1970-01-07 23:00:00	0.6742983750962306	1393.566316793893	0.00023854961832061068	1.0	0.024910741782900644	0.9266164557513973	Telmatochromis 'shell' temporalis	m	n
1205	FISH20210707_c4_r0_Telmatochromis-'shell'-temporalis_su	1970-01-07 23:30:00	0.2577464815904917	1424.4999723007036	0.00022159437150296381	1.0	0.02119867871502662	0.8945871294629957	Telmatochromis 'shell' temporalis	m	n
1206	FISH20210707_c4_r0_Telmatochromis-'shell'-temporalis_su	1970-01-08 00:00:00	0.6032980169368684	14.49947371336768	0.001107971857514819	1.0	0.02329911516482435	0.9122024508125518	Telmatochromis 'shell' temporalis	m	n
1207	FISH20210707_c4_r0_Telmatochromis-'shell'-temporalis_su	1970-01-08 00:30:00	1.5862252589874208	44.49983381342788	0.006758253933082207	0.9610569465987149	0.024902593971359504	0.9000371021426727	Telmatochromis 'shell' temporalis	m	n
1208	FISH20210707_c4_r0_Telmatochromis-'shell'-temporalis_su	1970-01-08 01:00:00	1.0205684862489737	74.50019389507507	0.0	1.0	0.02533933408950606	0.933965315561664	Telmatochromis 'shell' temporalis	m	n
1209	FISH20210707_c4_r0_Telmatochromis-'shell'-temporalis_su	1970-01-08 01:30:00	0.8861032041625304	104.49969530773919	0.001274167636142042	1.0	0.02488192333377238	0.9314727416865433	Telmatochromis 'shell' temporalis	m	n
1210	FISH20210707_c4_r0_Telmatochromis-'shell'-temporalis_su	1970-01-08 02:00:00	0.9834521911227705	134.50005539552404	0.002658985153999557	0.9713051185464214	0.025499332062106805	0.9326669039746199	Telmatochromis 'shell' temporalis	m	n
1211	FISH20210707_c4_r0_Telmatochromis-'shell'-temporalis_su	1970-01-08 02:30:00	2.1479387855563132	164.50041548944657	0.0008863774860118553	1.0	0.026192319996583807	0.9307351755933083	Telmatochromis 'shell' temporalis	m	n
1212	FISH20210707_c4_r0_Telmatochromis-'shell'-temporalis_su	1970-01-08 03:00:00	0.9894993789628073	194.4999169021107	0.0045980832086865	0.9619411666943659	0.025695416728695717	0.9239259558966177	Telmatochromis 'shell' temporalis	m	n
1213	FISH20210707_c4_r0_Telmatochromis-'shell'-temporalis_su	1970-01-08 03:30:00	1.47559391640642	224.4994183147748	0.0077558030026037336	0.9491440917400698	0.025433861588177238	0.9253748549213932	Telmatochromis 'shell' temporalis	m	n
1214	FISH20210707_c4_r0_Telmatochromis-'shell'-temporalis_su	1970-01-08 04:00:00	0.3577580993039822	254.49977841790383	0.0043208508752492795	0.9684799468202969	0.026850292802860855	0.9252293490516968	Telmatochromis 'shell' temporalis	m	n
1215	FISH20210707_c4_r0_Telmatochromis-'shell'-temporalis_su	1970-01-08 04:30:00	0.013999521322287175	284.5001384964822	0.0	1.0	0.027488110176589167	0.949789301364423	Telmatochromis 'shell' temporalis	m	n
1216	FISH20210707_c4_r0_Telmatochromis-'shell'-temporalis_su	1970-01-08 05:00:00	0.2609506650298144	314.4996399091463	0.0006647831145088915	1.0	0.027044053999946287	0.9421452857173166	Telmatochromis 'shell' temporalis	m	n
1217	FISH20210707_c4_r0_Telmatochromis-'shell'-temporalis_su	1970-01-08 05:30:00	0.32988188442343	344.5	0.004985597163749169	0.9629957899401729	0.027769499354640282	0.9269499281440708	Telmatochromis 'shell' temporalis	m	n
1218	FISH20210707_c4_r0_Telmatochromis-'shell'-temporalis_su	1970-01-08 06:00:00	0.41901843227229485	374.5003600908537	0.006592432552213174	0.9634369287020109	0.02538338783786954	0.9182372687195844	Telmatochromis 'shell' temporalis	m	n
1219	FISH20210707_c4_r0_Telmatochromis-'shell'-temporalis_su	1970-01-08 06:30:00	0.5870912700709464	404.4998615035178	0.00022159437150296381	1.0	0.027077703694549714	0.9303902599217224	Telmatochromis 'shell' temporalis	m	n
1220	FISH20210707_c4_r0_Telmatochromis-'shell'-temporalis_su	1970-01-08 07:00:00	2.324655178016676	434.5002215820962	0.030024374030578328	0.879847108353645	0.024837709530798023	0.8880190802030891	Telmatochromis 'shell' temporalis	m	d
1221	FISH20210707_c4_r0_Telmatochromis-'shell'-temporalis_su	1970-01-08 07:30:00	0.08347303414686194	464.5005816852252	5.5398592875740954e-05	1.0	0.021791287430678406	0.9266195835820248	Telmatochromis 'shell' temporalis	m	d
1222	FISH20210707_c4_r0_Telmatochromis-'shell'-temporalis_su	1970-01-08 08:00:00	0.20741908679408397	494.50008309788933	0.002659132458035566	1.0	0.024075793909828207	0.9412896961087363	Telmatochromis 'shell' temporalis	m	d
1223	FISH20210707_c4_r0_Telmatochromis-'shell'-temporalis_su	1970-01-08 08:30:00	0.0	522.949888779041	0.0	1.0	0.025994877499202373	0.9418946327428198	Telmatochromis 'shell' temporalis	m	d
1224	FISH20210707_c5_r0_Telmatochromis-'shell'-temporalis_su	1970-01-02 00:00:00	1.2281962446336336	14.499889208951917	0.008143142034123642	0.9003434522490583	0.012124828563125994	0.21449546366989278	Telmatochromis 'shell' temporalis	u	n
1225	FISH20210707_c5_r0_Telmatochromis-'shell'-temporalis_su	1970-01-02 00:30:00	1.721835654905631	44.500470888039445	0.026314331615976953	0.7921998781230957	0.02127156793481087	0.28284223663622515	Telmatochromis 'shell' temporalis	u	n
1226	FISH20210707_c5_r0_Telmatochromis-'shell'-temporalis_su	1970-01-02 01:00:00	1.655877791546083	74.50024929366793	0.02553875131571658	0.8616143149963991	0.019647444681055077	0.1297154545945445	Telmatochromis 'shell' temporalis	u	n
1227	FISH20210707_c5_r0_Telmatochromis-'shell'-temporalis_su	1970-01-02 01:30:00	4.241691330010594	104.49997230070356	0.062212619799457095	0.6816242867431167	0.027228696557556907	0.31740994447820237	Telmatochromis 'shell' temporalis	u	n
1228	FISH20210707_c5_r0_Telmatochromis-'shell'-temporalis_su	1970-01-02 02:00:00	8.726245563571828	134.49975070633207	0.14170960057614537	0.5097778516425683	0.05245104914777361	0.5411645605684312	Telmatochromis 'shell' temporalis	u	n
1229	FISH20210707_c5_r0_Telmatochromis-'shell'-temporalis_su	1970-01-02 02:30:00	23.5022406849804	164.49947371336768	0.41366129300315774	0.08287629494210846	0.10134282875300926	0.6860955442401576	Telmatochromis 'shell' temporalis	u	n
1230	FISH20210707_c5_r0_Telmatochromis-'shell'-temporalis_su	1970-01-02 03:00:00	32.098176004159285	194.5001107910481	0.6401506758253933	0.0	0.1021665628871036	0.6642502831884493	Telmatochromis 'shell' temporalis	u	n
1231	FISH20210707_c5_r0_Telmatochromis-'shell'-temporalis_su	1970-01-02 03:30:00	27.959753971972034	224.50063708381808	0.6748656584122763	0.011301312946651156	0.08666184144202314	0.7190359683128807	Telmatochromis 'shell' temporalis	u	n
1232	FISH20210707_c5_r0_Telmatochromis-'shell'-temporalis_su	1970-01-02 04:00:00	30.625275484920152	254.50047088803944	0.7385740402193784	0.013184865104426348	0.0970043048812932	0.7515011966799043	Telmatochromis 'shell' temporalis	u	n
1233	FISH20210707_c5_r0_Telmatochromis-'shell'-temporalis_su	1970-01-02 04:30:00	36.6636077307538	284.5001384964822	0.8851033183757132	0.0	0.12078128729184416	0.7364175022288401	Telmatochromis 'shell' temporalis	u	n
1234	FISH20210707_c5_r0_Telmatochromis-'shell'-temporalis_su	1970-01-02 05:00:00	36.14364318729984	314.4999723007036	0.8812254168744114	0.0	0.11446519934596495	0.6610114520813863	Telmatochromis 'shell' temporalis	u	n
1235	FISH20210707_c5_r0_Telmatochromis-'shell'-temporalis_su	1970-01-02 05:30:00	40.583838326406706	344.4996399091463	0.9442136169741289	0.0	0.12716185084321438	0.5225914560142252	Telmatochromis 'shell' temporalis	u	n
1236	FISH20210707_c5_r0_Telmatochromis-'shell'-temporalis_su	1970-01-02 06:00:00	36.769091000226595	374.4994737133677	0.9110852584344358	0.0	0.11973782705971327	0.4045058991487221	Telmatochromis 'shell' temporalis	u	n
1237	FISH20210707_c5_r0_Telmatochromis-'shell'-temporalis_su	1970-01-02 06:30:00	31.001956650879404	404.5	0.7780855306891203	0.0	0.09188075223808066	0.5212856549834619	Telmatochromis 'shell' temporalis	u	n
1238	FISH20210707_c5_r0_Telmatochromis-'shell'-temporalis_su	1970-01-02 07:00:00	29.129782012005347	434.50063708381805	0.39405019112514544	0.4450168965708271	0.09618604100979297	0.4113412139584002	Telmatochromis 'shell' temporalis	u	d
1239	FISH20210707_c5_r0_Telmatochromis-'shell'-temporalis_su	1970-01-02 07:30:00	1.0002268792886584	464.5003600908537	0.006204642402082987	0.9607777962439754	0.009992169996021686	0.13782719875796978	Telmatochromis 'shell' temporalis	u	d
1240	FISH20210707_c5_r0_Telmatochromis-'shell'-temporalis_su	1970-01-02 08:00:00	0.7635280260304191	494.5001384964822	0.0033793141654201984	0.9667054456816797	0.013896942336259061	0.13484692938794005	Telmatochromis 'shell' temporalis	u	d
1241	FISH20210707_c5_r0_Telmatochromis-'shell'-temporalis_su	1970-01-02 08:30:00	0.9965385737019303	524.4998615035178	0.00044318874300592763	1.0	0.015371668727361636	0.13570967250417193	Telmatochromis 'shell' temporalis	u	d
1242	FISH20210707_c5_r0_Telmatochromis-'shell'-temporalis_su	1970-01-02 09:00:00	1.3963105751955422	554.4996399091463	0.016176389119716358	0.9084261259764002	0.017714762658812073	0.1456426502246108	Telmatochromis 'shell' temporalis	u	d
1243	FISH20210707_c5_r0_Telmatochromis-'shell'-temporalis_su	1970-01-02 09:30:00	1.0453890720386323	584.4993629161819	0.011744501689657082	0.9249903052462467	0.01373542914350651	0.14135800061840964	Telmatochromis 'shell' temporalis	u	d
1244	FISH20210707_c5_r0_Telmatochromis-'shell'-temporalis_su	1970-01-02 10:00:00	2.330917271870502	614.5	0.043430090848659425	0.7847883890981608	0.046050499630532475	0.16468378369724904	Telmatochromis 'shell' temporalis	u	d
1245	FISH20210707_c5_r0_Telmatochromis-'shell'-temporalis_su	1970-01-02 10:30:00	1.4015758153130513	644.5005262866323	0.024098387900947316	0.9084815245692759	0.02595773589732537	0.13966152685400465	Telmatochromis 'shell' temporalis	u	d
1246	FISH20210707_c5_r0_Telmatochromis-'shell'-temporalis_su	1970-01-02 11:00:00	0.5061047241589942	674.5003046922608	0.0	1.0	0.010948462091115914	0.13286856618726953	Telmatochromis 'shell' temporalis	u	d
1247	FISH20210707_c5_r0_Telmatochromis-'shell'-temporalis_su	1970-01-02 11:30:00	0.5512475881539431	704.5000276992964	0.0020497479364024154	0.9691429837682123	0.014102471836227221	0.13123811447234757	Telmatochromis 'shell' temporalis	u	d
1248	FISH20210707_c5_r0_Telmatochromis-'shell'-temporalis_su	1970-01-02 12:00:00	1.1479558866338337	734.4998061049249	0.015954794748213395	0.8952966594648496	0.03057660137773244	0.1301214271038252	Telmatochromis 'shell' temporalis	u	d
1249	FISH20210707_c5_r0_Telmatochromis-'shell'-temporalis_su	1970-01-02 12:30:00	0.4325654044933024	764.4995291119606	0.0008309788931361143	1.0	0.012731011514698763	0.13923484625588872	Telmatochromis 'shell' temporalis	u	d
1250	FISH20210707_c5_r0_Telmatochromis-'shell'-temporalis_su	1970-01-02 13:00:00	0.924150017914238	794.499307517589	0.010137942496260596	0.9256550883607556	0.01568997946599356	0.14136929493422598	Telmatochromis 'shell' temporalis	u	d
1251	FISH20210707_c5_r0_Telmatochromis-'shell'-temporalis_su	1970-01-02 13:30:00	0.6929716864225486	824.4998892089519	0.009472634611123422	0.9513073343673831	0.0188077889132282	0.13890592938466514	Telmatochromis 'shell' temporalis	u	d
1252	FISH20210707_c5_r0_Telmatochromis-'shell'-temporalis_su	1970-01-02 14:00:00	0.40608957684119756	854.5004708880394	0.00016619577862722287	1.0	0.014861663085927377	0.13395545051530858	Telmatochromis 'shell' temporalis	u	d
1253	FISH20210707_c5_r0_Telmatochromis-'shell'-temporalis_su	1970-01-02 14:30:00	2.1939378086248906	884.5002492936679	0.035565896626225696	0.8588997839454878	0.20354163866247796	0.3509484863553828	Telmatochromis 'shell' temporalis	u	d
1254	FISH20210707_c5_r0_Telmatochromis-'shell'-temporalis_su	1970-01-02 15:00:00	0.40632032862936235	914.4999723007036	0.0008863774860118553	1.0	0.15862558166594362	0.2916483432221696	Telmatochromis 'shell' temporalis	u	d
1255	FISH20210707_c5_r0_Telmatochromis-'shell'-temporalis_su	1970-01-02 15:30:00	0.33598359405753225	944.4996953077392	0.0	1.0	0.01357710098710794	0.13942220690514567	Telmatochromis 'shell' temporalis	u	d
1256	FISH20210707_c5_r0_Telmatochromis-'shell'-temporalis_su	1970-01-02 16:00:00	0.37473459184027685	974.4994737133677	0.0005539859287574095	1.0	0.011736882361351118	0.137460115902551	Telmatochromis 'shell' temporalis	u	d
1257	FISH20210707_c5_r0_Telmatochromis-'shell'-temporalis_su	1970-01-02 16:30:00	0.4216642930318245	1004.500055395524	0.0	1.0	0.01583214419447526	0.13344504337318447	Telmatochromis 'shell' temporalis	u	d
1258	FISH20210707_c5_r0_Telmatochromis-'shell'-temporalis_su	1970-01-02 17:00:00	0.3356104854174449	1034.500637083818	0.0007755803002603734	1.0	0.01914975189400704	0.24809560055312674	Telmatochromis 'shell' temporalis	u	d
1259	FISH20210707_c5_r0_Telmatochromis-'shell'-temporalis_su	1970-01-02 17:30:00	0.032470796810430365	1064.5004154894466	0.0	1.0	0.016594137818064455	0.14146433668661715	Telmatochromis 'shell' temporalis	u	d
1260	FISH20210707_c5_r0_Telmatochromis-'shell'-temporalis_su	1970-01-02 18:00:00	0.34625910708886387	1094.5001384964821	0.002603733865159825	0.9674256273890643	0.02585189823936115	0.15060332494811335	Telmatochromis 'shell' temporalis	u	d
1261	FISH20210707_c5_r0_Telmatochromis-'shell'-temporalis_su	1970-01-02 18:30:00	0.33599393255151233	1124.4999169021107	0.0024929366794083432	0.9723561021550052	0.02346123773604262	0.14235047142571752	Telmatochromis 'shell' temporalis	u	d
1262	FISH20210707_c5_r0_Telmatochromis-'shell'-temporalis_su	1970-01-02 19:00:00	1.4391175993182281	1154.4996399091463	0.01445903274056839	0.9154063486787436	0.036594172067973545	0.1549253706822355	Telmatochromis 'shell' temporalis	u	n
1263	FISH20210707_c5_r0_Telmatochromis-'shell'-temporalis_su	1970-01-02 19:30:00	2.603304306296906	1184.4994183147749	0.0312448063819179	0.815245692759404	0.010998295210560562	0.17652095903399606	Telmatochromis 'shell' temporalis	u	n
1264	FISH20210707_c5_r0_Telmatochromis-'shell'-temporalis_su	1970-01-02 20:00:00	1.5036019962015421	1214.5	0.013738089962331043	0.8950808774651008	0.017010138882338075	0.49064790376661654	Telmatochromis 'shell' temporalis	u	n
1265	FISH20210707_c5_r0_Telmatochromis-'shell'-temporalis_su	1970-01-02 20:30:00	1.0918928306794604	1244.5005816852251	0.01506841726220154	0.9223311727882112	0.02435392602662576	0.840857656302438	Telmatochromis 'shell' temporalis	u	n
1266	FISH20210707_c5_r0_Telmatochromis-'shell'-temporalis_su	1970-01-02 21:00:00	0.8845313797376205	1274.5003600908537	0.00637083818071021	0.9669270400531826	0.024129437047282116	0.8570979772702308	Telmatochromis 'shell' temporalis	u	n
1267	FISH20210707_c5_r0_Telmatochromis-'shell'-temporalis_su	1970-01-02 21:30:00	1.0741893673961886	1304.5000276992964	0.014015843997562462	0.8949088693147194	0.018445318094902137	0.49693689077719644	Telmatochromis 'shell' temporalis	u	n
1268	FISH20210707_c5_r0_Telmatochromis-'shell'-temporalis_su	1970-01-02 22:00:00	0.6046735699349964	1334.4998615035179	0.006537033959337433	0.9685889978394548	0.022631767302949857	0.8455732913638192	Telmatochromis 'shell' temporalis	u	n
1269	FISH20210707_c5_r0_Telmatochromis-'shell'-temporalis_su	1970-01-02 22:30:00	0.5030249859818146	1364.4995291119606	0.0018835521577751926	1.0	0.02399988418722116	0.8698909782041367	Telmatochromis 'shell' temporalis	u	n
1270	FISH20210707_c5_r0_Telmatochromis-'shell'-temporalis_su	1970-01-02 23:00:00	1.923749277203074	1394.499362916182	0.02310121322918398	0.8318098720292505	0.018365449989175126	0.6503258348883539	Telmatochromis 'shell' temporalis	u	n
1271	FISH20210707_c5_r0_Telmatochromis-'shell'-temporalis_su	1970-01-02 23:30:00	3.0975826884858293	1424.499889208952	0.044316419233325945	0.7389208951916685	0.023348276918260927	0.36633625114057256	Telmatochromis 'shell' temporalis	u	n
1272	FISH20210707_c5_r0_Telmatochromis-'shell'-temporalis_su	1970-01-03 00:00:00	3.543003759066084	14.50052628663232	0.0569497534762617	0.668328624452939	0.029146948705364318	0.6972257226290677	Telmatochromis 'shell' temporalis	u	n
1273	FISH20210707_c5_r0_Telmatochromis-'shell'-temporalis_su	1970-01-03 00:30:00	4.229634590207452	44.50024929366794	0.05783613096227356	0.6981330674200875	0.025260736959707264	0.7809596629928744	Telmatochromis 'shell' temporalis	u	n
1274	FISH20210707_c5_r0_Telmatochromis-'shell'-temporalis_su	1970-01-03 01:00:00	11.801207626442707	74.50002769929644	0.24840729045482246	0.3779292005983048	0.07264111855018052	0.6268649866166774	Telmatochromis 'shell' temporalis	u	n
1275	FISH20210707_c5_r0_Telmatochromis-'shell'-temporalis_su	1970-01-03 01:30:00	20.863111720016356	104.49975070633207	0.45969752368289846	0.09334662899562352	0.12324131799952107	0.5809061837352255	Telmatochromis 'shell' temporalis	u	n
1276	FISH20210707_c5_r0_Telmatochromis-'shell'-temporalis_su	1970-01-03 02:00:00	27.265397648608598	134.49952911196056	0.6689934075674477	0.055343194282865216	0.14945301273611597	0.4719349526352385	Telmatochromis 'shell' temporalis	u	n
1277	FISH20210707_c5_r0_Telmatochromis-'shell'-temporalis_su	1970-01-03 02:30:00	28.074763902642147	164.5001107910481	0.6676268557500554	0.038998448925326834	0.1658720638571343	0.4574506779490536	Telmatochromis 'shell' temporalis	u	n
1278	FISH20210707_c5_r0_Telmatochromis-'shell'-temporalis_su	1970-01-03 03:00:00	31.65781622061481	194.50069248241095	0.7349177330895795	0.11179436042324525	0.19179983400593406	0.46832467742842976	Telmatochromis 'shell' temporalis	u	n
1279	FISH20210707_c5_r0_Telmatochromis-'shell'-temporalis_su	1970-01-03 03:30:00	34.90498761756795	224.50047088803944	0.8666555869480915	0.007257215666722066	0.21685004753544704	0.4861025166489222	Telmatochromis 'shell' temporalis	u	n
1280	FISH20210707_c5_r0_Telmatochromis-'shell'-temporalis_su	1970-01-03 04:00:00	34.47045833171219	254.50019389507506	0.8306465015788599	0.031632596532048085	0.2052679933545022	0.5376488380816061	Telmatochromis 'shell' temporalis	u	n
1281	FISH20210707_c5_r0_Telmatochromis-'shell'-temporalis_su	1970-01-03 04:30:00	30.942488219293466	284.4999723007036	0.7687108747437815	0.008420586117112626	0.17363950529128624	0.5890938102542064	Telmatochromis 'shell' temporalis	u	n
1282	FISH20210707_c5_r0_Telmatochromis-'shell'-temporalis_su	1970-01-03 05:00:00	22.33843855128459	314.49969530773916	0.5183646335383081	0.11074178715860618	0.1274868297469646	0.6151056559805546	Telmatochromis 'shell' temporalis	u	n
1283	FISH20210707_c5_r0_Telmatochromis-'shell'-temporalis_su	1970-01-03 05:30:00	26.637182494908902	344.4994737133677	0.6009639355160379	0.19915794138828874	0.16476550078202365	0.7426478904507032	Telmatochromis 'shell' temporalis	u	n
1284	FISH20210707_c5_r0_Telmatochromis-'shell'-temporalis_su	1970-01-03 06:00:00	22.607561860961372	374.50005539552404	0.48997341014846	0.2754819410591624	0.13437920418891192	0.78919283412333	Telmatochromis 'shell' temporalis	u	n
1285	FISH20210707_c5_r0_Telmatochromis-'shell'-temporalis_su	1970-01-03 06:30:00	22.01084426020002	404.50063708381805	0.5231843111184976	0.3331117389618304	0.12534565588223576	0.7757114336384499	Telmatochromis 'shell' temporalis	u	n
1286	FISH20210707_c5_r0_Telmatochromis-'shell'-temporalis_su	1970-01-03 07:00:00	25.526230284741874	434.5004154894466	0.33444130519084814	0.4382582682399867	0.13907188024504516	0.7554103109706864	Telmatochromis 'shell' temporalis	u	d
1287	FISH20210707_c5_r0_Telmatochromis-'shell'-temporalis_su	1970-01-03 07:30:00	6.1682958704004465	464.5001384964822	0.1044263475707717	0.6125422414270677	0.18757126524018214	0.6542709644548725	Telmatochromis 'shell' temporalis	u	d
1288	FISH20210707_c5_r0_Telmatochromis-'shell'-temporalis_su	1970-01-03 08:00:00	7.182967373078226	494.49991690211067	0.14475652318431112	0.353720015511606	0.2606044469667897	0.2889566433225471	Telmatochromis 'shell' temporalis	u	d
1289	FISH20210707_c5_r0_Telmatochromis-'shell'-temporalis_su	1970-01-03 08:30:00	2.079282012717815	524.4996399091463	0.041881336214060164	0.7921998781230957	0.03318173546961634	0.2015093264781977	Telmatochromis 'shell' temporalis	u	d
1290	FISH20210707_c5_r0_Telmatochromis-'shell'-temporalis_su	1970-01-03 09:00:00	3.571512734074645	554.4994183147749	0.05960888593429727	0.6792421472494599	0.07863314932325796	0.4357687561265124	Telmatochromis 'shell' temporalis	u	d
1291	FISH20210707_c5_r0_Telmatochromis-'shell'-temporalis_su	1970-01-03 09:30:00	2.2710847909999283	584.5	0.010746731664081542	0.9109239973410148	0.02755246582837193	0.8276606179698703	Telmatochromis 'shell' temporalis	u	d
1292	FISH20210707_c5_r0_Telmatochromis-'shell'-temporalis_su	1970-01-03 10:00:00	1.4723320345808717	614.5005816852251	0.021550052628663233	0.7960777796243975	0.018410201462223937	0.3167720813984294	Telmatochromis 'shell' temporalis	u	d
1293	FISH20210707_c5_r0_Telmatochromis-'shell'-temporalis_su	1970-01-03 10:30:00	0.5257030247255138	644.5003600908537	0.007368012852473547	0.9295329898620575	0.013607915966801703	0.19681805496727492	Telmatochromis 'shell' temporalis	u	d
1294	FISH20210707_c5_r0_Telmatochromis-'shell'-temporalis_su	1970-01-03 11:00:00	0.28094953608776296	674.5000830978893	0.0041548944656805715	0.9503074621904604	0.016458425751679814	0.17007821982636373	Telmatochromis 'shell' temporalis	u	d
1295	FISH20210707_c5_r0_Telmatochromis-'shell'-temporalis_su	1970-01-03 11:30:00	0.7119444477861022	704.4998615035178	0.002437538086532602	0.9680904105035733	0.01742001100520764	0.33187540704342744	Telmatochromis 'shell' temporalis	u	d
1296	FISH20210707_c5_r0_Telmatochromis-'shell'-temporalis_su	1970-01-03 12:00:00	1.3578562835780035	734.4995845105534	0.005927649437704283	0.935848429449892	0.01923848230929733	0.4415250433462106	Telmatochromis 'shell' temporalis	u	d
1297	FISH20210707_c5_r0_Telmatochromis-'shell'-temporalis_su	1970-01-03 12:30:00	0.45104131938522485	764.4993629161819	0.007091019888094842	0.9325799124702232	0.01846440243014763	0.16937126882047632	Telmatochromis 'shell' temporalis	u	d
1298	FISH20210707_c5_r0_Telmatochromis-'shell'-temporalis_su	1970-01-03 13:00:00	1.806925607881773	794.499944604476	0.002658985153999557	0.9620540660314647	0.020106032363661527	0.5805690993549772	Telmatochromis 'shell' temporalis	u	d
1299	FISH20210707_c5_r0_Telmatochromis-'shell'-temporalis_su	1970-01-03 13:30:00	0.08753294385128077	824.5005262866323	0.0	1.0	0.014337177207279173	0.1616724452267781	Telmatochromis 'shell' temporalis	u	d
1300	FISH20210707_c5_r0_Telmatochromis-'shell'-temporalis_su	1970-01-03 14:00:00	0.827306332999374	854.5003046922608	0.01102431998227245	0.9114730485845659	0.028445150065314593	0.20937629421483173	Telmatochromis 'shell' temporalis	u	d
1301	FISH20210707_c5_r0_Telmatochromis-'shell'-temporalis_su	1970-01-03 14:30:00	1.4589264468105816	884.5000276992964	0.006426236773585951	0.9336878843277381	0.022221063279777603	0.5880603209533365	Telmatochromis 'shell' temporalis	u	d
1302	FISH20210707_c5_r0_Telmatochromis-'shell'-temporalis_su	1970-01-03 15:00:00	0.08596961647217165	914.4997507063321	5.5398592875740954e-05	1.0	0.014119829780397277	0.16204896371340188	Telmatochromis 'shell' temporalis	u	d
1303	FISH20210707_c5_r0_Telmatochromis-'shell'-temporalis_su	1970-01-03 15:30:00	0.12801311541344146	944.4995291119606	0.0	1.0	0.012566154407355694	0.17476552429016565	Telmatochromis 'shell' temporalis	u	d
1304	FISH20210707_c5_r0_Telmatochromis-'shell'-temporalis_su	1970-01-03 16:00:00	0.2996692153887731	973.5357015985791	0.0038484310242747188	0.9663114268798105	0.01518816149935441	0.17818227014291474	Telmatochromis 'shell' temporalis	u	d
1305	FISH20210707_c5_r0_Telmatochromis-'shell'-temporalis_su	1970-01-03 16:30:00	1.4421813287061245	1004.598750627475	0.004071615817948575	0.9673155223381115	0.019241307917857543	0.5391868400326452	Telmatochromis 'shell' temporalis	u	d
1306	FISH20210707_c5_r0_Telmatochromis-'shell'-temporalis_su	1970-01-03 17:00:00	0.05952339156078406	1034.4998615035179	0.0004985873358816686	1.0	0.01567222144790112	0.15933845996460932	Telmatochromis 'shell' temporalis	u	d
1307	FISH20210707_c5_r0_Telmatochromis-'shell'-temporalis_su	1970-01-03 17:30:00	6.403396441108357	1064.4995845105534	0.09800011079718575	0.6039554595313279	0.3555186321016234	0.2392132081069132	Telmatochromis 'shell' temporalis	u	d
1308	FISH20210707_c5_r0_Telmatochromis-'shell'-temporalis_su	1970-01-03 18:00:00	1.4627324501623509	1094.499362916182	0.013184865104426348	0.8685391391058667	0.13673318733727938	0.16741567522767634	Telmatochromis 'shell' temporalis	u	d
1309	FISH20210707_c5_r0_Telmatochromis-'shell'-temporalis_su	1970-01-03 18:30:00	0.09240706145615951	1124.499944604476	0.0	1.0	0.019004279498418045	0.13034682075279155	Telmatochromis 'shell' temporalis	u	d
1310	FISH20210707_c5_r0_Telmatochromis-'shell'-temporalis_su	1970-01-03 19:00:00	1.3507267450223106	1154.5005262866323	0.02271342307905379	0.8221705168688715	0.016723999527707287	0.16337979035583822	Telmatochromis 'shell' temporalis	u	n
1311	FISH20210707_c5_r0_Telmatochromis-'shell'-temporalis_su	1970-01-03 19:30:00	1.4705310530172493	1184.500249293668	0.018835521577751924	0.824220264805274	0.021497607666880008	0.7564310703760062	Telmatochromis 'shell' temporalis	u	n
1312	FISH20210707_c5_r0_Telmatochromis-'shell'-temporalis_su	1970-01-03 20:00:00	1.5791726505006756	1214.5000276992964	0.016619577862722286	0.8859896958617252	0.0541205901767671	0.7777308801327448	Telmatochromis 'shell' temporalis	u	n
1313	FISH20210707_c5_r0_Telmatochromis-'shell'-temporalis_su	1970-01-03 20:30:00	1.185467886983408	1244.499750706332	0.006315439587834469	0.9359038280427677	0.02396986892866192	0.9244502440995179	Telmatochromis 'shell' temporalis	u	n
1314	FISH20210707_c5_r0_Telmatochromis-'shell'-temporalis_su	1970-01-03 21:00:00	0.9650026219606361	1274.4995291119606	0.009085369231621516	0.9226635643454656	0.021439399522478874	0.6788847111204511	Telmatochromis 'shell' temporalis	u	n
1315	FISH20210707_c5_r0_Telmatochromis-'shell'-temporalis_su	1970-01-03 21:30:00	0.7443024441626758	1304.500110791048	0.0	1.0	0.024186521411780702	0.933014390014205	Telmatochromis 'shell' temporalis	u	n
1316	FISH20210707_c5_r0_Telmatochromis-'shell'-temporalis_su	1970-01-03 22:00:00	0.6377514340610573	1334.5006924824108	0.00027699296437870476	1.0	0.0242528051751167	0.935342829633962	Telmatochromis 'shell' temporalis	u	n
1317	FISH20210707_c5_r0_Telmatochromis-'shell'-temporalis_su	1970-01-03 22:30:00	0.9625103932727024	1364.5004708880394	0.0020497479364024154	0.9689767879895851	0.023844843885835392	0.937105266242386	Telmatochromis 'shell' temporalis	u	n
1318	FISH20210707_c5_r0_Telmatochromis-'shell'-temporalis_su	1970-01-03 23:00:00	0.8506312334287668	1394.500193895075	0.0031577197939172347	0.9668716414603069	0.025136727343430854	0.9327761030318935	Telmatochromis 'shell' temporalis	u	n
1319	FISH20210707_c5_r0_Telmatochromis-'shell'-temporalis_su	1970-01-03 23:30:00	1.498325040260262	1424.4999723007036	0.01695196941997673	0.8645504404188133	0.025377063988584646	0.9235695730391548	Telmatochromis 'shell' temporalis	u	n
1320	FISH20210707_c5_r0_Telmatochromis-'shell'-temporalis_su	1970-01-04 00:00:00	6.3054305730223	14.499695307739183	0.11533987036729267	0.6363636363636364	0.0483832147594464	0.8868601072617511	Telmatochromis 'shell' temporalis	u	n
1321	FISH20210707_c5_r0_Telmatochromis-'shell'-temporalis_su	1970-01-04 00:30:00	2.614744769917164	44.49947371336768	0.038557420641515704	0.7918120879729655	0.02874477378392085	0.8539895451936615	Telmatochromis 'shell' temporalis	u	n
1322	FISH20210707_c5_r0_Telmatochromis-'shell'-temporalis_su	1970-01-04 01:00:00	33.315400874354104	74.5	0.7374252160425437	0.06032572568136495	0.18148416494813163	0.5230850077873855	Telmatochromis 'shell' temporalis	u	n
1323	FISH20210707_c5_r0_Telmatochromis-'shell'-temporalis_su	1970-01-04 01:30:00	4.179906034770568	104.50063708381808	0.07362472993185973	0.8179602238103152	0.04001896375238569	0.8893951565602302	Telmatochromis 'shell' temporalis	u	n
1324	FISH20210707_c5_r0_Telmatochromis-'shell'-temporalis_su	1970-01-04 02:00:00	2.6897515078231216	134.5003600908537	0.037781840341255334	0.89308071574982	0.029764929146357744	0.9043143081743621	Telmatochromis 'shell' temporalis	u	n
1325	FISH20210707_c5_r0_Telmatochromis-'shell'-temporalis_su	1970-01-04 02:30:00	12.24315201466931	164.50013849648218	0.22004321090244308	0.7063874577585729	0.08267404325225515	0.8241202367854936	Telmatochromis 'shell' temporalis	u	n
1326	FISH20210707_c5_r0_Telmatochromis-'shell'-temporalis_su	1970-01-04 03:00:00	23.96027024903061	194.49986150351782	0.42252506786327626	0.42047531992687387	0.16416749854605703	0.7624852950798604	Telmatochromis 'shell' temporalis	u	n
1327	FISH20210707_c5_r0_Telmatochromis-'shell'-temporalis_su	1970-01-04 03:30:00	22.224578707397544	224.4996399091463	0.4458478754639632	0.3769874245194172	0.14457501895188274	0.7510345662176178	Telmatochromis 'shell' temporalis	u	n
1328	FISH20210707_c5_r0_Telmatochromis-'shell'-temporalis_su	1970-01-04 04:00:00	6.123809904612744	254.49936291618192	0.10204420807711484	0.7701512381585508	0.05842948663224197	0.8829537928652604	Telmatochromis 'shell' temporalis	u	n
1329	FISH20210707_c5_r0_Telmatochromis-'shell'-temporalis_su	1970-01-04 04:30:00	1.0443552108064935	284.5	0.005539552404165743	0.9448260580545091	0.02478902877599317	0.9125776488978411	Telmatochromis 'shell' temporalis	u	n
1330	FISH20210707_c5_r0_Telmatochromis-'shell'-temporalis_su	1970-01-04 05:00:00	2.2214105845017027	314.5005816852252	0.034347127582959394	0.8128081546728713	0.032498190540762466	0.8902099566599808	Telmatochromis 'shell' temporalis	u	n
1331	FISH20210707_c5_r0_Telmatochromis-'shell'-temporalis_su	1970-01-04 05:30:00	24.610291922515337	344.5003600908537	0.4228574594205307	0.33283474599745166	0.15683204767534945	0.7645398515740194	Telmatochromis 'shell' temporalis	u	n
1332	FISH20210707_c5_r0_Telmatochromis-'shell'-temporalis_su	1970-01-04 06:00:00	50.23429957200904	374.50008309788933	0.9008919173452994	0.0	0.30634352069512144	0.5731548436753194	Telmatochromis 'shell' temporalis	u	n
1333	FISH20210707_c5_r0_Telmatochromis-'shell'-temporalis_su	1970-01-04 06:30:00	13.178282362142143	404.4998615035178	0.23610880283640795	0.5505512159991136	0.0943370679477141	0.8542358836021192	Telmatochromis 'shell' temporalis	u	n
1334	FISH20210707_c5_r0_Telmatochromis-'shell'-temporalis_su	1970-01-04 07:00:00	11.47957855068175	434.4995845105534	0.23300648163536647	0.16608498144147138	0.07034648161961897	0.40922776560460417	Telmatochromis 'shell' temporalis	u	d
1335	FISH20210707_c5_r0_Telmatochromis-'shell'-temporalis_su	1970-01-04 07:30:00	15.13625060067504	464.49936291618195	0.3141100216054512	0.07722563846878289	0.1725960798369848	0.36579320699805457	Telmatochromis 'shell' temporalis	u	d
1336	FISH20210707_c5_r0_Telmatochromis-'shell'-temporalis_su	1970-01-04 08:00:00	13.025608600837137	494.49994460447596	0.23720363394637714	0.1002105029913583	0.4374637119697828	0.46273018192574505	Telmatochromis 'shell' temporalis	u	d
1337	FISH20210707_c5_r0_Telmatochromis-'shell'-temporalis_su	1970-01-04 08:30:00	9.476447559395137	524.5005262866323	0.17118165198603955	0.1398814470112459	0.274581216534371	0.650671349801306	Telmatochromis 'shell' temporalis	u	d
1338	FISH20210707_c5_r0_Telmatochromis-'shell'-temporalis_su	1970-01-04 09:00:00	9.352127525007957	554.5003046922608	0.15794138828873747	0.12813694532158884	0.3586223227225281	0.7469484441461518	Telmatochromis 'shell' temporalis	u	d
1339	FISH20210707_c5_r0_Telmatochromis-'shell'-temporalis_su	1970-01-04 09:30:00	10.610896988889492	584.5000276992964	0.18996177497091574	0.07002382139493657	0.3466083562257828	0.5039917541247927	Telmatochromis 'shell' temporalis	u	d
1340	FISH20210707_c5_r0_Telmatochromis-'shell'-temporalis_su	1970-01-04 10:00:00	9.03047104291023	614.4998061049249	0.13195944823001496	0.26330951193839675	0.47811136039277546	0.3698590381301347	Telmatochromis 'shell' temporalis	u	d
1341	FISH20210707_c5_r0_Telmatochromis-'shell'-temporalis_su	1970-01-04 10:30:00	8.698220549706805	644.4995291119606	0.13339981164478423	0.28358539693091794	0.4542047784131869	0.46437605005630983	Telmatochromis 'shell' temporalis	u	d
1342	FISH20210707_c5_r0_Telmatochromis-'shell'-temporalis_su	1970-01-04 11:00:00	9.143221043293325	674.499307517589	0.13766550329621627	0.17710930142374384	0.3913645480270666	0.39410854497744696	Telmatochromis 'shell' temporalis	u	d
1343	FISH20210707_c5_r0_Telmatochromis-'shell'-temporalis_su	1970-01-04 11:30:00	6.672554238266803	704.4998892089519	0.09289829381785952	0.5216042543762464	0.15435866658228037	0.23773910393808625	Telmatochromis 'shell' temporalis	u	d
1344	FISH20210707_c5_r0_Telmatochromis-'shell'-temporalis_su	1970-01-04 12:00:00	1.1219351498908714	734.5004708880394	0.008254390338485403	0.9238823333887319	0.07913630228071779	0.28573988464547234	Telmatochromis 'shell' temporalis	u	d
1345	FISH20210707_c5_r0_Telmatochromis-'shell'-temporalis_su	1970-01-04 12:30:00	8.162034883268893	764.5002492936679	0.1274167636142042	0.2286299927981829	0.3464970907814477	0.7261525837533895	Telmatochromis 'shell' temporalis	u	d
1346	FISH20210707_c5_r0_Telmatochromis-'shell'-temporalis_su	1970-01-04 13:00:00	8.356737625108272	794.4999723007036	0.13655753143870145	0.18658246080549554	0.35199080858820875	0.7911856230534028	Telmatochromis 'shell' temporalis	u	d
1347	FISH20210707_c5_r0_Telmatochromis-'shell'-temporalis_su	1970-01-04 13:30:00	3.1329482087392377	824.4996953077392	0.050745111074178714	0.7257215666722066	0.10487238188526647	0.2286311448484931	Telmatochromis 'shell' temporalis	u	d
1348	FISH20210707_c5_r0_Telmatochromis-'shell'-temporalis_su	1970-01-04 14:00:00	4.89298746736747	854.4994737133677	0.0627666057282145	0.686056174173176	0.03062584056918482	0.31376265339437276	Telmatochromis 'shell' temporalis	u	d
1349	FISH20210707_c5_r0_Telmatochromis-'shell'-temporalis_su	1970-01-04 14:30:00	2.089866229511572	884.500055395524	0.011910037668956349	0.9206736095723466	0.009841133705056376	0.4103757519466928	Telmatochromis 'shell' temporalis	u	d
1350	FISH20210707_c5_r0_Telmatochromis-'shell'-temporalis_su	1970-01-04 15:00:00	3.54119579585274	914.5006370838181	0.038391224862888484	0.7176333721123483	0.05794718028727461	0.427240159311663	Telmatochromis 'shell' temporalis	u	d
1351	FISH20210707_c5_r0_Telmatochromis-'shell'-temporalis_su	1970-01-04 15:30:00	1.653353978298807	944.5004154894466	0.002714531050911307	0.9704725499972301	0.005644028813319246	0.2804838270670429	Telmatochromis 'shell' temporalis	u	d
1352	FISH20210707_c5_r0_Telmatochromis-'shell'-temporalis_su	1970-01-04 16:00:00	3.2501173668819807	974.5001384964822	0.006260040994958728	0.9665392499030525	0.003239196788120174	0.2828748824282938	Telmatochromis 'shell' temporalis	u	d
1353	FISH20210707_c5_r0_Telmatochromis-'shell'-temporalis_su	1970-01-04 16:30:00	2.7531373583541114	1004.4998615035178	0.0030469226081657527	1.0	0.002258086987893904	0.29586399915935085	Telmatochromis 'shell' temporalis	u	d
1354	FISH20210707_c5_r0_Telmatochromis-'shell'-temporalis_su	1970-01-04 17:00:00	1.5103859439886416	1034.4996399091463	0.0018835521577751926	1.0	0.004708749619073183	0.2948916100484344	Telmatochromis 'shell' temporalis	u	d
1355	FISH20210707_c5_r0_Telmatochromis-'shell'-temporalis_su	1970-01-04 17:30:00	0.9208196999469108	1064.499362916182	0.011079718575148192	0.9134119993352169	0.014286556196649182	0.3698827889495261	Telmatochromis 'shell' temporalis	u	d
1356	FISH20210707_c5_r0_Telmatochromis-'shell'-temporalis_su	1970-01-04 18:00:00	0.5843140851858232	1094.5	0.0022712164857079547	1.0	0.004246654009497569	0.277163948233653	Telmatochromis 'shell' temporalis	u	d
1357	FISH20210707_c5_r0_Telmatochromis-'shell'-temporalis_su	1970-01-04 18:30:00	1.1077230251191017	1124.5005262866323	0.00011079718575148191	1.0	0.003374487499980898	0.2648981324849948	Telmatochromis 'shell' temporalis	u	d
1358	FISH20210707_c5_r0_Telmatochromis-'shell'-temporalis_su	1970-01-04 19:00:00	3.0545082326695265	1154.500304692261	0.06304359869259321	0.5528779568998947	0.01023054724819929	0.25359133750335044	Telmatochromis 'shell' temporalis	u	n
1359	FISH20210707_c5_r0_Telmatochromis-'shell'-temporalis_su	1970-01-04 19:30:00	0.9894029372726927	1184.5000276992964	0.01844773142762174	0.8307572987646114	0.01801203721070064	0.3729241721491882	Telmatochromis 'shell' temporalis	u	n
1360	FISH20210707_c5_r0_Telmatochromis-'shell'-temporalis_su	1970-01-04 20:00:00	0.3720728311307547	1214.499806104925	0.0	0.9990028253282367	0.02292176213054639	0.9401255414261098	Telmatochromis 'shell' temporalis	u	n
1361	FISH20210707_c5_r0_Telmatochromis-'shell'-temporalis_su	1970-01-04 20:30:00	0.49003281950073563	1244.4995291119606	0.0	1.0	0.02304276097283924	0.9382438259657206	Telmatochromis 'shell' temporalis	u	n
1362	FISH20210707_c5_r0_Telmatochromis-'shell'-temporalis_su	1970-01-04 21:00:00	0.4285454394100509	1274.500110791048	0.00022158209616662973	1.0	0.022659382152586036	0.9329806070511936	Telmatochromis 'shell' temporalis	u	n
1363	FISH20210707_c5_r0_Telmatochromis-'shell'-temporalis_su	1970-01-04 21:30:00	0.3282505586191319	1304.5006924824108	0.0	1.0	0.02276789663399014	0.9362576322255923	Telmatochromis 'shell' temporalis	u	n
1364	FISH20210707_c5_r0_Telmatochromis-'shell'-temporalis_su	1970-01-04 22:00:00	0.22212400485725808	1334.5004708880394	0.0	1.0	0.02439994341246556	0.9307882405933724	Telmatochromis 'shell' temporalis	u	n
1365	FISH20210707_c5_r0_Telmatochromis-'shell'-temporalis_su	1970-01-04 22:30:00	1.156724652342705	1364.500193895075	0.00027699296437870476	1.0	0.02320419409852086	0.9257792593479174	Telmatochromis 'shell' temporalis	u	n
1366	FISH20210707_c5_r0_Telmatochromis-'shell'-temporalis_su	1970-01-04 23:00:00	0.10806747421730005	1394.4999723007036	0.0018281535648994515	1.0	0.026687106697713556	0.9354767243979755	Telmatochromis 'shell' temporalis	u	n
1367	FISH20210707_c5_r0_Telmatochromis-'shell'-temporalis_su	1970-01-04 23:30:00	0.16516534818090745	1424.499695307739	0.0016065591933964877	1.0	0.02686387829751944	0.9358980215450838	Telmatochromis 'shell' temporalis	u	n
1368	FISH20210707_c5_r0_Telmatochromis-'shell'-temporalis_su	1970-01-05 00:00:00	0.38426837582056284	14.49947371336768	0.001274167636142042	1.0	0.02458091393957736	0.9188513694745986	Telmatochromis 'shell' temporalis	u	n
1369	FISH20210707_c5_r0_Telmatochromis-'shell'-temporalis_su	1970-01-05 00:30:00	0.5380614130803938	44.50005539552404	0.003323731442499446	0.9747396410370042	0.02269257112165371	0.9021445079896395	Telmatochromis 'shell' temporalis	u	n
1370	FISH20210707_c5_r0_Telmatochromis-'shell'-temporalis_su	1970-01-05 01:00:00	0.47141473222343405	74.50063708381808	0.002659132458035566	0.9677580189463187	0.023529865300894563	0.897941838418098	Telmatochromis 'shell' temporalis	u	n
1371	FISH20210707_c5_r0_Telmatochromis-'shell'-temporalis_su	1970-01-05 01:30:00	0.46461251341799414	104.50041548944657	0.005816852251952801	0.9647664949310287	0.02282229507975683	0.9301757145175559	Telmatochromis 'shell' temporalis	u	n
1372	FISH20210707_c5_r0_Telmatochromis-'shell'-temporalis_su	1970-01-05 02:00:00	0.5418124943418313	134.50013849648218	0.0014403634147692648	1.0	0.021629333175491424	0.9011011876571436	Telmatochromis 'shell' temporalis	u	n
1373	FISH20210707_c5_r0_Telmatochromis-'shell'-temporalis_su	1970-01-05 02:30:00	0.37963844338874225	164.4999169021107	0.0006647831145088915	1.0	0.020136415973263842	0.9044262073212395	Telmatochromis 'shell' temporalis	u	n
1374	FISH20210707_c5_r0_Telmatochromis-'shell'-temporalis_su	1970-01-05 03:00:00	0.6242018191107309	194.4996399091463	0.008752977674367071	0.931361143426957	0.022472773027428145	0.8695639516700049	Telmatochromis 'shell' temporalis	u	n
1375	FISH20210707_c5_r0_Telmatochromis-'shell'-temporalis_su	1970-01-05 03:30:00	0.018172767670790742	224.4994183147748	0.0	1.0	0.0227211685132927	0.9001290952331963	Telmatochromis 'shell' temporalis	u	n
1376	FISH20210707_c5_r0_Telmatochromis-'shell'-temporalis_su	1970-01-05 04:00:00	0.03604684578782658	254.5	0.0	1.0	0.021172579892735695	0.9091900831918802	Telmatochromis 'shell' temporalis	u	n
1377	FISH20210707_c5_r0_Telmatochromis-'shell'-temporalis_su	1970-01-05 04:30:00	0.5880280026345147	284.5005816852252	0.012520081989917456	0.9301977729765664	0.023925636996414625	0.8741827309477476	Telmatochromis 'shell' temporalis	u	n
1378	FISH20210707_c5_r0_Telmatochromis-'shell'-temporalis_su	1970-01-05 05:00:00	1.1650882832209595	314.5003600908537	0.022990416043432497	0.827211788820564	0.021613771322111088	0.7810575000914657	Telmatochromis 'shell' temporalis	u	n
1379	FISH20210707_c5_r0_Telmatochromis-'shell'-temporalis_su	1970-01-05 05:30:00	1.3772990871228061	344.50008309788933	0.022824220264805274	0.7949698077668828	0.02160743231555986	0.8177647225825346	Telmatochromis 'shell' temporalis	u	n
1380	FISH20210707_c5_r0_Telmatochromis-'shell'-temporalis_su	1970-01-05 06:00:00	2.463788849413761	374.4998615035178	0.05024652373829705	0.7731981607667165	0.028208149442780706	0.6979989319936698	Telmatochromis 'shell' temporalis	u	n
1381	FISH20210707_c5_r0_Telmatochromis-'shell'-temporalis_su	1970-01-05 06:30:00	0.795512409710292	404.4995845105534	0.014846822890698576	0.8298155226857238	0.02307612677357904	0.826253911749986	Telmatochromis 'shell' temporalis	u	n
1382	FISH20210707_c5_r0_Telmatochromis-'shell'-temporalis_su	1970-01-05 07:00:00	11.38956155956521	434.49936291618195	0.19483685114398094	0.343249681458091	0.06002237487820814	0.44929222771449745	Telmatochromis 'shell' temporalis	u	d
1383	FISH20210707_c5_r0_Telmatochromis-'shell'-temporalis_su	1970-01-05 07:30:00	3.0231265943578793	464.49994460447596	0.04115887436295147	0.7971969864834921	0.03013091496692204	0.3015735334010127	Telmatochromis 'shell' temporalis	u	d
1384	FISH20210707_c5_r0_Telmatochromis-'shell'-temporalis_su	1970-01-05 08:00:00	4.142201401293693	494.5005262866323	0.037726441748379594	0.7646113788709766	0.0970230352247882	0.4328639179147336	Telmatochromis 'shell' temporalis	u	d
1385	FISH20210707_c5_r0_Telmatochromis-'shell'-temporalis_su	1970-01-05 08:30:00	5.1533241006837605	524.5003046922608	0.0854800288072683	0.48097058334718296	0.15150074355864687	0.48656303623559694	Telmatochromis 'shell' temporalis	u	d
1386	FISH20210707_c5_r0_Telmatochromis-'shell'-temporalis_su	1970-01-05 09:00:00	2.586229555452632	554.5000276992964	0.04088416154229683	0.8307019001717356	0.045937392097914656	0.3162202803358597	Telmatochromis 'shell' temporalis	u	d
1387	FISH20210707_c5_r0_Telmatochromis-'shell'-temporalis_su	1970-01-05 09:30:00	2.737707369611066	584.4998061049249	0.02886266688826104	0.8692593208132513	0.03470822699360682	0.28813368842232295	Telmatochromis 'shell' temporalis	u	d
1388	FISH20210707_c5_r0_Telmatochromis-'shell'-temporalis_su	1970-01-05 10:00:00	2.279462778855616	614.4995291119606	0.03312835853969309	0.8175724336601851	0.32500911775358354	0.23773004492429997	Telmatochromis 'shell' temporalis	u	d
1389	FISH20210707_c5_r0_Telmatochromis-'shell'-temporalis_su	1970-01-05 10:30:00	3.0956702566636864	644.499307517589	0.05922109578416708	0.7952468007312614	0.05319852457211146	0.3130903918225657	Telmatochromis 'shell' temporalis	u	d
1390	FISH20210707_c5_r0_Telmatochromis-'shell'-temporalis_su	1970-01-05 11:00:00	1.259314789374455	674.4998892089519	0.00670285840904055	0.9664303124307556	0.006121817747896643	0.3186914988940472	Telmatochromis 'shell' temporalis	u	d
1391	FISH20210707_c5_r0_Telmatochromis-'shell'-temporalis_su	1970-01-05 11:30:00	1.3151162668682843	704.5004708880394	0.005429062101822614	0.9638801174450169	0.004452310708447818	0.24800632685992935	Telmatochromis 'shell' temporalis	u	d
1392	FISH20210707_c5_r0_Telmatochromis-'shell'-temporalis_su	1970-01-05 12:00:00	1.2360086071163265	734.5002492936679	0.001274167636142042	1.0	0.004028212507849872	0.2753119226287244	Telmatochromis 'shell' temporalis	u	d
1393	FISH20210707_c5_r0_Telmatochromis-'shell'-temporalis_su	1970-01-05 12:30:00	1.500817046142785	764.4999723007036	0.0077558030026037336	0.9479253226968035	0.008517371565134196	0.31219401168263744	Telmatochromis 'shell' temporalis	u	d
1394	FISH20210707_c5_r0_Telmatochromis-'shell'-temporalis_su	1970-01-05 13:00:00	1.0974434315106019	794.4997507063321	0.008198991745609662	0.9388953520580577	0.013972656147851684	0.3023067152612077	Telmatochromis 'shell' temporalis	u	d
1395	FISH20210707_c5_r0_Telmatochromis-'shell'-temporalis_su	1970-01-05 13:30:00	2.2237041393919594	824.4994737133677	0.011245914353775414	0.9239377319816077	0.007667986507526649	0.2899163641533566	Telmatochromis 'shell' temporalis	u	d
1396	FISH20210707_c5_r0_Telmatochromis-'shell'-temporalis_su	1970-01-05 14:00:00	1.426076939157618	854.500055395524	0.0018280522933746953	0.9690339020607135	0.002441689187455446	0.3086420723896777	Telmatochromis 'shell' temporalis	u	d
1397	FISH20210707_c5_r0_Telmatochromis-'shell'-temporalis_su	1970-01-05 14:30:00	1.502257715551418	884.5006370838181	0.006980222702343361	0.9547947482133954	0.00461884967659458	0.32193867809296145	Telmatochromis 'shell' temporalis	u	d
1398	FISH20210707_c5_r0_Telmatochromis-'shell'-temporalis_su	1970-01-05 15:00:00	1.8363114142485197	914.5004154894466	0.023987590715195833	0.8710320757852751	0.10925735397058428	0.21654637104700633	Telmatochromis 'shell' temporalis	u	d
1399	FISH20210707_c5_r0_Telmatochromis-'shell'-temporalis_su	1970-01-05 15:30:00	0.1322085397213574	944.5001384964822	0.001329566229017783	1.0	0.013797602685646596	0.2303708236789198	Telmatochromis 'shell' temporalis	u	d
1400	FISH20210707_c5_r0_Telmatochromis-'shell'-temporalis_su	1970-01-05 16:00:00	0.15070094774476697	974.4999169021107	0.0005539859287574095	1.0	0.006166677436614347	0.24028773396504025	Telmatochromis 'shell' temporalis	u	d
1401	FISH20210707_c5_r0_Telmatochromis-'shell'-temporalis_su	1970-01-05 16:30:00	1.2502827063047581	1004.4996399091463	0.018226137056118776	0.8823333887319262	0.029967445649876228	0.288582437110694	Telmatochromis 'shell' temporalis	u	d
1402	FISH20210707_c5_r0_Telmatochromis-'shell'-temporalis_su	1970-01-05 17:00:00	0.31949204295706685	1034.499362916182	0.0024929366794083432	0.9678688161320702	0.028947985336409337	0.36039950605357174	Telmatochromis 'shell' temporalis	u	d
1403	FISH20210707_c5_r0_Telmatochromis-'shell'-temporalis_su	1970-01-05 17:30:00	1.4345170864782615	1064.5	0.0035453135386660757	1.0	0.018254354119197673	0.5683750912447528	Telmatochromis 'shell' temporalis	u	d
1404	FISH20210707_c5_r0_Telmatochromis-'shell'-temporalis_su	1970-01-05 18:00:00	1.7972111394471615	1094.5005262866323	0.005318264916071132	0.967702620353443	0.014245850826895442	0.4976251382211923	Telmatochromis 'shell' temporalis	u	d
1405	FISH20210707_c5_r0_Telmatochromis-'shell'-temporalis_su	1970-01-05 18:30:00	0.7966349732562653	1124.5003600908537	0.00465348180156224	0.9361254224142707	0.0068954764115902005	0.35831646035083775	Telmatochromis 'shell' temporalis	u	d
1406	FISH20210707_c5_r0_Telmatochromis-'shell'-temporalis_su	1970-01-05 19:00:00	2.08826025819269	1154.5000276992964	0.03933300094177608	0.7596809041050357	0.01363236772083124	0.26167038022927586	Telmatochromis 'shell' temporalis	u	n
1407	FISH20210707_c5_r0_Telmatochromis-'shell'-temporalis_su	1970-01-05 19:30:00	0.13853238938026405	1184.499806104925	0.0006093845216331506	0.9884216940889702	0.022008762648431615	0.8891080097718379	Telmatochromis 'shell' temporalis	u	n
1408	FISH20210707_c5_r0_Telmatochromis-'shell'-temporalis_su	1970-01-05 20:00:00	0.38977096690257834	1214.4995291119606	0.0	1.0	0.022664227776871958	0.6951712256355885	Telmatochromis 'shell' temporalis	u	n
1409	FISH20210707_c5_r0_Telmatochromis-'shell'-temporalis_su	1970-01-05 20:30:00	0.006358849070005996	1244.4993075175892	0.0	1.0	0.020663095822627937	0.9155266604212344	Telmatochromis 'shell' temporalis	u	n
1410	FISH20210707_c5_r0_Telmatochromis-'shell'-temporalis_su	1970-01-05 21:00:00	0.004118548604468312	1274.499889208952	0.0	1.0	0.02238321184182416	0.9092554287856427	Telmatochromis 'shell' temporalis	u	n
1411	FISH20210707_c5_r0_Telmatochromis-'shell'-temporalis_su	1970-01-05 21:30:00	0.022679699445476115	1304.5004708880394	0.0	1.0	0.024200900511691784	0.8876391814512689	Telmatochromis 'shell' temporalis	u	n
1412	FISH20210707_c5_r0_Telmatochromis-'shell'-temporalis_su	1970-01-05 22:00:00	0.04359717550150255	1334.500249293668	0.0	1.0	0.022792726675164948	0.9211813437912716	Telmatochromis 'shell' temporalis	u	n
1413	FISH20210707_c5_r0_Telmatochromis-'shell'-temporalis_su	1970-01-05 22:30:00	0.0022132084702715903	1364.4999723007036	0.0	1.0	0.02257653192734442	0.9071123246388098	Telmatochromis 'shell' temporalis	u	n
1414	FISH20210707_c5_r0_Telmatochromis-'shell'-temporalis_su	1970-01-05 23:00:00	0.07126400502612767	1394.499695307739	0.00033239155725444574	1.0	0.021958437905983074	0.9021645931488889	Telmatochromis 'shell' temporalis	u	n
1415	FISH20210707_c5_r0_Telmatochromis-'shell'-temporalis_su	1970-01-05 23:30:00	0.05754073169508035	1424.4994737133677	0.0003877901501301867	1.0	0.02258789578683238	0.9104655588622887	Telmatochromis 'shell' temporalis	u	n
1416	FISH20210707_c5_r0_Telmatochromis-'shell'-temporalis_su	1970-01-06 00:00:00	0.039373419051390905	14.500055395524042	0.0	1.0	0.023062833063518074	0.9206946236534008	Telmatochromis 'shell' temporalis	u	n
1417	FISH20210707_c5_r0_Telmatochromis-'shell'-temporalis_su	1970-01-06 00:30:00	0.11095142027182785	44.50063708381807	0.0	1.0	0.02135497843185688	0.928760969735456	Telmatochromis 'shell' temporalis	u	n
1418	FISH20210707_c5_r0_Telmatochromis-'shell'-temporalis_su	1970-01-06 01:00:00	0.049359311971440736	74.50041548944657	0.0	1.0	0.022599734565283	0.9301393207721376	Telmatochromis 'shell' temporalis	u	n
1419	FISH20210707_c5_r0_Telmatochromis-'shell'-temporalis_su	1970-01-06 01:30:00	0.19651607379014333	104.5001384964822	0.0030469226081657527	0.9669824386460584	0.024048356473917256	0.9161903421289528	Telmatochromis 'shell' temporalis	u	n
1420	FISH20210707_c5_r0_Telmatochromis-'shell'-temporalis_su	1970-01-06 02:00:00	0.495177983827895	134.49986150351782	0.00116337045039056	1.0	0.024294378530755476	0.9274451938399962	Telmatochromis 'shell' temporalis	u	n
1421	FISH20210707_c5_r0_Telmatochromis-'shell'-temporalis_su	1970-01-06 02:30:00	0.08298637165429235	164.4996399091463	0.0009417760788875963	1.0	0.02429134207288818	0.9273939420415155	Telmatochromis 'shell' temporalis	u	n
1422	FISH20210707_c5_r0_Telmatochromis-'shell'-temporalis_su	1970-01-06 03:00:00	0.3491342502155378	194.49936291618192	0.007478810038225029	0.9504736579690876	0.02303425023609018	0.9219585668663799	Telmatochromis 'shell' temporalis	u	n
1423	FISH20210707_c5_r0_Telmatochromis-'shell'-temporalis_su	1970-01-06 03:30:00	0.059560106965998505	224.5	0.0	1.0	0.02315694985472368	0.927541586731382	Telmatochromis 'shell' temporalis	u	n
1424	FISH20210707_c5_r0_Telmatochromis-'shell'-temporalis_su	1970-01-06 04:00:00	0.6951845846686687	254.50052628663232	0.00930696360312448	0.901002714531051	0.022757115207249493	0.8710790394711244	Telmatochromis 'shell' temporalis	u	n
1425	FISH20210707_c5_r0_Telmatochromis-'shell'-temporalis_su	1970-01-06 04:30:00	0.6346611128593835	284.5003600908537	0.0018835521577751926	0.9682012076893247	0.024447770529479478	0.9125696147182666	Telmatochromis 'shell' temporalis	u	n
1426	FISH20210707_c5_r0_Telmatochromis-'shell'-temporalis_su	1970-01-06 05:00:00	0.004454392431794411	314.5000276992964	0.0	1.0	0.024156642382685736	0.9290855852243529	Telmatochromis 'shell' temporalis	u	n
1427	FISH20210707_c5_r0_Telmatochromis-'shell'-temporalis_su	1970-01-06 05:30:00	0.012746757585138043	344.4998615035178	0.0	1.0	0.022636912837905365	0.9294058741390098	Telmatochromis 'shell' temporalis	u	n
1428	FISH20210707_c5_r0_Telmatochromis-'shell'-temporalis_su	1970-01-06 06:00:00	0.0006751607121180212	374.49952911196056	0.0	1.0	0.02225836897326923	0.9198463446847487	Telmatochromis 'shell' temporalis	u	n
1429	FISH20210707_c5_r0_Telmatochromis-'shell'-temporalis_su	1970-01-06 06:30:00	0.0052579969663354474	404.49936291618195	0.0	1.0	0.023405888280595654	0.9371820299924958	Telmatochromis 'shell' temporalis	u	n
1430	FISH20210707_c5_r0_Telmatochromis-'shell'-temporalis_su	1970-01-06 07:00:00	7.801094586034751	434.4998892089519	0.1444715267006426	0.5633724795036561	0.03417438079494206	0.4315721955475174	Telmatochromis 'shell' temporalis	u	d
1431	FISH20210707_c5_r0_Telmatochromis-'shell'-temporalis_su	1970-01-06 07:30:00	3.8722719098275693	464.5005262866323	0.004099495872804831	0.9654866766384134	0.0019745136142030593	0.3035429349409677	Telmatochromis 'shell' temporalis	u	d
1432	FISH20210707_c5_r0_Telmatochromis-'shell'-temporalis_su	1970-01-06 08:00:00	0.6955796677562951	494.50024929366793	0.010747327017893745	0.9273724447399037	0.005938923663692763	0.2743271622318983	Telmatochromis 'shell' temporalis	u	d
1433	FISH20210707_c5_r0_Telmatochromis-'shell'-temporalis_su	1970-01-06 08:30:00	0.8688028828657145	524.5000276992964	0.010802725610769486	0.9173452994293945	0.011786603490077326	0.2312109393403118	Telmatochromis 'shell' temporalis	u	d
1434	FISH20210707_c5_r0_Telmatochromis-'shell'-temporalis_su	1970-01-06 09:00:00	0.4541587371427037	554.4997507063321	0.003988698687053349	0.9664284527173009	0.005189394129509794	0.24244338631070417	Telmatochromis 'shell' temporalis	u	d
1435	FISH20210707_c5_r0_Telmatochromis-'shell'-temporalis_su	1970-01-06 09:30:00	1.0772505938600887	584.4994737133677	0.012686277768544679	0.9207246135948147	0.07221090184027922	0.15151873488574943	Telmatochromis 'shell' temporalis	u	d
1436	FISH20210707_c5_r0_Telmatochromis-'shell'-temporalis_su	1970-01-06 10:00:00	0.3004864346472565	614.5001107910481	0.00033237314424994463	1.0	0.005509585514698859	0.2643242006516263	Telmatochromis 'shell' temporalis	u	d
1437	FISH20210707_c5_r0_Telmatochromis-'shell'-temporalis_su	1970-01-06 10:30:00	3.5995820289049014	644.5006370838181	0.0668107030081436	0.7241704060716858	0.037871637930356465	0.31007293680570785	Telmatochromis 'shell' temporalis	u	d
1438	FISH20210707_c5_r0_Telmatochromis-'shell'-temporalis_su	1970-01-06 11:00:00	1.573268402724064	674.5004708880394	0.004321090244307795	1.0	0.003160997604030391	0.27455307210244106	Telmatochromis 'shell' temporalis	u	d
1439	FISH20210707_c5_r0_Telmatochromis-'shell'-temporalis_su	1970-01-06 11:30:00	2.274008718096094	704.5001384964822	0.003711705722674644	1.0	0.0026679573314128866	0.2783442692961087	Telmatochromis 'shell' temporalis	u	d
1440	FISH20210707_c5_r0_Telmatochromis-'shell'-temporalis_su	1970-01-06 12:00:00	1.0761043304109503	734.4999723007036	0.02010968921389397	0.8977895961442579	0.013822786288475233	0.2390367567292313	Telmatochromis 'shell' temporalis	u	d
1441	FISH20210707_c5_r0_Telmatochromis-'shell'-temporalis_su	1970-01-06 12:30:00	0.06923509944355699	764.4996399091463	0.0005539859287574095	1.0	0.006147957444765194	0.26343793904464075	Telmatochromis 'shell' temporalis	u	d
1442	FISH20210707_c5_r0_Telmatochromis-'shell'-temporalis_su	1970-01-06 13:00:00	1.0875302373086364	794.4994183147749	0.012686277768544679	0.9203368234446845	0.006092217040197223	0.27621114428828536	Telmatochromis 'shell' temporalis	u	d
1443	FISH20210707_c5_r0_Telmatochromis-'shell'-temporalis_su	1970-01-06 13:30:00	0.09024647931674701	824.5	0.0006093507644582318	1.0	0.004113118671972692	0.28764623540324896	Telmatochromis 'shell' temporalis	u	d
1444	FISH20210707_c5_r0_Telmatochromis-'shell'-temporalis_su	1970-01-06 14:00:00	0.07670603004021323	854.5005816852251	0.00044318874300592763	1.0	0.010276534756019813	0.2048434871170658	Telmatochromis 'shell' temporalis	u	d
1445	FISH20210707_c5_r0_Telmatochromis-'shell'-temporalis_su	1970-01-06 14:30:00	0.22547839475932538	884.5003600908537	0.0032131183867929753	0.9674810259819401	0.007252286355140332	0.24137906842947374	Telmatochromis 'shell' temporalis	u	d
1446	FISH20210707_c5_r0_Telmatochromis-'shell'-temporalis_su	1970-01-06 15:00:00	0.18773520600581925	914.5000276992964	0.0018835521577751926	1.0	0.011331253014506935	0.2170678156496009	Telmatochromis 'shell' temporalis	u	d
1447	FISH20210707_c5_r0_Telmatochromis-'shell'-temporalis_su	1970-01-06 15:30:00	1.2878508197024983	944.4998615035178	0.0032685169796687163	0.9667608442745554	0.004438072262941658	0.27267202151364556	Telmatochromis 'shell' temporalis	u	d
1448	FISH20210707_c5_r0_Telmatochromis-'shell'-temporalis_su	1970-01-06 16:00:00	0.009686113687764944	974.4995291119606	0.0	1.0	0.007859967200063805	0.2323741727321804	Telmatochromis 'shell' temporalis	u	d
1449	FISH20210707_c5_r0_Telmatochromis-'shell'-temporalis_su	1970-01-06 16:30:00	0.41424232008829354	1004.4993629161819	0.008586781895739849	0.9612763835798571	0.012577649329411536	0.22407645737773996	Telmatochromis 'shell' temporalis	u	d
1450	FISH20210707_c5_r0_Telmatochromis-'shell'-temporalis_su	1970-01-06 17:00:00	0.11550758408265883	1034.499889208952	0.0	1.0	0.0022737144327312294	0.2957091944644001	Telmatochromis 'shell' temporalis	u	d
1451	FISH20210707_c5_r0_Telmatochromis-'shell'-temporalis_su	1970-01-06 17:30:00	1.3055118802871943	1064.5004708880394	0.007091019888094842	0.9372333942717855	0.005134303627338015	0.31790385007155486	Telmatochromis 'shell' temporalis	u	d
1452	FISH20210707_c5_r0_Telmatochromis-'shell'-temporalis_su	1970-01-06 18:00:00	0.29673107325726544	1094.500249293668	0.0014957620076450058	1.0	0.0033447787933053945	0.27283293418337273	Telmatochromis 'shell' temporalis	u	d
1453	FISH20210707_c5_r0_Telmatochromis-'shell'-temporalis_su	1970-01-06 18:30:00	0.838667784327783	1124.4999723007036	0.013074067918674865	0.9062101822613705	0.011596134737550891	0.4516660084190772	Telmatochromis 'shell' temporalis	u	d
1454	FISH20210707_c5_r0_Telmatochromis-'shell'-temporalis_su	1970-01-06 19:00:00	1.7247717437712355	1154.499750706332	0.029305855631266964	0.7858844385352612	0.009656863897550286	0.28220777244084183	Telmatochromis 'shell' temporalis	u	n
1455	FISH20210707_c5_r0_Telmatochromis-'shell'-temporalis_su	1970-01-06 19:30:00	0.03571512700565691	1184.4994737133677	0.0	1.0	0.02356781723397545	0.9294782462499636	Telmatochromis 'shell' temporalis	u	n
1456	FISH20210707_c5_r0_Telmatochromis-'shell'-temporalis_su	1970-01-06 20:00:00	0.015439067981124571	1214.500055395524	0.0	1.0	0.022769320875552616	0.9334832116702815	Telmatochromis 'shell' temporalis	u	n
1457	FISH20210707_c5_r0_Telmatochromis-'shell'-temporalis_su	1970-01-06 20:30:00	0.011458724243087947	1244.500637083818	0.0	1.0	0.023455290484073948	0.9332454694511304	Telmatochromis 'shell' temporalis	u	n
1458	FISH20210707_c5_r0_Telmatochromis-'shell'-temporalis_su	1970-01-06 21:00:00	0.0495981453216374	1274.5004154894466	0.0003877901501301867	1.0	0.024089363575790838	0.925596490548764	Telmatochromis 'shell' temporalis	u	n
1459	FISH20210707_c5_r0_Telmatochromis-'shell'-temporalis_su	1970-01-06 21:30:00	0.007737799603702523	1304.5001384964821	0.0	1.0	0.024520363856989028	0.9323258474025039	Telmatochromis 'shell' temporalis	u	n
1460	FISH20210707_c5_r0_Telmatochromis-'shell'-temporalis_su	1970-01-06 22:00:00	0.17555999370297207	1334.4998615035179	0.0021051465292781565	1.0	0.02457175515802794	0.9344682483925647	Telmatochromis 'shell' temporalis	u	n
1461	FISH20210707_c5_r0_Telmatochromis-'shell'-temporalis_su	1970-01-06 22:30:00	0.0034706223220165614	1364.4996399091463	0.0	1.0	0.02289593602564923	0.9308703133253707	Telmatochromis 'shell' temporalis	u	n
1462	FISH20210707_c5_r0_Telmatochromis-'shell'-temporalis_su	1970-01-06 23:00:00	0.022963771502591324	1394.499362916182	0.0	1.0	0.02280837644649233	0.9316385217911615	Telmatochromis 'shell' temporalis	u	n
1463	FISH20210707_c5_r0_Telmatochromis-'shell'-temporalis_su	1970-01-06 23:30:00	0.04654955225567988	1424.5	0.0009971194327498339	1.0	0.02514105329401419	0.9222631584140382	Telmatochromis 'shell' temporalis	u	n
1464	FISH20210707_c5_r0_Telmatochromis-'shell'-temporalis_su	1970-01-07 00:00:00	0.03930809968990669	14.50052628663232	0.00016619577862722287	1.0	0.023228847757972175	0.9191364784377298	Telmatochromis 'shell' temporalis	u	n
1465	FISH20210707_c5_r0_Telmatochromis-'shell'-temporalis_su	1970-01-07 00:30:00	0.36676261495370305	44.50030469226082	0.005484460694698354	0.9645449005595258	0.022961687340945596	0.9218299454052017	Telmatochromis 'shell' temporalis	u	n
1466	FISH20210707_c5_r0_Telmatochromis-'shell'-temporalis_su	1970-01-07 01:00:00	0.020100002505558854	74.50002769929644	0.0	1.0	0.024488842460733906	0.9299262023783138	Telmatochromis 'shell' temporalis	u	n
1467	FISH20210707_c5_r0_Telmatochromis-'shell'-temporalis_su	1970-01-07 01:30:00	0.018477402474383953	104.49980610492493	0.00016619577862722287	1.0	0.022818469638926468	0.9254090970951852	Telmatochromis 'shell' temporalis	u	n
1468	FISH20210707_c5_r0_Telmatochromis-'shell'-temporalis_su	1970-01-07 02:00:00	0.025071473551729236	134.49952911196056	0.0	1.0	0.022844331957635144	0.9267380609414131	Telmatochromis 'shell' temporalis	u	n
1469	FISH20210707_c5_r0_Telmatochromis-'shell'-temporalis_su	1970-01-07 02:30:00	0.03701537394180247	164.49930751758905	0.00033239155725444574	1.0	0.02213583410515726	0.9293253469431408	Telmatochromis 'shell' temporalis	u	n
1470	FISH20210707_c5_r0_Telmatochromis-'shell'-temporalis_su	1970-01-07 03:00:00	0.027054219749558035	194.4998892089519	0.0	1.0	0.023805296057897975	0.9249827395451188	Telmatochromis 'shell' temporalis	u	n
1471	FISH20210707_c5_r0_Telmatochromis-'shell'-temporalis_su	1970-01-07 03:30:00	0.18926141039975	224.50047088803944	0.0029915240152900116	0.9673148302033129	0.027361975022608332	0.9382479484738039	Telmatochromis 'shell' temporalis	u	n
1472	FISH20210707_c5_r0_Telmatochromis-'shell'-temporalis_su	1970-01-07 04:00:00	0.020680134777397368	254.50019389507506	0.0	1.0	0.024334057992284816	0.934828322519912	Telmatochromis 'shell' temporalis	u	n
1473	FISH20210707_c5_r0_Telmatochromis-'shell'-temporalis_su	1970-01-07 04:30:00	0.006589823204846954	284.4999723007036	0.0	1.0	0.02475060007337907	0.9359843202306514	Telmatochromis 'shell' temporalis	u	n
1474	FISH20210707_c5_r0_Telmatochromis-'shell'-temporalis_su	1970-01-07 05:00:00	0.04208953609843878	314.49969530773916	0.0008863774860118553	1.0	0.024899632315478964	0.9320545106029908	Telmatochromis 'shell' temporalis	u	n
1475	FISH20210707_c5_r0_Telmatochromis-'shell'-temporalis_su	1970-01-07 05:30:00	1.0887725564501054	344.4994737133677	0.012353886211290233	0.9090355104980333	0.06898510033323234	0.8678895359349483	Telmatochromis 'shell' temporalis	u	n
1476	FISH20210707_c5_r0_Telmatochromis-'shell'-temporalis_su	1970-01-07 06:00:00	0.01510255282977683	374.50005539552404	0.00016618657212497231	1.0	0.027052472478863575	0.9253205409998257	Telmatochromis 'shell' temporalis	u	n
1477	FISH20210707_c5_r0_Telmatochromis-'shell'-temporalis_su	1970-01-07 06:30:00	0.04651553331281338	404.50063708381805	0.0	1.0	0.02227543844421617	0.9215809178307715	Telmatochromis 'shell' temporalis	u	n
1478	FISH20210707_c5_r0_Telmatochromis-'shell'-temporalis_su	1970-01-07 07:00:00	10.879071244804674	434.5004154894466	0.2177718685945377	0.2598194005872251	0.19191682287914708	0.5122941995500729	Telmatochromis 'shell' temporalis	u	d
1479	FISH20210707_c5_r0_Telmatochromis-'shell'-temporalis_su	1970-01-07 07:30:00	3.5918554196898174	464.5001384964822	0.04154894465680572	0.8278765719350728	0.03131814936425872	0.3467251116813249	Telmatochromis 'shell' temporalis	u	d
1480	FISH20210707_c5_r0_Telmatochromis-'shell'-temporalis_su	1970-01-07 08:00:00	1.2054492472838043	494.49991690211067	0.0	1.0	0.0026007802340692185	0.31230961742618313	Telmatochromis 'shell' temporalis	u	d
1481	FISH20210707_c5_r0_Telmatochromis-'shell'-temporalis_su	1970-01-07 08:30:00	0.8897877585319254	524.4996399091463	0.002271342307905379	1.0	0.004102152012787295	0.3005063149642083	Telmatochromis 'shell' temporalis	u	d
1482	FISH20210707_c5_r0_Telmatochromis-'shell'-temporalis_su	1970-01-07 09:00:00	5.356012701064172	554.4994183147749	0.07999556811256994	0.39488117001828155	0.011534941250869866	0.285891010556761	Telmatochromis 'shell' temporalis	u	d
1483	FISH20210707_c5_r0_Telmatochromis-'shell'-temporalis_su	1970-01-07 09:30:00	0.9042224700592666	584.5	0.012463992909372923	0.938067804121427	0.008321364626141189	0.3406682341021861	Telmatochromis 'shell' temporalis	u	d
1484	FISH20210707_c5_r0_Telmatochromis-'shell'-temporalis_su	1970-01-07 10:00:00	0.774938346739716	614.5005816852251	0.0004985873358816686	1.0	0.0022805634000871112	0.27969707688775786	Telmatochromis 'shell' temporalis	u	d
1485	FISH20210707_c5_r0_Telmatochromis-'shell'-temporalis_su	1970-01-07 10:30:00	0.49434586268397823	644.5003600908537	0.0017173563791479697	1.0	0.005324676456729907	0.24970088802889323	Telmatochromis 'shell' temporalis	u	d
1486	FISH20210707_c5_r0_Telmatochromis-'shell'-temporalis_su	1970-01-07 11:00:00	3.18901410938651	674.5000276992964	0.0668107030081436	0.5545953132790428	0.021050469501903164	0.2648850843007979	Telmatochromis 'shell' temporalis	u	d
1487	FISH20210707_c5_r0_Telmatochromis-'shell'-temporalis_su	1970-01-07 11:30:00	1.3310043265314115	704.4998615035178	0.014902221483574318	0.9216109910808266	0.011167976154775838	0.3919461975702526	Telmatochromis 'shell' temporalis	u	d
1488	FISH20210707_c5_r0_Telmatochromis-'shell'-temporalis_su	1970-01-07 12:00:00	0.5764148047737694	734.4995291119606	0.004210293058556313	0.9673702287961886	0.27357800506824975	0.18740254278877222	Telmatochromis 'shell' temporalis	u	d
1489	FISH20210707_c5_r0_Telmatochromis-'shell'-temporalis_su	1970-01-07 12:30:00	2.1244335993326042	764.4993629161819	0.028696471109633814	0.8241094676195224	0.05582019115646383	0.30791954739860194	Telmatochromis 'shell' temporalis	u	d
1490	FISH20210707_c5_r0_Telmatochromis-'shell'-temporalis_su	1970-01-07 13:00:00	0.7684060324066229	794.4998892089519	0.010691336140039885	0.9261577664524706	0.012779113481441343	0.45688497401347067	Telmatochromis 'shell' temporalis	u	d
1491	FISH20210707_c5_r0_Telmatochromis-'shell'-temporalis_su	1970-01-07 13:30:00	3.8818482166223056	824.5005262866323	0.06176943105645116	0.5152069137443909	0.010005191085116662	0.3160015400146809	Telmatochromis 'shell' temporalis	u	d
1492	FISH20210707_c5_r0_Telmatochromis-'shell'-temporalis_su	1970-01-07 14:00:00	0.002438867248793066	854.5002492936679	0.0	1.0	0.005156628841665393	0.3142743138814723	Telmatochromis 'shell' temporalis	u	d
1493	FISH20210707_c5_r0_Telmatochromis-'shell'-temporalis_su	1970-01-07 14:30:00	0.07566563261679964	884.5000276992964	0.001274167636142042	1.0	0.0074099211108404495	0.25081088100014715	Telmatochromis 'shell' temporalis	u	d
1494	FISH20210707_c5_r0_Telmatochromis-'shell'-temporalis_su	1970-01-07 15:00:00	0.5493544942467654	914.4997507063321	0.013240263697302088	0.9307517589053238	0.01034708615671668	0.2164745185859641	Telmatochromis 'shell' temporalis	u	d
1495	FISH20210707_c5_r0_Telmatochromis-'shell'-temporalis_su	1970-01-07 15:30:00	4.1180369237618795	944.4995291119606	0.058944102819788374	0.6169187302642513	0.015711087800886883	0.3011170126027556	Telmatochromis 'shell' temporalis	u	d
1496	FISH20210707_c5_r0_Telmatochromis-'shell'-temporalis_su	1970-01-07 16:00:00	0.7392301783829315	974.5001107910481	0.003157544870374474	1.0	0.0036389600682548923	0.3069527593381964	Telmatochromis 'shell' temporalis	u	d
1497	FISH20210707_c5_r0_Telmatochromis-'shell'-temporalis_su	1970-01-07 16:30:00	0.021680598795377364	1004.500692482411	0.00033239155725444574	0.9954019167913135	0.010050557686370852	0.23835567269663563	Telmatochromis 'shell' temporalis	u	d
1498	FISH20210707_c5_r0_Telmatochromis-'shell'-temporalis_su	1970-01-07 17:00:00	1.2653442303955655	1034.5004708880394	0.006758628330840397	0.9345188632208742	0.007559711267670652	0.3303884211673089	Telmatochromis 'shell' temporalis	u	d
1499	FISH20210707_c5_r0_Telmatochromis-'shell'-temporalis_su	1970-01-07 17:30:00	0.5670418590619419	1064.500193895075	0.0	1.0	0.004248418901210351	0.3126808116976955	Telmatochromis 'shell' temporalis	u	d
1500	FISH20210707_c5_r0_Telmatochromis-'shell'-temporalis_su	1970-01-07 18:00:00	1.3473588825169307	1094.4999723007036	0.01102431998227245	0.9318597307628387	0.007961354105686855	0.3347484632789352	Telmatochromis 'shell' temporalis	u	d
1501	FISH20210707_c5_r0_Telmatochromis-'shell'-temporalis_su	1970-01-07 18:30:00	0.10630012947857709	1124.4996399091463	0.0019943493435266744	0.9680350119106975	0.005149249286972589	0.26048124760687996	Telmatochromis 'shell' temporalis	u	d
1502	FISH20210707_c5_r0_Telmatochromis-'shell'-temporalis_su	1970-01-07 19:00:00	1.7398136737404604	1154.4994737133677	0.029416652817018447	0.8458811146196886	0.012239783113637881	0.4489889835203939	Telmatochromis 'shell' temporalis	u	n
1503	FISH20210707_c5_r0_Telmatochromis-'shell'-temporalis_su	1970-01-07 19:30:00	0.6665577858541012	1184.5	0.0017172612452913804	1.0	0.02426784982093623	0.9409536484184677	Telmatochromis 'shell' temporalis	u	n
1504	FISH20210707_c5_r0_Telmatochromis-'shell'-temporalis_su	1970-01-07 20:00:00	0.7468080093169884	1214.500637083818	0.0007201817073846324	1.0	0.02294189724979916	0.9419594971491655	Telmatochromis 'shell' temporalis	u	n
1505	FISH20210707_c5_r0_Telmatochromis-'shell'-temporalis_su	1970-01-07 20:30:00	0.018229271347152434	1244.5003600908537	0.0	1.0	0.024028545331652308	0.9418644944086736	Telmatochromis 'shell' temporalis	u	n
1506	FISH20210707_c5_r0_Telmatochromis-'shell'-temporalis_su	1970-01-07 21:00:00	0.05925392061112065	1274.5001384964821	0.00033239155725444574	1.0	0.025294438542842943	0.9370773408568742	Telmatochromis 'shell' temporalis	u	n
1507	FISH20210707_c5_r0_Telmatochromis-'shell'-temporalis_su	1970-01-07 21:30:00	0.013216666419421586	1304.4998615035179	0.0	1.0	0.022319643476900814	0.9285609355837493	Telmatochromis 'shell' temporalis	u	n
1508	FISH20210707_c5_r0_Telmatochromis-'shell'-temporalis_su	1970-01-07 22:00:00	0.02673632821922055	1334.4996399091463	0.0	1.0	0.021544199713968544	0.9314663051423512	Telmatochromis 'shell' temporalis	u	n
1509	FISH20210707_c5_r0_Telmatochromis-'shell'-temporalis_su	1970-01-07 22:30:00	0.1688696123620209	1364.499362916182	0.0014957620076450058	1.0	0.024399787505298674	0.9359625506348936	Telmatochromis 'shell' temporalis	u	n
1510	FISH20210707_c5_r0_Telmatochromis-'shell'-temporalis_su	1970-01-07 23:00:00	0.03290449794598229	1394.5	0.0	1.0	0.022894952198205698	0.9219750403680553	Telmatochromis 'shell' temporalis	u	n
1511	FISH20210707_c5_r0_Telmatochromis-'shell'-temporalis_su	1970-01-07 23:30:00	0.07733840400637797	1424.5005262866323	0.001107971857514819	1.0	0.022675745671131006	0.9205286839777169	Telmatochromis 'shell' temporalis	u	n
1512	FISH20210707_c5_r0_Telmatochromis-'shell'-temporalis_su	1970-01-08 00:00:00	0.01735444302523359	14.500360090853693	0.0	1.0	0.021999933951178448	0.9293800863868332	Telmatochromis 'shell' temporalis	u	n
1513	FISH20210707_c5_r0_Telmatochromis-'shell'-temporalis_su	1970-01-08 00:30:00	0.022924896471954725	44.50002769929644	0.0	1.0	0.02350971197738376	0.9161955422484257	Telmatochromis 'shell' temporalis	u	n
1514	FISH20210707_c5_r0_Telmatochromis-'shell'-temporalis_su	1970-01-08 01:00:00	0.023662508209709637	74.4998615035178	0.0	1.0	0.025547171214986158	0.910065044706686	Telmatochromis 'shell' temporalis	u	n
1515	FISH20210707_c5_r0_Telmatochromis-'shell'-temporalis_su	1970-01-08 01:30:00	0.37799244306761703	104.49952911196056	0.005262866323195391	0.9642125090022713	0.024859435481726443	0.9323604326101269	Telmatochromis 'shell' temporalis	u	n
1516	FISH20210707_c5_r0_Telmatochromis-'shell'-temporalis_su	1970-01-08 02:00:00	0.015926123022266366	134.49936291618192	0.00016619577862722287	1.0	0.027196575909571107	0.9124083214064435	Telmatochromis 'shell' temporalis	u	n
1517	FISH20210707_c5_r0_Telmatochromis-'shell'-temporalis_su	1970-01-08 02:30:00	0.0037261949487499045	164.4998892089519	0.0	1.0	0.027231526839170364	0.9168460466201312	Telmatochromis 'shell' temporalis	u	n
1518	FISH20210707_c5_r0_Telmatochromis-'shell'-temporalis_su	1970-01-08 03:00:00	0.005912725456370783	194.50052628663232	0.0	1.0	0.025320745816110376	0.9413757174423716	Telmatochromis 'shell' temporalis	u	n
1519	FISH20210707_c5_r0_Telmatochromis-'shell'-temporalis_su	1970-01-08 03:30:00	0.2614220865587232	224.50024929366793	0.0	1.0	0.025406277311812938	0.931441120585579	Telmatochromis 'shell' temporalis	u	n
1520	FISH20210707_c5_r0_Telmatochromis-'shell'-temporalis_su	1970-01-08 04:00:00	0.004311970181809768	254.50002769929642	0.0	1.0	0.028600206342768254	0.9099983289818946	Telmatochromis 'shell' temporalis	u	n
1521	FISH20210707_c5_r0_Telmatochromis-'shell'-temporalis_su	1970-01-08 04:30:00	0.016301995180832342	284.49975070633207	0.0	1.0	0.026879105255997474	0.9250214054102858	Telmatochromis 'shell' temporalis	u	n
1522	FISH20210707_c5_r0_Telmatochromis-'shell'-temporalis_su	1970-01-08 05:00:00	0.010485818906532374	314.49952911196056	0.0	1.0	0.024739786461525456	0.9360445864099639	Telmatochromis 'shell' temporalis	u	n
1523	FISH20210707_c5_r0_Telmatochromis-'shell'-temporalis_su	1970-01-08 05:30:00	0.005150453584950258	344.5001107910481	0.0	1.0	0.028086096856716244	0.9244961238031799	Telmatochromis 'shell' temporalis	u	n
1524	FISH20210707_c5_r0_Telmatochromis-'shell'-temporalis_su	1970-01-08 06:00:00	0.006632382567439598	374.50069248241095	0.0	1.0	0.024181904305389905	0.9259099149037036	Telmatochromis 'shell' temporalis	u	n
1525	FISH20210707_c5_r0_Telmatochromis-'shell'-temporalis_su	1970-01-08 06:30:00	0.002258929871307372	404.50047088803944	0.0	1.0	0.023451664475571954	0.9268068955635144	Telmatochromis 'shell' temporalis	u	n
1526	FISH20210707_c5_r0_Telmatochromis-'shell'-temporalis_su	1970-01-08 07:00:00	6.3922261203501805	434.5001938950751	0.11279153509500858	0.5485568666555869	0.030654672916949254	0.586035725088218	Telmatochromis 'shell' temporalis	u	d
1527	FISH20210707_c5_r0_Telmatochromis-'shell'-temporalis_su	1970-01-08 07:30:00	0.04560624300470065	464.4999723007036	0.0008309788931361143	0.9951803224198106	0.005437762480840703	0.2268008941191071	Telmatochromis 'shell' temporalis	u	d
1528	FISH20210707_c5_r0_Telmatochromis-'shell'-temporalis_su	1970-01-08 08:00:00	1.0308137807124296	494.49969530773916	0.009528557974627445	0.9273724447399037	0.015026124990470598	0.3740157503127663	Telmatochromis 'shell' temporalis	u	d
1529	FISH20210707_c5_r0_Telmatochromis-'shell'-temporalis_su	1970-01-08 08:30:00	0.02609061755089159	521.9639285238031	0.0	1.0	0.008082488006280792	0.20714330414110915	Telmatochromis 'shell' temporalis	u	d
1530	FISH20210707_c6_r0_Telmatochromis-'shell'-temporalis_su	1970-01-02 00:00:00	2.782336143071552	14.499584510553431	0.008919173452994294	0.9313057448340812	0.03151158244471556	0.8811781941191815	Telmatochromis 'shell' temporalis	m	n
1531	FISH20210707_c6_r0_Telmatochromis-'shell'-temporalis_su	1970-01-02 00:30:00	1.3140559545505748	44.50005539552404	0.019720806558830045	0.8871593175271438	0.038951204211164554	0.9035452857828071	Telmatochromis 'shell' temporalis	m	n
1532	FISH20210707_c6_r0_Telmatochromis-'shell'-temporalis_su	1970-01-02 01:00:00	3.6090866349265935	74.50047088803944	0.055287795689989476	0.6697135892748324	0.0516441286579753	0.906619296379116	Telmatochromis 'shell' temporalis	m	n
1533	FISH20210707_c6_r0_Telmatochromis-'shell'-temporalis_su	1970-01-02 01:30:00	1.4659713889764519	104.50002769929644	0.02315661182205972	0.8455487230624342	0.045860362652040014	0.9241646582454582	Telmatochromis 'shell' temporalis	m	n
1534	FISH20210707_c6_r0_Telmatochromis-'shell'-temporalis_su	1970-01-02 02:00:00	13.843978625032287	134.4996953077392	0.22580466456152012	0.11777740845382527	0.09027536352586694	0.5465957758883306	Telmatochromis 'shell' temporalis	m	n
1535	FISH20210707_c6_r0_Telmatochromis-'shell'-temporalis_su	1970-01-02 02:30:00	6.596591236185709	164.5001107910481	0.09627742078440062	0.44565699091513405	0.045736752686075785	0.305422045689346	Telmatochromis 'shell' temporalis	m	n
1536	FISH20210707_c6_r0_Telmatochromis-'shell'-temporalis_su	1970-01-02 03:00:00	9.949892888708781	194.50052628663232	0.14641848097058335	0.31039831588277655	0.05888959253358372	0.31173566036857864	Telmatochromis 'shell' temporalis	m	n
1537	FISH20210707_c6_r0_Telmatochromis-'shell'-temporalis_su	1970-01-02 03:30:00	16.307757351812054	224.5000830978893	0.30901335106088307	0.06692150019389508	0.057313053260712225	0.7191455860067333	Telmatochromis 'shell' temporalis	m	n
1538	FISH20210707_c6_r0_Telmatochromis-'shell'-temporalis_su	1970-01-02 04:00:00	13.545026151533683	254.4996953077392	0.2881280815467287	0.11273613650213285	0.04808297318736676	0.7813840788661551	Telmatochromis 'shell' temporalis	m	n
1539	FISH20210707_c6_r0_Telmatochromis-'shell'-temporalis_su	1970-01-02 04:30:00	20.032819143681742	284.5001107910481	0.27010857522712167	0.14652116109018393	0.11515063812054392	0.5104910629537635	Telmatochromis 'shell' temporalis	m	n
1540	FISH20210707_c6_r0_Telmatochromis-'shell'-temporalis_su	1970-01-02 05:00:00	5.862041907620559	314.5005816852252	0.09190626558085424	0.48540247077724225	0.03540193170583616	0.2936645211129709	Telmatochromis 'shell' temporalis	m	n
1541	FISH20210707_c6_r0_Telmatochromis-'shell'-temporalis_su	1970-01-02 05:30:00	11.832542915896187	344.5001938950751	0.16807933078499807	0.2615367569663731	0.055588391987650435	0.4983060715611373	Telmatochromis 'shell' temporalis	m	n
1542	FISH20210707_c6_r0_Telmatochromis-'shell'-temporalis_su	1970-01-02 06:00:00	14.650528844399041	374.49975070633207	0.22619245471165034	0.14098941886876074	0.09475280488976634	0.5633872384578387	Telmatochromis 'shell' temporalis	m	n
1543	FISH20210707_c6_r0_Telmatochromis-'shell'-temporalis_su	1970-01-02 06:30:00	12.574193903564947	404.50016618657213	0.18070019942388654	0.3107688898736982	0.07356266577897784	0.45627705158257814	Telmatochromis 'shell' temporalis	m	n
1544	FISH20210707_c6_r0_Telmatochromis-'shell'-temporalis_su	1970-01-02 07:00:00	13.283906669906136	434.5005816852252	0.188410614370395	0.4631876350340701	0.062253906269246165	0.8845668722758768	Telmatochromis 'shell' temporalis	m	d
1545	FISH20210707_c6_r0_Telmatochromis-'shell'-temporalis_su	1970-01-02 07:30:00	0.17060618244455342	464.5001938950751	0.002271342307905379	0.9684782006537034	0.038231807019794735	0.9324675017374445	Telmatochromis 'shell' temporalis	m	d
1546	FISH20210707_c6_r0_Telmatochromis-'shell'-temporalis_su	1970-01-02 08:00:00	1.3278616196372264	494.4998061049249	0.014292836961941167	0.883662954960944	0.02770852653893166	0.5230288326474535	Telmatochromis 'shell' temporalis	m	d
1547	FISH20210707_c6_r0_Telmatochromis-'shell'-temporalis_su	1970-01-02 08:30:00	1.8527298486569839	524.4994183147749	0.01506841726220154	0.8474322752202094	0.022792105069804103	0.3649063361055595	Telmatochromis 'shell' temporalis	m	d
1548	FISH20210707_c6_r0_Telmatochromis-'shell'-temporalis_su	1970-01-02 09:00:00	1.196330314593718	554.4998338134279	0.003711500110791048	0.9663195213826723	0.01708792589780045	0.078931927764219	Telmatochromis 'shell' temporalis	m	d
1549	FISH20210707_c6_r0_Telmatochromis-'shell'-temporalis_su	1970-01-02 09:30:00	2.900403881040871	584.5002492936679	0.027588499252118995	0.7923106753088471	0.01384197940676586	0.17273602960003376	Telmatochromis 'shell' temporalis	m	d
1550	FISH20210707_c6_r0_Telmatochromis-'shell'-temporalis_su	1970-01-02 10:00:00	2.3401424912990967	614.4998061049249	0.02143925544291175	0.8431665835687774	0.014228726062776385	0.25322688700413953	Telmatochromis 'shell' temporalis	m	d
1551	FISH20210707_c6_r0_Telmatochromis-'shell'-temporalis_su	1970-01-02 10:30:00	3.6909716705881355	644.4994183147749	0.02781009362362196	0.8027256107694865	0.010639113014306423	0.245625125181373	Telmatochromis 'shell' temporalis	m	d
1552	FISH20210707_c6_r0_Telmatochromis-'shell'-temporalis_su	1970-01-02 11:00:00	1.822471005862926	674.4998338134279	0.011023709284289829	0.9453246177708842	0.01209943605916943	0.2280219008238252	Telmatochromis 'shell' temporalis	m	d
1553	FISH20210707_c6_r0_Telmatochromis-'shell'-temporalis_su	1970-01-02 11:30:00	0.4503138289885446	704.5003046922608	0.006426236773585951	0.9523572101268628	0.023895479044584743	0.10648124910254969	Telmatochromis 'shell' temporalis	m	d
1554	FISH20210707_c6_r0_Telmatochromis-'shell'-temporalis_su	1970-01-02 12:00:00	0.03811415173750903	734.4999169021107	0.00044318874300592763	1.0	0.025787252811525996	0.09523835902969761	Telmatochromis 'shell' temporalis	m	d
1555	FISH20210707_c6_r0_Telmatochromis-'shell'-temporalis_su	1970-01-02 12:30:00	0.5247021382571494	764.4994737133677	0.0070356212952191015	0.9463741620962828	0.0361912465686873	0.128346925118394	Telmatochromis 'shell' temporalis	m	d
1556	FISH20210707_c6_r0_Telmatochromis-'shell'-temporalis_su	1970-01-02 13:00:00	1.7383151367908354	794.4998892089519	0.029470418790161754	0.8155883004653224	0.03466159176572506	0.22796413418214614	Telmatochromis 'shell' temporalis	m	d
1557	FISH20210707_c6_r0_Telmatochromis-'shell'-temporalis_su	1970-01-02 13:30:00	0.7700896661749342	824.5003046922608	0.012298487618414492	0.9033294554318321	0.02531791609604069	0.46087699089469686	Telmatochromis 'shell' temporalis	m	d
1558	FISH20210707_c6_r0_Telmatochromis-'shell'-temporalis_su	1970-01-02 14:00:00	0.02824981293540657	854.4999169021107	0.0	1.0	0.02094641770578318	0.11744200345201361	Telmatochromis 'shell' temporalis	m	d
1559	FISH20210707_c6_r0_Telmatochromis-'shell'-temporalis_su	1970-01-02 14:30:00	10.914315132812757	884.4994737133677	0.1124037449448784	0.8043875685557587	0.06956530364067456	0.5173264837943313	Telmatochromis 'shell' temporalis	m	d
1560	FISH20210707_c6_r0_Telmatochromis-'shell'-temporalis_su	1970-01-02 15:00:00	32.497453468663544	908.7646742057082	0.5262968946329205	0.008616047388260635	0.3112287250237884	0.5774929964089555	Telmatochromis 'shell' temporalis	m	d
1561	FISH20210707_c6_r0_Telmatochromis-'shell'-temporalis_su	1970-01-02 15:30:00							Telmatochromis 'shell' temporalis	m	d
1562	FISH20210707_c6_r0_Telmatochromis-'shell'-temporalis_su	1970-01-02 16:00:00	23.71132552320727	978.0	0.7054263565891473	0.0	0.39768675485093025	0.3234437523371853	Telmatochromis 'shell' temporalis	m	d
1563	FISH20210707_c6_r0_Telmatochromis-'shell'-temporalis_su	1970-01-02 16:30:00							Telmatochromis 'shell' temporalis	m	d
1564	FISH20210707_c6_r0_Telmatochromis-'shell'-temporalis_su	1970-01-02 17:00:00	2.9268715011554676	1043.4218087289644	0.02161718429333698	0.7601587084416472	0.32533839673155684	0.5901877845534191	Telmatochromis 'shell' temporalis	m	d
1565	FISH20210707_c6_r0_Telmatochromis-'shell'-temporalis_su	1970-01-02 17:30:00	2.513187687496885	1064.5004154894466	0.031632596532048085	0.811367791258102	0.1743375794248103	0.6834737727385424	Telmatochromis 'shell' temporalis	m	d
1566	FISH20210707_c6_r0_Telmatochromis-'shell'-temporalis_su	1970-01-02 18:00:00	3.0769840092071536	1094.4999723007036	0.06703229737964655	0.6505456761398261	0.21233005084485448	0.700656439833301	Telmatochromis 'shell' temporalis	m	d
1567	FISH20210707_c6_r0_Telmatochromis-'shell'-temporalis_su	1970-01-02 18:30:00	3.011508321327449	1124.4995291119606	0.029305855631266964	0.8151902941665282	0.022601574288929432	0.6831391642847523	Telmatochromis 'shell' temporalis	m	d
1568	FISH20210707_c6_r0_Telmatochromis-'shell'-temporalis_su	1970-01-02 19:00:00	42.39198946818365	1154.499944604476	0.5233215156215377	0.2216374916906714	0.13839723730233658	0.5713763155864003	Telmatochromis 'shell' temporalis	m	n
1569	FISH20210707_c6_r0_Telmatochromis-'shell'-temporalis_su	1970-01-02 19:30:00	61.90288555414697	1184.5004154894466	0.7114287297102654	0.0	0.2546254725310749	0.6536936535727259	Telmatochromis 'shell' temporalis	m	n
1570	FISH20210707_c6_r0_Telmatochromis-'shell'-temporalis_su	1970-01-02 20:00:00	7.3704883564432935	1214.4999723007036	0.11107417871586062	0.3487341421527893	0.19680815542977279	0.8973641844494717	Telmatochromis 'shell' temporalis	m	n
1571	FISH20210707_c6_r0_Telmatochromis-'shell'-temporalis_su	1970-01-02 20:30:00	2.9751379516590686	1244.4995845105534	0.054124425239598914	0.6499916902110686	0.035061376660964316	0.9105111664544551	Telmatochromis 'shell' temporalis	m	n
1572	FISH20210707_c6_r0_Telmatochromis-'shell'-temporalis_su	1970-01-02 21:00:00	3.200686584388534	1274.500055395524	0.028639485929536895	0.7899401728340351	0.04158192684563026	0.9053917899823483	Telmatochromis 'shell' temporalis	m	n
1573	FISH20210707_c6_r0_Telmatochromis-'shell'-temporalis_su	1970-01-02 21:30:00	5.095644815400798	1304.5004708880394	0.08802836407955238	0.566949199490333	0.053788021636365785	0.8594196416979828	Telmatochromis 'shell' temporalis	m	n
1574	FISH20210707_c6_r0_Telmatochromis-'shell'-temporalis_su	1970-01-02 22:00:00	32.565673128452225	1334.5000276992964	0.4378150794969808	0.047088803944379816	0.16076113301014922	0.6620669875679466	Telmatochromis 'shell' temporalis	m	n
1575	FISH20210707_c6_r0_Telmatochromis-'shell'-temporalis_su	1970-01-02 22:30:00	23.432240287417013	1364.4995845105534	0.3456318209517478	0.18519749598360202	0.15708185953895204	0.6730174869640978	Telmatochromis 'shell' temporalis	m	n
1576	FISH20210707_c6_r0_Telmatochromis-'shell'-temporalis_su	1970-01-02 23:00:00	14.053159043675684	1394.500055395524	0.21676268557500553	0.32777531575448704	0.08126628214642306	0.7266806084734675	Telmatochromis 'shell' temporalis	m	n
1577	FISH20210707_c6_r0_Telmatochromis-'shell'-temporalis_su	1970-01-02 23:30:00	44.14010145485804	1424.5004708880394	0.6364744335493878	0.011356711539526896	0.24805767346196433	0.5363532567240652	Telmatochromis 'shell' temporalis	m	n
1578	FISH20210707_c6_r0_Telmatochromis-'shell'-temporalis_su	1970-01-03 00:00:00	32.41041858261218	14.500083097889314	0.45604121655309954	0.030469226081657527	0.13548273289048546	0.6718093771905445	Telmatochromis 'shell' temporalis	m	n
1579	FISH20210707_c6_r0_Telmatochromis-'shell'-temporalis_su	1970-01-03 00:30:00	23.122143970604558	44.49969530773918	0.31566118220597195	0.1705722674644064	0.10663417334498738	0.6654113919159127	Telmatochromis 'shell' temporalis	m	n
1580	FISH20210707_c6_r0_Telmatochromis-'shell'-temporalis_su	1970-01-03 01:00:00	40.61608429788052	74.50011079104809	0.5794925769997784	0.029248836693995126	0.2203808645129369	0.6105664021906806	Telmatochromis 'shell' temporalis	m	n
1581	FISH20210707_c6_r0_Telmatochromis-'shell'-temporalis_su	1970-01-03 01:30:00	21.028701073284033	104.50052628663232	0.36070023821394936	0.13461858068805052	0.12330983741934223	0.6052325095834578	Telmatochromis 'shell' temporalis	m	n
1582	FISH20210707_c6_r0_Telmatochromis-'shell'-temporalis_su	1970-01-03 02:00:00	11.198581703441283	134.5000830978893	0.1815411888538031	0.3660185031300205	0.10464327365022258	0.6239726740727674	Telmatochromis 'shell' temporalis	m	n
1583	FISH20210707_c6_r0_Telmatochromis-'shell'-temporalis_su	1970-01-03 02:30:00	16.749487252326258	164.4996953077392	0.27184089524126087	0.20874189795579193	0.09625276169820411	0.4544523216108255	Telmatochromis 'shell' temporalis	m	n
1584	FISH20210707_c6_r0_Telmatochromis-'shell'-temporalis_su	1970-01-03 03:00:00	15.872502090804147	194.50016618657213	0.24307555949479281	0.12979171282960336	0.08060043262944203	0.558016934835643	Telmatochromis 'shell' temporalis	m	n
1585	FISH20210707_c6_r0_Telmatochromis-'shell'-temporalis_su	1970-01-03 03:30:00	8.530452082096852	224.5005816852252	0.14265137665503297	0.3312281868040552	0.09203331256585195	0.5955654345015313	Telmatochromis 'shell' temporalis	m	n
1586	FISH20210707_c6_r0_Telmatochromis-'shell'-temporalis_su	1970-01-03 04:00:00	6.32957154479083	254.50019389507506	0.09517478256052296	0.47947482133953795	0.08148418554659907	0.667578164188047	Telmatochromis 'shell' temporalis	m	n
1587	FISH20210707_c6_r0_Telmatochromis-'shell'-temporalis_su	1970-01-03 04:30:00	7.264282660658479	284.49975070633207	0.09362362196000222	0.48418370173397596	0.12035995836883948	0.7141307079378064	Telmatochromis 'shell' temporalis	m	n
1588	FISH20210707_c6_r0_Telmatochromis-'shell'-temporalis_su	1970-01-03 05:00:00	7.2351548875157485	314.50016618657213	0.09738533126523377	0.5146798138710392	0.2056956923505087	0.5256407652634754	Telmatochromis 'shell' temporalis	m	n
1589	FISH20210707_c6_r0_Telmatochromis-'shell'-temporalis_su	1970-01-03 05:30:00	15.250624015705815	344.5005816852252	0.24486178051077503	0.3187081048141377	0.15293869973508026	0.6173207231631446	Telmatochromis 'shell' temporalis	m	n
1590	FISH20210707_c6_r0_Telmatochromis-'shell'-temporalis_su	1970-01-03 06:00:00	4.643632988285152	374.50024929366793	0.06381917899285358	0.5022436430114675	0.05861911655230139	0.688764020470577	Telmatochromis 'shell' temporalis	m	n
1591	FISH20210707_c6_r0_Telmatochromis-'shell'-temporalis_su	1970-01-03 06:30:00	8.887934018558242	404.4998061049249	0.15672261924547118	0.3569885324912747	0.133424127552577	0.6246879168647044	Telmatochromis 'shell' temporalis	m	n
1592	FISH20210707_c6_r0_Telmatochromis-'shell'-temporalis_su	1970-01-03 07:00:00	19.02102148157501	434.4994183147748	0.281646446180267	0.29183978726940335	0.11502803518297125	0.5866519308241227	Telmatochromis 'shell' temporalis	m	d
1593	FISH20210707_c6_r0_Telmatochromis-'shell'-temporalis_su	1970-01-03 07:30:00	0.9959701280628908	464.49983381342787	0.009860403279415023	0.9211167737646798	0.046134055236056966	0.9075761315502924	Telmatochromis 'shell' temporalis	m	d
1594	FISH20210707_c6_r0_Telmatochromis-'shell'-temporalis_su	1970-01-03 08:00:00	0.9142925931923579	494.50024929366793	0.0	1.0	0.04465313405154442	0.908227696878936	Telmatochromis 'shell' temporalis	m	d
1595	FISH20210707_c6_r0_Telmatochromis-'shell'-temporalis_su	1970-01-03 08:30:00	1.741969548767414	524.4998061049249	0.0	1.0	0.04471822952314828	0.9098752115017706	Telmatochromis 'shell' temporalis	m	d
1596	FISH20210707_c6_r0_Telmatochromis-'shell'-temporalis_su	1970-01-03 09:00:00	2.620283532872227	554.4994737133677	0.023267409007811202	0.853082931693535	0.02738918078594863	0.6307248588475167	Telmatochromis 'shell' temporalis	m	d
1597	FISH20210707_c6_r0_Telmatochromis-'shell'-temporalis_su	1970-01-03 09:30:00	0.26869421051063275	584.4998892089519	0.0013294925769997785	1.0	0.0028773255756337998	0.3191822257968173	Telmatochromis 'shell' temporalis	m	d
1598	FISH20210707_c6_r0_Telmatochromis-'shell'-temporalis_su	1970-01-03 10:00:00	0.7109106272655912	614.5003046922608	0.0008309788931361143	1.0	0.2386118460166401	0.4237346550092025	Telmatochromis 'shell' temporalis	m	d
1599	FISH20210707_c6_r0_Telmatochromis-'shell'-temporalis_su	1970-01-03 10:30:00	1.7755741999784302	644.4999169021107	0.01340645947592931	0.9318597307628387	0.6339551531710889	0.8393957420032527	Telmatochromis 'shell' temporalis	m	d
1600	FISH20210707_c6_r0_Telmatochromis-'shell'-temporalis_su	1970-01-03 11:00:00	6.916166731056771	674.4994737133677	0.15301091352279653	0.30895795246800734	0.16609949484013048	0.7378390515663853	Telmatochromis 'shell' temporalis	m	d
1601	FISH20210707_c6_r0_Telmatochromis-'shell'-temporalis_su	1970-01-03 11:30:00	1.5051576948900827	704.4998892089519	0.015012187015289164	0.8991801462441835	0.7491263413031889	0.8992358657970524	Telmatochromis 'shell' temporalis	m	d
1602	FISH20210707_c6_r0_Telmatochromis-'shell'-temporalis_su	1970-01-03 12:00:00	5.577137518118979	734.5003046922608	0.09489778959614426	0.5973630269791147	0.18923657926575305	0.9029951640800677	Telmatochromis 'shell' temporalis	m	d
1603	FISH20210707_c6_r0_Telmatochromis-'shell'-temporalis_su	1970-01-03 12:30:00	4.431984922273874	764.4999169021107	0.07102099606669991	0.5113844108359648	0.05286555752223803	0.8819962902525158	Telmatochromis 'shell' temporalis	m	d
1604	FISH20210707_c6_r0_Telmatochromis-'shell'-temporalis_su	1970-01-03 13:00:00	2.7988074951240494	794.4995291119606	0.043875685557586835	0.8090964489501966	0.21388467218275187	0.8942370164355689	Telmatochromis 'shell' temporalis	m	d
1605	FISH20210707_c6_r0_Telmatochromis-'shell'-temporalis_su	1970-01-03 13:30:00	3.165659109044709	824.499944604476	0.07423000221582096	0.6174939064923555	0.422606595031609	0.9133476234826636	Telmatochromis 'shell' temporalis	m	d
1606	FISH20210707_c6_r0_Telmatochromis-'shell'-temporalis_su	1970-01-03 14:00:00	3.310642533312957	854.5004154894466	0.06764168190127971	0.6945321588831643	0.41993451376518615	0.8555878223370971	Telmatochromis 'shell' temporalis	m	d
1607	FISH20210707_c6_r0_Telmatochromis-'shell'-temporalis_su	1970-01-03 14:30:00	2.1359567570472002	884.4999723007036	0.022381031521799346	0.7936402415378649	0.37943123076838986	0.9176408152104528	Telmatochromis 'shell' temporalis	m	d
1608	FISH20210707_c6_r0_Telmatochromis-'shell'-temporalis_su	1970-01-03 15:00:00	0.8080452195593689	914.4995291119606	0.008198991745609662	0.9354606392997618	0.03431255437998824	0.8634790978092115	Telmatochromis 'shell' temporalis	m	d
1609	FISH20210707_c6_r0_Telmatochromis-'shell'-temporalis_su	1970-01-03 15:30:00	3.787985207826547	944.499944604476	0.09987812984710835	0.5348437846222025	0.041263427405930746	0.9609523236432823	Telmatochromis 'shell' temporalis	m	d
1610	FISH20210707_c6_r0_Telmatochromis-'shell'-temporalis_su	1970-01-03 16:00:00	5.639532683570022	974.5004154894466	0.09140767824497258	0.5824054069026646	0.12512856278566334	0.7415449740769491	Telmatochromis 'shell' temporalis	m	d
1611	FISH20210707_c6_r0_Telmatochromis-'shell'-temporalis_su	1970-01-03 16:30:00	3.664785554333076	1004.4999723007036	0.06758628330840397	0.6551437593485125	0.10307991177289653	0.957979559307471	Telmatochromis 'shell' temporalis	m	d
1612	FISH20210707_c6_r0_Telmatochromis-'shell'-temporalis_su	1970-01-03 17:00:00	4.691226864017216	1034.4995291119606	0.0600520746773032	0.6238989529665947	0.3939909958056575	0.8938590355607733	Telmatochromis 'shell' temporalis	m	d
1613	FISH20210707_c6_r0_Telmatochromis-'shell'-temporalis_su	1970-01-03 17:30:00	1.6482142254412662	1064.499944604476	0.0069244405052071795	0.9366829160203856	0.043827379023471405	0.942204171054559	Telmatochromis 'shell' temporalis	m	d
1614	FISH20210707_c6_r0_Telmatochromis-'shell'-temporalis_su	1970-01-03 18:00:00	2.424620214223008	1094.5004708880394	0.054013628053847434	0.823777076062268	0.02556957750701277	0.8186448329703339	Telmatochromis 'shell' temporalis	m	d
1615	FISH20210707_c6_r0_Telmatochromis-'shell'-temporalis_su	1970-01-03 18:30:00	3.0968852021340503	1124.5000276992964	0.0624896127638358	0.8069359038280428	0.0323877989218833	0.9610484542962328	Telmatochromis 'shell' temporalis	m	d
1616	FISH20210707_c6_r0_Telmatochromis-'shell'-temporalis_su	1970-01-03 19:00:00	21.379960612785382	1154.4995845105534	0.37272173286798516	0.1488006204642402	0.07406654052759637	0.7663356592892487	Telmatochromis 'shell' temporalis	m	n
1617	FISH20210707_c6_r0_Telmatochromis-'shell'-temporalis_su	1970-01-03 19:30:00	6.70031075206568	1184.500055395524	0.11295147352093951	0.5474185685796588	0.044472051405658485	0.8156821310405733	Telmatochromis 'shell' temporalis	m	n
1618	FISH20210707_c6_r0_Telmatochromis-'shell'-temporalis_su	1970-01-03 20:00:00	1.8341602279597105	1214.5004708880394	0.029250457038391225	0.7159160157332004	0.02456964688599348	0.6233555275945195	Telmatochromis 'shell' temporalis	m	n
1619	FISH20210707_c6_r0_Telmatochromis-'shell'-temporalis_su	1970-01-03 20:30:00	3.920249366564311	1244.5000276992964	0.050578915295551495	0.6569165143205362	0.02735501073066629	0.871361648273738	Telmatochromis 'shell' temporalis	m	n
1620	FISH20210707_c6_r0_Telmatochromis-'shell'-temporalis_su	1970-01-03 21:00:00	2.1191706656590235	1274.4995845105534	0.030303030303030304	0.7359703063542186	0.027293334270670235	0.7908156010266534	Telmatochromis 'shell' temporalis	m	n
1621	FISH20210707_c6_r0_Telmatochromis-'shell'-temporalis_su	1970-01-03 21:30:00	1.1168620042722488	1304.500055395524	0.018446709505871926	0.8187458453356968	0.027706071092942007	0.6805061239735206	Telmatochromis 'shell' temporalis	m	n
1622	FISH20210707_c6_r0_Telmatochromis-'shell'-temporalis_su	1970-01-03 22:00:00	0.5180601605866003	1334.5004708880394	0.009362362196000222	0.9424408620021052	0.028505182562004475	0.885664781102743	Telmatochromis 'shell' temporalis	m	n
1623	FISH20210707_c6_r0_Telmatochromis-'shell'-temporalis_su	1970-01-03 22:30:00	3.0281653895978216	1364.5000276992964	0.04570383912248629	0.7113179325245139	0.03333216622078086	0.8295101539802876	Telmatochromis 'shell' temporalis	m	n
1624	FISH20210707_c6_r0_Telmatochromis-'shell'-temporalis_su	1970-01-03 23:00:00	6.573137542505749	1394.499695307739	0.09606116004653482	0.49321367237272173	0.04379774771289064	0.6799834677131321	Telmatochromis 'shell' temporalis	m	n
1625	FISH20210707_c6_r0_Telmatochromis-'shell'-temporalis_su	1970-01-03 23:30:00	2.9897418577435713	1424.500110791048	0.03373587414136938	0.7078994017283403	0.02784999939207868	0.7933545345169658	Telmatochromis 'shell' temporalis	m	n
1626	FISH20210707_c6_r0_Telmatochromis-'shell'-temporalis_su	1970-01-04 00:00:00	7.235745248051384	14.50052628663232	0.10281978837737521	0.42950529056561965	0.0456730114524436	0.7104195498016009	Telmatochromis 'shell' temporalis	m	n
1627	FISH20210707_c6_r0_Telmatochromis-'shell'-temporalis_su	1970-01-04 00:30:00	12.44217393032342	44.500083097889316	0.2143925544291175	0.3215334330508005	0.0848049026945767	0.7038689417181376	Telmatochromis 'shell' temporalis	m	n
1628	FISH20210707_c6_r0_Telmatochromis-'shell'-temporalis_su	1970-01-04 01:00:00	14.657467015790859	74.49969530773919	0.23932192122320092	0.25322696803501193	0.10397674102009499	0.6683556078507586	Telmatochromis 'shell' temporalis	m	n
1629	FISH20210707_c6_r0_Telmatochromis-'shell'-temporalis_su	1970-01-04 01:30:00	2.69020194317989	104.50011079104809	0.043984046089076	0.7047972523820075	0.030578344703954003	0.7246324570960961	Telmatochromis 'shell' temporalis	m	n
1630	FISH20210707_c6_r0_Telmatochromis-'shell'-temporalis_su	1970-01-04 02:00:00	8.410969613033645	134.50052628663232	0.1306852805938729	0.4355437371890754	0.06853657556428662	0.7691249513415498	Telmatochromis 'shell' temporalis	m	n
1631	FISH20210707_c6_r0_Telmatochromis-'shell'-temporalis_su	1970-01-04 02:30:00	4.9796793289116525	164.50013849648218	0.07212896792421472	0.4789762340036563	0.04413387453574699	0.8420426198160372	Telmatochromis 'shell' temporalis	m	n
1632	FISH20210707_c6_r0_Telmatochromis-'shell'-temporalis_su	1970-01-04 03:00:00	7.651015064188039	194.49975070633207	0.12309567336989641	0.35815190294166527	0.037445175096510304	0.7788561955746466	Telmatochromis 'shell' temporalis	m	n
1633	FISH20210707_c6_r0_Telmatochromis-'shell'-temporalis_su	1970-01-04 03:30:00	2.476616105583911	224.50016618657213	0.027697762020828718	0.7460115222690007	0.024955287040819948	0.48827339178059065	Telmatochromis 'shell' temporalis	m	n
1634	FISH20210707_c6_r0_Telmatochromis-'shell'-temporalis_su	1970-01-04 04:00:00	3.815170731402599	254.5005816852252	0.05733754362639189	0.5894410281978838	0.026296804872044412	0.4332093176289538	Telmatochromis 'shell' temporalis	m	n
1635	FISH20210707_c6_r0_Telmatochromis-'shell'-temporalis_su	1970-01-04 04:30:00	2.0364941703124275	284.5001938950751	0.03312835853969309	0.7313168245526563	0.03572733426535508	0.6942726613123945	Telmatochromis 'shell' temporalis	m	n
1636	FISH20210707_c6_r0_Telmatochromis-'shell'-temporalis_su	1970-01-04 05:00:00	1.1390193427250663	314.49975070633207	0.018115339870367293	0.8923051354495596	0.025188732601712248	0.4478839117908196	Telmatochromis 'shell' temporalis	m	n
1637	FISH20210707_c6_r0_Telmatochromis-'shell'-temporalis_su	1970-01-04 05:30:00	5.423040975829875	344.4994183147748	0.0894133289014459	0.5067309290344025	0.03983397860946783	0.7003047852055523	Telmatochromis 'shell' temporalis	m	n
1638	FISH20210707_c6_r0_Telmatochromis-'shell'-temporalis_su	1970-01-04 06:00:00	3.010699880039705	374.49983381342787	0.049966762685575004	0.5328495457567028	0.029106723634249015	0.6332842361128604	Telmatochromis 'shell' temporalis	m	n
1639	FISH20210707_c6_r0_Telmatochromis-'shell'-temporalis_su	1970-01-04 06:30:00	1.8771752752461581	404.50024929366793	0.030967813417539194	0.7304858456595202	0.023850520706120776	0.49740916030715326	Telmatochromis 'shell' temporalis	m	n
1640	FISH20210707_c6_r0_Telmatochromis-'shell'-temporalis_su	1970-01-04 07:00:00	16.27811594371002	434.4998061049249	0.23267409007811202	0.4504459586726497	0.07793922609338372	0.751201748504642	Telmatochromis 'shell' temporalis	m	d
1641	FISH20210707_c6_r0_Telmatochromis-'shell'-temporalis_su	1970-01-04 07:30:00	0.6396463511710055	464.4994183147748	0.0038779015013018668	1.0	0.02610253096776118	0.7735505637700182	Telmatochromis 'shell' temporalis	m	d
1642	FISH20210707_c6_r0_Telmatochromis-'shell'-temporalis_su	1970-01-04 08:00:00	0.0982615306341574	494.4998892089519	0.0006093507644582318	1.0	0.03352888730118486	0.9001747838008853	Telmatochromis 'shell' temporalis	m	d
1643	FISH20210707_c6_r0_Telmatochromis-'shell'-temporalis_su	1970-01-04 08:30:00	2.3019849464375146	524.5003046922608	0.0649271508503684	0.6397983491219323	0.03875783460994793	0.9421921405707752	Telmatochromis 'shell' temporalis	m	d
1644	FISH20210707_c6_r0_Telmatochromis-'shell'-temporalis_su	1970-01-04 09:00:00	6.0492297170049945	554.4999169021107	0.15328790648717522	0.31527339205584176	0.03383928803113699	0.8709425830557163	Telmatochromis 'shell' temporalis	m	d
1645	FISH20210707_c6_r0_Telmatochromis-'shell'-temporalis_su	1970-01-04 09:30:00	5.34728489634944	584.4994737133677	0.11112957730873636	0.683507838900892	0.025306109398851983	0.7755204577017912	Telmatochromis 'shell' temporalis	m	d
1646	FISH20210707_c6_r0_Telmatochromis-'shell'-temporalis_su	1970-01-04 10:00:00	4.038750892240849	614.4998892089519	0.12054066031464658	0.49379570130733436	0.0355323841310922	0.9509696377069298	Telmatochromis 'shell' temporalis	m	d
1647	FISH20210707_c6_r0_Telmatochromis-'shell'-temporalis_su	1970-01-04 10:30:00	2.971828119000793	644.5003046922608	0.09124148246634535	0.6374716082211512	0.035161398738243504	0.9357990131415838	Telmatochromis 'shell' temporalis	m	d
1648	FISH20210707_c6_r0_Telmatochromis-'shell'-temporalis_su	1970-01-04 11:00:00	1.5731107295270415	674.4999169021107	0.029028862666888262	0.7801229848761841	0.030528507415454053	0.8935976403722501	Telmatochromis 'shell' temporalis	m	d
1649	FISH20210707_c6_r0_Telmatochromis-'shell'-temporalis_su	1970-01-04 11:30:00	1.6111976231553273	704.4995291119606	0.025040163979834912	0.8743005927649438	0.02714602601980375	0.8380896763120059	Telmatochromis 'shell' temporalis	m	d
1650	FISH20210707_c6_r0_Telmatochromis-'shell'-temporalis_su	1970-01-04 12:00:00	2.486125686646966	734.499944604476	0.05993795701307334	0.8790715710170618	0.028702152797671545	0.9262313978813908	Telmatochromis 'shell' temporalis	m	d
1651	FISH20210707_c6_r0_Telmatochromis-'shell'-temporalis_su	1970-01-04 12:30:00	7.565649771524144	764.5004154894466	0.17866046202426458	0.3907816741454767	0.02794142276276483	0.9322927787442998	Telmatochromis 'shell' temporalis	m	d
1652	FISH20210707_c6_r0_Telmatochromis-'shell'-temporalis_su	1970-01-04 13:00:00	1.5474416532906092	794.4999723007036	0.02382139493656861	0.8501468062711207	0.02602626784382119	0.9554006736395144	Telmatochromis 'shell' temporalis	m	d
1653	FISH20210707_c6_r0_Telmatochromis-'shell'-temporalis_su	1970-01-04 13:30:00	1.1204246315173183	824.4995291119606	0.002714531050911307	0.9678688161320702	0.021294819474459784	0.7915346657814489	Telmatochromis 'shell' temporalis	m	d
1654	FISH20210707_c6_r0_Telmatochromis-'shell'-temporalis_su	1970-01-04 14:00:00	3.727041307123594	854.499944604476	0.059660979392865056	0.5178373587414137	0.01313452457344351	0.5329216176049927	Telmatochromis 'shell' temporalis	m	d
1655	FISH20210707_c6_r0_Telmatochromis-'shell'-temporalis_su	1970-01-04 14:30:00	2.723439614405581	884.5004154894466	0.031134009196166417	0.7796243975403024	0.017451297742055328	0.7125184669671328	Telmatochromis 'shell' temporalis	m	d
1656	FISH20210707_c6_r0_Telmatochromis-'shell'-temporalis_su	1970-01-04 15:00:00	2.089178634135189	914.4999723007036	0.009140767824497258	0.9511938396764722	0.024320538407083005	0.9570751095149865	Telmatochromis 'shell' temporalis	m	d
1657	FISH20210707_c6_r0_Telmatochromis-'shell'-temporalis_su	1970-01-04 15:30:00	3.9380107520411665	944.4995291119606	0.0034347127582959394	0.9828264362085203	0.023345516694760655	0.9661931188205566	Telmatochromis 'shell' temporalis	m	d
1658	FISH20210707_c6_r0_Telmatochromis-'shell'-temporalis_su	1970-01-04 16:00:00	1.8962474161819451	974.499944604476	0.007146022601373809	0.9594504764015067	0.02064474462423632	0.8410278267429093	Telmatochromis 'shell' temporalis	m	d
1659	FISH20210707_c6_r0_Telmatochromis-'shell'-temporalis_su	1970-01-04 16:30:00	0.7504211037113656	1004.5004154894466	0.008586781895739849	0.9253780953963769	0.022379243043381913	0.8872464178421743	Telmatochromis 'shell' temporalis	m	d
1660	FISH20210707_c6_r0_Telmatochromis-'shell'-temporalis_su	1970-01-04 17:00:00	2.2848090980137474	1034.4999723007036	0.023378206193562682	0.8578472106808487	0.020500299164739014	0.8657709544505884	Telmatochromis 'shell' temporalis	m	d
1661	FISH20210707_c6_r0_Telmatochromis-'shell'-temporalis_su	1970-01-04 17:30:00	3.9331160272522383	1064.4995291119606	0.05273946041770539	0.7098775691097446	0.02303538111463035	0.711405829218936	Telmatochromis 'shell' temporalis	m	d
1662	FISH20210707_c6_r0_Telmatochromis-'shell'-temporalis_su	1970-01-04 18:00:00	1.8515918801267546	1094.499944604476	0.006370485264790605	0.9410037668956348	0.023192572997100206	0.8549359330983618	Telmatochromis 'shell' temporalis	m	d
1663	FISH20210707_c6_r0_Telmatochromis-'shell'-temporalis_su	1970-01-04 18:30:00	1.7899172105899739	1124.5004154894466	0.003988698687053349	1.0	0.028093004208063977	0.937674914746449	Telmatochromis 'shell' temporalis	m	d
1664	FISH20210707_c6_r0_Telmatochromis-'shell'-temporalis_su	1970-01-04 19:00:00	33.2090604559551	1154.4999723007036	0.522020940668107	0.3554927704836297	0.1151447650674348	0.7575270202024366	Telmatochromis 'shell' temporalis	m	n
1665	FISH20210707_c6_r0_Telmatochromis-'shell'-temporalis_su	1970-01-04 19:30:00	65.31518521645495	1184.4995291119606	0.7912581020442081	0.06077225638468783	0.33105217335327675	0.6263223576762244	Telmatochromis 'shell' temporalis	m	n
1666	FISH20210707_c6_r0_Telmatochromis-'shell'-temporalis_su	1970-01-04 20:00:00	28.33999009462348	1214.5	0.44233325947263463	0.0796587635719034	0.14521994251809558	0.7950680066988541	Telmatochromis 'shell' temporalis	m	n
1667	FISH20210707_c6_r0_Telmatochromis-'shell'-temporalis_su	1970-01-04 20:30:00	20.045707637062115	1244.5004708880394	0.30701900171735635	0.25067863276272784	0.09968386346978739	0.8439586246558235	Telmatochromis 'shell' temporalis	m	n
1668	FISH20210707_c6_r0_Telmatochromis-'shell'-temporalis_su	1970-01-04 21:00:00	16.10525843023879	1274.5000276992964	0.25056783557697637	0.21843665170904658	0.0914099983691369	0.8552784064079159	Telmatochromis 'shell' temporalis	m	n
1669	FISH20210707_c6_r0_Telmatochromis-'shell'-temporalis_su	1970-01-04 21:30:00	19.877636856666662	1304.4995845105534	0.30402747770206634	0.18159658744667886	0.11503417564220632	0.7858227227961205	Telmatochromis 'shell' temporalis	m	n
1670	FISH20210707_c6_r0_Telmatochromis-'shell'-temporalis_su	1970-01-04 22:00:00	20.797169425674245	1334.500055395524	0.17482827387547087	0.23122091734987812	0.04450170395062369	0.7704675518966925	Telmatochromis 'shell' temporalis	m	n
1671	FISH20210707_c6_r0_Telmatochromis-'shell'-temporalis_su	1970-01-04 22:30:00	22.554176659318706	1364.5004708880394	0.3195944823001496	0.06298820009971746	0.20819418570612247	0.7537661082319705	Telmatochromis 'shell' temporalis	m	n
1672	FISH20210707_c6_r0_Telmatochromis-'shell'-temporalis_su	1970-01-04 23:00:00	15.123367657382046	1394.5000276992964	0.2546119328569054	0.07068860450944546	0.11249163232222611	0.746125017621181	Telmatochromis 'shell' temporalis	m	n
1673	FISH20210707_c6_r0_Telmatochromis-'shell'-temporalis_su	1970-01-04 23:30:00	15.943833270650666	1424.4995845105534	0.27289346850589996	0.07628386238989529	0.11194216153678035	0.7581238042481662	Telmatochromis 'shell' temporalis	m	n
1674	FISH20210707_c6_r0_Telmatochromis-'shell'-temporalis_su	1970-01-05 00:00:00	12.750529884809383	14.500055395524042	0.19864834921338356	0.247894970086417	0.1467145461310096	0.7988848777561738	Telmatochromis 'shell' temporalis	m	n
1675	FISH20210707_c6_r0_Telmatochromis-'shell'-temporalis_su	1970-01-05 00:30:00	14.041297203541928	44.50052628663232	0.20852030358428897	0.2891806548113678	0.18791262692562224	0.7780486676423111	Telmatochromis 'shell' temporalis	m	n
1676	FISH20210707_c6_r0_Telmatochromis-'shell'-temporalis_su	1970-01-05 01:00:00	11.180281076558948	74.50008309788932	0.19190072572156666	0.2249182870755083	0.11906362662751672	0.7682672580090355	Telmatochromis 'shell' temporalis	m	n
1677	FISH20210707_c6_r0_Telmatochromis-'shell'-temporalis_su	1970-01-05 01:30:00	13.855939727074178	104.49969530773919	0.25505512159991134	0.20375602459697523	0.14833147706483565	0.7300238698096166	Telmatochromis 'shell' temporalis	m	n
1678	FISH20210707_c6_r0_Telmatochromis-'shell'-temporalis_su	1970-01-05 02:00:00	13.345699396642152	134.5001107910481	0.21465765566142256	0.20130733436738313	0.07016592597920265	0.7587228040134526	Telmatochromis 'shell' temporalis	m	n
1679	FISH20210707_c6_r0_Telmatochromis-'shell'-temporalis_su	1970-01-05 02:30:00	9.15508099042011	164.50052628663232	0.14436873303418093	0.26020719073735527	0.04712932672584757	0.8237438642693529	Telmatochromis 'shell' temporalis	m	n
1680	FISH20210707_c6_r0_Telmatochromis-'shell'-temporalis_su	1970-01-05 03:00:00	5.003648840310181	194.5000830978893	0.09295883884549333	0.4724945986371946	0.040516140299988984	0.8480323679509483	Telmatochromis 'shell' temporalis	m	n
1681	FISH20210707_c6_r0_Telmatochromis-'shell'-temporalis_su	1970-01-05 03:30:00	12.645578098000401	224.4996953077392	0.2134507783502299	0.18037781840341255	0.0601221372997194	0.7869693016901944	Telmatochromis 'shell' temporalis	m	n
1682	FISH20210707_c6_r0_Telmatochromis-'shell'-temporalis_su	1970-01-05 04:00:00	6.993236799315188	254.50016618657213	0.09356304010635941	0.4426102370928429	0.030547189672066342	0.6767683309282975	Telmatochromis 'shell' temporalis	m	n
1683	FISH20210707_c6_r0_Telmatochromis-'shell'-temporalis_su	1970-01-05 04:30:00	3.2623850467088213	284.5005816852252	0.06337599024984765	0.5488892582128414	0.05527983806359601	0.645725988169243	Telmatochromis 'shell' temporalis	m	n
1684	FISH20210707_c6_r0_Telmatochromis-'shell'-temporalis_su	1970-01-05 05:00:00	3.023772837795779	314.5001938950751	0.06027366904880616	0.6639521356157554	0.1444171333807569	0.41937612078146397	Telmatochromis 'shell' temporalis	m	n
1685	FISH20210707_c6_r0_Telmatochromis-'shell'-temporalis_su	1970-01-05 05:30:00	1.7993312018897467	344.49975070633207	0.04143814747105423	0.8619467065536536	0.022968735791560228	0.35682346921455205	Telmatochromis 'shell' temporalis	m	n
1686	FISH20210707_c6_r0_Telmatochromis-'shell'-temporalis_su	1970-01-05 06:00:00	2.58392298777111	374.50016618657213	0.053124307555949477	0.6987037447374252	0.03132875471023945	0.4422740609909095	Telmatochromis 'shell' temporalis	m	n
1687	FISH20210707_c6_r0_Telmatochromis-'shell'-temporalis_su	1970-01-05 06:30:00	2.5403887841294805	404.5005816852252	0.05994127749155172	0.6922054179823832	0.043958242975851686	0.5463359751435295	Telmatochromis 'shell' temporalis	m	n
1688	FISH20210707_c6_r0_Telmatochromis-'shell'-temporalis_su	1970-01-05 07:00:00	21.411657115079763	434.50024929366793	0.2763281812641959	0.49742396543127804	0.15110843559061563	0.7103033135729424	Telmatochromis 'shell' temporalis	m	d
1689	FISH20210707_c6_r0_Telmatochromis-'shell'-temporalis_su	1970-01-05 07:30:00	1.2954759573959458	464.4998061049249	0.013240263697302088	0.9039388399534651	0.042285548347822534	0.695882358299728	Telmatochromis 'shell' temporalis	m	d
1690	FISH20210707_c6_r0_Telmatochromis-'shell'-temporalis_su	1970-01-05 08:00:00	1.7934890714459835	494.4994183147748	0.009528557974627445	0.9556811256994072	0.014360535557059058	0.6478482903548238	Telmatochromis 'shell' temporalis	m	d
1691	FISH20210707_c6_r0_Telmatochromis-'shell'-temporalis_su	1970-01-05 08:30:00	1.326091013622038	524.4998338134279	0.0007201418125415466	1.0	0.016843961412661968	0.7013921435456117	Telmatochromis 'shell' temporalis	m	d
1692	FISH20210707_c6_r0_Telmatochromis-'shell'-temporalis_su	1970-01-05 09:00:00	2.6388701864426274	554.5002492936679	0.025981940058722508	0.8362417594593098	0.31275989153592193	0.7177472635768617	Telmatochromis 'shell' temporalis	m	d
1693	FISH20210707_c6_r0_Telmatochromis-'shell'-temporalis_su	1970-01-05 09:30:00	1.012540922465908	584.4998061049249	0.0010525732646390782	1.0	0.26098702986964073	0.7494412053299477	Telmatochromis 'shell' temporalis	m	d
1694	FISH20210707_c6_r0_Telmatochromis-'shell'-temporalis_su	1970-01-05 10:00:00	1.4662985875722347	614.4994183147749	0.008365187524236884	0.9580078666001883	0.017871630457689393	0.7079850639491803	Telmatochromis 'shell' temporalis	m	d
1695	FISH20210707_c6_r0_Telmatochromis-'shell'-temporalis_su	1970-01-05 10:30:00	3.171397663376347	644.4998892089519	0.0398293817859517	0.836361621980944	0.20675948415540327	0.733351673429677	Telmatochromis 'shell' temporalis	m	d
1696	FISH20210707_c6_r0_Telmatochromis-'shell'-temporalis_su	1970-01-05 11:00:00	2.2532067908203586	674.5003046922608	0.01695196941997673	0.9580632651930641	0.31557752875179923	0.7125198713023642	Telmatochromis 'shell' temporalis	m	d
1697	FISH20210707_c6_r0_Telmatochromis-'shell'-temporalis_su	1970-01-05 11:30:00	2.0192983169423377	704.4999169021107	0.024984765386959172	0.9312503462412055	0.09836601085274445	0.694874032888149	Telmatochromis 'shell' temporalis	m	d
1698	FISH20210707_c6_r0_Telmatochromis-'shell'-temporalis_su	1970-01-05 12:00:00	1.1244840928172173	734.4994737133677	0.002825328236662789	1.0	0.6963707561055982	0.8356530216044811	Telmatochromis 'shell' temporalis	m	d
1699	FISH20210707_c6_r0_Telmatochromis-'shell'-temporalis_su	1970-01-05 12:30:00	2.2905878075435506	764.4998892089519	0.014624418346997563	0.9452138267228007	0.06401798864141063	0.7091865465404668	Telmatochromis 'shell' temporalis	m	d
1700	FISH20210707_c6_r0_Telmatochromis-'shell'-temporalis_su	1970-01-05 13:00:00	2.652148661153077	794.5003046922608	0.012076893246911528	0.9083707273835244	0.10189698802287005	0.722812191842576	Telmatochromis 'shell' temporalis	m	d
1701	FISH20210707_c6_r0_Telmatochromis-'shell'-temporalis_su	1970-01-05 13:30:00	2.0221656427288983	824.4999169021107	0.01673037504847377	0.9253780953963769	0.12909639473193443	0.7204687469989189	Telmatochromis 'shell' temporalis	m	d
1702	FISH20210707_c6_r0_Telmatochromis-'shell'-temporalis_su	1970-01-05 14:00:00	5.1191639337824855	854.4994737133677	0.03379314165420198	0.7271619300869758	0.19864092674993974	0.7414865204607687	Telmatochromis 'shell' temporalis	m	d
1703	FISH20210707_c6_r0_Telmatochromis-'shell'-temporalis_su	1970-01-05 14:30:00	2.158832405376417	883.8315838311199	0.018790233718030507	0.8803572464188366	0.5048166476055354	0.8018387999014412	Telmatochromis 'shell' temporalis	m	d
1704	FISH20210707_c6_r0_Telmatochromis-'shell'-temporalis_su	1970-01-05 15:00:00	40.49898643535844	905.409200968523	0.7675544794188862	0.0774818401937046	0.3862548726669054	0.7034194476202275	Telmatochromis 'shell' temporalis	m	d
1705	FISH20210707_c6_r0_Telmatochromis-'shell'-temporalis_su	1970-01-05 15:30:00							Telmatochromis 'shell' temporalis	m	d
1706	FISH20210707_c6_r0_Telmatochromis-'shell'-temporalis_su	1970-01-05 16:00:00	24.346725192545062	965.3333333333334	0.19607843137254902	0.0	0.10026012398948947	0.7059902210791345	Telmatochromis 'shell' temporalis	m	d
1707	FISH20210707_c6_r0_Telmatochromis-'shell'-temporalis_su	1970-01-05 16:30:00							Telmatochromis 'shell' temporalis	m	d
1708	FISH20210707_c6_r0_Telmatochromis-'shell'-temporalis_su	1970-01-05 17:00:00	44.29115817713408	1025.0	0.7127371273712737	0.0	0.25846216816732404	0.6942494594825587	Telmatochromis 'shell' temporalis	m	d
1709	FISH20210707_c6_r0_Telmatochromis-'shell'-temporalis_su	1970-01-05 17:30:00							Telmatochromis 'shell' temporalis	m	d
1710	FISH20210707_c6_r0_Telmatochromis-'shell'-temporalis_su	1970-01-05 18:00:00	12.170373653435798	1085.0	0.26578073089701	0.0	0.8824360189304891	0.8581340616863403	Telmatochromis 'shell' temporalis	m	d
1711	FISH20210707_c6_r0_Telmatochromis-'shell'-temporalis_su	1970-01-05 18:30:00							Telmatochromis 'shell' temporalis	m	d
1712	FISH20210707_c6_r0_Telmatochromis-'shell'-temporalis_su	1970-01-05 19:00:00	30.95251443151466	1145.0	0.7611111111111111	0.0	0.3399418047878081	0.4911258359691102	Telmatochromis 'shell' temporalis	m	n
1713	FISH20210707_c6_r0_Telmatochromis-'shell'-temporalis_su	1970-01-05 19:30:00							Telmatochromis 'shell' temporalis	m	d
1714	FISH20210707_c6_r0_Telmatochromis-'shell'-temporalis_su	1970-01-05 20:00:00	34.45150420088803	1204.8110749185669	0.501628664495114	0.0	0.17698133295690224	0.6820113244313416	Telmatochromis 'shell' temporalis	m	n
1715	FISH20210707_c6_r0_Telmatochromis-'shell'-temporalis_su	1970-01-05 20:30:00							Telmatochromis 'shell' temporalis	m	d
1716	FISH20210707_c6_r0_Telmatochromis-'shell'-temporalis_su	1970-01-05 21:00:00	55.13201325882921	1264.6933962264152	0.8962264150943396	0.0	0.22636340538845753	0.6465497532241222	Telmatochromis 'shell' temporalis	m	n
1717	FISH20210707_c6_r0_Telmatochromis-'shell'-temporalis_su	1970-01-05 21:30:00							Telmatochromis 'shell' temporalis	m	d
1718	FISH20210707_c6_r0_Telmatochromis-'shell'-temporalis_su	1970-01-05 22:00:00	18.138606765999878	1336.4661098004208	0.3170949435694701	0.22871899509022509	0.15163903983011978	0.6727711990603115	Telmatochromis 'shell' temporalis	m	n
1719	FISH20210707_c6_r0_Telmatochromis-'shell'-temporalis_su	1970-01-05 22:30:00	9.044990265295704	1364.499944604476	0.15183913139818303	0.34389541325060935	0.14454815167201288	0.7300709996024544	Telmatochromis 'shell' temporalis	m	n
1720	FISH20210707_c6_r0_Telmatochromis-'shell'-temporalis_su	1970-01-05 23:00:00	8.126335464560647	1381.9526889040164	0.14805990469707284	0.7066031313818925	0.08554693332177395	0.7059029683720914	Telmatochromis 'shell' temporalis	m	n
1721	FISH20210707_c6_r0_Telmatochromis-'shell'-temporalis_su	1970-01-05 23:30:00							Telmatochromis 'shell' temporalis	m	d
1722	FISH20210707_c6_r0_Telmatochromis-'shell'-temporalis_su	1970-01-06 00:00:00	5.440256326113845	16.610111562520153	0.12117108402656865	0.5347907396659574	0.07893528981323089	0.8584903165052431	Telmatochromis 'shell' temporalis	m	n
1723	FISH20210707_c6_r0_Telmatochromis-'shell'-temporalis_su	1970-01-06 00:30:00	12.53722611082618	44.49994460447596	0.22335475293596277	0.2864502548194106	0.14111467786657242	0.7688911417642624	Telmatochromis 'shell' temporalis	m	n
1724	FISH20210707_c6_r0_Telmatochromis-'shell'-temporalis_su	1970-01-06 01:00:00	13.97257575193967	74.50041548944657	0.23472383801451444	0.30491385518807823	0.08387807766194633	0.7346145424352948	Telmatochromis 'shell' temporalis	m	n
1725	FISH20210707_c6_r0_Telmatochromis-'shell'-temporalis_su	1970-01-06 01:30:00	7.813120124965359	104.50002769929644	0.1390504681181098	0.3734973131682455	0.057351736520471916	0.8158928165339882	Telmatochromis 'shell' temporalis	m	n
1726	FISH20210707_c6_r0_Telmatochromis-'shell'-temporalis_su	1970-01-06 02:00:00	12.124605414049302	134.49958451055343	0.21987701512381586	0.19284250180045426	0.09327432296467061	0.7498896990030844	Telmatochromis 'shell' temporalis	m	n
1727	FISH20210707_c6_r0_Telmatochromis-'shell'-temporalis_su	1970-01-06 02:30:00	7.208353214672484	164.50005539552404	0.13931974296476846	0.45568358076667403	0.10258328547037558	0.7596182050438612	Telmatochromis 'shell' temporalis	m	n
1728	FISH20210707_c6_r0_Telmatochromis-'shell'-temporalis_su	1970-01-06 03:00:00	8.736765028299176	194.50047088803944	0.1579967868816132	0.48135837349731314	0.1123028325414119	0.7817109700663863	Telmatochromis 'shell' temporalis	m	n
1729	FISH20210707_c6_r0_Telmatochromis-'shell'-temporalis_su	1970-01-06 03:30:00	9.674714085261229	224.50002769929642	0.17262201540080882	0.3761564456262811	0.31810918245195724	0.8480585774099401	Telmatochromis 'shell' temporalis	m	n
1730	FISH20210707_c6_r0_Telmatochromis-'shell'-temporalis_su	1970-01-06 04:00:00	6.162327721788646	254.49958451055343	0.0894133289014459	0.6154229682566063	0.2117928488409526	0.6401671806509875	Telmatochromis 'shell' temporalis	m	n
1731	FISH20210707_c6_r0_Telmatochromis-'shell'-temporalis_su	1970-01-06 04:30:00	10.002641105141906	284.50005539552404	0.18607356525592733	0.39530245956126747	0.17282476585932752	0.7277797748449242	Telmatochromis 'shell' temporalis	m	n
1732	FISH20210707_c6_r0_Telmatochromis-'shell'-temporalis_su	1970-01-06 05:00:00	4.760847522182336	314.50047088803944	0.06769708049415545	0.6522076339260983	0.21601232995983838	0.411420267244638	Telmatochromis 'shell' temporalis	m	n
1733	FISH20210707_c6_r0_Telmatochromis-'shell'-temporalis_su	1970-01-06 05:30:00	7.39110296054618	344.50008309788933	0.10193341089136336	0.5478366849482024	0.3575343711589999	0.7885952557390074	Telmatochromis 'shell' temporalis	m	n
1734	FISH20210707_c6_r0_Telmatochromis-'shell'-temporalis_su	1970-01-06 06:00:00	2.4927094863391304	374.49969530773916	0.051188299817184646	0.7933632485734863	0.6050522532249901	0.8665572391660168	Telmatochromis 'shell' temporalis	m	n
1735	FISH20210707_c6_r0_Telmatochromis-'shell'-temporalis_su	1970-01-06 06:30:00	4.8947868744679965	404.5001107910481	0.04165743407932639	0.7467316640815422	0.3401785295439277	0.47705647835923665	Telmatochromis 'shell' temporalis	m	n
1736	FISH20210707_c6_r0_Telmatochromis-'shell'-temporalis_su	1970-01-06 07:00:00	9.776952726916806	434.5005262866323	0.13389839898066588	0.5820730153454102	0.051656626027626364	0.7066019220350254	Telmatochromis 'shell' temporalis	m	d
1737	FISH20210707_c6_r0_Telmatochromis-'shell'-temporalis_su	1970-01-06 07:30:00	2.2869625438377708	464.50008309788933	0.011910697468284305	0.9430502465237383	0.08708451146629254	0.7076133074895496	Telmatochromis 'shell' temporalis	m	d
1738	FISH20210707_c6_r0_Telmatochromis-'shell'-temporalis_su	1970-01-06 08:00:00	2.386494236304336	494.49969530773916	0.004099495872804831	0.9739626613484017	0.03718648158000657	0.5968936170965743	Telmatochromis 'shell' temporalis	m	d
1739	FISH20210707_c6_r0_Telmatochromis-'shell'-temporalis_su	1970-01-06 08:30:00	1.5423086598475404	524.5001107910481	0.0005539552404165743	1.0	0.007910982906430384	0.4837403433280311	Telmatochromis 'shell' temporalis	m	d
1740	FISH20210707_c6_r0_Telmatochromis-'shell'-temporalis_su	1970-01-06 09:00:00	1.6022734189207248	554.5005262866323	0.0031577197939172347	0.9669270400531826	0.007611548473081065	0.4910029337005421	Telmatochromis 'shell' temporalis	m	d
1741	FISH20210707_c6_r0_Telmatochromis-'shell'-temporalis_su	1970-01-06 09:30:00	1.764471188274013	584.5001384964822	0.0029915240152900116	0.9855409672594316	0.6018961547903412	0.31865179289944984	Telmatochromis 'shell' temporalis	m	d
1742	FISH20210707_c6_r0_Telmatochromis-'shell'-temporalis_su	1970-01-06 10:00:00	2.0388698967756325	614.4997507063321	0.046645615201373884	0.8191235942607058	0.15340874372977084	0.48190238727422635	Telmatochromis 'shell' temporalis	m	d
1743	FISH20210707_c6_r0_Telmatochromis-'shell'-temporalis_su	1970-01-06 10:30:00	0.011413969900557808	644.5001661865721	0.0	1.0	0.013159437944099963	0.1370965087447263	Telmatochromis 'shell' temporalis	m	d
1744	FISH20210707_c6_r0_Telmatochromis-'shell'-temporalis_su	1970-01-06 11:00:00	0.49081353238146713	674.5005816852251	0.008808376267242813	0.9360700238213949	0.02632951363532093	0.5842926944823319	Telmatochromis 'shell' temporalis	m	d
1745	FISH20210707_c6_r0_Telmatochromis-'shell'-temporalis_su	1970-01-06 11:30:00	0.5052336430038442	704.5001938950751	0.007866600188355216	0.9334108913633594	0.019322956992348136	0.3626600764858085	Telmatochromis 'shell' temporalis	m	d
1746	FISH20210707_c6_r0_Telmatochromis-'shell'-temporalis_su	1970-01-06 12:00:00	0.6112470456553217	734.4997507063321	0.009473159381751703	0.9006149243809207	0.016440760743925743	0.2695623374602431	Telmatochromis 'shell' temporalis	m	d
1747	FISH20210707_c6_r0_Telmatochromis-'shell'-temporalis_su	1970-01-06 12:30:00	0.32623146078353565	764.5001661865721	0.005207179259915799	0.934356304010636	0.016340879489034857	0.16809001394950054	Telmatochromis 'shell' temporalis	m	d
1748	FISH20210707_c6_r0_Telmatochromis-'shell'-temporalis_su	1970-01-06 13:00:00	0.2658708690178452	794.5005816852251	0.006980222702343361	0.9602792089080937	0.0202263528958294	0.300620337846743	Telmatochromis 'shell' temporalis	m	d
1749	FISH20210707_c6_r0_Telmatochromis-'shell'-temporalis_su	1970-01-06 13:30:00	0.829011616272975	824.5001938950751	0.015511606005207467	0.8739128026148136	0.02593670017863044	0.5986526298194098	Telmatochromis 'shell' temporalis	m	d
1750	FISH20210707_c6_r0_Telmatochromis-'shell'-temporalis_su	1970-01-06 14:00:00	0.739555584708944	854.4997507063321	0.011966096061160046	0.9166251177220098	0.03293560583225752	0.9023865343700833	Telmatochromis 'shell' temporalis	m	d
1751	FISH20210707_c6_r0_Telmatochromis-'shell'-temporalis_su	1970-01-06 14:30:00	0.7513565308030611	884.5001661865721	0.011522269000664746	0.9174606691779305	0.03529251451254952	0.9229266459775997	Telmatochromis 'shell' temporalis	m	d
[truncated: 1,909 more rows]
