# Supplementary material for: Widespread temporal niche partitioning in an adaptive radiation of cichlid fishes
Source: Nat Ecol Evol. 2025 Aug 27;9(10):1938–50. doi: 10.1038/s41559-025-02819-z (PMC12507676; doi:10.1038/s41559-025-02819-z)
Supplement: Supplementary file 5 — Raw activity patterns for each species binned in 30-min intervals. [file 41559_2025_2819_MOESM5_ESM.zip › Supplementary_Data_2/Aaltolamprologus calvus_als_30m.csv]

	FishID	ts	speed_mm	time_of_day_m	movement	rest	vertical_pos	horizontal_pos	species	sex	daynight
0	FISH20210305_c1_r0_Aaltolamprologus-calvus_su	1970-01-02 00:00:00	6.5364063775497225	14.500166186572125	0.15516286284068248	0.15959450476401507	0.04144148127794504	0.4901718911324763	Aaltolamprologus calvus	f	n
1	FISH20210305_c1_r0_Aaltolamprologus-calvus_su	1970-01-02 00:30:00	4.78005587000132	44.500470888039445	0.10309678134175392	0.37515927095451773	0.04119281084546278	0.47605507798826846	Aaltolamprologus calvus	f	n
2	FISH20210305_c1_r0_Aaltolamprologus-calvus_su	1970-01-02 01:00:00	2.6376097609657227	74.49997230070356	0.02376599634369287	0.7965209683674035	0.021065906457639838	0.34215302505779466	Aaltolamprologus calvus	f	n
3	FISH20210305_c1_r0_Aaltolamprologus-calvus_su	1970-01-02 01:30:00	1.3510416077265792	104.4994183147748	0.0020497479364024154	1.0	0.018413464256771563	0.2349028815519075	Aaltolamprologus calvus	f	n
4	FISH20210305_c1_r0_Aaltolamprologus-calvus_su	1970-01-02 02:00:00	1.2717816037619964	134.49977841790383	0.007367604697540438	0.992244626634168	0.019537324182442986	0.23333113322742305	Aaltolamprologus calvus	f	n
5	FISH20210305_c1_r0_Aaltolamprologus-calvus_su	1970-01-02 02:30:00	1.3022832966813715	164.50013849648218	0.0014957620076450058	1.0	0.024090636993256295	0.16716065709803243	Aaltolamprologus calvus	f	n
6	FISH20210305_c1_r0_Aaltolamprologus-calvus_su	1970-01-02 03:00:00	2.0849469465117845	194.49958451055343	0.026258933023101214	0.8583457980167304	0.02255179625653867	0.18025523428299667	Aaltolamprologus calvus	f	n
7	FISH20210305_c1_r0_Aaltolamprologus-calvus_su	1970-01-02 03:30:00	2.569040557915379	224.49994460447596	0.03622867272324396	0.7612452913804565	0.019613115702081376	0.42776730108287847	Aaltolamprologus calvus	f	n
8	FISH20210305_c1_r0_Aaltolamprologus-calvus_su	1970-01-02 04:00:00	1.2038330545811804	254.50024929366793	0.001384964821893524	1.0	0.023925012334139222	0.8021158726400105	Aaltolamprologus calvus	f	n
9	FISH20210305_c1_r0_Aaltolamprologus-calvus_su	1970-01-02 04:30:00	1.704223240335108	284.49975070633207	0.001329566229017783	1.0	0.019524781242869542	0.4391622082585875	Aaltolamprologus calvus	f	n
10	FISH20210305_c1_r0_Aaltolamprologus-calvus_su	1970-01-02 05:00:00	1.8997990359772254	314.5001107910481	0.007866164413915355	0.9940726789275427	0.01797556200758099	0.3520014284973458	Aaltolamprologus calvus	f	n
11	FISH20210305_c1_r0_Aaltolamprologus-calvus_su	1970-01-02 05:30:00	1.7860803839845287	344.5004154894466	0.014348235554816907	0.8908093734419146	0.01901061050310242	0.41656771535026754	Aaltolamprologus calvus	f	n
12	FISH20210305_c1_r0_Aaltolamprologus-calvus_su	1970-01-02 06:00:00	1.5496890536937513	374.49991690211067	0.013738851033183758	0.8940224918287075	0.02575928503669987	0.7803220662026285	Aaltolamprologus calvus	f	n
13	FISH20210305_c1_r0_Aaltolamprologus-calvus_su	1970-01-02 06:30:00	1.0841844950219273	404.5002215820962	0.0	1.0	0.027619767733671693	0.8755386330744274	Aaltolamprologus calvus	f	n
14	FISH20210305_c1_r0_Aaltolamprologus-calvus_su	1970-01-02 07:00:00	1.3274970989254276	434.5005816852252	0.0	1.0	0.030287365310641575	0.8819629253758303	Aaltolamprologus calvus	f	d
15	FISH20210305_c1_r0_Aaltolamprologus-calvus_su	1970-01-02 07:30:00	0.8082794156845524	464.50008309788933	0.00027699296437870476	1.0	0.02210370595168687	0.8940968854498812	Aaltolamprologus calvus	f	d
16	FISH20210305_c1_r0_Aaltolamprologus-calvus_su	1970-01-02 08:00:00	0.0016702696792817663	494.49952911196056	0.0	1.0	0.025875520835317217	0.9507681759694451	Aaltolamprologus calvus	f	d
17	FISH20210305_c1_r0_Aaltolamprologus-calvus_su	1970-01-02 08:30:00	0.001670269679281629	524.4998892089519	0.0	1.0	0.030152401585651394	0.9384107205248623	Aaltolamprologus calvus	f	d
18	FISH20210305_c1_r0_Aaltolamprologus-calvus_su	1970-01-02 09:00:00	0.001670269679281447	554.5001938950751	0.0	1.0	0.03442928233598559	0.9260532650802797	Aaltolamprologus calvus	f	d
19	FISH20210305_c1_r0_Aaltolamprologus-calvus_su	1970-01-02 09:30:00	0.001670269679281199	584.4996953077392	0.0	1.0	0.038706044623013414	0.9136961519190381	Aaltolamprologus calvus	f	d
20	FISH20210305_c1_r0_Aaltolamprologus-calvus_su	1970-01-02 10:00:00	0.35278569057783815	614.5	0.0018834478174163528	0.9693662752049634	0.04255776024063239	0.90379722761661	Aaltolamprologus calvus	f	d
21	FISH20210305_c1_r0_Aaltolamprologus-calvus_su	1970-01-02 10:30:00	1.1489904668715705	644.5003600908537	0.002659132458035566	0.9684228020608276	0.0446651390066048	0.9050665791628955	Aaltolamprologus calvus	f	d
22	FISH20210305_c1_r0_Aaltolamprologus-calvus_su	1970-01-02 11:00:00	1.0350613060733262	674.4998615035178	0.015788598969586173	0.9148523627499862	0.04701099578943387	0.9019770910891742	Aaltolamprologus calvus	f	d
23	FISH20210305_c1_r0_Aaltolamprologus-calvus_su	1970-01-02 11:30:00	0.1883429145079482	704.5002215820962	0.0	1.0	0.04570875014510034	0.8846772249312164	Aaltolamprologus calvus	f	d
24	FISH20210305_c1_r0_Aaltolamprologus-calvus_su	1970-01-02 12:00:00	0.04814474585227933	734.5005262866323	0.0003877901501301867	1.0	0.049771953431162676	0.8911739217088553	Aaltolamprologus calvus	f	d
25	FISH20210305_c1_r0_Aaltolamprologus-calvus_su	1970-01-02 12:30:00	0.3050235238139426	764.5000276992964	0.0017173563791479697	1.0	0.047623016193419056	0.8924447000675498	Aaltolamprologus calvus	f	d
26	FISH20210305_c1_r0_Aaltolamprologus-calvus_su	1970-01-02 13:00:00	0.842385900884562	794.4994737133677	0.00033239155725444574	1.0	0.045978293841848386	0.899994047597838	Aaltolamprologus calvus	f	d
27	FISH20210305_c1_r0_Aaltolamprologus-calvus_su	1970-01-02 13:30:00	0.14978722212774506	824.4998338134279	0.0	1.0	0.04947647420193841	0.893980197969267	Aaltolamprologus calvus	f	d
28	FISH20210305_c1_r0_Aaltolamprologus-calvus_su	1970-01-02 14:00:00	0.0008010715452344381	854.5001384964822	0.0	1.0	0.048054292311521044	0.9002412905562378	Aaltolamprologus calvus	f	d
29	FISH20210305_c1_r0_Aaltolamprologus-calvus_su	1970-01-02 14:30:00	0.0008010715452334558	884.4996399091463	0.0	1.0	0.04660390222507245	0.9065273429096327	Aaltolamprologus calvus	f	d
30	FISH20210305_c1_r0_Aaltolamprologus-calvus_su	1970-01-02 15:00:00	0.014845343853977174	914.5	0.0	1.0	0.04567289528075783	0.9096360827439487	Aaltolamprologus calvus	f	d
31	FISH20210305_c1_r0_Aaltolamprologus-calvus_su	1970-01-02 15:30:00	2.0567283882679543	944.5003046922608	0.02675752035898288	0.8730264251288017	0.048183232110558735	0.902656775071045	Aaltolamprologus calvus	f	d
32	FISH20210305_c1_r0_Aaltolamprologus-calvus_su	1970-01-02 16:00:00	0.8348251766316501	974.4998061049249	0.0007755803002603734	1.0	0.05238410169712699	0.8856228864553777	Aaltolamprologus calvus	f	d
33	FISH20210305_c1_r0_Aaltolamprologus-calvus_su	1970-01-02 16:30:00	0.4184220976362697	1004.5001107910481	0.003711500110791048	0.966042543762464	0.05407223860647308	0.8823147826258471	Aaltolamprologus calvus	f	d
34	FISH20210305_c1_r0_Aaltolamprologus-calvus_su	1970-01-02 17:00:00	0.15007759840218696	1034.5004154894466	0.0006093845216331506	1.0	0.04946575580863617	0.8893178153267439	Aaltolamprologus calvus	f	d
35	FISH20210305_c1_r0_Aaltolamprologus-calvus_su	1970-01-02 17:30:00	1.0376435679092608	1064.4975896270848	0.005762730647753089	0.9659223139579985	0.03249133562479343	0.8477076993994989	Aaltolamprologus calvus	f	d
36	FISH20210305_c1_r0_Aaltolamprologus-calvus_su	1970-01-02 18:00:00	2.2366581889754498	1094.5002215820962	0.026589851539995567	0.7572568136494571	0.023560067186049888	0.8434840720186279	Aaltolamprologus calvus	f	d
37	FISH20210305_c1_r0_Aaltolamprologus-calvus_su	1970-01-02 18:30:00	2.1690426048093276	1124.5005816852251	0.00027699296437870476	1.0	0.023615791911465466	0.8617799214282971	Aaltolamprologus calvus	f	d
38	FISH20210305_c1_r0_Aaltolamprologus-calvus_su	1970-01-02 19:00:00	1.2724014769216285	1154.5000830978893	0.01805994127749155	0.9214447953021994	0.023770728476810908	0.8430608547650081	Aaltolamprologus calvus	f	n
39	FISH20210305_c1_r0_Aaltolamprologus-calvus_su	1970-01-02 19:30:00	7.370978977081057	1184.4995291119606	0.18242756633981497	0.09661514597529222	0.06087832143732592	0.7918864635306216	Aaltolamprologus calvus	f	n
40	FISH20210305_c1_r0_Aaltolamprologus-calvus_su	1970-01-02 20:00:00	7.3413825250822775	1214.499889208952	0.16219809439397298	0.24717482827387546	0.0651218032540315	0.7643609949507201	Aaltolamprologus calvus	f	n
41	FISH20210305_c1_r0_Aaltolamprologus-calvus_su	1970-01-02 20:30:00	8.237951034603707	1244.500193895075	0.1778848817240042	0.2531161708492604	0.05346315043067901	0.7470167857736395	Aaltolamprologus calvus	f	n
42	FISH20210305_c1_r0_Aaltolamprologus-calvus_su	1970-01-02 21:00:00	13.998870213658543	1274.499695307739	0.2782671320148468	0.08243310619910255	0.08176220394694672	0.7028298072717699	Aaltolamprologus calvus	f	n
43	FISH20210305_c1_r0_Aaltolamprologus-calvus_su	1970-01-02 21:30:00	11.391776867471146	1304.5	0.22219144693108797	0.08298249501440283	0.08365001515831297	0.624685542004006	Aaltolamprologus calvus	f	n
44	FISH20210305_c1_r0_Aaltolamprologus-calvus_su	1970-01-02 22:00:00	13.050872961133994	1334.5003600908537	0.2731150628774029	0.10187801229848761	0.09863282963040812	0.754108159269673	Aaltolamprologus calvus	f	n
45	FISH20210305_c1_r0_Aaltolamprologus-calvus_su	1970-01-02 22:30:00	16.515014633823967	1364.4998615035179	0.3242479641017118	0.02443077945820176	0.12142653579544495	0.8110942165047623	Aaltolamprologus calvus	f	n
46	FISH20210305_c1_r0_Aaltolamprologus-calvus_su	1970-01-02 23:00:00	20.329599153505594	1394.5002215820962	0.3303789053844449	0.11056946598714824	0.13527456436601082	0.8980366411926832	Aaltolamprologus calvus	f	n
47	FISH20210305_c1_r0_Aaltolamprologus-calvus_su	1970-01-02 23:30:00	5.093872692717099	1424.5005262866323	0.11722342252506786	0.2554429117500415	0.044895705009919566	0.9092952945379156	Aaltolamprologus calvus	f	n
48	FISH20210305_c1_r0_Aaltolamprologus-calvus_su	1970-01-03 00:00:00	6.911899474920349	14.500027699296439	0.14564290067032298	0.24369841006038448	0.06556908918431463	0.8532925033917351	Aaltolamprologus calvus	f	n
49	FISH20210305_c1_r0_Aaltolamprologus-calvus_su	1970-01-03 00:30:00	3.920302417368017	44.49947371336768	0.08830535704393108	0.4661237604564844	0.03949593318032524	0.7204768522284777	Aaltolamprologus calvus	f	n
50	FISH20210305_c1_r0_Aaltolamprologus-calvus_su	1970-01-03 01:00:00	6.546374241065904	74.49983381342787	0.14773986261910038	0.19515843119875914	0.06243116351485489	0.8919517375337334	Aaltolamprologus calvus	f	n
51	FISH20210305_c1_r0_Aaltolamprologus-calvus_su	1970-01-03 01:30:00	10.213992226674415	104.5001384964822	0.21577751925101102	0.11112957730873636	0.10085525963133075	0.9015975421883857	Aaltolamprologus calvus	f	n
52	FISH20210305_c1_r0_Aaltolamprologus-calvus_su	1970-01-03 02:00:00	6.405137013970626	134.4996399091463	0.13888427233948258	0.14669547393496205	0.05604795576337297	0.8747671196385034	Aaltolamprologus calvus	f	n
53	FISH20210305_c1_r0_Aaltolamprologus-calvus_su	1970-01-03 02:30:00	5.256491920796143	164.5	0.11577664524706403	0.14602260137380899	0.04679281943474627	0.9088060025176656	Aaltolamprologus calvus	f	n
54	FISH20210305_c1_r0_Aaltolamprologus-calvus_su	1970-01-03 03:00:00	4.163403532486139	194.5003046922608	0.09179546839510276	0.24785330452606505	0.035471906671897285	0.8051517155294158	Aaltolamprologus calvus	f	n
55	FISH20210305_c1_r0_Aaltolamprologus-calvus_su	1970-01-03 03:30:00	5.76650807852645	224.49980610492494	0.1283585396930918	0.21760567281591048	0.0477471415672365	0.871678353412403	Aaltolamprologus calvus	f	n
56	FISH20210305_c1_r0_Aaltolamprologus-calvus_su	1970-01-03 04:00:00	2.4913255624726145	254.5001107910481	0.036671836915577224	0.6407600265898515	0.025783883377980193	0.6880775867353635	Aaltolamprologus calvus	f	n
57	FISH20210305_c1_r0_Aaltolamprologus-calvus_su	1970-01-03 04:30:00	2.943100416602697	284.50047088803944	0.05224087308182372	0.597086034014736	0.030090002724243444	0.7418577623447095	Aaltolamprologus calvus	f	n
58	FISH20210305_c1_r0_Aaltolamprologus-calvus_su	1970-01-03 05:00:00	2.0844673571120156	314.49991690211067	0.028585673923882334	0.750429339094787	0.027896332670266772	0.797126816808678	Aaltolamprologus calvus	f	n
59	FISH20210305_c1_r0_Aaltolamprologus-calvus_su	1970-01-03 05:30:00	2.0434353617515195	344.4994183147748	0.02033128358539693	0.9232729488670988	0.02872731156340272	0.8581044015950401	Aaltolamprologus calvus	f	n
60	FISH20210305_c1_r0_Aaltolamprologus-calvus_su	1970-01-03 06:00:00	2.901454885126317	374.4997784179038	0.06021493463328163	0.5150121870152892	0.03036139746182654	0.8074002526979436	Aaltolamprologus calvus	f	n
61	FISH20210305_c1_r0_Aaltolamprologus-calvus_su	1970-01-03 06:30:00	2.799895295630246	404.50008309788933	0.050745111074178714	0.500858678189574	0.02864914977845611	0.7829584498766153	Aaltolamprologus calvus	f	n
62	FISH20210305_c1_r0_Aaltolamprologus-calvus_su	1970-01-03 07:00:00	1.3511018526423322	434.4995845105534	5.5398592875740954e-05	1.0	0.02708983032774186	0.8246549669555692	Aaltolamprologus calvus	f	d
63	FISH20210305_c1_r0_Aaltolamprologus-calvus_su	1970-01-03 07:30:00	0.7389276830862537	464.4998892089519	0.0	1.0	0.01967006132179306	0.8231260990709997	Aaltolamprologus calvus	f	d
64	FISH20210305_c1_r0_Aaltolamprologus-calvus_su	1970-01-03 08:00:00	0.3959484950410636	494.50024929366793	0.0	1.0	0.016994069087023663	0.8237173163037839	Aaltolamprologus calvus	f	d
65	FISH20210305_c1_r0_Aaltolamprologus-calvus_su	1970-01-03 08:30:00	0.8117954356736383	524.4996953077392	0.0	1.0	0.016455992916154967	0.8229739143351505	Aaltolamprologus calvus	f	d
66	FISH20210305_c1_r0_Aaltolamprologus-calvus_su	1970-01-03 09:00:00	0.4190211383633939	554.500055395524	0.0	1.0	0.01618503834609852	0.8186120710383952	Aaltolamprologus calvus	f	d
67	FISH20210305_c1_r0_Aaltolamprologus-calvus_su	1970-01-03 09:30:00	0.1855294207243269	584.5003600908537	0.0	1.0	0.015744622766992858	0.818533186703985	Aaltolamprologus calvus	f	d
68	FISH20210305_c1_r0_Aaltolamprologus-calvus_su	1970-01-03 10:00:00	0.2434023802044325	614.4998615035178	0.0	1.0	0.013465366374389024	0.824094026735323	Aaltolamprologus calvus	f	d
69	FISH20210305_c1_r0_Aaltolamprologus-calvus_su	1970-01-03 10:30:00	0.15435669374273614	644.5002215820962	0.0	1.0	0.013239285494005874	0.8242430849887178	Aaltolamprologus calvus	f	d
70	FISH20210305_c1_r0_Aaltolamprologus-calvus_su	1970-01-03 11:00:00	0.16567252847114836	674.5005262866323	0.0	1.0	0.013611736147023063	0.8251963408641732	Aaltolamprologus calvus	f	d
71	FISH20210305_c1_r0_Aaltolamprologus-calvus_su	1970-01-03 11:30:00	0.07358522917014354	704.5000276992964	0.0	1.0	0.013479073242729626	0.8178216094589555	Aaltolamprologus calvus	f	d
72	FISH20210305_c1_r0_Aaltolamprologus-calvus_su	1970-01-03 12:00:00	0.07183948121897926	734.4994737133677	0.0	1.0	0.01332617638993261	0.8157479340452161	Aaltolamprologus calvus	f	d
73	FISH20210305_c1_r0_Aaltolamprologus-calvus_su	1970-01-03 12:30:00	0.14263901561578302	764.4998338134279	0.0	1.0	0.014241871053573591	0.8182683830636929	Aaltolamprologus calvus	f	d
74	FISH20210305_c1_r0_Aaltolamprologus-calvus_su	1970-01-03 13:00:00	0.09755461846233253	794.5001384964822	0.0	1.0	0.014055088067032175	0.8216725188798101	Aaltolamprologus calvus	f	d
75	FISH20210305_c1_r0_Aaltolamprologus-calvus_su	1970-01-03 13:30:00	0.03498288465062122	824.4996399091463	0.0	1.0	0.014727132558221846	0.8229073181543656	Aaltolamprologus calvus	f	d
76	FISH20210305_c1_r0_Aaltolamprologus-calvus_su	1970-01-03 14:00:00	0.05324305866445967	854.5	0.0	1.0	0.014727540500731984	0.8215239897980612	Aaltolamprologus calvus	f	d
77	FISH20210305_c1_r0_Aaltolamprologus-calvus_su	1970-01-03 14:30:00	0.0631271847402525	884.5003046922608	0.0	1.0	0.014811903011827053	0.8193442456776195	Aaltolamprologus calvus	f	d
78	FISH20210305_c1_r0_Aaltolamprologus-calvus_su	1970-01-03 15:00:00	0.18216405149899917	914.4998061049249	0.0	1.0	0.015559824809898502	0.8191986770345324	Aaltolamprologus calvus	f	d
79	FISH20210305_c1_r0_Aaltolamprologus-calvus_su	1970-01-03 15:30:00	0.10137841956113856	944.5001107910481	0.0	1.0	0.017028045636130116	0.8241383049442784	Aaltolamprologus calvus	f	d
80	FISH20210305_c1_r0_Aaltolamprologus-calvus_su	1970-01-03 16:00:00	0.17378200512091918	975.1982465557345	0.0	1.0	0.016289009382952576	0.8163591350285447	Aaltolamprologus calvus	f	d
81	FISH20210305_c1_r0_Aaltolamprologus-calvus_su	1970-01-03 16:30:00	0.1660284223993166	1004.5002215820962	0.0	1.0	0.017257622962563987	0.8177509652966006	Aaltolamprologus calvus	f	d
82	FISH20210305_c1_r0_Aaltolamprologus-calvus_su	1970-01-03 17:00:00	0.10093199535547495	1034.5005262866323	0.0	1.0	0.01619898913477276	0.8194535105618272	Aaltolamprologus calvus	f	d
83	FISH20210305_c1_r0_Aaltolamprologus-calvus_su	1970-01-03 17:30:00	0.15833019823207906	1064.5000276992964	0.0	1.0	0.015923464763430713	0.8231939764051267	Aaltolamprologus calvus	f	d
84	FISH20210305_c1_r0_Aaltolamprologus-calvus_su	1970-01-03 18:00:00	0.17736865922886183	1094.4994737133677	0.0	1.0	0.015647124507070263	0.8249563588746233	Aaltolamprologus calvus	f	d
85	FISH20210305_c1_r0_Aaltolamprologus-calvus_su	1970-01-03 18:30:00	0.09075905511464483	1124.4998338134278	0.0	1.0	0.01609227735812303	0.827412416140762	Aaltolamprologus calvus	f	d
86	FISH20210305_c1_r0_Aaltolamprologus-calvus_su	1970-01-03 19:00:00	2.5554855503099208	1154.5001384964821	0.05301645338208409	0.6184144922718963	0.028576372834651677	0.812281632301868	Aaltolamprologus calvus	f	n
87	FISH20210305_c1_r0_Aaltolamprologus-calvus_su	1970-01-03 19:30:00	1.9949491964410397	1184.4996399091463	0.03307295994681735	0.7592377153620298	0.02871580758461655	0.8421115350478764	Aaltolamprologus calvus	f	n
88	FISH20210305_c1_r0_Aaltolamprologus-calvus_su	1970-01-03 20:00:00	1.865249154845612	1214.5	0.024761799246620874	0.8299357411921117	0.024646194743575236	0.7392043552667121	Aaltolamprologus calvus	f	n
89	FISH20210305_c1_r0_Aaltolamprologus-calvus_su	1970-01-03 20:30:00	3.6380140589401035	1244.500304692261	0.0729045482244751	0.6011855298875408	0.030271292375744635	0.7334049978960175	Aaltolamprologus calvus	f	n
90	FISH20210305_c1_r0_Aaltolamprologus-calvus_su	1970-01-03 21:00:00	2.153491535070136	1274.499806104925	0.039776189684782005	0.7312060273669049	0.028247734348493606	0.7494445407044592	Aaltolamprologus calvus	f	n
91	FISH20210305_c1_r0_Aaltolamprologus-calvus_su	1970-01-03 21:30:00	3.43860698473338	1304.500110791048	0.06486815865278085	0.6109572346554398	0.033733589789860075	0.6631604442957977	Aaltolamprologus calvus	f	n
92	FISH20210305_c1_r0_Aaltolamprologus-calvus_su	1970-01-03 22:00:00	1.8366652173525475	1334.5004708880394	0.03019223311727882	0.8053293446346462	0.02906949374089862	0.7102957695512853	Aaltolamprologus calvus	f	n
93	FISH20210305_c1_r0_Aaltolamprologus-calvus_su	1970-01-03 22:30:00	3.735956730515284	1364.4999169021107	0.08426125976400199	0.6056728159104758	0.040609058452539204	0.7169578620920142	Aaltolamprologus calvus	f	n
94	FISH20210305_c1_r0_Aaltolamprologus-calvus_su	1970-01-03 23:00:00	1.563227729967459	1394.4994183147749	0.020608276549775636	0.8335272284083984	0.026110351295524113	0.8078333138848165	Aaltolamprologus calvus	f	n
95	FISH20210305_c1_r0_Aaltolamprologus-calvus_su	1970-01-03 23:30:00	2.4914973443569703	1424.4997784179038	0.0488034566807002	0.6324506979836029	0.029436153517563436	0.7943153584680263	Aaltolamprologus calvus	f	n
96	FISH20210305_c1_r0_Aaltolamprologus-calvus_su	1970-01-04 00:00:00	2.868186390688907	14.500083097889314	0.0535704393108415	0.7387402359980056	0.036081943901553434	0.7318297919488248	Aaltolamprologus calvus	f	n
97	FISH20210305_c1_r0_Aaltolamprologus-calvus_su	1970-01-04 00:30:00	2.2258300990586726	44.49958451055343	0.039222203756024594	0.739737410669769	0.026855263384407236	0.6445029862198921	Aaltolamprologus calvus	f	n
98	FISH20210305_c1_r0_Aaltolamprologus-calvus_su	1970-01-04 01:00:00	1.745020024176911	74.49988920895191	0.02442942610237093	0.8188566363837801	0.02399025952517646	0.571086247295045	Aaltolamprologus calvus	f	n
99	FISH20210305_c1_r0_Aaltolamprologus-calvus_su	1970-01-04 01:30:00	3.424828222833156	104.50024929366793	0.07434491163924437	0.5393053016453382	0.034520013618753974	0.5414614856016028	Aaltolamprologus calvus	f	n
100	FISH20210305_c1_r0_Aaltolamprologus-calvus_su	1970-01-04 02:00:00	3.3397006534956053	134.4996953077392	0.08248850479197828	0.6737022879618858	0.03898347579909439	0.8399780998753001	Aaltolamprologus calvus	f	n
101	FISH20210305_c1_r0_Aaltolamprologus-calvus_su	1970-01-04 02:30:00	2.056982369587351	164.50005539552404	0.03694881453578551	0.7495014402836251	0.030354625991288076	0.8460235442763462	Aaltolamprologus calvus	f	n
102	FISH20210305_c1_r0_Aaltolamprologus-calvus_su	1970-01-04 03:00:00	3.4013893785676763	194.50041548944657	0.07960777796243976	0.6852251952800399	0.0380257899623194	0.826901085223089	Aaltolamprologus calvus	f	n
103	FISH20210305_c1_r0_Aaltolamprologus-calvus_su	1970-01-04 03:30:00	1.9621734872330454	224.49986150351782	0.027588499252118995	0.7431721234280649	0.02430031944345723	0.6314962216979815	Aaltolamprologus calvus	f	n
104	FISH20210305_c1_r0_Aaltolamprologus-calvus_su	1970-01-04 04:00:00	2.7897871753326653	254.50022158209617	0.05196100155107467	0.7290604919122535	0.025882844748619373	0.6346216132119777	Aaltolamprologus calvus	f	n
105	FISH20210305_c1_r0_Aaltolamprologus-calvus_su	1970-01-04 04:30:00	2.083849233921237	284.5005816852252	0.041881336214060164	0.6703783723893413	0.028283225346873577	0.7015608258870082	Aaltolamprologus calvus	f	n
106	FISH20210305_c1_r0_Aaltolamprologus-calvus_su	1970-01-04 05:00:00	2.640796286070548	314.5000276992964	0.05296105478920835	0.6348124757631156	0.03138393008882966	0.5397781857249817	Aaltolamprologus calvus	f	n
107	FISH20210305_c1_r0_Aaltolamprologus-calvus_su	1970-01-04 05:30:00	2.0166617332129815	344.49952911196056	0.03351614868982328	0.7386294388122542	0.024218633035234104	0.6387215785900872	Aaltolamprologus calvus	f	n
108	FISH20210305_c1_r0_Aaltolamprologus-calvus_su	1970-01-04 06:00:00	2.090482244827231	374.49983381342787	0.03883226235320186	0.6426988699313095	0.026670782850529685	0.7577681025501171	Aaltolamprologus calvus	f	n
109	FISH20210305_c1_r0_Aaltolamprologus-calvus_su	1970-01-04 06:30:00	2.7492290426384742	404.5001938950751	0.060107473270178936	0.6487175225749265	0.03423615906135081	0.7125852401646157	Aaltolamprologus calvus	f	n
110	FISH20210305_c1_r0_Aaltolamprologus-calvus_su	1970-01-04 07:00:00	0.7935647285061822	434.4996399091463	0.005983048030580023	0.9100880837626725	0.023934639777377847	0.8462412054731568	Aaltolamprologus calvus	f	d
111	FISH20210305_c1_r0_Aaltolamprologus-calvus_su	1970-01-04 07:30:00	0.30346258956130395	464.5	0.0	1.0	0.019095710085770663	0.8540635563452057	Aaltolamprologus calvus	f	d
112	FISH20210305_c1_r0_Aaltolamprologus-calvus_su	1970-01-04 08:00:00	0.3911468298720567	494.5003600908537	0.0	1.0	0.017912510854337933	0.8633632603607515	Aaltolamprologus calvus	f	d
113	FISH20210305_c1_r0_Aaltolamprologus-calvus_su	1970-01-04 08:30:00	16.893662844747436	524.4998061049249	0.3424741011578306	0.5074511107417872	0.344812380517735	0.6732894043034185	Aaltolamprologus calvus	f	d
114	FISH20210305_c1_r0_Aaltolamprologus-calvus_su	1970-01-04 09:00:00	46.69273236629285	554.5001661865721	0.8874916906713938	0.0	0.9324287918649333	0.2981175710685338	Aaltolamprologus calvus	f	d
115	FISH20210305_c1_r0_Aaltolamprologus-calvus_su	1970-01-04 09:30:00	23.80241481702776	584.5004708880394	0.41072516758074346	0.26707661625394713	0.39175748458678555	0.6942832657027282	Aaltolamprologus calvus	f	d
116	FISH20210305_c1_r0_Aaltolamprologus-calvus_su	1970-01-04 10:00:00	0.4438850083316642	614.4999723007036	0.006260040994958728	0.9496980776688272	0.0334510410652029	0.9552319256195144	Aaltolamprologus calvus	f	d
117	FISH20210305_c1_r0_Aaltolamprologus-calvus_su	1970-01-04 10:30:00	1.3915208887684385	644.4994183147749	0.03534430225472273	0.8294277325355935	0.040026747974498594	0.9544620030481897	Aaltolamprologus calvus	f	d
118	FISH20210305_c1_r0_Aaltolamprologus-calvus_su	1970-01-04 11:00:00	7.920345322673484	674.4997784179038	0.13660536228672723	0.5122424108132063	0.041919237078817416	0.9609825751612333	Aaltolamprologus calvus	f	d
119	FISH20210305_c1_r0_Aaltolamprologus-calvus_su	1970-01-04 11:30:00	5.300752878339137	704.5001384964822	0.06448396210736247	0.7004044097279929	0.042715706598769616	0.960186493488209	Aaltolamprologus calvus	f	d
120	FISH20210305_c1_r0_Aaltolamprologus-calvus_su	1970-01-04 12:00:00	3.857166916070729	734.4995845105534	0.04099495872804831	0.7956899894742674	0.04240325786152123	0.9569228792654146	Aaltolamprologus calvus	f	d
121	FISH20210305_c1_r0_Aaltolamprologus-calvus_su	1970-01-04 12:30:00	4.679056243363478	764.499944604476	0.060381121205406604	0.6715599379570131	0.03833019452558289	0.9090053085412553	Aaltolamprologus calvus	f	d
122	FISH20210305_c1_r0_Aaltolamprologus-calvus_su	1970-01-04 13:00:00	3.600451444976679	794.5002492936679	0.0821007146418481	0.46540357874909977	0.04133640660903526	0.9320239227625767	Aaltolamprologus calvus	f	d
123	FISH20210305_c1_r0_Aaltolamprologus-calvus_su	1970-01-04 13:30:00	2.049621978735687	824.4997507063321	0.05296105478920835	0.5660628220043211	0.04331060359254786	0.9464434692721405	Aaltolamprologus calvus	f	d
124	FISH20210305_c1_r0_Aaltolamprologus-calvus_su	1970-01-04 14:00:00	7.265278071928709	854.500055395524	0.16856857965876357	0.15294704187901617	0.04185959918768766	0.9124682359708153	Aaltolamprologus calvus	f	d
125	FISH20210305_c1_r0_Aaltolamprologus-calvus_su	1970-01-04 14:30:00	2.579956992512266	884.5004154894466	0.0680294720514099	0.5447897623400365	0.044583628989663296	0.9249910124624265	Aaltolamprologus calvus	f	d
126	FISH20210305_c1_r0_Aaltolamprologus-calvus_su	1970-01-04 15:00:00	4.971924569011726	914.4998615035178	0.13949365686111573	0.21201041493546063	0.04178742784822382	0.9219978382762902	Aaltolamprologus calvus	f	d
127	FISH20210305_c1_r0_Aaltolamprologus-calvus_su	1970-01-04 15:30:00	6.200623406569391	944.5002215820962	0.19072678927542655	0.1569355196100155	0.039228107835747386	0.9011479838387088	Aaltolamprologus calvus	f	d
128	FISH20210305_c1_r0_Aaltolamprologus-calvus_su	1970-01-04 16:00:00	2.0565106590233344	974.5005262866323	0.04985873358816686	0.6378593983712814	0.040881877064245786	0.8961513300966851	Aaltolamprologus calvus	f	d
129	FISH20210305_c1_r0_Aaltolamprologus-calvus_su	1970-01-04 16:30:00	6.228238670313771	1004.5000276992964	0.10149022214835743	0.4909977286576921	0.041895287847900295	0.9187177701005963	Aaltolamprologus calvus	f	d
130	FISH20210305_c1_r0_Aaltolamprologus-calvus_su	1970-01-04 17:00:00	6.428349478303815	1034.4994737133677	0.15151515151515152	0.20569497534762618	0.041792975866364455	0.9343260289700385	Aaltolamprologus calvus	f	d
131	FISH20210305_c1_r0_Aaltolamprologus-calvus_su	1970-01-04 17:30:00	2.425339159493482	1064.4998338134278	0.05528473299357412	0.5846443607356525	0.04202619367971814	0.9415649117679596	Aaltolamprologus calvus	f	d
132	FISH20210305_c1_r0_Aaltolamprologus-calvus_su	1970-01-04 18:00:00	1.5871760628987026	1094.5001384964821	0.035787490997728655	0.7406791867486566	0.04115030323590336	0.9504272174465604	Aaltolamprologus calvus	f	d
133	FISH20210305_c1_r0_Aaltolamprologus-calvus_su	1970-01-04 18:30:00	0.6788969842688856	1124.4996399091463	0.006814026923716137	1.0	0.041920417106531126	0.9469936833817619	Aaltolamprologus calvus	f	d
134	FISH20210305_c1_r0_Aaltolamprologus-calvus_su	1970-01-04 19:00:00	3.389358508443224	1154.5	0.0737868380234877	0.4489807223576335	0.028197463912954843	0.7310252650735041	Aaltolamprologus calvus	f	n
135	FISH20210305_c1_r0_Aaltolamprologus-calvus_su	1970-01-04 19:30:00	1.9398576281841224	1184.500304692261	0.03595368677635588	0.721788266578029	0.022112442173127456	0.5352362160639028	Aaltolamprologus calvus	f	n
136	FISH20210305_c1_r0_Aaltolamprologus-calvus_su	1970-01-04 20:00:00	2.630683009700267	1214.499750706332	0.05761453659077059	0.5576422358872085	0.025261839939838875	0.5068094300191182	Aaltolamprologus calvus	f	n
137	FISH20210305_c1_r0_Aaltolamprologus-calvus_su	1970-01-04 20:30:00	1.8475792816191223	1244.500110791048	0.03517615776645247	0.8257810768889874	0.02187405260600491	0.39778146819354615	Aaltolamprologus calvus	f	n
138	FISH20210305_c1_r0_Aaltolamprologus-calvus_su	1970-01-04 21:00:00	10.241679166109183	1274.5004154894466	0.22242535039609995	0.22802060827654977	0.08257572290064441	0.6548701845952217	Aaltolamprologus calvus	f	n
139	FISH20210305_c1_r0_Aaltolamprologus-calvus_su	1970-01-04 21:30:00	20.013923996969883	1304.4999169021107	0.38446623455764223	0.03207578527505402	0.15073720514833544	0.7432378355888063	Aaltolamprologus calvus	f	n
140	FISH20210305_c1_r0_Aaltolamprologus-calvus_su	1970-01-04 22:00:00	13.258213805140475	1334.5002215820962	0.25941723908708175	0.12547086195435408	0.10857604296147763	0.8305636553502939	Aaltolamprologus calvus	f	n
141	FISH20210305_c1_r0_Aaltolamprologus-calvus_su	1970-01-04 22:30:00	29.695067140483832	1364.5005816852251	0.5142097390726276	0.0	0.24618579872164767	0.7593431494925086	Aaltolamprologus calvus	f	n
142	FISH20210305_c1_r0_Aaltolamprologus-calvus_su	1970-01-04 23:00:00	22.462734190714198	1394.5000830978893	0.4326076117666611	0.035676693811977175	0.1879936155365456	0.702646756176664	Aaltolamprologus calvus	f	n
143	FISH20210305_c1_r0_Aaltolamprologus-calvus_su	1970-01-04 23:30:00	17.306587042583075	1424.4995291119606	0.3367126474987535	0.11633704503905601	0.14904840474489797	0.6034367165372576	Aaltolamprologus calvus	f	n
144	FISH20210305_c1_r0_Aaltolamprologus-calvus_su	1970-01-05 00:00:00	13.19376352523164	14.499889208951917	0.2691114557943718	0.22717704409483713	0.12572479209955292	0.7495177642837445	Aaltolamprologus calvus	f	n
145	FISH20210305_c1_r0_Aaltolamprologus-calvus_su	1970-01-05 00:30:00	5.61120735842484	44.500193895075064	0.1360589441028198	0.18857681014902222	0.0545410977194535	0.5997028513774133	Aaltolamprologus calvus	f	n
146	FISH20210305_c1_r0_Aaltolamprologus-calvus_su	1970-01-05 01:00:00	4.132269978507508	74.49969530773919	0.09434380366738684	0.4751537310952302	0.04964823525294051	0.43367385787552576	Aaltolamprologus calvus	f	n
147	FISH20210305_c1_r0_Aaltolamprologus-calvus_su	1970-01-05 01:30:00	4.810395715452034	104.5	0.10863062264569023	0.4868158652780855	0.05749386406869481	0.44146237111701125	Aaltolamprologus calvus	f	n
148	FISH20210305_c1_r0_Aaltolamprologus-calvus_su	1970-01-05 02:00:00	2.463394945834059	134.5003600908537	0.04631322364411944	0.6401307406791867	0.025899943614185697	0.468659955186123	Aaltolamprologus calvus	f	n
149	FISH20210305_c1_r0_Aaltolamprologus-calvus_su	1970-01-05 02:30:00	3.212784990385649	164.49986150351782	0.07406791867486566	0.6024596975236829	0.040509180786990166	0.5243778561216669	Aaltolamprologus calvus	f	n
150	FISH20210305_c1_r0_Aaltolamprologus-calvus_su	1970-01-05 03:00:00	4.457838389178567	194.50016618657213	0.10442056281852426	0.45180589408375804	0.05810166473748797	0.5807838820239641	Aaltolamprologus calvus	f	n
151	FISH20210305_c1_r0_Aaltolamprologus-calvus_su	1970-01-05 03:30:00	3.5144390835995023	224.50052628663232	0.0792753864051853	0.5232397097113733	0.0485713894089587	0.5533681165774643	Aaltolamprologus calvus	f	n
152	FISH20210305_c1_r0_Aaltolamprologus-calvus_su	1970-01-05 04:00:00	2.7556209489991974	254.49997230070358	0.05628497036175281	0.557309844329954	0.029156059141545027	0.4955516108613887	Aaltolamprologus calvus	f	n
153	FISH20210305_c1_r0_Aaltolamprologus-calvus_su	1970-01-05 04:30:00	4.142066217288276	284.4994737133677	0.08370727383524458	0.6595756467785718	0.04881586935527277	0.5212549077848998	Aaltolamprologus calvus	f	n
154	FISH20210305_c1_r0_Aaltolamprologus-calvus_su	1970-01-05 05:00:00	2.8280053855989227	314.4997784179038	0.06021493463328163	0.7691114557943718	0.042070901702074566	0.5674841238785351	Aaltolamprologus calvus	f	n
155	FISH20210305_c1_r0_Aaltolamprologus-calvus_su	1970-01-05 05:30:00	2.7329096663782955	344.5001384964822	0.05246246745332669	0.6857791812087973	0.029223124890211134	0.5268215234140485	Aaltolamprologus calvus	f	n
156	FISH20210305_c1_r0_Aaltolamprologus-calvus_su	1970-01-05 06:00:00	2.649066225337007	374.4996399091463	0.05218547448894798	0.6660018835521577	0.033981692682385475	0.5223551002655382	Aaltolamprologus calvus	f	n
157	FISH20210305_c1_r0_Aaltolamprologus-calvus_su	1970-01-05 06:30:00	3.491256730571781	404.49994460447596	0.07555949479282074	0.6837469532461777	0.04589653780423942	0.5447640622125923	Aaltolamprologus calvus	f	n
158	FISH20210305_c1_r0_Aaltolamprologus-calvus_su	1970-01-05 07:00:00	1.3982454936161013	434.50024929366793	0.01689657082710099	0.8768489280372278	0.024422620608004472	0.7328235484094259	Aaltolamprologus calvus	f	d
159	FISH20210305_c1_r0_Aaltolamprologus-calvus_su	1970-01-05 07:30:00	0.8124132259333694	464.49975070633207	0.00044318874300592763	1.0	0.014768416340248903	0.729425257279585	Aaltolamprologus calvus	f	d
160	FISH20210305_c1_r0_Aaltolamprologus-calvus_su	1970-01-05 08:00:00	0.44326486310110796	494.50005539552404	0.004487037447374252	0.9705295812098382	0.013642963038862638	0.6476918924524431	Aaltolamprologus calvus	f	d
161	FISH20210305_c1_r0_Aaltolamprologus-calvus_su	1970-01-05 08:30:00	0.11191520247911779	524.5004154894466	0.0	1.0	0.012014804396869349	0.6329928087909735	Aaltolamprologus calvus	f	d
162	FISH20210305_c1_r0_Aaltolamprologus-calvus_su	1970-01-05 09:00:00	0.06118662345450472	554.4998615035178	0.0	1.0	0.012062778436060288	0.6352772345963192	Aaltolamprologus calvus	f	d
163	FISH20210305_c1_r0_Aaltolamprologus-calvus_su	1970-01-05 09:30:00	0.07749618433605757	584.5002215820962	5.5395524041657433e-05	1.0	0.012763650876682695	0.6365055324804424	Aaltolamprologus calvus	f	d
164	FISH20210305_c1_r0_Aaltolamprologus-calvus_su	1970-01-05 10:00:00	0.09139631234680586	614.5005816852251	0.0	1.0	0.01286903601308251	0.6361937866350803	Aaltolamprologus calvus	f	d
165	FISH20210305_c1_r0_Aaltolamprologus-calvus_su	1970-01-05 10:30:00	0.07287596164941837	644.5000276992964	0.0	1.0	0.013769365132939809	0.6321076099984727	Aaltolamprologus calvus	f	d
166	FISH20210305_c1_r0_Aaltolamprologus-calvus_su	1970-01-05 11:00:00	0.09059877844238633	674.4995291119606	0.0	1.0	0.016288410132997585	0.6292759168172214	Aaltolamprologus calvus	f	d
167	FISH20210305_c1_r0_Aaltolamprologus-calvus_su	1970-01-05 11:30:00	0.2063883986962787	704.4998338134279	0.0	1.0	0.014491110119771557	0.6219967375569944	Aaltolamprologus calvus	f	d
168	FISH20210305_c1_r0_Aaltolamprologus-calvus_su	1970-01-05 12:00:00	0.05801920401295807	734.5001938950751	0.0	1.0	0.013003820218428134	0.6270869651824748	Aaltolamprologus calvus	f	d
169	FISH20210305_c1_r0_Aaltolamprologus-calvus_su	1970-01-05 12:30:00	0.14506093634518685	764.4996399091463	0.0	1.0	0.013964688006791149	0.6277642424477736	Aaltolamprologus calvus	f	d
170	FISH20210305_c1_r0_Aaltolamprologus-calvus_su	1970-01-05 13:00:00	0.4451621847608895	794.5	0.00022158209616662973	1.0	0.014409036633487821	0.6268733116150818	Aaltolamprologus calvus	f	d
171	FISH20210305_c1_r0_Aaltolamprologus-calvus_su	1970-01-05 13:30:00	0.2134078914401953	824.5003046922608	0.0	1.0	0.010709306775952571	0.619464118802831	Aaltolamprologus calvus	f	d
172	FISH20210305_c1_r0_Aaltolamprologus-calvus_su	1970-01-05 14:00:00	0.12151016279660566	854.4998061049249	0.0	1.0	0.013802082122250252	0.6041992133401776	Aaltolamprologus calvus	f	d
173	FISH20210305_c1_r0_Aaltolamprologus-calvus_su	1970-01-05 14:30:00	0.21685338917494945	884.5001107910481	0.0	1.0	0.01584279353998401	0.588706031276171	Aaltolamprologus calvus	f	d
174	FISH20210305_c1_r0_Aaltolamprologus-calvus_su	1970-01-05 15:00:00	0.30737236675776786	914.5004708880394	0.00022159437150296381	1.0	0.020496418713504	0.5183537895583178	Aaltolamprologus calvus	f	d
175	FISH20210305_c1_r0_Aaltolamprologus-calvus_su	1970-01-05 15:30:00	0.22127696271672637	944.4999169021107	5.5398592875740954e-05	1.0	0.016894204760544176	0.533421263865739	Aaltolamprologus calvus	f	d
176	FISH20210305_c1_r0_Aaltolamprologus-calvus_su	1970-01-05 16:00:00	0.27495217227183855	974.4994183147749	0.0024929366794083432	0.9698631654755969	0.025634128274592688	0.695371506499957	Aaltolamprologus calvus	f	d
177	FISH20210305_c1_r0_Aaltolamprologus-calvus_su	1970-01-05 16:30:00	0.3292096430544052	1004.4997784179038	0.007423000221582096	0.9386217593618436	0.035303673530925776	0.899650301021319	Aaltolamprologus calvus	f	d
178	FISH20210305_c1_r0_Aaltolamprologus-calvus_su	1970-01-05 17:00:00	1.3046414855730197	1034.5000830978893	0.0208298709212786	0.8726940335715473	0.029295249126005455	0.8785048744870129	Aaltolamprologus calvus	f	d
179	FISH20210305_c1_r0_Aaltolamprologus-calvus_su	1970-01-05 17:30:00	1.02920258194056	1064.4995291119606	0.0005539859287574095	1.0	0.029381324995643002	0.8639081703498339	Aaltolamprologus calvus	f	d
180	FISH20210305_c1_r0_Aaltolamprologus-calvus_su	1970-01-05 18:00:00	1.715519549258406	1094.499889208952	0.04077110569465987	0.8057278971859074	0.03559598893982651	0.8952113516038445	Aaltolamprologus calvus	f	d
181	FISH20210305_c1_r0_Aaltolamprologus-calvus_su	1970-01-05 18:30:00	3.4514645249782663	1124.500193895075	0.09534097833915019	0.6319317489335771	0.039958539986815256	0.9311298837689878	Aaltolamprologus calvus	f	d
182	FISH20210305_c1_r0_Aaltolamprologus-calvus_su	1970-01-05 19:00:00	5.610708356788305	1154.499695307739	0.11772200986094954	0.2666334275109412	0.027012321250810187	0.5470392988187828	Aaltolamprologus calvus	f	n
183	FISH20210305_c1_r0_Aaltolamprologus-calvus_su	1970-01-05 19:30:00	4.088972957403815	1184.5	0.08968535342344339	0.4306448038998449	0.028450292674379252	0.363376604702238	Aaltolamprologus calvus	f	n
184	FISH20210305_c1_r0_Aaltolamprologus-calvus_su	1970-01-05 20:00:00	3.9240878057438655	1214.5003600908537	0.0789983934408066	0.5216885491108526	0.028823014876274488	0.2987056767056357	Aaltolamprologus calvus	f	n
185	FISH20210305_c1_r0_Aaltolamprologus-calvus_su	1970-01-05 20:30:00	2.0825972902063166	1244.4998615035179	0.035122707883219764	0.7754141044817462	0.02418625871763256	0.2324213781991199	Aaltolamprologus calvus	f	n
186	FISH20210305_c1_r0_Aaltolamprologus-calvus_su	1970-01-05 21:00:00	4.966847868772145	1274.5001661865722	0.1272989142477288	0.517948149789497	0.05112835542682694	0.25900271555927673	Aaltolamprologus calvus	f	n
187	FISH20210305_c1_r0_Aaltolamprologus-calvus_su	1970-01-05 21:30:00	5.747141978409411	1304.5005262866323	0.14342695695529334	0.3713367680460916	0.058207113880986816	0.25975469031594395	Aaltolamprologus calvus	f	n
188	FISH20210305_c1_r0_Aaltolamprologus-calvus_su	1970-01-05 22:00:00	3.279451179034922	1334.4999723007036	0.0789983934408066	0.5778073236939781	0.03725689991921721	0.2941672353862679	Aaltolamprologus calvus	f	n
189	FISH20210305_c1_r0_Aaltolamprologus-calvus_su	1970-01-05 22:30:00	2.3725805621525904	1364.4994183147749	0.04537144756523184	0.6286632319539084	0.024729230198613707	0.3161858186674183	Aaltolamprologus calvus	f	n
190	FISH20210305_c1_r0_Aaltolamprologus-calvus_su	1970-01-05 23:00:00	3.003074796154413	1394.4997784179038	0.06669621094615555	0.6518391313981831	0.035282624863466346	0.22312987068092455	Aaltolamprologus calvus	f	n
191	FISH20210305_c1_r0_Aaltolamprologus-calvus_su	1970-01-05 23:30:00	3.213721505241037	1424.5001384964821	0.07844440751204919	0.6549775635698853	0.0314909588925292	0.32112218690069877	Aaltolamprologus calvus	f	n
192	FISH20210305_c1_r0_Aaltolamprologus-calvus_su	1970-01-06 00:00:00	5.447817352574587	14.499584510553431	0.1329566229017783	0.41388288737466067	0.045519449107912065	0.41339761927499324	Aaltolamprologus calvus	f	n
193	FISH20210305_c1_r0_Aaltolamprologus-calvus_su	1970-01-06 00:30:00	1.7854124246280023	44.49994460447596	0.0350099711943275	0.6690671393751385	0.02213145007044279	0.2865184973905127	Aaltolamprologus calvus	f	n
194	FISH20210305_c1_r0_Aaltolamprologus-calvus_su	1970-01-06 01:00:00	3.3649928865553105	74.50024929366793	0.07633926098277104	0.4956512104592543	0.027131358875265486	0.29972972558834693	Aaltolamprologus calvus	f	n
195	FISH20210305_c1_r0_Aaltolamprologus-calvus_su	1970-01-06 01:30:00	2.5770364232567395	104.49975070633207	0.05562018724724392	0.6714309456539804	0.02889856582915476	0.2937731981607366	Aaltolamprologus calvus	f	n
196	FISH20210305_c1_r0_Aaltolamprologus-calvus_su	1970-01-06 02:00:00	2.978088435445496	134.50005539552404	0.07013073343673831	0.6597052958120984	0.03433584274785139	0.32059558438739255	Aaltolamprologus calvus	f	n
197	FISH20210305_c1_r0_Aaltolamprologus-calvus_su	1970-01-06 02:30:00	2.280272818145575	164.50041548944657	0.03650767270511329	0.6860007755803003	0.02075203549034737	0.2705444502986235	Aaltolamprologus calvus	f	n
198	FISH20210305_c1_r0_Aaltolamprologus-calvus_su	1970-01-06 03:00:00	2.3105217979282133	194.49986150351782	0.04863996454490056	0.7019001717356379	0.022656800658650778	0.21934931405931757	Aaltolamprologus calvus	f	n
199	FISH20210305_c1_r0_Aaltolamprologus-calvus_su	1970-01-06 03:30:00	3.8768219604766316	224.50022158209617	0.08990693551961002	0.44310879680921783	0.029779458915450373	0.3101539995568675	Aaltolamprologus calvus	f	n
200	FISH20210305_c1_r0_Aaltolamprologus-calvus_su	1970-01-06 04:00:00	2.3423289634994893	254.5005816852252	0.052684061824829646	0.5630158993961554	0.024967550213033672	0.36669012266661033	Aaltolamprologus calvus	f	n
201	FISH20210305_c1_r0_Aaltolamprologus-calvus_su	1970-01-06 04:30:00	2.4836956337825424	284.5000276992964	0.058667109855409676	0.5564234668439422	0.025167931574007412	0.38046952075500484	Aaltolamprologus calvus	f	n
202	FISH20210305_c1_r0_Aaltolamprologus-calvus_su	1970-01-06 05:00:00	2.780683776335419	314.49952911196056	0.06143703949919672	0.595147083264085	0.028953066948503817	0.38584507017349645	Aaltolamprologus calvus	f	n
203	FISH20210305_c1_r0_Aaltolamprologus-calvus_su	1970-01-06 05:30:00	2.9472541350361996	344.49983381342787	0.06924440505207179	0.5406049191225349	0.026931770010185676	0.53374365308733	Aaltolamprologus calvus	f	n
204	FISH20210305_c1_r0_Aaltolamprologus-calvus_su	1970-01-06 06:00:00	4.138051759828454	374.5001938950751	0.08298709212785996	0.5756467785718242	0.03736394403387641	0.49682955031659715	Aaltolamprologus calvus	f	n
205	FISH20210305_c1_r0_Aaltolamprologus-calvus_su	1970-01-06 06:30:00	2.8904284218159146	404.4996399091463	0.05994127749155172	0.649271508503684	0.03117847492977287	0.5384065478779839	Aaltolamprologus calvus	f	n
206	FISH20210305_c1_r0_Aaltolamprologus-calvus_su	1970-01-06 07:00:00	1.9849673469221059	434.5	0.009140261466873476	0.9003988477731	0.022249502092950315	0.539701147040745	Aaltolamprologus calvus	f	d
207	FISH20210305_c1_r0_Aaltolamprologus-calvus_su	1970-01-06 07:30:00	0.7804596638726444	464.5003600908537	0.0	1.0	0.018152136284784487	0.5123465783116152	Aaltolamprologus calvus	f	d
208	FISH20210305_c1_r0_Aaltolamprologus-calvus_su	1970-01-06 08:00:00	0.24289106246647882	494.4998061049249	0.0	1.0	0.013278691881754066	0.5144385234741424	Aaltolamprologus calvus	f	d
209	FISH20210305_c1_r0_Aaltolamprologus-calvus_su	1970-01-06 08:30:00	0.2113679929833382	524.5001661865721	0.0	1.0	0.011082531335593776	0.4953089420163495	Aaltolamprologus calvus	f	d
210	FISH20210305_c1_r0_Aaltolamprologus-calvus_su	1970-01-06 09:00:00	0.2716813349817299	554.5004708880394	0.0	1.0	0.014404694798218294	0.411690635398219	Aaltolamprologus calvus	f	d
211	FISH20210305_c1_r0_Aaltolamprologus-calvus_su	1970-01-06 09:30:00	0.3712578454821421	584.4999723007036	0.0	1.0	0.012213635576309223	0.3532128237134746	Aaltolamprologus calvus	f	d
212	FISH20210305_c1_r0_Aaltolamprologus-calvus_su	1970-01-06 10:00:00	0.2476762658924963	614.4994183147749	0.0	1.0	0.010424562903880188	0.2912604594311031	Aaltolamprologus calvus	f	d
213	FISH20210305_c1_r0_Aaltolamprologus-calvus_su	1970-01-06 10:30:00	0.3510842578964832	644.4997784179038	0.0	1.0	0.013755059430664426	0.2110205269882549	Aaltolamprologus calvus	f	d
214	FISH20210305_c1_r0_Aaltolamprologus-calvus_su	1970-01-06 11:00:00	0.24402519598271036	674.5001384964822	0.0	1.0	0.014906056143165198	0.14073458534149894	Aaltolamprologus calvus	f	d
215	FISH20210305_c1_r0_Aaltolamprologus-calvus_su	1970-01-06 11:30:00	0.27565618749275556	704.4995845105534	0.0	1.0	0.018073892911346378	0.16502345010649896	Aaltolamprologus calvus	f	d
216	FISH20210305_c1_r0_Aaltolamprologus-calvus_su	1970-01-06 12:00:00	0.2543439537256782	734.499944604476	0.0	1.0	0.013885267466558967	0.17065121563707533	Aaltolamprologus calvus	f	d
217	FISH20210305_c1_r0_Aaltolamprologus-calvus_su	1970-01-06 12:30:00	0.18602245789357483	764.5002492936679	0.0	1.0	0.01679058736296938	0.17495629993976886	Aaltolamprologus calvus	f	d
218	FISH20210305_c1_r0_Aaltolamprologus-calvus_su	1970-01-06 13:00:00	0.216378391319014	794.4997507063321	0.0	1.0	0.01695539613706497	0.17523647537654313	Aaltolamprologus calvus	f	d
219	FISH20210305_c1_r0_Aaltolamprologus-calvus_su	1970-01-06 13:30:00	0.11411424114780616	824.500055395524	0.0	1.0	0.01800892985638195	0.1761528162141845	Aaltolamprologus calvus	f	d
220	FISH20210305_c1_r0_Aaltolamprologus-calvus_su	1970-01-06 14:00:00	0.15708819595805687	854.5004154894466	0.0	1.0	0.011346676153780391	0.1768349015849917	Aaltolamprologus calvus	f	d
221	FISH20210305_c1_r0_Aaltolamprologus-calvus_su	1970-01-06 14:30:00	0.289814386116695	884.4998615035178	0.0	1.0	0.00893965216700652	0.20739971970671567	Aaltolamprologus calvus	f	d
222	FISH20210305_c1_r0_Aaltolamprologus-calvus_su	1970-01-06 15:00:00	0.2918995791669799	914.5002215820962	0.0	1.0	0.01018584178516046	0.16472613395814775	Aaltolamprologus calvus	f	d
223	FISH20210305_c1_r0_Aaltolamprologus-calvus_su	1970-01-06 15:30:00	0.28996805609828347	944.5005262866323	0.0	1.0	0.014733904403889914	0.07536860691398782	Aaltolamprologus calvus	f	d
224	FISH20210305_c1_r0_Aaltolamprologus-calvus_su	1970-01-06 16:00:00	0.22622744228027328	974.5000276992964	0.0	1.0	0.01488133482705077	0.07931675854580772	Aaltolamprologus calvus	f	d
225	FISH20210305_c1_r0_Aaltolamprologus-calvus_su	1970-01-06 16:30:00	0.2430961927900158	1004.4994737133677	0.0	1.0	0.014910380333771091	0.08029224525781982	Aaltolamprologus calvus	f	d
226	FISH20210305_c1_r0_Aaltolamprologus-calvus_su	1970-01-06 17:00:00	0.29584098581014673	1034.4998338134278	0.0	1.0	0.015625127474971915	0.08584927231496246	Aaltolamprologus calvus	f	d
227	FISH20210305_c1_r0_Aaltolamprologus-calvus_su	1970-01-06 17:30:00	0.23694895987447565	1064.5001384964821	0.0	1.0	0.012990113350088395	0.08602658896719363	Aaltolamprologus calvus	f	d
228	FISH20210305_c1_r0_Aaltolamprologus-calvus_su	1970-01-06 18:00:00	0.3160563767332286	1094.4996399091463	0.0	1.0	0.012277764138898724	0.07528197294427756	Aaltolamprologus calvus	f	d
229	FISH20210305_c1_r0_Aaltolamprologus-calvus_su	1970-01-06 18:30:00	0.7389103110118656	1124.5	0.00033237314424994463	1.0	0.014430819556785832	0.10103212468941498	Aaltolamprologus calvus	f	d
230	FISH20210305_c1_r0_Aaltolamprologus-calvus_su	1970-01-06 19:00:00	5.509422825442613	1154.500304692261	0.1114619688659908	0.2809262644728824	0.02634957887626201	0.39702850840398407	Aaltolamprologus calvus	f	n
231	FISH20210305_c1_r0_Aaltolamprologus-calvus_su	1970-01-06 19:30:00	6.865670046601162	1184.499806104925	0.1273059664284527	0.09661514597529222	0.027599521405475023	0.5147710610585665	Aaltolamprologus calvus	f	n
232	FISH20210305_c1_r0_Aaltolamprologus-calvus_su	1970-01-06 20:00:00	7.366853033359148	1214.500110791048	0.17781963217372038	0.0883558608464436	0.053641223668363824	0.4302556208777312	Aaltolamprologus calvus	f	n
233	FISH20210305_c1_r0_Aaltolamprologus-calvus_su	1970-01-06 20:30:00	5.707885053755508	1244.5004708880394	0.1464738795634591	0.3289014459032741	0.0662091509827032	0.3378886299692268	Aaltolamprologus calvus	f	n
234	FISH20210305_c1_r0_Aaltolamprologus-calvus_su	1970-01-06 21:00:00	4.2670702109453345	1274.4999169021107	0.10636529832142264	0.39842667996232894	0.04856677965858295	0.42118477552372036	Aaltolamprologus calvus	f	n
235	FISH20210305_c1_r0_Aaltolamprologus-calvus_su	1970-01-06 21:30:00	2.3292283905356577	1304.4994183147749	0.05362583790371724	0.5907705944269016	0.02960756991176048	0.24803152297804273	Aaltolamprologus calvus	f	n
236	FISH20210305_c1_r0_Aaltolamprologus-calvus_su	1970-01-06 22:00:00	6.393378871807744	1334.4997784179038	0.1673498781298471	0.3123199645468646	0.08630545140906803	0.38646345545494376	Aaltolamprologus calvus	f	n
237	FISH20210305_c1_r0_Aaltolamprologus-calvus_su	1970-01-06 22:30:00	4.9588649275220895	1364.5000830978893	0.12785995235721012	0.4475652318431112	0.07278893731710823	0.41282300621048607	Aaltolamprologus calvus	f	n
238	FISH20210305_c1_r0_Aaltolamprologus-calvus_su	1970-01-06 23:00:00	5.111906372920274	1394.4995845105534	0.13262423134452384	0.39216663896737025	0.07461554070045942	0.3100167728080188	Aaltolamprologus calvus	f	n
239	FISH20210305_c1_r0_Aaltolamprologus-calvus_su	1970-01-06 23:30:00	3.14069482562905	1424.499889208952	0.07849545756702858	0.7486705074230002	0.06259743167096733	0.18673937230980653	Aaltolamprologus calvus	f	n
240	FISH20210305_c1_r0_Aaltolamprologus-calvus_su	1970-01-07 00:00:00	3.9342596489829487	14.500249293667942	0.10121322918397872	0.4393662400975015	0.04922927829503574	0.24057180777395165	Aaltolamprologus calvus	f	n
241	FISH20210305_c1_r0_Aaltolamprologus-calvus_su	1970-01-07 00:30:00	4.276720362173726	44.49969530773918	0.10193341089136336	0.4720514098941887	0.04785271708885871	0.2280414711509044	Aaltolamprologus calvus	f	n
242	FISH20210305_c1_r0_Aaltolamprologus-calvus_su	1970-01-07 01:00:00	4.777239793663647	74.50005539552404	0.13693773543097718	0.49573454464879235	0.07404488815977077	0.2738165394533795	Aaltolamprologus calvus	f	n
243	FISH20210305_c1_r0_Aaltolamprologus-calvus_su	1970-01-07 01:30:00	4.104775823700322	104.50036009085369	0.1002160545122154	0.4891141764999169	0.04825804876691412	0.21924028491375927	Aaltolamprologus calvus	f	n
244	FISH20210305_c1_r0_Aaltolamprologus-calvus_su	1970-01-07 02:00:00	2.634104541277988	134.49986150351782	0.05046811810980001	0.6384133843000388	0.0275746292067783	0.3262339447216827	Aaltolamprologus calvus	f	n
245	FISH20210305_c1_r0_Aaltolamprologus-calvus_su	1970-01-07 02:30:00	3.958566382494401	164.50022158209617	0.1043651672944826	0.41236428096609795	0.04489778669181911	0.27875852737481066	Aaltolamprologus calvus	f	n
246	FISH20210305_c1_r0_Aaltolamprologus-calvus_su	1970-01-07 03:00:00	5.579804960086177	194.50052628663232	0.14154340479751815	0.38430003877901503	0.06509089897393029	0.2949469411136479	Aaltolamprologus calvus	f	n
247	FISH20210305_c1_r0_Aaltolamprologus-calvus_su	1970-01-07 03:30:00	3.2783884877922276	224.50002769929642	0.07838900891917346	0.5732646390781674	0.039389786539184984	0.2425383399516854	Aaltolamprologus calvus	f	n
248	FISH20210305_c1_r0_Aaltolamprologus-calvus_su	1970-01-07 04:00:00	2.6973610837792514	254.49947371336768	0.06082765497756357	0.5621849205030193	0.02849192873505486	0.3348655169690428	Aaltolamprologus calvus	f	n
249	FISH20210305_c1_r0_Aaltolamprologus-calvus_su	1970-01-07 04:30:00	5.583880922445388	284.49983381342787	0.13499889208951918	0.4648238422335475	0.05604933807652003	0.42033958634866825	Aaltolamprologus calvus	f	n
250	FISH20210305_c1_r0_Aaltolamprologus-calvus_su	1970-01-07 05:00:00	3.600130321098568	314.5001384964822	0.08631100770040441	0.4936014625228519	0.043561406647788146	0.40264899569421203	Aaltolamprologus calvus	f	n
251	FISH20210305_c1_r0_Aaltolamprologus-calvus_su	1970-01-07 05:30:00	5.370103418208582	344.4996399091463	0.13694532158883163	0.3825272838069913	0.04434277973168969	0.48678507821220157	Aaltolamprologus calvus	f	n
252	FISH20210305_c1_r0_Aaltolamprologus-calvus_su	1970-01-07 06:00:00	5.175334119702046	374.5	0.12536007090627077	0.3631730556171061	0.050188100029800085	0.48404255319147377	Aaltolamprologus calvus	f	n
253	FISH20210305_c1_r0_Aaltolamprologus-calvus_su	1970-01-07 06:30:00	5.228493538816879	404.50030469226084	0.12215389729100881	0.44158218381253117	0.04872759059608136	0.4502064481604685	Aaltolamprologus calvus	f	n
254	FISH20210305_c1_r0_Aaltolamprologus-calvus_su	1970-01-07 07:00:00	1.736969012457028	434.4998061049249	0.0162317877125921	0.906542573818625	0.022363979524879354	0.3514790834950318	Aaltolamprologus calvus	f	d
255	FISH20210305_c1_r0_Aaltolamprologus-calvus_su	1970-01-07 07:30:00	0.4684530115734423	464.5001107910481	0.0	1.0	0.013233085111344554	0.3454239761256072	Aaltolamprologus calvus	f	d
256	FISH20210305_c1_r0_Aaltolamprologus-calvus_su	1970-01-07 08:00:00	0.419398994535095	494.50047088803944	0.0	1.0	0.011559866909572638	0.3457877620971746	Aaltolamprologus calvus	f	d
257	FISH20210305_c1_r0_Aaltolamprologus-calvus_su	1970-01-07 08:30:00	0.27859418297692945	524.4999169021107	0.0	1.0	0.01518876030268761	0.3460278619561848	Aaltolamprologus calvus	f	d
258	FISH20210305_c1_r0_Aaltolamprologus-calvus_su	1970-01-07 09:00:00	0.23688488226356236	554.4994183147749	0.0	1.0	0.010906179831340812	0.3278031393321113	Aaltolamprologus calvus	f	d
259	FISH20210305_c1_r0_Aaltolamprologus-calvus_su	1970-01-07 09:30:00	0.1573442784577572	584.4997784179038	0.0	1.0	0.007548557970475887	0.3165673868870772	Aaltolamprologus calvus	f	d
260	FISH20210305_c1_r0_Aaltolamprologus-calvus_su	1970-01-07 10:00:00	0.20728717667897376	614.5000830978893	0.0	1.0	0.006826509964524388	0.32380866504718764	Aaltolamprologus calvus	f	d
261	FISH20210305_c1_r0_Aaltolamprologus-calvus_su	1970-01-07 10:30:00	0.19725218360180496	644.4995291119606	0.0	1.0	0.006137821418923183	0.3276273961365715	Aaltolamprologus calvus	f	d
262	FISH20210305_c1_r0_Aaltolamprologus-calvus_su	1970-01-07 11:00:00	0.24681585350766488	674.4998892089519	0.0	1.0	0.007468360915789241	0.3388567778190853	Aaltolamprologus calvus	f	d
263	FISH20210305_c1_r0_Aaltolamprologus-calvus_su	1970-01-07 11:30:00	0.24358349519002165	704.5001938950751	0.0	1.0	0.014174615222502485	0.3647080317350582	Aaltolamprologus calvus	f	d
264	FISH20210305_c1_r0_Aaltolamprologus-calvus_su	1970-01-07 12:00:00	0.38466330194430165	734.4996953077392	0.0	1.0	0.01510031836649586	0.35816604726321755	Aaltolamprologus calvus	f	d
265	FISH20210305_c1_r0_Aaltolamprologus-calvus_su	1970-01-07 12:30:00	0.3693288203590973	764.5	0.0	1.0	0.00940957019273209	0.24179509784971662	Aaltolamprologus calvus	f	d
266	FISH20210305_c1_r0_Aaltolamprologus-calvus_su	1970-01-07 13:00:00	0.4180720258259627	794.5003600908537	0.0014957620076450058	1.0	0.015910410603110544	0.41227326357829314	Aaltolamprologus calvus	f	d
267	FISH20210305_c1_r0_Aaltolamprologus-calvus_su	1970-01-07 13:30:00	0.12498651458109648	824.4998615035178	0.0	1.0	0.015813565051201982	0.4692779441700386	Aaltolamprologus calvus	f	d
268	FISH20210305_c1_r0_Aaltolamprologus-calvus_su	1970-01-07 14:00:00	0.13296389695981045	854.5001661865721	0.0	1.0	0.01444599417750971	0.4709148747590279	Aaltolamprologus calvus	f	d
269	FISH20210305_c1_r0_Aaltolamprologus-calvus_su	1970-01-07 14:30:00	0.22414351307816122	884.5005262866323	0.0	1.0	0.01493844677846965	0.47497032639195963	Aaltolamprologus calvus	f	d
270	FISH20210305_c1_r0_Aaltolamprologus-calvus_su	1970-01-07 15:00:00	0.19601409727391284	914.4999723007036	0.0	1.0	0.012905506073486605	0.47387791328818507	Aaltolamprologus calvus	f	d
271	FISH20210305_c1_r0_Aaltolamprologus-calvus_su	1970-01-07 15:30:00	0.024440417665622643	944.4994183147749	0.0	1.0	0.01424991825910005	0.4743195956034903	Aaltolamprologus calvus	f	d
272	FISH20210305_c1_r0_Aaltolamprologus-calvus_su	1970-01-07 16:00:00	16.977466304547885	974.4997784179038	0.06315089740748947	0.7957013073343674	0.018309773942030115	0.4124580149647613	Aaltolamprologus calvus	f	d
273	FISH20210305_c1_r0_Aaltolamprologus-calvus_su	1970-01-07 16:30:00	2.5161162534272035	1004.5001384964822	0.010525732646390782	0.8880948423910032	0.01325666298620879	0.6142558259872748	Aaltolamprologus calvus	f	d
274	FISH20210305_c1_r0_Aaltolamprologus-calvus_su	1970-01-07 17:00:00	1.0154935031925172	1034.4995845105534	0.0003877901501301867	1.0	0.016429068710492108	0.7620203748953428	Aaltolamprologus calvus	f	d
275	FISH20210305_c1_r0_Aaltolamprologus-calvus_su	1970-01-07 17:30:00	1.2230460031669037	1064.499944604476	0.005871925548415688	0.9420008863283846	0.011052263678129184	0.7434336267329983	Aaltolamprologus calvus	f	d
276	FISH20210305_c1_r0_Aaltolamprologus-calvus_su	1970-01-07 18:00:00	10.331298622401913	1094.500249293668	0.04514985319372888	0.862279098110908	0.009730571105648627	0.7420393990075808	Aaltolamprologus calvus	f	d
277	FISH20210305_c1_r0_Aaltolamprologus-calvus_su	1970-01-07 18:30:00	2.3479957171347454	1124.499695307739	0.0033239155725444574	0.9688659908038336	0.011715129828928297	0.9137152771639769	Aaltolamprologus calvus	f	d
278	FISH20210305_c1_r0_Aaltolamprologus-calvus_su	1970-01-07 19:00:00	6.370075574136428	1154.500055395524	0.14375138488810105	0.26107910480833146	0.034676211122376614	0.5752448010711707	Aaltolamprologus calvus	f	n
279	FISH20210305_c1_r0_Aaltolamprologus-calvus_su	1970-01-07 19:30:00	5.3281367449942145	1184.5003600908537	0.12763835798570716	0.31383302864107254	0.04087461568755849	0.40045226468270534	Aaltolamprologus calvus	f	n
280	FISH20210305_c1_r0_Aaltolamprologus-calvus_su	1970-01-07 20:00:00	3.5224866421279875	1214.4998615035179	0.08171292449171791	0.4838513101767215	0.04000496384446516	0.3004793746323626	Aaltolamprologus calvus	f	n
281	FISH20210305_c1_r0_Aaltolamprologus-calvus_su	1970-01-07 20:30:00	3.8390559060183844	1244.5002215820962	0.09206736095723465	0.45114114779525816	0.04354920346294673	0.3158861398041417	Aaltolamprologus calvus	f	n
282	FISH20210305_c1_r0_Aaltolamprologus-calvus_su	1970-01-07 21:00:00	3.6562193924956574	1274.5005262866323	0.07606226801839233	0.5178106476095508	0.025582564341305007	0.3869901708752442	Aaltolamprologus calvus	f	n
283	FISH20210305_c1_r0_Aaltolamprologus-calvus_su	1970-01-07 21:30:00	6.786657242529319	1304.5000276992964	0.17993462966040663	0.26774139936845603	0.058226980681232214	0.366976545178718	Aaltolamprologus calvus	f	n
284	FISH20210305_c1_r0_Aaltolamprologus-calvus_su	1970-01-07 22:00:00	5.890155922477122	1334.4994737133677	0.1479696415711041	0.2972134507783502	0.05544420084837774	0.23065145209140822	Aaltolamprologus calvus	f	n
285	FISH20210305_c1_r0_Aaltolamprologus-calvus_su	1970-01-07 22:30:00	5.519254950653571	1364.4998338134278	0.14125858630622645	0.3685464214491469	0.07169926708213333	0.24088802560924866	Aaltolamprologus calvus	f	n
286	FISH20210305_c1_r0_Aaltolamprologus-calvus_su	1970-01-07 23:00:00	1.8589689388309005	1394.5001384964821	0.034457924768710874	0.7285468949088694	0.023267327419311586	0.23587412496742904	Aaltolamprologus calvus	f	n
287	FISH20210305_c1_r0_Aaltolamprologus-calvus_su	1970-01-07 23:30:00	3.914512699132024	1424.4996399091463	0.08653260207190737	0.6520414381474711	0.051523710149013885	0.2728179142547607	Aaltolamprologus calvus	f	n
288	FISH20210305_c1_r0_Aaltolamprologus-calvus_su	1970-01-08 00:00:00	2.7779429010933505	14.5	0.06536671836915577	0.6612009749612231	0.0396659690692258	0.27228243702593224	Aaltolamprologus calvus	f	n
289	FISH20210305_c1_r0_Aaltolamprologus-calvus_su	1970-01-08 00:30:00	2.8902396555964356	44.50030469226082	0.05307185197495984	0.6601296327073293	0.028706914437894634	0.3260101108325369	Aaltolamprologus calvus	f	n
290	FISH20210305_c1_r0_Aaltolamprologus-calvus_su	1970-01-08 01:00:00	3.1745420187387894	74.49980610492493	0.07921998781230957	0.7271065314941001	0.05592492030232232	0.3091727104174912	Aaltolamprologus calvus	f	n
291	FISH20210305_c1_r0_Aaltolamprologus-calvus_su	1970-01-08 01:30:00	2.2270222650284315	104.50011079104809	0.035453135386660756	0.7705517394194549	0.023088674935804052	0.32922938932920387	Aaltolamprologus calvus	f	n
292	FISH20210305_c1_r0_Aaltolamprologus-calvus_su	1970-01-08 02:00:00	3.4526257712501778	134.50047088803944	0.08093734419145754	0.5681125699407235	0.04308900922105731	0.36997502348547406	Aaltolamprologus calvus	f	n
293	FISH20210305_c1_r0_Aaltolamprologus-calvus_su	1970-01-08 02:30:00	4.404408527671535	164.4999169021107	0.1014348235554817	0.45437925876682733	0.04274764292858125	0.42390908973043434	Aaltolamprologus calvus	f	n
294	FISH20210305_c1_r0_Aaltolamprologus-calvus_su	1970-01-08 03:00:00	3.335806465178141	194.4994183147748	0.078056617361919	0.6190238767935294	0.03249359999393219	0.41459705774532124	Aaltolamprologus calvus	f	n
295	FISH20210305_c1_r0_Aaltolamprologus-calvus_su	1970-01-08 03:30:00	3.457544100583773	224.49977841790383	0.07583647241302903	0.6735541768225127	0.05013441776938377	0.4274332778592493	Aaltolamprologus calvus	f	n
296	FISH20210305_c1_r0_Aaltolamprologus-calvus_su	1970-01-08 04:00:00	2.445747131764593	254.5000830978893	0.05307185197495984	0.5866710985540967	0.029065169550287373	0.4204867532534793	Aaltolamprologus calvus	f	n
297	FISH20210305_c1_r0_Aaltolamprologus-calvus_su	1970-01-08 04:30:00	2.866093232559116	284.4995845105534	0.05645116614038003	0.6125976400199435	0.03076049703388965	0.4637383206211647	Aaltolamprologus calvus	f	n
298	FISH20210305_c1_r0_Aaltolamprologus-calvus_su	1970-01-08 05:00:00	2.986234249753798	314.4998892089519	0.06121205406603147	0.6384888101041436	0.032177946413681276	0.4638791717544506	Aaltolamprologus calvus	f	n
299	FISH20210305_c1_r0_Aaltolamprologus-calvus_su	1970-01-08 05:30:00	5.136847202967609	344.50024929366793	0.12248628884826325	0.3527228408398427	0.04104285117874042	0.5535894162756578	Aaltolamprologus calvus	f	n
300	FISH20210305_c1_r0_Aaltolamprologus-calvus_su	1970-01-08 06:00:00	1.926298175925378	374.49969530773916	0.035011910697468285	0.7214004764278987	0.025823332010784517	0.5848104130496637	Aaltolamprologus calvus	f	n
301	FISH20210305_c1_r0_Aaltolamprologus-calvus_su	1970-01-08 06:30:00	1.6273541093304926	404.50005539552404	0.03212940394416131	0.786062486151119	0.025016586023617577	0.640920084295472	Aaltolamprologus calvus	f	n
302	FISH20210305_c1_r0_Aaltolamprologus-calvus_su	1970-01-08 07:00:00	1.4128026332064907	434.5003600908537	0.019888094842391003	0.8674865658412276	0.01975273951753492	0.2193839676472575	Aaltolamprologus calvus	f	d
303	FISH20210305_c1_r0_Aaltolamprologus-calvus_su	1970-01-08 07:30:00	1.0384923577378569	464.45217080152673	0.0	1.0	0.012827399689711022	0.1334794238265484	Aaltolamprologus calvus	f	d
304	FISH20210305_c1_r0_Aaltolamprologus-calvus_su	1970-01-08 08:00:00	0.9000702436581778	494.50047088803944	0.0	1.0	0.00690263203691535	0.18089915452315464	Aaltolamprologus calvus	f	d
305	FISH20210305_c1_r0_Aaltolamprologus-calvus_su	1970-01-08 08:30:00	0.4533551096792344	512.9287797763734	0.0	1.0	0.007251362673381502	0.18264462809917942	Aaltolamprologus calvus	f	d
306	FISH20210305_c2_r0_Aaltolamprologus-calvus_su	1970-01-02 00:00:00	8.229434881264469	14.499806104924934	0.1669159603346075	0.1656971912913412	0.056047838352607474	0.7223211331198572	Aaltolamprologus calvus	m	n
307	FISH20210305_c2_r0_Aaltolamprologus-calvus_su	1970-01-02 00:30:00	6.943146181930202	44.49941831477481	0.1384964821893524	0.31532879064871755	0.05381839072213163	0.6709306602769686	Aaltolamprologus calvus	m	n
308	FISH20210305_c2_r0_Aaltolamprologus-calvus_su	1970-01-02 01:00:00	7.638555894186535	74.49988920895191	0.16114557943718147	0.1763239530245956	0.05243133476695133	0.574908756567854	Aaltolamprologus calvus	m	n
309	FISH20210305_c2_r0_Aaltolamprologus-calvus_su	1970-01-02 01:30:00	9.526467636240406	104.50036009085369	0.21849205030192234	0.08924713312281868	0.06437511729492364	0.7288028746138794	Aaltolamprologus calvus	m	n
310	FISH20210305_c2_r0_Aaltolamprologus-calvus_su	1970-01-02 02:00:00	6.893054001122922	134.49997230070358	0.1528447177441693	0.13018669325799126	0.046895396962645663	0.6825473313054626	Aaltolamprologus calvus	m	n
311	FISH20210305_c2_r0_Aaltolamprologus-calvus_su	1970-01-02 02:30:00	7.291775837553979	164.49952911196056	0.1648662123982051	0.22369951803224197	0.0503422713797307	0.5975995853383467	Aaltolamprologus calvus	m	n
312	FISH20210305_c2_r0_Aaltolamprologus-calvus_su	1970-01-02 03:00:00	9.986436244741538	194.50005539552404	0.27055173941945493	0.17222468424551296	0.04891778620940068	0.9017049405167381	Aaltolamprologus calvus	m	n
313	FISH20210305_c2_r0_Aaltolamprologus-calvus_su	1970-01-02 03:30:00	9.089972417473074	224.50052628663232	0.2085757021771647	0.16874411389950694	0.06197894511806123	0.8252560699134946	Aaltolamprologus calvus	m	n
314	FISH20210305_c2_r0_Aaltolamprologus-calvus_su	1970-01-02 04:00:00	3.5578325944796267	254.5000830978893	0.0723505622957177	0.5707163038058833	0.05409298389430916	0.8264685774299213	Aaltolamprologus calvus	m	n
315	FISH20210305_c2_r0_Aaltolamprologus-calvus_su	1970-01-02 04:30:00	4.607443448563977	284.49975070633207	0.10542352224253504	0.6084981441471387	0.06860928732993071	0.6560238519280543	Aaltolamprologus calvus	m	n
316	FISH20210305_c2_r0_Aaltolamprologus-calvus_su	1970-01-02 05:00:00	3.8634063863985935	314.49936291618195	0.08470444850700792	0.5783059110298598	0.03729977760757376	0.5685902534233478	Aaltolamprologus calvus	m	n
317	FISH20210305_c2_r0_Aaltolamprologus-calvus_su	1970-01-02 05:30:00	4.782399742734508	344.49983381342787	0.1132284511411478	0.5259805007755374	0.06907694260804269	0.6818045222413703	Aaltolamprologus calvus	m	n
318	FISH20210305_c2_r0_Aaltolamprologus-calvus_su	1970-01-02 06:00:00	3.346108012229243	374.50024929366793	0.07096559747382417	0.6503794803611989	0.06269729647545531	0.8111652998496851	Aaltolamprologus calvus	m	n
319	FISH20210305_c2_r0_Aaltolamprologus-calvus_su	1970-01-02 06:30:00	5.66604515491593	404.49991690211067	0.1341753919450446	0.4664007534208631	0.06913768795559082	0.6939705317692082	Aaltolamprologus calvus	m	n
320	FISH20210305_c2_r0_Aaltolamprologus-calvus_su	1970-01-02 07:00:00	3.422328678052171	434.4994737133677	0.013018669325799124	0.8817794028031688	0.0422033151136301	0.8375903225236386	Aaltolamprologus calvus	m	d
321	FISH20210305_c2_r0_Aaltolamprologus-calvus_su	1970-01-02 07:30:00	3.255900860213541	464.49994460447596	0.03523155329049413	0.8654996676268557	0.04095051072884269	0.8661686877629101	Aaltolamprologus calvus	m	d
322	FISH20210305_c2_r0_Aaltolamprologus-calvus_su	1970-01-02 08:00:00	2.0248683232571483	494.50047088803944	0.016065591933964878	0.9006703229737965	0.042348116134647555	0.6098852025390172	Aaltolamprologus calvus	m	d
323	FISH20210305_c2_r0_Aaltolamprologus-calvus_su	1970-01-02 08:30:00	2.1352337229830716	524.5000276992964	0.01850313002049748	0.8856019057115949	0.03861701284897672	0.8677105256087059	Aaltolamprologus calvus	m	d
324	FISH20210305_c2_r0_Aaltolamprologus-calvus_su	1970-01-02 09:00:00	0.003871389246909046	554.4996399091463	0.0	1.0	0.0387560555952244	0.9560571892134405	Aaltolamprologus calvus	m	d
325	FISH20210305_c2_r0_Aaltolamprologus-calvus_su	1970-01-02 09:30:00	0.0005940435740870195	584.5001107910481	0.0	1.0	0.03802826702696516	0.9544887444701308	Aaltolamprologus calvus	m	d
326	FISH20210305_c2_r0_Aaltolamprologus-calvus_su	1970-01-02 10:00:00	0.0009847021847444236	614.5005816852251	0.0	1.0	0.036972191962894536	0.9523534524180893	Aaltolamprologus calvus	m	d
327	FISH20210305_c2_r0_Aaltolamprologus-calvus_su	1970-01-02 10:30:00	0.0008880139895566233	644.5001938950751	0.0	1.0	0.03739653248452251	0.9583702497197677	Aaltolamprologus calvus	m	d
328	FISH20210305_c2_r0_Aaltolamprologus-calvus_su	1970-01-02 11:00:00	1.0754942155004372	674.4998061049249	0.016010193341089135	0.9120270345133233	0.042770382294795475	0.6557747015873076	Aaltolamprologus calvus	m	d
329	FISH20210305_c2_r0_Aaltolamprologus-calvus_su	1970-01-02 11:30:00	1.529024054776972	704.4994183147749	0.0	1.0	0.029398512014941106	0.03966730279533227	Aaltolamprologus calvus	m	d
330	FISH20210305_c2_r0_Aaltolamprologus-calvus_su	1970-01-02 12:00:00	1.6681492502402921	734.4998892089519	0.0	1.0	0.02499826736467323	0.038714785638429484	Aaltolamprologus calvus	m	d
331	FISH20210305_c2_r0_Aaltolamprologus-calvus_su	1970-01-02 12:30:00	1.8395610168916943	764.5003600908537	0.0	1.0	0.026405767766333986	0.04044877317586973	Aaltolamprologus calvus	m	d
332	FISH20210305_c2_r0_Aaltolamprologus-calvus_su	1970-01-02 13:00:00	1.119241239398433	794.4999723007036	0.0	1.0	0.03003617594512418	0.06214506959951453	Aaltolamprologus calvus	m	d
333	FISH20210305_c2_r0_Aaltolamprologus-calvus_su	1970-01-02 13:30:00	0.5286505396574255	824.4995291119606	0.004875076173065204	0.9893634701678578	0.034000855370379786	0.05924221517110372	Aaltolamprologus calvus	m	d
334	FISH20210305_c2_r0_Aaltolamprologus-calvus_su	1970-01-02 14:00:00	1.2471062135823427	854.500055395524	0.0037668956348327056	0.9372368712608021	0.05156595256059388	0.05081054463488875	Aaltolamprologus calvus	m	d
335	FISH20210305_c2_r0_Aaltolamprologus-calvus_su	1970-01-02 14:30:00	0.045149785131705374	884.5004708880394	0.0	1.0	0.029502436314615375	0.04817971159395034	Aaltolamprologus calvus	m	d
336	FISH20210305_c2_r0_Aaltolamprologus-calvus_su	1970-01-02 15:00:00	0.13635376164512725	914.5000830978893	0.0014403634147692648	1.0	0.027606699195641685	0.047658055319752604	Aaltolamprologus calvus	m	d
337	FISH20210305_c2_r0_Aaltolamprologus-calvus_su	1970-01-02 15:30:00	0.0825849003089663	944.4997507063321	0.0	1.0	0.02241522269939966	0.051779753463342716	Aaltolamprologus calvus	m	d
338	FISH20210305_c2_r0_Aaltolamprologus-calvus_su	1970-01-02 16:00:00	0.16679045065089165	974.5001661865721	0.0	1.0	0.024839929594302337	0.056208656277696535	Aaltolamprologus calvus	m	d
339	FISH20210305_c2_r0_Aaltolamprologus-calvus_su	1970-01-02 16:30:00	0.017105634631063345	1004.5006370838181	0.0	1.0	0.02440265042365449	0.05037918999039908	Aaltolamprologus calvus	m	d
340	FISH20210305_c2_r0_Aaltolamprologus-calvus_su	1970-01-02 17:00:00	0.8932773778518319	1034.500249293668	0.0024929366794083432	0.9863719461525677	0.024817108916692896	0.15621275776076043	Aaltolamprologus calvus	m	d
341	FISH20210305_c2_r0_Aaltolamprologus-calvus_su	1970-01-02 17:30:00	0.05645015201216325	1064.4998615035179	0.0	1.0	0.0401369481339601	0.9587248767984742	Aaltolamprologus calvus	m	d
342	FISH20210305_c2_r0_Aaltolamprologus-calvus_su	1970-01-02 18:00:00	0.0006040472519703738	1094.4994737133677	0.0	1.0	0.04111600587372482	0.9717800899799786	Aaltolamprologus calvus	m	d
343	FISH20210305_c2_r0_Aaltolamprologus-calvus_su	1970-01-02 18:30:00	0.08183272451330345	1124.499889208952	0.0	1.0	0.041002489788846935	0.9713962411023028	Aaltolamprologus calvus	m	d
344	FISH20210305_c2_r0_Aaltolamprologus-calvus_su	1970-01-02 19:00:00	14.62030910099651	1154.5004154894466	0.26020719073735527	0.33848540247077724	0.15117543855801654	0.7188677949725416	Aaltolamprologus calvus	m	n
345	FISH20210305_c2_r0_Aaltolamprologus-calvus_su	1970-01-02 19:30:00	3.7345373087308418	1184.5000276992964	0.07373552711761121	0.5836795745388067	0.038454432949036166	0.7734316944901585	Aaltolamprologus calvus	m	n
346	FISH20210305_c2_r0_Aaltolamprologus-calvus_su	1970-01-02 20:00:00	4.703336006334863	1214.4995845105534	0.11190515760899673	0.4175391945044596	0.06587480363210281	0.801258908073457	Aaltolamprologus calvus	m	n
347	FISH20210305_c2_r0_Aaltolamprologus-calvus_su	1970-01-02 20:30:00	2.274788839767018	1244.500110791048	0.0398293817859517	0.80982716596499	0.039350284467220935	0.8144176386449041	Aaltolamprologus calvus	m	n
348	FISH20210305_c2_r0_Aaltolamprologus-calvus_su	1970-01-02 21:00:00	8.196948027364957	1274.5005262866323	0.1727328125865603	0.5668938008974572	0.08762231110399328	0.7586647856616311	Aaltolamprologus calvus	m	n
349	FISH20210305_c2_r0_Aaltolamprologus-calvus_su	1970-01-02 21:30:00	2.5778988038950486	1304.5001384964821	0.04581463630823777	0.7318708104814138	0.03461708386850732	0.6838805589357455	Aaltolamprologus calvus	m	n
350	FISH20210305_c2_r0_Aaltolamprologus-calvus_su	1970-01-02 22:00:00	1.3785192027247783	1334.499750706332	0.011356711539526896	0.9041050357320924	0.036265049646005985	0.790377667702353	Aaltolamprologus calvus	m	n
351	FISH20210305_c2_r0_Aaltolamprologus-calvus_su	1970-01-02 22:30:00	1.5634134312532553	1364.4994183147749	0.020940668107030082	0.8847709268184588	0.031610103564449425	0.6618900768808881	Aaltolamprologus calvus	m	n
352	FISH20210305_c2_r0_Aaltolamprologus-calvus_su	1970-01-02 23:00:00	2.1678200598979074	1394.4998338134278	0.03994017283403501	0.7507755373365832	0.03730148310330183	0.7057212539679028	Aaltolamprologus calvus	m	n
353	FISH20210305_c2_r0_Aaltolamprologus-calvus_su	1970-01-02 23:30:00	1.800517911390593	1424.500304692261	0.0186693257991247	0.892415932635311	0.028970091710652082	0.5803938236205738	Aaltolamprologus calvus	m	n
354	FISH20210305_c2_r0_Aaltolamprologus-calvus_su	1970-01-03 00:00:00	2.9027984921235843	14.499916902110686	0.05501080272561077	0.7417871586061714	0.03942939575880083	0.6760497119473247	Aaltolamprologus calvus	m	n
355	FISH20210305_c2_r0_Aaltolamprologus-calvus_su	1970-01-03 00:30:00	1.4608440875058268	44.499529111960555	0.01733975957010692	0.8946318763503407	0.035980816630572926	0.7065573149383821	Aaltolamprologus calvus	m	n
356	FISH20210305_c2_r0_Aaltolamprologus-calvus_su	1970-01-03 01:00:00	1.8225408824211606	74.5	0.025204963438954134	0.8775204963438954	0.05412679571790344	0.7557947220163425	Aaltolamprologus calvus	m	n
357	FISH20210305_c2_r0_Aaltolamprologus-calvus_su	1970-01-03 01:30:00	1.8882051344599735	104.50047088803944	0.027311506287740293	0.770317433937178	0.03711868420450996	0.6017798442939758	Aaltolamprologus calvus	m	n
358	FISH20210305_c2_r0_Aaltolamprologus-calvus_su	1970-01-03 02:00:00	1.9254122928986586	134.50002769929642	0.02836407955237937	0.8375159270954518	0.04144982103651419	0.7037674863748211	Aaltolamprologus calvus	m	n
359	FISH20210305_c2_r0_Aaltolamprologus-calvus_su	1970-01-03 02:30:00	1.3721295682257193	164.4996953077392	0.014237438369065426	0.8811700182815356	0.030896389093681403	0.6335736486085597	Aaltolamprologus calvus	m	n
360	FISH20210305_c2_r0_Aaltolamprologus-calvus_su	1970-01-03 03:00:00	1.767705783304398	194.5001107910481	0.028196321737203635	0.7730445380013294	0.04057596052259968	0.7721141691138458	Aaltolamprologus calvus	m	n
361	FISH20210305_c2_r0_Aaltolamprologus-calvus_su	1970-01-03 03:30:00	1.1759990580055522	224.5005816852252	0.006537033959337433	0.9649326907096559	0.03895627424045053	0.7747293693836261	Aaltolamprologus calvus	m	n
362	FISH20210305_c2_r0_Aaltolamprologus-calvus_su	1970-01-03 04:00:00	2.11214091645654	254.50024929366793	0.03606448396210736	0.8606171403246358	0.048066007464073635	0.6736725191777393	Aaltolamprologus calvus	m	n
363	FISH20210305_c2_r0_Aaltolamprologus-calvus_su	1970-01-03 04:30:00	1.9391810352728112	284.4998061049249	0.026868317544734364	0.8743005927649438	0.0396447298814233	0.7047667305343274	Aaltolamprologus calvus	m	n
364	FISH20210305_c2_r0_Aaltolamprologus-calvus_su	1970-01-03 05:00:00	2.436800002279944	314.4994737133677	0.035565896626225696	0.872971026535926	0.05221976304531581	0.6251922235658042	Aaltolamprologus calvus	m	n
365	FISH20210305_c2_r0_Aaltolamprologus-calvus_su	1970-01-03 05:30:00	2.9374110240730342	344.4998892089519	0.050132949257699976	0.7358187458453357	0.044767717863839644	0.6701648621733275	Aaltolamprologus calvus	m	n
366	FISH20210305_c2_r0_Aaltolamprologus-calvus_su	1970-01-03 06:00:00	2.1168953045752876	374.5003600908537	0.03196498808930253	0.8739128026148136	0.04818201097868394	0.7506276384640629	Aaltolamprologus calvus	m	n
367	FISH20210305_c2_r0_Aaltolamprologus-calvus_su	1970-01-03 06:30:00	1.8645056479436177	404.4999723007036	0.027533100659243255	0.8668771813195945	0.04059777278133193	0.6897272330355042	Aaltolamprologus calvus	m	n
368	FISH20210305_c2_r0_Aaltolamprologus-calvus_su	1970-01-03 07:00:00	5.382194233699633	434.4995845105534	0.113345521023766	0.6632873525012465	0.05331524784850205	0.9431740443371623	Aaltolamprologus calvus	m	d
369	FISH20210305_c2_r0_Aaltolamprologus-calvus_su	1970-01-03 07:30:00	1.5948440528378829	464.50005539552404	0.00022158209616662973	1.0	0.04878735049310626	0.9572186310640873	Aaltolamprologus calvus	m	d
370	FISH20210305_c2_r0_Aaltolamprologus-calvus_su	1970-01-03 08:00:00	0.9581139081913048	494.5005262866323	0.0	1.0	0.04994447531636241	0.9567005871610945	Aaltolamprologus calvus	m	d
371	FISH20210305_c2_r0_Aaltolamprologus-calvus_su	1970-01-03 08:30:00	0.7112684444020211	524.5000830978893	0.0	1.0	0.05155343504148906	0.9578910786093076	Aaltolamprologus calvus	m	d
372	FISH20210305_c2_r0_Aaltolamprologus-calvus_su	1970-01-03 09:00:00	0.0016293510948022023	554.4997507063321	0.0	1.0	0.058251440189766204	0.9587488947833773	Aaltolamprologus calvus	m	d
373	FISH20210305_c2_r0_Aaltolamprologus-calvus_su	1970-01-03 09:30:00	0.14932497696880015	584.4993629161819	0.0	1.0	0.06357430339990253	0.9580964494786015	Aaltolamprologus calvus	m	d
374	FISH20210305_c2_r0_Aaltolamprologus-calvus_su	1970-01-03 10:00:00	0.014061514412245589	614.4998338134279	5.5395524041657433e-05	1.0	0.05508773180423467	0.9456725310216617	Aaltolamprologus calvus	m	d
375	FISH20210305_c2_r0_Aaltolamprologus-calvus_su	1970-01-03 10:30:00	0.37378319745903194	644.5002492936679	0.0024929366794083432	0.9688659908038336	0.054982591978246786	0.9510735866291992	Aaltolamprologus calvus	m	d
376	FISH20210305_c2_r0_Aaltolamprologus-calvus_su	1970-01-03 11:00:00	0.7388289883693917	674.4999169021107	0.004542684615810758	0.9655974738241648	0.04713996762018525	0.9344095902320755	Aaltolamprologus calvus	m	d
377	FISH20210305_c2_r0_Aaltolamprologus-calvus_su	1970-01-03 11:30:00	0.9995581791681053	704.4994737133677	0.01844773142762174	0.9054900005539859	0.04514445764169443	0.9610967688163811	Aaltolamprologus calvus	m	d
378	FISH20210305_c2_r0_Aaltolamprologus-calvus_su	1970-01-03 12:00:00	0.0005055651151349557	734.499944604476	0.0	1.0	0.04344623724428124	0.9588677442933302	Aaltolamprologus calvus	m	d
379	FISH20210305_c2_r0_Aaltolamprologus-calvus_su	1970-01-03 12:30:00	0.0005055651151347182	764.5004708880394	0.0	1.0	0.04070438204200149	0.9576754049620708	Aaltolamprologus calvus	m	d
380	FISH20210305_c2_r0_Aaltolamprologus-calvus_su	1970-01-03 13:00:00	0.018226733996100575	794.5000276992964	0.0	1.0	0.037735859174845815	0.9557949232111844	Aaltolamprologus calvus	m	d
381	FISH20210305_c2_r0_Aaltolamprologus-calvus_su	1970-01-03 13:30:00	0.004537330387740778	824.4996399091463	0.0	1.0	0.030349346123126807	0.9416052794427153	Aaltolamprologus calvus	m	d
382	FISH20210305_c2_r0_Aaltolamprologus-calvus_su	1970-01-03 14:00:00	0.03210821886022576	854.5001107910481	0.00022158209616662973	1.0	0.031863983029702066	0.9359853669395283	Aaltolamprologus calvus	m	d
383	FISH20210305_c2_r0_Aaltolamprologus-calvus_su	1970-01-03 14:30:00	0.0022579807993765126	884.5005262866323	0.0	1.0	0.02828119094046216	0.9238353897032852	Aaltolamprologus calvus	m	d
384	FISH20210305_c2_r0_Aaltolamprologus-calvus_su	1970-01-03 15:00:00	0.00225798079937652	914.5001938950751	0.0	1.0	0.030492839495281976	0.940425931520403	Aaltolamprologus calvus	m	d
385	FISH20210305_c2_r0_Aaltolamprologus-calvus_su	1970-01-03 15:30:00	0.030544314882102828	944.4997507063321	0.0	1.0	0.03388353164569206	0.9544114944790217	Aaltolamprologus calvus	m	d
386	FISH20210305_c2_r0_Aaltolamprologus-calvus_su	1970-01-03 16:00:00	1.295817788624846	974.4994183147749	0.0045980832086865	0.9669270400531826	0.04584210309953454	0.9566413149123112	Aaltolamprologus calvus	m	d
387	FISH20210305_c2_r0_Aaltolamprologus-calvus_su	1970-01-03 16:30:00	1.2729997475111954	1004.4998892089519	0.0015510746731664082	1.0	0.0530597607889627	0.9594718068620552	Aaltolamprologus calvus	m	d
388	FISH20210305_c2_r0_Aaltolamprologus-calvus_su	1970-01-03 17:00:00	0.7539222162429406	1034.500304692261	0.012464683397041714	0.8954074566506011	0.04296816992528143	0.9440731204598602	Aaltolamprologus calvus	m	d
389	FISH20210305_c2_r0_Aaltolamprologus-calvus_su	1970-01-03 17:30:00	1.0932040843453221	1064.4999723007036	0.003822502908426126	1.0	0.029085143532896218	0.7187852643931505	Aaltolamprologus calvus	m	d
390	FISH20210305_c2_r0_Aaltolamprologus-calvus_su	1970-01-03 18:00:00	2.000938213745538	1094.4995291119606	0.02553875131571658	0.857791812087973	0.04704678724361407	0.5265445753847151	Aaltolamprologus calvus	m	d
391	FISH20210305_c2_r0_Aaltolamprologus-calvus_su	1970-01-03 18:30:00	2.8997739150164406	1125.2945491412213	0.03721374045801527	0.7200023854961832	0.0377615113326874	0.27181666502149326	Aaltolamprologus calvus	m	d
392	FISH20210305_c2_r0_Aaltolamprologus-calvus_su	1970-01-03 19:00:00	6.659780018047119	1154.4998615035179	0.12309567336989641	0.5419090355104981	0.07751678613970657	0.5959093445539966	Aaltolamprologus calvus	m	n
393	FISH20210305_c2_r0_Aaltolamprologus-calvus_su	1970-01-03 19:30:00	8.130934944218119	1184.4994737133677	0.17350839288682068	0.4363193174893358	0.08900833346146204	0.6841313914534383	Aaltolamprologus calvus	m	n
394	FISH20210305_c2_r0_Aaltolamprologus-calvus_su	1970-01-03 20:00:00	14.960823180392895	1214.499889208952	0.28628406824728564	0.2708287170396632	0.15200747359641623	0.7122976153182058	Aaltolamprologus calvus	m	n
395	FISH20210305_c2_r0_Aaltolamprologus-calvus_su	1970-01-03 20:30:00	19.23986696404962	1244.5004154894466	0.32768267686000774	0.3223090133510609	0.1798943619607432	0.6999029569476322	Aaltolamprologus calvus	m	n
396	FISH20210305_c2_r0_Aaltolamprologus-calvus_su	1970-01-03 21:00:00	22.869408683719012	1274.5000276992964	0.330840396653925	0.4163204254611933	0.16133335220631248	0.6542705947451477	Aaltolamprologus calvus	m	n
397	FISH20210305_c2_r0_Aaltolamprologus-calvus_su	1970-01-03 21:30:00	45.94432652333642	1304.4995845105534	0.6358096504348789	0.027366904880616032	0.4360481816449044	0.4335384567055715	Aaltolamprologus calvus	m	n
398	FISH20210305_c2_r0_Aaltolamprologus-calvus_su	1970-01-03 22:00:00	37.86895177975272	1334.500110791048	0.4857079547972524	0.14231110126301794	0.3048501099613756	0.5013520964977493	Aaltolamprologus calvus	m	n
399	FISH20210305_c2_r0_Aaltolamprologus-calvus_su	1970-01-03 22:30:00	47.8682128674925	1364.5005262866323	0.6117112625339316	0.0591102985984156	0.3859662673819002	0.42053140834898295	Aaltolamprologus calvus	m	n
400	FISH20210305_c2_r0_Aaltolamprologus-calvus_su	1970-01-03 23:00:00	7.4454396664186895	1394.500193895075	0.12669658190681957	0.6402969364578139	0.06029006084978126	0.6380189081128692	Aaltolamprologus calvus	m	n
401	FISH20210305_c2_r0_Aaltolamprologus-calvus_su	1970-01-03 23:30:00	31.88669921888463	1424.499750706332	0.4040773364356545	0.37460528502576035	0.26772996984964664	0.5281934794794744	Aaltolamprologus calvus	m	n
402	FISH20210305_c2_r0_Aaltolamprologus-calvus_su	1970-01-04 00:00:00	6.30982668644904	14.499418314774804	0.11184975901612099	0.6869979502520636	0.04723271012763058	0.6607390172289577	Aaltolamprologus calvus	m	n
403	FISH20210305_c2_r0_Aaltolamprologus-calvus_su	1970-01-04 00:30:00	11.743458719569716	44.49983381342788	0.1841347219144693	0.6031464657655662	0.08589435080001945	0.6292834429783085	Aaltolamprologus calvus	m	n
404	FISH20210305_c2_r0_Aaltolamprologus-calvus_su	1970-01-04 01:00:00	3.437175830240295	74.50030469226081	0.039609993906154786	0.7941388288737466	0.04632639054273087	0.6627156963316683	Aaltolamprologus calvus	m	n
405	FISH20210305_c2_r0_Aaltolamprologus-calvus_su	1970-01-04 01:30:00	11.867027621441416	104.49997230070356	0.18143039166805164	0.5737632264140491	0.13535307979979583	0.5921750867221506	Aaltolamprologus calvus	m	n
406	FISH20210305_c2_r0_Aaltolamprologus-calvus_su	1970-01-04 02:00:00	3.2174794492119445	134.49952911196056	0.04764278987313722	0.8072128967924215	0.03244990881196462	0.5328631457358859	Aaltolamprologus calvus	m	n
407	FISH20210305_c2_r0_Aaltolamprologus-calvus_su	1970-01-04 02:30:00	2.956481857605402	164.5	0.04653224019499225	0.7610237092842899	0.03079860985705355	0.5645720791277484	Aaltolamprologus calvus	m	n
408	FISH20210305_c2_r0_Aaltolamprologus-calvus_su	1970-01-04 03:00:00	2.098952273679577	194.50047088803944	0.02653592598747992	0.8359093679020553	0.028778389440067075	0.6040606319557585	Aaltolamprologus calvus	m	n
409	FISH20210305_c2_r0_Aaltolamprologus-calvus_su	1970-01-04 03:30:00	10.364709071167352	224.50002769929642	0.15783059110298597	0.5322142817572434	0.10827988508005668	0.5286516322102508	Aaltolamprologus calvus	m	n
410	FISH20210305_c2_r0_Aaltolamprologus-calvus_su	1970-01-04 04:00:00	3.1064738528865616	254.4996953077392	0.04171514043543294	0.8095950362860783	0.045701235958048085	0.6843884854979042	Aaltolamprologus calvus	m	n
411	FISH20210305_c2_r0_Aaltolamprologus-calvus_su	1970-01-04 04:30:00	3.822685032274527	284.50016618657213	0.06309550188344781	0.7038555284732994	0.0404188845212324	0.7300067259929878	Aaltolamprologus calvus	m	n
412	FISH20210305_c2_r0_Aaltolamprologus-calvus_su	1970-01-04 05:00:00	18.2816094901082	314.5005816852252	0.2607611766661127	0.44640186139272064	0.18582054711851367	0.5246383649901448	Aaltolamprologus calvus	m	n
413	FISH20210305_c2_r0_Aaltolamprologus-calvus_su	1970-01-04 05:30:00	13.423984144998473	344.50024929366793	0.21162262478533045	0.45653980388898124	0.14208872706968909	0.6363670855097615	Aaltolamprologus calvus	m	n
414	FISH20210305_c2_r0_Aaltolamprologus-calvus_su	1970-01-04 06:00:00	29.702811448668008	374.4998061049249	0.389008919173453	0.42169408897014016	0.25216076883157484	0.48600087109512663	Aaltolamprologus calvus	m	n
415	FISH20210305_c2_r0_Aaltolamprologus-calvus_su	1970-01-04 06:30:00	16.5601247804261	404.4994737133677	0.22840839842667995	0.5713256883275165	0.1489072281822696	0.5421485123779092	Aaltolamprologus calvus	m	n
416	FISH20210305_c2_r0_Aaltolamprologus-calvus_su	1970-01-04 07:00:00	1.1535712484250353	434.4998892089519	0.008475515178373588	0.9599490361178816	0.030230338005436327	0.6962867170447634	Aaltolamprologus calvus	m	d
417	FISH20210305_c2_r0_Aaltolamprologus-calvus_su	1970-01-04 07:30:00	0.5139605996673076	464.5004154894466	0.0006093845216331506	1.0	0.03121466661882991	0.8875301906413212	Aaltolamprologus calvus	m	d
418	FISH20210305_c2_r0_Aaltolamprologus-calvus_su	1970-01-04 08:00:00	0.5638126938892907	494.4999723007036	0.004431887430059276	0.966206858345798	0.03012784547225477	0.7324875708694543	Aaltolamprologus calvus	m	d
419	FISH20210305_c2_r0_Aaltolamprologus-calvus_su	1970-01-04 08:30:00	0.20659405464994335	524.7582890407492	0.00031637560111364213	1.0	0.020173799380150282	0.058794908715948654	Aaltolamprologus calvus	m	d
420	FISH20210305_c2_r0_Aaltolamprologus-calvus_su	1970-01-04 09:00:00	0.27108791164730983	554.5001107910481	0.0012187015289164636	1.0	0.023497647685131854	0.07238039694625374	Aaltolamprologus calvus	m	d
421	FISH20210305_c2_r0_Aaltolamprologus-calvus_su	1970-01-04 09:30:00	1.9892186190680408	584.5005262866323	0.02509556257271065	0.8391224862888482	0.04288528203992569	0.7434828059433778	Aaltolamprologus calvus	m	d
422	FISH20210305_c2_r0_Aaltolamprologus-calvus_su	1970-01-04 10:00:00	4.3102081520567435	614.5001384964822	0.10232120104149355	0.6807379092571049	0.04201844976516208	0.9676836765816256	Aaltolamprologus calvus	m	d
423	FISH20210305_c2_r0_Aaltolamprologus-calvus_su	1970-01-04 10:30:00	1.3666141603057118	644.4997507063321	0.023045814636308237	0.8762949421084705	0.04231431109759318	0.920648354966695	Aaltolamprologus calvus	m	d
424	FISH20210305_c2_r0_Aaltolamprologus-calvus_su	1970-01-04 11:00:00	3.423700329454529	674.4994183147749	0.07041161154506675	0.6801285247354717	0.09371591684765677	0.8720514901507614	Aaltolamprologus calvus	m	d
425	FISH20210305_c2_r0_Aaltolamprologus-calvus_su	1970-01-04 11:30:00	4.778885530815441	704.4998338134279	0.11206514513627298	0.5791048083314868	0.12709921921325876	0.8884634882891096	Aaltolamprologus calvus	m	d
426	FISH20210305_c2_r0_Aaltolamprologus-calvus_su	1970-01-04 12:00:00	4.153648631156075	734.5003046922608	0.09423300648163536	0.5569774527726996	0.11341767748763062	0.5835109908898879	Aaltolamprologus calvus	m	d
427	FISH20210305_c2_r0_Aaltolamprologus-calvus_su	1970-01-04 12:30:00	2.725374338527238	764.4999169021107	0.017672151127361365	0.8460473103983159	0.03731501974621129	0.2630031747001917	Aaltolamprologus calvus	m	d
428	FISH20210305_c2_r0_Aaltolamprologus-calvus_su	1970-01-04 13:00:00	4.048413556237198	794.4995291119606	0.043155503850202205	0.6953631377763004	0.07932582271586891	0.5530865506437422	Aaltolamprologus calvus	m	d
429	FISH20210305_c2_r0_Aaltolamprologus-calvus_su	1970-01-04 13:30:00	3.0160688596591125	824.5	0.03462220252603589	0.8464990028805672	0.10154650311895415	0.19086957601421464	Aaltolamprologus calvus	m	d
430	FISH20210305_c2_r0_Aaltolamprologus-calvus_su	1970-01-04 14:00:00	1.3737597866676223	854.5004708880394	0.004321090244307795	0.9894742673536092	0.027712223593721174	0.289647656981866	Aaltolamprologus calvus	m	d
431	FISH20210305_c2_r0_Aaltolamprologus-calvus_su	1970-01-04 14:30:00	2.3432604393314613	884.5000276992964	0.04010858124203645	0.7887651653647997	0.051958315035978024	0.9486731628493361	Aaltolamprologus calvus	m	d
432	FISH20210305_c2_r0_Aaltolamprologus-calvus_su	1970-01-04 15:00:00	4.164876367273749	914.4996953077392	0.033626945875574764	0.7204033017561354	0.07996847893279978	0.708277165315576	Aaltolamprologus calvus	m	d
433	FISH20210305_c2_r0_Aaltolamprologus-calvus_su	1970-01-04 15:30:00	4.85028435082195	944.5001107910481	0.10142920452027476	0.5033237314424994	0.06475468324009322	0.8644666790616903	Aaltolamprologus calvus	m	d
434	FISH20210305_c2_r0_Aaltolamprologus-calvus_su	1970-01-04 16:00:00	4.808410918774232	974.5005816852251	0.08891474156556424	0.598803390393884	0.0663148001855659	0.8965198858661547	Aaltolamprologus calvus	m	d
435	FISH20210305_c2_r0_Aaltolamprologus-calvus_su	1970-01-04 16:30:00	1.832841855225678	1004.5002492936679	0.018392332834746	0.8834967591823167	0.05238884670949177	0.9188466861983092	Aaltolamprologus calvus	m	d
436	FISH20210305_c2_r0_Aaltolamprologus-calvus_su	1970-01-04 17:00:00	3.036130581604741	1034.499806104925	0.029693645781397153	0.7599578970694144	0.06206281839749399	0.8194141201707362	Aaltolamprologus calvus	m	d
437	FISH20210305_c2_r0_Aaltolamprologus-calvus_su	1970-01-04 17:30:00	2.109451298112919	1064.4994737133677	0.014126641183313944	0.9090355104980333	0.05746139473299389	0.9181648679283695	Aaltolamprologus calvus	m	d
438	FISH20210305_c2_r0_Aaltolamprologus-calvus_su	1970-01-04 18:00:00	2.89592487199663	1094.499889208952	0.025149567914912477	0.806281852426324	0.05878473771154747	0.8444427889460437	Aaltolamprologus calvus	m	d
439	FISH20210305_c2_r0_Aaltolamprologus-calvus_su	1970-01-04 18:30:00	3.77041898151217	1124.5003600908537	0.020663675142651376	0.8548556866655587	0.04962721465230217	0.3944776729874143	Aaltolamprologus calvus	m	d
440	FISH20210305_c2_r0_Aaltolamprologus-calvus_su	1970-01-04 19:00:00	17.839366566713068	1154.4999723007036	0.3668494820231566	0.274167636142042	0.14056790960448187	0.5038885673223582	Aaltolamprologus calvus	m	n
441	FISH20210305_c2_r0_Aaltolamprologus-calvus_su	1970-01-04 19:30:00	39.37807987429944	1184.4995291119606	0.5730430447066645	0.04016397983491219	0.3139896904856324	0.4365727575025709	Aaltolamprologus calvus	m	n
442	FISH20210305_c2_r0_Aaltolamprologus-calvus_su	1970-01-04 20:00:00	68.25875487301616	1214.500055395524	0.7319964546864614	0.012353201861289608	0.4424514917541327	0.196470589076616	Aaltolamprologus calvus	m	n
443	FISH20210305_c2_r0_Aaltolamprologus-calvus_su	1970-01-04 20:30:00	63.11710049975878	1244.5005262866323	0.7361365021328459	0.0	0.38908153751819863	0.26336473483118206	Aaltolamprologus calvus	m	n
444	FISH20210305_c2_r0_Aaltolamprologus-calvus_su	1970-01-04 21:00:00	51.97565859282071	1274.5000830978893	0.6962495152623124	0.0	0.42959115148042326	0.2972385074087384	Aaltolamprologus calvus	m	n
445	FISH20210305_c2_r0_Aaltolamprologus-calvus_su	1970-01-04 21:30:00	59.96554852596762	1304.499750706332	0.7395712148911417	0.0	0.5090683709294808	0.32996071463854776	Aaltolamprologus calvus	m	n
446	FISH20210305_c2_r0_Aaltolamprologus-calvus_su	1970-01-04 22:00:00	52.05696199426967	1334.5001661865722	0.6381564369598937	0.0536228672723244	0.4644583619259116	0.22224594042073714	Aaltolamprologus calvus	m	n
447	FISH20210305_c2_r0_Aaltolamprologus-calvus_su	1970-01-04 22:30:00	79.26303414042656	1364.500637083818	0.8394548778461027	0.0	0.589219393151951	0.19759192292760833	Aaltolamprologus calvus	m	n
448	FISH20210305_c2_r0_Aaltolamprologus-calvus_su	1970-01-04 23:00:00	58.51556826098869	1394.500249293668	0.7273835244584788	0.0	0.4307614184706422	0.3326515499956401	Aaltolamprologus calvus	m	n
449	FISH20210305_c2_r0_Aaltolamprologus-calvus_su	1970-01-04 23:30:00	52.1534397855058	1424.4999169021107	0.6852251952800399	0.0	0.4430769357483124	0.35215055411606777	Aaltolamprologus calvus	m	n
450	FISH20210305_c2_r0_Aaltolamprologus-calvus_su	1970-01-05 00:00:00	69.73760593003999	14.49947371336768	0.7714808043875686	0.0	0.6194720278187239	0.20444553543589314	Aaltolamprologus calvus	m	n
451	FISH20210305_c2_r0_Aaltolamprologus-calvus_su	1970-01-05 00:30:00	33.98443229449756	44.49994460447596	0.5258143142034124	0.07389762907157102	0.3068456507000911	0.5138417350145498	Aaltolamprologus calvus	m	n
452	FISH20210305_c2_r0_Aaltolamprologus-calvus_su	1970-01-05 01:00:00	65.65482400342778	74.50047088803944	0.7543072405960889	0.0	0.6345613924196479	0.174984839676265	Aaltolamprologus calvus	m	n
453	FISH20210305_c2_r0_Aaltolamprologus-calvus_su	1970-01-05 01:30:00	25.003989622883605	104.50002769929644	0.29383413661293	0.36053404243532217	0.20820438517695428	0.2918419628846179	Aaltolamprologus calvus	m	n
454	FISH20210305_c2_r0_Aaltolamprologus-calvus_su	1970-01-05 02:00:00	11.486183172688127	134.4996399091463	0.16575258988421693	0.6549221649770096	0.10159613840087066	0.44577926398826906	Aaltolamprologus calvus	m	n
455	FISH20210305_c2_r0_Aaltolamprologus-calvus_su	1970-01-05 02:30:00	2.6126660192092643	164.5001107910481	0.03362508309328606	0.8744737425216043	0.02703033136773066	0.4219508902761175	Aaltolamprologus calvus	m	n
456	FISH20210305_c2_r0_Aaltolamprologus-calvus_su	1970-01-05 03:00:00	50.37245354149721	194.50052628663232	0.6127638357985707	0.08221151182759957	0.4790802385572465	0.2883762608751616	Aaltolamprologus calvus	m	n
457	FISH20210305_c2_r0_Aaltolamprologus-calvus_su	1970-01-05 03:30:00	2.962268727003822	224.50019389507506	0.046590216608498145	0.6117666611268073	0.030527553234512506	0.44813683494888135	Aaltolamprologus calvus	m	n
458	FISH20210305_c2_r0_Aaltolamprologus-calvus_su	1970-01-05 04:00:00	2.5710676878750722	254.49980610492494	0.03811423189850978	0.7077170239875907	0.024267512239551568	0.43838286201017496	Aaltolamprologus calvus	m	n
459	FISH20210305_c2_r0_Aaltolamprologus-calvus_su	1970-01-05 04:30:00	2.6397159724806833	284.4994183147748	0.04093956013517257	0.7329233837460528	0.03098562882405586	0.4790315264689783	Aaltolamprologus calvus	m	n
460	FISH20210305_c2_r0_Aaltolamprologus-calvus_su	1970-01-05 05:00:00	8.444465857379083	314.4998892089519	0.14220031021493462	0.5963328163084423	0.08842927415106269	0.4334952325890431	Aaltolamprologus calvus	m	n
461	FISH20210305_c2_r0_Aaltolamprologus-calvus_su	1970-01-05 05:30:00	5.0217625443567275	344.5003600908537	0.06858345798016731	0.7563569885324912	0.04152348245478182	0.47782655401015695	Aaltolamprologus calvus	m	n
462	FISH20210305_c2_r0_Aaltolamprologus-calvus_su	1970-01-05 06:00:00	3.55131220873245	374.4999723007036	0.06071685779181209	0.6784665669491995	0.03408359785957466	0.4546324260911699	Aaltolamprologus calvus	m	n
463	FISH20210305_c2_r0_Aaltolamprologus-calvus_su	1970-01-05 06:30:00	3.4201844012525346	404.49952911196056	0.05490000553985929	0.7378538585119938	0.03427362886245531	0.43342081429138335	Aaltolamprologus calvus	m	n
464	FISH20210305_c2_r0_Aaltolamprologus-calvus_su	1970-01-05 07:00:00	1.1480129976133846	434.50005539552404	0.01916685131841347	0.8673831154442722	0.03569035417031182	0.8402792392600975	Aaltolamprologus calvus	m	d
465	FISH20210305_c2_r0_Aaltolamprologus-calvus_su	1970-01-05 07:30:00	1.8260571619194492	464.50047088803944	0.022824220264805274	0.8745775857293224	0.04198930829596498	0.42754190163218764	Aaltolamprologus calvus	m	d
466	FISH20210305_c2_r0_Aaltolamprologus-calvus_su	1970-01-05 08:00:00	3.2050286491272	494.50008309788933	0.08415046257825051	0.6753088471552823	0.045223595960896396	0.7867735222744469	Aaltolamprologus calvus	m	d
467	FISH20210305_c2_r0_Aaltolamprologus-calvus_su	1970-01-05 08:30:00	2.5064723384979266	524.4997507063321	0.020608276549775636	0.8659354052407069	0.06827323399494718	0.5573536219537136	Aaltolamprologus calvus	m	d
468	FISH20210305_c2_r0_Aaltolamprologus-calvus_su	1970-01-05 09:00:00	0.4656355436303988	554.5001661865721	0.0006093507644582318	1.0	0.04350574112378178	0.903619747294533	Aaltolamprologus calvus	m	d
469	FISH20210305_c2_r0_Aaltolamprologus-calvus_su	1970-01-05 09:30:00	1.7505853650304442	584.5006370838181	0.011799900282532824	0.9443244141598803	0.03235387644941931	0.13831548161436383	Aaltolamprologus calvus	m	d
470	FISH20210305_c2_r0_Aaltolamprologus-calvus_su	1970-01-05 10:00:00	2.210762655338932	614.5002492936679	0.017727549720237105	0.8568500360090854	0.051261391793251766	0.8729179096859954	Aaltolamprologus calvus	m	d
471	FISH20210305_c2_r0_Aaltolamprologus-calvus_su	1970-01-05 10:30:00	0.3767091832641561	644.4998615035178	0.0	1.0	0.04141828153151799	0.9502914263394693	Aaltolamprologus calvus	m	d
472	FISH20210305_c2_r0_Aaltolamprologus-calvus_su	1970-01-05 11:00:00	1.478228450866711	674.4994737133677	0.006149243809207246	0.9624951526231234	0.040346502876437706	0.30637174023984765	Aaltolamprologus calvus	m	d
473	FISH20210305_c2_r0_Aaltolamprologus-calvus_su	1970-01-05 11:30:00	0.6918998651606387	704.499944604476	0.007312209173498781	0.913804564591181	0.04900126479136322	0.9426067556250285	Aaltolamprologus calvus	m	d
474	FISH20210305_c2_r0_Aaltolamprologus-calvus_su	1970-01-05 12:00:00	0.7245828078495623	734.5004154894466	0.0049858733588166865	0.9628275441803779	0.0463027917391753	0.9208002089410662	Aaltolamprologus calvus	m	d
475	FISH20210305_c2_r0_Aaltolamprologus-calvus_su	1970-01-05 12:30:00	3.5878224441574647	764.5000276992964	0.0814359315273392	0.6640075342086311	0.04364432931948908	0.6295215386968729	Aaltolamprologus calvus	m	d
476	FISH20210305_c2_r0_Aaltolamprologus-calvus_su	1970-01-05 13:00:00	2.313613128563103	794.4995845105534	0.035621295219101436	0.828929145199712	0.0372919980108649	0.3884796079053335	Aaltolamprologus calvus	m	d
477	FISH20210305_c2_r0_Aaltolamprologus-calvus_su	1970-01-05 13:30:00	3.3671402225262175	824.5001107910481	0.08397961444715267	0.5654221138931974	0.05353111080960098	0.943370705148982	Aaltolamprologus calvus	m	d
478	FISH20210305_c2_r0_Aaltolamprologus-calvus_su	1970-01-05 14:00:00	0.9089983033028075	854.5005262866323	0.0021605451221538975	1.0	0.04529567107586264	0.9414391769085723	Aaltolamprologus calvus	m	d
479	FISH20210305_c2_r0_Aaltolamprologus-calvus_su	1970-01-05 14:30:00	3.20947536104649	884.5001938950751	0.03418093180433217	0.7783502299041605	0.08114315687864838	0.5580197316627782	Aaltolamprologus calvus	m	d
480	FISH20210305_c2_r0_Aaltolamprologus-calvus_su	1970-01-05 15:00:00	3.353536681237227	914.4997507063321	0.058833305634036895	0.637083818071021	0.05676802005997746	0.8969962925394058	Aaltolamprologus calvus	m	d
481	FISH20210305_c2_r0_Aaltolamprologus-calvus_su	1970-01-05 15:30:00	3.205125846314072	944.4994183147749	0.028585673923882334	0.8030026037338651	0.13266462106755358	0.5527657800556945	Aaltolamprologus calvus	m	d
482	FISH20210305_c2_r0_Aaltolamprologus-calvus_su	1970-01-05 16:00:00	3.5755320249752494	974.4998338134279	0.04509195656990915	0.6621980943939729	0.06818739550013955	0.5219644112402793	Aaltolamprologus calvus	m	d
483	FISH20210305_c2_r0_Aaltolamprologus-calvus_su	1970-01-05 16:30:00	1.0104023895358534	1004.5003046922608	0.00465348180156224	0.9936291618192898	0.053603168094387775	0.8642435057225754	Aaltolamprologus calvus	m	d
484	FISH20210305_c2_r0_Aaltolamprologus-calvus_su	1970-01-05 17:00:00	1.3199779939389213	1034.4999169021107	0.006093845216331505	0.9526342030912415	0.04910377523107464	0.6789306628240258	Aaltolamprologus calvus	m	d
485	FISH20210305_c2_r0_Aaltolamprologus-calvus_su	1970-01-05 17:30:00	0.2615239179004806	1064.4995291119606	0.00022159437150296381	1.0	0.043657711211610585	0.9371811795060921	Aaltolamprologus calvus	m	d
486	FISH20210305_c2_r0_Aaltolamprologus-calvus_su	1970-01-05 18:00:00	2.0793292792316174	1094.5	0.014070463106580989	0.895690228229559	0.06200643595065731	0.7694595297651494	Aaltolamprologus calvus	m	d
487	FISH20210305_c2_r0_Aaltolamprologus-calvus_su	1970-01-05 18:30:00	3.1101642524497817	1124.5004708880394	0.026979114730485847	0.7659409450999944	0.0728381948817465	0.6439985652454894	Aaltolamprologus calvus	m	d
488	FISH20210305_c2_r0_Aaltolamprologus-calvus_su	1970-01-05 19:00:00	37.27134965948546	1154.5000276992964	0.5760345687219545	0.13921666389673704	0.2522837032714778	0.3462639061611551	Aaltolamprologus calvus	m	n
489	FISH20210305_c2_r0_Aaltolamprologus-calvus_su	1970-01-05 19:30:00	32.72112911982291	1184.499695307739	0.5394160988310897	0.0394991967204033	0.2585614620542987	0.4517963789696833	Aaltolamprologus calvus	m	n
490	FISH20210305_c2_r0_Aaltolamprologus-calvus_su	1970-01-05 20:00:00	55.60122589101522	1214.500110791048	0.6888433414580102	0.0	0.4094033861388395	0.3221352130456728	Aaltolamprologus calvus	m	n
491	FISH20210305_c2_r0_Aaltolamprologus-calvus_su	1970-01-05 20:30:00	63.20341384602568	1244.5005816852251	0.7437261093568224	0.0	0.47444953444438903	0.30770532872909057	Aaltolamprologus calvus	m	n
492	FISH20210305_c2_r0_Aaltolamprologus-calvus_su	1970-01-05 21:00:00	51.97208679699846	1274.500249293668	0.7071630380588333	0.0	0.35619493883553455	0.32770229572099074	Aaltolamprologus calvus	m	n
493	FISH20210305_c2_r0_Aaltolamprologus-calvus_su	1970-01-05 21:30:00	51.10614382028384	1304.499806104925	0.6421250900227135	0.06176943105645116	0.36962572262328136	0.3722732070872646	Aaltolamprologus calvus	m	n
494	FISH20210305_c2_r0_Aaltolamprologus-calvus_su	1970-01-05 22:00:00	8.730330877173998	1334.4994737133677	0.15107196277214557	0.4351005484460695	0.06218091332779719	0.3859374983207199	Aaltolamprologus calvus	m	n
495	FISH20210305_c2_r0_Aaltolamprologus-calvus_su	1970-01-05 22:30:00	20.725635159650974	1364.499889208952	0.36223133170839794	0.28246177708841125	0.1783701302779141	0.4441527159088359	Aaltolamprologus calvus	m	n
496	FISH20210305_c2_r0_Aaltolamprologus-calvus_su	1970-01-05 23:00:00	3.712839895095205	1394.5003600908537	0.06775247908703119	0.5766993518364634	0.02836245257461555	0.36650403677447085	Aaltolamprologus calvus	m	n
497	FISH20210305_c2_r0_Aaltolamprologus-calvus_su	1970-01-05 23:30:00	16.952738047085575	1424.4999723007036	0.28397318708104813	0.3331671375547061	0.16064518128641952	0.381141841411018	Aaltolamprologus calvus	m	n
498	FISH20210305_c2_r0_Aaltolamprologus-calvus_su	1970-01-06 00:00:00	5.869860490242559	14.499584510553431	0.10974461248684284	0.6031798792310675	0.04207425510246474	0.3819916048844977	Aaltolamprologus calvus	m	n
499	FISH20210305_c2_r0_Aaltolamprologus-calvus_su	1970-01-06 00:30:00	24.623718926424825	44.50005539552404	0.4125304675382229	0.2630733436738312	0.19074008908188939	0.36567455617785544	Aaltolamprologus calvus	m	n
500	FISH20210305_c2_r0_Aaltolamprologus-calvus_su	1970-01-06 01:00:00	4.548357562678322	74.50052628663232	0.08149133012021495	0.5666722065259543	0.04537266779855149	0.41678308861376506	Aaltolamprologus calvus	m	n
501	FISH20210305_c2_r0_Aaltolamprologus-calvus_su	1970-01-06 01:30:00	12.653593615816257	104.50008309788932	0.19793917234502242	0.41554484516093293	0.10778687014303587	0.4028335743490399	Aaltolamprologus calvus	m	n
502	FISH20210305_c2_r0_Aaltolamprologus-calvus_su	1970-01-06 02:00:00	2.843299660596636	134.49975070633207	0.046645615201373884	0.7300980555093901	0.029637474374082793	0.46150551300902104	Aaltolamprologus calvus	m	n
503	FISH20210305_c2_r0_Aaltolamprologus-calvus_su	1970-01-06 02:30:00	5.236712617583173	164.49936291618192	0.08415046257825051	0.5842335604675641	0.04689515291598405	0.4246264468637372	Aaltolamprologus calvus	m	n
504	FISH20210305_c2_r0_Aaltolamprologus-calvus_su	1970-01-06 03:00:00	3.6141396370318297	194.49983381342787	0.0491912253489918	0.7101152226900066	0.03444361093567117	0.4386908445843698	Aaltolamprologus calvus	m	n
505	FISH20210305_c2_r0_Aaltolamprologus-calvus_su	1970-01-06 03:30:00	20.655469637103128	224.50024929366793	0.3095119383967647	0.36529832142263585	0.21754730498861236	0.3586581314627804	Aaltolamprologus calvus	m	n
506	FISH20210305_c2_r0_Aaltolamprologus-calvus_su	1970-01-06 04:00:00	3.9397527059046453	254.4999169021107	0.058888704226912635	0.7436153121710709	0.03388929604007632	0.3867908529069598	Aaltolamprologus calvus	m	n
507	FISH20210305_c2_r0_Aaltolamprologus-calvus_su	1970-01-06 04:30:00	4.045815558284249	284.49952911196056	0.06603512270788323	0.633649105312725	0.042094795696734355	0.4162480464566865	Aaltolamprologus calvus	m	n
508	FISH20210305_c2_r0_Aaltolamprologus-calvus_su	1970-01-06 05:00:00	5.682290264108398	314.49994460447596	0.09638821183248393	0.45280301351650787	0.05281792394168918	0.35046540729929254	Aaltolamprologus calvus	m	n
509	FISH20210305_c2_r0_Aaltolamprologus-calvus_su	1970-01-06 05:30:00	4.124340680732491	344.50047088803944	0.06935903828042768	0.7293778738020055	0.04664337810693562	0.41678696227014966	Aaltolamprologus calvus	m	n
510	FISH20210305_c2_r0_Aaltolamprologus-calvus_su	1970-01-06 06:00:00	3.9866644676110146	374.5000276992964	0.07007921998781232	0.6416265026868317	0.04225228714433084	0.3970046766175934	Aaltolamprologus calvus	m	n
511	FISH20210305_c2_r0_Aaltolamprologus-calvus_su	1970-01-06 06:30:00	10.313418746647955	404.49969530773916	0.18608387346961386	0.41665281701844775	0.10991544515210444	0.4015711338096556	Aaltolamprologus calvus	m	n
512	FISH20210305_c2_r0_Aaltolamprologus-calvus_su	1970-01-06 07:00:00	2.9073977440606154	434.5001107910481	0.027808553068912032	0.8061710613782407	0.039774515000399274	0.25828263900043846	Aaltolamprologus calvus	m	d
513	FISH20210305_c2_r0_Aaltolamprologus-calvus_su	1970-01-06 07:30:00	1.3369648952046633	464.5005816852252	0.0021605451221538975	1.0	0.027843084477987695	0.2569260580754872	Aaltolamprologus calvus	m	d
514	FISH20210305_c2_r0_Aaltolamprologus-calvus_su	1970-01-06 08:00:00	0.8159667670494064	494.5001938950751	0.00753420863110077	0.9361808210071464	0.044880055725776025	0.9165788326014528	Aaltolamprologus calvus	m	d
515	FISH20210305_c2_r0_Aaltolamprologus-calvus_su	1970-01-06 08:30:00	1.96971331980063	524.4998061049249	0.02371059775081713	0.8590105811312393	0.04445029342950775	0.5587039891868438	Aaltolamprologus calvus	m	d
516	FISH20210305_c2_r0_Aaltolamprologus-calvus_su	1970-01-06 09:00:00	2.0117741505874736	554.4994737133677	0.014071242590438203	0.9187856628441637	0.04174678515295208	0.6332539392962895	Aaltolamprologus calvus	m	d
517	FISH20210305_c2_r0_Aaltolamprologus-calvus_su	1970-01-06 09:30:00	3.7318056374667616	584.4998892089519	0.05389984489253268	0.6833591845778861	0.1052833013324512	0.8605030868678161	Aaltolamprologus calvus	m	d
518	FISH20210305_c2_r0_Aaltolamprologus-calvus_su	1970-01-06 10:00:00	4.802889115782759	614.5003600908537	0.06426236773585951	0.48811700182815354	0.06709078723027617	0.8244545414216754	Aaltolamprologus calvus	m	d
519	FISH20210305_c2_r0_Aaltolamprologus-calvus_su	1970-01-06 10:30:00	3.7718280214438957	644.4999723007036	0.05035732092404853	0.7640573929422193	0.06215225892440241	0.7142505026732399	Aaltolamprologus calvus	m	d
520	FISH20210305_c2_r0_Aaltolamprologus-calvus_su	1970-01-06 11:00:00	4.4975007593290455	674.4995845105534	0.04465126585784721	0.6938119771757797	0.06648673106082204	0.7263338166383029	Aaltolamprologus calvus	m	d
521	FISH20210305_c2_r0_Aaltolamprologus-calvus_su	1970-01-06 11:30:00	4.6564741252046025	704.500055395524	0.05572789718590738	0.5899623310436517	0.07367185773973689	0.7555043200019053	Aaltolamprologus calvus	m	d
522	FISH20210305_c2_r0_Aaltolamprologus-calvus_su	1970-01-06 12:00:00	3.2520160335845363	734.5005262866323	0.02659132458035566	0.7469392277436153	0.04990912922442363	0.8495870363896566	Aaltolamprologus calvus	m	d
523	FISH20210305_c2_r0_Aaltolamprologus-calvus_su	1970-01-06 12:30:00	2.6077538503697055	764.5000830978893	0.017561353941609882	0.8642734474544347	0.05464692914862255	0.8432808299007037	Aaltolamprologus calvus	m	d
524	FISH20210305_c2_r0_Aaltolamprologus-calvus_su	1970-01-06 13:00:00	2.895128474045908	794.4997507063321	0.021328458257160267	0.8519749598360201	0.05679275012200384	0.8284084833287437	Aaltolamprologus calvus	m	d
525	FISH20210305_c2_r0_Aaltolamprologus-calvus_su	1970-01-06 13:30:00	2.611701871682839	824.4993629161819	0.01628718630546784	0.9019998892028143	0.05170563807179989	0.7198814724818527	Aaltolamprologus calvus	m	d
526	FISH20210305_c2_r0_Aaltolamprologus-calvus_su	1970-01-06 14:00:00	2.3610353971807116	854.4998338134279	0.01916685131841347	0.8406270773321516	0.061608244538643615	0.8640203285737998	Aaltolamprologus calvus	m	d
527	FISH20210305_c2_r0_Aaltolamprologus-calvus_su	1970-01-06 14:30:00	1.7509921508523627	884.5002492936679	0.00637083818071021	0.9674256273890643	0.05111951667125899	0.8598659720109784	Aaltolamprologus calvus	m	d
528	FISH20210305_c2_r0_Aaltolamprologus-calvus_su	1970-01-06 15:00:00	2.5711567856082196	914.4999169021107	0.025372555537089357	0.7731427621738408	0.05635814368670677	0.757605685551242	Aaltolamprologus calvus	m	d
529	FISH20210305_c2_r0_Aaltolamprologus-calvus_su	1970-01-06 15:30:00	1.5602448470402568	944.4994737133677	0.007589607223976511	0.9496426790759515	0.049590241582609995	0.719199549764391	Aaltolamprologus calvus	m	d
530	FISH20210305_c2_r0_Aaltolamprologus-calvus_su	1970-01-06 16:00:00	2.842143198873522	974.499944604476	0.025758918679370708	0.7711056946598714	0.0763288092841844	0.6599741020618892	Aaltolamprologus calvus	m	d
531	FISH20210305_c2_r0_Aaltolamprologus-calvus_su	1970-01-06 16:30:00	4.509359402520039	1004.5004708880394	0.051908481524569276	0.5957564677857182	0.1840848058905702	0.6294820592400158	Aaltolamprologus calvus	m	d
532	FISH20210305_c2_r0_Aaltolamprologus-calvus_su	1970-01-06 17:00:00	1.6654478819057585	1034.5000276992964	0.006703229737964655	0.9685335992465791	0.0767227803162619	0.7647251551442578	Aaltolamprologus calvus	m	d
533	FISH20210305_c2_r0_Aaltolamprologus-calvus_su	1970-01-06 17:30:00	2.3816731596424643	1064.4996399091463	0.00864218048861559	0.9676472217605673	0.1291475832343439	0.7281320347122611	Aaltolamprologus calvus	m	d
534	FISH20210305_c2_r0_Aaltolamprologus-calvus_su	1970-01-06 18:00:00	2.600988070268239	1094.500110791048	0.023875470861954354	0.8683248393529803	0.09820402179639796	0.8450223725754209	Aaltolamprologus calvus	m	d
535	FISH20210305_c2_r0_Aaltolamprologus-calvus_su	1970-01-06 18:30:00	1.9509702516162892	1124.5005262866323	0.006758628330840397	1.0	0.0761302350144887	0.8822505561615344	Aaltolamprologus calvus	m	d
536	FISH20210305_c2_r0_Aaltolamprologus-calvus_su	1970-01-06 19:00:00	41.64525304724639	1154.500193895075	0.6130962273558251	0.13738851033183758	0.37835550944700685	0.39145086155424835	Aaltolamprologus calvus	m	n
537	FISH20210305_c2_r0_Aaltolamprologus-calvus_su	1970-01-06 19:30:00	35.230046206405795	1184.499806104925	0.6163647443354939	0.011966096061160046	0.21500494885964155	0.39660245311761627	Aaltolamprologus calvus	m	n
538	FISH20210305_c2_r0_Aaltolamprologus-calvus_su	1970-01-06 20:00:00	32.582607153029656	1214.4994183147749	0.5475042933909479	0.07323693978172954	0.2252525089827626	0.38908947000104077	Aaltolamprologus calvus	m	n
539	FISH20210305_c2_r0_Aaltolamprologus-calvus_su	1970-01-06 20:30:00	38.07106708091342	1244.499889208952	0.5946709505871925	0.01490139596720585	0.34606173615591124	0.47658064017699486	Aaltolamprologus calvus	m	n
540	FISH20210305_c2_r0_Aaltolamprologus-calvus_su	1970-01-06 21:00:00	19.30772769733809	1274.500304692261	0.3541078056617362	0.156113234723838	0.1660200650286864	0.3855991994584978	Aaltolamprologus calvus	m	n
541	FISH20210305_c2_r0_Aaltolamprologus-calvus_su	1970-01-06 21:30:00	4.657335875458203	1304.4999723007036	0.09312503462412054	0.5281147858844385	0.0470413368680998	0.5201865786401855	Aaltolamprologus calvus	m	n
542	FISH20210305_c2_r0_Aaltolamprologus-calvus_su	1970-01-06 22:00:00	9.008907028439612	1334.4995291119606	0.17101545620741232	0.41288571270289737	0.08917233282012894	0.5019121004747733	Aaltolamprologus calvus	m	n
543	FISH20210305_c2_r0_Aaltolamprologus-calvus_su	1970-01-06 22:30:00	18.33086599993529	1364.500055395524	0.2921559937957013	0.22612452913804565	0.22365922495727453	0.4435222469273511	Aaltolamprologus calvus	m	n
544	FISH20210305_c2_r0_Aaltolamprologus-calvus_su	1970-01-06 23:00:00	13.51893836514519	1394.5004708880394	0.2526729821062545	0.291064206969143	0.14307044545271955	0.45826878123732956	Aaltolamprologus calvus	m	n
545	FISH20210305_c2_r0_Aaltolamprologus-calvus_su	1970-01-06 23:30:00	30.54511308313011	1424.5000830978893	0.49675918231676913	0.05678355769763448	0.3060404152665557	0.4019691652705745	Aaltolamprologus calvus	m	n
546	FISH20210305_c2_r0_Aaltolamprologus-calvus_su	1970-01-07 00:00:00	12.921304270598108	14.499695307739183	0.27028973464074013	0.09633815301091352	0.09958275341744964	0.39667186055004544	Aaltolamprologus calvus	m	n
547	FISH20210305_c2_r0_Aaltolamprologus-calvus_su	1970-01-07 00:30:00	11.147533950022252	44.50016618657212	0.22889430534012853	0.17078440062042988	0.09814146796677618	0.38356189823692854	Aaltolamprologus calvus	m	n
548	FISH20210305_c2_r0_Aaltolamprologus-calvus_su	1970-01-07 01:00:00	15.752771215149563	74.50063708381808	0.28319760678078776	0.16021273059664284	0.17927769671366972	0.5057289786218835	Aaltolamprologus calvus	m	n
549	FISH20210305_c2_r0_Aaltolamprologus-calvus_su	1970-01-07 01:30:00	22.548956342078203	104.50024929366793	0.4207523128912526	0.09096448950196664	0.1984382559091416	0.42366041665471665	Aaltolamprologus calvus	m	n
550	FISH20210305_c2_r0_Aaltolamprologus-calvus_su	1970-01-07 02:00:00	7.184967694061833	134.49986150351782	0.1594925488892582	0.2862445293889535	0.07934790893903744	0.5637341708072376	Aaltolamprologus calvus	m	n
551	FISH20210305_c2_r0_Aaltolamprologus-calvus_su	1970-01-07 02:30:00	11.514101788037271	164.49947371336768	0.24120547338097612	0.2248074898897568	0.1233370761956811	0.5008119820576316	Aaltolamprologus calvus	m	n
552	FISH20210305_c2_r0_Aaltolamprologus-calvus_su	1970-01-07 03:00:00	13.092670405803071	194.49994460447596	0.24418346997562598	0.16125637048526478	0.17757267063045243	0.5169991034839162	Aaltolamprologus calvus	m	n
553	FISH20210305_c2_r0_Aaltolamprologus-calvus_su	1970-01-07 03:30:00	9.642983451692913	224.50041548944657	0.19323029195058444	0.22785441249792254	0.10858608229529729	0.5798192902145445	Aaltolamprologus calvus	m	n
554	FISH20210305_c2_r0_Aaltolamprologus-calvus_su	1970-01-07 04:00:00	12.693125770984805	254.50002769929642	0.2521189961774971	0.2614813583734973	0.13878807727920256	0.527995073982591	Aaltolamprologus calvus	m	n
555	FISH20210305_c2_r0_Aaltolamprologus-calvus_su	1970-01-07 04:30:00	7.2231171171086705	284.4996399091463	0.1421527893191513	0.4304470666445072	0.0862003732124428	0.5836556958349931	Aaltolamprologus calvus	m	n
556	FISH20210305_c2_r0_Aaltolamprologus-calvus_su	1970-01-07 05:00:00	10.07195932048607	314.5001107910481	0.20031021493463327	0.3636162198094394	0.12364354176040493	0.6413081981979966	Aaltolamprologus calvus	m	n
557	FISH20210305_c2_r0_Aaltolamprologus-calvus_su	1970-01-07 05:30:00	8.616304265759837	344.5005262866323	0.16647277159160156	0.408897014015844	0.11232544663994777	0.660805771472146	Aaltolamprologus calvus	m	n
558	FISH20210305_c2_r0_Aaltolamprologus-calvus_su	1970-01-07 06:00:00	9.99310792211034	374.5001938950751	0.19688659908038336	0.3998670433770982	0.15163884249969825	0.6681632776948534	Aaltolamprologus calvus	m	n
559	FISH20210305_c2_r0_Aaltolamprologus-calvus_su	1970-01-07 06:30:00	6.725788594223552	404.4998061049249	0.11977175779735194	0.5136003545509944	0.09054647823984271	0.6682100268906407	Aaltolamprologus calvus	m	n
560	FISH20210305_c2_r0_Aaltolamprologus-calvus_su	1970-01-07 07:00:00	3.440054454807061	434.4994183147748	0.06060606060606061	0.7287684892803723	0.10603628274298259	0.8515600010274141	Aaltolamprologus calvus	m	d
561	FISH20210305_c2_r0_Aaltolamprologus-calvus_su	1970-01-07 07:30:00	0.8947131212294878	464.4998892089519	0.001661865721249723	1.0	0.04369271118547594	0.9316346539966375	Aaltolamprologus calvus	m	d
562	FISH20210305_c2_r0_Aaltolamprologus-calvus_su	1970-01-07 08:00:00	1.5324655353476173	494.5003600908537	0.006647831145088915	0.9306409617195723	0.0629583043832905	0.8789974276799054	Aaltolamprologus calvus	m	d
563	FISH20210305_c2_r0_Aaltolamprologus-calvus_su	1970-01-07 08:30:00	1.8580464300562711	524.4999723007036	0.0077558030026037336	0.9810536812364966	0.05244156078906174	0.8776400029630725	Aaltolamprologus calvus	m	d
564	FISH20210305_c2_r0_Aaltolamprologus-calvus_su	1970-01-07 09:00:00	2.017123421542627	554.4995291119606	0.008309788931361143	0.9864273447454435	0.05728263053874122	0.8455838590010857	Aaltolamprologus calvus	m	d
565	FISH20210305_c2_r0_Aaltolamprologus-calvus_su	1970-01-07 09:30:00	3.364820859071484	584.500055395524	0.034732993574119214	0.7583647241302903	0.11020007648861196	0.5005676839838136	Aaltolamprologus calvus	m	d
566	FISH20210305_c2_r0_Aaltolamprologus-calvus_su	1970-01-07 10:00:00	3.8808837831847116	614.5004708880394	0.041825937621184424	0.5857293224752091	0.18826244461944958	0.7881382230345239	Aaltolamprologus calvus	m	d
567	FISH20210305_c2_r0_Aaltolamprologus-calvus_su	1970-01-07 10:30:00	3.3241580717610963	644.5000830978893	0.02437538086532602	0.8662123982050856	0.16549186669748592	0.7645859082535829	Aaltolamprologus calvus	m	d
568	FISH20210305_c2_r0_Aaltolamprologus-calvus_su	1970-01-07 11:00:00	3.246339541212248	674.4997507063321	0.03207578527505402	0.7432829206138164	0.10159870089075809	0.8612981078939962	Aaltolamprologus calvus	m	d
569	FISH20210305_c2_r0_Aaltolamprologus-calvus_su	1970-01-07 11:30:00	2.90220177343744	704.5001661865721	0.023875470861954354	0.8509306448038998	0.14672085455506206	0.7354939654244053	Aaltolamprologus calvus	m	d
570	FISH20210305_c2_r0_Aaltolamprologus-calvus_su	1970-01-07 12:00:00	2.701103269511642	734.5006370838181	0.014015843997562462	0.9180100825439034	0.06735570687770394	0.8178919256948545	Aaltolamprologus calvus	m	d
571	FISH20210305_c2_r0_Aaltolamprologus-calvus_su	1970-01-07 12:30:00	1.6454616194298897	764.5002492936679	0.007091019888094842	0.9934629660406625	0.054260033836258735	0.8263992230612898	Aaltolamprologus calvus	m	d
572	FISH20210305_c2_r0_Aaltolamprologus-calvus_su	1970-01-07 13:00:00	2.241821230596303	794.4998615035178	0.010968921389396709	0.9645449005595258	0.07484557337176749	0.8656148999716159	Aaltolamprologus calvus	m	d
573	FISH20210305_c2_r0_Aaltolamprologus-calvus_su	1970-01-07 13:30:00	2.4463189295812446	824.4994737133677	0.018281535648994516	0.8808376267242812	0.11874814473689932	0.9192735312952338	Aaltolamprologus calvus	m	d
574	FISH20210305_c2_r0_Aaltolamprologus-calvus_su	1970-01-07 14:00:00	2.304085871545999	854.4998892089519	0.008143142034123642	0.9337469532461777	0.0858059991806863	0.8705964803254262	Aaltolamprologus calvus	m	d
575	FISH20210305_c2_r0_Aaltolamprologus-calvus_su	1970-01-07 14:30:00	1.6447493446138501	884.5004154894466	0.008365187524236884	0.9294775912691817	0.06390309037105468	0.9175991565829827	Aaltolamprologus calvus	m	d
576	FISH20210305_c2_r0_Aaltolamprologus-calvus_su	1970-01-07 15:00:00	2.178184342770955	914.5000276992964	0.011079718575148192	0.9129134119993352	0.06774125294045379	0.8934606524595761	Aaltolamprologus calvus	m	d
577	FISH20210305_c2_r0_Aaltolamprologus-calvus_su	1970-01-07 15:30:00	3.13933196044032	944.4995845105534	0.031632596532048085	0.7383524458478755	0.06393660611299623	0.7510604267050048	Aaltolamprologus calvus	m	d
578	FISH20210305_c2_r0_Aaltolamprologus-calvus_su	1970-01-07 16:00:00	3.59041810503255	974.5001107910481	0.036339463771327275	0.8006315089740749	0.10959971893887457	0.81089326449857	Aaltolamprologus calvus	m	d
579	FISH20210305_c2_r0_Aaltolamprologus-calvus_su	1970-01-07 16:30:00	2.9639394892604396	1004.5005262866323	0.02481856960833195	0.8253836352556645	0.10789453539657601	0.42743792545214687	Aaltolamprologus calvus	m	d
580	FISH20210305_c2_r0_Aaltolamprologus-calvus_su	1970-01-07 17:00:00	2.9418763151373524	1034.5001384964821	0.022325632928923606	0.8487618414492272	0.07640673988554988	0.7856290425319198	Aaltolamprologus calvus	m	d
581	FISH20210305_c2_r0_Aaltolamprologus-calvus_su	1970-01-07 17:30:00	2.3112061227432865	1064.499750706332	0.008863774860118552	0.9385075619079275	0.07863358435159805	0.8766984391393006	Aaltolamprologus calvus	m	d
582	FISH20210305_c2_r0_Aaltolamprologus-calvus_su	1970-01-07 18:00:00	4.865085820641238	1094.499362916182	0.057448340812143374	0.5112736136502133	0.1823412958438631	0.7419086216129526	Aaltolamprologus calvus	m	d
583	FISH20210305_c2_r0_Aaltolamprologus-calvus_su	1970-01-07 18:30:00	3.4489398356138543	1124.4998338134278	0.03340350099711943	0.7187569244405052	0.19258766402686345	0.6953155974269418	Aaltolamprologus calvus	m	d
584	FISH20210305_c2_r0_Aaltolamprologus-calvus_su	1970-01-07 19:00:00	55.313537916911606	1154.500304692261	0.6791867486565841	0.12232009306963604	0.36877785741834107	0.4409900980852151	Aaltolamprologus calvus	m	n
585	FISH20210305_c2_r0_Aaltolamprologus-calvus_su	1970-01-07 19:30:00	46.04427159394183	1184.4999169021107	0.7330895795246801	0.0	0.2911827729737245	0.47812668278532094	Aaltolamprologus calvus	m	n
586	FISH20210305_c2_r0_Aaltolamprologus-calvus_su	1970-01-07 20:00:00	44.28463361548916	1214.4995291119606	0.6630103595368677	0.0	0.2875140194640355	0.41861676081243304	Aaltolamprologus calvus	m	n
587	FISH20210305_c2_r0_Aaltolamprologus-calvus_su	1970-01-07 20:30:00	31.635685715494557	1244.499944604476	0.5142920452027476	0.049745180589408376	0.24870422466929826	0.41387715182958756	Aaltolamprologus calvus	m	n
588	FISH20210305_c2_r0_Aaltolamprologus-calvus_su	1970-01-07 21:00:00	31.366760437258105	1274.5004708880394	0.5176444518309234	0.031577197939172345	0.2721069061057297	0.557732179004946	Aaltolamprologus calvus	m	n
589	FISH20210305_c2_r0_Aaltolamprologus-calvus_su	1970-01-07 21:30:00	34.73843931870901	1304.5000276992964	0.5522131737853858	0.003933300094177608	0.2983479423734398	0.47548055095493447	Aaltolamprologus calvus	m	n
590	FISH20210305_c2_r0_Aaltolamprologus-calvus_su	1970-01-07 22:00:00	16.653243071007566	1334.499695307739	0.31671375547061104	0.058113123926652265	0.1490019996370534	0.37195336924267464	Aaltolamprologus calvus	m	n
591	FISH20210305_c2_r0_Aaltolamprologus-calvus_su	1970-01-07 22:30:00	19.588773285940903	1364.500110791048	0.3374141369377354	0.062319964546864615	0.23488625452399028	0.41852262896543596	Aaltolamprologus calvus	m	n
592	FISH20210305_c2_r0_Aaltolamprologus-calvus_su	1970-01-07 23:00:00	8.937801824948275	1394.5005816852251	0.16470001661957787	0.24126087197385188	0.09127377797498626	0.3541079117893079	Aaltolamprologus calvus	m	n
593	FISH20210305_c2_r0_Aaltolamprologus-calvus_su	1970-01-07 23:30:00	12.713072353438875	1424.500193895075	0.226691042047532	0.14314996399091462	0.13689919676921766	0.4184564551140904	Aaltolamprologus calvus	m	n
594	FISH20210305_c2_r0_Aaltolamprologus-calvus_su	1970-01-08 00:00:00	12.038169477802073	14.499806104924934	0.22392111240374493	0.2286299927981829	0.17027627953464716	0.6102509471355324	Aaltolamprologus calvus	m	n
595	FISH20210305_c2_r0_Aaltolamprologus-calvus_su	1970-01-08 00:30:00	15.242877803159844	44.49947371336768	0.283142208187912	0.05983048030580023	0.21927609088657468	0.4355259077568775	Aaltolamprologus calvus	m	n
596	FISH20210305_c2_r0_Aaltolamprologus-calvus_su	1970-01-08 01:00:00	9.864404082546804	74.49988920895191	0.17122756481276313	0.22313317083979614	0.14575668658955493	0.4246170917052679	Aaltolamprologus calvus	m	n
597	FISH20210305_c2_r0_Aaltolamprologus-calvus_su	1970-01-08 01:30:00	4.899822690696679	104.50036009085369	0.06980222702343361	0.6489945155393053	0.05685266357817051	0.2904045179780923	Aaltolamprologus calvus	m	n
598	FISH20210305_c2_r0_Aaltolamprologus-calvus_su	1970-01-08 02:00:00	7.742913988828063	134.49997230070358	0.11683563237493767	0.6524292282976012	0.10023423598874144	0.25868107624395525	Aaltolamprologus calvus	m	n
599	FISH20210305_c2_r0_Aaltolamprologus-calvus_su	1970-01-08 02:30:00	8.554034502734764	164.49958451055343	0.12270788321976622	0.5333222536147582	0.1004627043412926	0.251200727355917	Aaltolamprologus calvus	m	n
600	FISH20210305_c2_r0_Aaltolamprologus-calvus_su	1970-01-08 03:00:00	12.182399429455897	194.50005539552404	0.17665632616884555	0.43629514735209396	0.15974027389630396	0.28213826510558065	Aaltolamprologus calvus	m	n
601	FISH20210305_c2_r0_Aaltolamprologus-calvus_su	1970-01-08 03:30:00	9.801926179461281	224.50052628663232	0.15162594870090298	0.43537754141044815	0.11828722193630956	0.2846351578148816	Aaltolamprologus calvus	m	n
602	FISH20210305_c2_r0_Aaltolamprologus-calvus_su	1970-01-08 04:00:00	10.171239872630812	254.50013849648218	0.16403523350506896	0.48739682012076896	0.1570701416959784	0.29433787113609805	Aaltolamprologus calvus	m	n
603	FISH20210305_c2_r0_Aaltolamprologus-calvus_su	1970-01-08 04:30:00	11.357761975494187	284.49975070633207	0.180710209960667	0.49786715417428395	0.1469675046171807	0.23391663169761467	Aaltolamprologus calvus	m	n
604	FISH20210305_c2_r0_Aaltolamprologus-calvus_su	1970-01-08 05:00:00	10.111771232281022	314.49936291618195	0.17655531549498643	0.3563237493767658	0.17032346188981043	0.37549282991508165	Aaltolamprologus calvus	m	n
605	FISH20210305_c2_r0_Aaltolamprologus-calvus_su	1970-01-08 05:30:00	11.19256020484007	344.49983381342787	0.186128960779969	0.45933968535342345	0.1685011044940531	0.2734917878788639	Aaltolamprologus calvus	m	n
606	FISH20210305_c2_r0_Aaltolamprologus-calvus_su	1970-01-08 06:00:00	14.601570870782059	374.50030469226084	0.2625893302310121	0.27710376156445626	0.2601144123303426	0.48867263273428496	Aaltolamprologus calvus	m	n
607	FISH20210305_c2_r0_Aaltolamprologus-calvus_su	1970-01-08 06:30:00	18.756436178865677	404.49991690211067	0.3453548279873691	0.056007977397374106	0.4009029807940983	0.4529047753374743	Aaltolamprologus calvus	m	n
608	FISH20210305_c2_r0_Aaltolamprologus-calvus_su	1970-01-08 07:00:00	2.452574669132779	434.49952911196056	0.04010858124203645	0.7576311561686333	0.07471443896400069	0.8607675230949693	Aaltolamprologus calvus	m	d
609	FISH20210305_c2_r0_Aaltolamprologus-calvus_su	1970-01-08 07:30:00	2.186729818081595	464.5	0.011245291380456459	0.9047750941723909	0.06059774129428095	0.8908184465821386	Aaltolamprologus calvus	m	d
610	FISH20210305_c2_r0_Aaltolamprologus-calvus_su	1970-01-08 08:00:00	3.4737923706026423	494.50047088803944	0.02443077945820176	0.8432773807545288	0.09360454564571632	0.7266546933539417	Aaltolamprologus calvus	m	d
611	FISH20210305_c2_r0_Aaltolamprologus-calvus_su	1970-01-08 08:30:00	4.312787459126631	511.7805237919587	0.05533013648100332	0.4599778679454076	0.1290465071057109	0.28571549710205596	Aaltolamprologus calvus	m	d
612	FISH20210305_c3_r0_Aaltolamprologus-calvus_su	1970-01-02 00:00:00	2.1543313869322307	14.499972300703561	0.02675752035898288	0.7975181430391668	0.04504455039646618	0.9341049416590126	Aaltolamprologus calvus	m	n
613	FISH20210305_c3_r0_Aaltolamprologus-calvus_su	1970-01-02 00:30:00	2.480672051635563	44.49941831477481	0.03407013461858069	0.7668273225860063	0.044132709261745395	0.9315824242215166	Aaltolamprologus calvus	m	n
614	FISH20210305_c3_r0_Aaltolamprologus-calvus_su	1970-01-02 01:00:00	2.6844898535253603	74.49977841790383	0.040715710170618216	0.7723243961887879	0.04517205652737833	0.9315748738446041	Aaltolamprologus calvus	m	n
615	FISH20210305_c3_r0_Aaltolamprologus-calvus_su	1970-01-02 01:30:00	2.590783029311062	104.50008309788932	0.03600908536923162	0.7571879674256274	0.0461980688399168	0.926519776775073	Aaltolamprologus calvus	m	n
616	FISH20210305_c3_r0_Aaltolamprologus-calvus_su	1970-01-02 02:00:00	2.53633543203904	134.49958451055343	0.03794803611988255	0.794914409174007	0.053571121372862185	0.9134112676556692	Aaltolamprologus calvus	m	n
617	FISH20210305_c3_r0_Aaltolamprologus-calvus_su	1970-01-02 02:30:00	2.836701637839242	164.4998892089519	0.043540881896742746	0.703910923997341	0.04754228019798897	0.935481878347218	Aaltolamprologus calvus	m	n
618	FISH20210305_c3_r0_Aaltolamprologus-calvus_su	1970-01-02 03:00:00	3.0384884931776925	194.50019389507506	0.04398648274333832	0.7622292393773198	0.049506334878360134	0.9277253233239791	Aaltolamprologus calvus	m	n
619	FISH20210305_c3_r0_Aaltolamprologus-calvus_su	1970-01-02 03:30:00	2.580744630391647	224.4996399091463	0.03711705722674644	0.7719793917234502	0.047019233618449105	0.9336950965973914	Aaltolamprologus calvus	m	n
620	FISH20210305_c3_r0_Aaltolamprologus-calvus_su	1970-01-02 04:00:00	2.1616231337530514	254.5	0.023210724573454466	0.7532129403944161	0.044395344593509675	0.9368734034591952	Aaltolamprologus calvus	m	n
621	FISH20210305_c3_r0_Aaltolamprologus-calvus_su	1970-01-02 04:30:00	2.5903985810791723	284.50030469226084	0.04548224475098332	0.6345908813916127	0.048324776107463906	0.9402043267346608	Aaltolamprologus calvus	m	n
622	FISH20210305_c3_r0_Aaltolamprologus-calvus_su	1970-01-02 05:00:00	2.500010091097629	314.9485329198473	0.03715410305343511	0.6888120229007634	0.046865291585305405	0.9317667074751353	Aaltolamprologus calvus	m	n
623	FISH20210305_c3_r0_Aaltolamprologus-calvus_su	1970-01-02 05:30:00	4.587196714823189	344.5003600908537	0.08863774860118553	0.6569165143205362	0.05501152267996699	0.925643015648554	Aaltolamprologus calvus	m	n
624	FISH20210305_c3_r0_Aaltolamprologus-calvus_su	1970-01-02 06:00:00	5.175815135230658	374.4998061049249	0.09517478256052296	0.46579136889922995	0.06622890410595082	0.9131965719769024	Aaltolamprologus calvus	m	n
625	FISH20210305_c3_r0_Aaltolamprologus-calvus_su	1970-01-02 06:30:00	4.114076216153047	404.5001107910481	0.07284511411477952	0.5233215156215377	0.050160684909953124	0.934893745113766	Aaltolamprologus calvus	m	n
626	FISH20210305_c3_r0_Aaltolamprologus-calvus_su	1970-01-02 07:00:00	16.257677443256977	434.50047088803944	0.38302587114287295	0.09334662899562352	0.2989217887819134	0.5564583784100212	Aaltolamprologus calvus	m	d
627	FISH20210305_c3_r0_Aaltolamprologus-calvus_su	1970-01-02 07:30:00	20.891568484461647	464.49991690211067	0.4760955071741178	0.0	0.31861981567501385	0.6543474307073293	Aaltolamprologus calvus	m	d
628	FISH20210305_c3_r0_Aaltolamprologus-calvus_su	1970-01-02 08:00:00	17.156607575109565	494.5002215820962	0.383890981608686	0.026589851539995567	0.4428001050620353	0.5221215754068985	Aaltolamprologus calvus	m	d
629	FISH20210305_c3_r0_Aaltolamprologus-calvus_su	1970-01-02 08:30:00	19.066461402852745	524.5005816852251	0.42695695529333555	0.04924934906653371	0.4295988088468919	0.5275738133987243	Aaltolamprologus calvus	m	d
630	FISH20210305_c3_r0_Aaltolamprologus-calvus_su	1970-01-02 09:00:00	17.685471337737184	554.5000276992964	0.4156556423466844	0.1298543017007368	0.4735631624669474	0.4396836844872465	Aaltolamprologus calvus	m	d
631	FISH20210305_c3_r0_Aaltolamprologus-calvus_su	1970-01-02 09:30:00	7.043850064222856	584.4994737133677	0.11140657027311507	0.4312780455376433	0.7730983902502488	0.1276128014650304	Aaltolamprologus calvus	m	d
632	FISH20210305_c3_r0_Aaltolamprologus-calvus_su	1970-01-02 10:00:00	4.747969444124313	614.4997784179038	0.053290494128074455	0.6015953910923998	0.7630735331250115	0.05986139621805013	Aaltolamprologus calvus	m	d
633	FISH20210305_c3_r0_Aaltolamprologus-calvus_su	1970-01-02 10:30:00	2.6337421579568856	644.5001384964822	0.02027588499252119	0.835964766494931	0.6876725095888265	0.25602470150082235	Aaltolamprologus calvus	m	d
634	FISH20210305_c3_r0_Aaltolamprologus-calvus_su	1970-01-02 11:00:00	2.826162263182555	674.4995845105534	0.019832696249515263	0.895850645393607	0.6894007031756128	0.032744749415437084	Aaltolamprologus calvus	m	d
635	FISH20210305_c3_r0_Aaltolamprologus-calvus_su	1970-01-02 11:30:00	2.8138121256401463	704.4998892089519	0.028528694881453577	0.8441723908708176	0.36769351225203234	0.04023920414400262	Aaltolamprologus calvus	m	d
636	FISH20210305_c3_r0_Aaltolamprologus-calvus_su	1970-01-02 12:00:00	2.5993070279502155	734.5001938950751	0.00520746773031965	0.9609439920226026	0.6469650778941408	0.02600274066246248	Aaltolamprologus calvus	m	d
637	FISH20210305_c3_r0_Aaltolamprologus-calvus_su	1970-01-02 12:30:00	3.0480535990293567	764.4996953077392	0.01218769043266301	0.8869868705334885	0.6812487358169992	0.032374362785522914	Aaltolamprologus calvus	m	d
638	FISH20210305_c3_r0_Aaltolamprologus-calvus_su	1970-01-02 13:00:00	3.668876438220238	794.5	0.021216485707954796	0.842344338577443	0.5960962296791128	0.040903741392791404	Aaltolamprologus calvus	m	d
639	FISH20210305_c3_r0_Aaltolamprologus-calvus_su	1970-01-02 13:30:00	3.1280635766956006	824.5003600908537	0.009473159381751703	0.931139549055454	0.6491152405166732	0.03481341649393509	Aaltolamprologus calvus	m	d
640	FISH20210305_c3_r0_Aaltolamprologus-calvus_su	1970-01-02 14:00:00	3.099036042509475	854.4998061049249	0.017118165198603954	0.8618913079607778	0.733859438082445	0.03483453067461644	Aaltolamprologus calvus	m	d
641	FISH20210305_c3_r0_Aaltolamprologus-calvus_su	1970-01-02 14:30:00	3.195545566700835	884.5001107910481	0.018502105029913583	0.9474850432085088	0.7803052922352702	0.034285491807729926	Aaltolamprologus calvus	m	d
642	FISH20210305_c3_r0_Aaltolamprologus-calvus_su	1970-01-02 15:00:00	2.21689459566672	914.5004154894466	0.010248739682012077	0.9483685114398094	0.9184853428698183	0.03267011810352743	Aaltolamprologus calvus	m	d
643	FISH20210305_c3_r0_Aaltolamprologus-calvus_su	1970-01-02 15:30:00	1.9047996720916056	944.4998615035178	0.008919173452994294	0.9620519638801175	0.9589630726284618	0.02955344438042063	Aaltolamprologus calvus	m	d
644	FISH20210305_c3_r0_Aaltolamprologus-calvus_su	1970-01-02 16:00:00	2.442443112718766	974.5002215820962	0.015067582539330823	0.9123642809660979	0.823092809743949	0.037845104813472225	Aaltolamprologus calvus	m	d
645	FISH20210305_c3_r0_Aaltolamprologus-calvus_su	1970-01-02 16:30:00	3.9546956831884508	1004.5005262866323	0.03656307129798903	0.7092681845881115	0.9360917740213469	0.04194190882645446	Aaltolamprologus calvus	m	d
646	FISH20210305_c3_r0_Aaltolamprologus-calvus_su	1970-01-02 17:00:00	4.6694948469601485	1034.4999723007036	0.04863996454490056	0.5302753310065924	0.7624947130720628	0.055161737759783114	Aaltolamprologus calvus	m	d
647	FISH20210305_c3_r0_Aaltolamprologus-calvus_su	1970-01-02 17:30:00	5.879953827972353	1064.4994183147749	0.0692482410946762	0.5313833028641073	0.6315622607809774	0.11538277814535759	Aaltolamprologus calvus	m	d
648	FISH20210305_c3_r0_Aaltolamprologus-calvus_su	1970-01-02 18:00:00	7.754466834308678	1094.4997784179038	0.09699756259694217	0.26163306004874803	0.6028551656364034	0.237975513087975	Aaltolamprologus calvus	m	d
649	FISH20210305_c3_r0_Aaltolamprologus-calvus_su	1970-01-02 18:30:00	7.554393256384381	1124.5000830978893	0.10060384466234558	0.26923716137610104	0.5466020011244889	0.19667770457498193	Aaltolamprologus calvus	m	d
650	FISH20210305_c3_r0_Aaltolamprologus-calvus_su	1970-01-02 19:00:00	18.072547859249177	1154.4995291119606	0.298543017007368	0.2978782338928591	0.25165689915957495	0.765811960451711	Aaltolamprologus calvus	m	n
651	FISH20210305_c3_r0_Aaltolamprologus-calvus_su	1970-01-02 19:30:00	2.9831193050675098	1184.4998338134278	0.04348548637270109	0.6798692665632617	0.041447484285408336	0.8990303692895492	Aaltolamprologus calvus	m	n
652	FISH20210305_c3_r0_Aaltolamprologus-calvus_su	1970-01-02 20:00:00	2.5321081791771327	1214.500193895075	0.02614813583734973	0.759847099883663	0.03881470959200913	0.8865138919811106	Aaltolamprologus calvus	m	n
653	FISH20210305_c3_r0_Aaltolamprologus-calvus_su	1970-01-02 20:30:00	2.31991872025483	1244.4996399091463	0.015511606005207467	0.8798404520525178	0.038131851834002424	0.8855600431899822	Aaltolamprologus calvus	m	n
654	FISH20210305_c3_r0_Aaltolamprologus-calvus_su	1970-01-02 21:00:00	3.9323025717642675	1274.5	0.06359406159982274	0.7379237757589187	0.04838257194674062	0.8763051394503248	Aaltolamprologus calvus	m	n
655	FISH20210305_c3_r0_Aaltolamprologus-calvus_su	1970-01-02 21:30:00	4.251377014821741	1304.500304692261	0.08448285413550496	0.6140934020275886	0.049099409099356416	0.8708630055512904	Aaltolamprologus calvus	m	n
656	FISH20210305_c3_r0_Aaltolamprologus-calvus_su	1970-01-02 22:00:00	5.873744991590903	1334.499750706332	0.13556035676693812	0.3618082100714642	0.05607724458463358	0.8210306646890646	Aaltolamprologus calvus	m	n
657	FISH20210305_c3_r0_Aaltolamprologus-calvus_su	1970-01-02 22:30:00	14.644480937592608	1364.500055395524	0.3777974739641037	0.22313317083979614	0.1775638730852984	0.6008697097274659	Aaltolamprologus calvus	m	n
658	FISH20210305_c3_r0_Aaltolamprologus-calvus_su	1970-01-02 23:00:00	15.700073542776137	1394.5003600908537	0.3998116447842225	0.17156944213616973	0.1747061695768426	0.6053631064186034	Aaltolamprologus calvus	m	n
659	FISH20210305_c3_r0_Aaltolamprologus-calvus_su	1970-01-02 23:30:00	16.91119103570249	1424.4998615035179	0.37488227799013907	0.27494321644230235	0.13594882897909602	0.7121337551988428	Aaltolamprologus calvus	m	n
660	FISH20210305_c3_r0_Aaltolamprologus-calvus_su	1970-01-03 00:00:00	20.071275878233656	14.500166186572125	0.4663195213826723	0.09317527143806781	0.21194316131267604	0.6066533682569084	Aaltolamprologus calvus	m	n
661	FISH20210305_c3_r0_Aaltolamprologus-calvus_su	1970-01-03 00:30:00	15.946814514748759	44.500470888039445	0.36391335660074237	0.022436430114675086	0.45963053003570126	0.32460627801941017	Aaltolamprologus calvus	m	n
662	FISH20210305_c3_r0_Aaltolamprologus-calvus_su	1970-01-03 01:00:00	13.197315107859707	74.49991690211068	0.2723394825771425	0.1720680294720514	0.5414745620044061	0.281779716380112	Aaltolamprologus calvus	m	n
663	FISH20210305_c3_r0_Aaltolamprologus-calvus_su	1970-01-03 01:30:00	10.832763911933139	104.4994183147748	0.19295329898620575	0.3005927649437704	0.7008240673313383	0.23779323363676905	Aaltolamprologus calvus	m	n
664	FISH20210305_c3_r0_Aaltolamprologus-calvus_su	1970-01-03 02:00:00	8.985084316304267	134.49977841790383	0.13848881010414357	0.2834588965211611	0.7024397977207032	0.19347205557111602	Aaltolamprologus calvus	m	n
665	FISH20210305_c3_r0_Aaltolamprologus-calvus_su	1970-01-03 02:30:00	8.392024163375567	164.5000830978893	0.12237549166251177	0.30142374383690657	0.6084955674684002	0.2066134422072447	Aaltolamprologus calvus	m	n
666	FISH20210305_c3_r0_Aaltolamprologus-calvus_su	1970-01-03 03:00:00	9.198021787227498	194.49952911196056	0.15578084316658358	0.2856905434601961	0.6277624553808354	0.19179661817721488	Aaltolamprologus calvus	m	n
667	FISH20210305_c3_r0_Aaltolamprologus-calvus_su	1970-01-03 03:30:00	8.132436689040006	224.49983381342787	0.11239751828052294	0.40532904941280745	0.6550832175660379	0.16037453645443386	Aaltolamprologus calvus	m	n
668	FISH20210305_c3_r0_Aaltolamprologus-calvus_su	1970-01-03 04:00:00	9.1460843518453	254.50013849648218	0.14724945986371946	0.2977120381142319	0.645325779723833	0.22162384773539745	Aaltolamprologus calvus	m	n
669	FISH20210305_c3_r0_Aaltolamprologus-calvus_su	1970-01-03 04:30:00	6.985249607613618	284.4996399091463	0.12198770151238159	0.42041992133399814	0.3383153037817112	0.5100984318017157	Aaltolamprologus calvus	m	n
670	FISH20210305_c3_r0_Aaltolamprologus-calvus_su	1970-01-03 05:00:00	4.731011560005193	314.49994460447596	0.07949257699977842	0.6754930201639707	0.08735067079358451	0.8453789680963832	Aaltolamprologus calvus	m	n
671	FISH20210305_c3_r0_Aaltolamprologus-calvus_su	1970-01-03 05:30:00	4.723869037549238	344.50024929366793	0.0860340147360257	0.514320536258379	0.0520041596689002	0.9108391527987301	Aaltolamprologus calvus	m	n
672	FISH20210305_c3_r0_Aaltolamprologus-calvus_su	1970-01-03 06:00:00	9.785133231292658	374.49969530773916	0.18951858622790982	0.19799457093789818	0.09801731391700073	0.8503889399322797	Aaltolamprologus calvus	m	n
673	FISH20210305_c3_r0_Aaltolamprologus-calvus_su	1970-01-03 06:30:00	9.364974753943077	404.50005539552404	0.19460447595834257	0.2576445823177487	0.09323718408258659	0.8518580494922612	Aaltolamprologus calvus	m	n
674	FISH20210305_c3_r0_Aaltolamprologus-calvus_su	1970-01-03 07:00:00	3.0030631051695895	434.5003600908537	0.047365796908758515	0.8343582073015345	0.039359108760167974	0.3438076393615131	Aaltolamprologus calvus	m	d
675	FISH20210305_c3_r0_Aaltolamprologus-calvus_su	1970-01-03 07:30:00	6.881688356097536	464.4998615035178	0.1310730707440031	0.40457592377153623	0.3472422830555873	0.4013028599262414	Aaltolamprologus calvus	m	d
676	FISH20210305_c3_r0_Aaltolamprologus-calvus_su	1970-01-03 08:00:00	17.412389982553584	494.50016618657213	0.4281520053179703	0.010414358519831598	0.37795862113493045	0.6090546597042565	Aaltolamprologus calvus	m	d
677	FISH20210305_c3_r0_Aaltolamprologus-calvus_su	1970-01-03 08:30:00	18.071722809819182	524.5004708880394	0.419588942440862	0.09323583180987204	0.4736547861314984	0.5972708876213411	Aaltolamprologus calvus	m	d
678	FISH20210305_c3_r0_Aaltolamprologus-calvus_su	1970-01-03 09:00:00	18.637118109435235	554.4999169021107	0.42086311007700405	0.08049415544845161	0.5128372408287475	0.5000842476714273	Aaltolamprologus calvus	m	d
679	FISH20210305_c3_r0_Aaltolamprologus-calvus_su	1970-01-03 09:30:00	16.807470993279864	584.5002215820962	0.34611123421227563	0.05445380013294926	0.5297747910505095	0.4532768020268226	Aaltolamprologus calvus	m	d
680	FISH20210305_c3_r0_Aaltolamprologus-calvus_su	1970-01-03 10:00:00	7.833011171634208	614.5005816852251	0.10426015179214448	0.33133898398980666	0.6554602740176557	0.28907236624114163	Aaltolamprologus calvus	m	d
681	FISH20210305_c3_r0_Aaltolamprologus-calvus_su	1970-01-03 10:30:00	11.76226327950826	644.5000276992964	0.2316769154063487	0.10464794194227467	0.5042062865488602	0.550566045297279	Aaltolamprologus calvus	m	d
682	FISH20210305_c3_r0_Aaltolamprologus-calvus_su	1970-01-03 11:00:00	6.998671469645489	674.4994737133677	0.0835964766494931	0.36025704947094345	0.6028540708622415	0.3008671581106704	Aaltolamprologus calvus	m	d
683	FISH20210305_c3_r0_Aaltolamprologus-calvus_su	1970-01-03 11:30:00	8.532297060345858	704.4997784179038	0.13948592953689343	0.18679370706846887	0.5911817903772683	0.3259054032585063	Aaltolamprologus calvus	m	d
684	FISH20210305_c3_r0_Aaltolamprologus-calvus_su	1970-01-03 12:00:00	9.8485891470763	734.5001384964822	0.1796576366960279	0.19228851587169685	0.5593516727684686	0.42660543554269514	Aaltolamprologus calvus	m	d
685	FISH20210305_c3_r0_Aaltolamprologus-calvus_su	1970-01-03 12:30:00	7.746174948322695	764.4995845105534	0.10060384466234558	0.30496925378095396	0.6022867948018668	0.3912125811249705	Aaltolamprologus calvus	m	d
686	FISH20210305_c3_r0_Aaltolamprologus-calvus_su	1970-01-03 13:00:00	6.738850807390261	794.499944604476	0.06414801684023931	0.49368491025925104	0.7737139447887705	0.325641020281032	Aaltolamprologus calvus	m	d
687	FISH20210305_c3_r0_Aaltolamprologus-calvus_su	1970-01-03 13:30:00	7.4309752218399625	824.5002492936679	0.0912968810592211	0.35460639299761787	0.6690743834860358	0.436271601531516	Aaltolamprologus calvus	m	d
688	FISH20210305_c3_r0_Aaltolamprologus-calvus_su	1970-01-03 14:00:00	5.591076213269777	854.4996953077392	0.04897235610215501	0.5798016730375048	0.7116597213806888	0.2507485604205356	Aaltolamprologus calvus	m	d
689	FISH20210305_c3_r0_Aaltolamprologus-calvus_su	1970-01-03 14:30:00	7.64678629589045	884.5	0.09361843563040106	0.39519166851318416	0.5531766339709272	0.32008239300302627	Aaltolamprologus calvus	m	d
690	FISH20210305_c3_r0_Aaltolamprologus-calvus_su	1970-01-03 15:00:00	6.160210992624305	914.5003600908537	0.05213007589607224	0.5856185252894577	0.6344806904832094	0.23095689048743498	Aaltolamprologus calvus	m	d
691	FISH20210305_c3_r0_Aaltolamprologus-calvus_su	1970-01-03 15:30:00	8.886103077972338	944.4998061049249	0.15422968256606281	0.1293003157719794	0.43319854272144304	0.4538529721345128	Aaltolamprologus calvus	m	d
692	FISH20210305_c3_r0_Aaltolamprologus-calvus_su	1970-01-03 16:00:00	7.692915395260788	974.5001107910481	0.09140261466873477	0.3247285619321959	0.43393037987537203	0.3397547023483436	Aaltolamprologus calvus	m	d
693	FISH20210305_c3_r0_Aaltolamprologus-calvus_su	1970-01-03 16:30:00	7.1960603784903565	1004.5004154894466	0.10149022214835743	0.3240263697302089	0.6652481292365141	0.27173365192749865	Aaltolamprologus calvus	m	d
694	FISH20210305_c3_r0_Aaltolamprologus-calvus_su	1970-01-03 17:00:00	8.074956677748023	1034.4998615035179	0.1267519804996953	0.19345188632208743	0.6690705184679311	0.276805758945044	Aaltolamprologus calvus	m	d
695	FISH20210305_c3_r0_Aaltolamprologus-calvus_su	1970-01-03 17:30:00	7.707870306147528	1064.5002215820962	0.09960115222690007	0.36068025703523154	0.6907962041865449	0.3298183653930607	Aaltolamprologus calvus	m	d
696	FISH20210305_c3_r0_Aaltolamprologus-calvus_su	1970-01-03 18:00:00	7.507870484423799	1094.5005262866323	0.08664339925765885	0.3491773308957952	0.699954930857478	0.3058448651253308	Aaltolamprologus calvus	m	d
697	FISH20210305_c3_r0_Aaltolamprologus-calvus_su	1970-01-03 18:30:00	1.5442572789399303	1124.4999723007036	0.02310121322918398	0.8231122929477591	0.9596383358565829	0.0457266779763409	Aaltolamprologus calvus	m	d
698	FISH20210305_c3_r0_Aaltolamprologus-calvus_su	1970-01-03 19:00:00	14.900740042814176	1154.4994183147749	0.25488892582128414	0.32374937676583015	0.2113973927497318	0.7090055639002313	Aaltolamprologus calvus	m	n
699	FISH20210305_c3_r0_Aaltolamprologus-calvus_su	1970-01-03 19:30:00	3.124239903465496	1184.4997784179038	0.05185021050299136	0.6855196100155108	0.0431196182604256	0.8987450300807965	Aaltolamprologus calvus	m	n
700	FISH20210305_c3_r0_Aaltolamprologus-calvus_su	1970-01-03 20:00:00	2.7292064149456383	1214.5000830978893	0.04769818846601296	0.701678577364135	0.043168311459221016	0.8702068458027145	Aaltolamprologus calvus	m	n
701	FISH20210305_c3_r0_Aaltolamprologus-calvus_su	1970-01-03 20:30:00	3.1509821037141212	1244.4995845105534	0.058722508448285415	0.6720403301756135	0.04370835300892554	0.8601833588899163	Aaltolamprologus calvus	m	n
702	FISH20210305_c3_r0_Aaltolamprologus-calvus_su	1970-01-03 21:00:00	2.8910322915412157	1274.499889208952	0.02952581431420341	0.7852869488145358	0.03838743099051031	0.8591495637341324	Aaltolamprologus calvus	m	n
703	FISH20210305_c3_r0_Aaltolamprologus-calvus_su	1970-01-03 21:30:00	4.601477336546833	1304.500193895075	0.08653260207190737	0.6017395158162983	0.053333688005573865	0.8486468632376012	Aaltolamprologus calvus	m	n
704	FISH20210305_c3_r0_Aaltolamprologus-calvus_su	1970-01-03 22:00:00	3.664654233686117	1334.4996399091463	0.06271120713533876	0.7019001717356379	0.049845736517468535	0.861761121267535	Aaltolamprologus calvus	m	n
705	FISH20210305_c3_r0_Aaltolamprologus-calvus_su	1970-01-03 22:30:00	4.330990713616869	1364.5	0.08192998005761135	0.6469089297584755	0.05287726322164131	0.8504577969722906	Aaltolamprologus calvus	m	n
706	FISH20210305_c3_r0_Aaltolamprologus-calvus_su	1970-01-03 23:00:00	3.896632983659509	1394.500304692261	0.06420696914298377	0.6801839233283474	0.05056364468479313	0.8634409529394168	Aaltolamprologus calvus	m	n
707	FISH20210305_c3_r0_Aaltolamprologus-calvus_su	1970-01-03 23:30:00	9.858983450068251	1424.499750706332	0.2325078942994848	0.3958229460971691	0.2376982346946591	0.7208736671673094	Aaltolamprologus calvus	m	n
708	FISH20210305_c3_r0_Aaltolamprologus-calvus_su	1970-01-04 00:00:00	6.253830087428088	14.500055395524042	0.12391978728118767	0.5846443607356525	0.11973530336287622	0.8048955010472876	Aaltolamprologus calvus	m	n
709	FISH20210305_c3_r0_Aaltolamprologus-calvus_su	1970-01-04 00:30:00	3.682938105102586	44.50036009085369	0.05645116614038003	0.7339205584178162	0.063958471214064	0.8518182758913141	Aaltolamprologus calvus	m	n
710	FISH20210305_c3_r0_Aaltolamprologus-calvus_su	1970-01-04 01:00:00	3.863231749619666	74.4998615035178	0.05656196332613152	0.7005152069137444	0.05965458408956862	0.8447715748775303	Aaltolamprologus calvus	m	n
711	FISH20210305_c3_r0_Aaltolamprologus-calvus_su	1970-01-04 01:30:00	3.8425962916416063	104.50016618657213	0.064037225792156	0.6046421449146909	0.04639757829865108	0.8471920740502218	Aaltolamprologus calvus	m	n
712	FISH20210305_c3_r0_Aaltolamprologus-calvus_su	1970-01-04 02:00:00	4.201287866543548	134.50047088803944	0.08099274278433327	0.6931471940612708	0.06576082009924711	0.8317199799729368	Aaltolamprologus calvus	m	n
713	FISH20210305_c3_r0_Aaltolamprologus-calvus_su	1970-01-04 02:30:00	5.327162007918272	164.49997230070358	0.10758406736468894	0.525455653426403	0.07435036813540359	0.8262449265864192	Aaltolamprologus calvus	m	n
714	FISH20210305_c3_r0_Aaltolamprologus-calvus_su	1970-01-04 03:00:00	4.484839292769132	194.4994183147748	0.08420586117112626	0.5982494044651265	0.055639512337775594	0.8282924794842096	Aaltolamprologus calvus	m	n
715	FISH20210305_c3_r0_Aaltolamprologus-calvus_su	1970-01-04 03:30:00	6.035001668851152	224.49977841790383	0.13283846665189453	0.47468424551296257	0.06942013996349729	0.8126870382835413	Aaltolamprologus calvus	m	n
716	FISH20210305_c3_r0_Aaltolamprologus-calvus_su	1970-01-04 04:00:00	4.731969082816542	254.5000830978893	0.08830535704393108	0.5144867320370062	0.04951338285255102	0.8132814468022255	Aaltolamprologus calvus	m	n
717	FISH20210305_c3_r0_Aaltolamprologus-calvus_su	1970-01-04 04:30:00	4.5161562602531	284.49952911196056	0.08475984709988366	0.5458423356046757	0.053579154547748566	0.8359337223777425	Aaltolamprologus calvus	m	n
718	FISH20210305_c3_r0_Aaltolamprologus-calvus_su	1970-01-04 05:00:00	4.766981812064818	314.49983381342787	0.0875803235098604	0.5532904941280744	0.051477825270236845	0.8454432478082481	Aaltolamprologus calvus	m	n
719	FISH20210305_c3_r0_Aaltolamprologus-calvus_su	1970-01-04 05:30:00	6.233464046112591	344.5001384964822	0.13855188078222813	0.3892859121378317	0.06599836714352404	0.7979404266527783	Aaltolamprologus calvus	m	n
720	FISH20210305_c3_r0_Aaltolamprologus-calvus_su	1970-01-04 06:00:00	13.14866947984227	374.4996399091463	0.31001052573264637	0.16021273059664284	0.11893145738996548	0.7197662702008799	Aaltolamprologus calvus	m	n
721	FISH20210305_c3_r0_Aaltolamprologus-calvus_su	1970-01-04 06:30:00	13.545629737210918	404.49994460447596	0.311932195878573	0.14480389984489253	0.14253685128508728	0.7341968589692761	Aaltolamprologus calvus	m	n
722	FISH20210305_c3_r0_Aaltolamprologus-calvus_su	1970-01-04 07:00:00	16.772640112862604	434.50024929366793	0.4004764278987314	0.17350839288682068	0.26858336703857	0.4868208315433398	Aaltolamprologus calvus	m	d
723	FISH20210305_c3_r0_Aaltolamprologus-calvus_su	1970-01-04 07:30:00	19.900042181527905	464.49969530773916	0.46900448728602295	0.11949476483297325	0.37019226797822885	0.5408101573842667	Aaltolamprologus calvus	m	d
724	FISH20210305_c3_r0_Aaltolamprologus-calvus_su	1970-01-04 08:00:00	12.103629826812151	494.50005539552404	0.23122091734987812	0.2678373587414137	0.6083953621745718	0.2924580561815021	Aaltolamprologus calvus	m	d
725	FISH20210305_c3_r0_Aaltolamprologus-calvus_su	1970-01-04 08:30:00	8.145557962068942	524.5003600908537	0.17073846324303363	0.39881447011245913	0.2775204726729369	0.6557527738433537	Aaltolamprologus calvus	m	d
726	FISH20210305_c3_r0_Aaltolamprologus-calvus_su	1970-01-04 09:00:00	1.3701516775632272	554.4998615035178	0.004708880394437981	0.9667054456816797	0.1763179866974972	0.7279817811858088	Aaltolamprologus calvus	m	d
727	FISH20210305_c3_r0_Aaltolamprologus-calvus_su	1970-01-04 09:30:00	2.354475229694486	584.5001661865721	0.009583425659206736	0.9528584090405495	0.8910977422572789	0.024368804585495518	Aaltolamprologus calvus	m	d
728	FISH20210305_c3_r0_Aaltolamprologus-calvus_su	1970-01-04 10:00:00	11.143517360725568	614.5004708880394	0.2371059775081713	0.2995955902720071	0.5724043672379133	0.33435128331527675	Aaltolamprologus calvus	m	d
729	FISH20210305_c3_r0_Aaltolamprologus-calvus_su	1970-01-04 10:30:00	17.150253870489152	644.4999169021107	0.3533322253614758	0.4524403080161764	0.5995261414414929	0.4388855904554784	Aaltolamprologus calvus	m	d
730	FISH20210305_c3_r0_Aaltolamprologus-calvus_su	1970-01-04 11:00:00	9.202140531876331	674.5002215820962	0.20031021493463327	0.3517615776645247	0.5500612264415152	0.8732143375126495	Aaltolamprologus calvus	m	d
731	FISH20210305_c3_r0_Aaltolamprologus-calvus_su	1970-01-04 11:30:00	7.540334798020863	704.5005816852251	0.12215389729100881	0.5550939006149244	0.3013917353427533	0.18062813308009917	Aaltolamprologus calvus	m	d
732	FISH20210305_c3_r0_Aaltolamprologus-calvus_su	1970-01-04 12:00:00	2.7871117839268025	734.5000276992964	0.03407013461858069	0.7710376156445626	0.24445466527010962	0.48274736255661543	Aaltolamprologus calvus	m	d
733	FISH20210305_c3_r0_Aaltolamprologus-calvus_su	1970-01-04 12:30:00	5.410289269954387	764.4995291119606	0.09096448950196664	0.5005262866323196	0.8899995384713423	0.0905875700191195	Aaltolamprologus calvus	m	d
734	FISH20210305_c3_r0_Aaltolamprologus-calvus_su	1970-01-04 13:00:00	2.598195662137495	794.4998338134279	0.015289164635497452	0.9140815422113894	0.943134183266965	0.03326015201368093	Aaltolamprologus calvus	m	d
735	FISH20210305_c3_r0_Aaltolamprologus-calvus_su	1970-01-04 13:30:00	3.564738955716942	824.5001384964822	0.05152069137443909	0.7331449781175559	0.8698172831748514	0.08292317313467622	Aaltolamprologus calvus	m	d
736	FISH20210305_c3_r0_Aaltolamprologus-calvus_su	1970-01-04 14:00:00	1.9119549806659026	854.4996399091463	0.012630879175668939	0.8885380311340092	0.9608316056211573	0.039189314477627024	Aaltolamprologus calvus	m	d
737	FISH20210305_c3_r0_Aaltolamprologus-calvus_su	1970-01-04 14:30:00	2.22848107612301	884.499944604476	0.015898515399955685	0.9249390649235542	0.9376463131437431	0.025471767894685388	Aaltolamprologus calvus	m	d
738	FISH20210305_c3_r0_Aaltolamprologus-calvus_su	1970-01-04 15:00:00	3.143563784338795	914.5002492936679	0.022602625893302312	0.8413938285967536	0.9314833840976977	0.07157581820063347	Aaltolamprologus calvus	m	d
739	FISH20210305_c3_r0_Aaltolamprologus-calvus_su	1970-01-04 15:30:00	3.3433759769236557	944.4996953077392	0.03185419090355105	0.7676029028862666	0.9430169770541411	0.036190385103840726	Aaltolamprologus calvus	m	d
740	FISH20210305_c3_r0_Aaltolamprologus-calvus_su	1970-01-04 16:00:00	2.795178602270609	974.5	0.021271881231996456	0.8506536671836915	0.949375087296002	0.08641493640168137	Aaltolamprologus calvus	m	d
741	FISH20210305_c3_r0_Aaltolamprologus-calvus_su	1970-01-04 16:30:00	3.2516016062290283	1004.5003600908537	0.0373386515982494	0.7751925101102431	0.9219874778448494	0.05115460370899212	Aaltolamprologus calvus	m	d
742	FISH20210305_c3_r0_Aaltolamprologus-calvus_su	1970-01-04 17:00:00	2.8605400172771396	1034.499806104925	0.025317156944213617	0.8301479142429782	0.9653496660583755	0.0675371335470524	Aaltolamprologus calvus	m	d
743	FISH20210305_c3_r0_Aaltolamprologus-calvus_su	1970-01-04 17:30:00	5.726518936911686	1064.500110791048	0.09766230888544206	0.4150232661200975	0.9211485257818829	0.37564384231714315	Aaltolamprologus calvus	m	d
744	FISH20210305_c3_r0_Aaltolamprologus-calvus_su	1970-01-04 18:00:00	7.718454602898149	1094.5004154894466	0.14403634147692648	0.3088471552822558	0.7741977605478616	0.3708975512776537	Aaltolamprologus calvus	m	d
745	FISH20210305_c3_r0_Aaltolamprologus-calvus_su	1970-01-04 18:30:00	4.230715447309888	1124.4998615035179	0.05373663508946873	0.5449559581186638	0.9176784867256426	0.05434105464286851	Aaltolamprologus calvus	m	d
746	FISH20210305_c3_r0_Aaltolamprologus-calvus_su	1970-01-04 19:00:00	30.009036281331696	1154.5002215820962	0.5714602260137381	0.081985375581653	0.3291437594934129	0.6922512113851259	Aaltolamprologus calvus	m	n
747	FISH20210305_c3_r0_Aaltolamprologus-calvus_su	1970-01-04 19:30:00	19.19265021444189	1184.5005262866323	0.4050745111074179	0.10974461248684284	0.1831782134840594	0.7029672218023638	Aaltolamprologus calvus	m	n
748	FISH20210305_c3_r0_Aaltolamprologus-calvus_su	1970-01-04 20:00:00	15.251332785787957	1214.5000276992964	0.3310065924325522	0.18879840452052518	0.14188936181048292	0.6869524815956417	Aaltolamprologus calvus	m	n
749	FISH20210305_c3_r0_Aaltolamprologus-calvus_su	1970-01-04 20:30:00	12.164452844715978	1244.4994737133677	0.2890144590327406	0.1003822502908426	0.1158101142370526	0.5644068744427809	Aaltolamprologus calvus	m	n
750	FISH20210305_c3_r0_Aaltolamprologus-calvus_su	1970-01-04 21:00:00	14.127424672232923	1274.4997784179038	0.33021271881231995	0.019499224462663417	0.11137023822045486	0.5823385481774225	Aaltolamprologus calvus	m	n
751	FISH20210305_c3_r0_Aaltolamprologus-calvus_su	1970-01-04 21:30:00	11.93435744049883	1304.5001384964821	0.2767713700072018	0.14985319372887929	0.11214763065674314	0.47496156069334183	Aaltolamprologus calvus	m	n
752	FISH20210305_c3_r0_Aaltolamprologus-calvus_su	1970-01-04 22:00:00	21.62487738424401	1334.4995845105534	0.5542629217217883	0.0	0.38586264286451954	0.34677350233040133	Aaltolamprologus calvus	m	n
753	FISH20210305_c3_r0_Aaltolamprologus-calvus_su	1970-01-04 22:30:00	30.70351831958201	1364.499889208952	0.6928872147130511	0.0	0.4240521302951211	0.43205137987114717	Aaltolamprologus calvus	m	n
754	FISH20210305_c3_r0_Aaltolamprologus-calvus_su	1970-01-04 23:00:00	23.78341688689909	1394.500193895075	0.5488892582128414	0.014957620076450058	0.36689730214916216	0.3879868151348964	Aaltolamprologus calvus	m	n
755	FISH20210305_c3_r0_Aaltolamprologus-calvus_su	1970-01-04 23:30:00	25.39807464436694	1424.4996399091463	0.5388621129023323	0.007811201595479475	0.3083584957379874	0.4616325024589616	Aaltolamprologus calvus	m	n
756	FISH20210305_c3_r0_Aaltolamprologus-calvus_su	1970-01-05 00:00:00	26.59104120950366	14.5	0.5493020163970751	0.024097052958120983	0.34586544025574295	0.5231983912303595	Aaltolamprologus calvus	m	n
757	FISH20210305_c3_r0_Aaltolamprologus-calvus_su	1970-01-05 00:30:00	25.4924924808563	44.50030469226082	0.5594703894521079	0.02199324137166916	0.37777672184473077	0.5090135078493498	Aaltolamprologus calvus	m	n
758	FISH20210305_c3_r0_Aaltolamprologus-calvus_su	1970-01-05 01:00:00	21.63087999780759	74.49975070633207	0.47997340867541965	0.07600686942551658	0.3086832709360162	0.5147901177272386	Aaltolamprologus calvus	m	n
759	FISH20210305_c3_r0_Aaltolamprologus-calvus_su	1970-01-05 01:30:00	23.806602179776526	104.50011079104809	0.5363948592953689	0.02348770219366275	0.3989128306339844	0.5574227911818732	Aaltolamprologus calvus	m	n
760	FISH20210305_c3_r0_Aaltolamprologus-calvus_su	1970-01-05 02:00:00	19.1149888410295	134.50041548944657	0.46390781674145476	0.0	0.48263693664424273	0.4591569692997733	Aaltolamprologus calvus	m	n
761	FISH20210305_c3_r0_Aaltolamprologus-calvus_su	1970-01-05 02:30:00	18.331745275662755	164.49986150351782	0.46091629272616474	0.0	0.5024064284800006	0.4398223377579093	Aaltolamprologus calvus	m	n
762	FISH20210305_c3_r0_Aaltolamprologus-calvus_su	1970-01-05 03:00:00	20.440870755965577	194.50022158209617	0.4691446931087968	0.03960779968978507	0.42707914330479574	0.4854702243832243	Aaltolamprologus calvus	m	n
763	FISH20210305_c3_r0_Aaltolamprologus-calvus_su	1970-01-05 03:30:00	12.657967736060662	224.50052628663232	0.3067420087529777	0.1059221095784167	0.1493015571248669	0.5128649120991657	Aaltolamprologus calvus	m	n
764	FISH20210305_c3_r0_Aaltolamprologus-calvus_su	1970-01-05 04:00:00	11.14142388048184	254.49997230070358	0.27100991634812477	0.05279485901058113	0.10066443450503308	0.5135527953816508	Aaltolamprologus calvus	m	n
765	FISH20210305_c3_r0_Aaltolamprologus-calvus_su	1970-01-05 04:30:00	8.26546375846558	284.4994183147748	0.20619356268350783	0.07307074400310232	0.06443849130609756	0.49340338642190473	Aaltolamprologus calvus	m	n
766	FISH20210305_c3_r0_Aaltolamprologus-calvus_su	1970-01-05 05:00:00	8.435359298621993	314.4997784179038	0.22640150675825393	0.05711278528694881	0.0636109606447787	0.508970416699806	Aaltolamprologus calvus	m	n
767	FISH20210305_c3_r0_Aaltolamprologus-calvus_su	1970-01-05 05:30:00	11.351710471166939	344.50008309788933	0.28801728436097723	0.0725167580743449	0.09730433175314582	0.5710312395801048	Aaltolamprologus calvus	m	n
768	FISH20210305_c3_r0_Aaltolamprologus-calvus_su	1970-01-05 06:00:00	15.865512196539207	374.4995845105534	0.347736967481026	0.03318375713256883	0.124339337676859	0.5397878965572223	Aaltolamprologus calvus	m	n
769	FISH20210305_c3_r0_Aaltolamprologus-calvus_su	1970-01-05 06:30:00	21.32821847810871	404.4998892089519	0.43834478174163527	0.010635940615998228	0.1498509549703398	0.5443984150608696	Aaltolamprologus calvus	m	n
770	FISH20210305_c3_r0_Aaltolamprologus-calvus_su	1970-01-05 07:00:00	30.47513438036492	434.5001938950751	0.6070577807323694	0.02371059775081713	0.4518526736944834	0.6215977685864948	Aaltolamprologus calvus	m	d
771	FISH20210305_c3_r0_Aaltolamprologus-calvus_su	1970-01-05 07:30:00	32.40500903863955	464.4996399091463	0.5788044983657415	0.08924713312281868	0.6350280831457833	0.4939444634332708	Aaltolamprologus calvus	m	d
772	FISH20210305_c3_r0_Aaltolamprologus-calvus_su	1970-01-05 08:00:00	36.88480096679441	494.5	0.6726124529138046	0.029082650121870154	0.5301322096402998	0.6010681929352841	Aaltolamprologus calvus	m	d
773	FISH20210305_c3_r0_Aaltolamprologus-calvus_su	1970-01-05 08:30:00	23.920213359678375	524.5003046922608	0.412110132402637	0.25322696803501193	0.6552516767168637	0.25980690977238935	Aaltolamprologus calvus	m	d
774	FISH20210305_c3_r0_Aaltolamprologus-calvus_su	1970-01-05 09:00:00	4.822324832365337	554.4997507063321	0.07667165254002549	0.563514486732037	0.9279479569593301	0.11952202702215572	Aaltolamprologus calvus	m	d
775	FISH20210305_c3_r0_Aaltolamprologus-calvus_su	1970-01-05 09:30:00	7.659295907468142	584.500055395524	0.15776645247064036	0.5563926434744073	0.8425888408213912	0.15883419407018998	Aaltolamprologus calvus	m	d
776	FISH20210305_c3_r0_Aaltolamprologus-calvus_su	1970-01-05 10:00:00	16.62600617596484	614.5003600908537	0.3322253614758185	0.20652595424076228	0.6059742494305272	0.47431198606046293	Aaltolamprologus calvus	m	d
777	FISH20210305_c3_r0_Aaltolamprologus-calvus_su	1970-01-05 10:30:00	21.217400276891617	644.4998615035178	0.4030801617638912	0.1506841726220154	0.6768971422435012	0.37161736714529053	Aaltolamprologus calvus	m	d
778	FISH20210305_c3_r0_Aaltolamprologus-calvus_su	1970-01-05 11:00:00	12.219754105903744	674.5001661865721	0.2444050520717926	0.22413029027254597	0.8114177601535928	0.35380666544029954	Aaltolamprologus calvus	m	d
779	FISH20210305_c3_r0_Aaltolamprologus-calvus_su	1970-01-05 11:30:00	3.2987838071910054	704.5005262866323	0.03323915572544457	0.6888261038169631	0.9767260735106604	0.0870168693941577	Aaltolamprologus calvus	m	d
780	FISH20210305_c3_r0_Aaltolamprologus-calvus_su	1970-01-05 12:00:00	9.506152245269957	734.4999723007036	0.17223422525067864	0.2410392776023489	0.8334572412667645	0.22824669725086935	Aaltolamprologus calvus	m	d
781	FISH20210305_c3_r0_Aaltolamprologus-calvus_su	1970-01-05 12:30:00	8.347721601802139	764.4994183147749	0.13738851033183758	0.3594814691706831	0.8878785529463171	0.23709986275782383	Aaltolamprologus calvus	m	d
782	FISH20210305_c3_r0_Aaltolamprologus-calvus_su	1970-01-05 13:00:00	17.833570281916465	794.4997784179038	0.38150897407489476	0.06769333037890539	0.6670160651566351	0.5861312602168259	Aaltolamprologus calvus	m	d
783	FISH20210305_c3_r0_Aaltolamprologus-calvus_su	1970-01-05 13:30:00	6.167919859080286	824.5000830978893	0.10786106032906764	0.5103872361642015	0.8356489338878037	0.14249751490274376	Aaltolamprologus calvus	m	d
784	FISH20210305_c3_r0_Aaltolamprologus-calvus_su	1970-01-05 14:00:00	17.264945177159568	854.4995291119606	0.36070023821394936	0.1767769098664894	0.7457366387270912	0.46154203551154116	Aaltolamprologus calvus	m	d
785	FISH20210305_c3_r0_Aaltolamprologus-calvus_su	1970-01-05 14:30:00	11.904694803579064	884.4998338134279	0.23299357411921118	0.14164635497451805	0.8072029821438291	0.30593839861726824	Aaltolamprologus calvus	m	d
786	FISH20210305_c3_r0_Aaltolamprologus-calvus_su	1970-01-05 15:00:00	10.33487454022818	914.5001384964822	0.19223311727882111	0.2839177884881724	0.8484278752229643	0.3234344593391475	Aaltolamprologus calvus	m	d
787	FISH20210305_c3_r0_Aaltolamprologus-calvus_su	1970-01-05 15:30:00	23.915807368543415	945.4896230916031	0.4826455152671756	0.0	0.6995862044727512	0.6580001709673756	Aaltolamprologus calvus	m	d
788	FISH20210305_c3_r0_Aaltolamprologus-calvus_su	1970-01-05 16:00:00	6.218699757109746	974.5001938950751	0.07207356933133899	0.5395268960168411	0.8107720100845054	0.24510799067213096	Aaltolamprologus calvus	m	d
789	FISH20210305_c3_r0_Aaltolamprologus-calvus_su	1970-01-05 16:30:00	8.742134095818294	1004.4996399091463	0.1610991080826547	0.13727771314608608	0.7111581405504057	0.292648502199744	Aaltolamprologus calvus	m	d
790	FISH20210305_c3_r0_Aaltolamprologus-calvus_su	1970-01-05 17:00:00	7.1181029032778325	1034.5	0.10652559273210725	0.32495014402836253	0.7534509668527078	0.22080891052682847	Aaltolamprologus calvus	m	d
791	FISH20210305_c3_r0_Aaltolamprologus-calvus_su	1970-01-05 17:30:00	7.499440403784488	1064.500304692261	0.10758406736468894	0.19195612431444242	0.8069099475789826	0.23319504590243587	Aaltolamprologus calvus	m	d
792	FISH20210305_c3_r0_Aaltolamprologus-calvus_su	1970-01-05 18:00:00	7.445770633022899	1094.499750706332	0.11622624785330453	0.33577087141986595	0.8013545903266344	0.30319858932186844	Aaltolamprologus calvus	m	d
793	FISH20210305_c3_r0_Aaltolamprologus-calvus_su	1970-01-05 18:30:00	4.6592856324420495	1124.500055395524	0.05572789718590738	0.6038666075781077	0.9176829036005917	0.18847684540541906	Aaltolamprologus calvus	m	d
794	FISH20210305_c3_r0_Aaltolamprologus-calvus_su	1970-01-05 19:00:00	20.059048456599644	1154.5003600908537	0.41964434103373777	0.24137166915960334	0.4390505887590958	0.5820330837232677	Aaltolamprologus calvus	m	n
795	FISH20210305_c3_r0_Aaltolamprologus-calvus_su	1970-01-05 19:30:00	10.821998835075146	1184.4998615035179	0.25954240762284636	0.11860838734696139	0.11234228357849753	0.6143400825543667	Aaltolamprologus calvus	m	n
796	FISH20210305_c3_r0_Aaltolamprologus-calvus_su	1970-01-05 20:00:00	7.64126577203217	1214.5001661865722	0.19017283403500998	0.1151672944826058	0.07250194225345993	0.5380059283662432	Aaltolamprologus calvus	m	n
797	FISH20210305_c3_r0_Aaltolamprologus-calvus_su	1970-01-05 20:30:00	5.578785635097706	1244.5004708880394	0.1291895185862279	0.20780012187690433	0.0495194456260538	0.5312197202266453	Aaltolamprologus calvus	m	n
798	FISH20210305_c3_r0_Aaltolamprologus-calvus_su	1970-01-05 21:00:00	5.484725260957993	1274.4999169021107	0.1293003157719794	0.2958284859564567	0.047942669807488965	0.5150044475662172	Aaltolamprologus calvus	m	n
799	FISH20210305_c3_r0_Aaltolamprologus-calvus_su	1970-01-05 21:30:00	5.223055749198303	1304.5002215820962	0.12198094393972966	0.2295590516286284	0.04955580519326637	0.5695849307451388	Aaltolamprologus calvus	m	n
800	FISH20210305_c3_r0_Aaltolamprologus-calvus_su	1970-01-05 22:00:00	5.824062795993277	1334.5005816852251	0.14287297102653593	0.2422580466456152	0.058030291283677	0.5749652713538371	Aaltolamprologus calvus	m	n
801	FISH20210305_c3_r0_Aaltolamprologus-calvus_su	1970-01-05 22:30:00	6.866665748964593	1364.5000276992964	0.16060052074677303	0.14303916680516315	0.06403948502498853	0.6049265027913201	Aaltolamprologus calvus	m	n
802	FISH20210305_c3_r0_Aaltolamprologus-calvus_su	1970-01-05 23:00:00	9.39115559636337	1394.4995291119606	0.21505733754362638	0.18253836352556646	0.10518237542648264	0.5619164986416881	Aaltolamprologus calvus	m	n
803	FISH20210305_c3_r0_Aaltolamprologus-calvus_su	1970-01-05 23:30:00	9.848466683267313	1424.4998338134278	0.22036339463771326	0.10630401063594061	0.1056044811114145	0.6196362499948117	Aaltolamprologus calvus	m	n
804	FISH20210305_c3_r0_Aaltolamprologus-calvus_su	1970-01-06 00:00:00	7.230778732282734	14.50013849648219	0.17195723228629992	0.2230347349177331	0.07953297849435272	0.640325053856834	Aaltolamprologus calvus	m	n
805	FISH20210305_c3_r0_Aaltolamprologus-calvus_su	1970-01-06 00:30:00	7.654252336679115	44.49963990914631	0.17566893800897457	0.09794471220431002	0.08627910235485267	0.6529741204950785	Aaltolamprologus calvus	m	n
806	FISH20210305_c3_r0_Aaltolamprologus-calvus_su	1970-01-06 01:00:00	7.836852526664125	74.49994460447596	0.1851872368712608	0.1417017504985597	0.09132728888091393	0.6672262311394141	Aaltolamprologus calvus	m	n
807	FISH20210305_c3_r0_Aaltolamprologus-calvus_su	1970-01-06 01:30:00	6.108000471162182	104.50024929366793	0.14558750207744722	0.3303972079109191	0.0748932895025107	0.6897348497914496	Aaltolamprologus calvus	m	n
808	FISH20210305_c3_r0_Aaltolamprologus-calvus_su	1970-01-06 02:00:00	7.991400336804172	134.4996953077392	0.19838236108802837	0.2536147581851421	0.11999634566328629	0.6696739740546086	Aaltolamprologus calvus	m	n
809	FISH20210305_c3_r0_Aaltolamprologus-calvus_su	1970-01-06 02:30:00	6.5373308831960575	164.5	0.156049191225349	0.24324174606691779	0.07236140737065241	0.6673358724690279	Aaltolamprologus calvus	m	n
810	FISH20210305_c3_r0_Aaltolamprologus-calvus_su	1970-01-06 03:00:00	6.765482253599169	194.5003600908537	0.15760899673148301	0.16996288294277326	0.07307832246998341	0.6645543078677224	Aaltolamprologus calvus	m	n
811	FISH20210305_c3_r0_Aaltolamprologus-calvus_su	1970-01-06 03:30:00	7.355508436184608	224.49980610492494	0.1759459309733533	0.2176610714087862	0.08483942100209751	0.6849476796874191	Aaltolamprologus calvus	m	n
812	FISH20210305_c3_r0_Aaltolamprologus-calvus_su	1970-01-06 04:00:00	6.653690142829358	254.50016618657213	0.15455351207622425	0.28312652337691113	0.08819630506549885	0.7064706152875064	Aaltolamprologus calvus	m	n
813	FISH20210305_c3_r0_Aaltolamprologus-calvus_su	1970-01-06 04:30:00	6.415683475173661	284.50047088803944	0.1435377541410448	0.1978837737521467	0.06901292969812196	0.6629518251745868	Aaltolamprologus calvus	m	n
814	FISH20210305_c3_r0_Aaltolamprologus-calvus_su	1970-01-06 05:00:00	7.886095766546781	314.49991690211067	0.18386792975458424	0.1252562184920503	0.08309576734288399	0.6388220795795518	Aaltolamprologus calvus	m	n
815	FISH20210305_c3_r0_Aaltolamprologus-calvus_su	1970-01-06 05:30:00	7.235797644878367	344.5002215820962	0.16568801240859737	0.13073343673831153	0.083726697126373	0.6851434430513119	Aaltolamprologus calvus	m	n
816	FISH20210305_c3_r0_Aaltolamprologus-calvus_su	1970-01-06 06:00:00	19.349359972927843	374.5005816852252	0.4242978228353	0.007478810038225029	0.23742245428498995	0.6842983141058502	Aaltolamprologus calvus	m	n
817	FISH20210305_c3_r0_Aaltolamprologus-calvus_su	1970-01-06 06:30:00	24.176746099483008	404.5000276992964	0.5097778516425683	0.01966650047088804	0.2345564296811849	0.612623405591913	Aaltolamprologus calvus	m	n
818	FISH20210305_c3_r0_Aaltolamprologus-calvus_su	1970-01-06 07:00:00	36.581213276870564	434.4994737133677	0.7160268129189519	0.0	0.4820262637832372	0.6824079677810169	Aaltolamprologus calvus	m	d
819	FISH20210305_c3_r0_Aaltolamprologus-calvus_su	1970-01-06 07:30:00	40.6822140321739	464.49983381342787	0.7391978728118768	0.0	0.514504003179141	0.503625741568386	Aaltolamprologus calvus	m	d
820	FISH20210305_c3_r0_Aaltolamprologus-calvus_su	1970-01-06 08:00:00	33.801797071290636	494.5001384964822	0.6063929976178605	0.039609993906154786	0.5964994227860744	0.565836105876116	Aaltolamprologus calvus	m	d
821	FISH20210305_c3_r0_Aaltolamprologus-calvus_su	1970-01-06 08:30:00	24.13601347710542	524.4996399091463	0.4342141709600576	0.30092515650102486	0.6928060493747092	0.659340682772785	Aaltolamprologus calvus	m	d
822	FISH20210305_c3_r0_Aaltolamprologus-calvus_su	1970-01-06 09:00:00	14.207099038205909	554.499944604476	0.2877797473964104	0.27514956791491246	0.7798240862466478	0.323650691262167	Aaltolamprologus calvus	m	d
823	FISH20210305_c3_r0_Aaltolamprologus-calvus_su	1970-01-06 09:30:00	7.56451919285429	584.5002492936679	0.14464572599855963	0.41471386626779677	0.6236833488788247	0.4770440933261048	Aaltolamprologus calvus	m	d
824	FISH20210305_c3_r0_Aaltolamprologus-calvus_su	1970-01-06 10:00:00	10.898105637629161	614.4996953077392	0.23090133510608832	0.14348235554816907	0.6528084135928308	0.26932876219956225	Aaltolamprologus calvus	m	d
825	FISH20210305_c3_r0_Aaltolamprologus-calvus_su	1970-01-06 10:30:00	13.686937207969088	644.5	0.3084976733879902	0.0	0.683199590906705	0.3792288211414411	Aaltolamprologus calvus	m	d
826	FISH20210305_c3_r0_Aaltolamprologus-calvus_su	1970-01-06 11:00:00	15.222376448850605	674.5003600908537	0.3508392886820675	0.0	0.5988430109482149	0.4882516808519315	Aaltolamprologus calvus	m	d
827	FISH20210305_c3_r0_Aaltolamprologus-calvus_su	1970-01-06 11:30:00	18.088995999283526	704.4998061049249	0.40413273502853025	0.0	0.5947747301214829	0.4729379464409731	Aaltolamprologus calvus	m	d
828	FISH20210305_c3_r0_Aaltolamprologus-calvus_su	1970-01-06 12:00:00	12.963809921978452	734.5001107910481	0.26163306004874803	0.07478395745623753	0.6662902398088235	0.28833077608085006	Aaltolamprologus calvus	m	d
829	FISH20210305_c3_r0_Aaltolamprologus-calvus_su	1970-01-06 12:30:00	10.67311519259967	764.5004154894466	0.21001606559193398	0.10525732646390781	0.6334218649834032	0.339486287803002	Aaltolamprologus calvus	m	d
830	FISH20210305_c3_r0_Aaltolamprologus-calvus_su	1970-01-06 13:00:00	8.789799350452398	794.4998615035178	0.148634424685613	0.23261869148523628	0.6569324291009772	0.23285011126755004	Aaltolamprologus calvus	m	d
831	FISH20210305_c3_r0_Aaltolamprologus-calvus_su	1970-01-06 13:30:00	4.482030474977042	824.5002215820962	0.07051850210502991	0.5205517394194549	0.9012353504983068	0.14310221205824886	Aaltolamprologus calvus	m	d
832	FISH20210305_c3_r0_Aaltolamprologus-calvus_su	1970-01-06 14:00:00	4.757961279190865	854.5005816852251	0.08204531604897236	0.3634701678577364	0.8775672530201842	0.15881068358337747	Aaltolamprologus calvus	m	d
833	FISH20210305_c3_r0_Aaltolamprologus-calvus_su	1970-01-06 14:30:00	6.727213591787517	884.5000276992964	0.10758406736468894	0.2685169796687164	0.8440744385249348	0.1646043487322307	Aaltolamprologus calvus	m	d
834	FISH20210305_c3_r0_Aaltolamprologus-calvus_su	1970-01-06 15:00:00	10.111680623467818	914.4994737133677	0.20148468228906985	0.1873580411057559	0.7918309658389049	0.3883550258947217	Aaltolamprologus calvus	m	d
835	FISH20210305_c3_r0_Aaltolamprologus-calvus_su	1970-01-06 15:30:00	6.647893267258107	944.4997784179038	0.12358741413693773	0.45086417017504987	0.8158628152202517	0.11279364853734915	Aaltolamprologus calvus	m	d
836	FISH20210305_c3_r0_Aaltolamprologus-calvus_su	1970-01-06 16:00:00	6.618880073926682	974.5001384964822	0.08919173452994295	0.44778682621461413	0.7567038170691316	0.19971197957986606	Aaltolamprologus calvus	m	d
837	FISH20210305_c3_r0_Aaltolamprologus-calvus_su	1970-01-06 16:30:00	7.789636451602511	1004.4995845105534	0.13423079053792034	0.16004653481801562	0.8240621313956191	0.3386758288939696	Aaltolamprologus calvus	m	d
838	FISH20210305_c3_r0_Aaltolamprologus-calvus_su	1970-01-06 17:00:00	8.670775952991402	1034.499889208952	0.16064701972080656	0.16402614668734766	0.8181917851223246	0.39104282436655724	Aaltolamprologus calvus	m	d
839	FISH20210305_c3_r0_Aaltolamprologus-calvus_su	1970-01-06 17:30:00	11.986243545015594	1064.500193895075	0.26231233726663344	0.030912414824663455	0.49227246467884345	0.4968281692437449	Aaltolamprologus calvus	m	d
840	FISH20210305_c3_r0_Aaltolamprologus-calvus_su	1970-01-06 18:00:00	12.393466408102006	1094.4996399091463	0.25721566672206525	0.035565896626225696	0.4291719895923385	0.5290073303836225	Aaltolamprologus calvus	m	d
841	FISH20210305_c3_r0_Aaltolamprologus-calvus_su	1970-01-06 18:30:00	11.626037887141722	1124.5	0.2409151340571682	0.032461777088411255	0.44180855549388315	0.4579248523134434	Aaltolamprologus calvus	m	d
842	FISH20210305_c3_r0_Aaltolamprologus-calvus_su	1970-01-06 19:00:00	21.510129869642064	1154.500304692261	0.47133122818680406	0.07849980610492494	0.36010286556232163	0.7042432186373495	Aaltolamprologus calvus	m	n
843	FISH20210305_c3_r0_Aaltolamprologus-calvus_su	1970-01-06 19:30:00	11.131173355139667	1184.499750706332	0.2552767159714143	0.16431222646944768	0.1573675846691349	0.49704819573054243	Aaltolamprologus calvus	m	n
844	FISH20210305_c3_r0_Aaltolamprologus-calvus_su	1970-01-06 20:00:00	4.129111714588826	1214.500055395524	0.09090405495235986	0.36810325725681364	0.03735825641868447	0.46393103361775667	Aaltolamprologus calvus	m	n
845	FISH20210305_c3_r0_Aaltolamprologus-calvus_su	1970-01-06 20:30:00	4.054227226407634	1244.5004154894466	0.09101988809484239	0.3866821782726719	0.03930511218365981	0.36843022338175035	Aaltolamprologus calvus	m	n
846	FISH20210305_c3_r0_Aaltolamprologus-calvus_su	1970-01-06 21:00:00	3.315597644840307	1274.4998615035179	0.06736468893690101	0.5090576699351836	0.03303779586050662	0.36871390598755766	Aaltolamprologus calvus	m	n
847	FISH20210305_c3_r0_Aaltolamprologus-calvus_su	1970-01-06 21:30:00	3.493509914773734	1304.5002215820962	0.0652005317970308	0.556448038998449	0.03188478458491952	0.4302570352315178	Aaltolamprologus calvus	m	n
848	FISH20210305_c3_r0_Aaltolamprologus-calvus_su	1970-01-06 22:00:00	4.405980103760086	1334.5005262866323	0.09800011079718575	0.3419201152290732	0.041340915741012105	0.407001336883024	Aaltolamprologus calvus	m	n
849	FISH20210305_c3_r0_Aaltolamprologus-calvus_su	1970-01-06 22:30:00	3.7431739635257175	1364.4999723007036	0.07971857514819124	0.4156556423466844	0.03689887316533951	0.4014139184261075	Aaltolamprologus calvus	m	n
850	FISH20210305_c3_r0_Aaltolamprologus-calvus_su	1970-01-06 23:00:00	4.121016295623518	1394.4994183147749	0.08293169353498421	0.6407401252008199	0.06547204261886702	0.37545053166972037	Aaltolamprologus calvus	m	n
851	FISH20210305_c3_r0_Aaltolamprologus-calvus_su	1970-01-06 23:30:00	3.296187801110332	1424.4997784179038	0.06486815865278085	0.6388765787724352	0.03838834035616458	0.376209817341119	Aaltolamprologus calvus	m	n
852	FISH20210305_c3_r0_Aaltolamprologus-calvus_su	1970-01-07 00:00:00	4.636752622394369	14.500083097889314	0.10193341089136336	0.36906542573818624	0.0494542708109033	0.39480256673178826	Aaltolamprologus calvus	m	n
853	FISH20210305_c3_r0_Aaltolamprologus-calvus_su	1970-01-07 00:30:00	3.8581434616058843	44.499529111960555	0.07933078499806105	0.5696083319483685	0.04061073045734474	0.37188688652593066	Aaltolamprologus calvus	m	n
854	FISH20210305_c3_r0_Aaltolamprologus-calvus_su	1970-01-07 01:00:00	3.67050041194897	74.49983381342787	0.07328827830711279	0.6005982716596499	0.03706885080128769	0.3533517427640839	Aaltolamprologus calvus	m	n
855	FISH20210305_c3_r0_Aaltolamprologus-calvus_su	1970-01-07 01:30:00	3.393682935289209	104.50019389507507	0.06287740291396599	0.6811810980001108	0.03370220005167083	0.3649683339552507	Aaltolamprologus calvus	m	n
856	FISH20210305_c3_r0_Aaltolamprologus-calvus_su	1970-01-07 02:00:00	5.499913255125556	134.4996399091463	0.12752756079995567	0.61420419921334	0.09329236717277799	0.3408705209453887	Aaltolamprologus calvus	m	n
857	FISH20210305_c3_r0_Aaltolamprologus-calvus_su	1970-01-07 02:30:00	3.8153686465413204	164.5	0.07500553955240416	0.585696875692444	0.04122366666534934	0.35188104386069796	Aaltolamprologus calvus	m	n
858	FISH20210305_c3_r0_Aaltolamprologus-calvus_su	1970-01-07 03:00:00	3.152757702229112	194.5003046922608	0.05850091407678245	0.6752534485624065	0.03442829296321904	0.3579202741080765	Aaltolamprologus calvus	m	n
859	FISH20210305_c3_r0_Aaltolamprologus-calvus_su	1970-01-07 03:30:00	3.485574339610712	224.49975070633207	0.06509334662899563	0.6270566727605119	0.03769317227878716	0.35528580970267326	Aaltolamprologus calvus	m	n
860	FISH20210305_c3_r0_Aaltolamprologus-calvus_su	1970-01-07 04:00:00	3.870694045944684	254.50005539552404	0.08204077110569466	0.54980057611345	0.04166129888333033	0.33286616441392836	Aaltolamprologus calvus	m	n
861	FISH20210305_c3_r0_Aaltolamprologus-calvus_su	1970-01-07 04:30:00	3.5309623175688936	284.5003600908537	0.06991302420918509	0.6329843221982162	0.04191869805576653	0.34617451811063393	Aaltolamprologus calvus	m	n
862	FISH20210305_c3_r0_Aaltolamprologus-calvus_su	1970-01-07 05:00:00	3.4709361933075136	315.4414957061069	0.0633945610687023	0.6453363549618321	0.0385628021846029	0.3360950327668422	Aaltolamprologus calvus	m	n
863	FISH20210305_c3_r0_Aaltolamprologus-calvus_su	1970-01-07 05:30:00	5.630151747642823	344.5004154894466	0.12121212121212122	0.5311063098997285	0.06622121196206177	0.35939094996042387	Aaltolamprologus calvus	m	n
864	FISH20210305_c3_r0_Aaltolamprologus-calvus_su	1970-01-07 06:00:00	8.137077427237768	374.4998615035178	0.18619467065536535	0.36402415378649383	0.09843742622835965	0.3448315203359873	Aaltolamprologus calvus	m	n
865	FISH20210305_c3_r0_Aaltolamprologus-calvus_su	1970-01-07 06:30:00	15.674071401005094	404.5002215820962	0.3548637270108575	0.11200974961223133	0.18987046995714246	0.4077806149112055	Aaltolamprologus calvus	m	n
866	FISH20210305_c3_r0_Aaltolamprologus-calvus_su	1970-01-07 07:00:00	21.863178505789385	434.5005262866323	0.44385352612043655	0.13384300038779015	0.377000156343772	0.4569936542479683	Aaltolamprologus calvus	m	d
867	FISH20210305_c3_r0_Aaltolamprologus-calvus_su	1970-01-07 07:30:00	31.72283151421198	464.5000276992964	0.6088859342972689	0.0	0.5185317008406262	0.5958401928289152	Aaltolamprologus calvus	m	d
868	FISH20210305_c3_r0_Aaltolamprologus-calvus_su	1970-01-07 08:00:00	37.45188708371805	494.4994737133677	0.7438923051354496	0.0	0.3512290871259216	0.5116990330332425	Aaltolamprologus calvus	m	d
869	FISH20210305_c3_r0_Aaltolamprologus-calvus_su	1970-01-07 08:30:00	17.030243359665562	524.4997784179038	0.3306558830046532	0.2161533348105473	0.565347053337019	0.32118068765703095	Aaltolamprologus calvus	m	d
870	FISH20210305_c3_r0_Aaltolamprologus-calvus_su	1970-01-07 09:00:00	20.662816244722226	554.5001384964822	0.45310509113068526	0.052019278710320756	0.5330323014720083	0.44469495757826655	Aaltolamprologus calvus	m	d
871	FISH20210305_c3_r0_Aaltolamprologus-calvus_su	1970-01-07 09:30:00	18.348317384585727	584.4995845105534	0.3815855077281037	0.17810647609550717	0.5988802739403719	0.3116602017553874	Aaltolamprologus calvus	m	d
872	FISH20210305_c3_r0_Aaltolamprologus-calvus_su	1970-01-07 10:00:00	16.88987798334382	614.4998892089519	0.36117881675160646	0.04741856857965877	0.6097261809097825	0.4004087248995495	Aaltolamprologus calvus	m	d
873	FISH20210305_c3_r0_Aaltolamprologus-calvus_su	1970-01-07 10:30:00	16.080867570872922	644.5001938950751	0.33931638136391334	0.1282477425073403	0.726179419748624	0.5170193361994159	Aaltolamprologus calvus	m	d
874	FISH20210305_c3_r0_Aaltolamprologus-calvus_su	1970-01-07 11:00:00	13.514156909387752	674.4996399091463	0.2921721788266578	0.18209517478256051	0.641358224959353	0.39820670573835887	Aaltolamprologus calvus	m	d
875	FISH20210305_c3_r0_Aaltolamprologus-calvus_su	1970-01-07 11:30:00	8.97979762636801	704.5	0.16297363173055618	0.15339020607134943	0.408098598273477	0.4228314220135603	Aaltolamprologus calvus	m	d
876	FISH20210305_c3_r0_Aaltolamprologus-calvus_su	1970-01-07 12:00:00	11.56988021624216	734.5003046922608	0.2437538086532602	0.10054844606946983	0.4187613738578199	0.6053113139605353	Aaltolamprologus calvus	m	d
877	FISH20210305_c3_r0_Aaltolamprologus-calvus_su	1970-01-07 12:30:00	7.659516392330426	764.4997507063321	0.12531161708492605	0.21189961774970917	0.4838599875212948	0.42521435597045176	Aaltolamprologus calvus	m	d
878	FISH20210305_c3_r0_Aaltolamprologus-calvus_su	1970-01-07 13:00:00	7.7866007606131955	794.500055395524	0.13411256370485264	0.1858519831597607	0.5277672906026502	0.314292411022248	Aaltolamprologus calvus	m	d
879	FISH20210305_c3_r0_Aaltolamprologus-calvus_su	1970-01-07 13:30:00	7.395588477585336	824.5003600908537	0.12475763115616863	0.2094066810703008	0.8169653605709549	0.47963166207276825	Aaltolamprologus calvus	m	d
880	FISH20210305_c3_r0_Aaltolamprologus-calvus_su	1970-01-07 14:00:00	8.344580080310187	854.4998615035178	0.16132070245415767	0.06176943105645116	0.6316536570915077	0.4205094998134203	Aaltolamprologus calvus	m	d
881	FISH20210305_c3_r0_Aaltolamprologus-calvus_su	1970-01-07 14:30:00	8.49864364194157	884.5001661865721	0.15699091513405716	0.11898958564148017	0.5687232627554467	0.4559032292454953	Aaltolamprologus calvus	m	d
882	FISH20210305_c3_r0_Aaltolamprologus-calvus_su	1970-01-07 15:00:00	6.68047919267113	914.5004708880394	0.1080826547005706	0.2620353443022547	0.56080253235985	0.266990278069578	Aaltolamprologus calvus	m	d
883	FISH20210305_c3_r0_Aaltolamprologus-calvus_su	1970-01-07 15:30:00	7.569874910184996	944.4999169021107	0.1286355326574705	0.15395268960168412	0.6371218240824162	0.4005618253522801	Aaltolamprologus calvus	m	d
884	FISH20210305_c3_r0_Aaltolamprologus-calvus_su	1970-01-07 16:00:00	6.691776383359328	974.4994183147749	0.10248739682012077	0.27411223754916625	0.601720114941081	0.4133465662802399	Aaltolamprologus calvus	m	d
885	FISH20210305_c3_r0_Aaltolamprologus-calvus_su	1970-01-07 16:30:00	6.2221989445618275	1004.4997784179038	0.08774651008198538	0.32533791269665413	0.7118037252466806	0.21718896981048288	Aaltolamprologus calvus	m	d
886	FISH20210305_c3_r0_Aaltolamprologus-calvus_su	1970-01-07 17:00:00	4.524857340979796	1034.5000830978893	0.04110575591379979	0.6096061160046535	0.9031707623354205	0.20706818103423236	Aaltolamprologus calvus	m	d
887	FISH20210305_c3_r0_Aaltolamprologus-calvus_su	1970-01-07 17:30:00	5.775320026534075	1064.4995291119606	0.07240596088859343	0.4633538308126974	0.7680996334977581	0.2443373753400968	Aaltolamprologus calvus	m	d
888	FISH20210305_c3_r0_Aaltolamprologus-calvus_su	1970-01-07 18:00:00	5.941595082473251	1094.4998338134278	0.08076667405273653	0.4304786173277199	0.684745550398108	0.2604809899284711	Aaltolamprologus calvus	m	d
889	FISH20210305_c3_r0_Aaltolamprologus-calvus_su	1970-01-07 18:30:00	5.209660306353914	1124.5001384964821	0.045925433493989254	0.636640629328015	0.8451030334253469	0.22599808927117582	Aaltolamprologus calvus	m	d
890	FISH20210305_c3_r0_Aaltolamprologus-calvus_su	1970-01-07 19:00:00	17.02683503793584	1154.4996399091463	0.3578195113844108	0.26441748379591157	0.5004010524671881	0.5012858745085959	Aaltolamprologus calvus	m	n
891	FISH20210305_c3_r0_Aaltolamprologus-calvus_su	1970-01-07 19:30:00	2.567166272960637	1184.499944604476	0.04232218036782628	0.6752160425437624	0.025536427217559256	0.4112853224855185	Aaltolamprologus calvus	m	n
892	FISH20210305_c3_r0_Aaltolamprologus-calvus_su	1970-01-07 20:00:00	2.430159713941137	1214.500249293668	0.03600908536923162	0.7456096615145975	0.024542486059980394	0.3426224230508051	Aaltolamprologus calvus	m	n
893	FISH20210305_c3_r0_Aaltolamprologus-calvus_su	1970-01-07 20:30:00	3.8950825440993957	1244.499695307739	0.08320868649936292	0.5787490997728658	0.0387224796501099	0.34130299580955403	Aaltolamprologus calvus	m	n
894	FISH20210305_c3_r0_Aaltolamprologus-calvus_su	1970-01-07 21:00:00	2.2160721426690597	1274.5	0.03340350099711943	0.7619100376689564	0.022385778370011905	0.3317461296297	Aaltolamprologus calvus	m	n
895	FISH20210305_c3_r0_Aaltolamprologus-calvus_su	1970-01-07 21:30:00	2.7015851010893726	1304.5003600908537	0.0440972799290898	0.7586837294332724	0.028950425534705688	0.33666278876515987	Aaltolamprologus calvus	m	n
896	FISH20210305_c3_r0_Aaltolamprologus-calvus_su	1970-01-07 22:00:00	2.473786485109895	1334.499806104925	0.035621295219101436	0.7648883718353554	0.022407177232530065	0.33080025880548664	Aaltolamprologus calvus	m	n
897	FISH20210305_c3_r0_Aaltolamprologus-calvus_su	1970-01-07 22:30:00	4.616108657714465	1364.500110791048	0.09145801019277643	0.5489142477287835	0.04880357035140972	0.3236470949750999	Aaltolamprologus calvus	m	n
898	FISH20210305_c3_r0_Aaltolamprologus-calvus_su	1970-01-07 23:00:00	4.5053998155999055	1394.5004154894466	0.08930253171569442	0.6194116669436597	0.04460132376112033	0.35520041224920734	Aaltolamprologus calvus	m	n
899	FISH20210305_c3_r0_Aaltolamprologus-calvus_su	1970-01-07 23:30:00	2.956598112203744	1424.4998615035179	0.05501080272561077	0.747216220707994	0.032532539473771556	0.3205100224416321	Aaltolamprologus calvus	m	n
900	FISH20210305_c3_r0_Aaltolamprologus-calvus_su	1970-01-08 00:00:00	3.0313027499470264	14.500221582096167	0.055783292709949035	0.7868934190117438	0.03422647690832668	0.31899773819029925	Aaltolamprologus calvus	m	n
901	FISH20210305_c3_r0_Aaltolamprologus-calvus_su	1970-01-08 00:30:00	2.728572649404852	44.50052628663232	0.045205251786604624	0.710653149410005	0.026491061463565717	0.3071216459026225	Aaltolamprologus calvus	m	n
902	FISH20210305_c3_r0_Aaltolamprologus-calvus_su	1970-01-08 01:00:00	2.9973869171725664	74.50002769929644	0.04764278987313722	0.7390172289623843	0.02897066004126992	0.2984343103345245	Aaltolamprologus calvus	m	n
903	FISH20210305_c3_r0_Aaltolamprologus-calvus_su	1970-01-08 01:30:00	3.2621404550403144	104.49947371336768	0.05683895629051022	0.750207744723284	0.034543485659762244	0.29591858706408314	Aaltolamprologus calvus	m	n
904	FISH20210305_c3_r0_Aaltolamprologus-calvus_su	1970-01-08 02:00:00	3.6001561528468438	134.49977841790383	0.06664081542211389	0.6614225570573897	0.03658029410704102	0.3256888903753976	Aaltolamprologus calvus	m	n
905	FISH20210305_c3_r0_Aaltolamprologus-calvus_su	1970-01-08 02:30:00	3.024034186010416	164.50013849648218	0.056672760511883	0.6765276161985485	0.03592746528095871	0.3084840331848509	Aaltolamprologus calvus	m	n
906	FISH20210305_c3_r0_Aaltolamprologus-calvus_su	1970-01-08 03:00:00	3.3521282825710985	194.49958451055343	0.06658910863664062	0.6082765497756357	0.031428205280359646	0.30787684370174656	Aaltolamprologus calvus	m	n
907	FISH20210305_c3_r0_Aaltolamprologus-calvus_su	1970-01-08 03:30:00	4.869280736034959	224.4998892089519	0.11278528694881454	0.5416574340793264	0.06902865805214767	0.31213517344024766	Aaltolamprologus calvus	m	n
908	FISH20210305_c3_r0_Aaltolamprologus-calvus_su	1970-01-08 04:00:00	3.970207782565054	254.50019389507506	0.08525843443576533	0.607999556811257	0.049990636804176335	0.28407541316374174	Aaltolamprologus calvus	m	n
909	FISH20210305_c3_r0_Aaltolamprologus-calvus_su	1970-01-08 04:30:00	4.198075432938991	284.4996399091463	0.08764057392942219	0.6265026868317545	0.044827427320418854	0.29478615620521526	Aaltolamprologus calvus	m	n
910	FISH20210305_c3_r0_Aaltolamprologus-calvus_su	1970-01-08 05:00:00	2.9380461652565377	314.5	0.05040992687790827	0.7845668070019942	0.034602499603669554	0.2893390791382485	Aaltolamprologus calvus	m	n
911	FISH20210305_c3_r0_Aaltolamprologus-calvus_su	1970-01-08 05:30:00	3.2172570570785255	344.5003600908537	0.059553487341421525	0.6445072295163703	0.03614777131309483	0.29537014099464703	Aaltolamprologus calvus	m	n
912	FISH20210305_c3_r0_Aaltolamprologus-calvus_su	1970-01-08 06:00:00	5.380092117204055	374.4998061049249	0.12237549166251177	0.4752091296881059	0.0642792677169997	0.31266568621609925	Aaltolamprologus calvus	m	n
913	FISH20210305_c3_r0_Aaltolamprologus-calvus_su	1970-01-08 06:30:00	5.5454843474951225	404.5001107910481	0.1169953467759805	0.6126191003766895	0.08453065213944727	0.3016902951222845	Aaltolamprologus calvus	m	n
914	FISH20210305_c3_r0_Aaltolamprologus-calvus_su	1970-01-08 07:00:00	23.826083938895053	434.5004154894466	0.4837959115838458	0.10957841670821561	0.36861468126370467	0.5234256503847041	Aaltolamprologus calvus	m	d
915	FISH20210305_c3_r0_Aaltolamprologus-calvus_su	1970-01-08 07:30:00	31.26347986855942	464.4998615035178	0.6379147969641571	0.0	0.547958827098867	0.48750992732331627	Aaltolamprologus calvus	m	d
916	FISH20210305_c3_r0_Aaltolamprologus-calvus_su	1970-01-08 08:00:00	29.201405605227407	494.5002215820962	0.607855085309107	0.014125858630622646	0.4502137463955026	0.5559680315566357	Aaltolamprologus calvus	m	d
917	FISH20210305_c3_r0_Aaltolamprologus-calvus_su	1970-01-08 08:30:00	20.090794278298745	514.1750133666013	0.40866155765460704	0.0	0.6250086245968384	0.4735798616598803	Aaltolamprologus calvus	m	d
918	FISH20210305_c4_r0_Aaltolamprologus-calvus_su	1970-01-02 00:00:00	2.002458821226703	14.499584510553431	0.012686277768544679	0.9013351060883054	0.042384021528046045	0.8502587467674269	Aaltolamprologus calvus	m	n
919	FISH20210305_c4_r0_Aaltolamprologus-calvus_su	1970-01-02 00:30:00	2.8456021393118003	44.49994460447596	0.03611788167516065	0.7912696654110348	0.043603789964456977	0.8151141646666833	Aaltolamprologus calvus	m	n
920	FISH20210305_c4_r0_Aaltolamprologus-calvus_su	1970-01-02 01:00:00	4.993614759368215	74.50030469226081	0.06791867486565842	0.6046202426458368	0.06725510596688251	0.8425266414743958	Aaltolamprologus calvus	m	n
921	FISH20210305_c4_r0_Aaltolamprologus-calvus_su	1970-01-02 01:30:00	6.192066094253372	104.49980610492493	0.07179657636696028	0.5766993518364634	0.07017571219444214	0.8349210279026599	Aaltolamprologus calvus	m	n
922	FISH20210305_c4_r0_Aaltolamprologus-calvus_su	1970-01-02 02:00:00	3.6782650991802996	134.50016618657213	0.035785508530910705	0.76972080655883	0.04634753785866831	0.7290718204528378	Aaltolamprologus calvus	m	n
923	FISH20210305_c4_r0_Aaltolamprologus-calvus_su	1970-01-02 02:30:00	5.233568757659558	164.50052628663232	0.0603290676416819	0.6778017838346906	0.05797633493533848	0.7854621931627132	Aaltolamprologus calvus	m	n
924	FISH20210305_c4_r0_Aaltolamprologus-calvus_su	1970-01-02 03:00:00	5.0271422373714225	194.50002769929642	0.05262866323195391	0.7568555758683729	0.06207806951840327	0.8430142114540607	Aaltolamprologus calvus	m	n
925	FISH20210305_c4_r0_Aaltolamprologus-calvus_su	1970-01-02 03:30:00	2.2153594232046268	224.49952911196056	0.014569829926319871	0.8966816242867431	0.04922726551786048	0.8916904501243025	Aaltolamprologus calvus	m	n
926	FISH20210305_c4_r0_Aaltolamprologus-calvus_su	1970-01-02 04:00:00	2.358524759722231	254.4998892089519	0.02393086638599601	0.8256702858409041	0.05669420760117215	0.9064282816080005	Aaltolamprologus calvus	m	n
927	FISH20210305_c4_r0_Aaltolamprologus-calvus_su	1970-01-02 04:30:00	1.232796536685813	284.50024929366793	0.0016619577862722287	1.0	0.04575559506816178	0.886340796136962	Aaltolamprologus calvus	m	n
928	FISH20210305_c4_r0_Aaltolamprologus-calvus_su	1970-01-02 05:00:00	2.466377546587402	314.49975070633207	0.022214835743172123	0.8333056340368955	0.04649353468065313	0.8816765048538784	Aaltolamprologus calvus	m	n
929	FISH20210305_c4_r0_Aaltolamprologus-calvus_su	1970-01-02 05:30:00	10.831089930635466	344.5001107910481	0.16297363173055618	0.31791491247507203	0.08802656101552139	0.785281440441704	Aaltolamprologus calvus	m	n
930	FISH20210305_c4_r0_Aaltolamprologus-calvus_su	1970-01-02 06:00:00	26.32357570496317	374.50047088803944	0.3436928702010969	0.13378760179491442	0.20012699937696402	0.6473111986332709	Aaltolamprologus calvus	m	n
931	FISH20210305_c4_r0_Aaltolamprologus-calvus_su	1970-01-02 06:30:00	5.652283210007397	404.4999723007036	0.07401252008198991	0.53420863110077	0.05094534283760803	0.6612019020945871	Aaltolamprologus calvus	m	n
932	FISH20210305_c4_r0_Aaltolamprologus-calvus_su	1970-01-02 07:00:00	8.644152049075322	434.4994737133677	0.19982272450279762	0.39543515594703893	0.08234162263237546	0.8002183827082661	Aaltolamprologus calvus	m	d
933	FISH20210305_c4_r0_Aaltolamprologus-calvus_su	1970-01-02 07:30:00	4.074931797965316	464.49983381342787	0.08447817416352758	0.7346000443164192	0.07388123806718389	0.8994235020030994	Aaltolamprologus calvus	m	d
934	FISH20210305_c4_r0_Aaltolamprologus-calvus_su	1970-01-02 08:00:00	2.0145444698746107	494.5001938950751	0.021882444185917678	0.8690377264417484	0.05066360684300459	0.8080584788792361	Aaltolamprologus calvus	m	d
935	FISH20210305_c4_r0_Aaltolamprologus-calvus_su	1970-01-02 08:30:00	1.596512723866369	524.4996953077392	0.005318264916071132	0.9412774915517146	0.04889434274121991	0.9610250111653412	Aaltolamprologus calvus	m	d
936	FISH20210305_c4_r0_Aaltolamprologus-calvus_su	1970-01-02 09:00:00	1.6012927673352995	554.500055395524	0.02049634389541325	0.893751384888101	0.04526664218133701	0.7526060320216478	Aaltolamprologus calvus	m	d
937	FISH20210305_c4_r0_Aaltolamprologus-calvus_su	1970-01-02 09:30:00	1.2588995252165318	584.5004154894466	0.0049858733588166865	0.967702620353443	0.04658560810787563	0.957335864566119	Aaltolamprologus calvus	m	d
938	FISH20210305_c4_r0_Aaltolamprologus-calvus_su	1970-01-02 10:00:00	1.2292598556530976	614.4999169021107	0.006814026923716137	0.9470943438036674	0.04574172472308487	0.9580599344742722	Aaltolamprologus calvus	m	d
939	FISH20210305_c4_r0_Aaltolamprologus-calvus_su	1970-01-02 10:30:00	0.7929840224222545	644.4994183147749	0.0007201817073846324	1.0	0.04504425436910004	0.9556216215822829	Aaltolamprologus calvus	m	d
940	FISH20210305_c4_r0_Aaltolamprologus-calvus_su	1970-01-02 11:00:00	0.983704735598175	674.4997784179038	0.001163306004874806	1.0	0.04596284250370428	0.9542875200224358	Aaltolamprologus calvus	m	d
941	FISH20210305_c4_r0_Aaltolamprologus-calvus_su	1970-01-02 11:30:00	0.9284113685579162	704.5001384964822	0.0004985873358816686	1.0	0.044569104022372734	0.9496886021809632	Aaltolamprologus calvus	m	d
942	FISH20210305_c4_r0_Aaltolamprologus-calvus_su	1970-01-02 12:00:00	0.37313748456312096	734.4996399091463	0.00011079718575148191	1.0	0.04688352297132206	0.9542154915256589	Aaltolamprologus calvus	m	d
943	FISH20210305_c4_r0_Aaltolamprologus-calvus_su	1970-01-02 12:30:00	0.16854545046783603	764.5	0.0011079104808331486	1.0	0.04722948013197815	0.9548493251435901	Aaltolamprologus calvus	m	d
944	FISH20210305_c4_r0_Aaltolamprologus-calvus_su	1970-01-02 13:00:00	0.1605765841585507	794.5003600908537	0.0003877901501301867	1.0	0.048178030376677124	0.9603683619672547	Aaltolamprologus calvus	m	d
945	FISH20210305_c4_r0_Aaltolamprologus-calvus_su	1970-01-02 13:30:00	0.21947244475640257	824.4998615035178	0.00016619577862722287	1.0	0.04651379346342029	0.9546040185120479	Aaltolamprologus calvus	m	d
946	FISH20210305_c4_r0_Aaltolamprologus-calvus_su	1970-01-02 14:00:00	0.6236018371047093	854.5002215820962	0.0006647462884998893	1.0	0.04590559222668837	0.9525922983114792	Aaltolamprologus calvus	m	d
947	FISH20210305_c4_r0_Aaltolamprologus-calvus_su	1970-01-02 14:30:00	0.20387426782041074	884.5005816852251	5.5398592875740954e-05	1.0	0.045155924272400366	0.952708882057438	Aaltolamprologus calvus	m	d
948	FISH20210305_c4_r0_Aaltolamprologus-calvus_su	1970-01-02 15:00:00	0.3253852013545216	914.5000830978893	0.0004985873358816686	1.0	0.0448592382465818	0.9552835428523144	Aaltolamprologus calvus	m	d
949	FISH20210305_c4_r0_Aaltolamprologus-calvus_su	1970-01-02 15:30:00	0.21714967433065754	944.4995845105534	0.0007201817073846324	1.0	0.04571643661072915	0.9574483426133056	Aaltolamprologus calvus	m	d
950	FISH20210305_c4_r0_Aaltolamprologus-calvus_su	1970-01-02 16:00:00	0.44876666516119756	974.499944604476	0.001661865721249723	1.0	0.045304904280935546	0.9549432467574179	Aaltolamprologus calvus	m	d
951	FISH20210305_c4_r0_Aaltolamprologus-calvus_su	1970-01-02 16:30:00	0.39553263119654336	1004.5003046922608	0.002603733865159825	0.9765109966206859	0.045227432744371056	0.9548970000447456	Aaltolamprologus calvus	m	d
952	FISH20210305_c4_r0_Aaltolamprologus-calvus_su	1970-01-02 17:00:00	0.3843015753603168	1034.499806104925	0.0010525732646390782	1.0	0.045241071150772805	0.9548069438794257	Aaltolamprologus calvus	m	d
953	FISH20210305_c4_r0_Aaltolamprologus-calvus_su	1970-01-02 17:30:00	0.137980308354412	1064.5001661865722	0.0	1.0	0.04652596607798127	0.9576185332824576	Aaltolamprologus calvus	m	d
954	FISH20210305_c4_r0_Aaltolamprologus-calvus_su	1970-01-02 18:00:00	0.2734485467770782	1094.5005262866323	0.00027699296437870476	1.0	0.04642999174053337	0.9584293428036763	Aaltolamprologus calvus	m	d
955	FISH20210305_c4_r0_Aaltolamprologus-calvus_su	1970-01-02 18:30:00	0.5184515092372074	1124.5000276992964	0.001274167636142042	1.0	0.04518977053599872	0.9544472857443728	Aaltolamprologus calvus	m	d
956	FISH20210305_c4_r0_Aaltolamprologus-calvus_su	1970-01-02 19:00:00	25.979492716724696	1154.4995291119606	0.36718187358041104	0.1151182759957897	0.17027026924475178	0.7189612753442167	Aaltolamprologus calvus	m	n
957	FISH20210305_c4_r0_Aaltolamprologus-calvus_su	1970-01-02 19:30:00	24.265479033909504	1184.499889208952	0.29304232218036785	0.1798692665632617	0.16813584955486696	0.7839407232555742	Aaltolamprologus calvus	m	n
958	FISH20210305_c4_r0_Aaltolamprologus-calvus_su	1970-01-02 20:00:00	15.39460935052219	1214.500249293668	0.2017062766605728	0.30657581297435044	0.10807354808256224	0.767548595635248	Aaltolamprologus calvus	m	n
959	FISH20210305_c4_r0_Aaltolamprologus-calvus_su	1970-01-02 20:30:00	25.43653857111208	1244.499695307739	0.3196498808930253	0.10071464184809706	0.17080258901150516	0.7384104428738185	Aaltolamprologus calvus	m	n
960	FISH20210305_c4_r0_Aaltolamprologus-calvus_su	1970-01-02 21:00:00	26.81512066052339	1274.500055395524	0.3818413472191447	0.021715045424329713	0.18256209610592009	0.6589316292437045	Aaltolamprologus calvus	m	n
961	FISH20210305_c4_r0_Aaltolamprologus-calvus_su	1970-01-02 21:30:00	39.6758959525995	1304.5004154894466	0.5142097390726276	0.0	0.26828290164169477	0.7548174169434365	Aaltolamprologus calvus	m	n
962	FISH20210305_c4_r0_Aaltolamprologus-calvus_su	1970-01-02 22:00:00	38.63985141047751	1334.4999169021107	0.5537643343859066	0.0	0.252891085607516	0.7106463415153799	Aaltolamprologus calvus	m	n
963	FISH20210305_c4_r0_Aaltolamprologus-calvus_su	1970-01-02 22:30:00	47.14596193954887	1364.4994183147749	0.5827377984599191	0.0	0.2655646141108541	0.6113786111333673	Aaltolamprologus calvus	m	n
964	FISH20210305_c4_r0_Aaltolamprologus-calvus_su	1970-01-02 23:00:00	41.90777043489059	1394.4997784179038	0.5728451141147796	0.0	0.2470572076406428	0.6013906459097265	Aaltolamprologus calvus	m	n
965	FISH20210305_c4_r0_Aaltolamprologus-calvus_su	1970-01-02 23:30:00	41.8257557680215	1424.5001384964821	0.5980278100936236	0.0	0.24759642200978013	0.5648957098103008	Aaltolamprologus calvus	m	n
966	FISH20210305_c4_r0_Aaltolamprologus-calvus_su	1970-01-03 00:00:00	32.932115530413455	14.499639909146307	0.4692260816575259	0.0	0.18441273317686158	0.5797175877436174	Aaltolamprologus calvus	m	n
967	FISH20210305_c4_r0_Aaltolamprologus-calvus_su	1970-01-03 00:30:00	26.70985461623789	44.5	0.42045202747617993	0.0	0.1784178279491005	0.5896003893692165	Aaltolamprologus calvus	m	n
968	FISH20210305_c4_r0_Aaltolamprologus-calvus_su	1970-01-03 01:00:00	26.158540099529887	74.50036009085369	0.4105589718021162	0.0	0.1386650684552218	0.5274014120716665	Aaltolamprologus calvus	m	n
969	FISH20210305_c4_r0_Aaltolamprologus-calvus_su	1970-01-03 01:30:00	23.655165874652774	104.4998615035178	0.3877901501301867	0.00011079718575148191	0.15308126214690693	0.587780317659504	Aaltolamprologus calvus	m	n
970	FISH20210305_c4_r0_Aaltolamprologus-calvus_su	1970-01-03 02:00:00	23.134079438192316	134.50022158209617	0.3555838688233991	0.015510746731664082	0.11641987834231902	0.5533738472430545	Aaltolamprologus calvus	m	n
971	FISH20210305_c4_r0_Aaltolamprologus-calvus_su	1970-01-03 02:30:00	18.204649301924064	164.5005816852252	0.33233615866157	0.00753420863110077	0.12154671353539521	0.6125204145893592	Aaltolamprologus calvus	m	n
972	FISH20210305_c4_r0_Aaltolamprologus-calvus_su	1970-01-03 03:00:00	21.127935268848677	194.5000830978893	0.379591158384577	0.0	0.1452046446787431	0.5242377678503933	Aaltolamprologus calvus	m	n
973	FISH20210305_c4_r0_Aaltolamprologus-calvus_su	1970-01-03 03:30:00	23.53902095486722	224.49958451055343	0.410614370394992	0.003600908536923162	0.18593683953306603	0.5616530212552983	Aaltolamprologus calvus	m	n
974	FISH20210305_c4_r0_Aaltolamprologus-calvus_su	1970-01-03 04:00:00	14.187043339786968	254.49994460447596	0.2506093507644582	0.06852426323953024	0.10139004823204179	0.5671012322542095	Aaltolamprologus calvus	m	n
975	FISH20210305_c4_r0_Aaltolamprologus-calvus_su	1970-01-03 04:30:00	17.19223501079534	284.50030469226084	0.2897346407401252	0.031687995124923825	0.12225509458360831	0.4981050667054177	Aaltolamprologus calvus	m	n
976	FISH20210305_c4_r0_Aaltolamprologus-calvus_su	1970-01-03 05:00:00	17.307309700135274	314.4998061049249	0.28530275331006594	0.009196166417373	0.10495506263455437	0.5161541985013838	Aaltolamprologus calvus	m	n
977	FISH20210305_c4_r0_Aaltolamprologus-calvus_su	1970-01-03 05:30:00	13.942897231658119	344.50016618657213	0.25326833591845777	0.0	0.08784462845538459	0.5100557946212327	Aaltolamprologus calvus	m	n
978	FISH20210305_c4_r0_Aaltolamprologus-calvus_su	1970-01-03 06:00:00	15.13518885116775	374.5005262866323	0.264749875353166	0.03877901501301867	0.10126194959031093	0.5442371275964485	Aaltolamprologus calvus	m	n
979	FISH20210305_c4_r0_Aaltolamprologus-calvus_su	1970-01-03 06:30:00	6.920550962800599	404.5000276992964	0.14154340479751815	0.2885158716968589	0.04815830034081441	0.54038100096425	Aaltolamprologus calvus	m	n
980	FISH20210305_c4_r0_Aaltolamprologus-calvus_su	1970-01-03 07:00:00	2.0007306979261825	434.49952911196056	0.009694753753254667	0.8880948423910032	0.020244315383430304	0.2387740675964261	Aaltolamprologus calvus	m	d
981	FISH20210305_c4_r0_Aaltolamprologus-calvus_su	1970-01-03 07:30:00	2.08564537903539	464.4998892089519	0.0216042543762464	0.9090405495235985	0.038801794814981284	0.535128661041312	Aaltolamprologus calvus	m	d
982	FISH20210305_c4_r0_Aaltolamprologus-calvus_su	1970-01-03 08:00:00	4.843764248865415	494.50024929366793	0.10437094897789596	0.5926541465846767	0.08036616952121459	0.84385501242414	Aaltolamprologus calvus	m	d
983	FISH20210305_c4_r0_Aaltolamprologus-calvus_su	1970-01-03 08:30:00	9.828154547163889	524.4997507063321	0.2226469447676029	0.2526729821062545	0.20474230927133324	0.6869051342231277	Aaltolamprologus calvus	m	d
984	FISH20210305_c4_r0_Aaltolamprologus-calvus_su	1970-01-03 09:00:00	8.206049193495318	554.5001107910481	0.184023930866386	0.4074894748504321	0.2210850920779135	0.7874214952925641	Aaltolamprologus calvus	m	d
985	FISH20210305_c4_r0_Aaltolamprologus-calvus_su	1970-01-03 09:30:00	4.658868068561565	584.5004708880394	0.09367902055287795	0.6821228740789984	0.08959549920582496	0.8826589723945572	Aaltolamprologus calvus	m	d
986	FISH20210305_c4_r0_Aaltolamprologus-calvus_su	1970-01-03 10:00:00	6.94258034458601	614.4999723007036	0.13123926652263032	0.5527117611212675	0.25368157799476804	0.849502290934472	Aaltolamprologus calvus	m	d
987	FISH20210305_c4_r0_Aaltolamprologus-calvus_su	1970-01-03 10:30:00	3.4376440686951506	644.4994737133677	0.043764888371835356	0.7508725278377929	0.11186520232248176	0.7127766408766454	Aaltolamprologus calvus	m	d
988	FISH20210305_c4_r0_Aaltolamprologus-calvus_su	1970-01-03 11:00:00	4.371739612746746	674.4998338134279	0.07539330822069577	0.8325947263461112	0.11367924170358319	0.9027797120597281	Aaltolamprologus calvus	m	d
989	FISH20210305_c4_r0_Aaltolamprologus-calvus_su	1970-01-03 11:30:00	1.4601609659573782	704.5001938950751	0.0034901113511716804	1.0	0.04628062954050466	0.955656440585257	Aaltolamprologus calvus	m	d
990	FISH20210305_c4_r0_Aaltolamprologus-calvus_su	1970-01-03 12:00:00	3.951512020602325	734.4996953077392	0.04121655309955127	0.7652761619854855	0.31647402375157985	0.6952968777331806	Aaltolamprologus calvus	m	d
991	FISH20210305_c4_r0_Aaltolamprologus-calvus_su	1970-01-03 12:30:00	8.663501973983067	764.500055395524	0.15632616884555728	0.2174828273875471	0.39708820636880077	0.504386171863728	Aaltolamprologus calvus	m	d
992	FISH20210305_c4_r0_Aaltolamprologus-calvus_su	1970-01-03 13:00:00	6.2303812672160985	794.5004154894466	0.07949698077668828	0.42402082987092127	0.38014294354734596	0.5573892524443169	Aaltolamprologus calvus	m	d
993	FISH20210305_c4_r0_Aaltolamprologus-calvus_su	1970-01-03 13:30:00	4.674958475349434	824.4999169021107	0.04609162927261647	0.6251731206027367	0.30453069423546186	0.6252536200589903	Aaltolamprologus calvus	m	d
994	FISH20210305_c4_r0_Aaltolamprologus-calvus_su	1970-01-03 14:00:00	5.870854174120991	854.4994183147749	0.07151958340258158	0.5290565619633262	0.3368761112919807	0.5584251437686958	Aaltolamprologus calvus	m	d
995	FISH20210305_c4_r0_Aaltolamprologus-calvus_su	1970-01-03 14:30:00	4.76307678604309	884.4997784179038	0.03994017283403501	0.6677930423221804	0.36035941830148766	0.7915561527694253	Aaltolamprologus calvus	m	d
996	FISH20210305_c4_r0_Aaltolamprologus-calvus_su	1970-01-03 15:00:00	0.7670162804782714	914.5001384964822	0.00016619577862722287	1.0	0.03966577194144822	0.9434140791211397	Aaltolamprologus calvus	m	d
997	FISH20210305_c4_r0_Aaltolamprologus-calvus_su	1970-01-03 15:30:00	1.51153287457691	944.4996399091463	0.00016619577862722287	1.0	0.04504285043215051	0.945169216716988	Aaltolamprologus calvus	m	d
998	FISH20210305_c4_r0_Aaltolamprologus-calvus_su	1970-01-03 16:00:00	5.465603014634731	974.499944604476	0.05467538222911589	0.5396631952138268	0.32424479965032327	0.786687946308135	Aaltolamprologus calvus	m	d
999	FISH20210305_c4_r0_Aaltolamprologus-calvus_su	1970-01-03 16:30:00	1.2065945855875226	1004.5003046922608	0.01695196941997673	0.8791202703451332	0.08370006442930951	0.9095050473524253	Aaltolamprologus calvus	m	d
1000	FISH20210305_c4_r0_Aaltolamprologus-calvus_su	1970-01-03 17:00:00	2.679371924247618	1034.499806104925	0.0557309844329954	0.8666555869480915	0.08833843415623963	0.9268335101515291	Aaltolamprologus calvus	m	d
1001	FISH20210305_c4_r0_Aaltolamprologus-calvus_su	1970-01-03 17:30:00	0.9562599090542291	1064.5001661865722	0.002825171726124529	1.0	0.039165821969676495	0.941124191183982	Aaltolamprologus calvus	m	d
1002	FISH20210305_c4_r0_Aaltolamprologus-calvus_su	1970-01-03 18:00:00	0.6814497993861567	1094.5005262866323	0.0	1.0	0.03708666388914245	0.9415509476683463	Aaltolamprologus calvus	m	d
1003	FISH20210305_c4_r0_Aaltolamprologus-calvus_su	1970-01-03 18:30:00	1.2418241404347	1124.5000276992964	0.00027699296437870476	1.0	0.04193081550523992	0.9540312276213393	Aaltolamprologus calvus	m	d
1004	FISH20210305_c4_r0_Aaltolamprologus-calvus_su	1970-01-03 19:00:00	27.376513408380493	1154.4995291119606	0.5041271951692426	0.09932967702620353	0.19465240418509777	0.4992392307681798	Aaltolamprologus calvus	m	n
1005	FISH20210305_c4_r0_Aaltolamprologus-calvus_su	1970-01-03 19:30:00	23.671024755581755	1184.499889208952	0.41851318413472194	0.001274097052958121	0.16854403109434757	0.5374641072341086	Aaltolamprologus calvus	m	n
1006	FISH20210305_c4_r0_Aaltolamprologus-calvus_su	1970-01-03 20:00:00	21.979481561132072	1214.500249293668	0.3895075065093347	0.0030469226081657527	0.1501647159531946	0.5198731798366347	Aaltolamprologus calvus	m	n
1007	FISH20210305_c4_r0_Aaltolamprologus-calvus_su	1970-01-03 20:30:00	20.96370055998618	1244.499750706332	0.37166915960334607	0.0	0.1490997728657737	0.5258549806193286	Aaltolamprologus calvus	m	n
1008	FISH20210305_c4_r0_Aaltolamprologus-calvus_su	1970-01-03 21:00:00	20.66802909078845	1274.500110791048	0.37824063815643694	0.0	0.14172542639377161	0.5665468093217577	Aaltolamprologus calvus	m	n
1009	FISH20210305_c4_r0_Aaltolamprologus-calvus_su	1970-01-03 21:30:00	21.435564749897942	1304.5004708880394	0.4132181042601518	0.0	0.1426694381140825	0.4973231462284759	Aaltolamprologus calvus	m	n
1010	FISH20210305_c4_r0_Aaltolamprologus-calvus_su	1970-01-03 22:00:00	20.65869475851654	1334.4999723007036	0.41427067752479085	0.0	0.15119846887396518	0.4918448178358067	Aaltolamprologus calvus	m	n
1011	FISH20210305_c4_r0_Aaltolamprologus-calvus_su	1970-01-03 22:30:00	21.592833579252147	1364.4994737133677	0.3941609883108969	0.0	0.16676676357625944	0.615622008229155	Aaltolamprologus calvus	m	n
1012	FISH20210305_c4_r0_Aaltolamprologus-calvus_su	1970-01-03 23:00:00	28.8770368160497	1394.4998338134278	0.4713605140704631	0.0	0.21708659762208737	0.6550468232485782	Aaltolamprologus calvus	m	n
1013	FISH20210305_c4_r0_Aaltolamprologus-calvus_su	1970-01-03 23:30:00	30.749484863325534	1424.500193895075	0.5506066145919893	0.0	0.26765238217744025	0.5965546024849551	Aaltolamprologus calvus	m	n
1014	FISH20210305_c4_r0_Aaltolamprologus-calvus_su	1970-01-04 00:00:00	28.81223916918395	14.499695307739183	0.5099440474211955	0.0	0.23309686481910147	0.5452632488125349	Aaltolamprologus calvus	m	n
1015	FISH20210305_c4_r0_Aaltolamprologus-calvus_su	1970-01-04 00:30:00	28.191415090093216	44.50005539552404	0.4808885442056282	0.0	0.22988892059166566	0.5596708528915071	Aaltolamprologus calvus	m	n
1016	FISH20210305_c4_r0_Aaltolamprologus-calvus_su	1970-01-04 01:00:00	21.306192503988683	74.50041548944657	0.40601628718630545	0.0	0.15499645980225266	0.6352533778850388	Aaltolamprologus calvus	m	n
1017	FISH20210305_c4_r0_Aaltolamprologus-calvus_su	1970-01-04 01:30:00	17.801630006326185	104.49991690211068	0.3409783391501856	0.018336934241870256	0.1326944281916515	0.6432254224870254	Aaltolamprologus calvus	m	n
1018	FISH20210305_c4_r0_Aaltolamprologus-calvus_su	1970-01-04 02:00:00	16.660075885761774	134.4994183147748	0.3264085092238657	0.021882444185917678	0.13570382394478656	0.6849075628225979	Aaltolamprologus calvus	m	n
1019	FISH20210305_c4_r0_Aaltolamprologus-calvus_su	1970-01-04 02:30:00	15.447721845641713	164.49977841790383	0.2890538444493685	0.031021493463328165	0.1267297062671297	0.6630065780366474	Aaltolamprologus calvus	m	n
1020	FISH20210305_c4_r0_Aaltolamprologus-calvus_su	1970-01-04 03:00:00	25.182951574698915	194.50013849648218	0.4313334441305191	0.0	0.19915285685990905	0.6202947704040207	Aaltolamprologus calvus	m	n
1021	FISH20210305_c4_r0_Aaltolamprologus-calvus_su	1970-01-04 03:30:00	29.458658479586905	224.4996399091463	0.47426735360921835	0.0	0.23413623348762644	0.5745593863041678	Aaltolamprologus calvus	m	n
1022	FISH20210305_c4_r0_Aaltolamprologus-calvus_su	1970-01-04 04:00:00	21.402867313043277	254.5	0.39164635497451805	0.01733879902503878	0.16401514346682394	0.5646710004743407	Aaltolamprologus calvus	m	n
1023	FISH20210305_c4_r0_Aaltolamprologus-calvus_su	1970-01-04 04:30:00	21.616483037051506	284.5003600908537	0.3995900504127195	0.00520746773031965	0.15899320266854577	0.5504374046310062	Aaltolamprologus calvus	m	n
1024	FISH20210305_c4_r0_Aaltolamprologus-calvus_su	1970-01-04 05:00:00	16.038140725553433	314.4998615035178	0.3279042712315107	0.06686610160101933	0.1329176921097955	0.5261494350538928	Aaltolamprologus calvus	m	n
1025	FISH20210305_c4_r0_Aaltolamprologus-calvus_su	1970-01-04 05:30:00	12.055364681026527	344.5002215820962	0.27010857522712167	0.0036007090627077332	0.08989836059602627	0.5914848245365055	Aaltolamprologus calvus	m	n
1026	FISH20210305_c4_r0_Aaltolamprologus-calvus_su	1970-01-04 06:00:00	10.35222370299971	374.5005816852252	0.24292282976012408	0.06620131848651044	0.08089272176321834	0.6032594952200561	Aaltolamprologus calvus	m	n
1027	FISH20210305_c4_r0_Aaltolamprologus-calvus_su	1970-01-04 06:30:00	7.925689203540711	404.50008309788933	0.17633372112348347	0.19433826380809927	0.062219601539927255	0.6016292383171846	Aaltolamprologus calvus	m	n
1028	FISH20210305_c4_r0_Aaltolamprologus-calvus_su	1970-01-04 07:00:00	1.3139168785895035	434.4995845105534	0.005041271951692427	0.9334662899562352	0.02564013832953115	0.5981559648124664	Aaltolamprologus calvus	m	d
1029	FISH20210305_c4_r0_Aaltolamprologus-calvus_su	1970-01-04 07:30:00	5.378523408552865	464.49994460447596	0.1253046753822291	0.7655661422557057	0.08989525968842438	0.7402118055373539	Aaltolamprologus calvus	m	d
1030	FISH20210305_c4_r0_Aaltolamprologus-calvus_su	1970-01-04 08:00:00	7.821252086429221	494.50030469226084	0.17915904936014626	0.5408564622458589	0.09047598498594825	0.7994891301072079	Aaltolamprologus calvus	m	d
1031	FISH20210305_c4_r0_Aaltolamprologus-calvus_su	1970-01-04 08:30:00	7.99335365514281	524.8645488899386	0.16845772319319793	0.3823807274444969	0.18455090396720672	0.6051633187430101	Aaltolamprologus calvus	m	d
1032	FISH20210305_c4_r0_Aaltolamprologus-calvus_su	1970-01-04 09:00:00	3.2446198307812364	554.5001661865721	0.0562264569022823	0.8301019277642366	0.06562980916621376	0.3153937405759996	Aaltolamprologus calvus	m	d
1033	FISH20210305_c4_r0_Aaltolamprologus-calvus_su	1970-01-04 09:30:00	5.048359886564946	584.5005262866323	0.10420475319926874	0.6992410392776024	0.1979640336103772	0.708902346091072	Aaltolamprologus calvus	m	d
1034	FISH20210305_c4_r0_Aaltolamprologus-calvus_su	1970-01-04 10:00:00	3.1726279861581057	614.5000276992964	0.05739294221926763	0.8008420586117113	0.09480117576969513	0.8864210148720179	Aaltolamprologus calvus	m	d
1035	FISH20210305_c4_r0_Aaltolamprologus-calvus_su	1970-01-04 10:30:00	4.527185690180217	644.4995291119606	0.08608941332890145	0.6199102542795413	0.19497066669558205	0.6550565559349055	Aaltolamprologus calvus	m	d
1036	FISH20210305_c4_r0_Aaltolamprologus-calvus_su	1970-01-04 11:00:00	0.3137575807337676	674.4998892089519	0.0	1.0	0.04428958001711909	0.9572861015644223	Aaltolamprologus calvus	m	d
1037	FISH20210305_c4_r0_Aaltolamprologus-calvus_su	1970-01-04 11:30:00	9.880040153741845	704.5002492936679	0.22757741953354385	0.4372056949753476	0.4054693624579315	0.8916293171657371	Aaltolamprologus calvus	m	d
1038	FISH20210305_c4_r0_Aaltolamprologus-calvus_su	1970-01-04 12:00:00	9.884771181369098	734.4997507063321	0.20364522741122376	0.2706775247908703	0.2730643557678479	0.7506131180940362	Aaltolamprologus calvus	m	d
1039	FISH20210305_c4_r0_Aaltolamprologus-calvus_su	1970-01-04 12:30:00	10.740892403764374	764.5001107910481	0.21166629736317305	0.26888987369820516	0.5516573885487711	0.824081535975445	Aaltolamprologus calvus	m	d
1040	FISH20210305_c4_r0_Aaltolamprologus-calvus_su	1970-01-04 13:00:00	7.477573246644742	794.5004708880394	0.16841172234225252	0.39925765885546505	0.413022084307551	0.8837329047788999	Aaltolamprologus calvus	m	d
1041	FISH20210305_c4_r0_Aaltolamprologus-calvus_su	1970-01-04 13:30:00	8.321969106145934	824.4999169021107	0.14087862168300924	0.2260262589330231	0.6238426437119782	0.873485724156725	Aaltolamprologus calvus	m	d
1042	FISH20210305_c4_r0_Aaltolamprologus-calvus_su	1970-01-04 14:00:00	6.58459912364374	854.4994183147749	0.10852584344357653	0.3158273779845992	0.5948821565685414	0.8739535460451265	Aaltolamprologus calvus	m	d
1043	FISH20210305_c4_r0_Aaltolamprologus-calvus_su	1970-01-04 14:30:00	5.62507299202555	884.4997784179038	0.07345446487923776	0.5768889873698205	0.5637030314251724	0.9240607392693092	Aaltolamprologus calvus	m	d
1044	FISH20210305_c4_r0_Aaltolamprologus-calvus_su	1970-01-04 15:00:00	8.538179214369254	914.5001384964822	0.15007478810038224	0.14752645282809818	0.6476347456938835	0.8348607962243247	Aaltolamprologus calvus	m	d
1045	FISH20210305_c4_r0_Aaltolamprologus-calvus_su	1970-01-04 15:30:00	9.799649679837707	944.4996399091463	0.1920669215001939	0.06093845216331505	0.5943777258194916	0.8310082034610166	Aaltolamprologus calvus	m	d
1046	FISH20210305_c4_r0_Aaltolamprologus-calvus_su	1970-01-04 16:00:00	10.15782144472498	974.5	0.22003102149346332	0.030522933746953248	0.6128129847108306	0.7514759321517949	Aaltolamprologus calvus	m	d
1047	FISH20210305_c4_r0_Aaltolamprologus-calvus_su	1970-01-04 16:30:00	6.9392441735943615	1004.5003600908537	0.12270788321976622	0.34125533211456427	0.5139455712619444	0.8594806896407228	Aaltolamprologus calvus	m	d
1048	FISH20210305_c4_r0_Aaltolamprologus-calvus_su	1970-01-04 17:00:00	11.087417900789829	1034.4998615035179	0.23029195058445515	0.03805883330563404	0.6085599932611669	0.7284909246606882	Aaltolamprologus calvus	m	d
1049	FISH20210305_c4_r0_Aaltolamprologus-calvus_su	1970-01-04 17:30:00	8.800183051728228	1064.5002215820962	0.15117438510968315	0.10763350321294039	0.6528119678614703	0.8043963259776223	Aaltolamprologus calvus	m	d
1050	FISH20210305_c4_r0_Aaltolamprologus-calvus_su	1970-01-04 18:00:00	11.52192343793399	1094.5005816852251	0.24303362694587557	0.03955459531327904	0.6383900106471685	0.6374506648506679	Aaltolamprologus calvus	m	d
1051	FISH20210305_c4_r0_Aaltolamprologus-calvus_su	1970-01-04 18:30:00	10.707210875227771	1124.5000830978893	0.203811423189851	0.06404077336435654	0.589622553450136	0.7462630115236341	Aaltolamprologus calvus	m	d
1052	FISH20210305_c4_r0_Aaltolamprologus-calvus_su	1970-01-04 19:00:00	41.04669262131681	1154.4995845105534	0.6902664672317324	0.03650767270511329	0.30568385768479545	0.5787590777558208	Aaltolamprologus calvus	m	n
1053	FISH20210305_c4_r0_Aaltolamprologus-calvus_su	1970-01-04 19:30:00	39.81051406722761	1184.499944604476	0.6189895856414802	0.0	0.3011799246620851	0.5349160690255329	Aaltolamprologus calvus	m	n
1054	FISH20210305_c4_r0_Aaltolamprologus-calvus_su	1970-01-04 20:00:00	32.25497764471697	1214.500304692261	0.5613539416098831	0.0	0.2354695561965664	0.4728898722745464	Aaltolamprologus calvus	m	n
1055	FISH20210305_c4_r0_Aaltolamprologus-calvus_su	1970-01-04 20:30:00	23.852206829029534	1244.499806104925	0.4410835964766495	0.0	0.17232016895812657	0.5345702810142884	Aaltolamprologus calvus	m	n
1056	FISH20210305_c4_r0_Aaltolamprologus-calvus_su	1970-01-04 21:00:00	21.177524137330312	1274.5001661865722	0.38499889208951915	0.006204298692665633	0.16420234998436153	0.5775832502226959	Aaltolamprologus calvus	m	n
1057	FISH20210305_c4_r0_Aaltolamprologus-calvus_su	1970-01-04 21:30:00	19.097438820106962	1304.5005262866323	0.36064483962107363	0.006758628330840397	0.1562211481472231	0.5937777090405442	Aaltolamprologus calvus	m	n
1058	FISH20210305_c4_r0_Aaltolamprologus-calvus_su	1970-01-04 22:00:00	23.37360057445628	1334.5000276992964	0.45310509113068526	0.0	0.21829527146448488	0.49204707986533364	Aaltolamprologus calvus	m	n
1059	FISH20210305_c4_r0_Aaltolamprologus-calvus_su	1970-01-04 22:30:00	27.09380021484953	1364.4995291119606	0.5263974295052906	0.0	0.24165226682693655	0.52963476528823	Aaltolamprologus calvus	m	n
1060	FISH20210305_c4_r0_Aaltolamprologus-calvus_su	1970-01-04 23:00:00	30.991985294304435	1394.499889208952	0.5592178152005318	0.0	0.25797058118253247	0.5123142794902623	Aaltolamprologus calvus	m	n
1061	FISH20210305_c4_r0_Aaltolamprologus-calvus_su	1970-01-04 23:30:00	35.86913739178372	1424.500193895075	0.6372500138496482	0.0	0.345894395104267	0.3797024232882888	Aaltolamprologus calvus	m	n
1062	FISH20210305_c4_r0_Aaltolamprologus-calvus_su	1970-01-05 00:00:00	35.6083865123094	14.499695307739183	0.618913079607778	0.0	0.32170505485597384	0.3504600733610402	Aaltolamprologus calvus	m	n
1063	FISH20210305_c4_r0_Aaltolamprologus-calvus_su	1970-01-05 00:30:00	28.572159420448568	44.50005539552404	0.5633724795036561	0.0	0.2627311435153805	0.4215167024260408	Aaltolamprologus calvus	m	n
1064	FISH20210305_c4_r0_Aaltolamprologus-calvus_su	1970-01-05 01:00:00	25.13651316528796	74.50041548944657	0.4741011578305911	0.0	0.21694214186138192	0.5261953753504038	Aaltolamprologus calvus	m	n
1065	FISH20210305_c4_r0_Aaltolamprologus-calvus_su	1970-01-05 01:30:00	21.016457058494183	104.49991690211068	0.39698631654755967	0.0	0.17053963541654485	0.5186684943005145	Aaltolamprologus calvus	m	n
1066	FISH20210305_c4_r0_Aaltolamprologus-calvus_su	1970-01-05 02:00:00	17.81784339940846	134.4994183147748	0.34552102376599636	0.0	0.13017610681455272	0.5203393387279003	Aaltolamprologus calvus	m	n
1067	FISH20210305_c4_r0_Aaltolamprologus-calvus_su	1970-01-05 02:30:00	17.10530256653556	164.49977841790383	0.33010192776423664	0.0043208508752492795	0.14169218907934425	0.5232612353139355	Aaltolamprologus calvus	m	n
1068	FISH20210305_c4_r0_Aaltolamprologus-calvus_su	1970-01-05 03:00:00	17.156304091522166	194.50013849648218	0.3298986205750374	0.0	0.1273947559540248	0.5716834925601226	Aaltolamprologus calvus	m	n
1069	FISH20210305_c4_r0_Aaltolamprologus-calvus_su	1970-01-05 03:30:00	19.754797738332407	224.4996399091463	0.38579580078666004	0.0	0.16481969275789693	0.4799786575101998	Aaltolamprologus calvus	m	n
1070	FISH20210305_c4_r0_Aaltolamprologus-calvus_su	1970-01-05 04:00:00	21.401698465394034	254.5	0.43784622202526036	0.0	0.17810734741948844	0.46306511229389746	Aaltolamprologus calvus	m	n
1071	FISH20210305_c4_r0_Aaltolamprologus-calvus_su	1970-01-05 04:30:00	21.242601992933334	284.5003600908537	0.44507229516370284	0.005318264916071132	0.1950747615394208	0.42127205147225255	Aaltolamprologus calvus	m	n
1072	FISH20210305_c4_r0_Aaltolamprologus-calvus_su	1970-01-05 05:00:00	17.98677029956688	314.4998615035178	0.3942717854966484	0.0	0.15504286560984756	0.4745909104940392	Aaltolamprologus calvus	m	n
1073	FISH20210305_c4_r0_Aaltolamprologus-calvus_su	1970-01-05 05:30:00	24.002169021380684	344.5002215820962	0.49390649235541767	0.0	0.23392725429430075	0.40582864844481437	Aaltolamprologus calvus	m	n
1074	FISH20210305_c4_r0_Aaltolamprologus-calvus_su	1970-01-05 06:00:00	17.687641333884542	374.5005816852252	0.36402415378649383	0.0	0.15890862495381072	0.46306342993373695	Aaltolamprologus calvus	m	n
1075	FISH20210305_c4_r0_Aaltolamprologus-calvus_su	1970-01-05 06:30:00	11.140481286726438	404.50008309788933	0.2640296936457814	0.002215943715029638	0.07296431040513808	0.5551613559372182	Aaltolamprologus calvus	m	n
1076	FISH20210305_c4_r0_Aaltolamprologus-calvus_su	1970-01-05 07:00:00	12.625091315114785	434.4995845105534	0.2875740956179713	0.26923716137610104	0.34140631225227674	0.8039141860205287	Aaltolamprologus calvus	m	d
1077	FISH20210305_c4_r0_Aaltolamprologus-calvus_su	1970-01-05 07:30:00	19.877988412050996	464.49994460447596	0.4677598050077554	0.027697762020828718	0.540887777774412	0.6680157676655442	Aaltolamprologus calvus	m	d
1078	FISH20210305_c4_r0_Aaltolamprologus-calvus_su	1970-01-05 08:00:00	16.485245934650532	494.50030469226084	0.36446734252949975	0.013240263697302088	0.6466363568063964	0.5953517358520377	Aaltolamprologus calvus	m	d
1079	FISH20210305_c4_r0_Aaltolamprologus-calvus_su	1970-01-05 08:30:00	11.468474216665227	524.4998061049249	0.22508448285413551	0.07041161154506675	0.6251970254750138	0.7545847532470759	Aaltolamprologus calvus	m	d
1080	FISH20210305_c4_r0_Aaltolamprologus-calvus_su	1970-01-05 09:00:00	11.542302128720914	554.5001661865721	0.22690006647462885	0.05916241967649014	0.6523399676429545	0.5995473156763083	Aaltolamprologus calvus	m	d
1081	FISH20210305_c4_r0_Aaltolamprologus-calvus_su	1970-01-05 09:30:00	12.255724322828282	584.5005262866323	0.26696581906819566	0.11799900282532824	0.6421098364375616	0.7591796143987897	Aaltolamprologus calvus	m	d
1082	FISH20210305_c4_r0_Aaltolamprologus-calvus_su	1970-01-05 10:00:00	8.821963721250787	614.5000276992964	0.1901833693424187	0.28397318708104813	0.3737119257992251	0.8464746486997246	Aaltolamprologus calvus	m	d
1083	FISH20210305_c4_r0_Aaltolamprologus-calvus_su	1970-01-05 10:30:00	9.543019192888098	644.4995291119606	0.1779956789097557	0.16270566727605118	0.5737369689988036	0.8001713510698589	Aaltolamprologus calvus	m	d
1084	FISH20210305_c4_r0_Aaltolamprologus-calvus_su	1970-01-05 11:00:00	6.214214114319331	674.4998892089519	0.1072457345446488	0.34771770440948374	0.5827084009967708	0.9216003673357627	Aaltolamprologus calvus	m	d
1085	FISH20210305_c4_r0_Aaltolamprologus-calvus_su	1970-01-05 11:30:00	6.687912418274325	704.5002492936679	0.12608719738518642	0.30308570162317877	0.48408800635638033	0.9282146488639584	Aaltolamprologus calvus	m	d
1086	FISH20210305_c4_r0_Aaltolamprologus-calvus_su	1970-01-05 12:00:00	6.642388308677513	734.4997507063321	0.12021494654035787	0.3197606780787768	0.5273273290365496	0.9388814764255197	Aaltolamprologus calvus	m	d
1087	FISH20210305_c4_r0_Aaltolamprologus-calvus_su	1970-01-05 12:30:00	7.685167762740648	764.5001107910481	0.1184356304010636	0.3714269886993131	0.6408363661750545	0.8506714394813067	Aaltolamprologus calvus	m	d
1088	FISH20210305_c4_r0_Aaltolamprologus-calvus_su	1970-01-05 13:00:00	8.191751673646904	794.5004708880394	0.14021383856850037	0.19228851587169685	0.6972915400277324	0.7617958727113233	Aaltolamprologus calvus	m	d
1089	FISH20210305_c4_r0_Aaltolamprologus-calvus_su	1970-01-05 13:30:00	7.495943244283515	824.4999723007036	0.1390504681181098	0.2808154672871309	0.6091381876161055	0.9292544378378483	Aaltolamprologus calvus	m	d
1090	FISH20210305_c4_r0_Aaltolamprologus-calvus_su	1970-01-05 14:00:00	8.48679582062613	854.4994737133677	0.1390504681181098	0.16686056174173175	0.7033256610076567	0.705547748130363	Aaltolamprologus calvus	m	d
1091	FISH20210305_c4_r0_Aaltolamprologus-calvus_su	1970-01-05 14:30:00	8.639457176143857	884.4998338134279	0.12652337691114557	0.07888322623532018	0.7875512218886532	0.7448024863756485	Aaltolamprologus calvus	m	d
1092	FISH20210305_c4_r0_Aaltolamprologus-calvus_su	1970-01-05 15:00:00	8.274244018118335	914.5001384964822	0.11927317046147028	0.2379369564013074	0.7030536766831696	0.7540872572530907	Aaltolamprologus calvus	m	d
1093	FISH20210305_c4_r0_Aaltolamprologus-calvus_su	1970-01-05 15:30:00	8.321142014126902	944.4996399091463	0.11927317046147028	0.17688770705224088	0.6765355465450595	0.6823127675671546	Aaltolamprologus calvus	m	d
1094	FISH20210305_c4_r0_Aaltolamprologus-calvus_su	1970-01-05 16:00:00	9.159617949803735	974.5	0.15145136272989143	0.056669621094615555	0.5815420596207364	0.6922205976563799	Aaltolamprologus calvus	m	d
1095	FISH20210305_c4_r0_Aaltolamprologus-calvus_su	1970-01-05 16:30:00	8.395567208356438	1004.5003600908537	0.12320647055564789	0.15151515151515152	0.6790348958012735	0.5797751690202825	Aaltolamprologus calvus	m	d
1096	FISH20210305_c4_r0_Aaltolamprologus-calvus_su	1970-01-05 17:00:00	6.210365721000475	1034.4998615035179	0.08276549775635698	0.46368622236995183	0.539497071842844	0.7946906321187145	Aaltolamprologus calvus	m	d
1097	FISH20210305_c4_r0_Aaltolamprologus-calvus_su	1970-01-05 17:30:00	7.868180722507227	1064.5002215820962	0.10735652559273211	0.26905606027033013	0.6982597837601331	0.5923431953302344	Aaltolamprologus calvus	m	d
1098	FISH20210305_c4_r0_Aaltolamprologus-calvus_su	1970-01-05 18:00:00	8.295620774159023	1094.5005816852251	0.11661403800343471	0.17727549720237107	0.7123669769746671	0.6085125394663065	Aaltolamprologus calvus	m	d
1099	FISH20210305_c4_r0_Aaltolamprologus-calvus_su	1970-01-05 18:30:00	7.770812408051159	1124.5000830978893	0.09545177552490167	0.20780012187690433	0.6829881925108919	0.6882894754210631	Aaltolamprologus calvus	m	d
1100	FISH20210305_c4_r0_Aaltolamprologus-calvus_su	1970-01-05 19:00:00	32.87226634660178	1154.4995845105534	0.5764777574649604	0.09816630657581298	0.2765581613131144	0.43417826061513454	Aaltolamprologus calvus	m	n
1101	FISH20210305_c4_r0_Aaltolamprologus-calvus_su	1970-01-05 19:30:00	35.08541934571127	1184.499944604476	0.6263017948149789	0.0	0.2783114761313601	0.3589018320640515	Aaltolamprologus calvus	m	n
1102	FISH20210305_c4_r0_Aaltolamprologus-calvus_su	1970-01-05 20:00:00	27.091390004662017	1214.500304692261	0.5326020719073735	0.0	0.25153985321649214	0.407111838533777	Aaltolamprologus calvus	m	n
1103	FISH20210305_c4_r0_Aaltolamprologus-calvus_su	1970-01-05 20:30:00	26.86414297502255	1244.499806104925	0.5154285081158938	0.0	0.2581191570610775	0.4440045470500005	Aaltolamprologus calvus	m	n
1104	FISH20210305_c4_r0_Aaltolamprologus-calvus_su	1970-01-05 21:00:00	24.36772731197045	1274.5001661865722	0.44654331929980057	0.0	0.22952968441246416	0.4825305589979883	Aaltolamprologus calvus	m	n
1105	FISH20210305_c4_r0_Aaltolamprologus-calvus_su	1970-01-05 21:30:00	21.651329968863447	1304.5005262866323	0.44413051908481527	0.0	0.1904877959935489	0.5380738522487464	Aaltolamprologus calvus	m	n
1106	FISH20210305_c4_r0_Aaltolamprologus-calvus_su	1970-01-05 22:00:00	22.068985041032665	1334.5000276992964	0.45537643343859063	0.0	0.178934609170522	0.4444114096987904	Aaltolamprologus calvus	m	n
1107	FISH20210305_c4_r0_Aaltolamprologus-calvus_su	1970-01-05 22:30:00	26.738651043200278	1364.4995291119606	0.5108304249072073	0.0	0.22448318045598298	0.3556498717465415	Aaltolamprologus calvus	m	n
1108	FISH20210305_c4_r0_Aaltolamprologus-calvus_su	1970-01-05 23:00:00	26.9027713928918	1394.499889208952	0.5419344116995347	0.0	0.23590400183336804	0.4011691365656469	Aaltolamprologus calvus	m	n
1109	FISH20210305_c4_r0_Aaltolamprologus-calvus_su	1970-01-05 23:30:00	26.405389668239795	1424.500249293668	0.5493878455487231	0.0	0.24874821946646605	0.387842014854095	Aaltolamprologus calvus	m	n
1110	FISH20210305_c4_r0_Aaltolamprologus-calvus_su	1970-01-06 00:00:00	21.632709446797545	14.499750706332058	0.4440751204919395	0.0	0.19928884902214167	0.4279241960162257	Aaltolamprologus calvus	m	n
1111	FISH20210305_c4_r0_Aaltolamprologus-calvus_su	1970-01-06 00:30:00	15.156885790665404	44.50011079104809	0.30445380013294926	0.013128739197872812	0.1326326305437174	0.5140941075376064	Aaltolamprologus calvus	m	n
1112	FISH20210305_c4_r0_Aaltolamprologus-calvus_su	1970-01-06 01:00:00	15.519991028313612	74.50047088803944	0.31045371447565234	0.004044097279929089	0.13689599407461928	0.5099986145155039	Aaltolamprologus calvus	m	n
1113	FISH20210305_c4_r0_Aaltolamprologus-calvus_su	1970-01-06 01:30:00	10.250525837685576	104.49997230070356	0.2244196997396266	0.045925433493989254	0.08859396094626218	0.5565594168617247	Aaltolamprologus calvus	m	n
1114	FISH20210305_c4_r0_Aaltolamprologus-calvus_su	1970-01-06 02:00:00	10.461838624828513	134.49947371336768	0.21494654035787492	0.043321699628829424	0.09473440169140532	0.5886332792963284	Aaltolamprologus calvus	m	n
1115	FISH20210305_c4_r0_Aaltolamprologus-calvus_su	1970-01-06 02:30:00	14.405484747456201	164.49983381342787	0.2869488145357855	0.0	0.12352666877118572	0.5497808810818803	Aaltolamprologus calvus	m	n
1116	FISH20210305_c4_r0_Aaltolamprologus-calvus_su	1970-01-06 03:00:00	13.068537729692066	194.50019389507506	0.27544180377818406	0.00930696360312448	0.10634909613021114	0.5358668471434687	Aaltolamprologus calvus	m	n
1117	FISH20210305_c4_r0_Aaltolamprologus-calvus_su	1970-01-06 03:30:00	12.171844582347997	224.4996953077392	0.25472273004265694	0.011467508725278379	0.1082748802289966	0.5328039181876207	Aaltolamprologus calvus	m	n
1118	FISH20210305_c4_r0_Aaltolamprologus-calvus_su	1970-01-06 04:00:00	8.357985781467589	254.50005539552404	0.20535120762242412	0.04808331486815865	0.0676775843909005	0.6171958307644645	Aaltolamprologus calvus	m	n
1119	FISH20210305_c4_r0_Aaltolamprologus-calvus_su	1970-01-06 04:30:00	10.866405156898836	284.5004154894466	0.22901778294831313	0.09196166417372999	0.0959537019540531	0.5901515437342656	Aaltolamprologus calvus	m	n
1120	FISH20210305_c4_r0_Aaltolamprologus-calvus_su	1970-01-06 05:00:00	5.775607642191377	314.49991690211067	0.12453603678466567	0.21162262478533045	0.04718586531463929	0.6443510117206939	Aaltolamprologus calvus	m	n
1121	FISH20210305_c4_r0_Aaltolamprologus-calvus_su	1970-01-06 05:30:00	6.171904862599544	344.4994183147748	0.13888427233948258	0.15522685723782617	0.05241852802144321	0.6882303350845755	Aaltolamprologus calvus	m	n
1122	FISH20210305_c4_r0_Aaltolamprologus-calvus_su	1970-01-06 06:00:00	4.596768995378443	374.4997784179038	0.09444936849102592	0.3139818302681143	0.03750777813864911	0.6478864061254683	Aaltolamprologus calvus	m	n
1123	FISH20210305_c4_r0_Aaltolamprologus-calvus_su	1970-01-06 06:30:00	4.20734170377099	404.5001384964822	0.08647720347903164	0.4498365741510166	0.03549797643358907	0.6731551618963965	Aaltolamprologus calvus	m	n
1124	FISH20210305_c4_r0_Aaltolamprologus-calvus_su	1970-01-06 07:00:00	9.504628366495904	434.4996399091463	0.18480970583347184	0.46512658578472105	0.35258070171045797	0.7344449222096276	Aaltolamprologus calvus	m	d
1125	FISH20210305_c4_r0_Aaltolamprologus-calvus_su	1970-01-06 07:30:00	17.573792709716066	464.5	0.42466208730334587	0.009805007755373366	0.5380991063867152	0.6558535400546004	Aaltolamprologus calvus	m	d
1126	FISH20210305_c4_r0_Aaltolamprologus-calvus_su	1970-01-06 08:00:00	16.590043529295937	494.5003600908537	0.3538308126973575	0.12326186914852363	0.5751869702509568	0.6044454200694551	Aaltolamprologus calvus	m	d
1127	FISH20210305_c4_r0_Aaltolamprologus-calvus_su	1970-01-06 08:30:00	13.674761923682652	524.4998615035178	0.29400033239155726	0.06764168190127971	0.4800758960722535	0.6561802223281621	Aaltolamprologus calvus	m	d
1128	FISH20210305_c4_r0_Aaltolamprologus-calvus_su	1970-01-06 09:00:00	7.026593576635783	554.5002215820962	0.10126301794814979	0.3075005539552404	0.5976280850753544	0.7853888017480863	Aaltolamprologus calvus	m	d
1129	FISH20210305_c4_r0_Aaltolamprologus-calvus_su	1970-01-06 09:30:00	9.63676158000538	584.5005816852251	0.21577751925101102	0.3595368677635588	0.651285588852915	0.8127389324161145	Aaltolamprologus calvus	m	d
1130	FISH20210305_c4_r0_Aaltolamprologus-calvus_su	1970-01-06 10:00:00	15.858156345727615	614.5000276992964	0.39028308680959506	0.011633704503905601	0.7296528936658087	0.5282360807397608	Aaltolamprologus calvus	m	d
1131	FISH20210305_c4_r0_Aaltolamprologus-calvus_su	1970-01-06 10:30:00	12.463830316383243	644.4995291119606	0.261979945709379	0.0	0.6832660581928169	0.6218704082439822	Aaltolamprologus calvus	m	d
1132	FISH20210305_c4_r0_Aaltolamprologus-calvus_su	1970-01-06 11:00:00	12.748689511676757	674.4998892089519	0.2627963660536229	0.06907821847994682	0.4547769120224641	0.5787529330065097	Aaltolamprologus calvus	m	d
1133	FISH20210305_c4_r0_Aaltolamprologus-calvus_su	1970-01-06 11:30:00	11.494561685910686	704.5002492936679	0.23677358595091685	0.00116337045039056	0.5796752428241719	0.6202525718510828	Aaltolamprologus calvus	m	d
1134	FISH20210305_c4_r0_Aaltolamprologus-calvus_su	1970-01-06 12:00:00	10.889681634479276	734.4997507063321	0.20597196831200487	0.0	0.669410946003086	0.6202546505975408	Aaltolamprologus calvus	m	d
1135	FISH20210305_c4_r0_Aaltolamprologus-calvus_su	1970-01-06 12:30:00	11.342479873703985	764.5001107910481	0.22712164857079548	0.0042100598271659646	0.6637490172985886	0.5252262694097437	Aaltolamprologus calvus	m	d
1136	FISH20210305_c4_r0_Aaltolamprologus-calvus_su	1970-01-06 13:00:00	9.704155188647857	794.5004708880394	0.1720680294720514	0.09052130075896073	0.590274283745531	0.6603146411413321	Aaltolamprologus calvus	m	d
1137	FISH20210305_c4_r0_Aaltolamprologus-calvus_su	1970-01-06 13:30:00	8.194691793971796	824.4999723007036	0.11639244363193176	0.1375547061104648	0.599177824170937	0.7326714396763935	Aaltolamprologus calvus	m	d
1138	FISH20210305_c4_r0_Aaltolamprologus-calvus_su	1970-01-06 14:00:00	8.373347550033742	854.4994737133677	0.11522907318154119	0.18730264251288017	0.6217286561743568	0.62737550049719	Aaltolamprologus calvus	m	d
1139	FISH20210305_c4_r0_Aaltolamprologus-calvus_su	1970-01-06 14:30:00	8.577852869947531	884.4998338134279	0.11937735430977177	0.16181032572568135	0.6668431229112641	0.6434519060841201	Aaltolamprologus calvus	m	d
1140	FISH20210305_c4_r0_Aaltolamprologus-calvus_su	1970-01-06 15:00:00	8.347015435457267	914.5001938950751	0.12542241427067752	0.1443133344413052	0.6856009950497989	0.6748970474836669	Aaltolamprologus calvus	m	d
1141	FISH20210305_c4_r0_Aaltolamprologus-calvus_su	1970-01-06 15:30:00	9.791027230031954	944.4996953077392	0.18785662844163759	0.08880394437981275	0.4636529073257397	0.6579001771403508	Aaltolamprologus calvus	m	d
1142	FISH20210305_c4_r0_Aaltolamprologus-calvus_su	1970-01-06 16:00:00	7.347034236665632	974.500055395524	0.10458674939064924	0.3187458453356969	0.5848359305992796	0.7409680871894293	Aaltolamprologus calvus	m	d
1143	FISH20210305_c4_r0_Aaltolamprologus-calvus_su	1970-01-06 16:30:00	8.7689188919801	1004.5004154894466	0.1374439089247133	0.08531383302864107	0.6261954143625386	0.6212470961211248	Aaltolamprologus calvus	m	d
1144	FISH20210305_c4_r0_Aaltolamprologus-calvus_su	1970-01-06 17:00:00	7.97671304338773	1034.4999169021107	0.10891363359370672	0.18336934241870256	0.683710005820647	0.6372924202772192	Aaltolamprologus calvus	m	d
1145	FISH20210305_c4_r0_Aaltolamprologus-calvus_su	1970-01-06 17:30:00	8.748063340791393	1064.4994183147749	0.12542241427067752	0.18741343969863167	0.7686212504449313	0.6043440292113879	Aaltolamprologus calvus	m	d
1146	FISH20210305_c4_r0_Aaltolamprologus-calvus_su	1970-01-06 18:00:00	8.565227254662103	1094.4997784179038	0.13278307112785287	0.14319742964768448	0.7553570886541048	0.5866083555157903	Aaltolamprologus calvus	m	d
1147	FISH20210305_c4_r0_Aaltolamprologus-calvus_su	1970-01-06 18:30:00	7.7587159178062555	1124.5001384964821	0.09450999944601407	0.2551105201927871	0.7024728641755781	0.7570400646157707	Aaltolamprologus calvus	m	d
1148	FISH20210305_c4_r0_Aaltolamprologus-calvus_su	1970-01-06 19:00:00	34.7706096255753	1154.4996399091463	0.589164035233505	0.08703118940778905	0.31972007774014743	0.4908236336425575	Aaltolamprologus calvus	m	n
1149	FISH20210305_c4_r0_Aaltolamprologus-calvus_su	1970-01-06 19:30:00	37.629873448173335	1184.499944604476	0.5887990250387769	0.0	0.27532455706345665	0.38995611593607993	Aaltolamprologus calvus	m	n
1150	FISH20210305_c4_r0_Aaltolamprologus-calvus_su	1970-01-06 20:00:00	26.442078521421635	1214.500304692261	0.4633538308126974	0.01218769043266301	0.2277905902833876	0.6171404805417374	Aaltolamprologus calvus	m	n
1151	FISH20210305_c4_r0_Aaltolamprologus-calvus_su	1970-01-06 20:30:00	17.154470408515927	1244.499806104925	0.3151625948700903	0.010525732646390782	0.1723855468865553	0.5993106564961569	Aaltolamprologus calvus	m	n
1152	FISH20210305_c4_r0_Aaltolamprologus-calvus_su	1970-01-06 21:00:00	9.938085420537789	1274.5001661865722	0.20568358076667406	0.012685575005539552	0.09164013246360282	0.6665871763415003	Aaltolamprologus calvus	m	n
1153	FISH20210305_c4_r0_Aaltolamprologus-calvus_su	1970-01-06 21:30:00	10.805750228820324	1304.5005262866323	0.22502908426125975	0.029915240152900115	0.10719844003633626	0.686054822987955	Aaltolamprologus calvus	m	n
1154	FISH20210305_c4_r0_Aaltolamprologus-calvus_su	1970-01-06 22:00:00	15.286122913329784	1334.5000276992964	0.31926209074289513	0.0017727549720237105	0.14407071895990256	0.6295289259127276	Aaltolamprologus calvus	m	n
1155	FISH20210305_c4_r0_Aaltolamprologus-calvus_su	1970-01-06 22:30:00	12.99312151138621	1364.4995291119606	0.2698465458977342	0.0003877901501301867	0.13010226732021068	0.6035980190793603	Aaltolamprologus calvus	m	n
1156	FISH20210305_c4_r0_Aaltolamprologus-calvus_su	1970-01-06 23:00:00	15.390779712719898	1394.499889208952	0.3191336140039885	0.0009971194327498339	0.14810429687143345	0.5875084548327902	Aaltolamprologus calvus	m	n
1157	FISH20210305_c4_r0_Aaltolamprologus-calvus_su	1970-01-06 23:30:00	12.337339860867953	1424.500249293668	0.25843443576533154	0.007811201595479475	0.11357584257085714	0.6032835567102198	Aaltolamprologus calvus	m	n
1158	FISH20210305_c4_r0_Aaltolamprologus-calvus_su	1970-01-07 00:00:00	19.563164085555844	14.499750706332058	0.39211124037449446	0.02149465403578749	0.18258807048217154	0.5350394540879011	Aaltolamprologus calvus	m	n
1159	FISH20210305_c4_r0_Aaltolamprologus-calvus_su	1970-01-07 00:30:00	14.749153972957167	44.50011079104809	0.30162862840682475	0.06747174828273876	0.13303861143908305	0.6339914834318938	Aaltolamprologus calvus	m	n
1160	FISH20210305_c4_r0_Aaltolamprologus-calvus_su	1970-01-07 01:00:00	12.551979212848988	74.50047088803944	0.23184311118497591	0.0723505622957177	0.12063240908749169	0.6355415960802053	Aaltolamprologus calvus	m	n
1161	FISH20210305_c4_r0_Aaltolamprologus-calvus_su	1970-01-07 01:30:00	9.205862202036585	104.49997230070356	0.18370173397595702	0.07916458921943383	0.08250671802799044	0.677392894408116	Aaltolamprologus calvus	m	n
1162	FISH20210305_c4_r0_Aaltolamprologus-calvus_su	1970-01-07 02:00:00	13.05288040772824	134.49947371336768	0.24569275940391114	0.040440972799290896	0.11370295578054157	0.6122581807247544	Aaltolamprologus calvus	m	n
1163	FISH20210305_c4_r0_Aaltolamprologus-calvus_su	1970-01-07 02:30:00	18.60439486766748	164.49983381342787	0.3808442277863949	0.0	0.16439661373990472	0.5153987604705693	Aaltolamprologus calvus	m	n
1164	FISH20210305_c4_r0_Aaltolamprologus-calvus_su	1970-01-07 03:00:00	14.17982710515844	194.50019389507506	0.3102875186970251	0.023932192122320093	0.13075403555981385	0.5828063451241298	Aaltolamprologus calvus	m	n
1165	FISH20210305_c4_r0_Aaltolamprologus-calvus_su	1970-01-07 03:30:00	12.225579934046216	224.4996953077392	0.272671874134397	0.018946318763503407	0.11189392611345386	0.6296900287625603	Aaltolamprologus calvus	m	n
1166	FISH20210305_c4_r0_Aaltolamprologus-calvus_su	1970-01-07 04:00:00	10.655970871673869	254.50005539552404	0.2229115887436295	0.0711832483935298	0.09893872040892189	0.6331547304035616	Aaltolamprologus calvus	m	n
1167	FISH20210305_c4_r0_Aaltolamprologus-calvus_su	1970-01-07 04:30:00	9.333008944865657	284.5004154894466	0.1849205030192233	0.2579358484294499	0.09811762411370983	0.6457430962491659	Aaltolamprologus calvus	m	n
1168	FISH20210305_c4_r0_Aaltolamprologus-calvus_su	1970-01-07 05:00:00	10.394849312775237	314.49991690211067	0.23666278876516536	0.06675530441526785	0.10200000303552934	0.6287879567409292	Aaltolamprologus calvus	m	n
1169	FISH20210305_c4_r0_Aaltolamprologus-calvus_su	1970-01-07 05:30:00	14.46189530813969	344.4994183147748	0.35122707883219767	0.03262977120381142	0.1276990308281799	0.5965949821347081	Aaltolamprologus calvus	m	n
1170	FISH20210305_c4_r0_Aaltolamprologus-calvus_su	1970-01-07 06:00:00	21.59407794480195	374.4997784179038	0.5480833148681586	0.011411477952581432	0.22503748683408142	0.5080341697884337	Aaltolamprologus calvus	m	n
1171	FISH20210305_c4_r0_Aaltolamprologus-calvus_su	1970-01-07 06:30:00	11.268406545271304	404.5001384964822	0.27859952357210127	0.16896570827100993	0.11071120409979361	0.6326851905841442	Aaltolamprologus calvus	m	n
1172	FISH20210305_c4_r0_Aaltolamprologus-calvus_su	1970-01-07 07:00:00	10.827370008439392	434.4996399091463	0.22879618857681014	0.23162151681347293	0.43214613389915735	0.6764848459903642	Aaltolamprologus calvus	m	d
1173	FISH20210305_c4_r0_Aaltolamprologus-calvus_su	1970-01-07 07:30:00	17.43759580081124	464.5	0.36887879459339684	0.008697097274540218	0.6108432185254827	0.5843802186636897	Aaltolamprologus calvus	m	d
1174	FISH20210305_c4_r0_Aaltolamprologus-calvus_su	1970-01-07 08:00:00	14.564984852764322	494.5003600908537	0.3059664284527173	0.008365187524236884	0.5522167784883459	0.6818119975475013	Aaltolamprologus calvus	m	d
1175	FISH20210305_c4_r0_Aaltolamprologus-calvus_su	1970-01-07 08:30:00	12.201823236003914	524.4998615035178	0.23721677469392277	0.008863774860118552	0.5727062136731448	0.6117781462009608	Aaltolamprologus calvus	m	d
1176	FISH20210305_c4_r0_Aaltolamprologus-calvus_su	1970-01-07 09:00:00	10.068000348996488	554.5002215820962	0.18407932639042765	0.14280966097939288	0.6122554629092702	0.6756187253916182	Aaltolamprologus calvus	m	d
1177	FISH20210305_c4_r0_Aaltolamprologus-calvus_su	1970-01-07 09:30:00	12.080956384268635	584.5005816852251	0.23178771259210015	0.11567226192454712	0.7025270864969506	0.5908144040083299	Aaltolamprologus calvus	m	d
1178	FISH20210305_c4_r0_Aaltolamprologus-calvus_su	1970-01-07 10:00:00	8.567073430862955	614.5000830978893	0.13556035676693812	0.20403301756135395	0.6079750068869029	0.7587660477926407	Aaltolamprologus calvus	m	d
1179	FISH20210305_c4_r0_Aaltolamprologus-calvus_su	1970-01-07 10:30:00	9.004597342564596	644.4995845105534	0.14209739072627556	0.1509611655863941	0.5209701128386163	0.7787331869688257	Aaltolamprologus calvus	m	d
1180	FISH20210305_c4_r0_Aaltolamprologus-calvus_su	1970-01-07 11:00:00	8.48091068667244	674.499944604476	0.12752049634389542	0.18629514735209396	0.7069020546427469	0.7556488364445806	Aaltolamprologus calvus	m	d
1181	FISH20210305_c4_r0_Aaltolamprologus-calvus_su	1970-01-07 11:30:00	6.918273424572667	704.5003046922608	0.10088083762672428	0.24990305246246744	0.6634245588792335	0.7982709090971216	Aaltolamprologus calvus	m	d
1182	FISH20210305_c4_r0_Aaltolamprologus-calvus_su	1970-01-07 12:00:00	8.17639123069136	734.4998061049249	0.12110132402636974	0.11329012243089026	0.6534494351240622	0.7646908909226783	Aaltolamprologus calvus	m	d
1183	FISH20210305_c4_r0_Aaltolamprologus-calvus_su	1970-01-07 12:30:00	5.626608559071356	764.5001661865721	0.06691779304232218	0.46571017061821407	0.7680775324860555	0.7221864582160936	Aaltolamprologus calvus	m	d
1184	FISH20210305_c4_r0_Aaltolamprologus-calvus_su	1970-01-07 13:00:00	7.10633073068564	794.5005262866323	0.10647609550717411	0.2075231289125256	0.6749322885006989	0.7670912194478281	Aaltolamprologus calvus	m	d
1185	FISH20210305_c4_r0_Aaltolamprologus-calvus_su	1970-01-07 13:30:00	6.314399738417674	824.5000276992964	0.07351393274610825	0.4475652318431112	0.6825674288147203	0.724995356600133	Aaltolamprologus calvus	m	d
1186	FISH20210305_c4_r0_Aaltolamprologus-calvus_su	1970-01-07 14:00:00	6.924604628414439	854.4995291119606	0.07838900891917346	0.32624231344523846	0.8354659894378381	0.6153418971450856	Aaltolamprologus calvus	m	d
1187	FISH20210305_c4_r0_Aaltolamprologus-calvus_su	1970-01-07 14:30:00	6.928678337339665	884.4998338134279	0.08137602481719478	0.2650675825393308	0.7807706959195583	0.739651274263382	Aaltolamprologus calvus	m	d
1188	FISH20210305_c4_r0_Aaltolamprologus-calvus_su	1970-01-07 15:00:00	7.71542035967278	914.5001938950751	0.09262644728823888	0.2660240429893081	0.8015928233779219	0.7091617527698928	Aaltolamprologus calvus	m	d
1189	FISH20210305_c4_r0_Aaltolamprologus-calvus_su	1970-01-07 15:30:00	7.11152864381932	944.4996953077392	0.07877679906930364	0.4310564511661404	0.8477935423454066	0.5609162095763274	Aaltolamprologus calvus	m	d
1190	FISH20210305_c4_r0_Aaltolamprologus-calvus_su	1970-01-07 16:00:00	7.3192339562717965	974.500055395524	0.092011965433193	0.24058276091291825	0.7992880157475077	0.6398034404673923	Aaltolamprologus calvus	m	d
1191	FISH20210305_c4_r0_Aaltolamprologus-calvus_su	1970-01-07 16:30:00	7.694800985768741	1004.5004154894466	0.0894133289014459	0.2795966982438646	0.8127866782320738	0.615886632652146	Aaltolamprologus calvus	m	d
1192	FISH20210305_c4_r0_Aaltolamprologus-calvus_su	1970-01-07 17:00:00	6.168460062963239	1034.4999169021107	0.06426236773585951	0.44551548390670875	0.8552854431470297	0.46575166484204367	Aaltolamprologus calvus	m	d
1193	FISH20210305_c4_r0_Aaltolamprologus-calvus_su	1970-01-07 17:30:00	7.431961652743971	1064.4994183147749	0.0712979890310786	0.4507229516370284	0.8992398630061567	0.5490250003559872	Aaltolamprologus calvus	m	d
1194	FISH20210305_c4_r0_Aaltolamprologus-calvus_su	1970-01-07 18:00:00	5.974180428228116	1094.4997784179038	0.054896964325282516	0.5750055395524042	0.8304267504226768	0.6626321645744775	Aaltolamprologus calvus	m	d
1195	FISH20210305_c4_r0_Aaltolamprologus-calvus_su	1970-01-07 18:30:00	5.746098131129909	1124.5001384964821	0.04764278987313722	0.666168079330785	0.8258952374664331	0.5943974353257593	Aaltolamprologus calvus	m	d
1196	FISH20210305_c4_r0_Aaltolamprologus-calvus_su	1970-01-07 19:00:00	35.255590444762625	1154.4996399091463	0.5991357819511385	0.13799789485347072	0.3918229020818361	0.472431924431735	Aaltolamprologus calvus	m	n
1197	FISH20210305_c4_r0_Aaltolamprologus-calvus_su	1970-01-07 19:30:00	33.2523243947508	1184.5	0.5491912253489918	0.014956791491247507	0.2830888468321301	0.4971329958190315	Aaltolamprologus calvus	m	n
1198	FISH20210305_c4_r0_Aaltolamprologus-calvus_su	1970-01-07 20:00:00	25.79576520512665	1214.5003600908537	0.4654589773419755	0.0	0.24215385175789822	0.45445762750797236	Aaltolamprologus calvus	m	n
1199	FISH20210305_c4_r0_Aaltolamprologus-calvus_su	1970-01-07 20:30:00	14.336438485186285	1244.4998615035179	0.27195169242701234	0.10991080826547006	0.15669613416476286	0.5716682137736975	Aaltolamprologus calvus	m	n
1200	FISH20210305_c4_r0_Aaltolamprologus-calvus_su	1970-01-07 21:00:00	11.67550804773224	1274.5001661865722	0.22822955905162862	0.11228672723243961	0.12073503789660203	0.6399000448568388	Aaltolamprologus calvus	m	n
1201	FISH20210305_c4_r0_Aaltolamprologus-calvus_su	1970-01-07 21:30:00	7.389717974166538	1304.5005262866323	0.16929809982826435	0.07146418480970583	0.071801129675965	0.7109974417906729	Aaltolamprologus calvus	m	n
1202	FISH20210305_c4_r0_Aaltolamprologus-calvus_su	1970-01-07 22:00:00	11.460082156326628	1334.5000276992964	0.2268572378261592	0.07650545676139826	0.12502164718986566	0.650351833033393	Aaltolamprologus calvus	m	n
1203	FISH20210305_c4_r0_Aaltolamprologus-calvus_su	1970-01-07 22:30:00	11.04670771322113	1364.4995291119606	0.24026369730208852	0.11556146473879564	0.11582362150466068	0.6908332894198013	Aaltolamprologus calvus	m	n
1204	FISH20210305_c4_r0_Aaltolamprologus-calvus_su	1970-01-07 23:00:00	10.163842064337356	1394.499889208952	0.21692887214713052	0.07572568136494572	0.10153578399084731	0.685212544207288	Aaltolamprologus calvus	m	n
1205	FISH20210305_c4_r0_Aaltolamprologus-calvus_su	1970-01-07 23:30:00	10.514562383792454	1424.500249293668	0.21505733754362638	0.03423633039720791	0.09661848506855741	0.6966891701363588	Aaltolamprologus calvus	m	n
1206	FISH20210305_c4_r0_Aaltolamprologus-calvus_su	1970-01-08 00:00:00	8.157439002971849	14.499750706332058	0.16924270123538862	0.06675530441526785	0.07659583994510903	0.7122255132242729	Aaltolamprologus calvus	m	n
1207	FISH20210305_c4_r0_Aaltolamprologus-calvus_su	1970-01-08 00:30:00	6.967016981185754	44.50011079104809	0.14884777309993352	0.10641480168402392	0.06376753306278304	0.6938812161988445	Aaltolamprologus calvus	m	n
1208	FISH20210305_c4_r0_Aaltolamprologus-calvus_su	1970-01-08 01:00:00	7.263456495172326	74.50047088803944	0.16364744335493878	0.0888593429726885	0.06356969560370758	0.6725682798050568	Aaltolamprologus calvus	m	n
1209	FISH20210305_c4_r0_Aaltolamprologus-calvus_su	1970-01-08 01:30:00	7.936251559707931	104.49997230070356	0.17622292393773198	0.08592321755027423	0.07279359926174898	0.6517828940578101	Aaltolamprologus calvus	m	n
1210	FISH20210305_c4_r0_Aaltolamprologus-calvus_su	1970-01-08 02:00:00	9.450822697494626	134.49947371336768	0.22098498698133068	0.06188022824220265	0.09474043482583153	0.6381275566632345	Aaltolamprologus calvus	m	n
1211	FISH20210305_c4_r0_Aaltolamprologus-calvus_su	1970-01-08 02:30:00	15.185243727324595	164.49983381342787	0.39059384001772657	0.02786394859295369	0.23995349052506185	0.6268781992733848	Aaltolamprologus calvus	m	n
1212	FISH20210305_c4_r0_Aaltolamprologus-calvus_su	1970-01-08 03:00:00	11.881525727046979	194.50019389507506	0.2839177884881724	0.11157276605174228	0.14765610830196074	0.6175845527519856	Aaltolamprologus calvus	m	n
1213	FISH20210305_c4_r0_Aaltolamprologus-calvus_su	1970-01-08 03:30:00	12.99483441504185	224.4996953077392	0.27710376156445626	0.11201595479474821	0.14268890351004188	0.6258307320419947	Aaltolamprologus calvus	m	n
1214	FISH20210305_c4_r0_Aaltolamprologus-calvus_su	1970-01-08 04:00:00	7.776807589039692	254.50005539552404	0.16291823620651452	0.16530024374030577	0.090800662621539	0.6900284211256996	Aaltolamprologus calvus	m	n
1215	FISH20210305_c4_r0_Aaltolamprologus-calvus_su	1970-01-08 04:30:00	10.241016392766154	284.5004154894466	0.2413162705667276	0.12364965929865382	0.11457248602323376	0.5966908123460203	Aaltolamprologus calvus	m	n
1216	FISH20210305_c4_r0_Aaltolamprologus-calvus_su	1970-01-08 05:00:00	5.985130225925564	314.49991690211067	0.13207024541576645	0.26441748379591157	0.07211394200450895	0.662004246255384	Aaltolamprologus calvus	m	n
1217	FISH20210305_c4_r0_Aaltolamprologus-calvus_su	1970-01-08 05:30:00	6.984466177580435	344.4994183147748	0.15195834025815744	0.33831920669215004	0.06955596889482941	0.6710700752703588	Aaltolamprologus calvus	m	n
1218	FISH20210305_c4_r0_Aaltolamprologus-calvus_su	1970-01-08 06:00:00	9.305295369995596	374.4997784179038	0.1963771327276756	0.14441613117660093	0.0781487802360882	0.6291551839609437	Aaltolamprologus calvus	m	n
1219	FISH20210305_c4_r0_Aaltolamprologus-calvus_su	1970-01-08 06:30:00	5.034030711269011	404.5001384964822	0.11755581408232231	0.34020275884992524	0.0451236716669594	0.620760773389316	Aaltolamprologus calvus	m	n
1220	FISH20210305_c4_r0_Aaltolamprologus-calvus_su	1970-01-08 07:00:00	13.196637524537321	434.4996399091463	0.27184089524126087	0.2897346407401252	0.36611913125899886	0.714334557403174	Aaltolamprologus calvus	m	d
1221	FISH20210305_c4_r0_Aaltolamprologus-calvus_su	1970-01-08 07:30:00	16.9249566373355	464.5	0.37126080212718815	0.010746731664081542	0.600776485890098	0.5023429292654257	Aaltolamprologus calvus	m	d
1222	FISH20210305_c4_r0_Aaltolamprologus-calvus_su	1970-01-08 08:00:00	14.28065797941712	494.5003600908537	0.3159935737632264	0.0030469226081657527	0.49631052960296385	0.6310572203023327	Aaltolamprologus calvus	m	d
1223	FISH20210305_c4_r0_Aaltolamprologus-calvus_su	1970-01-08 08:30:00	22.36918659823439	511.05705059203444	0.5247578040904198	0.0	0.4777474674491641	0.4211229973523547	Aaltolamprologus calvus	m	d
1224	FISH20210305_c5_r0_Aaltolamprologus-calvus_su	1970-01-02 00:00:00	2.732273394474832	14.500360090853693	0.04764278987313722	0.7154728269901944	0.0485931947904392	0.8641901936592127	Aaltolamprologus calvus	f	n
1225	FISH20210305_c5_r0_Aaltolamprologus-calvus_su	1970-01-02 00:30:00	2.0876650081593304	44.50002769929644	0.029028862666888262	0.7965209683674035	0.039381293432426495	0.785330972293224	Aaltolamprologus calvus	f	n
1226	FISH20210305_c5_r0_Aaltolamprologus-calvus_su	1970-01-02 01:00:00	1.698143017072673	74.4998615035178	0.026037338651598248	0.8543570993296771	0.04096218364429119	0.91138802785496	Aaltolamprologus calvus	f	n
1227	FISH20210305_c5_r0_Aaltolamprologus-calvus_su	1970-01-02 01:30:00	2.2190494094440187	104.49958451055343	0.036396875519361806	0.7672151127361365	0.042467589647835126	0.8050855076761445	Aaltolamprologus calvus	f	n
1228	FISH20210305_c5_r0_Aaltolamprologus-calvus_su	1970-01-02 02:00:00	1.9221459123891624	134.49936291618192	0.027699296437870478	0.7979613317821728	0.044189296701804964	0.7902117650189482	Aaltolamprologus calvus	f	n
1229	FISH20210305_c5_r0_Aaltolamprologus-calvus_su	1970-01-02 02:30:00	1.5826247688812258	164.49994460447596	0.014846000443164193	0.9093175271438068	0.040409947179939926	0.8259268928745032	Aaltolamprologus calvus	f	n
1230	FISH20210305_c5_r0_Aaltolamprologus-calvus_su	1970-01-02 03:00:00	1.7422694985598999	194.50052628663232	0.01861392720624896	0.8452717300980556	0.039623335975646816	0.780139303035833	Aaltolamprologus calvus	f	n
1231	FISH20210305_c5_r0_Aaltolamprologus-calvus_su	1970-01-02 03:30:00	2.178890117938646	224.5003046922608	0.02725610769486455	0.7885989695861725	0.04158976848899489	0.790190353930458	Aaltolamprologus calvus	f	n
1232	FISH20210305_c5_r0_Aaltolamprologus-calvus_su	1970-01-02 04:00:00	2.1613883158567555	254.50002769929642	0.033626945875574764	0.8228906985762562	0.04936210405596554	0.7355565318735299	Aaltolamprologus calvus	f	n
1233	FISH20210305_c5_r0_Aaltolamprologus-calvus_su	1970-01-02 04:30:00	1.3487311327397355	284.4998061049249	0.012076893246911528	0.8711982715639023	0.03991874679682409	0.828953050783819	Aaltolamprologus calvus	f	n
1234	FISH20210305_c5_r0_Aaltolamprologus-calvus_su	1970-01-02 05:00:00	1.6114822863159353	314.49952911196056	0.01966650047088804	0.8915295551492992	0.04377960815502794	0.8395258670374112	Aaltolamprologus calvus	f	n
1235	FISH20210305_c5_r0_Aaltolamprologus-calvus_su	1970-01-02 05:30:00	1.8659053836160182	344.49936291618195	0.017672151127361365	0.8381253116170849	0.041038683010132665	0.8176026794211101	Aaltolamprologus calvus	f	n
1236	FISH20210305_c5_r0_Aaltolamprologus-calvus_su	1970-01-02 06:00:00	1.9834810877446791	374.4998892089519	0.023210724573454466	0.856414801684024	0.04384164188853715	0.670643781213222	Aaltolamprologus calvus	f	n
1237	FISH20210305_c5_r0_Aaltolamprologus-calvus_su	1970-01-02 06:30:00	2.605161611979478	404.5005262866323	0.04276771370007202	0.7570771702398759	0.04697604895495321	0.7398861449782531	Aaltolamprologus calvus	f	n
1238	FISH20210305_c5_r0_Aaltolamprologus-calvus_su	1970-01-02 07:00:00	14.93565421707233	434.50024929366793	0.370616586338707	0.16929809982826435	0.32747703496288916	0.5503962454513259	Aaltolamprologus calvus	f	d
1239	FISH20210305_c5_r0_Aaltolamprologus-calvus_su	1970-01-02 07:30:00	20.435616622661062	464.5000276992964	0.48185696083319485	0.006038446623455764	0.3569959286384886	0.551017738671015	Aaltolamprologus calvus	f	d
1240	FISH20210305_c5_r0_Aaltolamprologus-calvus_su	1970-01-02 08:00:00	22.592897732307588	494.4998061049249	0.5304415267852196	0.0	0.37542356719950937	0.4792804689402546	Aaltolamprologus calvus	f	d
1241	FISH20210305_c5_r0_Aaltolamprologus-calvus_su	1970-01-02 08:30:00	16.881902786657847	524.4995291119606	0.3512824774250734	0.16547559691983824	0.4114349729286474	0.43431831615718086	Aaltolamprologus calvus	f	d
1242	FISH20210305_c5_r0_Aaltolamprologus-calvus_su	1970-01-02 09:00:00	7.810633774329042	554.499307517589	0.11772200986094954	0.4770926818458811	0.5376398633191949	0.20899675227048356	Aaltolamprologus calvus	f	d
1243	FISH20210305_c5_r0_Aaltolamprologus-calvus_su	1970-01-02 09:30:00	9.362055442944342	584.4998892089519	0.1564369598936406	0.3623975182805229	0.4443512082024761	0.2519064166932381	Aaltolamprologus calvus	f	d
1244	FISH20210305_c5_r0_Aaltolamprologus-calvus_su	1970-01-02 10:00:00	12.64115935640041	614.5004708880394	0.2710653149410005	0.19965652872417042	0.30667036764070077	0.551445960439577	Aaltolamprologus calvus	f	d
1245	FISH20210305_c5_r0_Aaltolamprologus-calvus_su	1970-01-02 10:30:00	13.389315632312382	644.5002492936679	0.2920059830480306	0.38529721345077833	0.16780973396783516	0.6902464073284965	Aaltolamprologus calvus	f	d
1246	FISH20210305_c5_r0_Aaltolamprologus-calvus_su	1970-01-02 11:00:00	6.998760506902363	674.4999723007036	0.09517478256052296	0.5158716968588998	0.4782908576949312	0.31915981641758673	Aaltolamprologus calvus	f	d
1247	FISH20210305_c5_r0_Aaltolamprologus-calvus_su	1970-01-02 11:30:00	8.605008764851183	704.4997507063321	0.15760899673148301	0.4437427289346851	0.35461734219594604	0.28137631307917504	Aaltolamprologus calvus	f	d
1248	FISH20210305_c5_r0_Aaltolamprologus-calvus_su	1970-01-02 12:00:00	6.010040543019838	734.4994737133677	0.08525843443576533	0.6178605063431389	0.449135680435388	0.2309151068013154	Aaltolamprologus calvus	f	d
1249	FISH20210305_c5_r0_Aaltolamprologus-calvus_su	1970-01-02 12:30:00	4.6104329035542895	764.5001107910481	0.026035896299578993	0.8301019277642366	0.6384880125246043	0.2534186209611659	Aaltolamprologus calvus	f	d
1250	FISH20210305_c5_r0_Aaltolamprologus-calvus_su	1970-01-02 13:00:00	7.334743686883496	794.5006370838181	0.10935682233671265	0.29832142263586503	0.43989673238215937	0.3096301151324115	Aaltolamprologus calvus	f	d
1251	FISH20210305_c5_r0_Aaltolamprologus-calvus_su	1970-01-02 13:30:00	10.974817193979844	824.5004708880394	0.23649659298653813	0.17528114785884438	0.4428311900458893	0.35137009658791435	Aaltolamprologus calvus	f	d
1252	FISH20210305_c5_r0_Aaltolamprologus-calvus_su	1970-01-02 14:00:00	6.658934275221631	854.5001384964822	0.07622846379701956	0.4480084205861171	0.39612444786310336	0.29107023533384757	Aaltolamprologus calvus	f	d
1253	FISH20210305_c5_r0_Aaltolamprologus-calvus_su	1970-01-02 14:30:00	5.509065108024451	884.4999723007036	0.027920890809373444	0.7843886765276162	0.5292354472102169	0.25871652165850667	Aaltolamprologus calvus	f	d
1254	FISH20210305_c5_r0_Aaltolamprologus-calvus_su	1970-01-02 15:00:00	5.3035832273946415	914.4996399091463	0.027366904880616032	0.7993462966040663	0.5188143482935643	0.27345961510138883	Aaltolamprologus calvus	f	d
1255	FISH20210305_c5_r0_Aaltolamprologus-calvus_su	1970-01-02 15:30:00	5.941035156227425	944.4994737133677	0.04958174062378816	0.5406902664672317	0.41768689991504737	0.3135745365200854	Aaltolamprologus calvus	f	d
1256	FISH20210305_c5_r0_Aaltolamprologus-calvus_su	1970-01-02 16:00:00	10.02622218418973	974.500055395524	0.16618657212497231	0.4532461777088411	0.4795535410791161	0.3986273342509748	Aaltolamprologus calvus	f	d
1257	FISH20210305_c5_r0_Aaltolamprologus-calvus_su	1970-01-02 16:30:00	5.449338253131713	1004.5006370838181	0.056063375990249846	0.6350894687274943	0.5820104381390547	0.34306280215228646	Aaltolamprologus calvus	f	d
1258	FISH20210305_c5_r0_Aaltolamprologus-calvus_su	1970-01-02 17:00:00	4.984261963538506	1034.5004154894466	0.03285136557531439	0.7262201540080881	0.4647901335976165	0.3030478684377985	Aaltolamprologus calvus	f	d
1259	FISH20210305_c5_r0_Aaltolamprologus-calvus_su	1970-01-02 17:30:00	5.268462173417551	1064.5001384964821	0.04221372777131461	0.7434491163924436	0.5221933724139928	0.29669314054207163	Aaltolamprologus calvus	f	d
1260	FISH20210305_c5_r0_Aaltolamprologus-calvus_su	1970-01-02 18:00:00	7.2343149575471895	1094.4999169021107	0.09395601351725666	0.27455542629217217	0.29476728385339784	0.40036812520872156	Aaltolamprologus calvus	f	d
1261	FISH20210305_c5_r0_Aaltolamprologus-calvus_su	1970-01-02 18:30:00	6.730238886552117	1124.4996399091463	0.0906320979447122	0.35477258877624507	0.2079209981260136	0.4500664835083135	Aaltolamprologus calvus	f	d
1262	FISH20210305_c5_r0_Aaltolamprologus-calvus_su	1970-01-02 19:00:00	10.103740844125895	1154.4994183147749	0.154839067087696	0.5090022713423079	0.11046142242126024	0.6627701603846632	Aaltolamprologus calvus	f	n
1263	FISH20210305_c5_r0_Aaltolamprologus-calvus_su	1970-01-02 19:30:00	2.0890059336062685	1184.5	0.018169731885663638	0.8366939951251939	0.03810523235377393	0.7706044327227858	Aaltolamprologus calvus	f	n
1264	FISH20210305_c5_r0_Aaltolamprologus-calvus_su	1970-01-02 20:00:00	2.3581757076665157	1214.5005816852251	0.028641072516758074	0.8558528613373221	0.04005941861641941	0.8106924065367013	Aaltolamprologus calvus	f	n
1265	FISH20210305_c5_r0_Aaltolamprologus-calvus_su	1970-01-02 20:30:00	2.553285887446922	1244.5003600908537	0.03794803611988255	0.8083762672428121	0.04030240380584899	0.8137279999767962	Aaltolamprologus calvus	f	n
1266	FISH20210305_c5_r0_Aaltolamprologus-calvus_su	1970-01-02 21:00:00	3.493677376653591	1274.5000830978893	0.07007921998781232	0.5584178161874689	0.044466434688687294	0.8050202350375326	Aaltolamprologus calvus	f	n
1267	FISH20210305_c5_r0_Aaltolamprologus-calvus_su	1970-01-02 21:30:00	2.841747894206741	1304.4998615035179	0.04431887430059277	0.7350839288682067	0.040553727788715674	0.7819338848455036	Aaltolamprologus calvus	f	n
1268	FISH20210305_c5_r0_Aaltolamprologus-calvus_su	1970-01-02 22:00:00	4.177519997925443	1334.4995845105534	0.08088194559858179	0.7060550662013185	0.05412442523959395	0.7665455485048347	Aaltolamprologus calvus	f	n
1269	FISH20210305_c5_r0_Aaltolamprologus-calvus_su	1970-01-02 22:30:00	3.531597663469071	1364.499362916182	0.05783613096227356	0.7775746496039001	0.04926508400716331	0.7871421840744839	Aaltolamprologus calvus	f	n
1270	FISH20210305_c5_r0_Aaltolamprologus-calvus_su	1970-01-02 23:00:00	3.056279277198023	1394.499944604476	0.04830489696432528	0.7561489031686239	0.04199727546829942	0.7756381502010855	Aaltolamprologus calvus	f	n
1271	FISH20210305_c5_r0_Aaltolamprologus-calvus_su	1970-01-02 23:30:00	3.226291295024044	1424.5005262866323	0.05323804775358706	0.6989640463132236	0.0460477599680442	0.7897123461844555	Aaltolamprologus calvus	f	n
1272	FISH20210305_c5_r0_Aaltolamprologus-calvus_su	1970-01-03 00:00:00	2.8144985040043986	14.500304692260817	0.04027477702066368	0.8163536646169187	0.043521105558679336	0.784401564755608	Aaltolamprologus calvus	f	n
1273	FISH20210305_c5_r0_Aaltolamprologus-calvus_su	1970-01-03 00:30:00	2.4304765021621315	44.50002769929644	0.03689546285524348	0.8214503351614869	0.04027579217811873	0.7995325522858983	Aaltolamprologus calvus	f	n
1274	FISH20210305_c5_r0_Aaltolamprologus-calvus_su	1970-01-03 01:00:00	2.631211900385224	74.4998615035178	0.043820286964711096	0.7745831255886101	0.055024724885079826	0.7994172857953097	Aaltolamprologus calvus	f	n
1275	FISH20210305_c5_r0_Aaltolamprologus-calvus_su	1970-01-03 01:30:00	4.029619845499454	104.49952911196056	0.08121433715583624	0.7282145033516149	0.05600804990859747	0.7653162817919078	Aaltolamprologus calvus	f	n
1276	FISH20210305_c5_r0_Aaltolamprologus-calvus_su	1970-01-03 02:00:00	1.9078330470412685	134.49936291618192	0.01689657082710099	0.8689269292559969	0.03785094355985507	0.8102935990304059	Aaltolamprologus calvus	f	n
1277	FISH20210305_c5_r0_Aaltolamprologus-calvus_su	1970-01-03 02:30:00	2.042237787213485	164.4998892089519	0.02033015732328828	0.8596831376024817	0.0377943938569504	0.8161049442739691	Aaltolamprologus calvus	f	n
1278	FISH20210305_c5_r0_Aaltolamprologus-calvus_su	1970-01-03 03:00:00	2.897230651540712	194.50052628663232	0.035510498033349956	0.7836130962273559	0.03829681521900781	0.8138850492709284	Aaltolamprologus calvus	f	n
1279	FISH20210305_c5_r0_Aaltolamprologus-calvus_su	1970-01-03 03:30:00	2.405820471308704	224.50024929366793	0.03617528114785885	0.8771259210016066	0.04316616300353261	0.8070908743757587	Aaltolamprologus calvus	f	n
1280	FISH20210305_c5_r0_Aaltolamprologus-calvus_su	1970-01-03 04:00:00	2.1286617312266154	254.50002769929642	0.026425128801728436	0.8439421638690378	0.03824206922735382	0.7978904465282728	Aaltolamprologus calvus	f	n
1281	FISH20210305_c5_r0_Aaltolamprologus-calvus_su	1970-01-03 04:30:00	2.0156508537375486	284.49975070633207	0.02681291895185862	0.9007811201595479	0.04319980822224734	0.7981029983527762	Aaltolamprologus calvus	f	n
1282	FISH20210305_c5_r0_Aaltolamprologus-calvus_su	1970-01-03 05:00:00	2.1290158464968103	314.49952911196056	0.024763171015456206	0.8784000886377487	0.043944063663697554	0.7907340500642747	Aaltolamprologus calvus	f	n
1283	FISH20210305_c5_r0_Aaltolamprologus-calvus_su	1970-01-03 05:30:00	2.415616335059594	344.5001107910481	0.030966097939286504	0.8448925326833592	0.04810057158899146	0.7828223156867866	Aaltolamprologus calvus	f	n
1284	FISH20210305_c5_r0_Aaltolamprologus-calvus_su	1970-01-03 06:00:00	2.5854563339090832	374.50069248241095	0.03767104315550385	0.8585673923882333	0.046258260118735656	0.796217991072442	Aaltolamprologus calvus	f	n
1285	FISH20210305_c5_r0_Aaltolamprologus-calvus_su	1970-01-03 06:30:00	3.041220781999517	404.50047088803944	0.055343194282865216	0.6990194449060994	0.044456355625326405	0.783353045046523	Aaltolamprologus calvus	f	n
1286	FISH20210305_c5_r0_Aaltolamprologus-calvus_su	1970-01-03 07:00:00	6.197098333791631	434.50024929366793	0.10874743781507949	0.4175945930973353	0.19875659163493017	0.5293646321871606	Aaltolamprologus calvus	f	d
1287	FISH20210305_c5_r0_Aaltolamprologus-calvus_su	1970-01-03 07:30:00	10.355660300954124	464.4999723007036	0.23289568444961498	0.15572544457370782	0.2410364496637148	0.4336467771167138	Aaltolamprologus calvus	f	d
1288	FISH20210305_c5_r0_Aaltolamprologus-calvus_su	1970-01-03 08:00:00	13.49737361089904	494.49975070633207	0.32496814580909644	0.1201041493546064	0.2836837946933972	0.4264983838266029	Aaltolamprologus calvus	f	d
1289	FISH20210305_c5_r0_Aaltolamprologus-calvus_su	1970-01-03 08:30:00	11.722419492424695	524.4994737133677	0.2646944767602903	0.14414713866267798	0.3025950905244907	0.5452441763138645	Aaltolamprologus calvus	f	d
1290	FISH20210305_c5_r0_Aaltolamprologus-calvus_su	1970-01-03 09:00:00	6.97217833269963	554.5001107910481	0.1087968092178152	0.4054952359849324	0.37253091128247173	0.6701957322373617	Aaltolamprologus calvus	f	d
1291	FISH20210305_c5_r0_Aaltolamprologus-calvus_su	1970-01-03 09:30:00	8.353843859118593	584.5006370838181	0.15511606005207468	0.31266965819068193	0.4232075437221068	0.3949894727082871	Aaltolamprologus calvus	f	d
1292	FISH20210305_c5_r0_Aaltolamprologus-calvus_su	1970-01-03 10:00:00	8.48661222006247	614.5004708880394	0.14298376821228742	0.24513877347515373	0.42582012395942637	0.33059375338770813	Aaltolamprologus calvus	f	d
1293	FISH20210305_c5_r0_Aaltolamprologus-calvus_su	1970-01-03 10:30:00	10.863787951672775	644.5001384964822	0.22929477591269182	0.07689324691152845	0.39671244156681335	0.36233589985764386	Aaltolamprologus calvus	f	d
1294	FISH20210305_c5_r0_Aaltolamprologus-calvus_su	1970-01-03 11:00:00	9.692633255571538	674.4999723007036	0.1942274666223478	0.1399922441969974	0.37551341588593934	0.3595476772450927	Aaltolamprologus calvus	f	d
1295	FISH20210305_c5_r0_Aaltolamprologus-calvus_su	1970-01-03 11:30:00	8.480025482572685	704.4996399091463	0.1493546063929976	0.2118442191568334	0.23234800699936292	0.37168142420740236	Aaltolamprologus calvus	f	d
1296	FISH20210305_c5_r0_Aaltolamprologus-calvus_su	1970-01-03 12:00:00	5.345280712803053	734.4994737133677	0.04354329400033239	0.6443410337377431	0.16711232079207883	0.3750392233470673	Aaltolamprologus calvus	f	d
1297	FISH20210305_c5_r0_Aaltolamprologus-calvus_su	1970-01-03 12:30:00	5.6401472062894955	764.5	0.058774651008198536	0.5647573676046975	0.3669125435188429	0.4770288376834245	Aaltolamprologus calvus	f	d
1298	FISH20210305_c5_r0_Aaltolamprologus-calvus_su	1970-01-03 13:00:00	5.944785697371001	794.5006370838181	0.0496371392166639	0.5522131737853858	0.3457327566078821	0.4015732784627446	Aaltolamprologus calvus	f	d
1299	FISH20210305_c5_r0_Aaltolamprologus-calvus_su	1970-01-03 13:30:00	6.102992110059839	824.5004154894466	0.05728214503351615	0.5563126696581907	0.4035468441509983	0.33940950920484525	Aaltolamprologus calvus	f	d
1300	FISH20210305_c5_r0_Aaltolamprologus-calvus_su	1970-01-03 14:00:00	7.844290640135219	854.5001384964822	0.12514542130629883	0.18691485236275	0.28021913478999577	0.43350022549202427	Aaltolamprologus calvus	f	d
1301	FISH20210305_c5_r0_Aaltolamprologus-calvus_su	1970-01-03 14:30:00	7.684782213373381	884.4999169021107	0.1435377541410448	0.22995955902720072	0.4035340821714849	0.59269624120026	Aaltolamprologus calvus	f	d
1302	FISH20210305_c5_r0_Aaltolamprologus-calvus_su	1970-01-03 15:00:00	8.352202446584373	914.4996399091463	0.16181928979003934	0.18065481136779127	0.37046380514081756	0.5496148446609892	Aaltolamprologus calvus	f	d
1303	FISH20210305_c5_r0_Aaltolamprologus-calvus_su	1970-01-03 15:30:00	8.069934976738406	944.4994183147749	0.11844219156833416	0.3742728934685059	0.32178359685370195	0.39264901208094544	Aaltolamprologus calvus	f	d
1304	FISH20210305_c5_r0_Aaltolamprologus-calvus_su	1970-01-03 16:00:00	6.833258796718094	974.5	0.08270551739419454	0.31087968092178153	0.28810610244053586	0.3719278349101154	Aaltolamprologus calvus	f	d
1305	FISH20210305_c5_r0_Aaltolamprologus-calvus_su	1970-01-03 16:30:00	6.149289470623876	1004.5005816852251	0.05916569719129134	0.45858955182538363	0.3888844898732251	0.3313881463433321	Aaltolamprologus calvus	f	d
1306	FISH20210305_c5_r0_Aaltolamprologus-calvus_su	1970-01-03 17:00:00	6.21203892419442	1034.5003600908537	0.055509390061492435	0.5519915794138829	0.44558407954657775	0.3294239388233254	Aaltolamprologus calvus	f	d
1307	FISH20210305_c5_r0_Aaltolamprologus-calvus_su	1970-01-03 17:30:00	6.209010836239098	1064.5000830978893	0.058279319705279484	0.49642679075951474	0.4397567856750255	0.3281321018423593	Aaltolamprologus calvus	f	d
1308	FISH20210305_c5_r0_Aaltolamprologus-calvus_su	1970-01-03 18:00:00	7.281986472003758	1094.4998615035179	0.08570162317877125	0.2086864993629162	0.33815192324481225	0.36817042145441353	Aaltolamprologus calvus	f	d
1309	FISH20210305_c5_r0_Aaltolamprologus-calvus_su	1970-01-03 18:30:00	7.204223294578709	1124.4995845105534	0.07849980610492494	0.3270178937454989	0.3010937451508114	0.3546474482399945	Aaltolamprologus calvus	f	d
1310	FISH20210305_c5_r0_Aaltolamprologus-calvus_su	1970-01-03 19:00:00	10.129908196847706	1154.499362916182	0.1893523904492826	0.4846268904769819	0.2557420569004434	0.621501274843218	Aaltolamprologus calvus	f	n
1311	FISH20210305_c5_r0_Aaltolamprologus-calvus_su	1970-01-03 19:30:00	3.505081392691107	1184.499944604476	0.07062929315311323	0.6594283181918901	0.05932780866909414	0.7846218907313725	Aaltolamprologus calvus	f	n
1312	FISH20210305_c5_r0_Aaltolamprologus-calvus_su	1970-01-03 20:00:00	3.664518506811529	1214.5005262866323	0.08221151182759957	0.5899396155337654	0.054551516485714505	0.8054510552392143	Aaltolamprologus calvus	f	n
1313	FISH20210305_c5_r0_Aaltolamprologus-calvus_su	1970-01-03 20:30:00	3.0776605439601967	1244.500304692261	0.05345964212509002	0.7030635421860285	0.04669978110305033	0.7881093208599765	Aaltolamprologus calvus	f	n
1314	FISH20210305_c5_r0_Aaltolamprologus-calvus_su	1970-01-03 21:00:00	3.0737621743001378	1274.5000276992964	0.052074677303196495	0.7679906930363969	0.048012234677714004	0.7448641191005839	Aaltolamprologus calvus	f	n
1315	FISH20210305_c5_r0_Aaltolamprologus-calvus_su	1970-01-03 21:30:00	2.7990936733067247	1304.499806104925	0.04985873358816686	0.7842224807489889	0.049166106154719315	0.7907007901210369	Aaltolamprologus calvus	f	n
1316	FISH20210305_c5_r0_Aaltolamprologus-calvus_su	1970-01-03 22:00:00	2.5989163249644904	1334.4995291119606	0.040496371392166636	0.8196775801894632	0.04620300654833546	0.7766318341517957	Aaltolamprologus calvus	f	n
1317	FISH20210305_c5_r0_Aaltolamprologus-calvus_su	1970-01-03 22:30:00	2.231438228420392	1364.499362916182	0.024707772422580467	0.8739128026148136	0.043338377215675884	0.8177649255813628	Aaltolamprologus calvus	f	n
1318	FISH20210305_c5_r0_Aaltolamprologus-calvus_su	1970-01-03 23:00:00	3.2858103144812865	1394.499889208952	0.07367604697540439	0.7437403057832928	0.07276898152283377	0.8183832281061683	Aaltolamprologus calvus	f	n
1319	FISH20210305_c5_r0_Aaltolamprologus-calvus_su	1970-01-03 23:30:00	3.9599278810834506	1424.5005262866323	0.08586781895739848	0.6974128857127029	0.07886598790339264	0.7946547737423975	Aaltolamprologus calvus	f	n
1320	FISH20210305_c5_r0_Aaltolamprologus-calvus_su	1970-01-04 00:00:00	4.759169825269421	14.500249293667942	0.11168356323749377	0.6945321588831643	0.10820918682698559	0.7657351492015531	Aaltolamprologus calvus	f	n
1321	FISH20210305_c5_r0_Aaltolamprologus-calvus_su	1970-01-04 00:30:00	5.298117485970238	44.50002769929644	0.12913411999335217	0.6268904769818847	0.1629377032671381	0.7766043946986958	Aaltolamprologus calvus	f	n
1322	FISH20210305_c5_r0_Aaltolamprologus-calvus_su	1970-01-04 01:00:00	5.657326614923762	74.49975070633207	0.13522796520968366	0.6366960279208909	0.1679023308305413	0.769803463877585	Aaltolamprologus calvus	f	n
1323	FISH20210305_c5_r0_Aaltolamprologus-calvus_su	1970-01-04 01:30:00	7.322664538671811	104.49952911196056	0.19106974682843056	0.46052850257603456	0.26257040479548815	0.7469386041196365	Aaltolamprologus calvus	f	n
1324	FISH20210305_c5_r0_Aaltolamprologus-calvus_su	1970-01-04 02:00:00	2.7346335442214356	134.5001107910481	0.03971859073786838	0.8739751828052293	0.07239419164877944	0.768264101746614	Aaltolamprologus calvus	f	n
1325	FISH20210305_c5_r0_Aaltolamprologus-calvus_su	1970-01-04 02:30:00	3.6038225757814066	164.50069248241095	0.08520303584288959	0.8039443798127528	0.08931801286700482	0.8000280734707519	Aaltolamprologus calvus	f	n
1326	FISH20210305_c5_r0_Aaltolamprologus-calvus_su	1970-01-04 03:00:00	3.0655358761281537	194.50047088803944	0.05672815910475874	0.8666001883552158	0.05881104468112887	0.7444121996224173	Aaltolamprologus calvus	f	n
1327	FISH20210305_c5_r0_Aaltolamprologus-calvus_su	1970-01-04 03:30:00	2.8696938835989667	224.50019389507506	0.06055066201318487	0.8333056340368955	0.06535794017009501	0.7775752732278735	Aaltolamprologus calvus	f	n
1328	FISH20210305_c5_r0_Aaltolamprologus-calvus_su	1970-01-04 04:00:00	2.4847298923839416	254.49997230070358	0.04758739128026148	0.899506952523406	0.05296555048653388	0.7891016104775984	Aaltolamprologus calvus	f	n
1329	FISH20210305_c5_r0_Aaltolamprologus-calvus_su	1970-01-04 04:30:00	1.262901737651931	284.49975070633207	0.0004985873358816686	1.0	0.036383388427389744	0.8211264664645854	Aaltolamprologus calvus	f	n
1330	FISH20210305_c5_r0_Aaltolamprologus-calvus_su	1970-01-04 05:00:00	5.2442515732853625	314.4994737133677	0.12414824663453548	0.6401307406791867	0.09624802153061714	0.73701872212601	Aaltolamprologus calvus	f	n
1331	FISH20210305_c5_r0_Aaltolamprologus-calvus_su	1970-01-04 05:30:00	4.764533353509285	344.5001107910481	0.1110126301794815	0.6737757589186794	0.1069420742636731	0.8246210966941335	Aaltolamprologus calvus	f	n
1332	FISH20210305_c5_r0_Aaltolamprologus-calvus_su	1970-01-04 06:00:00	3.2809870361479057	374.50063708381805	0.0668107030081436	0.833416431222647	0.08156659679483116	0.7804918584336307	Aaltolamprologus calvus	f	n
1333	FISH20210305_c5_r0_Aaltolamprologus-calvus_su	1970-01-04 06:30:00	2.973576990242222	404.50047088803944	0.050578915295551495	0.7759126918176278	0.06448773269223021	0.7826484539375621	Aaltolamprologus calvus	f	n
1334	FISH20210305_c5_r0_Aaltolamprologus-calvus_su	1970-01-04 07:00:00	5.24924410745009	434.5001384964822	0.05778073236939782	0.4912193230291951	0.23908654971472704	0.40014123003377294	Aaltolamprologus calvus	f	d
1335	FISH20210305_c5_r0_Aaltolamprologus-calvus_su	1970-01-04 07:30:00	7.703417612973299	464.4999723007036	0.11417649991690211	0.24292282976012408	0.2605744602045256	0.4025338671969943	Aaltolamprologus calvus	f	d
1336	FISH20210305_c5_r0_Aaltolamprologus-calvus_su	1970-01-04 08:00:00	10.917306736747692	494.4996399091463	0.22525067863276274	0.19677580189463187	0.3354692971426841	0.4621992950347268	Aaltolamprologus calvus	f	d
1337	FISH20210305_c5_r0_Aaltolamprologus-calvus_su	1970-01-04 08:30:00	3.815184170087379	524.4994737133677	0.04980333499529112	0.6480527394604177	0.22404994888021074	0.7796767078031855	Aaltolamprologus calvus	f	d
1338	FISH20210305_c5_r0_Aaltolamprologus-calvus_su	1970-01-04 09:00:00	0.8584096268519505	554.500055395524	5.5395524041657433e-05	1.0	0.10448077947290732	0.8958012880779233	Aaltolamprologus calvus	f	d
1339	FISH20210305_c5_r0_Aaltolamprologus-calvus_su	1970-01-04 09:30:00	1.4272640931386495	584.5006370838181	0.00033239155725444574	1.0	0.14049902530380717	0.7486082532677999	Aaltolamprologus calvus	f	d
1340	FISH20210305_c5_r0_Aaltolamprologus-calvus_su	1970-01-04 10:00:00	3.678258486676768	614.5004154894466	0.03606448396210736	0.7236164201429284	0.5896206385572466	0.27314582832487777	Aaltolamprologus calvus	f	d
1341	FISH20210305_c5_r0_Aaltolamprologus-calvus_su	1970-01-04 10:30:00	6.681239681663061	644.5001384964822	0.08149133012021495	0.47443354938784554	0.7685884032472341	0.19058763355816224	Aaltolamprologus calvus	f	d
1342	FISH20210305_c5_r0_Aaltolamprologus-calvus_su	1970-01-04 11:00:00	7.543002466828827	674.4999169021107	0.12193230291950584	0.345798016730375	0.431730189419664	0.21970790910016091	Aaltolamprologus calvus	f	d
1343	FISH20210305_c5_r0_Aaltolamprologus-calvus_su	1970-01-04 11:30:00	6.042282022961204	704.4996399091463	0.11351171680239322	0.5178106476095508	0.23658616290747378	0.3640685800627031	Aaltolamprologus calvus	f	d
1344	FISH20210305_c5_r0_Aaltolamprologus-calvus_su	1970-01-04 12:00:00	1.127985931966741	734.4994183147749	0.003711705722674644	0.9663176555315495	0.04213686584926584	0.47640513645767935	Aaltolamprologus calvus	f	d
1345	FISH20210305_c5_r0_Aaltolamprologus-calvus_su	1970-01-04 12:30:00	9.286785976108012	764.5	0.18164192333259474	0.1582650121870153	0.42733774912034367	0.48505568029656243	Aaltolamprologus calvus	f	d
1346	FISH20210305_c5_r0_Aaltolamprologus-calvus_su	1970-01-04 13:00:00	8.45184600430607	794.5005816852251	0.12564400864218048	0.3818625006924824	0.6217831472839712	0.09809126382898949	Aaltolamprologus calvus	f	d
1347	FISH20210305_c5_r0_Aaltolamprologus-calvus_su	1970-01-04 13:30:00	10.79098094583155	824.5003600908537	0.20691374439089247	0.31654755969198384	0.5897767915281344	0.2594898673063439	Aaltolamprologus calvus	f	d
1348	FISH20210305_c5_r0_Aaltolamprologus-calvus_su	1970-01-04 14:00:00	10.22489996884117	854.5000830978893	0.20037671043155503	0.2407622846379702	0.620279735339753	0.34280706437035396	Aaltolamprologus calvus	f	d
1349	FISH20210305_c5_r0_Aaltolamprologus-calvus_su	1970-01-04 14:30:00	9.671306338140667	884.4998615035178	0.17494875630158993	0.2076339260982771	0.6502868472428759	0.2860381098665323	Aaltolamprologus calvus	f	d
1350	FISH20210305_c5_r0_Aaltolamprologus-calvus_su	1970-01-04 15:00:00	10.951428937418086	914.4995845105534	0.21887984045205253	0.08525843443576533	0.3822714278711788	0.46097631652989474	Aaltolamprologus calvus	f	d
1351	FISH20210305_c5_r0_Aaltolamprologus-calvus_su	1970-01-04 15:30:00	11.981506134809774	944.4993629161819	0.2345576422358872	0.012797074954296161	0.3655345251990915	0.38565148265955923	Aaltolamprologus calvus	f	d
1352	FISH20210305_c5_r0_Aaltolamprologus-calvus_su	1970-01-04 16:00:00	7.15261411345234	974.499944604476	0.06043651672944826	0.6778196321737203	0.7988011001957169	0.13654570556852746	Aaltolamprologus calvus	f	d
1353	FISH20210305_c5_r0_Aaltolamprologus-calvus_su	1970-01-04 16:30:00	8.490721654990814	1004.5005262866323	0.12110132402636974	0.3289014459032741	0.617109724889427	0.20963175734210515	Aaltolamprologus calvus	f	d
1354	FISH20210305_c5_r0_Aaltolamprologus-calvus_su	1970-01-04 17:00:00	12.685097536316187	1034.500304692261	0.2706775247908703	0.14276217384078443	0.30201057736064923	0.3894109487367524	Aaltolamprologus calvus	f	d
1355	FISH20210305_c5_r0_Aaltolamprologus-calvus_su	1970-01-04 17:30:00	9.249934459178666	1064.5000276992964	0.1473048584565952	0.2779901390504681	0.6789809538815886	0.2721052378706162	Aaltolamprologus calvus	f	d
1356	FISH20210305_c5_r0_Aaltolamprologus-calvus_su	1970-01-04 18:00:00	9.41156505647383	1094.499806104925	0.16841172234225252	0.09234945432386017	0.6231252579587633	0.3069643826543996	Aaltolamprologus calvus	f	d
1357	FISH20210305_c5_r0_Aaltolamprologus-calvus_su	1970-01-04 18:30:00	7.131567356524066	1124.4995291119606	0.09772311783280704	0.4450168965708271	0.8037841662120179	0.23059918930967044	Aaltolamprologus calvus	f	d
1358	FISH20210305_c5_r0_Aaltolamprologus-calvus_su	1970-01-04 19:00:00	15.141468308997604	1154.4993075175892	0.32181042601517923	0.1363359370671985	0.21956721082002556	0.6710106231219168	Aaltolamprologus calvus	f	n
1359	FISH20210305_c5_r0_Aaltolamprologus-calvus_su	1970-01-04 19:30:00	4.444096461617148	1184.499889208952	0.09223354752935962	0.6354974518058941	0.06588558011006457	0.7759061897067934	Aaltolamprologus calvus	f	n
1360	FISH20210305_c5_r0_Aaltolamprologus-calvus_su	1970-01-04 20:00:00	3.1664327319011987	1214.5004708880394	0.054623012575480585	0.7400144036341477	0.04862974045903937	0.7707593754323315	Aaltolamprologus calvus	f	n
1361	FISH20210305_c5_r0_Aaltolamprologus-calvus_su	1970-01-04 20:30:00	4.488129857061072	1244.500249293668	0.09207246135948147	0.6394105589718021	0.0676153603185465	0.7800465909442337	Aaltolamprologus calvus	f	n
1362	FISH20210305_c5_r0_Aaltolamprologus-calvus_su	1970-01-04 21:00:00	5.459618901833757	1274.4999723007036	0.12348346352002659	0.6826214614148801	0.08525731051146834	0.7874728086971744	Aaltolamprologus calvus	f	n
1363	FISH20210305_c5_r0_Aaltolamprologus-calvus_su	1970-01-04 21:30:00	4.309640937013765	1304.499750706332	0.07362472993185973	0.7567447786826215	0.06456111407441094	0.8102236492123286	Aaltolamprologus calvus	f	n
1364	FISH20210305_c5_r0_Aaltolamprologus-calvus_su	1970-01-04 22:00:00	3.6840246380207198	1334.3130367366412	0.07866173664122138	0.713680820610687	0.07419252203150599	0.8189132028486028	Aaltolamprologus calvus	f	n
1365	FISH20210305_c5_r0_Aaltolamprologus-calvus_su	1970-01-04 22:30:00	6.119046269550208	1364.5003600908537	0.1435377541410448	0.5710486953631377	0.11099738930504997	0.76324824088685	Aaltolamprologus calvus	f	n
1366	FISH20210305_c5_r0_Aaltolamprologus-calvus_su	1970-01-04 23:00:00	4.894900817671266	1394.5000276992964	0.11029859841560025	0.6624563736081104	0.10133290899752685	0.7752065936174871	Aaltolamprologus calvus	f	n
1367	FISH20210305_c5_r0_Aaltolamprologus-calvus_su	1970-01-04 23:30:00	12.446425185530416	1424.4998615035179	0.2886266688826104	0.3404797518143039	0.24870444154588817	0.7776149253163275	Aaltolamprologus calvus	f	n
1368	FISH20210305_c5_r0_Aaltolamprologus-calvus_su	1970-01-05 00:00:00	3.279751208902224	14.499529111960555	0.06603512270788323	0.7620076450058169	0.08519796005560072	0.8184180157470851	Aaltolamprologus calvus	f	n
1369	FISH20210305_c5_r0_Aaltolamprologus-calvus_su	1970-01-05 00:30:00	4.115329050492651	44.49936291618193	0.09257104869536313	0.6906542573818625	0.09435384647511753	0.7853894370371017	Aaltolamprologus calvus	f	n
1370	FISH20210305_c5_r0_Aaltolamprologus-calvus_su	1970-01-05 01:00:00	5.633946669192576	74.49988920895191	0.12790826501218702	0.6956015953910925	0.1578047000346739	0.7754147493025405	Aaltolamprologus calvus	f	n
1371	FISH20210305_c5_r0_Aaltolamprologus-calvus_su	1970-01-05 01:30:00	3.6818515633259725	104.50052628663232	0.06874965375879452	0.848152456927594	0.08638315639138602	0.8098772261165483	Aaltolamprologus calvus	f	n
1372	FISH20210305_c5_r0_Aaltolamprologus-calvus_su	1970-01-05 02:00:00	3.436778910651636	134.50024929366793	0.0668107030081436	0.7878787878787878	0.06521121366136884	0.7818195018221819	Aaltolamprologus calvus	f	n
1373	FISH20210305_c5_r0_Aaltolamprologus-calvus_su	1970-01-05 02:30:00	3.4284485524485295	164.50002769929642	0.06669990582239212	0.7123151071962772	0.05426023880563357	0.7899420476671679	Aaltolamprologus calvus	f	n
1374	FISH20210305_c5_r0_Aaltolamprologus-calvus_su	1970-01-05 03:00:00	2.6651549416868603	194.49975070633207	0.047808985651764446	0.8149133012021494	0.048064225241969384	0.8108175470730477	Aaltolamprologus calvus	f	n
1375	FISH20210305_c5_r0_Aaltolamprologus-calvus_su	1970-01-05 03:30:00	3.371869848692735	224.49952911196056	0.05905490000553986	0.8191235942607058	0.05941930527843831	0.8034938634885093	Aaltolamprologus calvus	f	n
1376	FISH20210305_c5_r0_Aaltolamprologus-calvus_su	1970-01-05 04:00:00	3.857387935453201	254.5001107910481	0.0812098382450698	0.6960447595834257	0.07376291063745026	0.7855327469653035	Aaltolamprologus calvus	f	n
1377	FISH20210305_c5_r0_Aaltolamprologus-calvus_su	1970-01-05 04:30:00	4.690224276931607	284.50069248241095	0.10786106032906764	0.7009029970638746	0.09582876149922169	0.7363343987948134	Aaltolamprologus calvus	f	n
1378	FISH20210305_c5_r0_Aaltolamprologus-calvus_su	1970-01-05 05:00:00	8.145927439996843	314.50047088803944	0.17655531549498643	0.5710486953631377	0.1354584059533345	0.7160318019104492	Aaltolamprologus calvus	f	n
1379	FISH20210305_c5_r0_Aaltolamprologus-calvus_su	1970-01-05 05:30:00	3.89829082960769	344.5001938950751	0.08365187524236885	0.7611766661126808	0.07963598483761221	0.7444756013892007	Aaltolamprologus calvus	f	n
1380	FISH20210305_c5_r0_Aaltolamprologus-calvus_su	1970-01-05 06:00:00	4.93618363208552	374.4999723007036	0.0961719572322863	0.6339814968699795	0.06714055667174249	0.7611377935540636	Aaltolamprologus calvus	f	n
1381	FISH20210305_c5_r0_Aaltolamprologus-calvus_su	1970-01-05 06:30:00	4.032750372268119	404.49975070633207	0.07722563846878289	0.7175225749265969	0.05336675521739601	0.79115364503508	Aaltolamprologus calvus	f	n
1382	FISH20210305_c5_r0_Aaltolamprologus-calvus_su	1970-01-05 07:00:00	15.643588178318772	434.4994737133677	0.29815522685723783	0.36319317489335773	0.28663231953906765	0.5424957616958281	Aaltolamprologus calvus	f	d
1383	FISH20210305_c5_r0_Aaltolamprologus-calvus_su	1970-01-05 07:30:00	10.45182858687689	464.5001107910481	0.2198094393972967	0.05090848659428318	0.23877461185429522	0.5700527535836643	Aaltolamprologus calvus	f	d
1384	FISH20210305_c5_r0_Aaltolamprologus-calvus_su	1970-01-05 08:00:00	12.8885619947452	494.50063708381805	0.2802614813583735	0.10459254334939892	0.34342046719866354	0.5470809566765289	Aaltolamprologus calvus	f	d
1385	FISH20210305_c5_r0_Aaltolamprologus-calvus_su	1970-01-05 08:30:00	13.641084401989191	524.5004708880394	0.30873635809650435	0.06043986482743338	0.35041737393331507	0.518812721193782	Aaltolamprologus calvus	f	d
1386	FISH20210305_c5_r0_Aaltolamprologus-calvus_su	1970-01-05 09:00:00	16.470460549454906	554.5001384964822	0.38723616420142926	0.035565896626225696	0.44759242356082374	0.6522826247042586	Aaltolamprologus calvus	f	d
1387	FISH20210305_c5_r0_Aaltolamprologus-calvus_su	1970-01-05 09:30:00	9.545988530916262	584.4999723007036	0.1673037504847377	0.41343969863165475	0.5750624829417288	0.36424595603263826	Aaltolamprologus calvus	f	d
1388	FISH20210305_c5_r0_Aaltolamprologus-calvus_su	1970-01-05 10:00:00	8.677034939526973	614.4996399091463	0.14614148800620463	0.32352778239432717	0.47426583087303176	0.3077348180571999	Aaltolamprologus calvus	f	d
1389	FISH20210305_c5_r0_Aaltolamprologus-calvus_su	1970-01-05 10:30:00	12.548697324660798	644.4994737133677	0.2560522962716747	0.11157276605174228	0.5315446041335457	0.23894062715572292	Aaltolamprologus calvus	f	d
1390	FISH20210305_c5_r0_Aaltolamprologus-calvus_su	1970-01-05 11:00:00	6.693816906825218	674.5	0.07738754708619544	0.5182805229337469	0.6508963198810155	0.3409011448685481	Aaltolamprologus calvus	f	d
1391	FISH20210305_c5_r0_Aaltolamprologus-calvus_su	1970-01-05 11:30:00	13.74520030163471	704.5006370838181	0.2851365575314387	0.1366129300315772	0.584058590828018	0.4274029503440436	Aaltolamprologus calvus	f	d
1392	FISH20210305_c5_r0_Aaltolamprologus-calvus_su	1970-01-05 12:00:00	6.53227751921988	734.5003600908537	0.10187801229848761	0.4164866212398205	0.6006283534639033	0.3281883319338195	Aaltolamprologus calvus	f	d
1393	FISH20210305_c5_r0_Aaltolamprologus-calvus_su	1970-01-05 12:30:00	11.650546421793457	764.5001384964822	0.24120547338097612	0.09434380366738684	0.3256681693897536	0.5189693408804367	Aaltolamprologus calvus	f	d
1394	FISH20210305_c5_r0_Aaltolamprologus-calvus_su	1970-01-05 13:00:00	11.772974188112313	794.4998615035178	0.24585895518253836	0.16669436596310452	0.5228968040232722	0.5391259058267475	Aaltolamprologus calvus	f	d
1395	FISH20210305_c5_r0_Aaltolamprologus-calvus_su	1970-01-05 13:30:00	8.582831942493108	824.4996399091463	0.13345521023765997	0.36851143980942885	0.5031279176713093	0.3196032130352392	Aaltolamprologus calvus	f	d
1396	FISH20210305_c5_r0_Aaltolamprologus-calvus_su	1970-01-05 14:00:00	9.761967561186587	854.4993629161819	0.19300869757908148	0.15046257825051243	0.31870063615567307	0.4516452914366142	Aaltolamprologus calvus	f	d
1397	FISH20210305_c5_r0_Aaltolamprologus-calvus_su	1970-01-05 14:30:00	8.47761494638966	884.5	0.14109239973410148	0.27742078440062046	0.5527840311235841	0.28199637154121243	Aaltolamprologus calvus	f	d
1398	FISH20210305_c5_r0_Aaltolamprologus-calvus_su	1970-01-05 15:00:00	9.320589780665703	914.5005262866323	0.1770539028308681	0.11085258434435766	0.6299705372300352	0.32680918760197813	Aaltolamprologus calvus	f	d
1399	FISH20210305_c5_r0_Aaltolamprologus-calvus_su	1970-01-05 15:30:00	7.559442644756068	944.5003600908537	0.1258102044208077	0.2376599634369287	0.7672363585315787	0.3154671831935805	Aaltolamprologus calvus	f	d
1400	FISH20210305_c5_r0_Aaltolamprologus-calvus_su	1970-01-05 16:00:00	9.827202693404685	974.5000276992964	0.2062489612763836	0.09428840507451111	0.6659206709552754	0.40131883989733846	Aaltolamprologus calvus	f	d
1401	FISH20210305_c5_r0_Aaltolamprologus-calvus_su	1970-01-05 16:30:00	8.566227224140242	1004.4998615035178	0.16037892637527007	0.27815633482909535	0.5277390326013592	0.2895625205341229	Aaltolamprologus calvus	f	d
1402	FISH20210305_c5_r0_Aaltolamprologus-calvus_su	1970-01-05 17:00:00	7.576189776235274	1034.4995291119606	0.12658578472106807	0.5463963215334331	0.567933394648856	0.11735563079923901	Aaltolamprologus calvus	f	d
1403	FISH20210305_c5_r0_Aaltolamprologus-calvus_su	1970-01-05 17:30:00	7.34317287570588	1064.499362916182	0.09517478256052296	0.6027366904880616	0.34019913328756013	0.06552811644888054	Aaltolamprologus calvus	f	d
1404	FISH20210305_c5_r0_Aaltolamprologus-calvus_su	1970-01-05 18:00:00	6.662335689574209	1094.499889208952	0.08935298027919344	0.5248725902947042	0.6219124971142163	0.14970292201515814	Aaltolamprologus calvus	f	d
1405	FISH20210305_c5_r0_Aaltolamprologus-calvus_su	1970-01-05 18:30:00	7.992125395032322	1124.5005262866323	0.14159880339039388	0.20253725555370894	0.5423549071696576	0.23988058433146814	Aaltolamprologus calvus	f	d
1406	FISH20210305_c5_r0_Aaltolamprologus-calvus_su	1970-01-05 19:00:00	11.753694213468796	1154.74366314785	0.22514462933142482	0.27780759825848395	0.2025247408506257	0.6752131157300104	Aaltolamprologus calvus	f	n
1407	FISH20210305_c5_r0_Aaltolamprologus-calvus_su	1970-01-05 19:30:00	4.472855936817238	1184.499362916182	0.0716857791812088	0.5807434491163924	0.06051128840593943	0.7400731282213302	Aaltolamprologus calvus	f	n
1408	FISH20210305_c5_r0_Aaltolamprologus-calvus_su	1970-01-05 20:00:00	3.885018696548376	1214.5	0.056503434522490584	0.7965322401949922	0.05953699202884531	0.7608191719647105	Aaltolamprologus calvus	f	n
1409	FISH20210305_c5_r0_Aaltolamprologus-calvus_su	1970-01-05 20:30:00	2.5275033074706386	1244.5005262866323	0.025704947094343802	0.8474322752202094	0.04268896648558645	0.8094540972768088	Aaltolamprologus calvus	f	n
1410	FISH20210305_c5_r0_Aaltolamprologus-calvus_su	1970-01-05 21:00:00	4.202123936010493	1274.5003600908537	0.08431665835687774	0.6294388122541688	0.08068884814726188	0.7747996270312903	Aaltolamprologus calvus	f	n
1411	FISH20210305_c5_r0_Aaltolamprologus-calvus_su	1970-01-05 21:30:00	6.497838508852747	1304.5000276992964	0.15544845160932913	0.5797462744446291	0.1334852298940306	0.7629123154605891	Aaltolamprologus calvus	f	n
1412	FISH20210305_c5_r0_Aaltolamprologus-calvus_su	1970-01-05 22:00:00	5.685727874896938	1334.4998615035179	0.11284693368788433	0.5301645338208409	0.08267282838240729	0.7664124047946698	Aaltolamprologus calvus	f	n
1413	FISH20210305_c5_r0_Aaltolamprologus-calvus_su	1970-01-05 22:30:00	7.919699635140879	1364.4995845105534	0.17323139992244196	0.4549332446955847	0.1450566472365468	0.7430073827719329	Aaltolamprologus calvus	f	n
1414	FISH20210305_c5_r0_Aaltolamprologus-calvus_su	1970-01-05 23:00:00	4.885229791001815	1394.499362916182	0.09744612486842834	0.7490443742728935	0.09195183889975925	0.7657984470309733	Aaltolamprologus calvus	f	n
1415	FISH20210305_c5_r0_Aaltolamprologus-calvus_su	1970-01-05 23:30:00	4.900017476765233	1424.499944604476	0.09716374916906714	0.75	0.08860224041543156	0.7423398279475075	Aaltolamprologus calvus	f	n
1416	FISH20210305_c5_r0_Aaltolamprologus-calvus_su	1970-01-06 00:00:00	3.8450180427565446	14.50052628663232	0.06775247908703119	0.7820619356268351	0.07596089729479984	0.7732309010233431	Aaltolamprologus calvus	f	n
1417	FISH20210305_c5_r0_Aaltolamprologus-calvus_su	1970-01-06 00:30:00	4.796222738832159	44.50030469226082	0.10137942496260595	0.7140324635754252	0.10142264166596152	0.7581361876184567	Aaltolamprologus calvus	f	n
1418	FISH20210305_c5_r0_Aaltolamprologus-calvus_su	1970-01-06 01:00:00	8.003829668616603	74.50002769929644	0.19633261315162595	0.5172012630879176	0.17240216129923458	0.7076777356796217	Aaltolamprologus calvus	f	n
1419	FISH20210305_c5_r0_Aaltolamprologus-calvus_su	1970-01-06 01:30:00	3.0145869381371866	104.49980610492493	0.054844606946983544	0.8060495263420309	0.08090891978256312	0.7934952489730528	Aaltolamprologus calvus	f	n
1420	FISH20210305_c5_r0_Aaltolamprologus-calvus_su	1970-01-06 02:00:00	5.274480223362869	134.49952911196056	0.11290233228076006	0.7279375103872362	0.17513496518441696	0.7601138550217863	Aaltolamprologus calvus	f	n
1421	FISH20210305_c5_r0_Aaltolamprologus-calvus_su	1970-01-06 02:30:00	4.235581574541254	164.49930751758905	0.09655974738241649	0.7459974516647278	0.11155674106611815	0.7598652889151388	Aaltolamprologus calvus	f	n
1422	FISH20210305_c5_r0_Aaltolamprologus-calvus_su	1970-01-06 03:00:00	3.7488171690877605	194.4998892089519	0.06885663638378019	0.7718812319964546	0.08021612665215065	0.7757812120000137	Aaltolamprologus calvus	f	n
1423	FISH20210305_c5_r0_Aaltolamprologus-calvus_su	1970-01-06 03:30:00	3.715588931270634	224.50047088803944	0.07340313556035677	0.7684338817794027	0.08651664959752592	0.7812015424714526	Aaltolamprologus calvus	f	n
1424	FISH20210305_c5_r0_Aaltolamprologus-calvus_su	1970-01-06 04:00:00	3.1372566355469576	254.50024929366793	0.0545122153897291	0.8266578028918066	0.052480087686395886	0.7509195075074957	Aaltolamprologus calvus	f	n
1425	FISH20210305_c5_r0_Aaltolamprologus-calvus_su	1970-01-06 04:30:00	4.126019118419421	284.4999723007036	0.08780676970804942	0.7593485125477812	0.08355913335717566	0.7826833768778628	Aaltolamprologus calvus	f	n
1426	FISH20210305_c5_r0_Aaltolamprologus-calvus_su	1970-01-06 05:00:00	4.093618996512621	314.49975070633207	0.0823777076062268	0.8133621406016287	0.10332580811611797	0.7943717524134848	Aaltolamprologus calvus	f	n
1427	FISH20210305_c5_r0_Aaltolamprologus-calvus_su	1970-01-06 05:30:00	4.806137095729012	344.4994737133677	0.10819345188632208	0.7144202537255554	0.11501926188775216	0.790944990860347	Aaltolamprologus calvus	f	n
1428	FISH20210305_c5_r0_Aaltolamprologus-calvus_su	1970-01-06 06:00:00	5.821192582267419	374.5001107910481	0.12070684688677155	0.6086860181697319	0.1177326365485074	0.7571310564560071	Aaltolamprologus calvus	f	n
1429	FISH20210305_c5_r0_Aaltolamprologus-calvus_su	1970-01-06 06:30:00	8.043824300694448	404.50069248241095	0.17699850423799235	0.568223367126475	0.1560687853292652	0.7935042915201297	Aaltolamprologus calvus	f	n
1430	FISH20210305_c5_r0_Aaltolamprologus-calvus_su	1970-01-06 07:00:00	16.03923882131621	434.50047088803944	0.35460639299761787	0.20824331061991025	0.37016600144848516	0.5473379936750057	Aaltolamprologus calvus	f	d
1431	FISH20210305_c5_r0_Aaltolamprologus-calvus_su	1970-01-06 07:30:00	14.848651035210471	464.5001938950751	0.3464074012520082	0.0	0.3389326518436258	0.3677647021161469	Aaltolamprologus calvus	f	d
1432	FISH20210305_c5_r0_Aaltolamprologus-calvus_su	1970-01-06 08:00:00	17.749032928449925	494.4999723007036	0.3883441360589441	0.02720070910198881	0.406001349869381	0.431357661526656	Aaltolamprologus calvus	f	d
1433	FISH20210305_c5_r0_Aaltolamprologus-calvus_su	1970-01-06 08:30:00	9.476956740341617	524.4996953077392	0.16093291230402748	0.30751758905323806	0.6074344041504254	0.2899165310544364	Aaltolamprologus calvus	f	d
1434	FISH20210305_c5_r0_Aaltolamprologus-calvus_su	1970-01-06 09:00:00	6.773007500485175	554.4994737133677	0.04924934906653371	0.6298820009971746	0.6212135714370659	0.22316455263349522	Aaltolamprologus calvus	f	d
1435	FISH20210305_c5_r0_Aaltolamprologus-calvus_su	1970-01-06 09:30:00	6.243322827069369	584.500055395524	0.07085087524927985	0.7354863727010857	0.6661593127151902	0.25229841277792936	Aaltolamprologus calvus	f	d
1436	FISH20210305_c5_r0_Aaltolamprologus-calvus_su	1970-01-06 10:00:00	15.333163022736903	614.5006370838181	0.39216663896737025	0.010802725610769486	0.3725872970156402	0.4343218500261347	Aaltolamprologus calvus	f	d
1437	FISH20210305_c5_r0_Aaltolamprologus-calvus_su	1970-01-06 10:30:00	17.667991716685616	644.5004154894466	0.45593041936734807	0.0	0.46929997061844403	0.4276838929266808	Aaltolamprologus calvus	f	d
1438	FISH20210305_c5_r0_Aaltolamprologus-calvus_su	1970-01-06 11:00:00	11.252016899887565	674.5001384964822	0.22619245471165034	0.042546119328569054	0.5282310939249802	0.4872109801881938	Aaltolamprologus calvus	f	d
1439	FISH20210305_c5_r0_Aaltolamprologus-calvus_su	1970-01-06 11:30:00	11.149870315919516	704.4999169021107	0.21832585452329512	0.0008309788931361143	0.3124097778806459	0.5189728747494031	Aaltolamprologus calvus	f	d
1440	FISH20210305_c5_r0_Aaltolamprologus-calvus_su	1970-01-06 12:00:00	10.94759536449871	734.4996399091463	0.20746773031964988	0.021162262478533044	0.5033695976582893	0.4778304809294249	Aaltolamprologus calvus	f	d
1441	FISH20210305_c5_r0_Aaltolamprologus-calvus_su	1970-01-06 12:30:00	10.414807493474788	764.4994183147749	0.19467065536535372	0.011135117168023932	0.44358661221941986	0.5903070339686892	Aaltolamprologus calvus	f	d
1442	FISH20210305_c5_r0_Aaltolamprologus-calvus_su	1970-01-06 13:00:00	12.559657122623284	794.5	0.28534234433857747	0.0	0.6168183928801348	0.6296527563274548	Aaltolamprologus calvus	f	d
1443	FISH20210305_c5_r0_Aaltolamprologus-calvus_su	1970-01-06 13:30:00	14.132078219684157	824.5005816852251	0.3337211234834635	0.0	0.43637928429078593	0.5896634540679622	Aaltolamprologus calvus	f	d
1444	FISH20210305_c5_r0_Aaltolamprologus-calvus_su	1970-01-06 14:00:00	12.68122230687846	854.5003600908537	0.28480416597418423	0.0	0.4520697030316386	0.5135651197986734	Aaltolamprologus calvus	f	d
1445	FISH20210305_c5_r0_Aaltolamprologus-calvus_su	1970-01-06 14:30:00	12.68769376139214	884.5000830978893	0.2730042656916514	0.0	0.29416116233788947	0.4902176790525644	Aaltolamprologus calvus	f	d
1446	FISH20210305_c5_r0_Aaltolamprologus-calvus_su	1970-01-06 15:00:00	9.144607926924389	914.4998615035178	0.14564290067032298	0.21671929532989861	0.6970366611064941	0.2816684289239688	Aaltolamprologus calvus	f	d
1447	FISH20210305_c5_r0_Aaltolamprologus-calvus_su	1970-01-06 15:30:00	4.575952643293423	944.4995845105534	0.04537144756523184	0.7017893745498864	0.935756811488982	0.09613885319508188	Aaltolamprologus calvus	f	d
1448	FISH20210305_c5_r0_Aaltolamprologus-calvus_su	1970-01-06 16:00:00	4.677969744422205	974.4993629161819	0.05157608996731483	0.5908813916126531	0.702987622910197	0.2525198824302562	Aaltolamprologus calvus	f	d
1449	FISH20210305_c5_r0_Aaltolamprologus-calvus_su	1970-01-06 16:30:00	7.148642256876058	1004.499944604476	0.09073786838023487	0.3161976512297806	0.6723855777898149	0.31549736034611603	Aaltolamprologus calvus	f	d
1450	FISH20210305_c5_r0_Aaltolamprologus-calvus_su	1970-01-06 17:00:00	7.678714760053459	1034.5005262866323	0.11999335216885491	0.264749875353166	0.835807054532233	0.5771958604258962	Aaltolamprologus calvus	f	d
1451	FISH20210305_c5_r0_Aaltolamprologus-calvus_su	1970-01-06 17:30:00	11.273120312066817	1064.500304692261	0.24668993407567447	0.031466400753420866	0.5746160311925982	0.4671138154216649	Aaltolamprologus calvus	f	d
1452	FISH20210305_c5_r0_Aaltolamprologus-calvus_su	1970-01-06 18:00:00	10.03308699694768	1094.5000276992964	0.203811423189851	0.13882887374660682	0.573002220874478	0.36907124622824977	Aaltolamprologus calvus	f	d
1453	FISH20210305_c5_r0_Aaltolamprologus-calvus_su	1970-01-06 18:30:00	10.17714086926541	1124.499806104925	0.18929699185640686	0.12292947759126918	0.5705832456672327	0.343828196594957	Aaltolamprologus calvus	f	d
1454	FISH20210305_c5_r0_Aaltolamprologus-calvus_su	1970-01-06 19:00:00	13.811988288814993	1154.4995291119606	0.2944989197274389	0.3257437261093568	0.37327082428756697	0.5432553876170962	Aaltolamprologus calvus	f	n
1455	FISH20210305_c5_r0_Aaltolamprologus-calvus_su	1970-01-06 19:30:00	13.297625064748152	1184.4993075175892	0.34457924768710874	0.03013683452440308	0.6019587535722521	0.6072213780779482	Aaltolamprologus calvus	f	n
1456	FISH20210305_c5_r0_Aaltolamprologus-calvus_su	1970-01-06 20:00:00	12.218783801031627	1214.499889208952	0.3012962552625748	0.017837358741413695	0.7768870224238761	0.4757756828407757	Aaltolamprologus calvus	f	n
1457	FISH20210305_c5_r0_Aaltolamprologus-calvus_su	1970-01-06 20:30:00	11.997543861552634	1244.5004708880394	0.2855797462744446	0.02038668217827267	0.8095030250911368	0.47197099838490364	Aaltolamprologus calvus	f	n
1458	FISH20210305_c5_r0_Aaltolamprologus-calvus_su	1970-01-06 21:00:00	13.717849377108378	1274.500249293668	0.3421971081934519	0.004487286022935018	0.6746426444936555	0.5342576015700014	Aaltolamprologus calvus	f	n
1459	FISH20210305_c5_r0_Aaltolamprologus-calvus_su	1970-01-06 21:30:00	12.50767866824126	1304.4999723007036	0.2923937731981608	0.0	0.7097930572511048	0.5881541282397414	Aaltolamprologus calvus	f	n
1460	FISH20210305_c5_r0_Aaltolamprologus-calvus_su	1970-01-06 22:00:00	11.769429124753154	1334.499750706332	0.2735028530275331	0.01689657082710099	0.7037058830695241	0.537894092649521	Aaltolamprologus calvus	f	n
1461	FISH20210305_c5_r0_Aaltolamprologus-calvus_su	1970-01-06 22:30:00	11.19062782791589	1364.4994737133677	0.26508226691042047	0.15777519251011024	0.5009762189213207	0.6279091666793448	Aaltolamprologus calvus	f	n
1462	FISH20210305_c5_r0_Aaltolamprologus-calvus_su	1970-01-06 23:00:00	5.599365380288483	1394.500110791048	0.11804786173277199	0.6639153556392643	0.12214357765757045	0.8274405521842344	Aaltolamprologus calvus	f	n
1463	FISH20210305_c5_r0_Aaltolamprologus-calvus_su	1970-01-06 23:30:00	3.6574507361815978	1424.500637083818	0.06764168190127971	0.8235000830978894	0.08053004851585437	0.8636358959183635	Aaltolamprologus calvus	f	n
1464	FISH20210305_c5_r0_Aaltolamprologus-calvus_su	1970-01-07 00:00:00	4.931481116115869	14.500470888039445	0.10719627721455875	0.7295440695806327	0.14570845083780573	0.8377678711650163	Aaltolamprologus calvus	f	n
1465	FISH20210305_c5_r0_Aaltolamprologus-calvus_su	1970-01-07 00:30:00	2.734879698255851	44.50013849648219	0.04908315328790649	0.8860450944546009	0.06272701458724274	0.8702805050066404	Aaltolamprologus calvus	f	n
1466	FISH20210305_c5_r0_Aaltolamprologus-calvus_su	1970-01-07 01:00:00	4.475265533981652	74.49997230070356	0.09135227965209684	0.7940280316879951	0.09052311354015742	0.8634039078146903	Aaltolamprologus calvus	f	n
1467	FISH20210305_c5_r0_Aaltolamprologus-calvus_su	1970-01-07 01:30:00	5.772519355777577	104.49969530773919	0.1326796299373996	0.6043432496814581	0.13056012618119336	0.8471736271931989	Aaltolamprologus calvus	f	n
1468	FISH20210305_c5_r0_Aaltolamprologus-calvus_su	1970-01-07 02:00:00	3.3105160997136776	134.49947371336768	0.06714309456539803	0.802614813583735	0.07551934005485202	0.8596493279465032	Aaltolamprologus calvus	f	n
1469	FISH20210305_c5_r0_Aaltolamprologus-calvus_su	1970-01-07 02:30:00	4.1689114547246335	164.50005539552404	0.08359184577886107	0.7201418125415466	0.08414659859882474	0.8505173609364908	Aaltolamprologus calvus	f	n
1470	FISH20210305_c5_r0_Aaltolamprologus-calvus_su	1970-01-07 03:00:00	3.903421981388118	194.50063708381808	0.08110353997008476	0.7359703063542186	0.0814089935990167	0.8550636132791651	Aaltolamprologus calvus	f	n
1471	FISH20210305_c5_r0_Aaltolamprologus-calvus_su	1970-01-07 03:30:00	4.3114685767109915	224.50041548944657	0.08437205694975347	0.6721511273613651	0.08038836153878924	0.8496746190151789	Aaltolamprologus calvus	f	n
1472	FISH20210305_c5_r0_Aaltolamprologus-calvus_su	1970-01-07 04:00:00	3.991768826689492	254.50013849648218	0.08309788931361144	0.628109246025151	0.07741398643344971	0.863289888571948	Aaltolamprologus calvus	f	n
1473	FISH20210305_c5_r0_Aaltolamprologus-calvus_su	1970-01-07 04:30:00	2.488103599820616	284.49991690211067	0.04121655309955127	0.8592321755027422	0.06056037852032734	0.859754668422841	Aaltolamprologus calvus	f	n
1474	FISH20210305_c5_r0_Aaltolamprologus-calvus_su	1970-01-07 05:00:00	5.421239797669335	314.4996399091463	0.13245803556589664	0.6938673757686554	0.12874937531561795	0.83474365886195	Aaltolamprologus calvus	f	n
1475	FISH20210305_c5_r0_Aaltolamprologus-calvus_su	1970-01-07 05:30:00	2.935978143375301	343.7303196564886	0.05886211832061069	0.8346851145038168	0.07098868981306733	0.8647506462770037	Aaltolamprologus calvus	f	n
1476	FISH20210305_c5_r0_Aaltolamprologus-calvus_su	1970-01-07 06:00:00	5.00518739018659	374.50024929366793	0.10874743781507949	0.6298820009971746	0.09852121287535191	0.8760090625031234	Aaltolamprologus calvus	f	n
1477	FISH20210305_c5_r0_Aaltolamprologus-calvus_su	1970-01-07 06:30:00	8.9116298072312	404.4999723007036	0.19644341033737744	0.4408066035122708	0.1546395523909565	0.8255101789458273	Aaltolamprologus calvus	f	n
1478	FISH20210305_c5_r0_Aaltolamprologus-calvus_su	1970-01-07 07:00:00	11.531442035958026	434.49975070633207	0.2367181873580411	0.27533100659243254	0.28683346573887164	0.6028946752181993	Aaltolamprologus calvus	f	d
1479	FISH20210305_c5_r0_Aaltolamprologus-calvus_su	1970-01-07 07:30:00	9.850971961110421	464.49952911196056	0.18525289457647776	0.22043100105257327	0.6069085888412223	0.3550736951994284	Aaltolamprologus calvus	f	d
1480	FISH20210305_c5_r0_Aaltolamprologus-calvus_su	1970-01-07 08:00:00	14.60367291554263	494.5001107910481	0.33364724130290274	0.01811433636162198	0.47279528714603547	0.5666249138927097	Aaltolamprologus calvus	f	d
1481	FISH20210305_c5_r0_Aaltolamprologus-calvus_su	1970-01-07 08:30:00	13.232566426866855	524.500692482411	0.2444185917677691	0.3549387845548723	0.5772961919123298	0.41474717817965456	Aaltolamprologus calvus	f	d
1482	FISH20210305_c5_r0_Aaltolamprologus-calvus_su	1970-01-07 09:00:00	6.832797570289975	554.5004708880394	0.0799401695196942	0.48916957509279263	0.7181798531270196	0.2081344362746221	Aaltolamprologus calvus	f	d
1483	FISH20210305_c5_r0_Aaltolamprologus-calvus_su	1970-01-07 09:30:00	6.323911597454658	584.5001938950751	0.04891695750927926	0.7794028031687995	0.7546862931409449	0.1547841362127703	Aaltolamprologus calvus	f	d
1484	FISH20210305_c5_r0_Aaltolamprologus-calvus_su	1970-01-07 10:00:00	4.301907871079425	614.4999723007036	0.01739515816298266	0.8776245083374882	0.6900959932895325	0.24740907640983692	Aaltolamprologus calvus	f	d
1485	FISH20210305_c5_r0_Aaltolamprologus-calvus_su	1970-01-07 10:30:00	5.4721519187619165	643.5907084923664	0.049379770992366415	0.6696684160305344	0.5239910974781117	0.24845535765435778	Aaltolamprologus calvus	f	d
1486	FISH20210305_c5_r0_Aaltolamprologus-calvus_su	1970-01-07 11:00:00	5.938796888104884	674.5005262866323	0.05279485901058113	0.7021771647000166	0.63600499573488	0.2034674945898001	Aaltolamprologus calvus	f	d
1487	FISH20210305_c5_r0_Aaltolamprologus-calvus_su	1970-01-07 11:30:00	9.418395242203284	704.5002492936679	0.16968588997839454	0.30912414824663453	0.5918210286097536	0.32662615397712036	Aaltolamprologus calvus	f	d
1488	FISH20210305_c5_r0_Aaltolamprologus-calvus_su	1970-01-07 12:00:00	12.21097396416829	734.5000276992964	0.25660628220043213	0.13672372721732867	0.6173640218334318	0.35833763893691545	Aaltolamprologus calvus	f	d
1489	FISH20210305_c5_r0_Aaltolamprologus-calvus_su	1970-01-07 12:30:00	7.828793653067816	764.4997507063321	0.1228186804055177	0.38790094731593816	0.6502955123369187	0.22286355014762743	Aaltolamprologus calvus	f	d
1490	FISH20210305_c5_r0_Aaltolamprologus-calvus_su	1970-01-07 13:00:00	6.888604234934526	794.4995291119606	0.07257215666722065	0.6512658578472107	0.7450779002831194	0.20886111406466146	Aaltolamprologus calvus	f	d
1491	FISH20210305_c5_r0_Aaltolamprologus-calvus_su	1970-01-07 13:30:00	7.231889820302568	824.5001107910481	0.10508530910702416	0.3421227564812763	0.7531098351127458	0.3677308704601101	Aaltolamprologus calvus	f	d
1492	FISH20210305_c5_r0_Aaltolamprologus-calvus_su	1970-01-07 14:00:00	8.575052002105078	854.500692482411	0.14697246689934076	0.32524513877347516	0.7220335358717513	0.34624868896060085	Aaltolamprologus calvus	f	d
1493	FISH20210305_c5_r0_Aaltolamprologus-calvus_su	1970-01-07 14:30:00	14.430052813117626	884.5004708880394	0.3050246523738297	0.07246135948146917	0.6333187440703967	0.4939879014877988	Aaltolamprologus calvus	f	d
1494	FISH20210305_c5_r0_Aaltolamprologus-calvus_su	1970-01-07 15:00:00	15.07900837131371	914.5001938950751	0.2858567392388233	0.2645836795745388	0.7103688328096647	0.40880825154245565	Aaltolamprologus calvus	f	d
1495	FISH20210305_c5_r0_Aaltolamprologus-calvus_su	1970-01-07 15:30:00	8.539284000970842	944.4999723007036	0.153121710708548	0.2499584510553432	0.762031428694913	0.2919035528167386	Aaltolamprologus calvus	f	d
1496	FISH20210305_c5_r0_Aaltolamprologus-calvus_su	1970-01-07 16:00:00	7.898546339058951	974.4996953077392	0.12636419034956511	0.2446955847321478	0.6881428303344175	0.2825700332277276	Aaltolamprologus calvus	f	d
1497	FISH20210305_c5_r0_Aaltolamprologus-calvus_su	1970-01-07 16:30:00	16.494717467809078	1004.4994737133677	0.350728491496316	0.05844551548390671	0.6785645658998104	0.48604516721071345	Aaltolamprologus calvus	f	d
1498	FISH20210305_c5_r0_Aaltolamprologus-calvus_su	1970-01-07 17:00:00	16.901202588547086	1034.500055395524	0.36018169731885663	0.005151783735874141	0.6256368310047888	0.4927249983266986	Aaltolamprologus calvus	f	d
1499	FISH20210305_c5_r0_Aaltolamprologus-calvus_su	1970-01-07 17:30:00	10.309180252587884	1064.500637083818	0.2199324137166916	0.06553653537200155	0.6659635976136201	0.33930983331259573	Aaltolamprologus calvus	f	d
1500	FISH20210305_c5_r0_Aaltolamprologus-calvus_su	1970-01-07 18:00:00	8.845862140251782	1094.5004154894466	0.18741343969863167	0.14929920780012187	0.5594868495052251	0.42931799551053446	Aaltolamprologus calvus	f	d
1501	FISH20210305_c5_r0_Aaltolamprologus-calvus_su	1970-01-07 18:30:00	7.92246303721168	1124.5001384964821	0.13611434269569553	0.24192565508836075	0.6478977829251081	0.4986904417055672	Aaltolamprologus calvus	f	d
1502	FISH20210305_c5_r0_Aaltolamprologus-calvus_su	1970-01-07 19:00:00	13.934411175658546	1154.4999169021107	0.27693756578582907	0.23184311118497591	0.4580456812156006	0.6154921905133466	Aaltolamprologus calvus	f	n
1503	FISH20210305_c5_r0_Aaltolamprologus-calvus_su	1970-01-07 19:30:00	11.271783228359864	1184.4996399091463	0.2928369619411667	0.21732867985153176	0.3438207075299169	0.7206932868858207	Aaltolamprologus calvus	f	n
1504	FISH20210305_c5_r0_Aaltolamprologus-calvus_su	1970-01-07 20:00:00	5.559552542978003	1214.4994183147749	0.10919062655808542	0.6900448728602293	0.1473654053480246	0.7721171606443958	Aaltolamprologus calvus	f	n
1505	FISH20210305_c5_r0_Aaltolamprologus-calvus_su	1970-01-07 20:30:00	3.5892817891172277	1244.5	0.05838688233990694	0.822124972302238	0.0768501234943336	0.8147296178768899	Aaltolamprologus calvus	f	n
1506	FISH20210305_c5_r0_Aaltolamprologus-calvus_su	1970-01-07 21:00:00	2.797007790871985	1274.5005816852251	0.03695086144811922	0.8621129023322808	0.061044028539279066	0.8499259394609244	Aaltolamprologus calvus	f	n
1507	FISH20210305_c5_r0_Aaltolamprologus-calvus_su	1970-01-07 21:30:00	5.3791935128527495	1304.5003600908537	0.11412110132402636	0.556257271065315	0.13407967709871185	0.7975937054725714	Aaltolamprologus calvus	f	n
1508	FISH20210305_c5_r0_Aaltolamprologus-calvus_su	1970-01-07 22:00:00	4.956182955450717	1334.5000830978893	0.10221040385574207	0.6804055176998505	0.11677145992117341	0.8051838323832086	Aaltolamprologus calvus	f	n
1509	FISH20210305_c5_r0_Aaltolamprologus-calvus_su	1970-01-07 22:30:00	4.500093290034179	1364.4998615035179	0.08902553875131572	0.674921057005152	0.11970867301228848	0.811222694755988	Aaltolamprologus calvus	f	n
1510	FISH20210305_c5_r0_Aaltolamprologus-calvus_su	1970-01-07 23:00:00	3.42597061253884	1394.4995845105534	0.06675530441526785	0.8175724336601851	0.08857234345621473	0.8462777914109151	Aaltolamprologus calvus	f	n
1511	FISH20210305_c5_r0_Aaltolamprologus-calvus_su	1970-01-07 23:30:00	3.390109553023289	1424.499362916182	0.06121544512769376	0.834469004487286	0.09470461963357507	0.8386526895912771	Aaltolamprologus calvus	f	n
1512	FISH20210305_c5_r0_Aaltolamprologus-calvus_su	1970-01-08 00:00:00	2.2544649041718023	14.499944604475958	0.02503877686682916	0.8953578550853091	0.059102383689712566	0.8588099045950486	Aaltolamprologus calvus	f	n
1513	FISH20210305_c5_r0_Aaltolamprologus-calvus_su	1970-01-08 00:30:00	4.266712251254945	44.50052628663232	0.08254390338485403	0.7201817073846324	0.18208883004839269	0.7837895298322352	Aaltolamprologus calvus	f	n
1514	FISH20210305_c5_r0_Aaltolamprologus-calvus_su	1970-01-08 01:00:00	3.9420997502842057	74.50030469226081	0.07539748490388344	0.7728103706165863	0.10189178943548552	0.8320807326916667	Aaltolamprologus calvus	f	n
1515	FISH20210305_c5_r0_Aaltolamprologus-calvus_su	1970-01-08 01:30:00	2.8998347957197517	104.50002769929644	0.05213007589607224	0.8273779845991912	0.08445928798018297	0.8398795137770693	Aaltolamprologus calvus	f	n
1516	FISH20210305_c5_r0_Aaltolamprologus-calvus_su	1970-01-08 02:00:00	3.5174296957823614	134.49980610492494	0.06769708049415545	0.7917566893800897	0.08197534269543374	0.8266503713732888	Aaltolamprologus calvus	f	n
1517	FISH20210305_c5_r0_Aaltolamprologus-calvus_su	1970-01-08 02:30:00	6.032632139906838	164.49952911196056	0.14575369785607445	0.6206304359869259	0.18020393643259172	0.8052622530929523	Aaltolamprologus calvus	f	n
1518	FISH20210305_c5_r0_Aaltolamprologus-calvus_su	1970-01-08 03:00:00	6.008628750248002	194.49930751758905	0.1473048584565952	0.5966982438646058	0.18152110323834447	0.7712005893662515	Aaltolamprologus calvus	f	n
1519	FISH20210305_c5_r0_Aaltolamprologus-calvus_su	1970-01-08 03:30:00	2.7492049918775074	224.4998892089519	0.03600709062707733	0.8373587414136938	0.07330125710137585	0.7937722335600281	Aaltolamprologus calvus	f	n
1520	FISH20210305_c5_r0_Aaltolamprologus-calvus_su	1970-01-08 04:00:00	4.12265368695457	254.50052628663232	0.0821007146418481	0.7292670766162539	0.10975113849912424	0.7581209088320521	Aaltolamprologus calvus	f	n
1521	FISH20210305_c5_r0_Aaltolamprologus-calvus_su	1970-01-08 04:30:00	3.5636625388907928	284.50024929366793	0.06863885657304304	0.8167968533599247	0.09062477430875375	0.7699999054170039	Aaltolamprologus calvus	f	n
1522	FISH20210305_c5_r0_Aaltolamprologus-calvus_su	1970-01-08 05:00:00	3.7272181553477055	314.5000276992964	0.06426236773585951	0.8001218769043267	0.07871806495908253	0.765744711435086	Aaltolamprologus calvus	f	n
1523	FISH20210305_c5_r0_Aaltolamprologus-calvus_su	1970-01-08 05:30:00	3.144083420341424	344.49975070633207	0.0591102985984156	0.8616143149963991	0.08345094657633241	0.7971585199034575	Aaltolamprologus calvus	f	n
1524	FISH20210305_c5_r0_Aaltolamprologus-calvus_su	1970-01-08 06:00:00	7.079262972852285	374.49952911196056	0.1704614702786549	0.5678355769763448	0.23632093449012462	0.6964468402689991	Aaltolamprologus calvus	f	n
1525	FISH20210305_c5_r0_Aaltolamprologus-calvus_su	1970-01-08 06:30:00	10.932518443820939	404.5001107910481	0.2826833591845779	0.409926877908265	0.24346637346675462	0.6932696309057798	Aaltolamprologus calvus	f	n
1526	FISH20210305_c5_r0_Aaltolamprologus-calvus_su	1970-01-08 07:00:00	13.552354039671183	434.50069248241095	0.29477591269181763	0.375325466733145	0.36344768937110056	0.600592671400159	Aaltolamprologus calvus	f	d
1527	FISH20210305_c5_r0_Aaltolamprologus-calvus_su	1970-01-08 07:30:00	12.67111882007648	464.50047088803944	0.2747216220707994	0.01157830591102986	0.4929267453674691	0.39286873558064206	Aaltolamprologus calvus	f	d
1528	FISH20210305_c5_r0_Aaltolamprologus-calvus_su	1970-01-08 08:00:00	11.643031241512354	494.5001938950751	0.23367126474987535	0.11960556201872473	0.3943572400015004	0.5002785000555544	Aaltolamprologus calvus	f	d
1529	FISH20210305_c5_r0_Aaltolamprologus-calvus_su	1970-01-08 08:30:00	13.8157243423672	515.4067605633803	0.2856338028169014	0.0	0.2717942998303955	0.5060317628095027	Aaltolamprologus calvus	f	d
1530	FISH20210305_c6_r0_Aaltolamprologus-calvus_su	1970-01-02 00:00:00	76.98612227747076	14.500304692260817	0.6789097556922055	0.19228851587169685	0.37690540117174065	0.7219252359127217	Aaltolamprologus calvus	m	n
1531	FISH20210305_c6_r0_Aaltolamprologus-calvus_su	1970-01-02 00:30:00	4.115001793770256	44.499916902110684	0.055453991468616695	0.8777353055232398	0.04419518261477391	0.7551106781735671	Aaltolamprologus calvus	m	n
1532	FISH20210305_c6_r0_Aaltolamprologus-calvus_su	1970-01-02 01:00:00	29.296768506838028	74.49947371336768	0.33892859121378316	0.5393053016453382	0.16385419313223956	0.7610030978977563	Aaltolamprologus calvus	m	n
1533	FISH20210305_c6_r0_Aaltolamprologus-calvus_su	1970-01-02 01:30:00	4.164476239685394	104.49994460447596	0.05722357633503213	0.7167072900509639	0.04881658924027892	0.5513087877100205	Aaltolamprologus calvus	m	n
1534	FISH20210305_c6_r0_Aaltolamprologus-calvus_su	1970-01-02 02:00:00	2.203209816990357	134.50041548944657	0.02099606669990582	0.8617805107750263	0.03543822515643346	0.5441449901241137	Aaltolamprologus calvus	m	n
1535	FISH20210305_c6_r0_Aaltolamprologus-calvus_su	1970-01-02 02:30:00	3.739518652663678	164.49997230070358	0.04958174062378816	0.748711982715639	0.034237205949682714	0.5513128939908909	Aaltolamprologus calvus	m	n
1536	FISH20210305_c6_r0_Aaltolamprologus-calvus_su	1970-01-02 03:00:00	3.5537810712408247	194.49952911196056	0.03484571491884106	0.8061603235277824	0.03349012090265465	0.6426963485165714	Aaltolamprologus calvus	m	n
1537	FISH20210305_c6_r0_Aaltolamprologus-calvus_su	1970-01-02 03:30:00	2.751950374465124	224.49994460447596	0.01767117216928872	0.9350764458231775	0.03698956526611859	0.7644277958310665	Aaltolamprologus calvus	m	n
1538	FISH20210305_c6_r0_Aaltolamprologus-calvus_su	1970-01-02 04:00:00	4.151029380277093	254.50047088803944	0.03479031632596532	0.7769098664893912	0.03904207873350124	0.7895858228471059	Aaltolamprologus calvus	m	n
1539	FISH20210305_c6_r0_Aaltolamprologus-calvus_su	1970-01-02 04:30:00	4.83269547679113	284.5000276992964	0.029472051409894187	0.7679906930363969	0.03694672247279219	0.797275800525478	Aaltolamprologus calvus	m	n
1540	FISH20210305_c6_r0_Aaltolamprologus-calvus_su	1970-01-02 05:00:00	7.26617025278148	314.4995845105534	0.08182372167746939	0.45399146861669715	0.04415328433352606	0.7795447225678539	Aaltolamprologus calvus	m	n
1541	FISH20210305_c6_r0_Aaltolamprologus-calvus_su	1970-01-02 05:30:00	7.256813234997978	344.50005539552404	0.08287170396631952	0.6121205406603146	0.04449187458655546	0.7535396020758941	Aaltolamprologus calvus	m	n
1542	FISH20210305_c6_r0_Aaltolamprologus-calvus_su	1970-01-02 06:00:00	4.3907516244343245	374.50047088803944	0.016619577862722286	0.8788986759736303	0.034018875001042816	0.7877670428083783	Aaltolamprologus calvus	m	n
1543	FISH20210305_c6_r0_Aaltolamprologus-calvus_su	1970-01-02 06:30:00	5.75241615566368	404.5000276992964	0.047310398315882775	0.7484903883441361	0.034328263406944746	0.7916014469354362	Aaltolamprologus calvus	m	n
1544	FISH20210305_c6_r0_Aaltolamprologus-calvus_su	1970-01-02 07:00:00	2.138163446256484	434.49969530773916	0.0057060550662013185	0.9301977729765664	0.03849493803317373	0.9531799740196016	Aaltolamprologus calvus	m	d
1545	FISH20210305_c6_r0_Aaltolamprologus-calvus_su	1970-01-02 07:30:00	0.6094600784408623	464.5001107910481	0.005317970307999114	0.9350210502991358	0.01991477048425049	0.8622337539462325	Aaltolamprologus calvus	m	d
1546	FISH20210305_c6_r0_Aaltolamprologus-calvus_su	1970-01-02 08:00:00	1.9867448065565945	494.5005262866323	0.0008863774860118553	1.0	0.017312537847745987	0.8618481265480331	Aaltolamprologus calvus	m	d
1547	FISH20210305_c6_r0_Aaltolamprologus-calvus_su	1970-01-02 08:30:00	1.996743248999636	524.5000830978893	0.0070356212952191015	0.9352944435211346	0.02157066790963161	0.8628110720512971	Aaltolamprologus calvus	m	d
1548	FISH20210305_c6_r0_Aaltolamprologus-calvus_su	1970-01-02 09:00:00	2.951905148105592	554.4996953077392	0.026037338651598248	0.8503130020497479	0.02924130353525935	0.8517344077711662	Aaltolamprologus calvus	m	d
1549	FISH20210305_c6_r0_Aaltolamprologus-calvus_su	1970-01-02 09:30:00	2.891183853687268	584.5001661865721	0.03379126966541104	0.7319410591624197	0.028875553636876793	0.8529644293333674	Aaltolamprologus calvus	m	d
1550	FISH20210305_c6_r0_Aaltolamprologus-calvus_su	1970-01-02 10:00:00	7.40260089601739	614.5005816852251	0.12237549166251177	0.330618802282422	0.025800859888047784	0.8457169199308969	Aaltolamprologus calvus	m	d
1551	FISH20210305_c6_r0_Aaltolamprologus-calvus_su	1970-01-02 10:30:00	4.366031785454794	644.5001938950751	0.06104924934906653	0.5251232618691485	0.021404113950449256	0.8253426655738273	Aaltolamprologus calvus	m	d
1552	FISH20210305_c6_r0_Aaltolamprologus-calvus_su	1970-01-02 11:00:00	2.3668229426154306	674.4997507063321	0.01977729765663952	0.840673646889369	0.024716527947316824	0.843249154855476	Aaltolamprologus calvus	m	d
1553	FISH20210305_c6_r0_Aaltolamprologus-calvus_su	1970-01-02 11:30:00	2.0048202451591757	704.5001661865721	0.025980500775537336	0.8323731442499446	0.01780202021745671	0.8255068374506197	Aaltolamprologus calvus	m	d
1554	FISH20210305_c6_r0_Aaltolamprologus-calvus_su	1970-01-02 12:00:00	8.23952425611209	734.5006370838181	0.2062489612763836	0.13556035676693812	0.021417685013791755	0.8628176019234384	Aaltolamprologus calvus	m	d
1555	FISH20210305_c6_r0_Aaltolamprologus-calvus_su	1970-01-02 12:30:00	4.459883836536053	764.5002492936679	0.08093734419145754	0.6333721123483463	0.017705501717037126	0.8331093165899615	Aaltolamprologus calvus	m	d
1556	FISH20210305_c6_r0_Aaltolamprologus-calvus_su	1970-01-02 13:00:00	0.5885140606183307	794.4998061049249	0.00044318874300592763	1.0	0.01586325971688192	0.8585147321287481	Aaltolamprologus calvus	m	d
1557	FISH20210305_c6_r0_Aaltolamprologus-calvus_su	1970-01-02 13:30:00	0.8750550284152536	824.4994183147749	0.002437538086532602	1.0	0.016895138104873145	0.8612551720272317	Aaltolamprologus calvus	m	d
1558	FISH20210305_c6_r0_Aaltolamprologus-calvus_su	1970-01-02 14:00:00	2.3402619297064167	854.4998338134279	0.0242078440062043	0.8579104808331487	0.020153862659847966	0.8395179030751214	Aaltolamprologus calvus	m	d
1559	FISH20210305_c6_r0_Aaltolamprologus-calvus_su	1970-01-02 14:30:00	2.073681209120603	884.5002492936679	0.023489003379314165	0.8685945376987424	0.020167794059869577	0.8586035699864286	Aaltolamprologus calvus	m	d
1560	FISH20210305_c6_r0_Aaltolamprologus-calvus_su	1970-01-02 15:00:00	2.9146013025702295	914.4998061049249	0.025261758351337878	0.8291507395712149	0.022227491456202803	0.8509622503876932	Aaltolamprologus calvus	m	d
1561	FISH20210305_c6_r0_Aaltolamprologus-calvus_su	1970-01-02 15:30:00	2.6346574076598617	944.4994737133677	0.03606448396210736	0.7406237881557809	0.02232523495052929	0.8825692013734757	Aaltolamprologus calvus	m	d
1562	FISH20210305_c6_r0_Aaltolamprologus-calvus_su	1970-01-02 16:00:00	2.3769202438752135	974.4998892089519	0.029692000886328385	0.8127077332151562	0.022319879384207736	0.8571312048252387	Aaltolamprologus calvus	m	d
1563	FISH20210305_c6_r0_Aaltolamprologus-calvus_su	1970-01-02 16:30:00	2.508358019990823	1004.5003046922608	0.03794803611988255	0.6673868483740513	0.02215368636245814	0.855479974040588	Aaltolamprologus calvus	m	d
1564	FISH20210305_c6_r0_Aaltolamprologus-calvus_su	1970-01-02 17:00:00	2.2019113543676503	1034.4999169021107	0.01673037504847377	0.8479862611489668	0.0206933245332353	0.851563999171718	Aaltolamprologus calvus	m	d
1565	FISH20210305_c6_r0_Aaltolamprologus-calvus_su	1970-01-02 17:30:00	1.7955808812101497	1064.4994737133677	0.02371059775081713	0.8111461968865991	0.01916699778469456	0.8593797295495786	Aaltolamprologus calvus	m	d
1566	FISH20210305_c6_r0_Aaltolamprologus-calvus_su	1970-01-02 18:00:00	2.2192495833270445	1094.499889208952	0.031907821847994684	0.7568690449811655	0.021357004095451174	0.8738777140646805	Aaltolamprologus calvus	m	d
1567	FISH20210305_c6_r0_Aaltolamprologus-calvus_su	1970-01-02 18:30:00	2.520328192819146	1124.500304692261	0.04764278987313722	0.635588056063376	0.022400930441654428	0.8750484211085102	Aaltolamprologus calvus	m	d
1568	FISH20210305_c6_r0_Aaltolamprologus-calvus_su	1970-01-02 19:00:00	13.217912781550325	1154.4999723007036	0.2399313057448341	0.3356046756412387	0.08550868325185164	0.4936587042247837	Aaltolamprologus calvus	m	n
1569	FISH20210305_c6_r0_Aaltolamprologus-calvus_su	1970-01-02 19:30:00	7.632246278941597	1184.4995291119606	0.12082433106199103	0.5567004598083208	0.05798461670223652	0.7683551020313124	Aaltolamprologus calvus	m	n
1570	FISH20210305_c6_r0_Aaltolamprologus-calvus_su	1970-01-02 20:00:00	22.712549592158418	1214.499944604476	0.321958785730113	0.3659982273432307	0.11336471139569079	0.6875468650345639	Aaltolamprologus calvus	m	n
1571	FISH20210305_c6_r0_Aaltolamprologus-calvus_su	1970-01-02 20:30:00	4.167816917023937	1244.5004154894466	0.05755913799789485	0.7148080438756855	0.03789319469676757	0.6241744714437306	Aaltolamprologus calvus	m	n
1572	FISH20210305_c6_r0_Aaltolamprologus-calvus_su	1970-01-02 21:00:00	29.28602962732887	1274.4999723007036	0.396487729211678	0.3831920669215002	0.1482633894259909	0.6069695747978784	Aaltolamprologus calvus	m	n
1573	FISH20210305_c6_r0_Aaltolamprologus-calvus_su	1970-01-02 21:30:00	48.53497632114781	1304.4995291119606	0.6035122707883219	0.19732978782338928	0.2429091791011081	0.6083400580484428	Aaltolamprologus calvus	m	n
1574	FISH20210305_c6_r0_Aaltolamprologus-calvus_su	1970-01-02 22:00:00	49.10229501558234	1334.5	0.5881896742743187	0.23559716374916906	0.30867464457722665	0.660171997836342	Aaltolamprologus calvus	m	n
1575	FISH20210305_c6_r0_Aaltolamprologus-calvus_su	1970-01-02 22:30:00	12.159950606046198	1364.5004708880394	0.16614038003434714	0.5683341643122265	0.0893785853873897	0.6229060964360984	Aaltolamprologus calvus	m	n
1576	FISH20210305_c6_r0_Aaltolamprologus-calvus_su	1970-01-02 23:00:00	58.38195180403654	1394.5000276992964	0.6653924990305247	0.13711151736745886	0.3487277347005731	0.62434193106853	Aaltolamprologus calvus	m	n
1577	FISH20210305_c6_r0_Aaltolamprologus-calvus_su	1970-01-02 23:30:00	35.47043661836837	1424.4995845105534	0.44911639244363194	0.30829316935349843	0.186873462609451	0.5858900942471307	Aaltolamprologus calvus	m	n
1578	FISH20210305_c6_r0_Aaltolamprologus-calvus_su	1970-01-03 00:00:00	18.849895993818645	14.500055395524042	0.2581985375581653	0.41574340793263903	0.1107808206050991	0.5124176017908441	Aaltolamprologus calvus	m	n
1579	FISH20210305_c6_r0_Aaltolamprologus-calvus_su	1970-01-03 00:30:00	26.66166759773799	43.59912751282202	0.35353416258916465	0.40494016388610504	0.1367850311123398	0.5878907996805646	Aaltolamprologus calvus	m	n
1580	FISH20210305_c6_r0_Aaltolamprologus-calvus_su	1970-01-03 01:00:00	24.996641356747485	74.6586390366844	0.35373844861383363	0.30697283674040887	0.12667456876434005	0.5441361176268803	Aaltolamprologus calvus	m	n
1581	FISH20210305_c6_r0_Aaltolamprologus-calvus_su	1970-01-03 01:30:00	21.482825633149112	104.49988920895191	0.3489364059384002	0.3390206071349435	0.10296718642949551	0.5098640366360395	Aaltolamprologus calvus	m	n
1582	FISH20210305_c6_r0_Aaltolamprologus-calvus_su	1970-01-03 02:00:00	4.924495090097485	134.5003046922608	0.06309899728546894	0.5514929920780012	0.021827443571439224	0.46027468012578787	Aaltolamprologus calvus	m	n
1583	FISH20210305_c6_r0_Aaltolamprologus-calvus_su	1970-01-03 02:30:00	6.027332642209677	164.4999169021107	0.08365187524236885	0.5715472826990194	0.025344697049293863	0.4707587058467506	Aaltolamprologus calvus	m	n
1584	FISH20210305_c6_r0_Aaltolamprologus-calvus_su	1970-01-03 03:00:00	4.689560528914593	194.49952911196056	0.042490720735693314	0.7316492161099108	0.0229050098794158	0.45549428709910234	Aaltolamprologus calvus	m	n
1585	FISH20210305_c6_r0_Aaltolamprologus-calvus_su	1970-01-03 03:30:00	4.601025784983998	224.49994460447596	0.03755816530024374	0.7297806337247951	0.020165403394026078	0.4805225756770247	Aaltolamprologus calvus	m	n
1586	FISH20210305_c6_r0_Aaltolamprologus-calvus_su	1970-01-03 04:00:00	4.995005921737019	254.50041548944657	0.036286078333610326	0.6963603124480638	0.02231982244432617	0.463773954362093	Aaltolamprologus calvus	m	n
1587	FISH20210305_c6_r0_Aaltolamprologus-calvus_su	1970-01-03 04:30:00	5.035318767015989	284.4999723007036	0.028087086588000666	0.7647775746496039	0.02230533603067222	0.5033876344863986	Aaltolamprologus calvus	m	n
1588	FISH20210305_c6_r0_Aaltolamprologus-calvus_su	1970-01-03 05:00:00	5.8237598084455175	314.49952911196056	0.03767104315550385	0.7418979557919229	0.025602587050611362	0.5106544343203304	Aaltolamprologus calvus	m	n
1589	FISH20210305_c6_r0_Aaltolamprologus-calvus_su	1970-01-03 05:30:00	5.583145349782207	344.5	0.038278307112785286	0.7821294039441613	0.026056271664743173	0.5843865503879991	Aaltolamprologus calvus	m	n
1590	FISH20210305_c6_r0_Aaltolamprologus-calvus_su	1970-01-03 06:00:00	6.404203125401704	374.50047088803944	0.04232452495706609	0.6424574815799678	0.026143439692265256	0.530681025644905	Aaltolamprologus calvus	m	n
1591	FISH20210305_c6_r0_Aaltolamprologus-calvus_su	1970-01-03 06:30:00	6.1172367164770725	404.5000276992964	0.050578915295551495	0.6786881613207024	0.026489044132300167	0.5584809031782265	Aaltolamprologus calvus	m	n
1592	FISH20210305_c6_r0_Aaltolamprologus-calvus_su	1970-01-03 07:00:00	3.1981137645843587	434.4995845105534	0.027366904880616032	0.8781784942662456	0.030762854543029548	0.477206112044618	Aaltolamprologus calvus	m	d
1593	FISH20210305_c6_r0_Aaltolamprologus-calvus_su	1970-01-03 07:30:00	0.8303155893630824	464.50005539552404	0.0	1.0	0.022241700859069433	0.6983621039008641	Aaltolamprologus calvus	m	d
1594	FISH20210305_c6_r0_Aaltolamprologus-calvus_su	1970-01-03 08:00:00	1.0033028448736951	494.50047088803944	0.0	1.0	0.024080080894683397	0.8050191757067734	Aaltolamprologus calvus	m	d
1595	FISH20210305_c6_r0_Aaltolamprologus-calvus_su	1970-01-03 08:30:00	0.7746792801611191	524.5000276992964	0.00011079718575148191	1.0	0.025455494235042887	0.8806792246640543	Aaltolamprologus calvus	m	d
1596	FISH20210305_c6_r0_Aaltolamprologus-calvus_su	1970-01-03 09:00:00	2.001786537722715	554.4996953077392	0.0007755803002603734	1.0	0.03211805058083213	0.9608469918247674	Aaltolamprologus calvus	m	d
1597	FISH20210305_c6_r0_Aaltolamprologus-calvus_su	1970-01-03 09:30:00	1.8438016597611222	584.5001107910481	0.0	1.0	0.03200754970953205	0.9760672379496977	Aaltolamprologus calvus	m	d
1598	FISH20210305_c6_r0_Aaltolamprologus-calvus_su	1970-01-03 10:00:00	2.01039119439343	614.5005262866323	0.002825328236662789	1.0	0.030499313248482793	0.9779230288159189	Aaltolamprologus calvus	m	d
1599	FISH20210305_c6_r0_Aaltolamprologus-calvus_su	1970-01-03 10:30:00	2.1102142403542774	644.5000830978893	0.0016619577862722287	1.0	0.028440849585182386	0.9773813127275829	Aaltolamprologus calvus	m	d
1600	FISH20210305_c6_r0_Aaltolamprologus-calvus_su	1970-01-03 11:00:00	1.8525757789941755	674.4996953077392	0.0	1.0	0.03714177168521179	0.9659997982059838	Aaltolamprologus calvus	m	d
1601	FISH20210305_c6_r0_Aaltolamprologus-calvus_su	1970-01-03 11:30:00	1.1744471621610695	704.5001107910481	0.007644582317748726	0.9609461555506316	0.02920451417987927	0.9630434974922121	Aaltolamprologus calvus	m	d
1602	FISH20210305_c6_r0_Aaltolamprologus-calvus_su	1970-01-03 12:00:00	0.965435366607604	734.5005816852251	0.0	1.0	0.03458845449431597	0.9733303030058005	Aaltolamprologus calvus	m	d
1603	FISH20210305_c6_r0_Aaltolamprologus-calvus_su	1970-01-03 12:30:00	0.7551580640351776	764.5001938950751	0.0003877901501301867	1.0	0.03339483262607659	0.9736688610041672	Aaltolamprologus calvus	m	d
1604	FISH20210305_c6_r0_Aaltolamprologus-calvus_su	1970-01-03 13:00:00	0.453354126600324	794.4997507063321	5.5398592875740954e-05	1.0	0.030678017285547768	0.9587813063196755	Aaltolamprologus calvus	m	d
1605	FISH20210305_c6_r0_Aaltolamprologus-calvus_su	1970-01-03 13:30:00	0.6977575090400285	824.5001661865721	0.0	1.0	0.03083051208693099	0.9611463103234398	Aaltolamprologus calvus	m	d
1606	FISH20210305_c6_r0_Aaltolamprologus-calvus_su	1970-01-03 14:00:00	1.1822272346942553	854.5005816852251	0.0006647831145088915	1.0	0.030743274005896788	0.9639264058128918	Aaltolamprologus calvus	m	d
1607	FISH20210305_c6_r0_Aaltolamprologus-calvus_su	1970-01-03 14:30:00	1.8177666185079806	884.5001938950751	0.0	1.0	0.03383138737817008	0.9602783663439535	Aaltolamprologus calvus	m	d
1608	FISH20210305_c6_r0_Aaltolamprologus-calvus_su	1970-01-03 15:00:00	1.7787993726983444	914.4997507063321	0.0003877901501301867	1.0	0.03155144873687904	0.9300069321964715	Aaltolamprologus calvus	m	d
1609	FISH20210305_c6_r0_Aaltolamprologus-calvus_su	1970-01-03 15:30:00	2.62921486414699	944.4994183147749	0.015345410226580244	0.8974018059941278	0.02670041045900372	0.928963416496483	Aaltolamprologus calvus	m	d
1610	FISH20210305_c6_r0_Aaltolamprologus-calvus_su	1970-01-03 16:00:00	6.462673078995424	974.4998338134279	0.12153777974739641	0.3630622645690228	0.020949695770327566	0.9496643199746905	Aaltolamprologus calvus	m	d
1611	FISH20210305_c6_r0_Aaltolamprologus-calvus_su	1970-01-03 16:30:00	1.3431173521261277	1004.5002492936679	0.0033793141654201984	0.9650988864882832	0.01876277112676363	0.8747173460576244	Aaltolamprologus calvus	m	d
1612	FISH20210305_c6_r0_Aaltolamprologus-calvus_su	1970-01-03 17:00:00	1.095471841741862	1034.499806104925	0.0006093845216331506	1.0	0.016490394075024496	0.8600642076010279	Aaltolamprologus calvus	m	d
1613	FISH20210305_c6_r0_Aaltolamprologus-calvus_su	1970-01-03 17:30:00	0.9645933094092757	1064.4994183147749	0.001218769043266301	1.0	0.016001676603395458	0.8686752132160775	Aaltolamprologus calvus	m	d
1614	FISH20210305_c6_r0_Aaltolamprologus-calvus_su	1970-01-03 18:00:00	2.489014233964612	1094.4998338134278	0.009915798803456681	0.952138267228008	0.02177879803173858	0.8452733505825207	Aaltolamprologus calvus	m	d
1615	FISH20210305_c6_r0_Aaltolamprologus-calvus_su	1970-01-03 18:30:00	2.806268605788009	1124.500304692261	0.023433604786438425	0.8123095673369897	0.019732166906410876	0.8462633227823009	Aaltolamprologus calvus	m	d
1616	FISH20210305_c6_r0_Aaltolamprologus-calvus_su	1970-01-03 19:00:00	11.86990202376623	1154.4999169021107	0.21450335161486897	0.4709988366295496	0.08221167101896246	0.6629540130593371	Aaltolamprologus calvus	m	n
1617	FISH20210305_c6_r0_Aaltolamprologus-calvus_su	1970-01-03 19:30:00	11.789614594119064	1184.4994737133677	0.2125090022713423	0.20569497534762618	0.044612741549007996	0.5165808199118088	Aaltolamprologus calvus	m	n
1618	FISH20210305_c6_r0_Aaltolamprologus-calvus_su	1970-01-03 20:00:00	20.900535419632863	1214.499889208952	0.3513738089962331	0.1383226235320186	0.06784710071287624	0.5447305692300857	Aaltolamprologus calvus	m	n
1619	FISH20210305_c6_r0_Aaltolamprologus-calvus_su	1970-01-03 20:30:00	9.556729752928177	1244.500304692261	0.170018281535649	0.37460528502576035	0.03574948406080549	0.6395457378576397	Aaltolamprologus calvus	m	n
1620	FISH20210305_c6_r0_Aaltolamprologus-calvus_su	1970-01-03 21:00:00	59.17420197973861	1274.4999169021107	0.8414492271896293	0.0	0.2858785882528249	0.6086767150867222	Aaltolamprologus calvus	m	n
1621	FISH20210305_c6_r0_Aaltolamprologus-calvus_su	1970-01-03 21:30:00	11.880284688277769	1304.4994737133677	0.21760567281591048	0.2558861004930475	0.03730394788202505	0.6582755176345275	Aaltolamprologus calvus	m	n
1622	FISH20210305_c6_r0_Aaltolamprologus-calvus_su	1970-01-03 22:00:00	37.61410994417729	1334.499944604476	0.5959450476401507	0.03938621759361843	0.150362633745162	0.5935233364703256	Aaltolamprologus calvus	m	n
1623	FISH20210305_c6_r0_Aaltolamprologus-calvus_su	1970-01-03 22:30:00	6.8604559671518235	1364.5004154894466	0.13738851033183758	0.25411334552102377	0.02047598853058129	0.5572089472729512	Aaltolamprologus calvus	m	n
1624	FISH20210305_c6_r0_Aaltolamprologus-calvus_su	1970-01-03 23:00:00	6.785724359055609	1394.4999723007036	0.12104592543349399	0.30142374383690657	0.02546456814249861	0.5510888772474507	Aaltolamprologus calvus	m	n
1625	FISH20210305_c6_r0_Aaltolamprologus-calvus_su	1970-01-03 23:30:00	5.245923141693206	1424.4995291119606	0.07955237936956401	0.4683951027643898	0.028071326643473116	0.6291636097386122	Aaltolamprologus calvus	m	n
1626	FISH20210305_c6_r0_Aaltolamprologus-calvus_su	1970-01-04 00:00:00	3.7322715013524888	14.499944604475958	0.04847108353645026	0.6037558165300244	0.02758466282591157	0.6934037832404644	Aaltolamprologus calvus	m	n
1627	FISH20210305_c6_r0_Aaltolamprologus-calvus_su	1970-01-04 00:30:00	4.5391847451276215	44.500470888039445	0.06548113677912581	0.5220763392609827	0.02807013270828341	0.6376780364379505	Aaltolamprologus calvus	m	n
1628	FISH20210305_c6_r0_Aaltolamprologus-calvus_su	1970-01-04 01:00:00	4.175603007284263	74.50002769929644	0.05423522242535039	0.6315993573763227	0.025441167012748053	0.6245201333863206	Aaltolamprologus calvus	m	n
1629	FISH20210305_c6_r0_Aaltolamprologus-calvus_su	1970-01-04 01:30:00	4.969214761505834	104.49958451055343	0.07417871586061714	0.4524403080161764	0.028727990998683693	0.6648556803463354	Aaltolamprologus calvus	m	n
1630	FISH20210305_c6_r0_Aaltolamprologus-calvus_su	1970-01-04 02:00:00	4.225462270931738	134.50005539552404	0.05600487480611566	0.5860846443607357	0.02531495857433605	0.613136616736287	Aaltolamprologus calvus	m	n
1631	FISH20210305_c6_r0_Aaltolamprologus-calvus_su	1970-01-04 02:30:00	4.657702952843577	164.50047088803944	0.06138164090632098	0.580632651930641	0.025403518256384573	0.586832765550414	Aaltolamprologus calvus	m	n
1632	FISH20210305_c6_r0_Aaltolamprologus-calvus_su	1970-01-04 03:00:00	3.7063505159755277	194.50002769929642	0.047144202537255556	0.6970804941554485	0.026765957501003197	0.5738031428906477	Aaltolamprologus calvus	m	n
1633	FISH20210305_c6_r0_Aaltolamprologus-calvus_su	1970-01-04 03:30:00	3.7854954093421607	224.4996953077392	0.04974793640241538	0.6568611157276605	0.026067505414097067	0.6158515174474813	Aaltolamprologus calvus	m	n
1634	FISH20210305_c6_r0_Aaltolamprologus-calvus_su	1970-01-04 04:00:00	4.776323360400798	254.5001107910481	0.06580988256148904	0.6877908265012187	0.023357490875658162	0.6022167477308915	Aaltolamprologus calvus	m	n
1635	FISH20210305_c6_r0_Aaltolamprologus-calvus_su	1970-01-04 04:30:00	19.161785054197505	284.5005262866323	0.2815910475873913	0.46917068306465015	0.101000668922092	0.6339091943338286	Aaltolamprologus calvus	m	n
1636	FISH20210305_c6_r0_Aaltolamprologus-calvus_su	1970-01-04 05:00:00	6.628986939795613	314.50008309788933	0.10575591379978949	0.4821893523904493	0.032308443445994255	0.5840584124448365	Aaltolamprologus calvus	m	n
1637	FISH20210305_c6_r0_Aaltolamprologus-calvus_su	1970-01-04 05:30:00	4.70159644596385	344.49969530773916	0.05628497036175281	0.6158107584067365	0.027327982593381976	0.60076540633815	Aaltolamprologus calvus	m	n
1638	FISH20210305_c6_r0_Aaltolamprologus-calvus_su	1970-01-04 06:00:00	4.826254482270898	374.5001107910481	0.06187680035453135	0.6271327276756038	0.02894296744271288	0.6036968403067061	Aaltolamprologus calvus	m	n
1639	FISH20210305_c6_r0_Aaltolamprologus-calvus_su	1970-01-04 06:30:00	4.375288474040833	404.5005816852252	0.05584178161874689	0.6329289236053405	0.03301772054530595	0.6407649808432343	Aaltolamprologus calvus	m	n
1640	FISH20210305_c6_r0_Aaltolamprologus-calvus_su	1970-01-04 07:00:00	1.5810049705640263	434.5001938950751	0.011910697468284305	0.8882610381696305	0.02589323067400956	0.7636327932707982	Aaltolamprologus calvus	m	d
1641	FISH20210305_c6_r0_Aaltolamprologus-calvus_su	1970-01-04 07:30:00	0.8972327108864844	464.49975070633207	0.00016619577862722287	1.0	0.032674503975650034	0.9168905254293138	Aaltolamprologus calvus	m	d
1642	FISH20210305_c6_r0_Aaltolamprologus-calvus_su	1970-01-04 08:00:00	2.160240575342633	494.50016618657213	0.00011079104808331487	1.0	0.03316958225407145	0.9616685089715379	Aaltolamprologus calvus	m	d
1643	FISH20210305_c6_r0_Aaltolamprologus-calvus_su	1970-01-04 08:30:00	1.6006799319205915	524.5005816852251	0.00027699296437870476	1.0	0.027882082499510203	0.9738269890621202	Aaltolamprologus calvus	m	d
1644	FISH20210305_c6_r0_Aaltolamprologus-calvus_su	1970-01-04 09:00:00	0.08434789279809449	554.5002492936679	0.0	1.0	0.03113298233054277	0.9693346379267688	Aaltolamprologus calvus	m	d
1645	FISH20210305_c6_r0_Aaltolamprologus-calvus_su	1970-01-04 09:30:00	1.5232277850053881	584.4998061049249	0.0008863774860118553	1.0	0.03709759450546963	0.96497640290004	Aaltolamprologus calvus	m	d
1646	FISH20210305_c6_r0_Aaltolamprologus-calvus_su	1970-01-04 10:00:00	2.0981340112115983	614.4994183147749	0.010304138274887818	0.9324691152844717	0.031109971300981584	0.9047302183316183	Aaltolamprologus calvus	m	d
1647	FISH20210305_c6_r0_Aaltolamprologus-calvus_su	1970-01-04 10:30:00	1.3529684890523168	644.4998338134279	0.0	1.0	0.03710031651856702	0.9711833221137444	Aaltolamprologus calvus	m	d
1648	FISH20210305_c6_r0_Aaltolamprologus-calvus_su	1970-01-04 11:00:00	2.4482238625831454	674.5002492936679	0.001329566229017783	1.0	0.03225121415249599	0.9763172068661631	Aaltolamprologus calvus	m	d
1649	FISH20210305_c6_r0_Aaltolamprologus-calvus_su	1970-01-04 11:30:00	2.6914994484976944	704.4998061049249	0.01850313002049748	0.9212232009306963	0.05501247355263229	0.9542929389723032	Aaltolamprologus calvus	m	d
1650	FISH20210305_c6_r0_Aaltolamprologus-calvus_su	1970-01-04 12:00:00	1.937848960540086	734.4994183147749	0.023987590715195833	0.791479696415711	0.032786992170467544	0.9470441317182647	Aaltolamprologus calvus	m	d
1651	FISH20210305_c6_r0_Aaltolamprologus-calvus_su	1970-01-04 12:30:00	2.571952740490153	764.4998892089519	0.0298027919344117	0.7475625969421671	0.03155947911448135	0.9176976330118575	Aaltolamprologus calvus	m	d
1652	FISH20210305_c6_r0_Aaltolamprologus-calvus_su	1970-01-04 13:00:00	1.673603613166968	794.5003046922608	0.003656307129798903	1.0	0.0310278285598207	0.9310805695649985	Aaltolamprologus calvus	m	d
1653	FISH20210305_c6_r0_Aaltolamprologus-calvus_su	1970-01-04 13:30:00	2.0632273750903973	824.4999169021107	0.001107971857514819	1.0	0.0308878993554016	0.9629832079071763	Aaltolamprologus calvus	m	d
1654	FISH20210305_c6_r0_Aaltolamprologus-calvus_su	1970-01-04 14:00:00	2.12219820386689	854.4994737133677	0.005927649437704283	0.9802227023433605	0.030791588583308053	0.9586160925961293	Aaltolamprologus calvus	m	d
1655	FISH20210305_c6_r0_Aaltolamprologus-calvus_su	1970-01-04 14:30:00	2.8704458455458512	884.4998892089519	0.014125858630622646	0.9249944604475958	0.03473028747093275	0.9450590141367058	Aaltolamprologus calvus	m	d
1656	FISH20210305_c6_r0_Aaltolamprologus-calvus_su	1970-01-04 15:00:00	6.208197972456779	914.5003046922608	0.08381807102099606	0.5221317378538585	0.7011168020547984	0.9242064603797967	Aaltolamprologus calvus	m	d
1657	FISH20210305_c6_r0_Aaltolamprologus-calvus_su	1970-01-04 15:30:00	4.998324285908715	944.4999169021107	0.07102099606669991	0.5405240706886045	0.4231682805486653	0.926386644684273	Aaltolamprologus calvus	m	d
1658	FISH20210305_c6_r0_Aaltolamprologus-calvus_su	1970-01-04 16:00:00	4.0004242646867	974.4994737133677	0.09185086698797851	0.3358262700127417	0.060051517507553255	0.9314853163186286	Aaltolamprologus calvus	m	d
1659	FISH20210305_c6_r0_Aaltolamprologus-calvus_su	1970-01-04 16:30:00	0.9409908346165101	1004.4998892089519	0.011633060048748062	0.9110347883890981	0.012994548316361532	0.9269260370757774	Aaltolamprologus calvus	m	d
1660	FISH20210305_c6_r0_Aaltolamprologus-calvus_su	1970-01-04 17:00:00	2.5107224303325753	1034.5004154894466	0.04404188133621406	0.73907262755526	0.019142999687344397	0.9307161605699291	Aaltolamprologus calvus	m	d
1661	FISH20210305_c6_r0_Aaltolamprologus-calvus_su	1970-01-04 17:30:00	2.223674157426949	1064.4999723007036	0.029693645781397153	0.802171624840729	0.026495889360729566	0.9416378983670365	Aaltolamprologus calvus	m	d
1662	FISH20210305_c6_r0_Aaltolamprologus-calvus_su	1970-01-04 18:00:00	2.2392326125084523	1094.4995291119606	0.011190515760899673	0.922164977009584	0.034610430090481877	0.9418384286346481	Aaltolamprologus calvus	m	d
1663	FISH20210305_c6_r0_Aaltolamprologus-calvus_su	1970-01-04 18:30:00	2.1486675451175485	1124.499944604476	0.006370485264790605	0.9154664303124308	0.03757273050268823	0.9301291832046534	Aaltolamprologus calvus	m	d
1664	FISH20210305_c6_r0_Aaltolamprologus-calvus_su	1970-01-04 19:00:00	33.08470231999311	1154.5004154894466	0.5585286133732204	0.1797684338817794	0.13896093788084232	0.5291688644718657	Aaltolamprologus calvus	m	n
1665	FISH20210305_c6_r0_Aaltolamprologus-calvus_su	1970-01-04 19:30:00	26.751934210323988	1184.4999723007036	0.4044651265857847	0.17616752534485625	0.09648188934470595	0.570907468108924	Aaltolamprologus calvus	m	n
1666	FISH20210305_c6_r0_Aaltolamprologus-calvus_su	1970-01-04 20:00:00	22.971106589023705	1214.4995291119606	0.410392776023489	0.18109800011079719	0.07292050715819809	0.5529849098867008	Aaltolamprologus calvus	m	n
1667	FISH20210305_c6_r0_Aaltolamprologus-calvus_su	1970-01-04 20:30:00	66.08434946224266	1244.5	0.8871593175271438	0.0	0.33385243708893325	0.5923117969060706	Aaltolamprologus calvus	m	n
1668	FISH20210305_c6_r0_Aaltolamprologus-calvus_su	1970-01-04 21:00:00	64.74419585253347	1274.5004708880394	0.8582903994238547	0.0	0.319811823424199	0.5968139259321946	Aaltolamprologus calvus	m	n
1669	FISH20210305_c6_r0_Aaltolamprologus-calvus_su	1970-01-04 21:30:00	63.64666033675434	1304.5000276992964	0.834912193230292	0.0	0.3208053644012639	0.5186375547083392	Aaltolamprologus calvus	m	n
1670	FISH20210305_c6_r0_Aaltolamprologus-calvus_su	1970-01-04 22:00:00	28.865195280391205	1334.4995845105534	0.3930530164533821	0.18647166361974407	0.148516153465561	0.5474787847612834	Aaltolamprologus calvus	m	n
1671	FISH20210305_c6_r0_Aaltolamprologus-calvus_su	1970-01-04 22:30:00	9.747346522076526	1364.500055395524	0.141978728118768	0.36311766009306445	0.04715302383724812	0.5680144717120577	Aaltolamprologus calvus	m	n
1672	FISH20210305_c6_r0_Aaltolamprologus-calvus_su	1970-01-04 23:00:00	41.37186889921054	1394.5004708880394	0.583624175945931	0.09378981773862943	0.25430477313002575	0.5497066507590648	Aaltolamprologus calvus	m	n
1673	FISH20210305_c6_r0_Aaltolamprologus-calvus_su	1970-01-04 23:30:00	11.831551462725642	1424.5000276992964	0.16935349842114011	0.3527228408398427	0.0725101516329546	0.6069923240299578	Aaltolamprologus calvus	m	n
1674	FISH20210305_c6_r0_Aaltolamprologus-calvus_su	1970-01-05 00:00:00	3.859971073341212	14.499639909146307	0.048584565952024816	0.5449559581186638	0.02670984254701147	0.610720933695894	Aaltolamprologus calvus	m	n
1675	FISH20210305_c6_r0_Aaltolamprologus-calvus_su	1970-01-05 00:30:00	4.278997402216043	44.50011079104809	0.06542211389319742	0.5104143585198316	0.028256890693807248	0.629851847514422	Aaltolamprologus calvus	m	n
1676	FISH20210305_c6_r0_Aaltolamprologus-calvus_su	1970-01-05 01:00:00	3.0055999395100566	74.50052628663232	0.027754695030746217	0.7700404409727993	0.028083584378103103	0.6354205964385368	Aaltolamprologus calvus	m	n
1677	FISH20210305_c6_r0_Aaltolamprologus-calvus_su	1970-01-05 01:30:00	3.6206471059218566	104.50008309788932	0.0532934463464628	0.5735416320425462	0.030457207134063437	0.6537588998471604	Aaltolamprologus calvus	m	n
1678	FISH20210305_c6_r0_Aaltolamprologus-calvus_su	1970-01-05 02:00:00	4.176362927308735	134.4996953077392	0.06603512270788323	0.6898232784887264	0.03406671200436763	0.6917149403264534	Aaltolamprologus calvus	m	n
1679	FISH20210305_c6_r0_Aaltolamprologus-calvus_su	1970-01-05 02:30:00	2.8399269263252602	164.5001107910481	0.02393086638599601	0.8385774429426103	0.029961894883485825	0.718471732274921	Aaltolamprologus calvus	m	n
1680	FISH20210305_c6_r0_Aaltolamprologus-calvus_su	1970-01-05 03:00:00	5.5807382645610595	194.50052628663232	0.08614481192177718	0.6914298376821228	0.036314891969564646	0.6453953974512007	Aaltolamprologus calvus	m	n
1681	FISH20210305_c6_r0_Aaltolamprologus-calvus_su	1970-01-05 03:30:00	10.999364233553178	224.50013849648218	0.18647166361974407	0.6026258933023101	0.07476537581577596	0.6349458642001358	Aaltolamprologus calvus	m	n
1682	FISH20210305_c6_r0_Aaltolamprologus-calvus_su	1970-01-05 04:00:00	3.2471286836196063	254.49975070633207	0.034291728990083654	0.7676029028862666	0.028621412383939247	0.6569215697054299	Aaltolamprologus calvus	m	n
1683	FISH20210305_c6_r0_Aaltolamprologus-calvus_su	1970-01-05 04:30:00	3.6953869366606136	284.50016618657213	0.0443718147573676	0.7513848881010414	0.032964475550839124	0.6696513199299926	Aaltolamprologus calvus	m	n
1684	FISH20210305_c6_r0_Aaltolamprologus-calvus_su	1970-01-05 05:00:00	5.486824778444693	314.5005816852252	0.08824995845105535	0.5358705888870423	0.03717185885203331	0.6681537397315214	Aaltolamprologus calvus	m	n
1685	FISH20210305_c6_r0_Aaltolamprologus-calvus_su	1970-01-05 05:30:00	3.532265202999314	344.5001938950751	0.03069082045316049	0.7562461913467398	0.029214559386973055	0.6682228826520662	Aaltolamprologus calvus	m	n
1686	FISH20210305_c6_r0_Aaltolamprologus-calvus_su	1970-01-05 06:00:00	3.9369044212596553	374.49975070633207	0.0508559082599302	0.7337543626391889	0.0333164431301596	0.6902980633873511	Aaltolamprologus calvus	m	n
1687	FISH20210305_c6_r0_Aaltolamprologus-calvus_su	1970-01-05 06:30:00	4.14078318921854	404.49936291618195	0.037061658633870696	0.71214891141765	0.028543647405149204	0.6346712409474361	Aaltolamprologus calvus	m	n
1688	FISH20210305_c6_r0_Aaltolamprologus-calvus_su	1970-01-05 07:00:00	2.655745200330977	434.49983381342787	0.025814314203412365	0.7591402614668735	0.03038412657176651	0.8928406234966441	Aaltolamprologus calvus	m	d
1689	FISH20210305_c6_r0_Aaltolamprologus-calvus_su	1970-01-05 07:30:00	3.014642500619612	464.50024929366793	0.016120990526840618	0.8997839454877846	0.03705751965853803	0.9541389173430214	Aaltolamprologus calvus	m	d
1690	FISH20210305_c6_r0_Aaltolamprologus-calvus_su	1970-01-05 08:00:00	2.0943805343021564	494.4998061049249	0.002271342307905379	0.9704725499972301	0.03637633983407619	0.9662146520642142	Aaltolamprologus calvus	m	d
1691	FISH20210305_c6_r0_Aaltolamprologus-calvus_su	1970-01-05 08:30:00	2.706166416081972	524.4994183147749	0.009362362196000222	0.9196720403301756	0.04104263654002026	0.965561454206778	Aaltolamprologus calvus	m	d
1692	FISH20210305_c6_r0_Aaltolamprologus-calvus_su	1970-01-05 09:00:00	1.7400801224939786	554.4998338134279	0.0007201418125415466	1.0	0.041971103275086526	0.9648711811843231	Aaltolamprologus calvus	m	d
1693	FISH20210305_c6_r0_Aaltolamprologus-calvus_su	1970-01-05 09:30:00	4.910874783728755	584.5002492936679	0.031577197939172345	0.8351891861946706	0.5565609285823142	0.9484848906130781	Aaltolamprologus calvus	m	d
1694	FISH20210305_c6_r0_Aaltolamprologus-calvus_su	1970-01-05 10:00:00	2.1005263527039997	614.4998061049249	0.003711705722674644	0.9834358207301535	0.2096511194017371	0.9822101005328717	Aaltolamprologus calvus	m	d
1695	FISH20210305_c6_r0_Aaltolamprologus-calvus_su	1970-01-05 10:30:00	2.2013074554259355	644.4994737133677	0.0	1.0	0.027980587568932232	0.9646830810801764	Aaltolamprologus calvus	m	d
1696	FISH20210305_c6_r0_Aaltolamprologus-calvus_su	1970-01-05 11:00:00	3.3545653078404305	674.4998892089519	0.0	1.0	0.034867741594522154	0.9740394036997442	Aaltolamprologus calvus	m	d
1697	FISH20210305_c6_r0_Aaltolamprologus-calvus_su	1970-01-05 11:30:00	2.5871278428596236	704.5003046922608	0.0004985873358816686	1.0	0.03789912457488302	0.9727197739063249	Aaltolamprologus calvus	m	d
1698	FISH20210305_c6_r0_Aaltolamprologus-calvus_su	1970-01-05 12:00:00	2.5370694073004754	734.4999169021107	0.016010193341089135	0.8951858622790981	0.04456406879104328	0.9682005231059587	Aaltolamprologus calvus	m	d
1699	FISH20210305_c6_r0_Aaltolamprologus-calvus_su	1970-01-05 12:30:00	3.1925525783371524	764.4994737133677	0.009473159381751703	0.9246025150961166	0.04190293419836997	0.9609149559093019	Aaltolamprologus calvus	m	d
1700	FISH20210305_c6_r0_Aaltolamprologus-calvus_su	1970-01-05 13:00:00	0.833717368568323	794.4998892089519	0.00022158209616662973	1.0	0.01966505359410207	0.9653505876042373	Aaltolamprologus calvus	m	d
1701	FISH20210305_c6_r0_Aaltolamprologus-calvus_su	1970-01-05 13:30:00	1.69075802142427	824.5003046922608	0.0028807268295385296	0.9751260317987923	0.032971128797577486	0.9761198425474845	Aaltolamprologus calvus	m	d
1702	FISH20210305_c6_r0_Aaltolamprologus-calvus_su	1970-01-05 14:00:00	1.6649597702202896	854.4999169021107	0.0009971746717633372	1.0	0.03526892514630968	0.9721656299968148	Aaltolamprologus calvus	m	d
1703	FISH20210305_c6_r0_Aaltolamprologus-calvus_su	1970-01-05 14:30:00	1.5566983601537563	884.4994737133677	0.0006093845216331506	1.0	0.039589657210059775	0.9688499294247389	Aaltolamprologus calvus	m	d
1704	FISH20210305_c6_r0_Aaltolamprologus-calvus_su	1970-01-05 15:00:00	1.4002090103636855	914.499944604476	0.0043208508752492795	0.980113006869045	0.03388419247335008	0.9565351026479777	Aaltolamprologus calvus	m	d
1705	FISH20210305_c6_r0_Aaltolamprologus-calvus_su	1970-01-05 15:30:00	1.3594356786826998	944.5004154894466	0.0008309788931361143	1.0	0.027270036938763204	0.9718424013247287	Aaltolamprologus calvus	m	d
1706	FISH20210305_c6_r0_Aaltolamprologus-calvus_su	1970-01-05 16:00:00	3.357401995914524	974.4999723007036	0.02149465403578749	0.9104204753199269	0.03599599187996593	0.960129864412467	Aaltolamprologus calvus	m	d
1707	FISH20210305_c6_r0_Aaltolamprologus-calvus_su	1970-01-05 16:30:00	1.9511281907551459	1004.4995291119606	0.00116337045039056	1.0	0.03689184125183031	0.965057758825728	Aaltolamprologus calvus	m	d
1708	FISH20210305_c6_r0_Aaltolamprologus-calvus_su	1970-01-05 17:00:00	1.5875549535954403	1034.499944604476	0.0006093507644582318	1.0	0.03857269961270182	0.9695582020734005	Aaltolamprologus calvus	m	d
1709	FISH20210305_c6_r0_Aaltolamprologus-calvus_su	1970-01-05 17:30:00	1.3957063758137052	1064.5004154894466	0.00044318874300592763	1.0	0.03402398473385464	0.970968250163452	Aaltolamprologus calvus	m	d
1710	FISH20210305_c6_r0_Aaltolamprologus-calvus_su	1970-01-05 18:00:00	1.2096033824617307	1094.4999723007036	0.0030469226081657527	1.0	0.03196920666031447	0.9639067635363522	Aaltolamprologus calvus	m	d
1711	FISH20210305_c6_r0_Aaltolamprologus-calvus_su	1970-01-05 18:30:00	0.8949702454199419	1124.4995291119606	0.0018835521577751926	1.0	0.023838826390358916	0.9583991323273465	Aaltolamprologus calvus	m	d
1712	FISH20210305_c6_r0_Aaltolamprologus-calvus_su	1970-01-05 19:00:00	27.117403156627617	1154.5	0.47507201418125417	0.3650565034345225	0.13018111311893382	0.5504949684856341	Aaltolamprologus calvus	m	n
1713	FISH20210305_c6_r0_Aaltolamprologus-calvus_su	1970-01-05 19:30:00	24.394162354583752	1184.5004708880394	0.3946041770539028	0.17821727328125866	0.09841372974529217	0.6057513323572397	Aaltolamprologus calvus	m	n
1714	FISH20210305_c6_r0_Aaltolamprologus-calvus_su	1970-01-05 20:00:00	42.51856936173742	1214.5000276992964	0.6129300315771979	0.01673037504847377	0.19363670748969897	0.5899192360133843	Aaltolamprologus calvus	m	n
1715	FISH20210305_c6_r0_Aaltolamprologus-calvus_su	1970-01-05 20:30:00	14.144475145835168	1244.4995845105534	0.21671929532989861	0.1843665170904659	0.082008304058034	0.5251819780583585	Aaltolamprologus calvus	m	n
1716	FISH20210305_c6_r0_Aaltolamprologus-calvus_su	1970-01-05 21:00:00	7.624085913415101	1274.500055395524	0.13062264569022822	0.26196543319299803	0.03426284794119626	0.5510846254040976	Aaltolamprologus calvus	m	n
1717	FISH20210305_c6_r0_Aaltolamprologus-calvus_su	1970-01-05 21:30:00	4.938061474425785	1304.5004708880394	0.07705944269015567	0.4258489834358207	0.025311585246654923	0.5725475116658233	Aaltolamprologus calvus	m	n
1718	FISH20210305_c6_r0_Aaltolamprologus-calvus_su	1970-01-05 22:00:00	4.0173837347375105	1334.5000276992964	0.051409894188687605	0.5812974350451499	0.021892552837204246	0.562987252215059	Aaltolamprologus calvus	m	n
1719	FISH20210305_c6_r0_Aaltolamprologus-calvus_su	1970-01-05 22:30:00	3.4902590574533328	1364.4995845105534	0.039665392499030526	0.6789097556922055	0.025390225777919675	0.6411870001619966	Aaltolamprologus calvus	m	n
1720	FISH20210305_c6_r0_Aaltolamprologus-calvus_su	1970-01-05 23:00:00	5.310284229409683	1394.500110791048	0.07068468867715488	0.6891203190782185	0.03226649990703888	0.6497553223935186	Aaltolamprologus calvus	m	n
1721	FISH20210305_c6_r0_Aaltolamprologus-calvus_su	1970-01-05 23:30:00	3.8134992772581167	1424.5005262866323	0.036784665669492	0.6677192399313058	0.02556684859055142	0.6034211685395954	Aaltolamprologus calvus	m	n
1722	FISH20210305_c6_r0_Aaltolamprologus-calvus_su	1970-01-06 00:00:00	3.694708555036666	14.500083097889314	0.03877901501301867	0.7254445737078278	0.026771847581275973	0.6443915875867653	Aaltolamprologus calvus	m	n
1723	FISH20210305_c6_r0_Aaltolamprologus-calvus_su	1970-01-06 00:30:00	2.9742957694834082	44.49969530773918	0.024098387900947316	0.8102598194005872	0.02655343703694951	0.6430758183456896	Aaltolamprologus calvus	m	n
1724	FISH20210305_c6_r0_Aaltolamprologus-calvus_su	1970-01-06 01:00:00	4.851742803869298	74.50011079104809	0.07428539773986262	0.561766009306448	0.027330527900244272	0.5987608463593496	Aaltolamprologus calvus	m	n
1725	FISH20210305_c6_r0_Aaltolamprologus-calvus_su	1970-01-06 01:30:00	24.38404272573633	104.50052628663232	0.3528890366184699	0.25721566672206525	0.12669829321392104	0.5278461132410366	Aaltolamprologus calvus	m	n
1726	FISH20210305_c6_r0_Aaltolamprologus-calvus_su	1970-01-06 02:00:00	9.333604091555497	134.50013849648218	0.13616974128857126	0.5109412220929589	0.05626101206224727	0.568862925976748	Aaltolamprologus calvus	m	n
1727	FISH20210305_c6_r0_Aaltolamprologus-calvus_su	1970-01-06 02:30:00	17.608956227037954	164.49975070633207	0.26691042047531993	0.3394825771425406	0.09243661159282544	0.5370874095007055	Aaltolamprologus calvus	m	n
1728	FISH20210305_c6_r0_Aaltolamprologus-calvus_su	1970-01-06 03:00:00	23.339196403493936	194.50016618657213	0.3270551739419455	0.37214713051185466	0.12313812141680493	0.506112464287805	Aaltolamprologus calvus	m	n
1729	FISH20210305_c6_r0_Aaltolamprologus-calvus_su	1970-01-06 03:30:00	3.3271015893861895	224.5005816852252	0.036341476926486066	0.6440086421804886	0.026343941208722386	0.6312507464591234	Aaltolamprologus calvus	m	n
1730	FISH20210305_c6_r0_Aaltolamprologus-calvus_su	1970-01-06 04:00:00	3.9834512514247473	254.50019389507506	0.03661846989086477	0.7037837238934131	0.025659497961394623	0.6081440565630156	Aaltolamprologus calvus	m	n
1731	FISH20210305_c6_r0_Aaltolamprologus-calvus_su	1970-01-06 04:30:00	3.8820333872540846	284.49975070633207	0.028751869702509557	0.7392388233338874	0.029245760893307018	0.621745043037116	Aaltolamprologus calvus	m	n
1732	FISH20210305_c6_r0_Aaltolamprologus-calvus_su	1970-01-06 05:00:00	5.138363960013103	314.49936291618195	0.0769486455044042	0.6686056174173176	0.03376337287010146	0.6270175988480495	Aaltolamprologus calvus	m	n
1733	FISH20210305_c6_r0_Aaltolamprologus-calvus_su	1970-01-06 05:30:00	4.038728740670041	344.49983381342787	0.030190560602703302	0.7812430755594948	0.029098488784632077	0.6237823516179339	Aaltolamprologus calvus	m	n
1734	FISH20210305_c6_r0_Aaltolamprologus-calvus_su	1970-01-06 06:00:00	3.9325529671386734	374.50024929366793	0.03606448396210736	0.6811256994072351	0.03166936973594295	0.6779590273692195	Aaltolamprologus calvus	m	n
1735	FISH20210305_c6_r0_Aaltolamprologus-calvus_su	1970-01-06 06:30:00	5.018455805976006	404.4998061049249	0.06714309456539803	0.5518253836352557	0.035503016039491006	0.6908596323934855	Aaltolamprologus calvus	m	n
1736	FISH20210305_c6_r0_Aaltolamprologus-calvus_su	1970-01-06 07:00:00	1.930603356615323	434.4994183147748	0.019223311727882112	0.9074843498975126	0.03477968004377673	0.8855460781133583	Aaltolamprologus calvus	m	d
1737	FISH20210305_c6_r0_Aaltolamprologus-calvus_su	1970-01-06 07:30:00	1.4827940652095988	464.49983381342787	0.0	1.0	0.02892959610932016	0.9259943180621171	Aaltolamprologus calvus	m	d
1738	FISH20210305_c6_r0_Aaltolamprologus-calvus_su	1970-01-06 08:00:00	0.9779227810076965	494.62241307329873	0.0	1.0	0.02347848709389395	0.9512252589223991	Aaltolamprologus calvus	m	d
1739	FISH20210305_c6_r0_Aaltolamprologus-calvus_su	1970-01-06 08:30:00	0.26580899560474297	524.5001107910481	0.0	1.0	0.021954893717002835	0.9534641264483313	Aaltolamprologus calvus	m	d
1740	FISH20210305_c6_r0_Aaltolamprologus-calvus_su	1970-01-06 09:00:00	0.08505574811700706	554.5005262866323	0.0007755803002603734	1.0	0.025336451312106663	0.9445405845245808	Aaltolamprologus calvus	m	d
1741	FISH20210305_c6_r0_Aaltolamprologus-calvus_su	1970-01-06 09:30:00	0.345292216341514	584.5000830978893	0.0	1.0	0.24855555233784146	0.7399206891751023	Aaltolamprologus calvus	m	d
1742	FISH20210305_c6_r0_Aaltolamprologus-calvus_su	1970-01-06 10:00:00	0.6000311667873025	614.4996953077392	5.5398592875740954e-05	1.0	0.05344829239504989	0.9202519143039465	Aaltolamprologus calvus	m	d
1743	FISH20210305_c6_r0_Aaltolamprologus-calvus_su	1970-01-06 10:30:00	0.2309203328421767	644.5001661865721	0.0	1.0	0.025908709449843494	0.9468648692175351	Aaltolamprologus calvus	m	d
1744	FISH20210305_c6_r0_Aaltolamprologus-calvus_su	1970-01-06 11:00:00	0.08519233439866321	674.5005816852251	0.0	1.0	0.022741560151720724	0.9560379124720381	Aaltolamprologus calvus	m	d
1745	FISH20210305_c6_r0_Aaltolamprologus-calvus_su	1970-01-06 11:30:00	0.8846046306782672	704.5001938950751	0.0008309788931361143	1.0	0.022322847080140634	0.9703558171599076	Aaltolamprologus calvus	m	d
1746	FISH20210305_c6_r0_Aaltolamprologus-calvus_su	1970-01-06 12:00:00	0.9414815458350558	734.4997507063321	0.0	1.0	0.024468826192968706	0.9687107483591398	Aaltolamprologus calvus	m	d
1747	FISH20210305_c6_r0_Aaltolamprologus-calvus_su	1970-01-06 12:30:00	0.4035237331468805	764.5001661865721	0.0	1.0	0.0240341360590471	0.9610787467383429	Aaltolamprologus calvus	m	d
1748	FISH20210305_c6_r0_Aaltolamprologus-calvus_su	1970-01-06 13:00:00	0.5563534649455874	794.5005816852251	0.00027699296437870476	1.0	0.03662985207301973	0.936666875201304	Aaltolamprologus calvus	m	d
1749	FISH20210305_c6_r0_Aaltolamprologus-calvus_su	1970-01-06 13:30:00	1.3247792890009675	824.5001938950751	0.0005539859287574095	1.0	0.06727199102024313	0.9007639095434965	Aaltolamprologus calvus	m	d
1750	FISH20210305_c6_r0_Aaltolamprologus-calvus_su	1970-01-06 14:00:00	0.7410199757526434	854.4998061049249	0.0003877901501301867	1.0	0.07515365228794005	0.8542705165744826	Aaltolamprologus calvus	m	d
1751	FISH20210305_c6_r0_Aaltolamprologus-calvus_su	1970-01-06 14:30:00	1.4747943909277836	884.4994183147749	0.00016619577862722287	1.0	0.031193825349255837	0.9436755871039679	Aaltolamprologus calvus	m	d
1752	FISH20210305_c6_r0_Aaltolamprologus-calvus_su	1970-01-06 15:00:00	0.5693522928150104	914.4998338134279	0.0	1.0	0.025795291889845615	0.9484092863748085	Aaltolamprologus calvus	m	d
1753	FISH20210305_c6_r0_Aaltolamprologus-calvus_su	1970-01-06 15:30:00	1.3504517428930232	944.5002492936679	0.023489003379314165	0.796410171181652	0.03184392306090978	0.9438543145289977	Aaltolamprologus calvus	m	d
1754	FISH20210305_c6_r0_Aaltolamprologus-calvus_su	1970-01-06 16:00:00	0.9352399499991559	974.4998061049249	0.001107971857514819	1.0	0.029919100543355382	0.9396596104025804	Aaltolamprologus calvus	m	d
1755	FISH20210305_c6_r0_Aaltolamprologus-calvus_su	1970-01-06 16:30:00	1.1510598121885651	1004.4994183147749	0.0	1.0	0.031262635814113295	0.9347173397385062	Aaltolamprologus calvus	m	d
1756	FISH20210305_c6_r0_Aaltolamprologus-calvus_su	1970-01-06 17:00:00	0.5628210220603902	1034.4998338134278	0.0004985597163749169	1.0	0.029584592467225522	0.9445900478465301	Aaltolamprologus calvus	m	d
1757	FISH20210305_c6_r0_Aaltolamprologus-calvus_su	1970-01-06 17:30:00	1.0115957562964417	1064.500249293668	5.5398592875740954e-05	1.0	0.03101688767786956	0.9369705025996742	Aaltolamprologus calvus	m	d
1758	FISH20210305_c6_r0_Aaltolamprologus-calvus_su	1970-01-06 18:00:00	1.1971523715825605	1094.4998615035179	0.006315439587834469	1.0	0.02535230060715768	0.9532107437891212	Aaltolamprologus calvus	m	d
1759	FISH20210305_c6_r0_Aaltolamprologus-calvus_su	1970-01-06 18:30:00	1.2416140347389601	1124.4994737133677	0.008420586117112626	0.9012243089025539	0.02497282034060469	0.9639057058102628	Aaltolamprologus calvus	m	d
1760	FISH20210305_c6_r0_Aaltolamprologus-calvus_su	1970-01-06 19:00:00	25.583158520029592	1154.499889208952	0.4653777974739641	0.3570241524484822	0.11788251086898872	0.5686000898123548	Aaltolamprologus calvus	m	n
1761	FISH20210305_c6_r0_Aaltolamprologus-calvus_su	1970-01-06 19:30:00	34.95746865988629	1184.500304692261	0.6053404243532214	0.08902553875131572	0.13430489411545868	0.5525500941249626	Aaltolamprologus calvus	m	n
1762	FISH20210305_c6_r0_Aaltolamprologus-calvus_su	1970-01-06 20:00:00	7.588693644484956	1214.4999169021107	0.12946651155060662	0.23738297047255	0.0370361084207832	0.6040356084461204	Aaltolamprologus calvus	m	n
1763	FISH20210305_c6_r0_Aaltolamprologus-calvus_su	1970-01-06 20:30:00	7.811761660256651	1244.4994737133677	0.16409063209794472	0.2441415988033904	0.032142964028481456	0.6614844758608434	Aaltolamprologus calvus	m	n
1764	FISH20210305_c6_r0_Aaltolamprologus-calvus_su	1970-01-06 21:00:00	25.429452826609186	1274.499889208952	0.4275426545535121	0.0950033237314425	0.11396156633072958	0.6281201055000198	Aaltolamprologus calvus	m	n
1765	FISH20210305_c6_r0_Aaltolamprologus-calvus_su	1970-01-06 21:30:00	5.473319324650699	1304.500304692261	0.09888648828319761	0.2980998282643621	0.02504517850763781	0.6241305527873938	Aaltolamprologus calvus	m	n
1766	FISH20210305_c6_r0_Aaltolamprologus-calvus_su	1970-01-06 22:00:00	18.890905277062327	1334.4999723007036	0.29560689158495373	0.25810204420807714	0.09876880607117633	0.5610764220429153	Aaltolamprologus calvus	m	n
1767	FISH20210305_c6_r0_Aaltolamprologus-calvus_su	1970-01-06 22:30:00	31.629209778772104	1364.4995291119606	0.4895019666500471	0.16337045039056008	0.15189557906493392	0.5588123995110588	Aaltolamprologus calvus	m	n
1768	FISH20210305_c6_r0_Aaltolamprologus-calvus_su	1970-01-06 23:00:00	39.517369680826455	1394.499944604476	0.5710724573454465	0.0733990693551961	0.2502516278006396	0.47922704708576513	Aaltolamprologus calvus	m	n
1769	FISH20210305_c6_r0_Aaltolamprologus-calvus_su	1970-01-06 23:30:00	4.53791478856578	1424.5318184529135	0.06673823582036142	0.5839446531878094	0.02754049929767556	0.5999143709998817	Aaltolamprologus calvus	m	n
1770	FISH20210305_c6_r0_Aaltolamprologus-calvus_su	1970-01-07 00:00:00	5.205723549435464	14.499418314774804	0.07606226801839233	0.5557032851365575	0.029095961824637223	0.6211096443473498	Aaltolamprologus calvus	m	n
1771	FISH20210305_c6_r0_Aaltolamprologus-calvus_su	1970-01-07 00:30:00	4.424052067827876	44.49983381342788	0.05572789718590738	0.6725016618657212	0.0297269016583036	0.6278612420055828	Aaltolamprologus calvus	m	n
1772	FISH20210305_c6_r0_Aaltolamprologus-calvus_su	1970-01-07 01:00:00	2.9022238258399016	74.50024929366793	0.01562240319095895	0.9196720403301756	0.027340160732332412	0.644724084464526	Aaltolamprologus calvus	m	n
1773	FISH20210305_c6_r0_Aaltolamprologus-calvus_su	1970-01-07 01:30:00	5.8734282592322105	104.49980610492493	0.08198991745609661	0.6093291230402748	0.03836344597077195	0.6403608133524158	Aaltolamprologus calvus	m	n
1774	FISH20210305_c6_r0_Aaltolamprologus-calvus_su	1970-01-07 02:00:00	3.1368149757970722	134.4994183147748	0.020552877956899893	0.869757908149133	0.03193561728360194	0.6769418417989056	Aaltolamprologus calvus	m	n
1775	FISH20210305_c6_r0_Aaltolamprologus-calvus_su	1970-01-07 02:30:00	4.198703701683028	164.49983381342787	0.03606248615111899	0.7137159317527144	0.03276597492302478	0.7430556550193964	Aaltolamprologus calvus	m	n
1776	FISH20210305_c6_r0_Aaltolamprologus-calvus_su	1970-01-07 03:00:00	3.5630171182094976	194.5003046922608	0.03767104315550385	0.721788266578029	0.03298118612844921	0.7123740866867586	Aaltolamprologus calvus	m	n
1777	FISH20210305_c6_r0_Aaltolamprologus-calvus_su	1970-01-07 03:30:00	4.212808004602739	224.4999169021107	0.033682344468450504	0.6882721178882056	0.031944531999696255	0.6941377335403597	Aaltolamprologus calvus	m	n
1778	FISH20210305_c6_r0_Aaltolamprologus-calvus_su	1970-01-07 04:00:00	6.321873672811355	254.49947371336768	0.08586781895739848	0.6212952191014348	0.0427281289999158	0.695302922525024	Aaltolamprologus calvus	m	n
1779	FISH20210305_c6_r0_Aaltolamprologus-calvus_su	1970-01-07 04:30:00	3.9023038632043856	284.4998892089519	0.04647684467095059	0.6585419898072236	0.03076298101780185	0.6622513836243159	Aaltolamprologus calvus	m	n
1780	FISH20210305_c6_r0_Aaltolamprologus-calvus_su	1970-01-07 05:00:00	3.181973309796907	314.50030469226084	0.03334995291119606	0.7469392277436153	0.03209218198501841	0.6830496946442159	Aaltolamprologus calvus	m	n
1781	FISH20210305_c6_r0_Aaltolamprologus-calvus_su	1970-01-07 05:30:00	5.0166209053826245	344.49991690211067	0.06880505235167027	0.6313223644119439	0.037297659823354964	0.7254296181941653	Aaltolamprologus calvus	m	n
1782	FISH20210305_c6_r0_Aaltolamprologus-calvus_su	1970-01-07 06:00:00	4.20518550512959	374.49952911196056	0.04875076173065204	0.6024042989308072	0.03516927135568555	0.7278635753830663	Aaltolamprologus calvus	m	n
1783	FISH20210305_c6_r0_Aaltolamprologus-calvus_su	1970-01-07 06:30:00	5.53444905870899	404.49994460447596	0.07799689785065367	0.46116773764679814	0.03803849861575305	0.7517848732727413	Aaltolamprologus calvus	m	n
1784	FISH20210305_c6_r0_Aaltolamprologus-calvus_su	1970-01-07 07:00:00	1.8899482559488054	434.5004154894466	0.023322807600686942	0.8487064428563514	0.020561553885945702	0.9183191982666121	Aaltolamprologus calvus	m	d
1785	FISH20210305_c6_r0_Aaltolamprologus-calvus_su	1970-01-07 07:30:00	1.0588125591301958	464.4999723007036	0.0	1.0	0.012452903236492056	0.9716859476941713	Aaltolamprologus calvus	m	d
1786	FISH20210305_c6_r0_Aaltolamprologus-calvus_su	1970-01-07 08:00:00	0.7521407840456995	494.49952911196056	0.0	1.0	0.013219011650898409	0.9597080557346821	Aaltolamprologus calvus	m	d
1787	FISH20210305_c6_r0_Aaltolamprologus-calvus_su	1970-01-07 08:30:00	1.1562549706962788	524.499944604476	0.0	1.0	0.01547871124542011	0.9618695547043684	Aaltolamprologus calvus	m	d
1788	FISH20210305_c6_r0_Aaltolamprologus-calvus_su	1970-01-07 09:00:00	1.66253796192648	554.5004154894466	0.003711705722674644	0.9650434878954075	0.016358862214788782	0.9620285827249632	Aaltolamprologus calvus	m	d
1789	FISH20210305_c6_r0_Aaltolamprologus-calvus_su	1970-01-07 09:30:00	0.960972646006101	584.5000276992964	0.0	1.0	0.017379318622779628	0.9573292338374746	Aaltolamprologus calvus	m	d
1790	FISH20210305_c6_r0_Aaltolamprologus-calvus_su	1970-01-07 10:00:00	1.2759727109053698	614.4995845105534	0.001107971857514819	1.0	0.018683931606299123	0.9574538280112028	Aaltolamprologus calvus	m	d
1791	FISH20210305_c6_r0_Aaltolamprologus-calvus_su	1970-01-07 10:30:00	1.5314219987485622	644.500055395524	0.0011079104808331486	1.0	0.029573290506860708	0.9529666725363051	Aaltolamprologus calvus	m	d
1792	FISH20210305_c6_r0_Aaltolamprologus-calvus_su	1970-01-07 11:00:00	1.238057062758354	674.5004708880394	0.00016619577862722287	1.0	0.024109252711186458	0.9543983217807052	Aaltolamprologus calvus	m	d
1793	FISH20210305_c6_r0_Aaltolamprologus-calvus_su	1970-01-07 11:30:00	1.4382231361694207	704.5000276992964	0.0004985873358816686	1.0	0.0210552062897177	0.9562490139366435	Aaltolamprologus calvus	m	d
1794	FISH20210305_c6_r0_Aaltolamprologus-calvus_su	1970-01-07 12:00:00	1.3173052590480685	734.4995845105534	0.001107971857514819	1.0	0.02788069499126889	0.943770586211925	Aaltolamprologus calvus	m	d
1795	FISH20210305_c6_r0_Aaltolamprologus-calvus_su	1970-01-07 12:30:00	1.446046382484276	764.500055395524	0.0012187015289164636	1.0	0.02713616819604351	0.9486931433236249	Aaltolamprologus calvus	m	d
1796	FISH20210305_c6_r0_Aaltolamprologus-calvus_su	1970-01-07 13:00:00	0.1785921981221888	794.5004708880394	0.0018281535648994515	1.0	0.020333788671610214	0.9549773767398296	Aaltolamprologus calvus	m	d
1797	FISH20210305_c6_r0_Aaltolamprologus-calvus_su	1970-01-07 13:30:00	1.3802854590618425	824.5000276992964	0.0	1.0	0.022894095181742742	0.9578792803387457	Aaltolamprologus calvus	m	d
1798	FISH20210305_c6_r0_Aaltolamprologus-calvus_su	1970-01-07 14:00:00	1.1866560604136707	854.4996953077392	0.00016619577862722287	1.0	0.019180061565713443	0.9588092548777676	Aaltolamprologus calvus	m	d
1799	FISH20210305_c6_r0_Aaltolamprologus-calvus_su	1970-01-07 14:30:00	1.3038949977473937	884.5001107910481	0.0006093507644582318	1.0	0.020384533960651506	0.9629364451154846	Aaltolamprologus calvus	m	d
1800	FISH20210305_c6_r0_Aaltolamprologus-calvus_su	1970-01-07 15:00:00	1.5665316450866782	914.5005262866323	0.00027699296437870476	1.0	0.024650606924047247	0.9621207908392128	Aaltolamprologus calvus	m	d
1801	FISH20210305_c6_r0_Aaltolamprologus-calvus_su	1970-01-07 15:30:00	1.2749313514043144	944.5000830978893	0.0006647831145088915	1.0	0.021464805656003186	0.9582896516481725	Aaltolamprologus calvus	m	d
1802	FISH20210305_c6_r0_Aaltolamprologus-calvus_su	1970-01-07 16:00:00	1.7463012283482986	974.4996953077392	0.00044318874300592763	1.0	0.02656709184157985	0.9578738897579715	Aaltolamprologus calvus	m	d
1803	FISH20210305_c6_r0_Aaltolamprologus-calvus_su	1970-01-07 16:30:00	1.6708618549965677	1004.5001107910481	0.00044316419233325947	1.0	0.027034214075333053	0.9570316591223642	Aaltolamprologus calvus	m	d
1804	FISH20210305_c6_r0_Aaltolamprologus-calvus_su	1970-01-07 17:00:00	1.8061966807860061	1034.5005262866323	0.005983048030580023	0.9723561021550052	0.029212043503266352	0.953999853003655	Aaltolamprologus calvus	m	d
1805	FISH20210305_c6_r0_Aaltolamprologus-calvus_su	1970-01-07 17:30:00	2.2934079852085616	1064.5000830978893	0.0021051465292781565	1.0	0.030622169949942546	0.9508300130020798	Aaltolamprologus calvus	m	d
1806	FISH20210305_c6_r0_Aaltolamprologus-calvus_su	1970-01-07 18:00:00	1.6060254477238038	1094.499695307739	0.010691928425018005	0.9272616475541521	0.023647079628360077	0.9590481669666616	Aaltolamprologus calvus	m	d
1807	FISH20210305_c6_r0_Aaltolamprologus-calvus_su	1970-01-07 18:30:00	1.3674168416698442	1124.5001661865722	0.003323731442499446	0.9671504542432972	0.024575197513699604	0.9501287577332994	Aaltolamprologus calvus	m	d
1808	FISH20210305_c6_r0_Aaltolamprologus-calvus_su	1970-01-07 19:00:00	23.890229768570347	1154.5005816852251	0.5000830978893136	0.39488117001828155	0.11859541325121582	0.5397164729506166	Aaltolamprologus calvus	m	n
1809	FISH20210305_c6_r0_Aaltolamprologus-calvus_su	1970-01-07 19:30:00	34.1055177274337	1184.500193895075	0.5523793695640131	0.06808487064428563	0.1385446375754016	0.5403889444629836	Aaltolamprologus calvus	m	n
1810	FISH20210305_c6_r0_Aaltolamprologus-calvus_su	1970-01-07 20:00:00	6.50233658388399	1214.499750706332	0.1274167636142042	0.20569497534762618	0.02688964918681849	0.5951852092918759	Aaltolamprologus calvus	m	n
1811	FISH20210305_c6_r0_Aaltolamprologus-calvus_su	1970-01-07 20:30:00	20.941097673391468	1244.5001661865722	0.331819189009528	0.17859516951030358	0.12261815164875527	0.5455330144685423	Aaltolamprologus calvus	m	n
1812	FISH20210305_c6_r0_Aaltolamprologus-calvus_su	1970-01-07 21:00:00	31.075801867296533	1274.5005816852251	0.4744889479807213	0.1562240319095895	0.15826550189533284	0.5160389458427073	Aaltolamprologus calvus	m	n
1813	FISH20210305_c6_r0_Aaltolamprologus-calvus_su	1970-01-07 21:30:00	8.534894359358127	1304.500193895075	0.1514597529222758	0.2672428120325744	0.032298374592547155	0.5236204960469991	Aaltolamprologus calvus	m	n
1814	FISH20210305_c6_r0_Aaltolamprologus-calvus_su	1970-01-07 22:00:00	5.8364603395677594	1334.499750706332	0.0881945598581796	0.519472605395823	0.030447655652534072	0.5935359952883619	Aaltolamprologus calvus	m	n
1815	FISH20210305_c6_r0_Aaltolamprologus-calvus_su	1970-01-07 22:30:00	4.004519645062266	1364.499362916182	0.0591102985984156	0.5353166029582849	0.030123542045939554	0.6786884772822543	Aaltolamprologus calvus	m	n
1816	FISH20210305_c6_r0_Aaltolamprologus-calvus_su	1970-01-07 23:00:00	4.274423168361896	1394.4998338134278	0.0577775315754487	0.6137824063815643	0.0319907559515208	0.6670676347754202	Aaltolamprologus calvus	m	n
1817	FISH20210305_c6_r0_Aaltolamprologus-calvus_su	1970-01-07 23:30:00	4.150877656508096	1424.500249293668	0.05562018724724392	0.6079441582183812	0.03126518287585089	0.6761537283568785	Aaltolamprologus calvus	m	n
1818	FISH20210305_c6_r0_Aaltolamprologus-calvus_su	1970-01-08 00:00:00	3.875252646774894	14.499806104924934	0.04553764334385907	0.6207966317655531	0.031215753958933702	0.6436452863907438	Aaltolamprologus calvus	m	n
1819	FISH20210305_c6_r0_Aaltolamprologus-calvus_su	1970-01-08 00:30:00	4.384323373573014	44.49941831477481	0.06719849315827378	0.6023489003379314	0.03473014199233271	0.6818619951540021	Aaltolamprologus calvus	m	n
1820	FISH20210305_c6_r0_Aaltolamprologus-calvus_su	1970-01-08 01:00:00	3.5588164219338347	74.49983381342787	0.03379126966541104	0.7268446709505872	0.032401606088167036	0.694567510504109	Aaltolamprologus calvus	m	n
1821	FISH20210305_c6_r0_Aaltolamprologus-calvus_su	1970-01-08 01:30:00	4.145091810587404	104.50024929366793	0.0532934463464628	0.6884937122597086	0.04078522411278387	0.6911201953568736	Aaltolamprologus calvus	m	n
1822	FISH20210305_c6_r0_Aaltolamprologus-calvus_su	1970-01-08 02:00:00	3.482807999997455	134.4999169021107	0.0428785108858235	0.6514874522187136	0.030420035951776146	0.6805983595697244	Aaltolamprologus calvus	m	n
1823	FISH20210305_c6_r0_Aaltolamprologus-calvus_su	1970-01-08 02:30:00	3.391262511976736	164.49947371336768	0.03927760234890034	0.6611822059719683	0.029751830223055224	0.6680416260392853	Aaltolamprologus calvus	m	n
1824	FISH20210305_c6_r0_Aaltolamprologus-calvus_su	1970-01-08 03:00:00	3.5642632806123604	194.4998892089519	0.03534234433857744	0.7711610901839131	0.03128597525412191	0.6830007987065585	Aaltolamprologus calvus	m	n
1825	FISH20210305_c6_r0_Aaltolamprologus-calvus_su	1970-01-08 03:30:00	4.655426418315032	224.5003046922608	0.06736468893690101	0.5983048030580024	0.03402237721093349	0.6941590082851452	Aaltolamprologus calvus	m	n
1826	FISH20210305_c6_r0_Aaltolamprologus-calvus_su	1970-01-08 04:00:00	3.24199652002972	254.4999169021107	0.03744944878400089	0.6822890698576256	0.031803806838483065	0.6414876902430497	Aaltolamprologus calvus	m	n
1827	FISH20210305_c6_r0_Aaltolamprologus-calvus_su	1970-01-08 04:30:00	3.94791465059008	284.4994737133677	0.04919395047365797	0.6222369951803224	0.036741445215569546	0.748406869172796	Aaltolamprologus calvus	m	n
1828	FISH20210305_c6_r0_Aaltolamprologus-calvus_su	1970-01-08 05:00:00	4.155557536786483	314.4998892089519	0.05495235984932417	0.674163527586971	0.03248788302503204	0.6981147197070608	Aaltolamprologus calvus	m	n
1829	FISH20210305_c6_r0_Aaltolamprologus-calvus_su	1970-01-08 05:30:00	5.96651863016308	344.5004154894466	0.10420475319926874	0.36840064262367733	0.033565617404584615	0.68082263961446	Aaltolamprologus calvus	m	n
1830	FISH20210305_c6_r0_Aaltolamprologus-calvus_su	1970-01-08 06:00:00	4.825956537079739	374.4999723007036	0.08259930197772977	0.5467287130906875	0.036886388947795105	0.6950515996817794	Aaltolamprologus calvus	m	n
1831	FISH20210305_c6_r0_Aaltolamprologus-calvus_su	1970-01-08 06:30:00	4.699381599121782	404.49952911196056	0.06348678743559913	0.5102210403855743	0.035737106932659676	0.7298592938933407	Aaltolamprologus calvus	m	n
1832	FISH20210305_c6_r0_Aaltolamprologus-calvus_su	1970-01-08 07:00:00	1.082791649987837	434.49994460447596	0.006758253933082207	0.9375138488810104	0.02098917304034319	0.9093238460247806	Aaltolamprologus calvus	m	d
1833	FISH20210305_c6_r0_Aaltolamprologus-calvus_su	1970-01-08 07:30:00	0.831635799253189	464.5004154894466	0.0	1.0	0.017770770174162103	0.9591329003818391	Aaltolamprologus calvus	m	d
1834	FISH20210305_c6_r0_Aaltolamprologus-calvus_su	1970-01-08 08:00:00	0.9747989433559862	494.4999723007036	0.0	1.0	0.02263239467740506	0.9595283789298372	Aaltolamprologus calvus	m	d
1835	FISH20210305_c6_r0_Aaltolamprologus-calvus_su	1970-01-08 08:30:00	0.9980354391123674	514.3673224978614	0.0	1.0	0.022152493043469258	0.9632274831109257	Aaltolamprologus calvus	m	d
1836	FISH20210312_c1_r0_Aaltolamprologus-calvus_su	1970-01-02 00:00:00	12.618388818624934	14.49947371336768	0.18320314664007534	0.21555592487950806	0.06155477147283111	0.3882268852226801	Aaltolamprologus calvus	f	n
1837	FISH20210312_c1_r0_Aaltolamprologus-calvus_su	1970-01-02 00:30:00	10.011433424428592	44.49977841790383	0.13987369820518503	0.3088854420562819	0.05295708480855535	0.5654386183329295	Aaltolamprologus calvus	f	n
1838	FISH20210312_c1_r0_Aaltolamprologus-calvus_su	1970-01-02 01:00:00	10.131343951158568	74.5001384964822	0.1512381585507728	0.38790094731593816	0.057648413428141046	0.5575754720159388	Aaltolamprologus calvus	f	n
1839	FISH20210312_c1_r0_Aaltolamprologus-calvus_su	1970-01-02 01:30:00	10.027080120868698	104.49963990914631	0.15727660517422856	0.22392111240374493	0.04950581665297889	0.5919732578999001	Aaltolamprologus calvus	f	n
1840	FISH20210312_c1_r0_Aaltolamprologus-calvus_su	1970-01-02 02:00:00	13.994647037709765	134.49994460447596	0.24916906713937514	0.08060048748061156	0.08585381639292598	0.597049874246456	Aaltolamprologus calvus	f	n
1841	FISH20210312_c1_r0_Aaltolamprologus-calvus_su	1970-01-02 02:30:00	16.741181700236233	164.5003046922608	0.3223090133510609	0.041825937621184424	0.13615212533313636	0.43182974698832355	Aaltolamprologus calvus	f	n
1842	FISH20210312_c1_r0_Aaltolamprologus-calvus_su	1970-01-02 03:00:00	13.138985210666261	194.49975070633207	0.24962605949808875	0.041770539028308684	0.07332976231612297	0.5214305173143344	Aaltolamprologus calvus	f	n
1843	FISH20210312_c1_r0_Aaltolamprologus-calvus_su	1970-01-02 03:30:00	9.688431094776304	224.5001107910481	0.19017283403500998	0.21426988699313096	0.07076104682395644	0.48797780067199953	Aaltolamprologus calvus	f	n
1844	FISH20210312_c1_r0_Aaltolamprologus-calvus_su	1970-01-02 04:00:00	6.930122554055935	254.50041548944657	0.13506176943105644	0.258988421694089	0.057155884067883335	0.5232953367520377	Aaltolamprologus calvus	f	n
1845	FISH20210312_c1_r0_Aaltolamprologus-calvus_su	1970-01-02 04:30:00	7.114897280760557	284.49991690211067	0.12669658190681957	0.2911196055620187	0.04877172551471996	0.566370541198488	Aaltolamprologus calvus	f	n
1846	FISH20210312_c1_r0_Aaltolamprologus-calvus_su	1970-01-02 05:00:00	11.432032671739323	314.5002215820962	0.19554619986705074	0.1251938843341458	0.07726910428227621	0.6301952435232593	Aaltolamprologus calvus	f	n
1847	FISH20210312_c1_r0_Aaltolamprologus-calvus_su	1970-01-02 05:30:00	23.574415862737258	344.5005816852252	0.49493102875186973	0.005539859287574096	0.20451518459488346	0.5176295456116201	Aaltolamprologus calvus	f	n
1848	FISH20210312_c1_r0_Aaltolamprologus-calvus_su	1970-01-02 06:00:00	30.6611832531065	374.50008309788933	0.6177497091573874	0.0	0.2935598537955353	0.4613003705994398	Aaltolamprologus calvus	f	n
1849	FISH20210312_c1_r0_Aaltolamprologus-calvus_su	1970-01-02 06:30:00	43.55641727054402	404.49952911196056	0.7774084538252728	0.0	0.40636900484598	0.4904407729074582	Aaltolamprologus calvus	f	n
1850	FISH20210312_c1_r0_Aaltolamprologus-calvus_su	1970-01-02 07:00:00	7.698247346239116	434.4998892089519	0.13472191446931087	0.6374362951473521	0.07853052811461146	0.6544169078561871	Aaltolamprologus calvus	f	d
1851	FISH20210312_c1_r0_Aaltolamprologus-calvus_su	1970-01-02 07:30:00	1.400750497001413	464.50024929366793	0.00116337045039056	1.0	0.021662364308319713	0.41317435650536255	Aaltolamprologus calvus	f	d
1852	FISH20210312_c1_r0_Aaltolamprologus-calvus_su	1970-01-02 08:00:00	2.9955462338464316	494.49969530773916	0.04404188133621406	0.7040053182649161	0.07046151013376709	0.7529142801010166	Aaltolamprologus calvus	f	d
1853	FISH20210312_c1_r0_Aaltolamprologus-calvus_su	1970-01-02 08:30:00	3.5856704466209757	524.5	0.05727897185907379	0.6929980057611345	0.06897344521901305	0.36866360868145215	Aaltolamprologus calvus	f	d
1854	FISH20210312_c1_r0_Aaltolamprologus-calvus_su	1970-01-02 09:00:00	4.218707404635925	554.5003600908537	0.08581242036452275	0.6535925987479918	0.07974503893642572	0.4790335744028175	Aaltolamprologus calvus	f	d
1855	FISH20210312_c1_r0_Aaltolamprologus-calvus_su	1970-01-02 09:30:00	1.6784541717988524	584.4998615035178	0.009694753753254667	0.9345188632208742	0.016058856421591706	0.2859403511356328	Aaltolamprologus calvus	f	d
1856	FISH20210312_c1_r0_Aaltolamprologus-calvus_su	1970-01-02 10:00:00	1.1077495767162386	614.5001661865721	0.00027697762020828715	1.0	0.0177763838120695	0.20062831088194596	Aaltolamprologus calvus	f	d
1857	FISH20210312_c1_r0_Aaltolamprologus-calvus_su	1970-01-02 10:30:00	1.1185231245827314	644.5005262866323	0.0019389507506509334	1.0	0.02660312169077939	0.8539405247561805	Aaltolamprologus calvus	f	d
1858	FISH20210312_c1_r0_Aaltolamprologus-calvus_su	1970-01-02 11:00:00	1.040846952817961	674.4999723007036	0.004210293058556313	0.950584455154839	0.027647564514450808	0.8711236833552646	Aaltolamprologus calvus	f	d
1859	FISH20210312_c1_r0_Aaltolamprologus-calvus_su	1970-01-02 11:30:00	1.0050404720889967	704.4994737133677	0.00011079718575148191	1.0	0.027448089724997272	0.9349230445012625	Aaltolamprologus calvus	f	d
1860	FISH20210312_c1_r0_Aaltolamprologus-calvus_su	1970-01-02 12:00:00	1.3783534086250382	734.4997784179038	0.0004985597163749169	1.0	0.028430816171348832	0.8970104691829716	Aaltolamprologus calvus	f	d
1861	FISH20210312_c1_r0_Aaltolamprologus-calvus_su	1970-01-02 12:30:00	0.8860267990654259	764.5001384964822	0.00022159437150296381	1.0	0.028555702886583125	0.8760726623933489	Aaltolamprologus calvus	f	d
1862	FISH20210312_c1_r0_Aaltolamprologus-calvus_su	1970-01-02 13:00:00	2.218292390435514	794.4996399091463	0.0015511606005207468	1.0	0.026767802975503886	0.8839743293201314	Aaltolamprologus calvus	f	d
1863	FISH20210312_c1_r0_Aaltolamprologus-calvus_su	1970-01-02 13:30:00	1.9877367254323444	824.499944604476	0.001274097052958121	1.0	0.024886618513741333	0.8574911881141217	Aaltolamprologus calvus	f	d
1864	FISH20210312_c1_r0_Aaltolamprologus-calvus_su	1970-01-02 14:00:00	1.4001308828321049	854.5003046922608	0.00044318874300592763	1.0	0.026369570788446196	0.8601893718085046	Aaltolamprologus calvus	f	d
1865	FISH20210312_c1_r0_Aaltolamprologus-calvus_su	1970-01-02 14:30:00	1.6225264217381326	884.4997507063321	0.0	1.0	0.026293048991092475	0.857234513666088	Aaltolamprologus calvus	f	d
1866	FISH20210312_c1_r0_Aaltolamprologus-calvus_su	1970-01-02 15:00:00	1.6055647337442989	914.500055395524	0.00022158209616662973	1.0	0.026983438730951395	0.8928729946247579	Aaltolamprologus calvus	f	d
1867	FISH20210312_c1_r0_Aaltolamprologus-calvus_su	1970-01-02 15:30:00	1.7914130818816858	944.5004154894466	0.003822502908426126	0.9670378372389341	0.0256203347111222	0.8919754852660609	Aaltolamprologus calvus	f	d
1868	FISH20210312_c1_r0_Aaltolamprologus-calvus_su	1970-01-02 16:00:00	1.4289270881659968	974.4998615035178	0.00016619577862722287	1.0	0.02890463431149962	0.8865354576696839	Aaltolamprologus calvus	f	d
1869	FISH20210312_c1_r0_Aaltolamprologus-calvus_su	1970-01-02 16:30:00	1.2662301551209034	1004.5002215820962	0.00044316419233325947	1.0	0.029529919162390898	0.8774829187616311	Aaltolamprologus calvus	f	d
1870	FISH20210312_c1_r0_Aaltolamprologus-calvus_su	1970-01-02 17:00:00	3.1430057849830693	1034.5005816852251	0.05850091407678245	0.8479308625560911	0.030641559546121157	0.8957557253302433	Aaltolamprologus calvus	f	d
1871	FISH20210312_c1_r0_Aaltolamprologus-calvus_su	1970-01-02 17:30:00	4.928212915355935	1064.5000276992964	0.09329123040274777	0.41410448174616366	0.029479863010041376	0.9130892025857661	Aaltolamprologus calvus	f	d
1872	FISH20210312_c1_r0_Aaltolamprologus-calvus_su	1970-01-02 18:00:00	1.8031752693140957	1094.4995291119606	0.0009971746717633372	1.0	0.027405683895634195	0.8430531592334676	Aaltolamprologus calvus	f	d
1873	FISH20210312_c1_r0_Aaltolamprologus-calvus_su	1970-01-02 18:30:00	1.380133949185213	1124.4998338134278	5.5395524041657433e-05	1.0	0.019470928907214642	0.7817600243053321	Aaltolamprologus calvus	f	d
1874	FISH20210312_c1_r0_Aaltolamprologus-calvus_su	1970-01-02 19:00:00	12.078421476018491	1154.500193895075	0.25411334552102377	0.2913411999335217	0.09192802646697491	0.667986980759536	Aaltolamprologus calvus	f	n
1875	FISH20210312_c1_r0_Aaltolamprologus-calvus_su	1970-01-02 19:30:00	9.153528645300346	1184.4996399091463	0.1923439144645726	0.10791645892194339	0.06832730923454741	0.7001574576500921	Aaltolamprologus calvus	f	n
1876	FISH20210312_c1_r0_Aaltolamprologus-calvus_su	1970-01-02 20:00:00	11.996154408670803	1214.5	0.2471194327498338	0.0871925548415688	0.08670220482156288	0.7569760668492971	Aaltolamprologus calvus	f	n
1877	FISH20210312_c1_r0_Aaltolamprologus-calvus_su	1970-01-02 20:30:00	11.68604762147658	1244.5003600908537	0.24436319317489336	0.07733643565453438	0.09320693686034602	0.662771288908261	Aaltolamprologus calvus	f	n
1878	FISH20210312_c1_r0_Aaltolamprologus-calvus_su	1970-01-02 21:00:00	5.710068616067505	1274.499806104925	0.1080826547005706	0.33931638136391334	0.044535446929141	0.7226705320035559	Aaltolamprologus calvus	f	n
1879	FISH20210312_c1_r0_Aaltolamprologus-calvus_su	1970-01-02 21:30:00	8.412163057916947	1304.500110791048	0.14413915355639265	0.2947595834256592	0.05594449767020163	0.6706297500233765	Aaltolamprologus calvus	f	n
1880	FISH20210312_c1_r0_Aaltolamprologus-calvus_su	1970-01-02 22:00:00	15.384426381860129	1334.5004708880394	0.2934463464627998	0.06775247908703119	0.12606543649905722	0.6163199114536475	Aaltolamprologus calvus	f	n
1881	FISH20210312_c1_r0_Aaltolamprologus-calvus_su	1970-01-02 22:30:00	28.725493364170422	1364.4999169021107	0.5587502077447233	0.009694753753254667	0.26405846902999	0.5138475350767164	Aaltolamprologus calvus	f	n
1882	FISH20210312_c1_r0_Aaltolamprologus-calvus_su	1970-01-02 23:00:00	44.04992448490485	1394.4994183147749	0.7645005816852252	0.0	0.42647243680874053	0.5626897901535544	Aaltolamprologus calvus	f	n
1883	FISH20210312_c1_r0_Aaltolamprologus-calvus_su	1970-01-02 23:30:00	46.641878913098864	1424.4997784179038	0.7648460004431642	0.0	0.3312324746894334	0.6064280509227661	Aaltolamprologus calvus	f	n
1884	FISH20210312_c1_r0_Aaltolamprologus-calvus_su	1970-01-03 00:00:00	51.291367429524364	14.500083097889314	0.784444075120492	0.0	0.37142444927222146	0.5348293237887761	Aaltolamprologus calvus	f	n
1885	FISH20210312_c1_r0_Aaltolamprologus-calvus_su	1970-01-03 00:30:00	43.47443953445512	44.49958451055343	0.6879397263309512	0.0	0.3341726020878494	0.5153506645260993	Aaltolamprologus calvus	f	n
1886	FISH20210312_c1_r0_Aaltolamprologus-calvus_su	1970-01-03 01:00:00	35.944954050240234	74.49988920895191	0.6181586527808554	0.0	0.3149549184051825	0.5015306868359606	Aaltolamprologus calvus	f	n
1887	FISH20210312_c1_r0_Aaltolamprologus-calvus_su	1970-01-03 01:30:00	26.881704348851976	104.50024929366793	0.4688382915073957	0.02099606669990582	0.23442348995989423	0.4711787392765018	Aaltolamprologus calvus	f	n
1888	FISH20210312_c1_r0_Aaltolamprologus-calvus_su	1970-01-03 02:00:00	27.575630883493243	134.4996953077392	0.5075619079275386	0.0	0.24579909281814216	0.49252364577569546	Aaltolamprologus calvus	f	n
1889	FISH20210312_c1_r0_Aaltolamprologus-calvus_su	1970-01-03 02:30:00	23.325860383080318	164.50005539552404	0.44632173720363394	0.019665411034788388	0.21378495696682448	0.5013468536484432	Aaltolamprologus calvus	f	n
1890	FISH20210312_c1_r0_Aaltolamprologus-calvus_su	1970-01-03 03:00:00	18.287138234109467	194.5003600908537	0.3703395933743283	0.0004985873358816686	0.14683783636211767	0.5527384895144902	Aaltolamprologus calvus	f	n
1891	FISH20210312_c1_r0_Aaltolamprologus-calvus_su	1970-01-03 03:30:00	15.31149059997641	224.49986150351782	0.32264140490831533	0.07079940169519694	0.13059393269827707	0.5104326972775235	Aaltolamprologus calvus	f	n
1892	FISH20210312_c1_r0_Aaltolamprologus-calvus_su	1970-01-03 04:00:00	14.541615247021454	254.50022158209617	0.321958785730113	0.0167848437846222	0.11516067890202974	0.539629501029097	Aaltolamprologus calvus	f	n
1893	FISH20210312_c1_r0_Aaltolamprologus-calvus_su	1970-01-03 04:30:00	15.671301547537814	284.5005262866323	0.3452994293944934	0.02143925544291175	0.1473676700985888	0.5150560239687837	Aaltolamprologus calvus	f	n
1894	FISH20210312_c1_r0_Aaltolamprologus-calvus_su	1970-01-03 05:00:00	19.425845983320933	314.5000276992964	0.4002548335272284	0.0009417760788875963	0.20275478470471855	0.5423433147890869	Aaltolamprologus calvus	f	n
[truncated: 1,777 more rows]
