# Supplementary material for: Widespread temporal niche partitioning in an adaptive radiation of cichlid fishes
Source: Nat Ecol Evol. 2025 Aug 27;9(10):1938–50. doi: 10.1038/s41559-025-02819-z (PMC12507676; doi:10.1038/s41559-025-02819-z)
Supplement: Supplementary file 5 — Raw activity patterns for each species binned in 30-min intervals. [file 41559_2025_2819_MOESM5_ESM.zip › Supplementary_Data_2/Neolamprologus multifasciatus_als_30m.csv]

	FishID	ts	speed_mm	time_of_day_m	movement	rest	vertical_pos	horizontal_pos	species	sex	daynight
0	FISH20201007_c3_r0_Neolamprologus-multifasciatus_sm	1970-01-02 00:00:00	13.821149953976944	14.500803279596699	0.3117832807046701	0.2865215223533322	0.131814608096721	0.6945089763678802	Neolamprologus multifasciatus	m	n
1	FISH20201007_c3_r0_Neolamprologus-multifasciatus_sm	1970-01-02 00:30:00	8.0212284718656	44.50036009085369	0.15306631211567226	0.6391335660074234	0.09129605362645193	0.7441434490511095	Neolamprologus multifasciatus	m	n
2	FISH20201007_c3_r0_Neolamprologus-multifasciatus_sm	1970-01-02 01:00:00	6.304179385037066	74.49980610492493	0.09761232064705556	0.8015068417262201	0.06035097490884906	0.74414878211799	Neolamprologus multifasciatus	m	n
3	FISH20201007_c3_r0_Neolamprologus-multifasciatus_sm	1970-01-02 01:30:00	5.950984476821154	104.50011079104809	0.09926877908265012	0.7615776645247064	0.057608823443190106	0.8057128239441161	Neolamprologus multifasciatus	m	n
4	FISH20201007_c3_r0_Neolamprologus-multifasciatus_sm	1970-01-02 02:00:00	2.7427341699462624	134.50041548944657	0.023544401972189908	0.8843831366683286	0.03167814473500675	0.8520123457233927	Neolamprologus multifasciatus	m	n
5	FISH20201007_c3_r0_Neolamprologus-multifasciatus_sm	1970-01-02 02:30:00	2.4393568310077716	164.49986150351782	0.006758628330840397	0.9776189684782006	0.025377362527363823	0.8703282742119334	Neolamprologus multifasciatus	m	n
6	FISH20201007_c3_r0_Neolamprologus-multifasciatus_sm	1970-01-02 03:00:00	2.1899599177343174	194.50022158209617	0.009915798803456681	0.9391757146022601	0.024857106339548574	0.8671825923538241	Neolamprologus multifasciatus	m	n
7	FISH20201007_c3_r0_Neolamprologus-multifasciatus_sm	1970-01-02 03:30:00	2.558514675293336	224.5005816852252	0.011079718575148192	0.9634369287020109	0.029756813048448842	0.8373037200101239	Neolamprologus multifasciatus	m	n
8	FISH20201007_c3_r0_Neolamprologus-multifasciatus_sm	1970-01-02 04:00:00	1.7716216043066824	254.50002769929642	0.003988698687053349	0.9682566062822004	0.021781018004434122	0.8231058442903183	Neolamprologus multifasciatus	m	n
9	FISH20201007_c3_r0_Neolamprologus-multifasciatus_sm	1970-01-02 04:30:00	2.6208985186999563	284.4994737133677	0.01844773142762174	0.943105645116614	0.026239626258869667	0.8597827330314031	Neolamprologus multifasciatus	m	n
10	FISH20201007_c3_r0_Neolamprologus-multifasciatus_sm	1970-01-02 05:00:00	1.9776145145153845	314.4997784179038	0.0043208508752492795	1.0	0.020016735279366406	0.8597588847238329	Neolamprologus multifasciatus	m	n
11	FISH20201007_c3_r0_Neolamprologus-multifasciatus_sm	1970-01-02 05:30:00	6.27668421482136	344.5001384964822	0.09772311783280704	0.8126419588942441	0.05090870634986823	0.7107914826351125	Neolamprologus multifasciatus	m	n
12	FISH20201007_c3_r0_Neolamprologus-multifasciatus_sm	1970-01-02 06:00:00	22.711973803534242	374.4996399091463	0.47975181430391667	0.2957176887707052	0.18219832806572497	0.7599232865536243	Neolamprologus multifasciatus	m	n
13	FISH20201007_c3_r0_Neolamprologus-multifasciatus_sm	1970-01-02 06:30:00	34.1540563866771	404.49994460447596	0.801573232882783	0.012796366053622867	0.28855678190931866	0.8267148016405005	Neolamprologus multifasciatus	m	n
14	FISH20201007_c3_r0_Neolamprologus-multifasciatus_sm	1970-01-02 07:00:00	54.970154754715004	434.50024929366793	0.7937510387236164	0.0	0.4674276368686154	0.5519186578869164	Neolamprologus multifasciatus	m	d
15	FISH20201007_c3_r0_Neolamprologus-multifasciatus_sm	1970-01-02 07:30:00	65.55116094209568	464.49969530773916	0.8310896903218659	0.0	0.6069562823147078	0.5304913202159518	Neolamprologus multifasciatus	m	d
16	FISH20201007_c3_r0_Neolamprologus-multifasciatus_sm	1970-01-02 08:00:00	51.8218774130085	494.5	0.7208619543540882	0.0	0.6903414239691461	0.5636020607570227	Neolamprologus multifasciatus	m	d
17	FISH20201007_c3_r0_Neolamprologus-multifasciatus_sm	1970-01-02 08:30:00	32.74988076618456	524.5003600908537	0.5718796742562738	0.038557420641515704	0.6312919464078742	0.7585194383214083	Neolamprologus multifasciatus	m	d
18	FISH20201007_c3_r0_Neolamprologus-multifasciatus_sm	1970-01-02 09:00:00	3.8969419411003163	554.4998615035178	0.05772533377652208	0.8035011910697468	0.1155618473717191	0.3204582698338635	Neolamprologus multifasciatus	m	d
19	FISH20201007_c3_r0_Neolamprologus-multifasciatus_sm	1970-01-02 09:30:00	0.6806522318233275	584.5001661865721	0.0	1.0	0.026682873469062045	0.9607620661028357	Neolamprologus multifasciatus	m	d
20	FISH20201007_c3_r0_Neolamprologus-multifasciatus_sm	1970-01-02 10:00:00	1.1716176043262614	614.5004708880394	0.001107971857514819	1.0	0.03964695256910182	0.9617302384565553	Neolamprologus multifasciatus	m	d
21	FISH20201007_c3_r0_Neolamprologus-multifasciatus_sm	1970-01-02 10:30:00	19.67656150843592	644.4999169021107	0.39111406570273116	0.3373220320203867	0.48432641418303296	0.8199851566599139	Neolamprologus multifasciatus	m	d
22	FISH20201007_c3_r0_Neolamprologus-multifasciatus_sm	1970-01-02 11:00:00	1.151883344387181	674.5002215820962	0.0010525149567914911	1.0	0.029284847724550554	0.9209839986382031	Neolamprologus multifasciatus	m	d
23	FISH20201007_c3_r0_Neolamprologus-multifasciatus_sm	1970-01-02 11:30:00	0.7777465147614793	704.5005816852251	0.0	1.0	0.019282098854880674	0.9582600444780623	Neolamprologus multifasciatus	m	d
24	FISH20201007_c3_r0_Neolamprologus-multifasciatus_sm	1970-01-02 12:00:00	0.7187581349009114	734.5000276992964	0.0	1.0	0.02208441658071803	0.9492344273629679	Neolamprologus multifasciatus	m	d
25	FISH20201007_c3_r0_Neolamprologus-multifasciatus_sm	1970-01-02 12:30:00	1.8883018085461678	764.4995291119606	0.00033239155725444574	1.0	0.031584369023026894	0.9469905122563548	Neolamprologus multifasciatus	m	d
26	FISH20201007_c3_r0_Neolamprologus-multifasciatus_sm	1970-01-02 13:00:00	1.2718455753349112	794.4998338134279	0.0013848881010414358	1.0	0.04370130986377358	0.950608615081268	Neolamprologus multifasciatus	m	d
27	FISH20201007_c3_r0_Neolamprologus-multifasciatus_sm	1970-01-02 13:30:00	1.2218061642279066	824.5001384964822	0.00016619577862722287	1.0	0.040479868435076734	0.9604270284402466	Neolamprologus multifasciatus	m	d
28	FISH20201007_c3_r0_Neolamprologus-multifasciatus_sm	1970-01-02 14:00:00	1.8031740341976894	854.4996399091463	0.00027699296437870476	1.0	0.03356118467250731	0.9614534631685033	Neolamprologus multifasciatus	m	d
29	FISH20201007_c3_r0_Neolamprologus-multifasciatus_sm	1970-01-02 14:30:00	3.179905453530272	884.499944604476	0.00033237314424994463	1.0	0.04159987158954627	0.9672426894232684	Neolamprologus multifasciatus	m	d
30	FISH20201007_c3_r0_Neolamprologus-multifasciatus_sm	1970-01-02 15:00:00	2.99583920788207	914.5002492936679	0.004764278987313722	0.9690321865824608	0.05196525917202679	0.9686137585071655	Neolamprologus multifasciatus	m	d
31	FISH20201007_c3_r0_Neolamprologus-multifasciatus_sm	1970-01-02 15:30:00	2.2715555292994427	944.4996953077392	0.008586781895739849	0.9539637693202593	0.044457685995251746	0.9682625923778223	Neolamprologus multifasciatus	m	d
32	FISH20201007_c3_r0_Neolamprologus-multifasciatus_sm	1970-01-02 16:00:00	4.808213762613691	974.500055395524	0.04381785951695103	0.5655329049412807	0.05938569594586388	0.9453399630928602	Neolamprologus multifasciatus	m	d
33	FISH20201007_c3_r0_Neolamprologus-multifasciatus_sm	1970-01-02 16:30:00	2.2502601950853633	1004.5003600908537	0.004930474765940945	0.9925765885546507	0.047710442351066834	0.9582465485534098	Neolamprologus multifasciatus	m	d
34	FISH20201007_c3_r0_Neolamprologus-multifasciatus_sm	1970-01-02 17:00:00	0.7227380579846135	1034.4998615035179	0.0	1.0	0.02576515267749017	0.9677643315559943	Neolamprologus multifasciatus	m	d
35	FISH20201007_c3_r0_Neolamprologus-multifasciatus_sm	1970-01-02 17:30:00	1.5035198137058856	1064.5001661865722	0.0	1.0	0.03132715382997737	0.961211488139251	Neolamprologus multifasciatus	m	d
36	FISH20201007_c3_r0_Neolamprologus-multifasciatus_sm	1970-01-02 18:00:00	0.8767207214800117	1094.5004708880394	0.0	1.0	0.026842627727844248	0.9639208228943766	Neolamprologus multifasciatus	m	d
37	FISH20201007_c3_r0_Neolamprologus-multifasciatus_sm	1970-01-02 18:30:00	1.226634886469495	1124.4999169021107	0.0	1.0	0.026986679829939436	0.9640536053763716	Neolamprologus multifasciatus	m	d
38	FISH20201007_c3_r0_Neolamprologus-multifasciatus_sm	1970-01-02 19:00:00	28.620574883882355	1154.5002215820962	0.6144471526700642	0.2127742078440062	0.2749383084555032	0.8311047608807028	Neolamprologus multifasciatus	m	n
39	FISH20201007_c3_r0_Neolamprologus-multifasciatus_sm	1970-01-02 19:30:00	31.219393600655394	1184.5005816852251	0.7509279264306686	0.010137942496260596	0.3084176782820109	0.8827824003132894	Neolamprologus multifasciatus	m	n
40	FISH20201007_c3_r0_Neolamprologus-multifasciatus_sm	1970-01-02 20:00:00	36.232565532701564	1214.5000276992964	0.8964600299152401	0.0	0.39301081738299504	0.9391101440483176	Neolamprologus multifasciatus	m	n
41	FISH20201007_c3_r0_Neolamprologus-multifasciatus_sm	1970-01-02 20:30:00	24.424157457452154	1244.4995291119606	0.6024596975236829	0.014736025704947094	0.25465436833666094	0.9046448182888233	Neolamprologus multifasciatus	m	n
42	FISH20201007_c3_r0_Neolamprologus-multifasciatus_sm	1970-01-02 21:00:00	32.93115076470437	1274.4998338134278	0.8426767117216929	0.0	0.34561231990151126	0.9190923884155678	Neolamprologus multifasciatus	m	n
43	FISH20201007_c3_r0_Neolamprologus-multifasciatus_sm	1970-01-02 21:30:00	25.174296344051296	1304.5001384964821	0.6515982494044651	0.0	0.2840578610327497	0.9081701387653194	Neolamprologus multifasciatus	m	n
44	FISH20201007_c3_r0_Neolamprologus-multifasciatus_sm	1970-01-02 22:00:00	29.64569634789472	1334.4996399091463	0.823998670433771	0.0	0.31923454905269993	0.8930821306451171	Neolamprologus multifasciatus	m	n
45	FISH20201007_c3_r0_Neolamprologus-multifasciatus_sm	1970-01-02 22:30:00	30.49404918009477	1364.499944604476	0.8571903390206072	0.0	0.34868787466837703	0.8796909343320244	Neolamprologus multifasciatus	m	n
46	FISH20201007_c3_r0_Neolamprologus-multifasciatus_sm	1970-01-02 23:00:00	26.346290220114966	1394.500249293668	0.7139770649825494	0.0	0.35054602287355474	0.7881087627839868	Neolamprologus multifasciatus	m	n
47	FISH20201007_c3_r0_Neolamprologus-multifasciatus_sm	1970-01-02 23:30:00	24.17679899200633	1424.499750706332	0.6770262035344302	0.0	0.3002775524665291	0.8618926140179785	Neolamprologus multifasciatus	m	n
48	FISH20201007_c3_r0_Neolamprologus-multifasciatus_sm	1970-01-03 00:00:00	24.766180989925655	14.500055395524042	0.6979836029248837	0.0	0.3389885754414518	0.8842338026317281	Neolamprologus multifasciatus	m	n
49	FISH20201007_c3_r0_Neolamprologus-multifasciatus_sm	1970-01-03 00:30:00	30.670132225956376	44.50036009085369	0.8323638579580078	0.0	0.3416978510310578	0.888623469042475	Neolamprologus multifasciatus	m	n
50	FISH20201007_c3_r0_Neolamprologus-multifasciatus_sm	1970-01-03 01:00:00	27.979717222242964	74.4998615035178	0.7809539637693202	0.0	0.31844545401747576	0.8414230516265938	Neolamprologus multifasciatus	m	n
51	FISH20201007_c3_r0_Neolamprologus-multifasciatus_sm	1970-01-03 01:30:00	24.373177204988572	104.50016618657213	0.6807001994238866	0.0	0.3235394493353994	0.8337458975750999	Neolamprologus multifasciatus	m	n
52	FISH20201007_c3_r0_Neolamprologus-multifasciatus_sm	1970-01-03 02:00:00	25.323090733545385	134.50052628663232	0.690765054567614	0.0	0.3209976900441632	0.829774980493501	Neolamprologus multifasciatus	m	n
53	FISH20201007_c3_r0_Neolamprologus-multifasciatus_sm	1970-01-03 02:30:00	23.680749755791275	164.49997230070358	0.620408841615423	0.007478810038225029	0.3028028772279669	0.7123547242646702	Neolamprologus multifasciatus	m	n
54	FISH20201007_c3_r0_Neolamprologus-multifasciatus_sm	1970-01-03 03:00:00	21.3103159817627	194.4994183147748	0.5998005650656474	0.0	0.2587788447982831	0.565112610972694	Neolamprologus multifasciatus	m	n
55	FISH20201007_c3_r0_Neolamprologus-multifasciatus_sm	1970-01-03 03:30:00	11.415079826892308	224.49977841790383	0.2491136716153335	0.011300686904498116	0.1359882892443806	0.35468578657508776	Neolamprologus multifasciatus	m	n
56	FISH20201007_c3_r0_Neolamprologus-multifasciatus_sm	1970-01-03 04:00:00	14.019465189699469	254.50013849648218	0.3337211234834635	0.010304138274887818	0.19852117278269532	0.4947433374485079	Neolamprologus multifasciatus	m	n
57	FISH20201007_c3_r0_Neolamprologus-multifasciatus_sm	1970-01-03 04:30:00	14.824044725090292	284.4995845105534	0.35305523239709713	0.020663675142651376	0.22303497132709008	0.5036068402133688	Neolamprologus multifasciatus	m	n
58	FISH20201007_c3_r0_Neolamprologus-multifasciatus_sm	1970-01-03 05:00:00	17.963355362572305	314.4998892089519	0.46726124529138047	0.0	0.22846296096089055	0.548428203700552	Neolamprologus multifasciatus	m	n
59	FISH20201007_c3_r0_Neolamprologus-multifasciatus_sm	1970-01-03 05:30:00	24.967895058126018	344.50024929366793	0.6738130851476373	0.0	0.27550098492079095	0.5317460058321979	Neolamprologus multifasciatus	m	n
60	FISH20201007_c3_r0_Neolamprologus-multifasciatus_sm	1970-01-03 06:00:00	23.38203435708789	374.49969530773916	0.6273890643177663	0.0	0.24334950924963694	0.5672748430853967	Neolamprologus multifasciatus	m	n
61	FISH20201007_c3_r0_Neolamprologus-multifasciatus_sm	1970-01-03 06:30:00	24.184905647145733	404.5	0.7118878794593397	0.0	0.22075128150413761	0.7799480283329101	Neolamprologus multifasciatus	m	n
62	FISH20201007_c3_r0_Neolamprologus-multifasciatus_sm	1970-01-03 07:00:00	50.803577920683686	434.5003600908537	0.7879341864716636	0.0	0.521295006333032	0.4413400190401374	Neolamprologus multifasciatus	m	d
63	FISH20201007_c3_r0_Neolamprologus-multifasciatus_sm	1970-01-03 07:30:00	52.2177492361106	464.4998061049249	0.8333056340368955	0.0	0.5600042017823244	0.17038299800858964	Neolamprologus multifasciatus	m	d
64	FISH20201007_c3_r0_Neolamprologus-multifasciatus_sm	1970-01-03 08:00:00	41.96919890885818	494.5001107910481	0.6704520274761799	0.06669621094615555	0.49408414414625446	0.23351531506666964	Neolamprologus multifasciatus	m	d
65	FISH20201007_c3_r0_Neolamprologus-multifasciatus_sm	1970-01-03 08:30:00	24.722247942796916	524.5004154894466	0.3870145698299263	0.39382859675364246	0.3282544722936544	0.6799013796207778	Neolamprologus multifasciatus	m	d
66	FISH20201007_c3_r0_Neolamprologus-multifasciatus_sm	1970-01-03 09:00:00	6.40528068333204	554.4999169021107	0.10703008143593153	0.4511107417871586	0.04888859492410482	0.19000999043383676	Neolamprologus multifasciatus	m	d
67	FISH20201007_c3_r0_Neolamprologus-multifasciatus_sm	1970-01-03 09:30:00	1.3543112719883144	584.5002215820962	0.0020496343895413252	1.0	0.018397066290868746	0.1866652852249292	Neolamprologus multifasciatus	m	d
68	FISH20201007_c3_r0_Neolamprologus-multifasciatus_sm	1970-01-03 10:00:00	13.152193974005929	614.5005816852251	0.24524957066090522	0.5472826990194449	0.24040810401820906	0.20706394096883893	Neolamprologus multifasciatus	m	d
69	FISH20201007_c3_r0_Neolamprologus-multifasciatus_sm	1970-01-03 10:30:00	5.169539815410052	644.5000276992964	0.07284914963159936	0.646501578859897	0.10149034035303407	0.7114935427987783	Neolamprologus multifasciatus	m	d
70	FISH20201007_c3_r0_Neolamprologus-multifasciatus_sm	1970-01-03 11:00:00	1.0000648672378807	674.4994737133677	0.0008863774860118553	1.0	0.021638390925413385	0.9184457070389921	Neolamprologus multifasciatus	m	d
71	FISH20201007_c3_r0_Neolamprologus-multifasciatus_sm	1970-01-03 11:30:00	1.3284433525691972	704.4997784179038	0.0015510746731664082	1.0	0.013660670186554546	0.5148592779558144	Neolamprologus multifasciatus	m	d
72	FISH20201007_c3_r0_Neolamprologus-multifasciatus_sm	1970-01-03 12:00:00	1.9916214379773771	734.5001384964822	0.003822502908426126	0.966206858345798	0.029287179291987434	0.8971069635814021	Neolamprologus multifasciatus	m	d
73	FISH20201007_c3_r0_Neolamprologus-multifasciatus_sm	1970-01-03 12:30:00	2.5996723774771007	764.4995845105534	0.021162262478533044	0.8631100770040441	0.02879111365592508	0.9588404780647841	Neolamprologus multifasciatus	m	d
74	FISH20201007_c3_r0_Neolamprologus-multifasciatus_sm	1970-01-03 13:00:00	3.694569803987246	794.4998892089519	0.061045867493906496	0.5832594726346111	0.026059732922653598	0.939170871575118	Neolamprologus multifasciatus	m	d
75	FISH20201007_c3_r0_Neolamprologus-multifasciatus_sm	1970-01-03 13:30:00	3.7529921717634624	824.5001938950751	0.06963603124480638	0.5340424353221428	0.024766717155823757	0.9395788553256808	Neolamprologus multifasciatus	m	d
76	FISH20201007_c3_r0_Neolamprologus-multifasciatus_sm	1970-01-03 14:00:00	3.7900711696399347	854.4996399091463	0.06376378039997783	0.5907151958340258	0.030064808473345372	0.9310485604038226	Neolamprologus multifasciatus	m	d
77	FISH20201007_c3_r0_Neolamprologus-multifasciatus_sm	1970-01-03 14:30:00	2.910527274845572	884.5	0.0022158209616662972	1.0	0.024796943490887475	0.9226919003254064	Neolamprologus multifasciatus	m	d
78	FISH20201007_c3_r0_Neolamprologus-multifasciatus_sm	1970-01-03 15:00:00	5.520759811988296	914.5003046922608	0.08060495263420309	0.8806160323527782	0.02579123650998462	0.9134770845188221	Neolamprologus multifasciatus	m	d
79	FISH20201007_c3_r0_Neolamprologus-multifasciatus_sm	1970-01-03 15:30:00	1.432500945443986	944.4997507063321	0.004376488837183536	0.9665392499030525	0.030826597615271973	0.9211516770992095	Neolamprologus multifasciatus	m	d
80	FISH20201007_c3_r0_Neolamprologus-multifasciatus_sm	1970-01-03 16:00:00	0.26857031861394065	974.500055395524	0.0014956791491247507	1.0	0.04015945966428349	0.9293686662578672	Neolamprologus multifasciatus	m	d
81	FISH20201007_c3_r0_Neolamprologus-multifasciatus_sm	1970-01-03 16:30:00	0.3887839076720277	1004.5004154894466	0.00022159437150296381	1.0	0.035818251815714845	0.915266435053338	Neolamprologus multifasciatus	m	d
82	FISH20201007_c3_r0_Neolamprologus-multifasciatus_sm	1970-01-03 17:00:00	0.42875397215672073	1034.4998615035179	0.002437538086532602	0.9676472217605673	0.035006612323514756	0.9074076043078447	Neolamprologus multifasciatus	m	d
83	FISH20201007_c3_r0_Neolamprologus-multifasciatus_sm	1970-01-03 17:30:00	0.24215945610210535	1064.5002215820962	5.5395524041657433e-05	1.0	0.03834729544351661	0.9349612517425506	Neolamprologus multifasciatus	m	d
84	FISH20201007_c3_r0_Neolamprologus-multifasciatus_sm	1970-01-03 18:00:00	0.08112298180658246	1094.5005262866323	5.5398592875740954e-05	1.0	0.030997952869305866	0.9035932630505336	Neolamprologus multifasciatus	m	d
85	FISH20201007_c3_r0_Neolamprologus-multifasciatus_sm	1970-01-03 18:30:00	0.5550247961329224	1124.4999723007036	0.0010525732646390782	1.0	0.037058668513650195	0.9112465203035662	Neolamprologus multifasciatus	m	d
86	FISH20201007_c3_r0_Neolamprologus-multifasciatus_sm	1970-01-03 19:00:00	32.17850647107974	1154.4994183147749	0.731815411888538	0.17378538585119938	0.2653377072216698	0.831134041847606	Neolamprologus multifasciatus	m	n
87	FISH20201007_c3_r0_Neolamprologus-multifasciatus_sm	1970-01-03 19:30:00	33.74342743367442	1184.4997784179038	0.8888765787724352	0.0	0.3166384908588754	0.9340575055602343	Neolamprologus multifasciatus	m	n
88	FISH20201007_c3_r0_Neolamprologus-multifasciatus_sm	1970-01-03 20:00:00	36.79239123339414	1214.5000830978893	0.935405240706886	0.0	0.4056888996271256	0.9440183614228147	Neolamprologus multifasciatus	m	n
89	FISH20201007_c3_r0_Neolamprologus-multifasciatus_sm	1970-01-03 20:30:00	36.0880165537686	1244.4995291119606	0.919173452994294	0.0	0.46206012000296737	0.951165922703846	Neolamprologus multifasciatus	m	n
90	FISH20201007_c3_r0_Neolamprologus-multifasciatus_sm	1970-01-03 21:00:00	23.72331457132015	1274.4998338134278	0.5897961444715267	0.04647684467095059	0.2516706123829638	0.9152025125407406	Neolamprologus multifasciatus	m	n
91	FISH20201007_c3_r0_Neolamprologus-multifasciatus_sm	1970-01-03 21:30:00	13.441795003922186	1304.5001384964821	0.3713367680460916	0.09306963603124481	0.1487060961226274	0.7588642918411003	Neolamprologus multifasciatus	m	n
92	FISH20201007_c3_r0_Neolamprologus-multifasciatus_sm	1970-01-03 22:00:00	19.900523410299506	1334.4996399091463	0.5508282089634923	0.12536701567780179	0.1910703772533856	0.8968143523496314	Neolamprologus multifasciatus	m	n
93	FISH20201007_c3_r0_Neolamprologus-multifasciatus_sm	1970-01-03 22:30:00	26.63396500294316	1364.499944604476	0.7667294482605805	0.0	0.26757842603586524	0.927337723764187	Neolamprologus multifasciatus	m	n
94	FISH20201007_c3_r0_Neolamprologus-multifasciatus_sm	1970-01-03 23:00:00	26.315534761180412	1394.500249293668	0.7773530552323971	0.0	0.27291352903910066	0.9306089301935503	Neolamprologus multifasciatus	m	n
95	FISH20201007_c3_r0_Neolamprologus-multifasciatus_sm	1970-01-03 23:30:00	26.286473944327287	1424.499750706332	0.7462744446291064	0.015179214447953022	0.26967573499729697	0.9381551772649231	Neolamprologus multifasciatus	m	n
96	FISH20201007_c3_r0_Neolamprologus-multifasciatus_sm	1970-01-04 00:00:00	26.34425201027563	14.500055395524042	0.7537668956348327	0.016507866164413916	0.27340192974995564	0.9139660713842693	Neolamprologus multifasciatus	m	n
97	FISH20201007_c3_r0_Neolamprologus-multifasciatus_sm	1970-01-04 00:30:00	23.561182617370246	44.50036009085369	0.702731150628774	0.023655199157941387	0.23631593683552196	0.9160675401359681	Neolamprologus multifasciatus	m	n
98	FISH20201007_c3_r0_Neolamprologus-multifasciatus_sm	1970-01-04 01:00:00	26.921604079267315	74.4998615035178	0.7739737410669769	0.005539859287574096	0.28873868751670884	0.914440954732175	Neolamprologus multifasciatus	m	n
99	FISH20201007_c3_r0_Neolamprologus-multifasciatus_sm	1970-01-04 01:30:00	23.397587405249535	104.50016618657213	0.6533348105473078	0.023044538001329492	0.24151628975122336	0.9021609478315659	Neolamprologus multifasciatus	m	n
100	FISH20201007_c3_r0_Neolamprologus-multifasciatus_sm	1970-01-04 02:00:00	25.91637094353841	134.50047088803944	0.7356933133898399	0.013018669325799124	0.24253894036440135	0.9187980159685254	Neolamprologus multifasciatus	m	n
101	FISH20201007_c3_r0_Neolamprologus-multifasciatus_sm	1970-01-04 02:30:00	28.614517026689786	164.49997230070358	0.7958561852528946	0.0033793141654201984	0.2947049110813266	0.931573649817127	Neolamprologus multifasciatus	m	n
102	FISH20201007_c3_r0_Neolamprologus-multifasciatus_sm	1970-01-04 03:00:00	11.730298132511589	194.4994183147748	0.2995401916791314	0.006093845216331505	0.06831052337643094	0.6003456806892528	Neolamprologus multifasciatus	m	n
103	FISH20201007_c3_r0_Neolamprologus-multifasciatus_sm	1970-01-04 03:30:00	9.55333329120181	224.49977841790383	0.2231885663638378	0.06918900952803013	0.06431901013635576	0.702304508216184	Neolamprologus multifasciatus	m	n
104	FISH20201007_c3_r0_Neolamprologus-multifasciatus_sm	1970-01-04 04:00:00	26.015444269642614	254.5000830978893	0.7141432607611766	0.019998892028142486	0.260695415463049	0.8236376000371861	Neolamprologus multifasciatus	m	n
105	FISH20201007_c3_r0_Neolamprologus-multifasciatus_sm	1970-01-04 04:30:00	27.434553742506584	284.49952911196056	0.7930308570162318	0.00022159437150296381	0.2148383830766237	0.8496092548954686	Neolamprologus multifasciatus	m	n
106	FISH20201007_c3_r0_Neolamprologus-multifasciatus_sm	1970-01-04 05:00:00	23.40259305518179	314.49983381342787	0.7120540660314647	0.0	0.17356709981816576	0.8151614066675825	Neolamprologus multifasciatus	m	n
107	FISH20201007_c3_r0_Neolamprologus-multifasciatus_sm	1970-01-04 05:30:00	20.911850931172058	344.5001938950751	0.6759736302697912	0.0	0.15672325033825274	0.8740728250595272	Neolamprologus multifasciatus	m	n
108	FISH20201007_c3_r0_Neolamprologus-multifasciatus_sm	1970-01-04 06:00:00	18.517812643665323	374.4996399091463	0.5744834081214337	0.011412110132402637	0.1387947907296776	0.82453265413342	Neolamprologus multifasciatus	m	n
109	FISH20201007_c3_r0_Neolamprologus-multifasciatus_sm	1970-01-04 06:30:00	20.306378050832485	404.5	0.6112342122756481	0.018446709505871926	0.18010479603887755	0.7592938779348329	Neolamprologus multifasciatus	m	n
110	FISH20201007_c3_r0_Neolamprologus-multifasciatus_sm	1970-01-04 07:00:00	57.962566718940664	434.50030469226084	0.791479696415711	0.0	0.5231661619721072	0.6507919016617321	Neolamprologus multifasciatus	m	d
111	FISH20201007_c3_r0_Neolamprologus-multifasciatus_sm	1970-01-04 07:30:00	51.996822013561726	464.49975070633207	0.7407899839344081	0.005152069137443909	0.48665480994934307	0.6824731695037042	Neolamprologus multifasciatus	m	d
112	FISH20201007_c3_r0_Neolamprologus-multifasciatus_sm	1970-01-04 08:00:00	27.78046013459061	494.50005539552404	0.5187790826501218	0.020440948371371594	0.40669746857427386	0.6905164712985924	Neolamprologus multifasciatus	m	d
113	FISH20201007_c3_r0_Neolamprologus-multifasciatus_sm	1970-01-04 08:30:00	11.953204484451552	524.5003600908537	0.2320093069636031	0.5727660517422858	0.18478283396978346	0.8528850640278401	Neolamprologus multifasciatus	m	d
114	FISH20201007_c3_r0_Neolamprologus-multifasciatus_sm	1970-01-04 09:00:00	9.489554307399487	554.4998615035178	0.18818901999889204	0.4048529167359149	0.13378681376372595	0.7018055914267803	Neolamprologus multifasciatus	m	d
115	FISH20201007_c3_r0_Neolamprologus-multifasciatus_sm	1970-01-04 09:30:00	4.982854886673737	584.5001661865721	0.06664081542211389	0.7455129625526258	0.09490462829208683	0.8706233726884655	Neolamprologus multifasciatus	m	d
116	FISH20201007_c3_r0_Neolamprologus-multifasciatus_sm	1970-01-04 10:00:00	22.499286474481348	614.5005262866323	0.5221871364467342	0.12049193950473658	0.31845136425142095	0.6263572791302168	Neolamprologus multifasciatus	m	d
117	FISH20201007_c3_r0_Neolamprologus-multifasciatus_sm	1970-01-04 10:30:00	14.913774682402634	644.4999723007036	0.29926319871475265	0.3174893357708714	0.2252327903246789	0.6403210985160074	Neolamprologus multifasciatus	m	d
118	FISH20201007_c3_r0_Neolamprologus-multifasciatus_sm	1970-01-04 11:00:00	3.147520163620638	674.4994183147749	0.043709489778959616	0.8294277325355935	0.10388450536031796	0.916151174379556	Neolamprologus multifasciatus	m	d
119	FISH20201007_c3_r0_Neolamprologus-multifasciatus_sm	1970-01-04 11:30:00	0.0134995261267815	704.4997784179038	0.0	1.0	0.03761274947182762	0.945583375347722	Neolamprologus multifasciatus	m	d
120	FISH20201007_c3_r0_Neolamprologus-multifasciatus_sm	1970-01-04 12:00:00	1.5988049698319966	734.5000830978893	0.013572655254556535	0.9070965597473825	0.04919719672983689	0.9326951705252966	Neolamprologus multifasciatus	m	d
121	FISH20201007_c3_r0_Neolamprologus-multifasciatus_sm	1970-01-04 12:30:00	5.98530337119999	764.4995291119606	0.11367791258102045	0.6065037948036119	0.10043162044509187	0.8166815938120844	Neolamprologus multifasciatus	m	d
122	FISH20201007_c3_r0_Neolamprologus-multifasciatus_sm	1970-01-04 13:00:00	10.567342083321542	794.4998338134279	0.22224684245512963	0.5308553068912032	0.21500874350975252	0.8558859322359653	Neolamprologus multifasciatus	m	d
123	FISH20201007_c3_r0_Neolamprologus-multifasciatus_sm	1970-01-04 13:30:00	3.737169713075284	824.5001384964822	0.05107750263143316	0.8079884770926818	0.07552912551469029	0.8706185998435121	Neolamprologus multifasciatus	m	d
124	FISH20201007_c3_r0_Neolamprologus-multifasciatus_sm	1970-01-04 14:00:00	6.535575677306298	854.4996399091463	0.1261979945709379	0.47847764666777465	0.11568876941176764	0.7013214949456672	Neolamprologus multifasciatus	m	d
125	FISH20201007_c3_r0_Neolamprologus-multifasciatus_sm	1970-01-04 14:30:00	9.004087469566535	884.499944604476	0.17250166186572125	0.5300243740305783	0.18637162330900606	0.7818642192170155	Neolamprologus multifasciatus	m	d
126	FISH20201007_c3_r0_Neolamprologus-multifasciatus_sm	1970-01-04 15:00:00	3.3169689649957936	914.5002492936679	0.038945210791645896	0.8574594205307186	0.10995911457760658	0.8686612554540217	Neolamprologus multifasciatus	m	d
127	FISH20201007_c3_r0_Neolamprologus-multifasciatus_sm	1970-01-04 15:30:00	4.991539617043798	944.4996953077392	0.07938618359093678	0.7313722231455321	0.13301407037575588	0.8177746548498881	Neolamprologus multifasciatus	m	d
128	FISH20201007_c3_r0_Neolamprologus-multifasciatus_sm	1970-01-04 16:00:00	0.6523780616111028	974.500055395524	0.00033237314424994463	1.0	0.035333321881244786	0.9062506938044405	Neolamprologus multifasciatus	m	d
129	FISH20201007_c3_r0_Neolamprologus-multifasciatus_sm	1970-01-04 16:30:00	2.8849320780957872	1004.5003600908537	0.043321699628829424	0.8851033183757132	0.057617255298383525	0.873739369102556	Neolamprologus multifasciatus	m	d
130	FISH20201007_c3_r0_Neolamprologus-multifasciatus_sm	1970-01-04 17:00:00	2.223050409168229	1034.4998615035179	0.006315439587834469	0.9814968699795025	0.06519705153401016	0.9290218317256621	Neolamprologus multifasciatus	m	d
131	FISH20201007_c3_r0_Neolamprologus-multifasciatus_sm	1970-01-04 17:30:00	2.075147277976809	1064.5001661865722	0.008364724130290272	0.9551296255262575	0.06988775355736611	0.9228326093607638	Neolamprologus multifasciatus	m	d
132	FISH20201007_c3_r0_Neolamprologus-multifasciatus_sm	1970-01-04 18:00:00	0.9405354973148284	1094.5004708880394	0.0009971746717633372	1.0	0.04287559909212293	0.9308006924641159	Neolamprologus multifasciatus	m	d
133	FISH20201007_c3_r0_Neolamprologus-multifasciatus_sm	1970-01-04 18:30:00	1.2988341665844159	1124.4999169021107	0.0016065591933964877	1.0	0.047359768470131826	0.927839577864893	Neolamprologus multifasciatus	m	d
134	FISH20201007_c3_r0_Neolamprologus-multifasciatus_sm	1970-01-04 19:00:00	30.76781427002705	1154.5002215820962	0.7614668734766231	0.1803678262796366	0.2125997080033379	0.8949401575975567	Neolamprologus multifasciatus	m	n
135	FISH20201007_c3_r0_Neolamprologus-multifasciatus_sm	1970-01-04 19:30:00	34.24499782817369	1184.5005816852251	0.9237715362029805	0.0	0.34112983814706344	0.9089210128168901	Neolamprologus multifasciatus	m	n
136	FISH20201007_c3_r0_Neolamprologus-multifasciatus_sm	1970-01-04 20:00:00	31.889992987006174	1214.5000276992964	0.9045482244750983	0.0	0.3069323182861169	0.9181092884720192	Neolamprologus multifasciatus	m	n
137	FISH20201007_c3_r0_Neolamprologus-multifasciatus_sm	1970-01-04 20:30:00	30.361598285816296	1244.4994737133677	0.8857127028973464	0.0	0.30395135388881117	0.9319341760232114	Neolamprologus multifasciatus	m	n
138	FISH20201007_c3_r0_Neolamprologus-multifasciatus_sm	1970-01-04 21:00:00	30.959584240369107	1274.4997784179038	0.8933082206957678	0.0	0.3119952742811264	0.9299179144989231	Neolamprologus multifasciatus	m	n
139	FISH20201007_c3_r0_Neolamprologus-multifasciatus_sm	1970-01-04 21:30:00	31.504550695475	1304.5001384964821	0.8925267298210625	0.0	0.338148558537283	0.9370845037510596	Neolamprologus multifasciatus	m	n
140	FISH20201007_c3_r0_Neolamprologus-multifasciatus_sm	1970-01-04 22:00:00	31.405831981214746	1334.4995845105534	0.9005041271951693	0.0	0.3248394603152652	0.9408558527525046	Neolamprologus multifasciatus	m	n
141	FISH20201007_c3_r0_Neolamprologus-multifasciatus_sm	1970-01-04 22:30:00	29.703102138347504	1364.499944604476	0.8771327276756038	0.0	0.30147859557926243	0.8998148004651152	Neolamprologus multifasciatus	m	n
142	FISH20201007_c3_r0_Neolamprologus-multifasciatus_sm	1970-01-04 23:00:00	31.564824080139555	1394.500249293668	0.8770151238158551	0.0	0.3357689013418854	0.8661686997079667	Neolamprologus multifasciatus	m	n
143	FISH20201007_c3_r0_Neolamprologus-multifasciatus_sm	1970-01-04 23:30:00	28.521853534547734	1424.499695307739	0.838956290510221	0.0	0.29122078876722024	0.8851674784356421	Neolamprologus multifasciatus	m	n
144	FISH20201007_c3_r0_Neolamprologus-multifasciatus_sm	1970-01-05 00:00:00	29.577990383298907	14.5	0.8168623975182805	0.013073343673831155	0.28492875980791194	0.7889976278833868	Neolamprologus multifasciatus	m	n
145	FISH20201007_c3_r0_Neolamprologus-multifasciatus_sm	1970-01-05 00:30:00	23.281458681540784	44.50036009085369	0.6305467841116835	0.10531272505678356	0.20644542672380226	0.8439167731140702	Neolamprologus multifasciatus	m	n
146	FISH20201007_c3_r0_Neolamprologus-multifasciatus_sm	1970-01-05 01:00:00	28.54655351283091	74.49980610492493	0.7980721289679242	0.0042656916514320535	0.2533395382909483	0.790920141604178	Neolamprologus multifasciatus	m	n
147	FISH20201007_c3_r0_Neolamprologus-multifasciatus_sm	1970-01-05 01:30:00	32.46736059519728	104.50011079104809	0.8941945490804343	0.0	0.3045797599411761	0.7879602998018901	Neolamprologus multifasciatus	m	n
148	FISH20201007_c3_r0_Neolamprologus-multifasciatus_sm	1970-01-05 02:00:00	32.34406585501699	134.50041548944657	0.8836075563680682	0.0	0.3505073699435235	0.7823355001910794	Neolamprologus multifasciatus	m	n
149	FISH20201007_c3_r0_Neolamprologus-multifasciatus_sm	1970-01-05 02:30:00	30.10174845899008	164.4999169021107	0.8425571990471442	0.008365187524236884	0.33347576997148404	0.8788418080664142	Neolamprologus multifasciatus	m	n
150	FISH20201007_c3_r0_Neolamprologus-multifasciatus_sm	1970-01-05 03:00:00	26.84009691899276	194.50022158209617	0.7729891424772878	0.009805007755373366	0.2723444110722945	0.9028324417084619	Neolamprologus multifasciatus	m	n
151	FISH20201007_c3_r0_Neolamprologus-multifasciatus_sm	1970-01-05 03:30:00	28.397932887951992	224.5005816852252	0.8441637582405407	0.0	0.25466650401703034	0.8722270092846651	Neolamprologus multifasciatus	m	n
152	FISH20201007_c3_r0_Neolamprologus-multifasciatus_sm	1970-01-05 04:00:00	23.954622612011235	254.50002769929642	0.7110409395601351	0.0	0.2338264674933565	0.5530551453266109	Neolamprologus multifasciatus	m	n
153	FISH20201007_c3_r0_Neolamprologus-multifasciatus_sm	1970-01-05 04:30:00	30.5046380277944	284.4994737133677	0.8439975624619135	0.0	0.2823342792071769	0.6679143322254772	Neolamprologus multifasciatus	m	n
154	FISH20201007_c3_r0_Neolamprologus-multifasciatus_sm	1970-01-05 05:00:00	26.55308347836892	314.4997784179038	0.716042543762464	0.0	0.2325805110508872	0.5648615198964594	Neolamprologus multifasciatus	m	n
155	FISH20201007_c3_r0_Neolamprologus-multifasciatus_sm	1970-01-05 05:30:00	28.720231826024925	344.5001384964822	0.8017838346905989	0.0	0.2628555665696043	0.5463741729800925	Neolamprologus multifasciatus	m	n
156	FISH20201007_c3_r0_Neolamprologus-multifasciatus_sm	1970-01-05 06:00:00	32.43125799671997	374.4995845105534	0.8797296548667664	0.0	0.27340415212059566	0.694944600862943	Neolamprologus multifasciatus	m	n
157	FISH20201007_c3_r0_Neolamprologus-multifasciatus_sm	1970-01-05 06:30:00	22.408953571905798	404.49994460447596	0.6050853091070242	0.0	0.18284498330884458	0.6167874231046969	Neolamprologus multifasciatus	m	n
158	FISH20201007_c3_r0_Neolamprologus-multifasciatus_sm	1970-01-05 07:00:00	55.30260840827004	434.50024929366793	0.7905379203368235	0.0	0.4701968966858902	0.29698935313054964	Neolamprologus multifasciatus	m	d
159	FISH20201007_c3_r0_Neolamprologus-multifasciatus_sm	1970-01-05 07:30:00	45.22162278851224	464.49969530773916	0.7257769652650823	0.0	0.3872146115483082	0.47256245919251494	Neolamprologus multifasciatus	m	d
160	FISH20201007_c3_r0_Neolamprologus-multifasciatus_sm	1970-01-05 08:00:00	23.948403841897683	494.5	0.5114668734766231	0.0	0.25880899150517644	0.42234728357328244	Neolamprologus multifasciatus	m	d
161	FISH20201007_c3_r0_Neolamprologus-multifasciatus_sm	1970-01-05 08:30:00	6.707868086341556	524.5003600908537	0.11744501689657083	0.45986371946152566	0.18277811030209307	0.867577773639781	Neolamprologus multifasciatus	m	d
162	FISH20201007_c3_r0_Neolamprologus-multifasciatus_sm	1970-01-05 09:00:00	11.94708508909786	554.4998061049249	0.246579136889923	0.24774250734031356	0.23636752519109064	0.7360135136091117	Neolamprologus multifasciatus	m	d
163	FISH20201007_c3_r0_Neolamprologus-multifasciatus_sm	1970-01-05 09:30:00	15.125020680295917	584.5001107910481	0.330046532240195	0.09550188344781742	0.20480477766300403	0.4822628211797675	Neolamprologus multifasciatus	m	d
164	FISH20201007_c3_r0_Neolamprologus-multifasciatus_sm	1970-01-05 10:00:00	16.313593008079	614.5004708880394	0.32291839787269405	0.18115339870367292	0.2540016420994026	0.5964751257597081	Neolamprologus multifasciatus	m	d
165	FISH20201007_c3_r0_Neolamprologus-multifasciatus_sm	1970-01-05 10:30:00	5.656676908736254	644.4999169021107	0.08032795966982438	0.701235388621129	0.2140038580431291	0.9067274897504414	Neolamprologus multifasciatus	m	d
166	FISH20201007_c3_r0_Neolamprologus-multifasciatus_sm	1970-01-05 11:00:00	3.997032157611696	674.5002215820962	0.03733658320407711	0.7521604254376246	0.170902007760732	0.9116728164042248	Neolamprologus multifasciatus	m	d
167	FISH20201007_c3_r0_Neolamprologus-multifasciatus_sm	1970-01-05 11:30:00	6.996975140238366	704.5005816852251	0.12121212121212122	0.4539360700238214	0.17371245356427817	0.8017310482121289	Neolamprologus multifasciatus	m	d
168	FISH20201007_c3_r0_Neolamprologus-multifasciatus_sm	1970-01-05 12:00:00	14.369138030402839	734.5000276992964	0.35039609993906157	0.0042656916514320535	0.15746360497635628	0.3176332741580532	Neolamprologus multifasciatus	m	d
169	FISH20201007_c3_r0_Neolamprologus-multifasciatus_sm	1970-01-05 12:30:00	10.615366825602555	764.4994737133677	0.22403190958949643	0.36502132845825713	0.13457815468785103	0.5948758587190083	Neolamprologus multifasciatus	m	d
170	FISH20201007_c3_r0_Neolamprologus-multifasciatus_sm	1970-01-05 13:00:00	4.499421814487106	794.4997784179038	0.053124307555949477	0.8068358076667406	0.09554589255190037	0.8465996725460936	Neolamprologus multifasciatus	m	d
171	FISH20201007_c3_r0_Neolamprologus-multifasciatus_sm	1970-01-05 13:30:00	9.674990752718866	824.5001384964822	0.179214447953022	0.39704171514043546	0.19141612593937066	0.6987610088377745	Neolamprologus multifasciatus	m	d
172	FISH20201007_c3_r0_Neolamprologus-multifasciatus_sm	1970-01-05 14:00:00	7.548618393772387	854.4996399091463	0.1428175724336602	0.40922940557309845	0.11737094196441607	0.9197025694172323	Neolamprologus multifasciatus	m	d
173	FISH20201007_c3_r0_Neolamprologus-multifasciatus_sm	1970-01-05 14:30:00	9.02311913325318	884.499944604476	0.17133835586084645	0.22235763350321294	0.07449681479676538	0.8864334076148648	Neolamprologus multifasciatus	m	d
174	FISH20201007_c3_r0_Neolamprologus-multifasciatus_sm	1970-01-05 15:00:00	11.307426372696833	914.5002492936679	0.2767159714143261	0.03312835853969309	0.10916404841511586	0.7925624326755989	Neolamprologus multifasciatus	m	d
175	FISH20201007_c3_r0_Neolamprologus-multifasciatus_sm	1970-01-05 15:30:00	14.288818060810755	944.4996953077392	0.3662954960943992	0.0	0.1960386596067989	0.650406022016026	Neolamprologus multifasciatus	m	d
176	FISH20201007_c3_r0_Neolamprologus-multifasciatus_sm	1970-01-05 16:00:00	7.7327972773854246	974.5	0.1607024152448482	0.35480833148681584	0.13466325697421697	0.8025523323940673	Neolamprologus multifasciatus	m	d
177	FISH20201007_c3_r0_Neolamprologus-multifasciatus_sm	1970-01-05 16:30:00	3.5693031416866168	1004.5003600908537	0.05778073236939782	0.5676139826048419	0.05912467199000863	0.9121761478441509	Neolamprologus multifasciatus	m	d
178	FISH20201007_c3_r0_Neolamprologus-multifasciatus_sm	1970-01-05 17:00:00	6.772389956840694	1034.499806104925	0.11788820563957675	0.30552323970971135	0.11479790191422742	0.7503317143994657	Neolamprologus multifasciatus	m	d
179	FISH20201007_c3_r0_Neolamprologus-multifasciatus_sm	1970-01-05 17:30:00	2.5573147819722655	1064.5001661865722	0.01767117216928872	0.8687680035453136	0.062234704295066695	0.9302359762258595	Neolamprologus multifasciatus	m	d
180	FISH20201007_c3_r0_Neolamprologus-multifasciatus_sm	1970-01-05 18:00:00	1.7667115734874854	1094.5004708880394	0.013074067918674865	0.9345188632208742	0.05056872610974458	0.923572798229685	Neolamprologus multifasciatus	m	d
181	FISH20201007_c3_r0_Neolamprologus-multifasciatus_sm	1970-01-05 18:30:00	2.1303726133045098	1124.4999169021107	0.026480527394604176	0.8499252118996178	0.0538596309405689	0.8652979945111284	Neolamprologus multifasciatus	m	d
182	FISH20201007_c3_r0_Neolamprologus-multifasciatus_sm	1970-01-05 19:00:00	31.3682230415577	1154.5002215820962	0.7949257699977842	0.11826944382893863	0.22790167743635567	0.6937421994613319	Neolamprologus multifasciatus	m	n
183	FISH20201007_c3_r0_Neolamprologus-multifasciatus_sm	1970-01-05 19:30:00	31.1270408570436	1184.5005816852251	0.8829981718464351	0.0	0.33517614427842374	0.8906954743703345	Neolamprologus multifasciatus	m	n
184	FISH20201007_c3_r0_Neolamprologus-multifasciatus_sm	1970-01-05 20:00:00	29.81796056433073	1214.5000276992964	0.9051576089967315	0.0	0.2932575341889311	0.9369397490781325	Neolamprologus multifasciatus	m	n
185	FISH20201007_c3_r0_Neolamprologus-multifasciatus_sm	1970-01-05 20:30:00	31.0353742586682	1244.4995291119606	0.9033294554318321	0.0	0.3365984223773149	0.9317936116171335	Neolamprologus multifasciatus	m	n
186	FISH20201007_c3_r0_Neolamprologus-multifasciatus_sm	1970-01-05 21:00:00	27.406662322324078	1274.4998338134278	0.8674939064923555	0.0	0.26944272575606854	0.9417801204727685	Neolamprologus multifasciatus	m	n
187	FISH20201007_c3_r0_Neolamprologus-multifasciatus_sm	1970-01-05 21:30:00	23.734697445450877	1304.5001384964821	0.8262700127416763	0.0	0.2383635176861412	0.9433690333185152	Neolamprologus multifasciatus	m	n
188	FISH20201007_c3_r0_Neolamprologus-multifasciatus_sm	1970-01-05 22:00:00	21.68292825828481	1334.4996399091463	0.7500415489446568	0.0	0.2097986083841977	0.9229662975205001	Neolamprologus multifasciatus	m	n
189	FISH20201007_c3_r0_Neolamprologus-multifasciatus_sm	1970-01-05 22:30:00	23.262740305118527	1364.499944604476	0.8095501883447818	0.0	0.25020995927995554	0.9394051870235767	Neolamprologus multifasciatus	m	n
190	FISH20201007_c3_r0_Neolamprologus-multifasciatus_sm	1970-01-05 23:00:00	24.240732498828933	1394.500249293668	0.8160212730596643	0.0	0.2686782896539479	0.9420934507870744	Neolamprologus multifasciatus	m	n
191	FISH20201007_c3_r0_Neolamprologus-multifasciatus_sm	1970-01-05 23:30:00	16.10006349062851	1424.499750706332	0.4895019666500471	0.27239488117001825	0.18436264943337013	0.8955184540984638	Neolamprologus multifasciatus	m	n
192	FISH20201007_c3_r0_Neolamprologus-multifasciatus_sm	1970-01-06 00:00:00	19.003640424369458	14.500055395524042	0.558054509195657	0.2743186350542876	0.2038781500195976	0.8350877055892281	Neolamprologus multifasciatus	m	n
193	FISH20201007_c3_r0_Neolamprologus-multifasciatus_sm	1970-01-06 00:30:00	25.4224811584953	44.50036009085369	0.8267132014846823	0.0	0.2603793755530517	0.8724905607436961	Neolamprologus multifasciatus	m	n
194	FISH20201007_c3_r0_Neolamprologus-multifasciatus_sm	1970-01-06 01:00:00	21.59768321631801	74.4998615035178	0.704448507007922	0.0906320979447122	0.22170331681541366	0.8850902033846848	Neolamprologus multifasciatus	m	n
195	FISH20201007_c3_r0_Neolamprologus-multifasciatus_sm	1970-01-06 01:30:00	19.124055839144322	104.50016618657213	0.6533902060713495	0.07162641258586307	0.20139582536809336	0.9160321394165012	Neolamprologus multifasciatus	m	n
196	FISH20201007_c3_r0_Neolamprologus-multifasciatus_sm	1970-01-06 02:00:00	20.897628737333456	134.50047088803944	0.7424519417206803	0.0	0.21104093956013764	0.9412354256260945	Neolamprologus multifasciatus	m	n
197	FISH20201007_c3_r0_Neolamprologus-multifasciatus_sm	1970-01-06 02:30:00	20.871530555324156	164.49997230070358	0.748933577087142	0.0	0.19842302349759405	0.928434867852606	Neolamprologus multifasciatus	m	n
198	FISH20201007_c3_r0_Neolamprologus-multifasciatus_sm	1970-01-06 03:00:00	24.15370531703455	194.4994183147748	0.8501468062711207	0.0	0.19550782030335714	0.91803821719275	Neolamprologus multifasciatus	m	n
199	FISH20201007_c3_r0_Neolamprologus-multifasciatus_sm	1970-01-06 03:30:00	27.104651609592697	224.49977841790383	0.881453578550853	0.0	0.20845359336501967	0.8068800479035331	Neolamprologus multifasciatus	m	n
200	FISH20201007_c3_r0_Neolamprologus-multifasciatus_sm	1970-01-06 04:00:00	24.870109336877817	254.5000830978893	0.8279319705279485	0.0	0.20709432173879874	0.8239615566416932	Neolamprologus multifasciatus	m	n
201	FISH20201007_c3_r0_Neolamprologus-multifasciatus_sm	1970-01-06 04:30:00	24.774976767164215	284.0953602099237	0.8294370229007634	0.0	0.21676253895518663	0.8273496551575534	Neolamprologus multifasciatus	m	n
202	FISH20201007_c3_r0_Neolamprologus-multifasciatus_sm	1970-01-06 05:00:00	26.36338566525123	314.5001384964822	0.8549110852584344	0.0	0.20131478276383757	0.8270572387186409	Neolamprologus multifasciatus	m	n
203	FISH20201007_c3_r0_Neolamprologus-multifasciatus_sm	1970-01-06 05:30:00	23.791606897334603	344.4995845105534	0.8083208686499362	0.0	0.19595364895085976	0.9167232896881797	Neolamprologus multifasciatus	m	n
204	FISH20201007_c3_r0_Neolamprologus-multifasciatus_sm	1970-01-06 06:00:00	24.368267617095395	374.4998892089519	0.826168845557279	0.0	0.16180492801103494	0.8972815707689397	Neolamprologus multifasciatus	m	n
205	FISH20201007_c3_r0_Neolamprologus-multifasciatus_sm	1970-01-06 06:30:00	24.769285052447728	404.50024929366793	0.8175170350673093	0.0	0.16414327258164504	0.8644826342825457	Neolamprologus multifasciatus	m	n
206	FISH20201007_c3_r0_Neolamprologus-multifasciatus_sm	1970-01-06 07:00:00	56.883395992083365	434.49969530773916	0.8277657747493213	0.0	0.5164956599576132	0.47746463605246836	Neolamprologus multifasciatus	m	d
207	FISH20201007_c3_r0_Neolamprologus-multifasciatus_sm	1970-01-06 07:30:00	32.01154876663828	464.5	0.634057168180811	0.0	0.3787573215862359	0.35052921771072315	Neolamprologus multifasciatus	m	d
208	FISH20201007_c3_r0_Neolamprologus-multifasciatus_sm	1970-01-06 08:00:00	20.27124388731925	494.5003600908537	0.4174283973187081	0.0	0.14757822647748647	0.3962152530284447	Neolamprologus multifasciatus	m	d
209	FISH20201007_c3_r0_Neolamprologus-multifasciatus_sm	1970-01-06 08:30:00	16.971635828163095	524.4998061049249	0.35178106476095505	0.10597750817129245	0.14304547105470394	0.4982809566303098	Neolamprologus multifasciatus	m	d
210	FISH20201007_c3_r0_Neolamprologus-multifasciatus_sm	1970-01-06 09:00:00	10.494779081241088	554.5001107910481	0.21138931974296477	0.2215267006425881	0.12298700703105385	0.5453213745751851	Neolamprologus multifasciatus	m	d
211	FISH20201007_c3_r0_Neolamprologus-multifasciatus_sm	1970-01-06 09:30:00	2.2279903901462665	584.5004154894466	0.009140767824497258	0.9469281480250402	0.05361760297774587	0.5219107965108862	Neolamprologus multifasciatus	m	d
212	FISH20201007_c3_r0_Neolamprologus-multifasciatus_sm	1970-01-06 10:00:00	6.629170976009439	614.4999169021107	0.13893967093235832	0.5150407179657637	0.07187049369287343	0.5290162918663511	Neolamprologus multifasciatus	m	d
213	FISH20201007_c3_r0_Neolamprologus-multifasciatus_sm	1970-01-06 10:30:00	6.6159229618950635	644.5002215820962	0.10392200310214934	0.42654553512076226	0.12892335056084062	0.8735266314254245	Neolamprologus multifasciatus	m	d
214	FISH20201007_c3_r0_Neolamprologus-multifasciatus_sm	1970-01-06 11:00:00	4.9144186246585155	674.5005816852251	0.07877679906930364	0.6190792753864052	0.07440696909569357	0.9027080987192181	Neolamprologus multifasciatus	m	d
215	FISH20201007_c3_r0_Neolamprologus-multifasciatus_sm	1970-01-06 11:30:00	2.6420977332557514	704.5000276992964	0.03069082045316049	0.9018890920170628	0.04790997184916334	0.9325321325442953	Neolamprologus multifasciatus	m	d
216	FISH20201007_c3_r0_Neolamprologus-multifasciatus_sm	1970-01-06 12:00:00	4.662389063310387	734.4994737133677	0.06653371004376489	0.5576422358872085	0.07545189845776681	0.9190262494641014	Neolamprologus multifasciatus	m	d
217	FISH20201007_c3_r0_Neolamprologus-multifasciatus_sm	1970-01-06 12:30:00	2.515387949395044	764.4997784179038	0.012630179481497895	0.8765233769111456	0.05980009859299684	0.9378198846640781	Neolamprologus multifasciatus	m	d
218	FISH20201007_c3_r0_Neolamprologus-multifasciatus_sm	1970-01-06 13:00:00	2.4297758510091305	794.5001384964822	0.02077447232840286	0.8186804055176998	0.054893346676277995	0.9255054359733618	Neolamprologus multifasciatus	m	d
219	FISH20201007_c3_r0_Neolamprologus-multifasciatus_sm	1970-01-06 13:30:00	1.842462292044932	824.4995845105534	0.015456207412331727	0.8851033183757132	0.03976984603367822	0.8889901990202547	Neolamprologus multifasciatus	m	d
220	FISH20201007_c3_r0_Neolamprologus-multifasciatus_sm	1970-01-06 14:00:00	2.9710572217059195	854.499944604476	0.03805672501661866	0.7275094172390871	0.05909957767019991	0.8919746469161147	Neolamprologus multifasciatus	m	d
221	FISH20201007_c3_r0_Neolamprologus-multifasciatus_sm	1970-01-06 14:30:00	1.9422923371004164	884.5002492936679	0.011966096061160046	0.9428840507451111	0.048810258085729	0.9033216190886275	Neolamprologus multifasciatus	m	d
222	FISH20201007_c3_r0_Neolamprologus-multifasciatus_sm	1970-01-06 15:00:00	2.629274891538226	914.4996953077392	0.029859841560024376	0.8131959448230015	0.0598300468886422	0.8932190489748925	Neolamprologus multifasciatus	m	d
223	FISH20201007_c3_r0_Neolamprologus-multifasciatus_sm	1970-01-06 15:30:00	1.6690417176200405	944.5	0.006370485264790605	0.9476512297806338	0.04989580440762083	0.9203506504022385	Neolamprologus multifasciatus	m	d
224	FISH20201007_c3_r0_Neolamprologus-multifasciatus_sm	1970-01-06 16:00:00	1.8205780404547443	974.5003600908537	0.011966096061160046	0.9062655808542464	0.045126921486005916	0.8236577895047086	Neolamprologus multifasciatus	m	d
225	FISH20201007_c3_r0_Neolamprologus-multifasciatus_sm	1970-01-06 16:30:00	2.5296924863017245	1004.4998061049249	0.024596975236828984	0.7777408453825273	0.056902589809346905	0.902986833093189	Neolamprologus multifasciatus	m	d
226	FISH20201007_c3_r0_Neolamprologus-multifasciatus_sm	1970-01-06 17:00:00	2.854744159567465	1034.500110791048	0.021715045424329713	0.8233436738311545	0.06926851747079037	0.9048189534969333	Neolamprologus multifasciatus	m	d
227	FISH20201007_c3_r0_Neolamprologus-multifasciatus_sm	1970-01-06 17:30:00	1.964659858266335	1064.5004154894466	0.009029970638745775	0.9581186637859398	0.05348820825583971	0.893935802282098	Neolamprologus multifasciatus	m	d
228	FISH20201007_c3_r0_Neolamprologus-multifasciatus_sm	1970-01-06 18:00:00	3.3605223229851275	1094.4998615035179	0.035067309290344024	0.7451110741787159	0.07147990603200985	0.855236946529695	Neolamprologus multifasciatus	m	d
229	FISH20201007_c3_r0_Neolamprologus-multifasciatus_sm	1970-01-06 18:30:00	2.0154501490759813	1124.5002215820962	0.031409262131619764	0.7573676046975404	0.04548682163274583	0.8383861978333323	Neolamprologus multifasciatus	m	d
230	FISH20201007_c3_r0_Neolamprologus-multifasciatus_sm	1970-01-06 19:00:00	29.76840292515404	1154.5005816852251	0.7322586006315439	0.11888538031134009	0.19576278328895094	0.7315687574973699	Neolamprologus multifasciatus	m	n
231	FISH20201007_c3_r0_Neolamprologus-multifasciatus_sm	1970-01-06 19:30:00	24.428780187325447	1184.5000276992964	0.8391224862888482	0.0	0.27090747532390996	0.9370866595826569	Neolamprologus multifasciatus	m	n
232	FISH20201007_c3_r0_Neolamprologus-multifasciatus_sm	1970-01-06 20:00:00	18.99150223356172	1214.4994737133677	0.6972466899340757	0.0	0.21407272893850526	0.9507835953891168	Neolamprologus multifasciatus	m	n
233	FISH20201007_c3_r0_Neolamprologus-multifasciatus_sm	1970-01-06 20:30:00	19.75502632838847	1244.4997784179038	0.7285619321958786	0.0	0.1977603660548857	0.9408586393292236	Neolamprologus multifasciatus	m	n
234	FISH20201007_c3_r0_Neolamprologus-multifasciatus_sm	1970-01-06 21:00:00	20.774918958546987	1274.5001384964821	0.7700404409727993	0.0	0.1985052939541551	0.9345442224981771	Neolamprologus multifasciatus	m	n
235	FISH20201007_c3_r0_Neolamprologus-multifasciatus_sm	1970-01-06 21:30:00	21.521280719656684	1304.4995845105534	0.8016730375048474	0.0	0.23103352733873356	0.9332972643870163	Neolamprologus multifasciatus	m	n
236	FISH20201007_c3_r0_Neolamprologus-multifasciatus_sm	1970-01-06 22:00:00	22.25846780021418	1334.499889208952	0.8330932860624861	0.0	0.23493600280397708	0.9395581504990864	Neolamprologus multifasciatus	m	n
237	FISH20201007_c3_r0_Neolamprologus-multifasciatus_sm	1970-01-06 22:30:00	22.98368449013679	1364.500249293668	0.8475984709988367	0.0	0.22531309070325814	0.930997243239769	Neolamprologus multifasciatus	m	n
238	FISH20201007_c3_r0_Neolamprologus-multifasciatus_sm	1970-01-06 23:00:00	23.153746689598847	1394.499695307739	0.818846601296327	0.024486178051077504	0.20881991304391345	0.8859269506971036	Neolamprologus multifasciatus	m	n
239	FISH20201007_c3_r0_Neolamprologus-multifasciatus_sm	1970-01-06 23:30:00	24.506737760016705	1424.5	0.8152005317970308	0.01733879902503878	0.21038215346908673	0.785999200301939	Neolamprologus multifasciatus	m	n
240	FISH20201007_c3_r0_Neolamprologus-multifasciatus_sm	1970-01-07 00:00:00	21.337297245762173	14.500360090853693	0.7188521411556147	0.15589164035233505	0.18120915191058687	0.8963870539692252	Neolamprologus multifasciatus	m	n
241	FISH20201007_c3_r0_Neolamprologus-multifasciatus_sm	1970-01-07 00:30:00	27.056720253398193	44.499806104924936	0.8840507451110742	0.0	0.20758916592651055	0.8899467770807482	Neolamprologus multifasciatus	m	n
242	FISH20201007_c3_r0_Neolamprologus-multifasciatus_sm	1970-01-07 01:00:00	23.62852419290579	74.50011079104809	0.8217372036339464	0.0	0.20026683622057354	0.9021299851074243	Neolamprologus multifasciatus	m	n
243	FISH20201007_c3_r0_Neolamprologus-multifasciatus_sm	1970-01-07 01:30:00	21.611432950467076	104.50047088803944	0.701235388621129	0.14641848097058335	0.17774079022034384	0.8798398534429759	Neolamprologus multifasciatus	m	n
244	FISH20201007_c3_r0_Neolamprologus-multifasciatus_sm	1970-01-07 02:00:00	23.67145478135809	134.4999169021107	0.7724779790593319	0.0	0.16567658427564222	0.8485483010971306	Neolamprologus multifasciatus	m	n
245	FISH20201007_c3_r0_Neolamprologus-multifasciatus_sm	1970-01-07 02:30:00	24.25041271242743	164.50022158209617	0.8280522933746953	0.0	0.20137659847212422	0.9219543453816299	Neolamprologus multifasciatus	m	n
246	FISH20201007_c3_r0_Neolamprologus-multifasciatus_sm	1970-01-07 03:00:00	22.24904188258413	194.5005816852252	0.7635034070134619	0.051243698410060386	0.17220845663066636	0.9068982567292809	Neolamprologus multifasciatus	m	n
247	FISH20201007_c3_r0_Neolamprologus-multifasciatus_sm	1970-01-07 03:30:00	23.75321094506133	224.50002769929642	0.8091518475430725	0.0	0.1827055837447471	0.910985562734891	Neolamprologus multifasciatus	m	n
248	FISH20201007_c3_r0_Neolamprologus-multifasciatus_sm	1970-01-07 04:00:00	23.80927372026272	254.49947371336768	0.821228740789984	0.0	0.21287697343696754	0.9168033401106939	Neolamprologus multifasciatus	m	n
249	FISH20201007_c3_r0_Neolamprologus-multifasciatus_sm	1970-01-07 04:30:00	27.33407688961088	284.4997784179038	0.8909816086860182	0.0	0.1649347751193886	0.842868745910641	Neolamprologus multifasciatus	m	n
250	FISH20201007_c3_r0_Neolamprologus-multifasciatus_sm	1970-01-07 05:00:00	24.594716168603508	314.5001384964822	0.8088748545786937	0.015345410226580244	0.15896240090409294	0.8425260713505698	Neolamprologus multifasciatus	m	n
251	FISH20201007_c3_r0_Neolamprologus-multifasciatus_sm	1970-01-07 05:30:00	24.31203250401282	344.4996399091463	0.8245526563625284	0.0	0.1853538413723175	0.8944463073899342	Neolamprologus multifasciatus	m	n
252	FISH20201007_c3_r0_Neolamprologus-multifasciatus_sm	1970-01-07 06:00:00	24.761440472958476	374.49994460447596	0.8351983159760691	0.0	0.16640296562626583	0.9112098238457639	Neolamprologus multifasciatus	m	n
253	FISH20201007_c3_r0_Neolamprologus-multifasciatus_sm	1970-01-07 06:30:00	22.75186890862107	404.50024929366793	0.7494321644230236	0.04105035732092405	0.1435145344988544	0.8492959309361043	Neolamprologus multifasciatus	m	n
254	FISH20201007_c3_r0_Neolamprologus-multifasciatus_sm	1970-01-07 07:00:00	60.30999849696301	434.49969530773916	0.8342474101157831	0.0	0.566232563923329	0.3560022960485563	Neolamprologus multifasciatus	m	d
255	FISH20201007_c3_r0_Neolamprologus-multifasciatus_sm	1970-01-07 07:30:00	28.75974828754127	464.5	0.5455351207622424	0.009361843563040106	0.2737657435970587	0.42365517298422356	Neolamprologus multifasciatus	m	d
256	FISH20201007_c3_r0_Neolamprologus-multifasciatus_sm	1970-01-07 08:00:00	11.970721965513917	494.5003600908537	0.2573818625006925	0.10830424907207357	0.12976095940591348	0.6225151853638058	Neolamprologus multifasciatus	m	d
257	FISH20201007_c3_r0_Neolamprologus-multifasciatus_sm	1970-01-07 08:30:00	13.19725174614056	524.4998615035178	0.28546894908869314	0.05683895629051022	0.10055715381415203	0.6265367531570479	Neolamprologus multifasciatus	m	d
258	FISH20201007_c3_r0_Neolamprologus-multifasciatus_sm	1970-01-07 09:00:00	6.162248206772912	554.5001661865721	0.10663638378019057	0.5258143142034124	0.0727311711165374	0.8246974359599558	Neolamprologus multifasciatus	m	d
259	FISH20201007_c3_r0_Neolamprologus-multifasciatus_sm	1970-01-07 09:30:00	13.208332279952824	584.5004708880394	0.34402526175835135	0.0	0.08929012022440228	0.7886988829619355	Neolamprologus multifasciatus	m	d
260	FISH20201007_c3_r0_Neolamprologus-multifasciatus_sm	1970-01-07 10:00:00	14.399536994037328	614.4999169021107	0.38706996842280206	0.06980222702343361	0.08912717646182461	0.7086389693047825	Neolamprologus multifasciatus	m	d
261	FISH20201007_c3_r0_Neolamprologus-multifasciatus_sm	1970-01-07 10:30:00	16.658578558290227	644.5002215820962	0.4180700199423887	0.012463992909372923	0.1119510121965658	0.6588068315566481	Neolamprologus multifasciatus	m	d
262	FISH20201007_c3_r0_Neolamprologus-multifasciatus_sm	1970-01-07 11:00:00	12.782698158165134	674.5005816852251	0.2962162761065869	0.1157830591102986	0.09442822882638698	0.6336841962709682	Neolamprologus multifasciatus	m	d
263	FISH20201007_c3_r0_Neolamprologus-multifasciatus_sm	1970-01-07 11:30:00	8.242545849724236	704.5000276992964	0.19472605395822945	0.2325078942994848	0.08442059615773465	0.8109377029481893	Neolamprologus multifasciatus	m	d
264	FISH20201007_c3_r0_Neolamprologus-multifasciatus_sm	1970-01-07 12:00:00	5.9198572939514715	734.4995291119606	0.1044263475707717	0.27355825162040887	0.08772072021527268	0.8870977639058187	Neolamprologus multifasciatus	m	d
265	FISH20201007_c3_r0_Neolamprologus-multifasciatus_sm	1970-01-07 12:30:00	5.4371696597247405	764.4998338134279	0.09090405495235986	0.332317748725903	0.0703604318045644	0.8566586671467087	Neolamprologus multifasciatus	m	d
266	FISH20201007_c3_r0_Neolamprologus-multifasciatus_sm	1970-01-07 13:00:00	6.195837386520342	794.5001384964822	0.09966206858345798	0.3128912525621849	0.08470161159470627	0.847507972118719	Neolamprologus multifasciatus	m	d
267	FISH20201007_c3_r0_Neolamprologus-multifasciatus_sm	1970-01-07 13:30:00	4.887888271179032	824.4996399091463	0.08952412608719738	0.5580854246302144	0.06394349091356033	0.8481483754988136	Neolamprologus multifasciatus	m	d
268	FISH20201007_c3_r0_Neolamprologus-multifasciatus_sm	1970-01-07 14:00:00	3.6562394099010134	854.499944604476	0.05423221803678263	0.6871260802127188	0.055196911782273254	0.914055857842684	Neolamprologus multifasciatus	m	d
269	FISH20201007_c3_r0_Neolamprologus-multifasciatus_sm	1970-01-07 14:30:00	5.221507794915769	884.5002492936679	0.08924713312281868	0.5136003545509944	0.0616218722155398	0.8989780537767247	Neolamprologus multifasciatus	m	d
270	FISH20201007_c3_r0_Neolamprologus-multifasciatus_sm	1970-01-07 15:00:00	3.303684220585946	914.4996953077392	0.04293390947869924	0.7651653647997341	0.050697710997911316	0.92699804167608	Neolamprologus multifasciatus	m	d
271	FISH20201007_c3_r0_Neolamprologus-multifasciatus_sm	1970-01-07 15:30:00	2.2600441932020137	944.5	0.020551739419454908	0.8952470640372258	0.04189887346149173	0.9361620457295157	Neolamprologus multifasciatus	m	d
272	FISH20201007_c3_r0_Neolamprologus-multifasciatus_sm	1970-01-07 16:00:00	1.110704989423841	974.5003600908537	0.009140767824497258	0.9583956567503186	0.02825986242709137	0.9384337152571046	Neolamprologus multifasciatus	m	d
273	FISH20201007_c3_r0_Neolamprologus-multifasciatus_sm	1970-01-07 16:30:00	2.0266932157569335	1004.4998061049249	0.018392332834746	0.8888704226912636	0.036438267485785276	0.9113422555782817	Neolamprologus multifasciatus	m	d
274	FISH20201007_c3_r0_Neolamprologus-multifasciatus_sm	1970-01-07 17:00:00	3.1085161465085998	1034.5001661865722	0.03999556835807667	0.7784732993574119	0.043195722033428814	0.9107519203681589	Neolamprologus multifasciatus	m	d
275	FISH20201007_c3_r0_Neolamprologus-multifasciatus_sm	1970-01-07 17:30:00	2.3182770439511406	1064.5004708880394	0.018226137056118776	0.8964046313223644	0.04229331991513539	0.9122378914117764	Neolamprologus multifasciatus	m	d
276	FISH20201007_c3_r0_Neolamprologus-multifasciatus_sm	1970-01-07 18:00:00	1.5455993405328896	1094.4999169021107	0.010913522796520969	0.9195612431444241	0.032796220792667245	0.9174655506076764	Neolamprologus multifasciatus	m	d
277	FISH20201007_c3_r0_Neolamprologus-multifasciatus_sm	1970-01-07 18:30:00	1.2868049885953026	1124.5002215820962	0.010137380899623311	0.9469310879680922	0.024983621131524927	0.908493572904751	Neolamprologus multifasciatus	m	d
278	FISH20201007_c3_r0_Neolamprologus-multifasciatus_sm	1970-01-07 19:00:00	27.493045496136208	1154.5005816852251	0.6995180322419811	0.25283917788488175	0.21205838524158938	0.7987578649690407	Neolamprologus multifasciatus	m	n
279	FISH20201007_c3_r0_Neolamprologus-multifasciatus_sm	1970-01-07 19:30:00	23.20309205265198	1184.5000276992964	0.834469004487286	0.0	0.3310264902201851	0.9527737879544307	Neolamprologus multifasciatus	m	n
280	FISH20201007_c3_r0_Neolamprologus-multifasciatus_sm	1970-01-07 20:00:00	21.131422288345913	1214.4994737133677	0.7897623400365631	0.0	0.25349966622939096	0.9472436152577585	Neolamprologus multifasciatus	m	n
281	FISH20201007_c3_r0_Neolamprologus-multifasciatus_sm	1970-01-07 20:30:00	21.140177538710148	1244.4997784179038	0.7737092842898294	0.0	0.2233510887939035	0.9434329531321193	Neolamprologus multifasciatus	m	n
282	FISH20201007_c3_r0_Neolamprologus-multifasciatus_sm	1970-01-07 21:00:00	22.084955722274753	1274.5001384964821	0.8205085590825993	0.0	0.22880229581856146	0.9456586604272015	Neolamprologus multifasciatus	m	n
283	FISH20201007_c3_r0_Neolamprologus-multifasciatus_sm	1970-01-07 21:30:00	22.422824245246947	1304.4996399091463	0.8324746551437594	0.0	0.2352476029470205	0.9300026262633636	Neolamprologus multifasciatus	m	n
284	FISH20201007_c3_r0_Neolamprologus-multifasciatus_sm	1970-01-07 22:00:00	21.396934290216226	1334.499944604476	0.7949257699977842	0.0	0.2368367863472669	0.9297618493093838	Neolamprologus multifasciatus	m	n
285	FISH20201007_c3_r0_Neolamprologus-multifasciatus_sm	1970-01-07 22:30:00	22.7821966573833	1364.500249293668	0.8319760678078777	0.0	0.22054924513310395	0.9100894442389281	Neolamprologus multifasciatus	m	n
286	FISH20201007_c3_r0_Neolamprologus-multifasciatus_sm	1970-01-07 23:00:00	23.03765851133656	1394.499695307739	0.8389008919173453	0.0	0.20576597695812787	0.922715643376301	Neolamprologus multifasciatus	m	n
287	FISH20201007_c3_r0_Neolamprologus-multifasciatus_sm	1970-01-07 23:30:00	23.521138423280313	1424.5	0.8032904941280744	0.0	0.1870657991659354	0.8247454853192168	Neolamprologus multifasciatus	m	n
288	FISH20201007_c3_r0_Neolamprologus-multifasciatus_sm	1970-01-08 00:00:00	22.50803817110144	14.500360090853693	0.828264362085203	0.0	0.2166260318381975	0.9175815325253486	Neolamprologus multifasciatus	m	n
289	FISH20201007_c3_r0_Neolamprologus-multifasciatus_sm	1970-01-08 00:30:00	24.761465685737555	44.499806104924936	0.8784000886377487	0.0	0.21471371654187157	0.8705341414779972	Neolamprologus multifasciatus	m	n
290	FISH20201007_c3_r0_Neolamprologus-multifasciatus_sm	1970-01-08 01:00:00	25.19397701613916	74.50016618657213	0.8621759361843563	0.0	0.20115194322455357	0.8335375929915725	Neolamprologus multifasciatus	m	n
291	FISH20201007_c3_r0_Neolamprologus-multifasciatus_sm	1970-01-08 01:30:00	22.86572780431872	104.50047088803944	0.8247188521411556	0.0	0.2138862837891044	0.9324849512280166	Neolamprologus multifasciatus	m	n
292	FISH20201007_c3_r0_Neolamprologus-multifasciatus_sm	1970-01-08 02:00:00	25.887083064360954	134.4999169021107	0.8771813195944823	0.0	0.1857783143744863	0.8653631345111643	Neolamprologus multifasciatus	m	n
293	FISH20201007_c3_r0_Neolamprologus-multifasciatus_sm	1970-01-08 02:30:00	25.05194323236077	164.50022158209617	0.8648349213383558	0.0	0.2128445751313055	0.8772466748537532	Neolamprologus multifasciatus	m	n
294	FISH20201007_c3_r0_Neolamprologus-multifasciatus_sm	1970-01-08 03:00:00	23.434481301512157	194.5005816852252	0.7960223810315218	0.027699296437870478	0.1772060716542574	0.8790486004563277	Neolamprologus multifasciatus	m	n
295	FISH20201007_c3_r0_Neolamprologus-multifasciatus_sm	1970-01-08 03:30:00	24.046862843459582	224.50002769929642	0.8007312614259597	0.022935017450556757	0.18651173500592258	0.8162703490514157	Neolamprologus multifasciatus	m	n
296	FISH20201007_c3_r0_Neolamprologus-multifasciatus_sm	1970-01-08 04:00:00	24.138522717272348	254.49952911196056	0.8531383302864107	0.0	0.20620156120012123	0.8686411748245825	Neolamprologus multifasciatus	m	n
297	FISH20201007_c3_r0_Neolamprologus-multifasciatus_sm	1970-01-08 04:30:00	25.39352639671143	284.49983381342787	0.8710392200310215	0.0	0.19097993027255966	0.7750545575171065	Neolamprologus multifasciatus	m	n
298	FISH20201007_c3_r0_Neolamprologus-multifasciatus_sm	1970-01-08 05:00:00	24.67826517972259	314.5001384964822	0.8576810149022215	0.0	0.19246014906555742	0.844483524578211	Neolamprologus multifasciatus	m	n
299	FISH20201007_c3_r0_Neolamprologus-multifasciatus_sm	1970-01-08 05:30:00	26.4256577752089	344.4996399091463	0.8858235000830978	0.0	0.1870505513342065	0.8813296293551306	Neolamprologus multifasciatus	m	n
300	FISH20201007_c3_r0_Neolamprologus-multifasciatus_sm	1970-01-08 06:00:00	26.634223973485618	374.49994460447596	0.9054398404608908	0.0	0.18291022867713683	0.8632484762421795	Neolamprologus multifasciatus	m	n
301	FISH20201007_c3_r0_Neolamprologus-multifasciatus_sm	1970-01-08 06:30:00	24.75045119628146	404.50024929366793	0.8630546784111683	0.0	0.18524745716124735	0.89795976451354	Neolamprologus multifasciatus	m	n
302	FISH20201007_c3_r0_Neolamprologus-multifasciatus_sm	1970-01-08 07:00:00	47.092335421610336	434.49975070633207	0.7540856462245858	0.0	0.4182310596243062	0.40808944377938405	Neolamprologus multifasciatus	m	d
303	FISH20201007_c3_r0_Neolamprologus-multifasciatus_sm	1970-01-08 07:30:00	20.192329293327433	451.2203055692459	0.46426811237062593	0.0	0.18582579622500756	0.4606118937488924	Neolamprologus multifasciatus	m	d
304	FISH20201007_c4_r0_Neolamprologus-multifasciatus_sf	1970-01-02 00:00:00	7.374032119287668	14.500692482410948	0.1815411888538031	0.4739349620519639	0.08030666479807196	0.08757179061915599	Neolamprologus multifasciatus	f	n
305	FISH20201007_c4_r0_Neolamprologus-multifasciatus_sf	1970-01-02 00:30:00	18.15447722952531	44.50024929366794	0.43028087086588	0.03395933743282921	0.19987962160551123	0.22237566161166464	Neolamprologus multifasciatus	f	n
306	FISH20201007_c4_r0_Neolamprologus-multifasciatus_sf	1970-01-02 01:00:00	16.561050113112067	74.49975070633207	0.4187579635477259	0.18658246080549554	0.061867754689995225	0.49009871330307064	Neolamprologus multifasciatus	f	n
307	FISH20201007_c4_r0_Neolamprologus-multifasciatus_sf	1970-01-02 01:30:00	2.2159294403665153	104.50011079104809	0.04154664303124308	0.7956459118103257	0.04740330452296473	0.8789815266899599	Neolamprologus multifasciatus	f	n
308	FISH20201007_c4_r0_Neolamprologus-multifasciatus_sf	1970-01-02 02:00:00	22.029652804221655	134.50047088803944	0.5262866323195391	0.17904825217439477	0.09436197606806411	0.3976419205647227	Neolamprologus multifasciatus	f	n
309	FISH20201007_c4_r0_Neolamprologus-multifasciatus_sf	1970-01-02 02:30:00	13.72590812181293	164.49997230070358	0.3457426181374993	0.3272394881170018	0.048288901001183826	0.18214402883746317	Neolamprologus multifasciatus	f	n
310	FISH20201007_c4_r0_Neolamprologus-multifasciatus_sf	1970-01-02 03:00:00	2.8811233638050666	194.49947371336768	0.07052240873081823	0.7544180377818404	0.014996031798977998	0.08556835815083537	Neolamprologus multifasciatus	f	n
311	FISH20201007_c4_r0_Neolamprologus-multifasciatus_sf	1970-01-02 03:30:00	11.48399909629754	224.49983381342787	0.2903279415023266	0.5232107245734544	0.07291015905165159	0.11869584459808794	Neolamprologus multifasciatus	f	n
312	FISH20201007_c4_r0_Neolamprologus-multifasciatus_sf	1970-01-02 04:00:00	7.915854259455343	254.50019389507506	0.17993462966040663	0.6955847321478035	0.028401344902650266	0.21256887162784135	Neolamprologus multifasciatus	f	n
313	FISH20201007_c4_r0_Neolamprologus-multifasciatus_sf	1970-01-02 04:30:00	1.3610682168605421	284.49969530773916	0.008919173452994294	0.9634369287020109	0.010591619322384073	0.23939335625085187	Neolamprologus multifasciatus	f	n
314	FISH20201007_c4_r0_Neolamprologus-multifasciatus_sf	1970-01-02 05:00:00	19.409103267737166	314.50005539552404	0.4942388654996676	0.1061932195878573	0.09325655918347397	0.38081657861695645	Neolamprologus multifasciatus	f	n
315	FISH20201007_c4_r0_Neolamprologus-multifasciatus_sf	1970-01-02 05:30:00	21.05856429956546	344.5004154894466	0.5469503074621904	0.18032241981053682	0.09127594331087557	0.2721589835945601	Neolamprologus multifasciatus	f	n
316	FISH20201007_c4_r0_Neolamprologus-multifasciatus_sf	1970-01-02 06:00:00	26.725333630340106	374.49991690211067	0.7036729267076616	0.0	0.08259169523612908	0.32979099827941877	Neolamprologus multifasciatus	f	n
317	FISH20201007_c4_r0_Neolamprologus-multifasciatus_sf	1970-01-02 06:30:00	22.520621473255353	404.4994183147748	0.5884992521189962	0.09185086698797851	0.11288865551303667	0.23584925556926128	Neolamprologus multifasciatus	f	n
318	FISH20201007_c4_r0_Neolamprologus-multifasciatus_sf	1970-01-02 07:00:00	35.35514812501125	434.4997784179038	0.6743851096831376	0.030744515843119876	0.4025155560773258	0.5890371771995964	Neolamprologus multifasciatus	f	d
319	FISH20201007_c4_r0_Neolamprologus-multifasciatus_sf	1970-01-02 07:30:00	49.17436532179939	464.5001384964822	0.8175170350673093	0.0	0.48314622669887686	0.3553207918693942	Neolamprologus multifasciatus	f	d
320	FISH20201007_c4_r0_Neolamprologus-multifasciatus_sf	1970-01-02 08:00:00	42.942666210445196	494.4996399091463	0.8026702121766107	0.0	0.4118700206096592	0.4998851208126605	Neolamprologus multifasciatus	f	d
321	FISH20201007_c4_r0_Neolamprologus-multifasciatus_sf	1970-01-02 08:30:00	29.460366879513057	524.5	0.6146687347662309	0.04968978506536672	0.43678037680019866	0.4434340268464145	Neolamprologus multifasciatus	f	d
322	FISH20201007_c4_r0_Neolamprologus-multifasciatus_sf	1970-01-02 09:00:00	0.34673928504031276	554.5003600908537	0.011855298875408565	0.9455431832031467	0.021298989549439463	0.04014994272626384	Neolamprologus multifasciatus	f	d
323	FISH20201007_c4_r0_Neolamprologus-multifasciatus_sf	1970-01-02 09:30:00	0.36587525489502803	584.4998615035178	0.005096670544568168	0.9635477258877625	0.03754582842239981	0.7645413968109969	Neolamprologus multifasciatus	f	d
324	FISH20201007_c4_r0_Neolamprologus-multifasciatus_sf	1970-01-02 10:00:00	3.596257578725403	614.5002215820962	0.0852537115001108	0.762131619765123	0.08945001743184619	0.7271052313150352	Neolamprologus multifasciatus	f	d
325	FISH20201007_c4_r0_Neolamprologus-multifasciatus_sf	1970-01-02 10:30:00	3.638688982170577	644.5005816852251	0.06176943105645116	0.7384078444407512	0.08521511314150423	0.15057477563651867	Neolamprologus multifasciatus	f	d
326	FISH20201007_c4_r0_Neolamprologus-multifasciatus_sf	1970-01-02 11:00:00	0.8702173363576722	674.5000830978893	0.0021051465292781565	1.0	0.017894168095618314	0.06094243697437977	Neolamprologus multifasciatus	f	d
327	FISH20201007_c4_r0_Neolamprologus-multifasciatus_sf	1970-01-02 11:30:00	3.305427312583776	704.4995845105534	0.052074677303196495	0.7592931139549055	0.05415362283362234	0.33945176774968977	Neolamprologus multifasciatus	f	d
328	FISH20201007_c4_r0_Neolamprologus-multifasciatus_sf	1970-01-02 12:00:00	0.27802673767086694	734.499944604476	0.0	0.9757921559937957	0.004835746855047544	0.06424624680630499	Neolamprologus multifasciatus	f	d
329	FISH20201007_c4_r0_Neolamprologus-multifasciatus_sf	1970-01-02 12:30:00	1.9146899249317297	764.5003046922608	0.031632596532048085	0.7478810038225029	0.026133104877072023	0.5069064352790664	Neolamprologus multifasciatus	f	d
330	FISH20201007_c4_r0_Neolamprologus-multifasciatus_sf	1970-01-02 13:00:00	2.748025976229164	794.4998061049249	0.05174228574594205	0.6206858345798016	0.04157987105574491	0.8764717756778164	Neolamprologus multifasciatus	f	d
331	FISH20201007_c4_r0_Neolamprologus-multifasciatus_sf	1970-01-02 13:30:00	5.97645194173921	824.5001661865721	0.09954575670285841	0.542045202747618	0.04931461676592352	0.8398862350868933	Neolamprologus multifasciatus	f	d
332	FISH20201007_c4_r0_Neolamprologus-multifasciatus_sf	1970-01-02 14:00:00	0.6508549754067349	854.5005262866323	0.010082543903384854	0.9225527671597141	0.037157025165764364	0.6932565862472976	Neolamprologus multifasciatus	f	d
333	FISH20201007_c4_r0_Neolamprologus-multifasciatus_sf	1970-01-02 14:30:00	2.2107092132264365	884.4999723007036	0.042435322142817575	0.7194615256772477	0.041562874128858236	0.7771740047485212	Neolamprologus multifasciatus	f	d
334	FISH20201007_c4_r0_Neolamprologus-multifasciatus_sf	1970-01-02 15:00:00	6.368414698572954	914.4994737133677	0.12348346352002659	0.44130519084815245	0.047290728357799856	0.8039229007091838	Neolamprologus multifasciatus	f	d
335	FISH20201007_c4_r0_Neolamprologus-multifasciatus_sf	1970-01-02 15:30:00	1.960947789366057	944.4998338134279	0.013461112342122756	0.8831154442721029	0.032822726523287604	0.5198936520770195	Neolamprologus multifasciatus	f	d
336	FISH20201007_c4_r0_Neolamprologus-multifasciatus_sf	1970-01-02 16:00:00	2.3010099890932754	974.5001938950751	0.013074067918674865	0.8715860617140324	0.02348385538247154	0.3043469915162356	Neolamprologus multifasciatus	f	d
337	FISH20201007_c4_r0_Neolamprologus-multifasciatus_sf	1970-01-02 16:30:00	3.9684428410305905	1004.4996953077392	0.04742119550163426	0.615256772477979	0.050616180645822066	0.5931247916478316	Neolamprologus multifasciatus	f	d
338	FISH20201007_c4_r0_Neolamprologus-multifasciatus_sf	1970-01-02 17:00:00	1.9385735547253562	1034.500055395524	0.005816530024374031	0.9661533348105473	0.06274308701899764	0.8515888185479858	Neolamprologus multifasciatus	f	d
339	FISH20201007_c4_r0_Neolamprologus-multifasciatus_sf	1970-01-02 17:30:00	2.5039262211317252	1064.5004154894466	0.03063542186028475	0.7109301423743837	0.056340242394498995	0.817724063410644	Neolamprologus multifasciatus	f	d
340	FISH20201007_c4_r0_Neolamprologus-multifasciatus_sf	1970-01-02 18:00:00	2.842317349501459	1094.4999169021107	0.025871142872971025	0.779513600354551	0.052373376373661525	0.823497215977691	Neolamprologus multifasciatus	f	d
341	FISH20201007_c4_r0_Neolamprologus-multifasciatus_sf	1970-01-02 18:30:00	0.6252282834720048	1124.4994183147749	0.004321090244307795	0.9682566062822004	0.04608657773839887	0.9089023321616011	Neolamprologus multifasciatus	f	d
342	FISH20201007_c4_r0_Neolamprologus-multifasciatus_sf	1970-01-02 19:00:00	27.996324338726797	1153.5027296463327	0.5150723949679563	0.3236411108473772	0.3187834287901095	0.5831006868075308	Neolamprologus multifasciatus	f	n
343	FISH20201007_c4_r0_Neolamprologus-multifasciatus_sf	1970-01-02 19:30:00	29.97042799005249	1184.567317860522	0.7122502365447765	0.0	0.09298921192165802	0.33200443503150195	Neolamprologus multifasciatus	f	n
344	FISH20201007_c4_r0_Neolamprologus-multifasciatus_sf	1970-01-02 20:00:00	31.5537768283549	1214.499889208952	0.8395191668513184	0.0	0.09147283867563381	0.15703591184919627	Neolamprologus multifasciatus	f	n
345	FISH20201007_c4_r0_Neolamprologus-multifasciatus_sf	1970-01-02 20:30:00	30.656498215751085	1244.500249293668	0.7876017949144092	0.0	0.09255114822996266	0.1871548643366172	Neolamprologus multifasciatus	f	n
346	FISH20201007_c4_r0_Neolamprologus-multifasciatus_sf	1970-01-02 21:00:00	25.511740156517412	1274.499750706332	0.6695473934962052	0.03955459531327904	0.09964613563801068	0.3657250938043077	Neolamprologus multifasciatus	f	n
347	FISH20201007_c4_r0_Neolamprologus-multifasciatus_sf	1970-01-02 21:30:00	12.933163240700836	1304.500110791048	0.30611566585419897	0.20529581209838246	0.05587256045613746	0.6713309609559497	Neolamprologus multifasciatus	f	n
348	FISH20201007_c4_r0_Neolamprologus-multifasciatus_sf	1970-01-02 22:00:00	25.307431366703685	1334.5004708880394	0.6906542573818625	0.0	0.08377066334859266	0.3555313065223781	Neolamprologus multifasciatus	f	n
349	FISH20201007_c4_r0_Neolamprologus-multifasciatus_sf	1970-01-02 22:30:00	22.67074178866416	1364.4999723007036	0.6329843221982162	0.027699296437870478	0.10944445353667957	0.22384428330257167	Neolamprologus multifasciatus	f	n
350	FISH20201007_c4_r0_Neolamprologus-multifasciatus_sf	1970-01-02 23:00:00	26.979197733485314	1394.4994737133677	0.7416763614204199	0.010747327017893745	0.11939291901486543	0.22999994168569218	Neolamprologus multifasciatus	f	n
351	FISH20201007_c4_r0_Neolamprologus-multifasciatus_sf	1970-01-02 23:30:00	17.792700788586878	1424.4998338134278	0.47191446931087966	0.17510525149567915	0.06801019373913285	0.20671460610070913	Neolamprologus multifasciatus	f	n
352	FISH20201007_c4_r0_Neolamprologus-multifasciatus_sf	1970-01-03 00:00:00	24.646827462569853	14.500193895075066	0.6563625283917789	0.04875076173065204	0.08486203398419016	0.1916238555417616	Neolamprologus multifasciatus	f	n
353	FISH20201007_c4_r0_Neolamprologus-multifasciatus_sf	1970-01-03 00:30:00	19.523168593214642	44.49969530773918	0.5318818901999889	0.07268295385297213	0.09574720358671122	0.22906485786789682	Neolamprologus multifasciatus	f	n
354	FISH20201007_c4_r0_Neolamprologus-multifasciatus_sf	1970-01-03 01:00:00	13.135292414918169	74.50005539552404	0.3374695324617771	0.19465987148238423	0.07212939011448644	0.5505002604561543	Neolamprologus multifasciatus	f	n
355	FISH20201007_c4_r0_Neolamprologus-multifasciatus_sf	1970-01-03 01:30:00	5.4346751562457065	104.50041548944657	0.10880283640795524	0.5795800786660019	0.048023011699551005	0.7660801219157586	Neolamprologus multifasciatus	f	n
356	FISH20201007_c4_r0_Neolamprologus-multifasciatus_sf	1970-01-03 02:00:00	16.91402147135785	134.4999169021107	0.43587612874632986	0.13777630048196776	0.07895064000742046	0.57303935146713	Neolamprologus multifasciatus	f	n
357	FISH20201007_c4_r0_Neolamprologus-multifasciatus_sf	1970-01-03 02:30:00	20.4050379529538	164.4994183147748	0.5530995512713978	0.17323139992244196	0.08941717069013164	0.3925672096700708	Neolamprologus multifasciatus	f	n
358	FISH20201007_c4_r0_Neolamprologus-multifasciatus_sf	1970-01-03 03:00:00	11.273495487405297	194.49977841790383	0.2842344338577443	0.25005539552404166	0.06781337962483476	0.7685463242639913	Neolamprologus multifasciatus	f	n
359	FISH20201007_c4_r0_Neolamprologus-multifasciatus_sf	1970-01-03 03:30:00	20.57140577893346	224.50013849648218	0.5447343637471608	0.07645005816852252	0.09212454714841994	0.7100808318551067	Neolamprologus multifasciatus	f	n
360	FISH20201007_c4_r0_Neolamprologus-multifasciatus_sf	1970-01-03 04:00:00	19.025012848556184	254.4996399091463	0.502797628940225	0.1421527893191513	0.08954292129954611	0.6375269694330455	Neolamprologus multifasciatus	f	n
361	FISH20201007_c4_r0_Neolamprologus-multifasciatus_sf	1970-01-03 04:30:00	23.051909298953813	284.5	0.6384888101041436	0.019831597606913363	0.10998877337867737	0.4411189798671265	Neolamprologus multifasciatus	f	n
362	FISH20201007_c4_r0_Neolamprologus-multifasciatus_sf	1970-01-03 05:00:00	18.394850860651	314.5003600908537	0.5117168023932193	0.04481746163647443	0.09674346171745966	0.5406791867486789	Neolamprologus multifasciatus	f	n
363	FISH20201007_c4_r0_Neolamprologus-multifasciatus_sf	1970-01-03 05:30:00	24.95945861594351	344.4998615035178	0.699961220984987	0.0071464184809705835	0.1316220239295829	0.39800565065647747	Neolamprologus multifasciatus	f	n
364	FISH20201007_c4_r0_Neolamprologus-multifasciatus_sf	1970-01-03 06:00:00	27.836142269192585	374.5002215820962	0.7867272324396188	0.0	0.14759853104285267	0.2165809007895307	Neolamprologus multifasciatus	f	n
365	FISH20201007_c4_r0_Neolamprologus-multifasciatus_sf	1970-01-03 06:30:00	26.644260743092648	404.5005816852252	0.7560245969752368	0.0	0.1468014304669679	0.17708996051149078	Neolamprologus multifasciatus	f	n
366	FISH20201007_c4_r0_Neolamprologus-multifasciatus_sf	1970-01-03 07:00:00	33.33118012309802	434.50008309788933	0.6272782671320148	0.024984765386959172	0.29007452097425496	0.5079026270524708	Neolamprologus multifasciatus	f	d
367	FISH20201007_c4_r0_Neolamprologus-multifasciatus_sf	1970-01-03 07:30:00	45.47545280741679	464.4995845105534	0.7463298432219821	0.0031577197939172347	0.4453265475501125	0.2990153937210236	Neolamprologus multifasciatus	f	d
368	FISH20201007_c4_r0_Neolamprologus-multifasciatus_sf	1970-01-03 08:00:00	13.294314860012785	494.49994460447596	0.25044316419233326	0.01722800797695546	0.07062898838809983	0.7742484522728339	Neolamprologus multifasciatus	f	d
369	FISH20201007_c4_r0_Neolamprologus-multifasciatus_sf	1970-01-03 08:30:00	8.297447182853293	524.5003046922608	0.18010082543903386	0.2575480582793197	0.0664530439652702	0.5462793697629098	Neolamprologus multifasciatus	f	d
370	FISH20201007_c4_r0_Neolamprologus-multifasciatus_sf	1970-01-03 09:00:00	5.516140960608076	554.4998061049249	0.0511329012243089	0.8114785884438536	0.06842134602292782	0.7010839695803134	Neolamprologus multifasciatus	f	d
371	FISH20201007_c4_r0_Neolamprologus-multifasciatus_sf	1970-01-03 09:30:00	1.7557526736250728	584.5001661865721	0.0	1.0	0.03350129805695134	0.7460970988096043	Neolamprologus multifasciatus	f	d
372	FISH20201007_c4_r0_Neolamprologus-multifasciatus_sf	1970-01-03 10:00:00	0.693492744628602	614.5005262866323	0.00465348180156224	0.9576200764500582	0.040902918933435235	0.8484319232161017	Neolamprologus multifasciatus	f	d
373	FISH20201007_c4_r0_Neolamprologus-multifasciatus_sf	1970-01-03 10:30:00	1.1517365683819494	644.5000276992964	0.010913522796520969	0.897124813029749	0.0417679938379058	0.8528420326035591	Neolamprologus multifasciatus	f	d
374	FISH20201007_c4_r0_Neolamprologus-multifasciatus_sf	1970-01-03 11:00:00	1.8455100551221277	674.4995291119606	0.029028862666888262	0.8064927150850368	0.0430835183400682	0.8526063218152712	Neolamprologus multifasciatus	f	d
375	FISH20201007_c4_r0_Neolamprologus-multifasciatus_sf	1970-01-03 11:30:00	2.4855207239463777	704.4998892089519	0.019997784179038334	0.8454464879237757	0.044936065421103774	0.7616145462817246	Neolamprologus multifasciatus	f	d
376	FISH20201007_c4_r0_Neolamprologus-multifasciatus_sf	1970-01-03 12:00:00	2.798531675496363	734.5002492936679	0.010913522796520969	0.922164977009584	0.03584296642636691	0.7288960032347639	Neolamprologus multifasciatus	f	d
377	FISH20201007_c4_r0_Neolamprologus-multifasciatus_sf	1970-01-03 12:30:00	4.433053035436598	764.4996953077392	0.04016397983491219	0.6864439643233062	0.04097067862353873	0.7820596516498174	Neolamprologus multifasciatus	f	d
378	FISH20201007_c4_r0_Neolamprologus-multifasciatus_sf	1970-01-03 13:00:00	2.419134846607494	794.500055395524	0.030190560602703302	0.7724351872368712	0.044743594737532956	0.8565089841679789	Neolamprologus multifasciatus	f	d
379	FISH20201007_c4_r0_Neolamprologus-multifasciatus_sf	1970-01-03 13:30:00	5.4295539549597205	824.5004154894466	0.08315328790648717	0.5164256827876572	0.053427109907839984	0.8081218609792905	Neolamprologus multifasciatus	f	d
380	FISH20201007_c4_r0_Neolamprologus-multifasciatus_sf	1970-01-03 14:00:00	3.8134493053757574	854.4999169021107	0.06609052130075896	0.5612431444241316	0.047828886117167166	0.7331774883444047	Neolamprologus multifasciatus	f	d
381	FISH20201007_c4_r0_Neolamprologus-multifasciatus_sf	1970-01-03 14:30:00	7.418522577820608	884.4994183147749	0.1656971912913412	0.14641848097058335	0.06972216414718357	0.5409209967470249	Neolamprologus multifasciatus	f	d
382	FISH20201007_c4_r0_Neolamprologus-multifasciatus_sf	1970-01-03 15:00:00	6.0944904700686795	914.4997784179038	0.10159539109239973	0.3636716153334811	0.05743056044289182	0.4143877725556984	Neolamprologus multifasciatus	f	d
383	FISH20201007_c4_r0_Neolamprologus-multifasciatus_sf	1970-01-03 15:30:00	4.22351013951948	944.5001384964822	0.0680294720514099	0.5898288183480139	0.06043237333949239	0.8305473672547635	Neolamprologus multifasciatus	f	d
384	FISH20201007_c4_r0_Neolamprologus-multifasciatus_sf	1970-01-03 16:00:00	2.8180801588107056	974.4996399091463	0.02548335272284084	0.8136945321588832	0.05669093217237472	0.8640930132655066	Neolamprologus multifasciatus	f	d
385	FISH20201007_c4_r0_Neolamprologus-multifasciatus_sf	1970-01-03 16:30:00	3.9694675202287852	1004.5	0.0521825836472413	0.6723908708176379	0.07862100026645202	0.7921053603429976	Neolamprologus multifasciatus	f	d
386	FISH20201007_c4_r0_Neolamprologus-multifasciatus_sf	1970-01-03 17:00:00	0.6628760542554067	1034.500304692261	0.001107971857514819	1.0	0.043538726728124526	0.8723363499559623	Neolamprologus multifasciatus	f	d
387	FISH20201007_c4_r0_Neolamprologus-multifasciatus_sf	1970-01-03 17:30:00	0.5390344879283611	1064.499806104925	0.001274167636142042	1.0	0.0438108317082087	0.8977398571259317	Neolamprologus multifasciatus	f	d
388	FISH20201007_c4_r0_Neolamprologus-multifasciatus_sf	1970-01-03 18:00:00	2.7151487343658514	1094.5001661865722	0.02614668734766231	0.8048969643252826	0.05265847806598358	0.815034976928122	Neolamprologus multifasciatus	f	d
389	FISH20201007_c4_r0_Neolamprologus-multifasciatus_sf	1970-01-03 18:30:00	3.4445269610674387	1124.5005262866323	0.03484571491884106	0.7299318597307628	0.06794322389537384	0.7693610306859034	Neolamprologus multifasciatus	f	d
390	FISH20201007_c4_r0_Neolamprologus-multifasciatus_sf	1970-01-03 19:00:00	33.73645930443732	1154.5000276992964	0.548113677912581	0.1399922441969974	0.38505963723833175	0.44074202041582633	Neolamprologus multifasciatus	f	n
391	FISH20201007_c4_r0_Neolamprologus-multifasciatus_sf	1970-01-03 19:30:00	34.51292124547183	1184.4995291119606	0.8900891917345299	0.0	0.11011027393413227	0.2744205744542531	Neolamprologus multifasciatus	f	n
392	FISH20201007_c4_r0_Neolamprologus-multifasciatus_sf	1970-01-03 20:00:00	32.28859657488421	1214.499889208952	0.8687126080212719	0.0	0.11021534952347625	0.23812708705066926	Neolamprologus multifasciatus	f	n
393	FISH20201007_c4_r0_Neolamprologus-multifasciatus_sf	1970-01-03 20:30:00	30.101673175474044	1244.500249293668	0.8532491274721622	0.0	0.11593500185289564	0.19284463999175844	Neolamprologus multifasciatus	f	n
394	FISH20201007_c4_r0_Neolamprologus-multifasciatus_sf	1970-01-03 21:00:00	29.452037909430892	1274.499695307739	0.7945266190238768	0.009971746717633373	0.11142474193360695	0.3270536598545856	Neolamprologus multifasciatus	f	n
395	FISH20201007_c4_r0_Neolamprologus-multifasciatus_sf	1970-01-03 21:30:00	16.42756818726775	1304.500055395524	0.453910923997341	0.1132284511411478	0.10337019914421865	0.7295870895386055	Neolamprologus multifasciatus	f	n
396	FISH20201007_c4_r0_Neolamprologus-multifasciatus_sf	1970-01-03 22:00:00	25.02991867274931	1334.5004154894466	0.7103207578527505	0.054678411168356325	0.11930678611248742	0.539041089233534	Neolamprologus multifasciatus	f	n
397	FISH20201007_c4_r0_Neolamprologus-multifasciatus_sf	1970-01-03 22:30:00	26.7355765481434	1364.4999169021107	0.7449448784000886	0.021106863885657304	0.10741437555835559	0.2996525439131024	Neolamprologus multifasciatus	f	n
398	FISH20201007_c4_r0_Neolamprologus-multifasciatus_sf	1970-01-03 23:00:00	29.34022576444651	1394.4994183147749	0.8344136058944103	0.0	0.11424476850188266	0.28664937647426225	Neolamprologus multifasciatus	f	n
399	FISH20201007_c4_r0_Neolamprologus-multifasciatus_sf	1970-01-03 23:30:00	32.25760791194609	1424.4997784179038	0.8841679592288944	0.0	0.12580415707681375	0.2798076025983441	Neolamprologus multifasciatus	f	n
400	FISH20201007_c4_r0_Neolamprologus-multifasciatus_sf	1970-01-04 00:00:00	23.549563007119264	14.50013849648219	0.6576366960279209	0.06841726220154008	0.11075803792475912	0.21098403451429731	Neolamprologus multifasciatus	f	n
401	FISH20201007_c4_r0_Neolamprologus-multifasciatus_sf	1970-01-04 00:30:00	19.121434512011685	44.49963990914631	0.5328236662788766	0.16309345742618137	0.09556038289110082	0.16077181902737256	Neolamprologus multifasciatus	f	n
402	FISH20201007_c4_r0_Neolamprologus-multifasciatus_sf	1970-01-04 01:00:00	26.81154220350038	74.5	0.7404719698648349	0.014402836250830933	0.11534312341016398	0.1849764423245096	Neolamprologus multifasciatus	f	n
403	FISH20201007_c4_r0_Neolamprologus-multifasciatus_sf	1970-01-04 01:30:00	27.894070925432676	104.50036009085369	0.7671597141432608	0.0	0.11197995723474662	0.18516547170930006	Neolamprologus multifasciatus	f	n
404	FISH20201007_c4_r0_Neolamprologus-multifasciatus_sf	1970-01-04 02:00:00	24.92507751097302	134.49986150351782	0.6979114730485846	0.01634258489834358	0.13842579327749902	0.13941031599551798	Neolamprologus multifasciatus	f	n
405	FISH20201007_c4_r0_Neolamprologus-multifasciatus_sf	1970-01-04 02:30:00	19.803983831757076	164.50022158209617	0.5808774651008198	0.017726567693330378	0.1205401224940243	0.11838509413351725	Neolamprologus multifasciatus	f	n
406	FISH20201007_c4_r0_Neolamprologus-multifasciatus_sf	1970-01-04 03:00:00	24.993900663332667	194.5005816852252	0.6968035011910697	0.014569829926319871	0.11277005949624516	0.20818985583731117	Neolamprologus multifasciatus	f	n
407	FISH20201007_c4_r0_Neolamprologus-multifasciatus_sf	1970-01-04 03:30:00	24.44934303203554	224.5000830978893	0.6684394216386904	0.012243089025538752	0.13322854470508932	0.2797290717236814	Neolamprologus multifasciatus	f	n
408	FISH20201007_c4_r0_Neolamprologus-multifasciatus_sf	1970-01-04 04:00:00	26.491403072569312	254.49958451055343	0.7496537587945267	0.0	0.1420133708076768	0.3046261712671832	Neolamprologus multifasciatus	f	n
409	FISH20201007_c4_r0_Neolamprologus-multifasciatus_sf	1970-01-04 04:30:00	24.388640571308272	284.49994460447596	0.7076778196321737	0.0	0.15839908318486826	0.22687810263527294	Neolamprologus multifasciatus	f	n
410	FISH20201007_c4_r0_Neolamprologus-multifasciatus_sf	1970-01-04 05:00:00	27.86111286518983	314.50030469226084	0.7844994737133677	0.0	0.16122857636142915	0.2511178852899262	Neolamprologus multifasciatus	f	n
411	FISH20201007_c4_r0_Neolamprologus-multifasciatus_sf	1970-01-04 05:30:00	29.927001854127923	344.4998061049249	0.8295939283142209	0.0	0.16135739153612585	0.16713065417962805	Neolamprologus multifasciatus	f	n
412	FISH20201007_c4_r0_Neolamprologus-multifasciatus_sf	1970-01-04 06:00:00	28.303276188350104	374.50016618657213	0.7829049412807445	0.0	0.15840434614381171	0.21750654055924037	Neolamprologus multifasciatus	f	n
413	FISH20201007_c4_r0_Neolamprologus-multifasciatus_sf	1970-01-04 06:30:00	24.993829834667537	404.5005262866323	0.712370505789153	0.0	0.1459164744427702	0.1539241641858809	Neolamprologus multifasciatus	f	n
414	FISH20201007_c4_r0_Neolamprologus-multifasciatus_sf	1970-01-04 07:00:00	26.719348391087614	434.5000276992964	0.5425184200321311	0.05423522242535039	0.276940091627179	0.5272608010626308	Neolamprologus multifasciatus	f	d
415	FISH20201007_c4_r0_Neolamprologus-multifasciatus_sf	1970-01-04 07:30:00	10.816478185006487	464.49952911196056	0.24015290011633705	0.10575591379978949	0.13136681390706137	0.6900336959511402	Neolamprologus multifasciatus	f	d
416	FISH20201007_c4_r0_Neolamprologus-multifasciatus_sf	1970-01-04 08:00:00	5.388734460663371	494.4998892089519	0.08386882339906936	0.35962774207844006	0.06740532743595333	0.700415029097208	Neolamprologus multifasciatus	f	d
417	FISH20201007_c4_r0_Neolamprologus-multifasciatus_sf	1970-01-04 08:30:00	3.2607739187425664	524.5002492936679	0.04498365741510166	0.6510442634757078	0.059204806600132914	0.7154138809436006	Neolamprologus multifasciatus	f	d
418	FISH20201007_c4_r0_Neolamprologus-multifasciatus_sf	1970-01-04 09:00:00	3.4172059073760694	554.4997507063321	0.06825106642291286	0.6495485014680628	0.05038325299769009	0.8060581277025212	Neolamprologus multifasciatus	f	d
419	FISH20201007_c4_r0_Neolamprologus-multifasciatus_sf	1970-01-04 09:30:00	4.38812810734862	584.5001107910481	0.06907821847994682	0.4056614225570574	0.04898942736855357	0.7504110930994728	Neolamprologus multifasciatus	f	d
420	FISH20201007_c4_r0_Neolamprologus-multifasciatus_sf	1970-01-04 10:00:00	5.127567241545425	614.5004708880394	0.08121433715583624	0.4336601850313002	0.05100942613588836	0.5484345523939408	Neolamprologus multifasciatus	f	d
421	FISH20201007_c4_r0_Neolamprologus-multifasciatus_sf	1970-01-04 10:30:00	9.804288091473268	644.4999169021107	0.18519749598360202	0.17267741399368455	0.05564677163221027	0.6827443061747697	Neolamprologus multifasciatus	f	d
422	FISH20201007_c4_r0_Neolamprologus-multifasciatus_sf	1970-01-04 11:00:00	4.56935918194631	674.4994183147749	0.08132513434158772	0.5757021771647001	0.054154813788118455	0.5293898768304471	Neolamprologus multifasciatus	f	d
423	FISH20201007_c4_r0_Neolamprologus-multifasciatus_sf	1970-01-04 11:30:00	4.65815020098817	704.4997784179038	0.08226235320186129	0.39906935519610015	0.05676166525245368	0.6712600732387476	Neolamprologus multifasciatus	f	d
424	FISH20201007_c4_r0_Neolamprologus-multifasciatus_sf	1970-01-04 12:00:00	5.180873301596889	734.5001384964822	0.0753420863110077	0.32945543183203146	0.05471460081779222	0.7779345946718228	Neolamprologus multifasciatus	f	d
425	FISH20201007_c4_r0_Neolamprologus-multifasciatus_sf	1970-01-04 12:30:00	5.234155986613049	764.4996399091463	0.0753420863110077	0.3696194116669437	0.0549432640804817	0.6847247613243949	Neolamprologus multifasciatus	f	d
426	FISH20201007_c4_r0_Neolamprologus-multifasciatus_sf	1970-01-04 13:00:00	5.9250693168171304	794.5	0.0685796587635719	0.49097052958120985	0.05700326195890046	0.7075294665313493	Neolamprologus multifasciatus	f	d
427	FISH20201007_c4_r0_Neolamprologus-multifasciatus_sf	1970-01-04 13:30:00	6.002793712713818	824.5003600908537	0.1022658024486178	0.24818569608331947	0.06653217332828841	0.7353964449653603	Neolamprologus multifasciatus	f	d
428	FISH20201007_c4_r0_Neolamprologus-multifasciatus_sf	1970-01-04 14:00:00	8.69532761896132	854.4998615035178	0.19594482300149577	0.05379203368234447	0.07666738815458114	0.6236546062958145	Neolamprologus multifasciatus	f	d
429	FISH20201007_c4_r0_Neolamprologus-multifasciatus_sf	1970-01-04 14:30:00	9.193716372083102	884.5002215820962	0.1426434744072679	0.05905162862840682	0.06857401933019582	0.6575093006169117	Neolamprologus multifasciatus	f	d
430	FISH20201007_c4_r0_Neolamprologus-multifasciatus_sf	1970-01-04 15:00:00	2.9766271098908517	914.5005816852251	0.03395933743282921	0.7982383247465514	0.07247292326541833	0.5944021179757072	Neolamprologus multifasciatus	f	d
431	FISH20201007_c4_r0_Neolamprologus-multifasciatus_sf	1970-01-04 15:30:00	2.145581235720186	944.5000276992964	0.014569829926319871	0.9167359149077613	0.0533876470050831	0.7234230596156966	Neolamprologus multifasciatus	f	d
432	FISH20201007_c4_r0_Neolamprologus-multifasciatus_sf	1970-01-04 16:00:00	3.400652376445144	974.4995291119606	0.028696471109633814	0.7815633482909534	0.058814634541015674	0.7393209493180323	Neolamprologus multifasciatus	f	d
433	FISH20201007_c4_r0_Neolamprologus-multifasciatus_sf	1970-01-04 16:30:00	6.418639707897912	1004.4998892089519	0.12735430977177045	0.1802570352315533	0.07764570098464135	0.6833986903332053	Neolamprologus multifasciatus	f	d
434	FISH20201007_c4_r0_Neolamprologus-multifasciatus_sf	1970-01-04 17:00:00	5.0847873356583415	1034.500249293668	0.0814359315273392	0.4380366738684837	0.0814687019848436	0.7302144897449534	Neolamprologus multifasciatus	f	d
435	FISH20201007_c4_r0_Neolamprologus-multifasciatus_sf	1970-01-04 17:30:00	5.329509605839961	1064.499750706332	0.0983325023544402	0.3304526065037948	0.07188993183206932	0.7271245117391513	Neolamprologus multifasciatus	f	d
436	FISH20201007_c4_r0_Neolamprologus-multifasciatus_sf	1970-01-04 18:00:00	3.582036415426627	1094.500110791048	0.028528694881453577	0.712331043651673	0.04645639980418065	0.705747528582086	Neolamprologus multifasciatus	f	d
437	FISH20201007_c4_r0_Neolamprologus-multifasciatus_sf	1970-01-04 18:30:00	2.0167460646669606	1124.5004708880394	0.00027699296437870476	1.0	0.03738993063912789	0.7577198885898186	Neolamprologus multifasciatus	f	d
438	FISH20201007_c4_r0_Neolamprologus-multifasciatus_sf	1970-01-04 19:00:00	25.348075702766273	1154.4999723007036	0.4598083208686499	0.29521910143482355	0.33420459069359926	0.43701559284818925	Neolamprologus multifasciatus	f	n
439	FISH20201007_c4_r0_Neolamprologus-multifasciatus_sf	1970-01-04 19:30:00	33.64216329225421	1184.4994183147749	0.9100880837626725	0.0	0.11498880771701646	0.19236340116259215	Neolamprologus multifasciatus	f	n
440	FISH20201007_c4_r0_Neolamprologus-multifasciatus_sf	1970-01-04 20:00:00	29.644399984690025	1214.4997784179038	0.8565255927321073	0.0	0.12430736387068658	0.22636613137097042	Neolamprologus multifasciatus	f	n
441	FISH20201007_c4_r0_Neolamprologus-multifasciatus_sf	1970-01-04 20:30:00	31.295554298818217	1244.5001384964821	0.884937122597086	0.0	0.11962008397996454	0.2526004779829501	Neolamprologus multifasciatus	f	n
442	FISH20201007_c4_r0_Neolamprologus-multifasciatus_sf	1970-01-04 21:00:00	26.970450450471816	1274.4996399091463	0.8048307572987646	0.0	0.12333117501644893	0.34099082813121456	Neolamprologus multifasciatus	f	n
443	FISH20201007_c4_r0_Neolamprologus-multifasciatus_sf	1970-01-04 21:30:00	29.154649483328694	1304.5	0.8596277420784401	0.0	0.1269762987061883	0.27887064076100015	Neolamprologus multifasciatus	f	n
444	FISH20201007_c4_r0_Neolamprologus-multifasciatus_sf	1970-01-04 22:00:00	24.54079386004869	1334.5003600908537	0.7177441692980998	0.02033128358539693	0.12576354171607168	0.49162748394310685	Neolamprologus multifasciatus	f	n
445	FISH20201007_c4_r0_Neolamprologus-multifasciatus_sf	1970-01-04 22:30:00	16.854389526941812	1364.4998615035179	0.47908703118940776	0.10536812364965929	0.09906830511396733	0.7342805427298656	Neolamprologus multifasciatus	f	n
446	FISH20201007_c4_r0_Neolamprologus-multifasciatus_sf	1970-01-04 23:00:00	23.375039667524934	1394.5002215820962	0.6791491247507201	0.017781963217372035	0.11807966998097313	0.6552417771661554	Neolamprologus multifasciatus	f	n
447	FISH20201007_c4_r0_Neolamprologus-multifasciatus_sf	1970-01-04 23:30:00	25.112875156305886	1424.5005816852251	0.7447232840285857	0.0	0.12446154450201298	0.7359643291376143	Neolamprologus multifasciatus	f	n
448	FISH20201007_c4_r0_Neolamprologus-multifasciatus_sf	1970-01-05 00:00:00	26.13848119196869	14.500083097889314	0.7770760622680184	0.0	0.13052361812589694	0.4026677338185118	Neolamprologus multifasciatus	f	n
449	FISH20201007_c4_r0_Neolamprologus-multifasciatus_sf	1970-01-05 00:30:00	26.787035774426094	44.49958451055343	0.7924768710874743	0.0	0.11739853125344966	0.34180926944807005	Neolamprologus multifasciatus	f	n
450	FISH20201007_c4_r0_Neolamprologus-multifasciatus_sf	1970-01-05 01:00:00	26.918182269039765	74.49994460447596	0.7737092842898294	0.015787724351872368	0.1296556442122973	0.32123772065883743	Neolamprologus multifasciatus	f	n
451	FISH20201007_c4_r0_Neolamprologus-multifasciatus_sf	1970-01-05 01:30:00	30.011292665291162	104.50030469226081	0.8283751592709545	0.0	0.13827842226344286	0.2720846976451735	Neolamprologus multifasciatus	f	n
452	FISH20201007_c4_r0_Neolamprologus-multifasciatus_sf	1970-01-05 02:00:00	29.175016509652362	134.49980610492494	0.8165752589884216	0.0	0.12191778095826726	0.26087508394830394	Neolamprologus multifasciatus	f	n
453	FISH20201007_c4_r0_Neolamprologus-multifasciatus_sf	1970-01-05 02:30:00	25.64244551429866	164.50016618657213	0.7166518945269222	0.053179703079991134	0.10837573408673334	0.3708403306626876	Neolamprologus multifasciatus	f	n
454	FISH20201007_c4_r0_Neolamprologus-multifasciatus_sf	1970-01-05 03:00:00	28.742394469007515	194.50052628663232	0.8087086588000665	0.0	0.12454591018159393	0.49353415809203166	Neolamprologus multifasciatus	f	n
455	FISH20201007_c4_r0_Neolamprologus-multifasciatus_sf	1970-01-05 03:30:00	27.72240803783431	224.50002769929642	0.7725333776522076	0.0	0.1274107704238509	0.36550261588268584	Neolamprologus multifasciatus	f	n
456	FISH20201007_c4_r0_Neolamprologus-multifasciatus_sf	1970-01-05 04:00:00	28.660215261330276	254.49952911196056	0.8059387291562794	0.0	0.11941439461362843	0.38615001161427004	Neolamprologus multifasciatus	f	n
457	FISH20201007_c4_r0_Neolamprologus-multifasciatus_sf	1970-01-05 04:30:00	29.253075186130523	284.4998892089519	0.8249501440283625	0.0	0.12336160630731373	0.3187042015075361	Neolamprologus multifasciatus	f	n
458	FISH20201007_c4_r0_Neolamprologus-multifasciatus_sf	1970-01-05 05:00:00	28.94760620115107	314.50024929366793	0.8342474101157831	0.0	0.11963687259653101	0.3088662532182216	Neolamprologus multifasciatus	f	n
459	FISH20201007_c4_r0_Neolamprologus-multifasciatus_sf	1970-01-05 05:30:00	29.836129430690534	344.49975070633207	0.8373497313168246	0.0	0.1187051235861167	0.3618141872880684	Neolamprologus multifasciatus	f	n
460	FISH20201007_c4_r0_Neolamprologus-multifasciatus_sf	1970-01-05 06:00:00	30.34654672060863	374.5001107910481	0.8292709949036118	0.0	0.11426448573745877	0.3483723920370367	Neolamprologus multifasciatus	f	n
461	FISH20201007_c4_r0_Neolamprologus-multifasciatus_sf	1970-01-05 06:30:00	27.061584974410252	404.50047088803944	0.7673813085147637	0.0	0.11040148151665667	0.204851264497181	Neolamprologus multifasciatus	f	n
462	FISH20201007_c4_r0_Neolamprologus-multifasciatus_sf	1970-01-05 07:00:00	34.01524696228914	434.4999723007036	0.6189684782006537	0.0	0.26364155773466913	0.6440011099156636	Neolamprologus multifasciatus	f	d
463	FISH20201007_c4_r0_Neolamprologus-multifasciatus_sf	1970-01-05 07:30:00	9.314636128444826	464.4994183147748	0.21422635865049028	0.01689657082710099	0.08331384299572295	0.675672541730899	Neolamprologus multifasciatus	f	d
464	FISH20201007_c4_r0_Neolamprologus-multifasciatus_sf	1970-01-05 08:00:00	8.39615494475396	494.4997784179038	0.1914469310879681	0.007312209173498781	0.06863888912387572	0.6875745819146866	Neolamprologus multifasciatus	f	d
465	FISH20201007_c4_r0_Neolamprologus-multifasciatus_sf	1970-01-05 08:30:00	14.152493688531836	524.5001384964822	0.30591102985984153	0.010802725610769486	0.08618796909425823	0.738794335658861	Neolamprologus multifasciatus	f	d
466	FISH20201007_c4_r0_Neolamprologus-multifasciatus_sf	1970-01-05 09:00:00	11.310875365170515	554.4996399091463	0.28657692094620796	0.05656196332613152	0.10997137388709038	0.8211038615049779	Neolamprologus multifasciatus	f	d
467	FISH20201007_c4_r0_Neolamprologus-multifasciatus_sf	1970-01-05 09:30:00	8.721492363457395	584.5	0.1889541325060935	0.14153556392643474	0.08452756585328294	0.7565324651091704	Neolamprologus multifasciatus	f	d
468	FISH20201007_c4_r0_Neolamprologus-multifasciatus_sf	1970-01-05 10:00:00	7.133235688258321	614.5003600908537	0.15018558528613374	0.1436485513267963	0.0656187479424541	0.6804260680940294	Neolamprologus multifasciatus	f	d
469	FISH20201007_c4_r0_Neolamprologus-multifasciatus_sf	1970-01-05 10:30:00	18.23018485153777	644.4998615035178	0.26668882610381694	0.050080327959669824	0.06648404043401863	0.6661069891250352	Neolamprologus multifasciatus	f	d
470	FISH20201007_c4_r0_Neolamprologus-multifasciatus_sf	1970-01-05 11:00:00	8.034764978023727	674.5002215820962	0.1657988034566807	0.16530024374030577	0.07482637654136848	0.7227318670109034	Neolamprologus multifasciatus	f	d
471	FISH20201007_c4_r0_Neolamprologus-multifasciatus_sf	1970-01-05 11:30:00	30.931413983080738	704.5005816852251	0.2138385685003601	0.1344523849094233	0.06518715183923708	0.6776147744059721	Neolamprologus multifasciatus	f	d
472	FISH20201007_c4_r0_Neolamprologus-multifasciatus_sf	1970-01-05 12:00:00	18.408942032086618	734.5000830978893	0.20093069636031244	0.07528668771813196	0.06354634189761427	0.6189936770852478	Neolamprologus multifasciatus	f	d
473	FISH20201007_c4_r0_Neolamprologus-multifasciatus_sf	1970-01-05 12:30:00	9.93270347797513	764.4995845105534	0.12049193950473658	0.37626724281203255	0.057017796474726566	0.6304690360394506	Neolamprologus multifasciatus	f	d
474	FISH20201007_c4_r0_Neolamprologus-multifasciatus_sf	1970-01-05 13:00:00	7.107207937861668	794.499944604476	0.14214491469089297	0.2809660979392865	0.07057961752212104	0.6878019658068496	Neolamprologus multifasciatus	f	d
475	FISH20201007_c4_r0_Neolamprologus-multifasciatus_sf	1970-01-05 13:30:00	7.885497506476233	824.5003046922608	0.14492271896293835	0.10542352224253504	0.06272916719864903	0.6599138374238154	Neolamprologus multifasciatus	f	d
476	FISH20201007_c4_r0_Neolamprologus-multifasciatus_sf	1970-01-05 14:00:00	4.99535905344742	854.4998061049249	0.06686610160101933	0.4440751204919395	0.06804167357228184	0.6664002869064004	Neolamprologus multifasciatus	f	d
477	FISH20201007_c4_r0_Neolamprologus-multifasciatus_sf	1970-01-05 14:30:00	7.4743214216433564	884.5001661865721	0.13688233990693552	0.09633281630844227	0.06032918309964731	0.686967765636109	Neolamprologus multifasciatus	f	d
478	FISH20201007_c4_r0_Neolamprologus-multifasciatus_sf	1970-01-05 15:00:00	7.279638402567827	914.5005262866323	0.1291895185862279	0.08985651764445184	0.062497373176985276	0.6314324812640858	Neolamprologus multifasciatus	f	d
479	FISH20201007_c4_r0_Neolamprologus-multifasciatus_sf	1970-01-05 15:30:00	8.066448700540585	944.5000276992964	0.1677469392277436	0.08138053293446347	0.07747155136267951	0.7153734982850731	Neolamprologus multifasciatus	f	d
480	FISH20201007_c4_r0_Neolamprologus-multifasciatus_sf	1970-01-05 16:00:00	7.4458926197149475	974.4995291119606	0.14918841061437038	0.17505955348734142	0.07429504522207782	0.7980165359940238	Neolamprologus multifasciatus	f	d
481	FISH20201007_c4_r0_Neolamprologus-multifasciatus_sf	1970-01-05 16:30:00	6.750762847782181	1004.4998892089519	0.12696654110347885	0.17676711721692887	0.06662341308342282	0.7533750937836661	Neolamprologus multifasciatus	f	d
482	FISH20201007_c4_r0_Neolamprologus-multifasciatus_sf	1970-01-05 17:00:00	7.415674929862586	1034.500249293668	0.16547559691983824	0.14464572599855963	0.07728852854960148	0.8295826542146214	Neolamprologus multifasciatus	f	d
483	FISH20201007_c4_r0_Neolamprologus-multifasciatus_sf	1970-01-05 17:30:00	8.539272565306712	1064.499750706332	0.1704614702786549	0.19295329898620575	0.07325343851399634	0.7346455440362972	Neolamprologus multifasciatus	f	d
484	FISH20201007_c4_r0_Neolamprologus-multifasciatus_sf	1970-01-05 18:00:00	7.015165610747186	1094.500110791048	0.14352980279193442	0.1297363173055617	0.07758362605555134	0.7542143539268181	Neolamprologus multifasciatus	f	d
485	FISH20201007_c4_r0_Neolamprologus-multifasciatus_sf	1970-01-05 18:30:00	4.265827851519449	1124.5004708880394	0.0722397651099662	0.4241870256495485	0.06498043152222695	0.7163632685228853	Neolamprologus multifasciatus	f	d
486	FISH20201007_c4_r0_Neolamprologus-multifasciatus_sf	1970-01-05 19:00:00	16.58364221486483	1154.4999723007036	0.3869591712370506	0.32956622901778293	0.11014127716884083	0.3862781087114736	Neolamprologus multifasciatus	f	n
487	FISH20201007_c4_r0_Neolamprologus-multifasciatus_sf	1970-01-05 19:30:00	27.783287876282802	1184.4994737133677	0.8092626447288239	0.0	0.1244552439685643	0.7183453898165606	Neolamprologus multifasciatus	f	n
488	FISH20201007_c4_r0_Neolamprologus-multifasciatus_sf	1970-01-05 20:00:00	27.86491242522576	1214.4998338134278	0.8493241746066917	0.0	0.12099926764197685	0.40434417530642985	Neolamprologus multifasciatus	f	n
489	FISH20201007_c4_r0_Neolamprologus-multifasciatus_sf	1970-01-05 20:30:00	27.932023733256536	1244.500193895075	0.8666555869480915	0.0	0.11655552756172179	0.3486771885116922	Neolamprologus multifasciatus	f	n
490	FISH20201007_c4_r0_Neolamprologus-multifasciatus_sf	1970-01-05 21:00:00	26.079906312896885	1274.499695307739	0.7615090576699352	0.019832696249515263	0.10885577625607126	0.5326439124235735	Neolamprologus multifasciatus	f	n
491	FISH20201007_c4_r0_Neolamprologus-multifasciatus_sf	1970-01-05 21:30:00	27.419674347983445	1304.500055395524	0.8283846665189453	0.0	0.10696990939720097	0.42966741304846245	Neolamprologus multifasciatus	f	n
492	FISH20201007_c4_r0_Neolamprologus-multifasciatus_sf	1970-01-05 22:00:00	27.277073202122242	1334.5004154894466	0.8032241981053682	0.0	0.10974392096487912	0.49623309006547783	Neolamprologus multifasciatus	f	n
493	FISH20201007_c4_r0_Neolamprologus-multifasciatus_sf	1970-01-05 22:30:00	30.575908340455026	1364.4999169021107	0.8875962550551216	0.0	0.11842851480060614	0.40701720369284683	Neolamprologus multifasciatus	f	n
494	FISH20201007_c4_r0_Neolamprologus-multifasciatus_sf	1970-01-05 23:00:00	29.15900251330169	1394.4994183147749	0.8520303584288959	0.0	0.11534313588767728	0.33711623110738953	Neolamprologus multifasciatus	f	n
495	FISH20201007_c4_r0_Neolamprologus-multifasciatus_sf	1970-01-05 23:30:00	31.87264981394707	1424.4997784179038	0.9054952359849324	0.0	0.11475178963653582	0.3878186214483697	Neolamprologus multifasciatus	f	n
496	FISH20201007_c4_r0_Neolamprologus-multifasciatus_sf	1970-01-06 00:00:00	32.24232336443041	14.50013849648219	0.8581796022381032	0.0	0.11883958619018366	0.45233573102330704	Neolamprologus multifasciatus	f	n
497	FISH20201007_c4_r0_Neolamprologus-multifasciatus_sf	1970-01-06 00:30:00	31.16133869691859	44.49963990914631	0.8194005872250845	0.0	0.11296626662959305	0.435274802201843	Neolamprologus multifasciatus	f	n
498	FISH20201007_c4_r0_Neolamprologus-multifasciatus_sf	1970-01-06 01:00:00	31.833539747087677	74.5	0.8543651672944826	0.0	0.12290445179413226	0.3979977521962948	Neolamprologus multifasciatus	f	n
499	FISH20201007_c4_r0_Neolamprologus-multifasciatus_sf	1970-01-06 01:30:00	30.48226222275062	104.50036009085369	0.806658910863664	0.0	0.11072273188671508	0.44899874332665535	Neolamprologus multifasciatus	f	n
500	FISH20201007_c4_r0_Neolamprologus-multifasciatus_sf	1970-01-06 02:00:00	33.902937846603066	134.49986150351782	0.864218048861559	0.0	0.10891032965543522	0.39580656949559473	Neolamprologus multifasciatus	f	n
501	FISH20201007_c4_r0_Neolamprologus-multifasciatus_sf	1970-01-06 02:30:00	34.5251500344801	164.50022158209617	0.8828938621759362	0.0	0.11011032083919665	0.3543957320178356	Neolamprologus multifasciatus	f	n
502	FISH20201007_c4_r0_Neolamprologus-multifasciatus_sf	1970-01-06 03:00:00	34.539824677493904	194.5005816852252	0.8792864661237605	0.0	0.11898918544167995	0.4142310723904136	Neolamprologus multifasciatus	f	n
503	FISH20201007_c4_r0_Neolamprologus-multifasciatus_sf	1970-01-06 03:30:00	34.06134928541001	224.5000830978893	0.8905877790704116	0.0	0.12773236655489417	0.4531637942010306	Neolamprologus multifasciatus	f	n
504	FISH20201007_c4_r0_Neolamprologus-multifasciatus_sf	1970-01-06 04:00:00	32.83902094705157	254.49958451055343	0.8670433770982217	0.0	0.1164583303079247	0.40633434314277284	Neolamprologus multifasciatus	f	n
505	FISH20201007_c4_r0_Neolamprologus-multifasciatus_sf	1970-01-06 04:30:00	35.11425552842895	284.49994460447596	0.8670507423000221	0.0	0.1250494794972025	0.5034880714971542	Neolamprologus multifasciatus	f	n
506	FISH20201007_c4_r0_Neolamprologus-multifasciatus_sf	1970-01-06 05:00:00	40.29835012942639	314.50030469226084	0.8846047310398316	0.0	0.14233550478913534	0.5895406970698011	Neolamprologus multifasciatus	f	n
507	FISH20201007_c4_r0_Neolamprologus-multifasciatus_sf	1970-01-06 05:30:00	39.87450995677795	344.4998061049249	0.8926929255996897	0.0	0.1157829438566381	0.5154076607506828	Neolamprologus multifasciatus	f	n
508	FISH20201007_c4_r0_Neolamprologus-multifasciatus_sf	1970-01-06 06:00:00	41.81198163303162	374.50016618657213	0.8706514513627299	0.0	0.14442346858651187	0.6880232447393667	Neolamprologus multifasciatus	f	n
509	FISH20201007_c4_r0_Neolamprologus-multifasciatus_sf	1970-01-06 06:30:00	38.46941483164135	404.5005262866323	0.8962384355437372	0.0	0.10475277337902143	0.46459916757713354	Neolamprologus multifasciatus	f	n
510	FISH20201007_c4_r0_Neolamprologus-multifasciatus_sf	1970-01-06 07:00:00	30.56747880891422	434.5000276992964	0.5835133787601795	0.0	0.21070022490499885	0.5316250345024272	Neolamprologus multifasciatus	f	d
511	FISH20201007_c4_r0_Neolamprologus-multifasciatus_sf	1970-01-06 07:30:00	17.562526405460407	464.49952911196056	0.4169298099828264	0.0	0.19040596257897954	0.3183449038639997	Neolamprologus multifasciatus	f	d
512	FISH20201007_c4_r0_Neolamprologus-multifasciatus_sf	1970-01-06 08:00:00	10.188771870242498	494.4998892089519	0.2283957456237536	0.02110569465987148	0.05564507281015589	0.417487783829158	Neolamprologus multifasciatus	f	d
513	FISH20201007_c4_r0_Neolamprologus-multifasciatus_sf	1970-01-06 08:30:00	11.686324653230177	524.5002492936679	0.2714531050911307	0.00044318874300592763	0.07211333184425743	0.5257293905085622	Neolamprologus multifasciatus	f	d
514	FISH20201007_c4_r0_Neolamprologus-multifasciatus_sf	1970-01-06 09:00:00	10.411158826965636	554.4997507063321	0.23965431278045538	0.03202038668217827	0.07427061144602598	0.5629659920673069	Neolamprologus multifasciatus	f	d
515	FISH20201007_c4_r0_Neolamprologus-multifasciatus_sf	1970-01-06 09:30:00	7.197916506154504	584.5001107910481	0.13582982495014403	0.09422778639485929	0.06751476211224644	0.7627292148667365	Neolamprologus multifasciatus	f	d
516	FISH20201007_c4_r0_Neolamprologus-multifasciatus_sf	1970-01-06 10:00:00	6.463047644099067	614.5004154894466	0.12126751980499695	0.1798792310675309	0.06730311688512475	0.7520079036820624	Neolamprologus multifasciatus	f	d
517	FISH20201007_c4_r0_Neolamprologus-multifasciatus_sf	1970-01-06 10:30:00	7.894350408584229	644.4999169021107	0.16519860395545954	0.20386682178272672	0.09076698314553701	0.7676607312419694	Neolamprologus multifasciatus	f	d
518	FISH20201007_c4_r0_Neolamprologus-multifasciatus_sf	1970-01-06 11:00:00	7.762251537587252	674.4994183147749	0.14519971192731704	0.26951415434047976	0.06669014767911616	0.8489786248901078	Neolamprologus multifasciatus	f	d
519	FISH20201007_c4_r0_Neolamprologus-multifasciatus_sf	1970-01-06 11:30:00	7.386773466552093	704.4997784179038	0.11090183913139819	0.3248393529802792	0.07335218475495416	0.7934359551000537	Neolamprologus multifasciatus	f	d
520	FISH20201007_c4_r0_Neolamprologus-multifasciatus_sf	1970-01-06 12:00:00	4.723433229722261	734.5001384964822	0.07539748490388344	0.3563237493767658	0.06818831914478157	0.7823334590240903	Neolamprologus multifasciatus	f	d
521	FISH20201007_c4_r0_Neolamprologus-multifasciatus_sf	1970-01-06 12:30:00	5.717940988176419	764.4996399091463	0.1035953686776356	0.3763780399977841	0.07888942057840778	0.7820218977949432	Neolamprologus multifasciatus	f	d
522	FISH20201007_c4_r0_Neolamprologus-multifasciatus_sf	1970-01-06 13:00:00	7.012320461486322	794.5	0.1323399069355196	0.1401506758253933	0.0697889868473677	0.7014646285001014	Neolamprologus multifasciatus	f	d
523	FISH20201007_c4_r0_Neolamprologus-multifasciatus_sf	1970-01-06 13:30:00	8.059523653170402	824.5003600908537	0.1669159603346075	0.030746219046036232	0.07276981669520095	0.648819718400211	Neolamprologus multifasciatus	f	d
524	FISH20201007_c4_r0_Neolamprologus-multifasciatus_sf	1970-01-06 14:00:00	6.955067000575672	854.4998615035178	0.1291895185862279	0.180710209960667	0.07316352319990899	0.6406701480308648	Neolamprologus multifasciatus	f	d
525	FISH20201007_c4_r0_Neolamprologus-multifasciatus_sf	1970-01-06 14:30:00	6.587201796881558	884.5002215820962	0.12458453356968757	0.16075781076888987	0.07050075402451265	0.6545451541550561	Neolamprologus multifasciatus	f	d
526	FISH20201007_c4_r0_Neolamprologus-multifasciatus_sf	1970-01-06 15:00:00	6.776517395046757	914.5005816852251	0.1282477425073403	0.21273059664284527	0.07727923142097554	0.6735357520164522	Neolamprologus multifasciatus	f	d
527	FISH20201007_c4_r0_Neolamprologus-multifasciatus_sf	1970-01-06 15:30:00	7.055476261766076	944.5000830978893	0.13844108359647664	0.0186693257991247	0.06750541365653022	0.6441866466065302	Neolamprologus multifasciatus	f	d
528	FISH20201007_c4_r0_Neolamprologus-multifasciatus_sf	1970-01-06 16:00:00	4.682554436270881	974.4995845105534	0.07257215666722065	0.4308348567946374	0.06487916690966082	0.706482607271591	Neolamprologus multifasciatus	f	d
529	FISH20201007_c4_r0_Neolamprologus-multifasciatus_sf	1970-01-06 16:30:00	6.365717873079975	1004.499944604476	0.12408597385331266	0.20191668513184136	0.07767862658262645	0.7141343276204751	Neolamprologus multifasciatus	f	d
530	FISH20201007_c4_r0_Neolamprologus-multifasciatus_sf	1970-01-06 17:00:00	5.0693758049066036	1034.500304692261	0.08077114841283031	0.38917511495208024	0.07632064471615395	0.736909014108409	Neolamprologus multifasciatus	f	d
531	FISH20201007_c4_r0_Neolamprologus-multifasciatus_sf	1970-01-06 17:30:00	6.012904562783976	1064.499806104925	0.11223754916625117	0.35432940003323915	0.07194807681132158	0.6936252185426385	Neolamprologus multifasciatus	f	d
532	FISH20201007_c4_r0_Neolamprologus-multifasciatus_sf	1970-01-06 18:00:00	6.155609203294201	1094.5001661865722	0.11029248836693994	0.29182362065145134	0.10017408485211636	0.7472719648111722	Neolamprologus multifasciatus	f	d
533	FISH20201007_c4_r0_Neolamprologus-multifasciatus_sf	1970-01-06 18:30:00	7.551551707249443	1124.5004708880394	0.15489446568057172	0.20447620630435986	0.11085050977846622	0.6496109463732115	Neolamprologus multifasciatus	f	d
534	FISH20201007_c4_r0_Neolamprologus-multifasciatus_sf	1970-01-06 19:00:00	23.2235250179494	1154.4999723007036	0.5218547448894798	0.02897346407401252	0.19475052615216978	0.625916433652408	Neolamprologus multifasciatus	f	n
535	FISH20201007_c4_r0_Neolamprologus-multifasciatus_sf	1970-01-06 19:30:00	33.31086731727576	1184.4994737133677	0.8832751648108138	0.0	0.12670196041098272	0.7218164518270336	Neolamprologus multifasciatus	f	n
536	FISH20201007_c4_r0_Neolamprologus-multifasciatus_sf	1970-01-06 20:00:00	31.978712062054434	1214.4998338134278	0.8802348770219366	0.0	0.10979700191126035	0.5796973946610438	Neolamprologus multifasciatus	f	n
537	FISH20201007_c4_r0_Neolamprologus-multifasciatus_sf	1970-01-06 20:30:00	24.205502806733353	1244.500193895075	0.6867763558805606	0.056672760511883	0.1013744361255821	0.6951546294132565	Neolamprologus multifasciatus	f	n
538	FISH20201007_c4_r0_Neolamprologus-multifasciatus_sf	1970-01-06 21:00:00	26.21807859216015	1274.499695307739	0.7572987646113789	0.0	0.10506830497220605	0.7938162396740158	Neolamprologus multifasciatus	f	n
539	FISH20201007_c4_r0_Neolamprologus-multifasciatus_sf	1970-01-06 21:30:00	26.022498154698766	1304.500055395524	0.7353755816530024	0.0	0.11303855836220401	0.8720465166106883	Neolamprologus multifasciatus	f	n
540	FISH20201007_c4_r0_Neolamprologus-multifasciatus_sf	1970-01-06 22:00:00	30.836923491798807	1334.5004154894466	0.8154118885380311	0.0	0.11221465578958029	0.8578955416594446	Neolamprologus multifasciatus	f	n
541	FISH20201007_c4_r0_Neolamprologus-multifasciatus_sf	1970-01-06 22:30:00	27.587926050587946	1364.4999169021107	0.7694310564511662	0.0	0.10996755148438674	0.6408131638719395	Neolamprologus multifasciatus	f	n
542	FISH20201007_c4_r0_Neolamprologus-multifasciatus_sf	1970-01-06 23:00:00	21.989415488987603	1394.4994183147749	0.6416819012797075	0.10935682233671265	0.09502860250095826	0.6022671145205557	Neolamprologus multifasciatus	f	n
543	FISH20201007_c4_r0_Neolamprologus-multifasciatus_sf	1970-01-06 23:30:00	27.04382903089815	1424.4997784179038	0.7940948371371593	0.0	0.10940881066962353	0.6579307439327305	Neolamprologus multifasciatus	f	n
544	FISH20201007_c4_r0_Neolamprologus-multifasciatus_sf	1970-01-07 00:00:00	30.405233515376	14.50013849648219	0.8377375214669548	0.0	0.11549069899117023	0.6943569243867416	Neolamprologus multifasciatus	f	n
545	FISH20201007_c4_r0_Neolamprologus-multifasciatus_sf	1970-01-07 00:30:00	26.92098610065376	44.49963990914631	0.7551936180821007	0.009362362196000222	0.11061715953357878	0.5666789126714015	Neolamprologus multifasciatus	f	n
546	FISH20201007_c4_r0_Neolamprologus-multifasciatus_sf	1970-01-07 01:00:00	25.080333064435894	74.5	0.6972634611123422	0.052071792599157986	0.09878504784913344	0.5833873682655554	Neolamprologus multifasciatus	f	n
547	FISH20201007_c4_r0_Neolamprologus-multifasciatus_sf	1970-01-07 01:30:00	25.13336148996443	104.50036009085369	0.7563569885324912	0.0	0.10298248812829652	0.49630277566389214	Neolamprologus multifasciatus	f	n
548	FISH20201007_c4_r0_Neolamprologus-multifasciatus_sf	1970-01-07 02:00:00	27.101337815263154	134.49986150351782	0.8097058334718298	0.0	0.10900207156929603	0.4773554849952328	Neolamprologus multifasciatus	f	n
549	FISH20201007_c4_r0_Neolamprologus-multifasciatus_sf	1970-01-07 02:30:00	27.459151418088858	164.50022158209617	0.7907157101706183	0.0	0.10185435172177854	0.5910151375558231	Neolamprologus multifasciatus	f	n
550	FISH20201007_c4_r0_Neolamprologus-multifasciatus_sf	1970-01-07 03:00:00	29.057627032121268	194.5005816852252	0.8192343914464573	0.0	0.11093184044498332	0.43721429633582265	Neolamprologus multifasciatus	f	n
551	FISH20201007_c4_r0_Neolamprologus-multifasciatus_sf	1970-01-07 03:30:00	31.95694673368896	224.5000830978893	0.8488726386349786	0.0	0.1269871363852659	0.45736237580267236	Neolamprologus multifasciatus	f	n
552	FISH20201007_c4_r0_Neolamprologus-multifasciatus_sf	1970-01-07 04:00:00	35.516341728599926	254.49958451055343	0.8932469115284472	0.0	0.11240793249454831	0.3374834168685843	Neolamprologus multifasciatus	f	n
553	FISH20201007_c4_r0_Neolamprologus-multifasciatus_sf	1970-01-07 04:30:00	31.778669798836486	284.49994460447596	0.8406270773321516	0.0	0.11466981040747466	0.3886670962249459	Neolamprologus multifasciatus	f	n
554	FISH20201007_c4_r0_Neolamprologus-multifasciatus_sf	1970-01-07 05:00:00	31.799470058367724	314.50030469226084	0.8554096725943161	0.0	0.11719218878303844	0.4960795776488973	Neolamprologus multifasciatus	f	n
555	FISH20201007_c4_r0_Neolamprologus-multifasciatus_sf	1970-01-07 05:30:00	35.501870954086044	344.4998061049249	0.8929699185640685	0.0	0.11322661766388391	0.3947775649305582	Neolamprologus multifasciatus	f	n
556	FISH20201007_c4_r0_Neolamprologus-multifasciatus_sf	1970-01-07 06:00:00	36.20344220502015	374.50016618657213	0.9021161090183913	0.0	0.10654806595094492	0.36291274524667766	Neolamprologus multifasciatus	f	n
557	FISH20201007_c4_r0_Neolamprologus-multifasciatus_sf	1970-01-07 06:30:00	32.05573904975724	404.5005262866323	0.849648218935239	0.0	0.10677544768171618	0.31446092795558805	Neolamprologus multifasciatus	f	n
558	FISH20201007_c4_r0_Neolamprologus-multifasciatus_sf	1970-01-07 07:00:00	29.417898208940088	434.5000276992964	0.5793584842944989	0.02077447232840286	0.21126161190235218	0.5588206708672446	Neolamprologus multifasciatus	f	d
559	FISH20201007_c4_r0_Neolamprologus-multifasciatus_sf	1970-01-07 07:30:00	12.49982167878673	464.49952911196056	0.28208963492327294	0.033682344468450504	0.11317137274255717	0.4204218165490046	Neolamprologus multifasciatus	f	d
560	FISH20201007_c4_r0_Neolamprologus-multifasciatus_sf	1970-01-07 08:00:00	8.45669188147251	494.4998892089519	0.17377575891867936	0.0458120983824507	0.06296040869236327	0.49507681259140596	Neolamprologus multifasciatus	f	d
561	FISH20201007_c4_r0_Neolamprologus-multifasciatus_sf	1970-01-07 08:30:00	6.3570893601306775	524.5002492936679	0.11345631820951747	0.24973685668384024	0.06413469006468357	0.6440146996848967	Neolamprologus multifasciatus	f	d
562	FISH20201007_c4_r0_Neolamprologus-multifasciatus_sf	1970-01-07 09:00:00	9.842363293492046	554.4997507063321	0.2233117278821118	0.030746219046036232	0.06163481478083443	0.48787764467685035	Neolamprologus multifasciatus	f	d
563	FISH20201007_c4_r0_Neolamprologus-multifasciatus_sf	1970-01-07 09:30:00	2.798958676002372	584.5001107910481	0.0298027919344117	0.7643474407267893	0.05140962016649071	0.8269090330161974	Neolamprologus multifasciatus	f	d
564	FISH20201007_c4_r0_Neolamprologus-multifasciatus_sf	1970-01-07 10:00:00	6.773647103302872	614.5004708880394	0.1105201927871032	0.15334330508005098	0.05645517806542396	0.6705143488603462	Neolamprologus multifasciatus	f	d
565	FISH20201007_c4_r0_Neolamprologus-multifasciatus_sf	1970-01-07 10:30:00	8.207500929222654	644.4999723007036	0.1739515816298266	0.02553875131571658	0.0666305834896595	0.7073234926549719	Neolamprologus multifasciatus	f	d
566	FISH20201007_c4_r0_Neolamprologus-multifasciatus_sf	1970-01-07 11:00:00	7.425990886699698	674.4994737133677	0.15101656417926984	0.07916458921943383	0.08019796102270196	0.6751341326478367	Neolamprologus multifasciatus	f	d
567	FISH20201007_c4_r0_Neolamprologus-multifasciatus_sf	1970-01-07 11:30:00	0.08671954274906625	704.4998338134279	0.0	1.0	0.28488573602385175	0.3461355425871892	Neolamprologus multifasciatus	f	d
568	FISH20201007_c4_r0_Neolamprologus-multifasciatus_sf	1970-01-07 12:00:00	0.09378875585813341	734.5001938950751	0.00027699296437870476	1.0	0.08156119124695839	0.8780329740007102	Neolamprologus multifasciatus	f	d
569	FISH20201007_c4_r0_Neolamprologus-multifasciatus_sf	1970-01-07 12:30:00	1.0918548066275815	764.4996953077392	0.007977397374106698	0.9508614481192178	0.0627035307552662	0.8581900837492342	Neolamprologus multifasciatus	f	d
570	FISH20201007_c4_r0_Neolamprologus-multifasciatus_sf	1970-01-07 13:00:00	3.600659858111401	794.500055395524	0.04991136716153335	0.7512187015289165	0.07785456746468138	0.7666452859380603	Neolamprologus multifasciatus	f	d
571	FISH20201007_c4_r0_Neolamprologus-multifasciatus_sf	1970-01-07 13:30:00	4.912659846921486	824.5004154894466	0.07600686942551658	0.474544346573597	0.07523363261635331	0.6970719899854929	Neolamprologus multifasciatus	f	d
572	FISH20201007_c4_r0_Neolamprologus-multifasciatus_sf	1970-01-07 14:00:00	5.4567973088837665	854.4998615035178	0.09417760788875963	0.3732203202038668	0.07107666358478311	0.7238213949365816	Neolamprologus multifasciatus	f	d
573	FISH20201007_c4_r0_Neolamprologus-multifasciatus_sf	1970-01-07 14:30:00	5.468819159994395	884.5002215820962	0.08951916685131842	0.39397296698426765	0.06402817015012736	0.6635614118136943	Neolamprologus multifasciatus	f	d
574	FISH20201007_c4_r0_Neolamprologus-multifasciatus_sf	1970-01-07 15:00:00	2.143192332815337	914.5005816852251	0.016176389119716358	0.8383469059885879	0.07249181438815526	0.8880706375353745	Neolamprologus multifasciatus	f	d
575	FISH20201007_c4_r0_Neolamprologus-multifasciatus_sf	1970-01-07 15:30:00	1.760773272757292	944.5000830978893	0.0055952578804498365	0.9661514597529223	0.08800021188040108	0.9141585887888569	Neolamprologus multifasciatus	f	d
576	FISH20201007_c4_r0_Neolamprologus-multifasciatus_sf	1970-01-07 16:00:00	4.668492408803826	974.4995845105534	0.07312614259597806	0.5853415323250789	0.06706048799668363	0.7402902583858367	Neolamprologus multifasciatus	f	d
577	FISH20201007_c4_r0_Neolamprologus-multifasciatus_sf	1970-01-07 16:30:00	3.663575311064568	1004.499944604476	0.06187680035453135	0.6074119211167738	0.07277957683044271	0.850705807005835	Neolamprologus multifasciatus	f	d
578	FISH20201007_c4_r0_Neolamprologus-multifasciatus_sf	1970-01-07 17:00:00	3.244284201779097	1034.500304692261	0.0440972799290898	0.6192454711650324	0.07355515831813636	0.8675834848918751	Neolamprologus multifasciatus	f	d
579	FISH20201007_c4_r0_Neolamprologus-multifasciatus_sf	1970-01-07 17:30:00	2.2148776784451396	1064.499806104925	0.023987590715195833	0.7987369120824331	0.07029831401725951	0.8912280986622703	Neolamprologus multifasciatus	f	d
580	FISH20201007_c4_r0_Neolamprologus-multifasciatus_sf	1970-01-07 18:00:00	1.2894820564292222	1094.5001661865722	0.008530910702415245	0.9668180810990472	0.0594508638621253	0.8905485413020703	Neolamprologus multifasciatus	f	d
581	FISH20201007_c4_r0_Neolamprologus-multifasciatus_sf	1970-01-07 18:30:00	2.4355967490288704	1125.129003399535	0.024691358024691357	0.7965646806226516	0.06577630747880449	0.8138284752326143	Neolamprologus multifasciatus	f	d
582	FISH20201007_c4_r0_Neolamprologus-multifasciatus_sf	1970-01-07 19:00:00	33.85062964048797	1154.5002215820962	0.5259805007755374	0.20828717039663194	0.37026057220609976	0.5608118206533947	Neolamprologus multifasciatus	f	n
583	FISH20201007_c4_r0_Neolamprologus-multifasciatus_sf	1970-01-07 19:30:00	35.96563512446873	1184.5005816852251	0.9089247133122819	0.0	0.12766540417806818	0.370382454390922	Neolamprologus multifasciatus	f	n
584	FISH20201007_c4_r0_Neolamprologus-multifasciatus_sf	1970-01-07 20:00:00	30.61043296959922	1214.5000830978893	0.8661016010193341	0.0	0.10937003808979852	0.3874757874132496	Neolamprologus multifasciatus	f	n
585	FISH20201007_c4_r0_Neolamprologus-multifasciatus_sf	1970-01-07 20:30:00	31.567431025788164	1244.4995845105534	0.8673757686554762	0.0	0.10671144348217905	0.4293199968510287	Neolamprologus multifasciatus	f	n
586	FISH20201007_c4_r0_Neolamprologus-multifasciatus_sf	1970-01-07 21:00:00	32.68044196942411	1274.499944604476	0.8785176157766452	0.0	0.11006721835793867	0.3731845817735146	Neolamprologus multifasciatus	f	n
587	FISH20201007_c4_r0_Neolamprologus-multifasciatus_sf	1970-01-07 21:30:00	31.845736293325093	1304.500304692261	0.849038834413606	0.0	0.11798970569670422	0.47000088443367294	Neolamprologus multifasciatus	f	n
588	FISH20201007_c4_r0_Neolamprologus-multifasciatus_sf	1970-01-07 22:00:00	32.121334936220585	1334.499806104925	0.8608941332890144	0.0	0.12152384394623666	0.45528779568998723	Neolamprologus multifasciatus	f	n
589	FISH20201007_c4_r0_Neolamprologus-multifasciatus_sf	1970-01-07 22:30:00	33.348029590160266	1364.5001661865722	0.8884888101041436	0.0	0.12305047707762448	0.3551753511298748	Neolamprologus multifasciatus	f	n
590	FISH20201007_c4_r0_Neolamprologus-multifasciatus_sf	1970-01-07 23:00:00	35.27582961724214	1394.5005262866323	0.9041604343249682	0.0	0.12996459945395905	0.3926247464542488	Neolamprologus multifasciatus	f	n
591	FISH20201007_c4_r0_Neolamprologus-multifasciatus_sf	1970-01-07 23:30:00	35.398167712386595	1424.5000276992964	0.8797850534596421	0.0	0.11426428478841442	0.39602626865207785	Neolamprologus multifasciatus	f	n
592	FISH20201007_c4_r0_Neolamprologus-multifasciatus_sf	1970-01-08 00:00:00	38.6991647792421	14.499529111960555	0.9220541798238324	0.0	0.1253777342682406	0.3925512704258049	Neolamprologus multifasciatus	f	n
593	FISH20201007_c4_r0_Neolamprologus-multifasciatus_sf	1970-01-08 00:30:00	38.30859304441674	44.49988920895191	0.9170175049855972	0.0	0.11862797810486198	0.3855489113321792	Neolamprologus multifasciatus	f	n
594	FISH20201007_c4_r0_Neolamprologus-multifasciatus_sf	1970-01-08 01:00:00	35.55681467600214	74.50024929366793	0.8601185529887541	0.00930696360312448	0.11855256615733	0.46232623551011004	Neolamprologus multifasciatus	f	n
595	FISH20201007_c4_r0_Neolamprologus-multifasciatus_sf	1970-01-08 01:30:00	35.3801488059205	104.49975070633207	0.8923605340424353	0.0	0.12631536121534498	0.4473727460304967	Neolamprologus multifasciatus	f	n
596	FISH20201007_c4_r0_Neolamprologus-multifasciatus_sf	1970-01-08 02:00:00	31.842012975201794	134.5001107910481	0.8216264125858631	0.0	0.11572989326872955	0.42675526063107894	Neolamprologus multifasciatus	f	n
597	FISH20201007_c4_r0_Neolamprologus-multifasciatus_sf	1970-01-08 02:30:00	32.11349162235359	164.50047088803944	0.8561852528945765	0.0	0.12050023776830171	0.349245655827009	Neolamprologus multifasciatus	f	n
598	FISH20201007_c4_r0_Neolamprologus-multifasciatus_sf	1970-01-08 03:00:00	36.481067635370415	194.49997230070358	0.9185640684726608	0.0	0.12214279452170268	0.3157549224565486	Neolamprologus multifasciatus	f	n
599	FISH20201007_c4_r0_Neolamprologus-multifasciatus_sf	1970-01-08 03:30:00	35.62285188701748	224.49947371336768	0.8848817240042103	0.0	0.11916855855550611	0.3657363590684104	Neolamprologus multifasciatus	f	n
600	FISH20201007_c4_r0_Neolamprologus-multifasciatus_sf	1970-01-08 04:00:00	36.37385585472071	254.49983381342787	0.8485486372701085	0.001274097052958121	0.11314366756170334	0.42788970265237813	Neolamprologus multifasciatus	f	n
601	FISH20201007_c4_r0_Neolamprologus-multifasciatus_sf	1970-01-08 04:30:00	39.01392207925298	284.5001938950751	0.9325245138773475	0.0	0.12879273865056917	0.3445980540515351	Neolamprologus multifasciatus	f	n
602	FISH20201007_c4_r0_Neolamprologus-multifasciatus_sf	1970-01-08 05:00:00	35.95153207829159	314.49969530773916	0.8886488283197607	0.0	0.11508273945042953	0.3660648630051159	Neolamprologus multifasciatus	f	n
603	FISH20201007_c4_r0_Neolamprologus-multifasciatus_sf	1970-01-08 05:30:00	38.36026627634121	344.50005539552404	0.9283181918900952	0.0	0.1151222712134128	0.3739023425503744	Neolamprologus multifasciatus	f	n
604	FISH20201007_c4_r0_Neolamprologus-multifasciatus_sf	1970-01-08 06:00:00	37.00538852536622	374.5004154894466	0.9243809207246136	0.0	0.12339552497696704	0.26300030031868626	Neolamprologus multifasciatus	f	n
605	FISH20201007_c4_r0_Neolamprologus-multifasciatus_sf	1970-01-08 06:30:00	38.254162880102335	404.49991690211067	0.9192842501800454	0.0	0.13325950952191062	0.30233490490394327	Neolamprologus multifasciatus	f	n
606	FISH20201007_c4_r0_Neolamprologus-multifasciatus_sf	1970-01-08 07:00:00	36.88611681776388	434.4994183147748	0.6854467896515428	0.0	0.24189753319516533	0.464947172096211	Neolamprologus multifasciatus	f	d
607	FISH20201007_c4_r0_Neolamprologus-multifasciatus_sf	1970-01-08 07:30:00	11.924369615183771	452.42792022792025	0.25213675213675213	0.09971509971509972	0.12074259792706309	0.3875166191832857	Neolamprologus multifasciatus	f	d
608	FISH20201007_c5_r0_Neolamprologus-multifasciatus_sm	1970-01-02 00:00:00	3.3320223483189717	14.50091407678245	0.05224087308182372	0.6982992631987147	0.03259847213560976	0.7841096337101372	Neolamprologus multifasciatus	m	n
609	FISH20201007_c5_r0_Neolamprologus-multifasciatus_sm	1970-01-02 00:30:00	5.415892667457782	44.50063708381807	0.09550717411777741	0.6681624286743116	0.04802554034279424	0.6731459893784715	Neolamprologus multifasciatus	m	n
610	FISH20201007_c5_r0_Neolamprologus-multifasciatus_sm	1970-01-02 01:00:00	1.8321850595071882	74.50047088803944	0.01567780178383469	0.8824995845105534	0.028653728556444557	0.3369877482910147	Neolamprologus multifasciatus	m	n
611	FISH20201007_c5_r0_Neolamprologus-multifasciatus_sm	1970-01-02 01:30:00	2.0129867541434154	104.5001384964822	0.015179214447953022	0.9212232009306963	0.025980803288692345	0.5806782743012522	Neolamprologus multifasciatus	m	n
612	FISH20201007_c5_r0_Neolamprologus-multifasciatus_sm	1970-01-02 02:00:00	1.3377207983045631	134.49997230070358	0.002271342307905379	1.0	0.02455324748294543	0.8390687696265926	Neolamprologus multifasciatus	m	n
613	FISH20201007_c5_r0_Neolamprologus-multifasciatus_sm	1970-01-02 02:30:00	2.8644992927285413	164.4996399091463	0.028585673923882334	0.7934740457592377	0.033316683441606404	0.6211682333326649	Neolamprologus multifasciatus	m	n
614	FISH20201007_c5_r0_Neolamprologus-multifasciatus_sm	1970-01-02 03:00:00	1.6401179141763294	194.49947371336768	0.011689103096781341	0.9099218879840452	0.02698006203884439	0.35441029038852806	Neolamprologus multifasciatus	m	n
615	FISH20201007_c5_r0_Neolamprologus-multifasciatus_sm	1970-01-02 03:30:00	1.810561408315494	224.5	0.005096388211832484	0.9559051628628407	0.020057726531319015	0.6938221061567726	Neolamprologus multifasciatus	m	n
616	FISH20201007_c5_r0_Neolamprologus-multifasciatus_sm	1970-01-02 04:00:00	1.9899831694588428	254.50063708381808	0.003600908536923162	0.9819954573153842	0.019361997671745287	0.7113594551889729	Neolamprologus multifasciatus	m	n
617	FISH20201007_c5_r0_Neolamprologus-multifasciatus_sm	1970-01-02 04:30:00	1.8386882484419078	284.5003600908537	0.012464683397041714	0.9316935349842114	0.03382610798511781	0.9309082835821675	Neolamprologus multifasciatus	m	n
618	FISH20201007_c5_r0_Neolamprologus-multifasciatus_sm	1970-01-02 05:00:00	23.280081795942646	314.5001384964822	0.5062877402913966	0.2146695473934962	0.14511252166589333	0.8170212859894207	Neolamprologus multifasciatus	m	n
619	FISH20201007_c5_r0_Neolamprologus-multifasciatus_sm	1970-01-02 05:30:00	32.84424629597661	344.4998615035178	0.7519804996953078	0.0	0.16710007918740527	0.7580511132435744	Neolamprologus multifasciatus	m	n
620	FISH20201007_c5_r0_Neolamprologus-multifasciatus_sm	1970-01-02 06:00:00	32.60507539180787	374.4996399091463	0.7646113788709766	0.06841726220154008	0.14242159753930406	0.8492460272532429	Neolamprologus multifasciatus	m	n
621	FISH20201007_c5_r0_Neolamprologus-multifasciatus_sm	1970-01-02 06:30:00	26.47265806633215	404.49936291618195	0.619965652872417	0.11035399700847598	0.10539669446978868	0.8510184143029502	Neolamprologus multifasciatus	m	n
622	FISH20201007_c5_r0_Neolamprologus-multifasciatus_sm	1970-01-02 07:00:00	37.43479187528792	434.5	0.7000886328384667	0.07517172612452913	0.3319726065723495	0.7370837504640497	Neolamprologus multifasciatus	m	d
623	FISH20201007_c5_r0_Neolamprologus-multifasciatus_sm	1970-01-02 07:30:00	47.38375732638285	464.5005262866323	0.8714198659354052	0.0	0.4112079159208503	0.5055983589401792	Neolamprologus multifasciatus	m	d
624	FISH20201007_c5_r0_Neolamprologus-multifasciatus_sm	1970-01-02 08:00:00	50.10861667868916	494.5003600908537	0.9411666943659631	0.0	0.34288811280335707	0.4062343074549526	Neolamprologus multifasciatus	m	d
625	FISH20201007_c5_r0_Neolamprologus-multifasciatus_sm	1970-01-02 08:30:00	39.083789702028504	524.5000276992964	0.7878787878787878	0.04199213339981164	0.33501454042547263	0.36513244100592857	Neolamprologus multifasciatus	m	d
626	FISH20201007_c5_r0_Neolamprologus-multifasciatus_sm	1970-01-02 09:00:00	6.848054486995106	554.4998061049249	0.15655642346684395	0.7088249958451055	0.09227632211850831	0.7859762088797986	Neolamprologus multifasciatus	m	d
627	FISH20201007_c5_r0_Neolamprologus-multifasciatus_sm	1970-01-02 09:30:00	31.953176119686507	584.4995291119606	0.7047254999723007	0.05323804775358706	0.29172565555822677	0.36440448036899786	Neolamprologus multifasciatus	m	d
628	FISH20201007_c5_r0_Neolamprologus-multifasciatus_sm	1970-01-02 10:00:00	29.011690168008528	614.499307517589	0.6346462799844884	0.03944379812752756	0.269132881671867	0.38506037658210834	Neolamprologus multifasciatus	m	d
629	FISH20201007_c5_r0_Neolamprologus-multifasciatus_sm	1970-01-02 10:30:00	23.85388797158546	645.385078721374	0.5142533396946565	0.04896230916030534	0.32721330643477625	0.328684029940409	Neolamprologus multifasciatus	m	d
630	FISH20201007_c5_r0_Neolamprologus-multifasciatus_sm	1970-01-02 11:00:00	4.850842695482103	674.4998615035178	0.08365187524236885	0.733975957010692	0.1254122591250674	0.15702515653251167	Neolamprologus multifasciatus	m	d
631	FISH20201007_c5_r0_Neolamprologus-multifasciatus_sm	1970-01-02 11:30:00	2.3818046253858967	704.4996399091463	0.023378206193562682	0.9531881890199989	0.05748054929638001	0.12407707994118074	Neolamprologus multifasciatus	m	d
632	FISH20201007_c5_r0_Neolamprologus-multifasciatus_sm	1970-01-02 12:00:00	11.70850583029754	734.4993629161819	0.30491385518807823	0.34380366738684837	0.20409584305176684	0.3336233612607512	Neolamprologus multifasciatus	m	d
633	FISH20201007_c5_r0_Neolamprologus-multifasciatus_sm	1970-01-02 12:30:00	7.633231684087164	764.5	0.15638156436959894	0.6148903168623975	0.13452480946516068	0.3114992278262167	Neolamprologus multifasciatus	m	d
634	FISH20201007_c5_r0_Neolamprologus-multifasciatus_sm	1970-01-02 13:00:00	5.406101149463218	794.5005262866323	0.12087972965486676	0.5345410226580245	0.12349172404894602	0.6217883401623858	Neolamprologus multifasciatus	m	d
635	FISH20201007_c5_r0_Neolamprologus-multifasciatus_sm	1970-01-02 13:30:00	12.101059971889661	824.5003600908537	0.2969918564068473	0.0637083818071021	0.2255076265522505	0.4460652650087306	Neolamprologus multifasciatus	m	d
636	FISH20201007_c5_r0_Neolamprologus-multifasciatus_sm	1970-01-02 14:00:00	10.483979542836318	854.5000276992964	0.2464683397041715	0.13411999335216884	0.27520690919730084	0.39364694823652796	Neolamprologus multifasciatus	m	d
637	FISH20201007_c5_r0_Neolamprologus-multifasciatus_sm	1970-01-02 14:30:00	8.224715468014411	884.4998061049249	0.19284250180045426	0.2080217162484073	0.17960746724530283	0.21139735119034966	Neolamprologus multifasciatus	m	d
638	FISH20201007_c5_r0_Neolamprologus-multifasciatus_sm	1970-01-02 15:00:00	3.4700177130202676	914.4995291119606	0.035676693811977175	0.6700459808320869	0.15828427602262538	0.12676506802304427	Neolamprologus multifasciatus	m	d
639	FISH20201007_c5_r0_Neolamprologus-multifasciatus_sm	1970-01-02 15:30:00	2.7652432729726626	944.499307517589	0.02891806548113678	0.8023378206193563	0.0615788326144768	0.09447895731227926	Neolamprologus multifasciatus	m	d
640	FISH20201007_c5_r0_Neolamprologus-multifasciatus_sm	1970-01-02 16:00:00	11.254884597492017	974.4998892089519	0.24080434300908488	0.009140261466873476	0.13570619159796976	0.3878245125996018	Neolamprologus multifasciatus	m	d
641	FISH20201007_c5_r0_Neolamprologus-multifasciatus_sm	1970-01-02 16:30:00	9.070367121035408	1004.5004708880394	0.17600132956622902	0.12481302974904437	0.16529526759729132	0.4574042095082658	Neolamprologus multifasciatus	m	d
642	FISH20201007_c5_r0_Neolamprologus-multifasciatus_sm	1970-01-02 17:00:00	6.512683739534137	1034.500249293668	0.12315107196277214	0.33660185031300205	0.12621076399083458	0.6136276665477665	Neolamprologus multifasciatus	m	d
643	FISH20201007_c5_r0_Neolamprologus-multifasciatus_sm	1970-01-02 17:30:00	0.1912114266073915	1064.4999723007036	0.0	1.0	0.030232853699744128	0.8950089441921167	Neolamprologus multifasciatus	m	d
644	FISH20201007_c5_r0_Neolamprologus-multifasciatus_sm	1970-01-02 18:00:00	0.4117499235864801	1094.499695307739	0.0	1.0	0.02786268818375383	0.8952453605780898	Neolamprologus multifasciatus	m	d
645	FISH20201007_c5_r0_Neolamprologus-multifasciatus_sm	1970-01-02 18:30:00	0.43260725253378024	1124.4994737133677	0.0	1.0	0.027860187289676142	0.8903649232508485	Neolamprologus multifasciatus	m	d
646	FISH20201007_c5_r0_Neolamprologus-multifasciatus_sm	1970-01-02 19:00:00	22.91302776175201	1154.500055395524	0.4645468646133392	0.36472413029027256	0.12786720765839793	0.7805278742614814	Neolamprologus multifasciatus	m	n
647	FISH20201007_c5_r0_Neolamprologus-multifasciatus_sm	1970-01-02 19:30:00	40.78887352927082	1184.500637083818	0.9041604343249682	0.0	0.22723316767562615	0.3940029393841062	Neolamprologus multifasciatus	m	n
648	FISH20201007_c5_r0_Neolamprologus-multifasciatus_sm	1970-01-02 20:00:00	42.9148629729542	1214.5004154894466	0.9399479253226968	0.0	0.22635239825510448	0.4180394637710122	Neolamprologus multifasciatus	m	n
649	FISH20201007_c5_r0_Neolamprologus-multifasciatus_sm	1970-01-02 20:30:00	31.898653605100883	1244.5001384964821	0.7286022935017451	0.012852473547171901	0.15555712682435743	0.6903485139143015	Neolamprologus multifasciatus	m	n
650	FISH20201007_c5_r0_Neolamprologus-multifasciatus_sm	1970-01-02 21:00:00	35.007216981826396	1274.4999169021107	0.8161874688382915	0.0	0.13562147710230626	0.7866011512604965	Neolamprologus multifasciatus	m	n
651	FISH20201007_c5_r0_Neolamprologus-multifasciatus_sm	1970-01-02 21:30:00	37.07250467555966	1304.4996399091463	0.84261259764002	0.0	0.14945608206449126	0.7657986117133297	Neolamprologus multifasciatus	m	n
652	FISH20201007_c5_r0_Neolamprologus-multifasciatus_sm	1970-01-02 22:00:00	21.406435733032975	1334.499362916182	0.5185862279098111	0.15073957121489115	0.12084388350654057	0.6799280596184943	Neolamprologus multifasciatus	m	n
653	FISH20201007_c5_r0_Neolamprologus-multifasciatus_sm	1970-01-02 22:30:00	28.928315633169593	1364.5	0.6780966097939286	0.14480389984489253	0.12629565659685463	0.7394341709864161	Neolamprologus multifasciatus	m	n
654	FISH20201007_c5_r0_Neolamprologus-multifasciatus_sm	1970-01-02 23:00:00	23.757086868618945	1394.5005262866323	0.5568112569940723	0.15938175170350674	0.11357374655378866	0.6683575326371134	Neolamprologus multifasciatus	m	n
655	FISH20201007_c5_r0_Neolamprologus-multifasciatus_sm	1970-01-02 23:30:00	11.224140649335617	1424.5003600908537	0.26508226691042047	0.5208021716248408	0.06415918690931835	0.6237355428856749	Neolamprologus multifasciatus	m	n
656	FISH20201007_c5_r0_Neolamprologus-multifasciatus_sm	1970-01-03 00:00:00	6.840912354898187	14.500027699296439	0.1443133344413052	0.658246080549554	0.03726237432912043	0.5688841030952374	Neolamprologus multifasciatus	m	n
657	FISH20201007_c5_r0_Neolamprologus-multifasciatus_sm	1970-01-03 00:30:00	15.483498687474158	44.49986150351781	0.3561575535981386	0.4599745166472772	0.07779565285498868	0.6370628464974305	Neolamprologus multifasciatus	m	n
658	FISH20201007_c5_r0_Neolamprologus-multifasciatus_sm	1970-01-03 01:00:00	35.46373273436843	74.49952911196056	0.8292615367569663	0.0	0.16220798935619646	0.7877484382484173	Neolamprologus multifasciatus	m	n
659	FISH20201007_c5_r0_Neolamprologus-multifasciatus_sm	1970-01-03 01:30:00	31.573488679787918	104.49936291618192	0.7702620353443023	0.0	0.1630419617437478	0.7491887575124996	Neolamprologus multifasciatus	m	n
660	FISH20201007_c5_r0_Neolamprologus-multifasciatus_sm	1970-01-03 02:00:00	21.07517332228455	134.49994460447596	0.5390538444493684	0.03129847108353645	0.11045973586565448	0.7664877892287159	Neolamprologus multifasciatus	m	n
661	FISH20201007_c5_r0_Neolamprologus-multifasciatus_sm	1970-01-03 02:30:00	32.18661880411312	164.50052628663232	0.75663398149687	0.0	0.16838330309146154	0.7376218571941447	Neolamprologus multifasciatus	m	n
662	FISH20201007_c5_r0_Neolamprologus-multifasciatus_sm	1970-01-03 03:00:00	32.99039058027142	194.5003046922608	0.8002880726829539	0.0	0.16831305070350647	0.8122380327212421	Neolamprologus multifasciatus	m	n
663	FISH20201007_c5_r0_Neolamprologus-multifasciatus_sm	1970-01-03 03:30:00	32.34925737805378	224.50002769929642	0.780787767990693	0.0	0.1774903467383538	0.781757506167635	Neolamprologus multifasciatus	m	n
664	FISH20201007_c5_r0_Neolamprologus-multifasciatus_sm	1970-01-03 04:00:00	24.478744947290192	254.49980610492494	0.6040662567170794	0.03451332336158661	0.13335733433793123	0.7148084643583661	Neolamprologus multifasciatus	m	n
665	FISH20201007_c5_r0_Neolamprologus-multifasciatus_sm	1970-01-03 04:30:00	29.864161191298923	284.49952911196056	0.7538086532602072	0.001384964821893524	0.15320405075117835	0.8046539443324515	Neolamprologus multifasciatus	m	n
666	FISH20201007_c5_r0_Neolamprologus-multifasciatus_sm	1970-01-03 05:00:00	22.573485927478384	314.49930751758905	0.5679463741620963	0.019832696249515263	0.12659582618968307	0.6857537420067561	Neolamprologus multifasciatus	m	n
667	FISH20201007_c5_r0_Neolamprologus-multifasciatus_sm	1970-01-03 05:30:00	27.28350212338461	344.4998892089519	0.7110015510746732	0.0	0.14627877725482658	0.7517761255591937	Neolamprologus multifasciatus	m	n
668	FISH20201007_c5_r0_Neolamprologus-multifasciatus_sm	1970-01-03 06:00:00	35.1114462962947	374.50047088803944	0.8195113844108359	0.0	0.15825991125160627	0.5510918516028651	Neolamprologus multifasciatus	m	n
669	FISH20201007_c5_r0_Neolamprologus-multifasciatus_sm	1970-01-03 06:30:00	33.37657208536697	404.50024929366793	0.8020608276549775	0.0	0.1763279614886571	0.4633455788401326	Neolamprologus multifasciatus	m	n
670	FISH20201007_c5_r0_Neolamprologus-multifasciatus_sm	1970-01-03 07:00:00	51.1238227162452	434.4999723007036	0.8366295496094399	0.0	0.3391112322655355	0.4370659896054274	Neolamprologus multifasciatus	m	d
671	FISH20201007_c5_r0_Neolamprologus-multifasciatus_sm	1970-01-03 07:30:00	64.26493747839386	464.49975070633207	0.9028862666888261	0.0	0.35093159440863675	0.37070283784808533	Neolamprologus multifasciatus	m	d
672	FISH20201007_c5_r0_Neolamprologus-multifasciatus_sm	1970-01-03 08:00:00	55.38172031916064	494.4994737133677	0.8685391391058667	0.0	0.38146628328718324	0.4164477476161885	Neolamprologus multifasciatus	m	d
673	FISH20201007_c5_r0_Neolamprologus-multifasciatus_sm	1970-01-03 08:30:00	28.139156697315602	524.5001107910481	0.5530135165078661	0.023155329049412806	0.3056778820752785	0.4549498791389659	Neolamprologus multifasciatus	m	d
674	FISH20201007_c5_r0_Neolamprologus-multifasciatus_sm	1970-01-03 09:00:00	17.7692932268063	554.5006370838181	0.36042324524957065	0.1923439144645726	0.2398598408021802	0.4555734716216849	Neolamprologus multifasciatus	m	d
675	FISH20201007_c5_r0_Neolamprologus-multifasciatus_sm	1970-01-03 09:30:00	22.23266094303547	584.5004708880394	0.5093346628995623	0.0	0.3628312273152822	0.4586898369441148	Neolamprologus multifasciatus	m	d
676	FISH20201007_c5_r0_Neolamprologus-multifasciatus_sm	1970-01-03 10:00:00	16.507102244029593	614.5001384964822	0.37094897789596143	0.031466400753420866	0.2638893404392035	0.3570450874114267	Neolamprologus multifasciatus	m	d
677	FISH20201007_c5_r0_Neolamprologus-multifasciatus_sm	1970-01-03 10:30:00	16.076170767487188	644.4999169021107	0.35743172123428063	0.0361198825549831	0.3107469253591503	0.21476636353016595	Neolamprologus multifasciatus	m	d
678	FISH20201007_c5_r0_Neolamprologus-multifasciatus_sm	1970-01-03 11:00:00	11.448714642064195	674.4996399091463	0.21948922497368567	0.22707883219766217	0.17777173521352685	0.26317590356731246	Neolamprologus multifasciatus	m	d
679	FISH20201007_c5_r0_Neolamprologus-multifasciatus_sm	1970-01-03 11:30:00	16.507915090097743	704.4994183147749	0.3634701678577364	0.005484460694698354	0.28788007621815814	0.3016978459828241	Neolamprologus multifasciatus	m	d
680	FISH20201007_c5_r0_Neolamprologus-multifasciatus_sm	1970-01-03 12:00:00	18.420107791782474	734.5	0.41651894526922223	0.0	0.2502049482828599	0.3425645541805604	Neolamprologus multifasciatus	m	d
681	FISH20201007_c5_r0_Neolamprologus-multifasciatus_sm	1970-01-03 12:30:00	7.725046511971488	764.5005816852251	0.13561575535981385	0.456595202481857	0.2572265418220291	0.23067669223511772	Neolamprologus multifasciatus	m	d
682	FISH20201007_c5_r0_Neolamprologus-multifasciatus_sm	1970-01-03 13:00:00	6.554081430395104	794.5003600908537	0.10675308847155282	0.3630269791147305	0.2846303917286752	0.12351930966832313	Neolamprologus multifasciatus	m	d
683	FISH20201007_c5_r0_Neolamprologus-multifasciatus_sm	1970-01-03 13:30:00	8.441909536763884	824.5000276992964	0.16497700958395656	0.2917289900836519	0.20175773445067877	0.28028881273243494	Neolamprologus multifasciatus	m	d
684	FISH20201007_c5_r0_Neolamprologus-multifasciatus_sm	1970-01-03 14:00:00	14.412386854087243	854.4998615035178	0.34507783502299044	0.04215832917843887	0.16967816899423846	0.480244579998746	Neolamprologus multifasciatus	m	d
685	FISH20201007_c5_r0_Neolamprologus-multifasciatus_sm	1970-01-03 14:30:00	12.087877316558295	884.4995291119606	0.2872971026535926	0.05152069137443909	0.1938935593717191	0.4542813388630862	Neolamprologus multifasciatus	m	d
686	FISH20201007_c5_r0_Neolamprologus-multifasciatus_sm	1970-01-03 15:00:00	11.780652330282637	914.4993629161819	0.2805384743227522	0.06254501135671153	0.2532703954513022	0.4598043928739899	Neolamprologus multifasciatus	m	d
687	FISH20201007_c5_r0_Neolamprologus-multifasciatus_sm	1970-01-03 15:30:00	6.574183550745016	944.4998892089519	0.11793707068468867	0.3247285619321959	0.29954094942010234	0.23242509900026498	Neolamprologus multifasciatus	m	d
688	FISH20201007_c5_r0_Neolamprologus-multifasciatus_sm	1970-01-03 16:00:00	3.6532347639692433	974.5005262866323	0.015400808819455986	0.8531383302864107	0.19862911596956875	0.15108457725247212	Neolamprologus multifasciatus	m	d
689	FISH20201007_c5_r0_Neolamprologus-multifasciatus_sm	1970-01-03 16:30:00	3.093468540350111	1004.5002492936679	0.024707772422580467	0.844108359647665	0.1319811984299477	0.20830228331551112	Neolamprologus multifasciatus	m	d
690	FISH20201007_c5_r0_Neolamprologus-multifasciatus_sm	1970-01-03 17:00:00	4.425089347362757	1034.4999723007036	0.05279485901058113	0.5191956124314442	0.16714630783534998	0.5133960525295819	Neolamprologus multifasciatus	m	d
691	FISH20201007_c5_r0_Neolamprologus-multifasciatus_sm	1970-01-03 17:30:00	4.5449509489111986	1064.499750706332	0.06448396210736247	0.7492659686443964	0.13005194811691145	0.3952248094871725	Neolamprologus multifasciatus	m	d
692	FISH20201007_c5_r0_Neolamprologus-multifasciatus_sm	1970-01-03 18:00:00	7.797050103657752	1094.4994737133677	0.1413218104260152	0.19461525677247798	0.2826480921474876	0.4297111168366579	Neolamprologus multifasciatus	m	d
693	FISH20201007_c5_r0_Neolamprologus-multifasciatus_sm	1970-01-03 18:30:00	4.050315926980021	1124.500110791048	0.019831597606913363	0.8175271438067804	0.1248473402419027	0.4320646952447316	Neolamprologus multifasciatus	m	d
694	FISH20201007_c5_r0_Neolamprologus-multifasciatus_sm	1970-01-03 19:00:00	31.442834968386794	1154.500637083818	0.643288460473104	0.1999335216885491	0.23101762668032688	0.2949690193618297	Neolamprologus multifasciatus	m	n
695	FISH20201007_c5_r0_Neolamprologus-multifasciatus_sm	1970-01-03 19:30:00	51.82854579688923	1184.5004154894466	0.9848761841449227	0.0	0.318036955787451	0.10371783425769064	Neolamprologus multifasciatus	m	n
696	FISH20201007_c5_r0_Neolamprologus-multifasciatus_sm	1970-01-03 20:00:00	51.654557598372584	1214.5001384964821	0.9891418757963548	0.0	0.30661673669548967	0.12198276084089317	Neolamprologus multifasciatus	m	n
697	FISH20201007_c5_r0_Neolamprologus-multifasciatus_sm	1970-01-03 20:30:00	49.915231931149314	1244.4999169021107	0.9683674034679519	0.0	0.2848720690374079	0.10391031020372321	Neolamprologus multifasciatus	m	n
698	FISH20201007_c5_r0_Neolamprologus-multifasciatus_sm	1970-01-03 21:00:00	44.28579830439927	1274.4996399091463	0.9556257271065315	0.0	0.24541091622073172	0.12336988063651386	Neolamprologus multifasciatus	m	n
699	FISH20201007_c5_r0_Neolamprologus-multifasciatus_sm	1970-01-03 21:30:00	43.04986893911671	1304.4994183147749	0.946983546617916	0.0	0.24122608681088317	0.10606738634377906	Neolamprologus multifasciatus	m	n
700	FISH20201007_c5_r0_Neolamprologus-multifasciatus_sm	1970-01-03 22:00:00	47.68588299263324	1334.5	0.9506979836029249	0.0	0.2826390276092496	0.13649483402573673	Neolamprologus multifasciatus	m	n
701	FISH20201007_c5_r0_Neolamprologus-multifasciatus_sm	1970-01-03 22:30:00	50.38408533130327	1364.8977157511779	0.9621279895031908	0.0	0.28620608179525364	0.21747816286371868	Neolamprologus multifasciatus	m	n
702	FISH20201007_c5_r0_Neolamprologus-multifasciatus_sm	1970-01-03 23:00:00	46.07370792891705	1394.499750706332	0.9135781951138441	0.0	0.24635424588532764	0.2576798270386222	Neolamprologus multifasciatus	m	n
703	FISH20201007_c5_r0_Neolamprologus-multifasciatus_sm	1970-01-03 23:30:00	42.638413084538115	1424.4994737133677	0.934352667442247	0.0	0.23911677212482305	0.2448556835119028	Neolamprologus multifasciatus	m	n
704	FISH20201007_c5_r0_Neolamprologus-multifasciatus_sm	1970-01-04 00:00:00	43.875799073439715	14.500110791048083	0.9543540881896743	0.0	0.2390721530110777	0.2915921577596888	Neolamprologus multifasciatus	m	n
705	FISH20201007_c5_r0_Neolamprologus-multifasciatus_sm	1970-01-04 00:30:00	42.43616784361089	44.50063708381807	0.9470389452107917	0.0	0.21565527858027597	0.3526126743780595	Neolamprologus multifasciatus	m	n
706	FISH20201007_c5_r0_Neolamprologus-multifasciatus_sm	1970-01-04 01:00:00	46.226579213100855	74.50041548944657	0.9367902055287796	0.0	0.25140961378541365	0.41131184603770465	Neolamprologus multifasciatus	m	n
707	FISH20201007_c5_r0_Neolamprologus-multifasciatus_sm	1970-01-04 01:30:00	48.4114063500585	104.5001384964822	0.9440474211955017	0.0	0.24813185107615368	0.5659703683754143	Neolamprologus multifasciatus	m	n
708	FISH20201007_c5_r0_Neolamprologus-multifasciatus_sm	1970-01-04 02:00:00	38.352649398584134	134.4999169021107	0.8526951415434048	0.0	0.19561015790417702	0.5050505751309563	Neolamprologus multifasciatus	m	n
709	FISH20201007_c5_r0_Neolamprologus-multifasciatus_sm	1970-01-04 02:30:00	40.95748231269334	164.4996399091463	0.8983989806658911	0.0	0.19678008372841638	0.4380779862916097	Neolamprologus multifasciatus	m	n
710	FISH20201007_c5_r0_Neolamprologus-multifasciatus_sm	1970-01-04 03:00:00	42.08926805298615	194.4994183147748	0.9260982771037616	0.0	0.2149944741608776	0.4887332717536564	Neolamprologus multifasciatus	m	n
711	FISH20201007_c5_r0_Neolamprologus-multifasciatus_sm	1970-01-04 03:30:00	42.10774166894969	224.5	0.88001329492577	0.01318413472191447	0.22466746013871491	0.5261899946643854	Neolamprologus multifasciatus	m	n
712	FISH20201007_c5_r0_Neolamprologus-multifasciatus_sm	1970-01-04 04:00:00	43.23559876603283	254.5005816852252	0.8970694144368733	0.0	0.22675523166198666	0.522940115803023	Neolamprologus multifasciatus	m	n
713	FISH20201007_c5_r0_Neolamprologus-multifasciatus_sm	1970-01-04 04:30:00	36.93098822206629	284.5003600908537	0.8372943327239488	0.0	0.18844051142222762	0.5406347101933529	Neolamprologus multifasciatus	m	n
714	FISH20201007_c5_r0_Neolamprologus-multifasciatus_sm	1970-01-04 05:00:00	42.134524154484964	314.50008309788933	0.9107528668771813	0.0	0.20214120487468315	0.5214300573843244	Neolamprologus multifasciatus	m	n
715	FISH20201007_c5_r0_Neolamprologus-multifasciatus_sm	1970-01-04 05:30:00	40.783978836170434	344.4998615035178	0.8547448894798072	0.0	0.1989373701098139	0.5790916880350953	Neolamprologus multifasciatus	m	n
716	FISH20201007_c5_r0_Neolamprologus-multifasciatus_sm	1970-01-04 06:00:00	40.07483039253179	374.4995845105534	0.8434989751260318	0.0	0.19886624619816742	0.5753907571810438	Neolamprologus multifasciatus	m	n
717	FISH20201007_c5_r0_Neolamprologus-multifasciatus_sm	1970-01-04 06:30:00	41.35823265987582	404.49936291618195	0.8903661846989086	0.0	0.2003395001591873	0.5445295361224769	Neolamprologus multifasciatus	m	n
718	FISH20201007_c5_r0_Neolamprologus-multifasciatus_sm	1970-01-04 07:00:00	53.03663052960238	434.49994460447596	0.8390760026589852	0.0	0.3321325412556471	0.5393413335542013	Neolamprologus multifasciatus	m	d
719	FISH20201007_c5_r0_Neolamprologus-multifasciatus_sm	1970-01-04 07:30:00	33.08405040016204	464.5005262866323	0.5932081325134342	0.0	0.44418390938397184	0.44186842739580295	Neolamprologus multifasciatus	m	d
720	FISH20201007_c5_r0_Neolamprologus-multifasciatus_sm	1970-01-04 08:00:00	24.12006817498428	494.50030469226084	0.5216885491108526	0.0	0.47390957418792684	0.33354599244784017	Neolamprologus multifasciatus	m	d
721	FISH20201007_c5_r0_Neolamprologus-multifasciatus_sm	1970-01-04 08:30:00	12.0816416805425	524.5000276992964	0.2718962938341366	0.009971746717633373	0.34181807117255947	0.35698811200855757	Neolamprologus multifasciatus	m	d
722	FISH20201007_c5_r0_Neolamprologus-multifasciatus_sm	1970-01-04 09:00:00	11.885905585471757	554.4998061049249	0.26397429505290565	0.018780122984876184	0.25168937457430773	0.4377832431181379	Neolamprologus multifasciatus	m	d
723	FISH20201007_c5_r0_Neolamprologus-multifasciatus_sm	1970-01-04 09:30:00	13.128830834010673	584.4995291119606	0.2856905434601961	0.08891474156556424	0.30291597764719397	0.35801354428431087	Neolamprologus multifasciatus	m	d
724	FISH20201007_c5_r0_Neolamprologus-multifasciatus_sm	1970-01-04 10:00:00	11.980106087411837	614.5001107910481	0.2684467095058719	0.029027254597828494	0.3197572114969289	0.43041476005852064	Neolamprologus multifasciatus	m	d
725	FISH20201007_c5_r0_Neolamprologus-multifasciatus_sm	1970-01-04 10:30:00	22.945953197340636	644.500692482411	0.5003600908536923	0.005872250844828541	0.29599497729529106	0.47022486934753466	Neolamprologus multifasciatus	m	d
726	FISH20201007_c5_r0_Neolamprologus-multifasciatus_sm	1970-01-04 11:00:00	9.62201116821403	674.5004708880394	0.1738407844440751	0.196111018780123	0.2888456486830428	0.35900952992451396	Neolamprologus multifasciatus	m	d
727	FISH20201007_c5_r0_Neolamprologus-multifasciatus_sm	1970-01-04 11:30:00	11.356359448279019	704.5001938950751	0.24380920724613594	0.1261979945709379	0.1970209358263068	0.5477803554534703	Neolamprologus multifasciatus	m	d
728	FISH20201007_c5_r0_Neolamprologus-multifasciatus_sm	1970-01-04 12:00:00	13.340190509738692	734.4999723007036	0.28591213783169905	0.10492493490665337	0.2552364061060948	0.5533347062092551	Neolamprologus multifasciatus	m	d
729	FISH20201007_c5_r0_Neolamprologus-multifasciatus_sm	1970-01-04 12:30:00	11.272600681565143	764.4996953077392	0.22929477591269182	0.12653038612819234	0.2095928840014875	0.5419419908403602	Neolamprologus multifasciatus	m	d
730	FISH20201007_c5_r0_Neolamprologus-multifasciatus_sm	1970-01-04 13:00:00	8.240169444936441	794.4994737133677	0.14802504016397983	0.2959946817350839	0.27511172365332603	0.4100625394398842	Neolamprologus multifasciatus	m	d
731	FISH20201007_c5_r0_Neolamprologus-multifasciatus_sm	1970-01-04 13:30:00	7.358849391800938	824.500055395524	0.1313427875027698	0.22878351429204521	0.25259896702124796	0.5248595560536833	Neolamprologus multifasciatus	m	d
732	FISH20201007_c5_r0_Neolamprologus-multifasciatus_sm	1970-01-04 14:00:00	7.282759862695077	854.5006370838181	0.11866378593983713	0.2913411999335217	0.22451996285641831	0.4184710366800549	Neolamprologus multifasciatus	m	d
733	FISH20201007_c5_r0_Neolamprologus-multifasciatus_sm	1970-01-04 14:30:00	9.257803825506372	884.5003600908537	0.18835521577751926	0.09733532768267686	0.2366190601692304	0.507260273510213	Neolamprologus multifasciatus	m	d
734	FISH20201007_c5_r0_Neolamprologus-multifasciatus_sm	1970-01-04 15:00:00	8.984745852693932	914.5001384964822	0.18231676915406347	0.05983048030580023	0.23060775212924273	0.6099202849907972	Neolamprologus multifasciatus	m	d
735	FISH20201007_c5_r0_Neolamprologus-multifasciatus_sm	1970-01-04 15:30:00	8.563531018981605	944.4998615035178	0.19300869757908148	0.00930696360312448	0.2628011862725786	0.5412166582202553	Neolamprologus multifasciatus	m	d
736	FISH20201007_c5_r0_Neolamprologus-multifasciatus_sm	1970-01-04 16:00:00	9.323876652252421	974.4996399091463	0.21699628829427733	0.003711705722674644	0.33019630275399936	0.4748289082261672	Neolamprologus multifasciatus	m	d
737	FISH20201007_c5_r0_Neolamprologus-multifasciatus_sm	1970-01-04 16:30:00	8.226959311368926	1004.4993629161819	0.17993462966040663	0.031189407789042157	0.38478934249297453	0.47192742006434607	Neolamprologus multifasciatus	m	d
738	FISH20201007_c5_r0_Neolamprologus-multifasciatus_sm	1970-01-04 17:00:00	6.661591539321115	1034.5	0.11771548858852204	0.19399512519388434	0.2671518864941902	0.5006861897171165	Neolamprologus multifasciatus	m	d
739	FISH20201007_c5_r0_Neolamprologus-multifasciatus_sm	1970-01-04 17:30:00	7.97768151453079	1064.5005262866323	0.16575258988421693	0.04836297158052186	0.31619694192187875	0.49766821330708394	Neolamprologus multifasciatus	m	d
740	FISH20201007_c5_r0_Neolamprologus-multifasciatus_sm	1970-01-04 18:00:00	6.681487395294769	1094.500304692261	0.11960556201872473	0.1824829649326907	0.2507809420655755	0.47358396413616927	Neolamprologus multifasciatus	m	d
741	FISH20201007_c5_r0_Neolamprologus-multifasciatus_sm	1970-01-04 18:30:00	6.323018525043005	1124.5000276992964	0.09689213893967093	0.29793363248573485	0.21391734666355033	0.469922243291883	Neolamprologus multifasciatus	m	d
742	FISH20201007_c5_r0_Neolamprologus-multifasciatus_sm	1970-01-04 19:00:00	32.885775587187176	1154.499806104925	0.6419034956512104	0.04803058002326741	0.2670475486232185	0.4688153646893518	Neolamprologus multifasciatus	m	n
743	FISH20201007_c5_r0_Neolamprologus-multifasciatus_sm	1970-01-04 19:30:00	43.70442701340775	1184.4995291119606	0.9638247188521412	0.0	0.28935251921805055	0.1996692788445948	Neolamprologus multifasciatus	m	n
744	FISH20201007_c5_r0_Neolamprologus-multifasciatus_sm	1970-01-04 20:00:00	45.56680863242095	1214.4993075175892	0.9757908149133012	0.0	0.2887281445541003	0.20913610046675754	Neolamprologus multifasciatus	m	n
745	FISH20201007_c5_r0_Neolamprologus-multifasciatus_sm	1970-01-04 20:30:00	45.04016170054496	1244.499889208952	0.9830489696432528	0.0	0.2900357320075186	0.1644724643250411	Neolamprologus multifasciatus	m	n
746	FISH20201007_c5_r0_Neolamprologus-multifasciatus_sm	1970-01-04 21:00:00	48.63220388080998	1274.5004708880394	0.9823278488726387	0.0	0.277523760198817	0.22217032765165712	Neolamprologus multifasciatus	m	n
747	FISH20201007_c5_r0_Neolamprologus-multifasciatus_sm	1970-01-04 21:30:00	46.71050309211857	1304.500193895075	0.9785053459642125	0.0	0.2503072121010537	0.2258434540885749	Neolamprologus multifasciatus	m	n
748	FISH20201007_c5_r0_Neolamprologus-multifasciatus_sm	1970-01-04 22:00:00	43.530209311954216	1334.4999723007036	0.9577308736358097	0.0	0.25346872112840946	0.2841008035739078	Neolamprologus multifasciatus	m	n
749	FISH20201007_c5_r0_Neolamprologus-multifasciatus_sm	1970-01-04 22:30:00	40.517867514294544	1364.499695307739	0.9368456041216553	0.0	0.26351716193084496	0.28877998737915345	Neolamprologus multifasciatus	m	n
750	FISH20201007_c5_r0_Neolamprologus-multifasciatus_sm	1970-01-04 23:00:00	42.20101982129097	1394.4994737133677	0.9399479253226968	0.0	0.26942442529264743	0.31508885272032416	Neolamprologus multifasciatus	m	n
751	FISH20201007_c5_r0_Neolamprologus-multifasciatus_sm	1970-01-04 23:30:00	40.877151523175804	1424.500055395524	0.9266563261688455	0.0	0.2483502591540542	0.30694165831700815	Neolamprologus multifasciatus	m	n
752	FISH20201007_c5_r0_Neolamprologus-multifasciatus_sm	1970-01-05 00:00:00	39.755131885214446	14.500637083818072	0.9464295606891585	0.0	0.2473384992710668	0.3434009501015852	Neolamprologus multifasciatus	m	n
753	FISH20201007_c5_r0_Neolamprologus-multifasciatus_sm	1970-01-05 00:30:00	39.31753997747741	44.50041548944657	0.9496426790759515	0.0	0.2373757709290165	0.3076026316748904	Neolamprologus multifasciatus	m	n
754	FISH20201007_c5_r0_Neolamprologus-multifasciatus_sm	1970-01-05 01:00:00	39.66673898338374	74.5001384964822	0.9367348069359038	0.0	0.21812684398308793	0.32050104295468695	Neolamprologus multifasciatus	m	n
755	FISH20201007_c5_r0_Neolamprologus-multifasciatus_sm	1970-01-05 01:30:00	40.13950502536251	104.49991690211068	0.9293667940834303	0.0	0.22806668535516575	0.49805342800077407	Neolamprologus multifasciatus	m	n
756	FISH20201007_c5_r0_Neolamprologus-multifasciatus_sm	1970-01-05 02:00:00	40.49751932751356	134.4996399091463	0.9486455044041882	0.0	0.21956535067347174	0.5968403144495761	Neolamprologus multifasciatus	m	n
757	FISH20201007_c5_r0_Neolamprologus-multifasciatus_sm	1970-01-05 02:30:00	38.47745733528211	164.49936291618192	0.9022214835743172	0.0029361254224142706	0.2087228002192611	0.59690485854072	Neolamprologus multifasciatus	m	n
758	FISH20201007_c5_r0_Neolamprologus-multifasciatus_sm	1970-01-05 03:00:00	39.93665659870682	194.5	0.9326944382893863	0.0	0.20597904882171814	0.4765263831957674	Neolamprologus multifasciatus	m	n
759	FISH20201007_c5_r0_Neolamprologus-multifasciatus_sm	1970-01-05 03:30:00	39.18959703983405	224.50052628663232	0.9175668938008975	0.0	0.20157945101737534	0.5073547676481164	Neolamprologus multifasciatus	m	n
760	FISH20201007_c5_r0_Neolamprologus-multifasciatus_sm	1970-01-05 04:00:00	39.07043437679891	254.5003600908537	0.9009473159381751	0.0	0.20781152746955686	0.542155385799679	Neolamprologus multifasciatus	m	n
761	FISH20201007_c5_r0_Neolamprologus-multifasciatus_sm	1970-01-05 04:30:00	38.3223792984317	284.5000276992964	0.9275386405185309	0.0	0.19420973300985614	0.5355680515999737	Neolamprologus multifasciatus	m	n
762	FISH20201007_c5_r0_Neolamprologus-multifasciatus_sm	1970-01-05 05:00:00	37.853314974116294	314.4998615035178	0.9335216885491109	0.0	0.20613380647217866	0.5423183228375913	Neolamprologus multifasciatus	m	n
763	FISH20201007_c5_r0_Neolamprologus-multifasciatus_sm	1970-01-05 05:30:00	40.11713843330519	344.49952911196056	0.9472605395822946	0.0	0.19921902383132334	0.544608113822999	Neolamprologus multifasciatus	m	n
764	FISH20201007_c5_r0_Neolamprologus-multifasciatus_sm	1970-01-05 06:00:00	39.19935263042297	374.49936291618195	0.9309733532768267	0.0	0.18821796974236507	0.5014236492283054	Neolamprologus multifasciatus	m	n
765	FISH20201007_c5_r0_Neolamprologus-multifasciatus_sm	1970-01-05 06:30:00	39.58599314337817	404.4998892089519	0.9186793707068469	0.0	0.18733546165311327	0.5373628093582526	Neolamprologus multifasciatus	m	n
766	FISH20201007_c5_r0_Neolamprologus-multifasciatus_sm	1970-01-05 07:00:00	46.02804347269138	434.5005262866323	0.8145255110520193	0.0	0.275320628355697	0.5247393650236761	Neolamprologus multifasciatus	m	d
767	FISH20201007_c5_r0_Neolamprologus-multifasciatus_sm	1970-01-05 07:30:00	24.792621297812996	464.50024929366793	0.516481081380533	0.0	0.35957957242441785	0.5222939916073496	Neolamprologus multifasciatus	m	d
768	FISH20201007_c5_r0_Neolamprologus-multifasciatus_sm	1970-01-05 08:00:00	13.619621350094661	494.5000276992964	0.355215777519251	0.0	0.2626220085801913	0.5206471291492495	Neolamprologus multifasciatus	m	d
769	FISH20201007_c5_r0_Neolamprologus-multifasciatus_sm	1970-01-05 08:30:00	11.64721029583499	524.4997507063321	0.2775469503074622	0.008088194559858179	0.18560070831382733	0.5269649760003993	Neolamprologus multifasciatus	m	d
770	FISH20201007_c5_r0_Neolamprologus-multifasciatus_sm	1970-01-05 09:00:00	13.355881265104069	554.4995291119606	0.3213118386792975	0.03595368677635588	0.18779293142753103	0.5171243147577945	Neolamprologus multifasciatus	m	d
771	FISH20201007_c5_r0_Neolamprologus-multifasciatus_sm	1970-01-05 09:30:00	11.901769288363147	584.5001107910481	0.30345668070019943	0.0015510746731664082	0.17503257802433128	0.6042527995236933	Neolamprologus multifasciatus	m	d
772	FISH20201007_c5_r0_Neolamprologus-multifasciatus_sm	1970-01-05 10:00:00	11.323105900721172	614.500692482411	0.28220043210902446	0.005872250844828541	0.1964221527377884	0.6084188306019488	Neolamprologus multifasciatus	m	d
773	FISH20201007_c5_r0_Neolamprologus-multifasciatus_sm	1970-01-05 10:30:00	12.746489873943961	644.5004708880394	0.3189296991856407	0.0	0.2446082050090508	0.5692780428045581	Neolamprologus multifasciatus	m	d
774	FISH20201007_c5_r0_Neolamprologus-multifasciatus_sm	1970-01-05 11:00:00	12.628906091189066	674.5001384964822	0.3204808597861614	0.0	0.2813484229703022	0.5105367703166895	Neolamprologus multifasciatus	m	d
775	FISH20201007_c5_r0_Neolamprologus-multifasciatus_sm	1970-01-05 11:30:00	11.604333952161005	704.4999723007036	0.2864661237604565	0.0008863774860118553	0.20982190527052919	0.5891027498831096	Neolamprologus multifasciatus	m	d
776	FISH20201007_c5_r0_Neolamprologus-multifasciatus_sm	1970-01-05 12:00:00	12.601013723697688	734.4996399091463	0.3013683452440308	0.004431887430059276	0.2095912167387745	0.5440569661523423	Neolamprologus multifasciatus	m	d
777	FISH20201007_c5_r0_Neolamprologus-multifasciatus_sm	1970-01-05 12:30:00	8.088478627270348	764.4994737133677	0.1893523904492826	0.031743393717799565	0.22335185586423129	0.4944597727900662	Neolamprologus multifasciatus	m	d
778	FISH20201007_c5_r0_Neolamprologus-multifasciatus_sm	1970-01-05 13:00:00	15.68491763307375	794.5	0.3786838023487702	0.0	0.13293637501996722	0.6642238677134117	Neolamprologus multifasciatus	m	d
779	FISH20201007_c5_r0_Neolamprologus-multifasciatus_sm	1970-01-05 13:30:00	12.403059672461534	824.5006370838181	0.291064206969143	0.014182039776189684	0.22648619608782983	0.569712769333618	Neolamprologus multifasciatus	m	d
780	FISH20201007_c5_r0_Neolamprologus-multifasciatus_sm	1970-01-05 14:00:00	13.695176514533662	854.5003600908537	0.39150185585286135	0.056672760511883	0.25939637056611653	0.43827908213253336	Neolamprologus multifasciatus	m	d
781	FISH20201007_c5_r0_Neolamprologus-multifasciatus_sm	1970-01-05 14:30:00	11.00867951607615	884.5001384964822	0.3019223311727882	0.44911639244363194	0.1746519835386714	0.3374473358584679	Neolamprologus multifasciatus	m	d
782	FISH20201007_c5_r0_Neolamprologus-multifasciatus_sm	1970-01-05 15:00:00	7.9032918474141525	914.4998615035178	0.1644784222480749	0.281646446180267	0.14661946191217806	0.4093337903979876	Neolamprologus multifasciatus	m	d
783	FISH20201007_c5_r0_Neolamprologus-multifasciatus_sm	1970-01-05 15:30:00	10.115576585779861	944.4996399091463	0.22259154617472715	0.02431998227245028	0.18812740706317452	0.44166344209008396	Neolamprologus multifasciatus	m	d
784	FISH20201007_c5_r0_Neolamprologus-multifasciatus_sm	1970-01-05 16:00:00	9.723029641020727	974.4993629161819	0.21295219101434823	0.025040163979834912	0.15093077593421259	0.5166780249549899	Neolamprologus multifasciatus	m	d
785	FISH20201007_c5_r0_Neolamprologus-multifasciatus_sm	1970-01-05 16:30:00	11.305904604235664	1004.5	0.27609129182362063	0.04049412807445158	0.19617051727446158	0.5316435631241665	Neolamprologus multifasciatus	m	d
786	FISH20201007_c5_r0_Neolamprologus-multifasciatus_sm	1970-01-05 17:00:00	10.151628894846066	1034.5005262866323	0.21123483463520026	0.12243089025538752	0.1761250101456724	0.5301998543658638	Neolamprologus multifasciatus	m	d
787	FISH20201007_c5_r0_Neolamprologus-multifasciatus_sm	1970-01-05 17:30:00	7.150004651680233	1064.5003600908537	0.12968810592210958	0.21638690377264416	0.20033048178360113	0.47952138979612224	Neolamprologus multifasciatus	m	d
788	FISH20201007_c5_r0_Neolamprologus-multifasciatus_sm	1970-01-05 18:00:00	8.845412358683935	1094.5000276992964	0.1917899285358152	0.10775026314331616	0.15860954382100723	0.548088028469231	Neolamprologus multifasciatus	m	d
789	FISH20201007_c5_r0_Neolamprologus-multifasciatus_sm	1970-01-05 18:30:00	6.1198412403605165	1124.4998615035179	0.10187801229848761	0.2870755082820896	0.13437898745771318	0.5361473716101155	Neolamprologus multifasciatus	m	d
790	FISH20201007_c5_r0_Neolamprologus-multifasciatus_sm	1970-01-05 19:00:00	32.97788456671482	1154.4995291119606	0.6788543570993297	0.04969253780953964	0.24936698960787584	0.5001667739422772	Neolamprologus multifasciatus	m	n
791	FISH20201007_c5_r0_Neolamprologus-multifasciatus_sm	1970-01-05 19:30:00	37.99909427548666	1184.499362916182	0.9162927261647554	0.0	0.24664196238033828	0.37111890545824544	Neolamprologus multifasciatus	m	n
792	FISH20201007_c5_r0_Neolamprologus-multifasciatus_sm	1970-01-05 20:00:00	39.27953329211282	1214.499889208952	0.9708065588300465	0.0	0.29459028985423846	0.24035455658140537	Neolamprologus multifasciatus	m	n
793	FISH20201007_c5_r0_Neolamprologus-multifasciatus_sm	1970-01-05 20:30:00	40.602037039236116	1244.5004708880394	0.9709711373331117	0.0	0.2916529780608683	0.2467988390893535	Neolamprologus multifasciatus	m	n
794	FISH20201007_c5_r0_Neolamprologus-multifasciatus_sm	1970-01-05 21:00:00	41.78509614232104	1274.500249293668	0.9762340036563071	0.0	0.2545657042089539	0.3410007298527699	Neolamprologus multifasciatus	m	n
795	FISH20201007_c5_r0_Neolamprologus-multifasciatus_sm	1970-01-05 21:30:00	41.052990487742534	1304.4999723007036	0.9837128136945321	0.0	0.2344802660890658	0.3173985115122896	Neolamprologus multifasciatus	m	n
796	FISH20201007_c5_r0_Neolamprologus-multifasciatus_sm	1970-01-05 22:00:00	39.66300773103146	1334.499750706332	0.9776743670710764	0.0	0.20117631447181877	0.33548851730133145	Neolamprologus multifasciatus	m	n
797	FISH20201007_c5_r0_Neolamprologus-multifasciatus_sm	1970-01-05 22:30:00	39.57013291329145	1364.4994737133677	0.9746274444629106	0.0	0.19170671696949865	0.33650387784892516	Neolamprologus multifasciatus	m	n
798	FISH20201007_c5_r0_Neolamprologus-multifasciatus_sm	1970-01-05 23:00:00	38.959357347860816	1394.500110791048	0.9696986483492134	0.0	0.20961810280257454	0.3221833110419229	Neolamprologus multifasciatus	m	n
799	FISH20201007_c5_r0_Neolamprologus-multifasciatus_sm	1970-01-05 23:30:00	37.387819686161286	1424.500637083818	0.941388288737466	0.0	0.18998560924924687	0.49121243762530786	Neolamprologus multifasciatus	m	n
800	FISH20201007_c5_r0_Neolamprologus-multifasciatus_sm	1970-01-06 00:00:00	39.22672732278387	14.500470888039445	0.9648218935239045	0.0	0.18632380773096235	0.45397359810283616	Neolamprologus multifasciatus	m	n
801	FISH20201007_c5_r0_Neolamprologus-multifasciatus_sm	1970-01-06 00:30:00	40.056610786233016	44.50013849648219	0.9512492382693479	0.0	0.18497476484206876	0.4450809150585808	Neolamprologus multifasciatus	m	n
802	FISH20201007_c5_r0_Neolamprologus-multifasciatus_sm	1970-01-06 01:00:00	40.62797393266613	74.49997230070356	0.9668162428674312	0.0	0.1857150294866797	0.39866183490016943	Neolamprologus multifasciatus	m	n
803	FISH20201007_c5_r0_Neolamprologus-multifasciatus_sm	1970-01-06 01:30:00	40.58068254128576	104.49969530773919	0.9593928314220819	0.0	0.19255247387304697	0.42160147766021927	Neolamprologus multifasciatus	m	n
804	FISH20201007_c5_r0_Neolamprologus-multifasciatus_sm	1970-01-06 02:00:00	40.59997274432819	133.57824427480915	0.9536617366412213	0.0	0.18738717027286803	0.31961806938665444	Neolamprologus multifasciatus	m	n
805	FISH20201007_c5_r0_Neolamprologus-multifasciatus_sm	1970-01-06 02:30:00	40.3264529147963	164.50024929366793	0.9485901058113124	0.0	0.18265745913254985	0.36449367525720355	Neolamprologus multifasciatus	m	n
806	FISH20201007_c5_r0_Neolamprologus-multifasciatus_sm	1970-01-06 03:00:00	41.261892861019106	194.50002769929642	0.954019167913135	0.0	0.19936074116193606	0.35556120403949426	Neolamprologus multifasciatus	m	n
807	FISH20201007_c5_r0_Neolamprologus-multifasciatus_sm	1970-01-06 03:30:00	42.895568197222374	224.49975070633207	0.9564567059996676	0.0	0.2026720006947934	0.38076088863543206	Neolamprologus multifasciatus	m	n
808	FISH20201007_c5_r0_Neolamprologus-multifasciatus_sm	1970-01-06 04:00:00	43.71416441394012	254.49952911196056	0.9637693202592654	0.0	0.20226973567292766	0.3270309287085107	Neolamprologus multifasciatus	m	n
809	FISH20201007_c5_r0_Neolamprologus-multifasciatus_sm	1970-01-06 04:30:00	45.018597866209575	284.5001107910481	0.966042543762464	0.0	0.20643293595064868	0.32911857837631464	Neolamprologus multifasciatus	m	n
810	FISH20201007_c5_r0_Neolamprologus-multifasciatus_sm	1970-01-06 05:00:00	45.72865732699849	314.50069248241095	0.9563459088139161	0.0	0.21166669357022527	0.3577501317424575	Neolamprologus multifasciatus	m	n
811	FISH20201007_c5_r0_Neolamprologus-multifasciatus_sm	1970-01-06 05:30:00	45.6184504982099	344.50047088803944	0.9576754750429339	0.0	0.22108684157616723	0.4298310595206591	Neolamprologus multifasciatus	m	n
812	FISH20201007_c5_r0_Neolamprologus-multifasciatus_sm	1970-01-06 06:00:00	47.77129294108144	374.50024929366793	0.9568998947426736	0.0	0.2323164243338209	0.3799330633623904	Neolamprologus multifasciatus	m	n
813	FISH20201007_c5_r0_Neolamprologus-multifasciatus_sm	1970-01-06 06:30:00	48.345246615355244	404.4999723007036	0.9468173508392886	0.0	0.2318134035948161	0.3506839203323745	Neolamprologus multifasciatus	m	n
814	FISH20201007_c5_r0_Neolamprologus-multifasciatus_sm	1970-01-06 07:00:00	42.513043721640244	434.49969530773916	0.7695418536369176	0.0	0.26370840454250466	0.4073863774334361	Neolamprologus multifasciatus	m	d
815	FISH20201007_c5_r0_Neolamprologus-multifasciatus_sm	1970-01-06 07:30:00	18.232734203557396	464.4994737133677	0.4023599800565066	0.009916348124757631	0.36098346128588066	0.4334046899583346	Neolamprologus multifasciatus	m	d
816	FISH20201007_c5_r0_Neolamprologus-multifasciatus_sm	1970-01-06 08:00:00	10.188621601509755	494.50005539552404	0.23604032794150231	0.035951695103035676	0.1831801153257537	0.5648759897088296	Neolamprologus multifasciatus	m	d
817	FISH20201007_c5_r0_Neolamprologus-multifasciatus_sm	1970-01-06 08:30:00	7.763210040957765	524.5006370838181	0.1519029416652817	0.1590493601462523	0.19520001127676218	0.48556036202294645	Neolamprologus multifasciatus	m	d
818	FISH20201007_c5_r0_Neolamprologus-multifasciatus_sm	1970-01-06 09:00:00	9.092585155424743	554.5004154894466	0.2094066810703008	0.06055066201318487	0.1635643454656278	0.5237564829230144	Neolamprologus multifasciatus	m	d
819	FISH20201007_c5_r0_Neolamprologus-multifasciatus_sm	1970-01-06 09:30:00	10.250301429206406	584.5001384964822	0.24796410171181651	0.0	0.11520311693248511	0.5288579890184709	Neolamprologus multifasciatus	m	d
820	FISH20201007_c5_r0_Neolamprologus-multifasciatus_sm	1970-01-06 10:00:00	12.523122997685705	614.4999169021107	0.31926209074289513	0.006814026923716137	0.15647666010295894	0.5433504501319715	Neolamprologus multifasciatus	m	d
821	FISH20201007_c5_r0_Neolamprologus-multifasciatus_sm	1970-01-06 10:30:00	12.64649985089169	644.4996399091463	0.3001495762007645	0.00520746773031965	0.1500375020433465	0.6078093935200023	Neolamprologus multifasciatus	m	d
822	FISH20201007_c5_r0_Neolamprologus-multifasciatus_sm	1970-01-06 11:00:00	10.040503540717248	674.4994183147749	0.24480638191789927	0.007368012852473547	0.21228039781798508	0.4595614449760713	Neolamprologus multifasciatus	m	d
823	FISH20201007_c5_r0_Neolamprologus-multifasciatus_sm	1970-01-06 11:30:00	9.431839792102961	704.5	0.22379791712829603	0.08148681586527809	0.24518566669990696	0.44638617260442637	Neolamprologus multifasciatus	m	d
824	FISH20201007_c5_r0_Neolamprologus-multifasciatus_sm	1970-01-06 12:00:00	10.5171564809862	734.5005816852251	0.2425350396099939	0.02609273724447399	0.24701103371727903	0.4835822012625518	Neolamprologus multifasciatus	m	d
825	FISH20201007_c5_r0_Neolamprologus-multifasciatus_sm	1970-01-06 12:30:00	9.730983346314506	764.5003600908537	0.20419921333998117	0.09888648828319761	0.1628194200638843	0.5011982179523874	Neolamprologus multifasciatus	m	d
826	FISH20201007_c5_r0_Neolamprologus-multifasciatus_sm	1970-01-06 13:00:00	9.370006007125829	794.5000830978893	0.19954573153841892	0.07096559747382417	0.16187934914004382	0.48868633537465717	Neolamprologus multifasciatus	m	d
827	FISH20201007_c5_r0_Neolamprologus-multifasciatus_sm	1970-01-06 13:30:00	11.0450925889485	824.4998615035178	0.27438923051354497	0.0	0.19341005318492474	0.49286251677591325	Neolamprologus multifasciatus	m	d
828	FISH20201007_c5_r0_Neolamprologus-multifasciatus_sm	1970-01-06 14:00:00	8.303899823478137	854.4995845105534	0.18957398482078555	0.06204642402082987	0.2191938921194642	0.4229789789145082	Neolamprologus multifasciatus	m	d
829	FISH20201007_c5_r0_Neolamprologus-multifasciatus_sm	1970-01-06 14:30:00	9.645468920258407	884.4993629161819	0.2210403855742064	0.05013572655254556	0.20902052029055107	0.48630661365636846	Neolamprologus multifasciatus	m	d
830	FISH20201007_c5_r0_Neolamprologus-multifasciatus_sm	1970-01-06 15:00:00	13.12802345001597	914.4998892089519	0.28899844892532683	0.03645025481941059	0.149006230064055	0.485103544430564	Neolamprologus multifasciatus	m	d
831	FISH20201007_c5_r0_Neolamprologus-multifasciatus_sm	1970-01-06 15:30:00	13.331819269962642	944.5005262866323	0.3111738961830369	0.0	0.19602629152043152	0.539341620836717	Neolamprologus multifasciatus	m	d
832	FISH20201007_c5_r0_Neolamprologus-multifasciatus_sm	1970-01-06 16:00:00	11.684719185801386	974.5002492936679	0.2868539139105867	0.005927649437704283	0.19613674767516978	0.580992112060307	Neolamprologus multifasciatus	m	d
833	FISH20201007_c5_r0_Neolamprologus-multifasciatus_sm	1970-01-06 16:30:00	7.761339101514325	1004.5000276992964	0.1666389673702288	0.10570051520691374	0.12704845012394925	0.5468308903815178	Neolamprologus multifasciatus	m	d
834	FISH20201007_c5_r0_Neolamprologus-multifasciatus_sm	1970-01-06 17:00:00	7.765462813195984	1034.499750706332	0.1711262533931638	0.12846933687884327	0.1278319878144336	0.5560390405552602	Neolamprologus multifasciatus	m	d
835	FISH20201007_c5_r0_Neolamprologus-multifasciatus_sm	1970-01-06 17:30:00	8.169179797420828	1064.4995291119606	0.1853082931693535	0.031577197939172345	0.16289702356471528	0.541803546918576	Neolamprologus multifasciatus	m	d
836	FISH20201007_c5_r0_Neolamprologus-multifasciatus_sm	1970-01-06 18:00:00	5.583759074090429	1094.500110791048	0.10165078661644139	0.3210170618214048	0.1304141736154815	0.5453481740079795	Neolamprologus multifasciatus	m	d
837	FISH20201007_c5_r0_Neolamprologus-multifasciatus_sm	1970-01-06 18:30:00	6.159355060842278	1124.5006924824108	0.12719516924270124	0.2750540136280539	0.1460775636380903	0.4676850126412632	Neolamprologus multifasciatus	m	d
838	FISH20201007_c5_r0_Neolamprologus-multifasciatus_sm	1970-01-06 19:00:00	27.941518861406387	1154.5004708880394	0.6023489003379314	0.01678577364134951	0.19302502917520217	0.4893682005979778	Neolamprologus multifasciatus	m	n
839	FISH20201007_c5_r0_Neolamprologus-multifasciatus_sm	1970-01-06 19:30:00	35.925174346589486	1184.500193895075	0.90205528779569	0.0	0.21959456566328592	0.4699345949705486	Neolamprologus multifasciatus	m	n
840	FISH20201007_c5_r0_Neolamprologus-multifasciatus_sm	1970-01-06 20:00:00	38.28433517855058	1214.4999723007036	0.9745720458700349	0.0	0.23518756440276034	0.5809503265941574	Neolamprologus multifasciatus	m	n
841	FISH20201007_c5_r0_Neolamprologus-multifasciatus_sm	1970-01-06 20:30:00	39.270125322345194	1244.499695307739	0.9784499473713367	0.0	0.21575599640508034	0.38416138461578575	Neolamprologus multifasciatus	m	n
842	FISH20201007_c5_r0_Neolamprologus-multifasciatus_sm	1970-01-06 21:00:00	39.107464599097526	1274.4994737133677	0.9772865769209462	0.0	0.18836756867853138	0.37251485539017415	Neolamprologus multifasciatus	m	n
843	FISH20201007_c5_r0_Neolamprologus-multifasciatus_sm	1970-01-06 21:30:00	37.062474181471586	1304.5	0.9790050963882119	0.0	0.1964042621361674	0.3699509660264138	Neolamprologus multifasciatus	m	n
844	FISH20201007_c5_r0_Neolamprologus-multifasciatus_sm	1970-01-06 22:00:00	37.4562621607167	1334.500637083818	0.9636031244806382	0.0	0.18192594761718248	0.3606463638707299	Neolamprologus multifasciatus	m	n
845	FISH20201007_c5_r0_Neolamprologus-multifasciatus_sm	1970-01-06 22:30:00	36.15504906401004	1364.5003600908537	0.9512492382693479	0.0	0.18153156420086913	0.37727377322333405	Neolamprologus multifasciatus	m	n
846	FISH20201007_c5_r0_Neolamprologus-multifasciatus_sm	1970-01-06 23:00:00	36.64645052005745	1394.5001384964821	0.9575646778571825	0.0	0.18075787851732916	0.38749686346195655	Neolamprologus multifasciatus	m	n
847	FISH20201007_c5_r0_Neolamprologus-multifasciatus_sm	1970-01-06 23:30:00	38.00580878243087	1424.4998615035179	0.969198382361088	0.0	0.18423969144726865	0.45295030094469824	Neolamprologus multifasciatus	m	n
848	FISH20201007_c5_r0_Neolamprologus-multifasciatus_sm	1970-01-07 00:00:00	37.78734309573342	14.499639909146307	0.951027643897845	0.0	0.18065200733504644	0.48293796923894067	Neolamprologus multifasciatus	m	n
849	FISH20201007_c5_r0_Neolamprologus-multifasciatus_sm	1970-01-07 00:30:00	37.156119025663656	44.49936291618193	0.9588942440862002	0.0	0.18973112433149394	0.50813239780143	Neolamprologus multifasciatus	m	n
850	FISH20201007_c5_r0_Neolamprologus-multifasciatus_sm	1970-01-07 01:00:00	36.953551772139626	74.5	0.9446598714823842	0.0	0.19551437206938033	0.5822369679665245	Neolamprologus multifasciatus	m	n
851	FISH20201007_c5_r0_Neolamprologus-multifasciatus_sm	1970-01-07 01:30:00	38.490157135772826	104.50052628663232	0.9601684117223422	0.0	0.18320322242474424	0.4611876091743636	Neolamprologus multifasciatus	m	n
852	FISH20201007_c5_r0_Neolamprologus-multifasciatus_sm	1970-01-07 02:00:00	38.62643645816004	134.5003600908537	0.9534097833915018	0.0	0.1923754408867843	0.47782920981737775	Neolamprologus multifasciatus	m	n
853	FISH20201007_c5_r0_Neolamprologus-multifasciatus_sm	1970-01-07 02:30:00	38.37238545427023	164.50002769929642	0.9423300648163536	0.0	0.2037050972995599	0.479488119104263	Neolamprologus multifasciatus	m	n
854	FISH20201007_c5_r0_Neolamprologus-multifasciatus_sm	1970-01-07 03:00:00	38.1941466031526	194.49986150351782	0.9310287518697025	0.0	0.18576284961267653	0.5009041428791944	Neolamprologus multifasciatus	m	n
855	FISH20201007_c5_r0_Neolamprologus-multifasciatus_sm	1970-01-07 03:30:00	39.16565981738135	224.49952911196056	0.9378981773862944	0.0	0.18833619382565636	0.5525675881229396	Neolamprologus multifasciatus	m	n
856	FISH20201007_c5_r0_Neolamprologus-multifasciatus_sm	1970-01-07 04:00:00	39.75201321470633	254.49936291618192	0.9330784998061049	0.0	0.18653774785091712	0.4401592704288745	Neolamprologus multifasciatus	m	n
857	FISH20201007_c5_r0_Neolamprologus-multifasciatus_sm	1970-01-07 04:30:00	37.71934898500581	284.4998892089519	0.9128074451584312	0.0	0.18597683148514957	0.4300621523063264	Neolamprologus multifasciatus	m	n
858	FISH20201007_c5_r0_Neolamprologus-multifasciatus_sm	1970-01-07 05:00:00	41.67538412799367	314.5005262866323	0.9639909146307684	0.0	0.18320602645748932	0.48987036203663237	Neolamprologus multifasciatus	m	n
859	FISH20201007_c5_r0_Neolamprologus-multifasciatus_sm	1970-01-07 05:30:00	43.72183551397177	344.50024929366793	0.9664838513101767	0.0	0.20339809360634434	0.4617548928678301	Neolamprologus multifasciatus	m	n
860	FISH20201007_c5_r0_Neolamprologus-multifasciatus_sm	1970-01-07 06:00:00	43.19010294950256	374.5000276992964	0.9580632651930641	0.0	0.20308210942988134	0.3832933506865987	Neolamprologus multifasciatus	m	n
861	FISH20201007_c5_r0_Neolamprologus-multifasciatus_sm	1970-01-07 06:30:00	40.199938387817184	404.49975070633207	0.930917954683951	0.0	0.1912636419034969	0.41531767939390235	Neolamprologus multifasciatus	m	n
862	FISH20201007_c5_r0_Neolamprologus-multifasciatus_sm	1970-01-07 07:00:00	41.60056747314442	434.49952911196056	0.7735859509168467	0.0	0.2904984613676926	0.44117989957247217	Neolamprologus multifasciatus	m	d
863	FISH20201007_c5_r0_Neolamprologus-multifasciatus_sm	1970-01-07 07:30:00	18.78319350741006	464.5001107910481	0.4017283403500997	0.0	0.16014937824120423	0.49705603492434336	Neolamprologus multifasciatus	m	d
864	FISH20201007_c5_r0_Neolamprologus-multifasciatus_sm	1970-01-07 08:00:00	17.259364830141724	494.50069248241095	0.37394050191125144	0.0	0.12809407393446218	0.5381990853030235	Neolamprologus multifasciatus	m	d
865	FISH20201007_c5_r0_Neolamprologus-multifasciatus_sm	1970-01-07 08:30:00	14.38767362280209	524.5004708880394	0.3407013461858069	0.0	0.11657049971122244	0.526472327982372	Neolamprologus multifasciatus	m	d
866	FISH20201007_c5_r0_Neolamprologus-multifasciatus_sm	1970-01-07 09:00:00	10.81895612082715	554.5001938950751	0.23272948867098775	0.13002049747936403	0.11845784110243561	0.5297914605644329	Neolamprologus multifasciatus	m	d
867	FISH20201007_c5_r0_Neolamprologus-multifasciatus_sm	1970-01-07 09:30:00	14.0447116185951	584.4999723007036	0.40540690266467233	0.05251786604620243	0.17056794773828637	0.4567747485855331	Neolamprologus multifasciatus	m	d
868	FISH20201007_c5_r0_Neolamprologus-multifasciatus_sm	1970-01-07 10:00:00	17.673631121283798	614.4996953077392	0.534430225472273	0.0	0.17018178695853461	0.4897813773898246	Neolamprologus multifasciatus	m	d
869	FISH20201007_c5_r0_Neolamprologus-multifasciatus_sm	1970-01-07 10:30:00	17.374262840444324	644.4994737133677	0.4799180100825439	0.0	0.15584965894228167	0.4909106522099768	Neolamprologus multifasciatus	m	d
870	FISH20201007_c5_r0_Neolamprologus-multifasciatus_sm	1970-01-07 11:00:00	11.1279426846542	674.5	0.25709062707733216	0.2682251274097053	0.11747382137136991	0.45302904696745905	Neolamprologus multifasciatus	m	d
871	FISH20201007_c5_r0_Neolamprologus-multifasciatus_sm	1970-01-07 11:30:00	16.190172741615413	704.5006370838181	0.37853858511993793	0.1102431998227245	0.13818793672961918	0.37986094705270945	Neolamprologus multifasciatus	m	d
872	FISH20201007_c5_r0_Neolamprologus-multifasciatus_sm	1970-01-07 12:00:00	18.320013149482293	734.5003600908537	0.4382582682399867	0.0	0.1893387871012404	0.5218310927388349	Neolamprologus multifasciatus	m	d
873	FISH20201007_c5_r0_Neolamprologus-multifasciatus_sm	1970-01-07 12:30:00	17.25485509261021	764.5001384964822	0.44346573597030636	0.0	0.20732257883952007	0.4819415523444469	Neolamprologus multifasciatus	m	d
874	FISH20201007_c5_r0_Neolamprologus-multifasciatus_sm	1970-01-07 13:00:00	16.969538505737923	794.4998615035178	0.38513101767215113	0.021550052628663233	0.17418844661208996	0.425060683534524	Neolamprologus multifasciatus	m	d
875	FISH20201007_c5_r0_Neolamprologus-multifasciatus_sm	1970-01-07 13:30:00	9.225355819629767	824.4996399091463	0.18541909035510498	0.30646501578859897	0.17698474932061325	0.331127165840557	Neolamprologus multifasciatus	m	d
876	FISH20201007_c5_r0_Neolamprologus-multifasciatus_sm	1970-01-07 14:00:00	11.209912094095285	854.4993629161819	0.2300703562129522	0.1170018281535649	0.13321634790833767	0.38176675094654505	Neolamprologus multifasciatus	m	d
877	FISH20201007_c5_r0_Neolamprologus-multifasciatus_sm	1970-01-07 14:30:00	12.960365583181336	884.5	0.2755927321072457	0.08115444272102815	0.12753614501108615	0.3940287304102481	Neolamprologus multifasciatus	m	d
878	FISH20201007_c5_r0_Neolamprologus-multifasciatus_sm	1970-01-07 15:00:00	13.1082101310069	914.5005262866323	0.277380754528835	0.008475984709988366	0.177535992540869	0.42238248625341596	Neolamprologus multifasciatus	m	d
879	FISH20201007_c5_r0_Neolamprologus-multifasciatus_sm	1970-01-07 15:30:00	12.155538411304208	944.5003600908537	0.263475707717024	0.00520746773031965	0.1824973640197581	0.4401727258745965	Neolamprologus multifasciatus	m	d
880	FISH20201007_c5_r0_Neolamprologus-multifasciatus_sm	1970-01-07 16:00:00	9.102381750717045	974.5000276992964	0.1723450224364301	0.08498144147138663	0.19030568579782348	0.3651803234709757	Neolamprologus multifasciatus	m	d
881	FISH20201007_c5_r0_Neolamprologus-multifasciatus_sm	1970-01-07 16:30:00	6.681397498201353	1004.4998061049249	0.11184975901612099	0.28535815190294167	0.18890806493624537	0.33038280637914835	Neolamprologus multifasciatus	m	d
882	FISH20201007_c5_r0_Neolamprologus-multifasciatus_sm	1970-01-07 17:00:00	9.525088959060552	1034.4995291119606	0.1960002215943715	0.051409894188687605	0.17289812084251208	0.40245378974203316	Neolamprologus multifasciatus	m	d
883	FISH20201007_c5_r0_Neolamprologus-multifasciatus_sm	1970-01-07 17:30:00	7.526904583862075	1064.4993075175892	0.14170960057614537	0.22270234336047864	0.17318312306751207	0.3784712993649118	Neolamprologus multifasciatus	m	d
884	FISH20201007_c5_r0_Neolamprologus-multifasciatus_sm	1970-01-07 18:00:00	7.311517006885679	1094.499889208952	0.1358852204741857	0.15001107910480832	0.19970022172018678	0.3747810279054044	Neolamprologus multifasciatus	m	d
885	FISH20201007_c5_r0_Neolamprologus-multifasciatus_sm	1970-01-07 18:30:00	5.580923264001754	1124.5004708880394	0.08149133012021495	0.4343249681458091	0.12858089191128372	0.3157951059389765	Neolamprologus multifasciatus	m	d
886	FISH20201007_c5_r0_Neolamprologus-multifasciatus_sm	1970-01-07 19:00:00	22.515357269103653	1154.500249293668	0.4998061049249349	0.09406681070300814	0.15522848997641142	0.4977007890345872	Neolamprologus multifasciatus	m	n
887	FISH20201007_c5_r0_Neolamprologus-multifasciatus_sm	1970-01-07 19:30:00	32.04046336559323	1184.4999723007036	0.9206138164090633	0.0	0.2102808572246408	0.5477797095453323	Neolamprologus multifasciatus	m	n
888	FISH20201007_c5_r0_Neolamprologus-multifasciatus_sm	1970-01-07 20:00:00	32.15275923583228	1214.499750706332	0.9504736579690876	0.0	0.20211672642666698	0.45446430138852223	Neolamprologus multifasciatus	m	n
889	FISH20201007_c5_r0_Neolamprologus-multifasciatus_sm	1970-01-07 20:30:00	34.05808403711828	1244.4994737133677	0.9672594316104371	0.0	0.20128449708649693	0.35932489193329104	Neolamprologus multifasciatus	m	n
890	FISH20201007_c5_r0_Neolamprologus-multifasciatus_sm	1970-01-07 21:00:00	34.415815535408775	1274.500055395524	0.9648792377575892	0.0	0.18280818477582622	0.33050756595635167	Neolamprologus multifasciatus	m	n
891	FISH20201007_c5_r0_Neolamprologus-multifasciatus_sm	1970-01-07 21:30:00	34.36792163860846	1304.500637083818	0.970694144368733	0.0	0.19126292194914485	0.39847598155633474	Neolamprologus multifasciatus	m	n
892	FISH20201007_c5_r0_Neolamprologus-multifasciatus_sm	1970-01-07 22:00:00	34.30470250948922	1334.5004154894466	0.9554041327350286	0.0	0.18532447319613812	0.5185755581618479	Neolamprologus multifasciatus	m	n
893	FISH20201007_c5_r0_Neolamprologus-multifasciatus_sm	1970-01-07 22:30:00	32.16094022402274	1364.5001384964821	0.941831477480472	0.0	0.18992141963479292	0.5459174968834307	Neolamprologus multifasciatus	m	n
894	FISH20201007_c5_r0_Neolamprologus-multifasciatus_sm	1970-01-07 23:00:00	34.3039654669257	1394.4999169021107	0.948036119882555	0.0	0.18150952601918896	0.613093615691217	Neolamprologus multifasciatus	m	n
895	FISH20201007_c5_r0_Neolamprologus-multifasciatus_sm	1970-01-07 23:30:00	35.40701467528499	1424.4996399091463	0.9680904105035733	0.0	0.17735908769203085	0.4837392515429276	Neolamprologus multifasciatus	m	n
896	FISH20201007_c5_r0_Neolamprologus-multifasciatus_sm	1970-01-08 00:00:00	37.154335671881654	14.499418314774804	0.9669824386460584	0.0	0.19133476581514303	0.4513718615304282	Neolamprologus multifasciatus	m	n
897	FISH20201007_c5_r0_Neolamprologus-multifasciatus_sm	1970-01-08 00:30:00	36.28962275734564	44.5	0.9592842898293817	0.0	0.1936578642092793	0.5369148624404528	Neolamprologus multifasciatus	m	n
898	FISH20201007_c5_r0_Neolamprologus-multifasciatus_sm	1970-01-08 01:00:00	37.88177276007804	74.5005816852252	0.9730762838623899	0.0	0.1904548300259769	0.5874831557267403	Neolamprologus multifasciatus	m	n
899	FISH20201007_c5_r0_Neolamprologus-multifasciatus_sm	1970-01-08 01:30:00	37.807614433328034	104.50036009085369	0.9570660905213008	0.0	0.1912672416752638	0.6036706876374176	Neolamprologus multifasciatus	m	n
900	FISH20201007_c5_r0_Neolamprologus-multifasciatus_sm	1970-01-08 02:00:00	39.526165122091776	134.5000830978893	0.9800565065647333	0.0	0.20308980157376016	0.5365454635858121	Neolamprologus multifasciatus	m	n
901	FISH20201007_c5_r0_Neolamprologus-multifasciatus_sm	1970-01-08 02:30:00	41.50559613836544	164.49986150351782	0.9749598360201651	0.0	0.198987577452879	0.47273080478178864	Neolamprologus multifasciatus	m	n
902	FISH20201007_c5_r0_Neolamprologus-multifasciatus_sm	1970-01-08 03:00:00	42.33719952787597	194.49958451055343	0.9791701290787214	0.0	0.19595702433317003	0.4889327382242077	Neolamprologus multifasciatus	m	n
903	FISH20201007_c5_r0_Neolamprologus-multifasciatus_sm	1970-01-08 03:30:00	42.4806620622711	224.49936291618192	0.9668716414603069	0.0	0.19634705013102954	0.44885569318298907	Neolamprologus multifasciatus	m	n
904	FISH20201007_c5_r0_Neolamprologus-multifasciatus_sm	1970-01-08 04:00:00	43.22497731097342	254.49994460447596	0.978174163527587	0.0	0.20651322535930025	0.4098189249609924	Neolamprologus multifasciatus	m	n
905	FISH20201007_c5_r0_Neolamprologus-multifasciatus_sm	1970-01-08 04:30:00	42.506133465668604	284.5005262866323	0.9713589274832419	0.0	0.2062481276450268	0.45401832694776356	Neolamprologus multifasciatus	m	n
906	FISH20201007_c5_r0_Neolamprologus-multifasciatus_sm	1970-01-08 05:00:00	41.76303260825207	314.50030469226084	0.9618857681014902	0.0	0.19829623181196404	0.4726874950659058	Neolamprologus multifasciatus	m	n
907	FISH20201007_c5_r0_Neolamprologus-multifasciatus_sm	1970-01-08 05:30:00	45.47562096548414	344.5000276992964	0.9792255276715971	0.0	0.19928306187643935	0.5179587626330241	Neolamprologus multifasciatus	m	n
908	FISH20201007_c5_r0_Neolamprologus-multifasciatus_sm	1970-01-08 06:00:00	45.8362031961016	374.4998061049249	0.969641571104094	0.0	0.19747563541844995	0.46206152986103455	Neolamprologus multifasciatus	m	n
909	FISH20201007_c5_r0_Neolamprologus-multifasciatus_sm	1970-01-08 06:30:00	44.254679484979285	404.49952911196056	0.9705833471829816	0.0	0.19309876765792255	0.40819449258090673	Neolamprologus multifasciatus	m	n
910	FISH20201007_c5_r0_Neolamprologus-multifasciatus_sm	1970-01-08 07:00:00	35.59862393783561	434.49930751758905	0.7004044097279929	0.0	0.24000602942824859	0.40568352770668165	Neolamprologus multifasciatus	m	d
911	FISH20201007_c5_r0_Neolamprologus-multifasciatus_sm	1970-01-08 07:30:00	16.954863355216386	453.6756487025948	0.4059880239520958	0.0	0.2876334881536504	0.43549068845232575	Neolamprologus multifasciatus	m	d
912	FISH20201007_c6_r0_Neolamprologus-multifasciatus_sf	1970-01-02 00:00:00	12.436942112233242	15.562354625156557	0.2667740203972088	0.45899683902904514	0.09307143562126449	0.4178673795514588	Neolamprologus multifasciatus	f	n
913	FISH20201007_c6_r0_Neolamprologus-multifasciatus_sf	1970-01-02 00:30:00	12.035469338286946	44.49988920895191	0.2441280744515843	0.3271659649900288	0.09736486433488536	0.2857232805417972	Neolamprologus multifasciatus	f	n
914	FISH20201007_c6_r0_Neolamprologus-multifasciatus_sf	1970-01-02 01:00:00	12.324580349930882	74.50030469226081	0.2725610769486455	0.28884826325411334	0.07694619423923332	0.3543706073356999	Neolamprologus multifasciatus	f	n
915	FISH20201007_c6_r0_Neolamprologus-multifasciatus_sf	1970-01-02 01:30:00	4.0251022384511845	104.49991690211068	0.08204531604897236	0.7225638468782893	0.02695869232712579	0.19378001430865516	Neolamprologus multifasciatus	f	n
916	FISH20201007_c6_r0_Neolamprologus-multifasciatus_sf	1970-01-02 02:00:00	4.3117594609117855	134.49952911196056	0.08221151182759957	0.7302088526951416	0.025517788192098847	0.1738346761086923	Neolamprologus multifasciatus	f	n
917	FISH20201007_c6_r0_Neolamprologus-multifasciatus_sf	1970-01-02 02:30:00	4.066782615302246	164.49994460447596	0.07622424108132063	0.6810879680921782	0.02312215709843848	0.1727035428914352	Neolamprologus multifasciatus	f	n
918	FISH20201007_c6_r0_Neolamprologus-multifasciatus_sf	1970-01-02 03:00:00	7.067115275963932	194.50041548944657	0.15627943050246523	0.4122763281812642	0.03433711825017648	0.18310765406817153	Neolamprologus multifasciatus	f	n
919	FISH20201007_c6_r0_Neolamprologus-multifasciatus_sf	1970-01-02 03:30:00	9.211406820744953	224.49997230070358	0.2220929588388455	0.147138662677968	0.03632713702523274	0.23920723457265566	Neolamprologus multifasciatus	f	n
920	FISH20201007_c6_r0_Neolamprologus-multifasciatus_sf	1970-01-02 04:00:00	12.753326059970286	254.49952911196056	0.3067974073458534	0.1017118165198604	0.056806967280023116	0.22371328883993702	Neolamprologus multifasciatus	f	n
921	FISH20201007_c6_r0_Neolamprologus-multifasciatus_sf	1970-01-02 04:30:00	19.048581061468056	284.49994460447596	0.46997562596942166	0.0018280522933746953	0.12414374068264844	0.2667575246999115	Neolamprologus multifasciatus	f	n
922	FISH20201007_c6_r0_Neolamprologus-multifasciatus_sf	1970-01-02 05:00:00	25.01474224899171	314.5004154894466	0.635366461691873	0.003933300094177608	0.17942247677691123	0.30034740252494563	Neolamprologus multifasciatus	f	n
923	FISH20201007_c6_r0_Neolamprologus-multifasciatus_sf	1970-01-02 05:30:00	25.66716082461597	344.5000276992964	0.6394105589718021	0.0	0.17892009186034522	0.23783152036968896	Neolamprologus multifasciatus	f	n
924	FISH20201007_c6_r0_Neolamprologus-multifasciatus_sf	1970-01-02 06:00:00	31.70250221834394	374.4995845105534	0.8174616364744336	0.0	0.17541921366735932	0.24900478101066473	Neolamprologus multifasciatus	f	n
925	FISH20201007_c6_r0_Neolamprologus-multifasciatus_sf	1970-01-02 06:30:00	28.249961836586554	404.50005539552404	0.732384223354753	0.0	0.15324932911226685	0.3012334644710977	Neolamprologus multifasciatus	f	n
926	FISH20201007_c6_r0_Neolamprologus-multifasciatus_sf	1970-01-02 07:00:00	35.41903283229333	434.50047088803944	0.6862777685446789	0.0	0.287932593149303	0.552502360747449	Neolamprologus multifasciatus	f	d
927	FISH20201007_c6_r0_Neolamprologus-multifasciatus_sf	1970-01-02 07:30:00	26.81935030749682	464.5000276992964	0.5527117611212675	0.0004985873358816686	0.2221703294301625	0.46314510372699497	Neolamprologus multifasciatus	f	d
928	FISH20201007_c6_r0_Neolamprologus-multifasciatus_sf	1970-01-02 08:00:00	21.823818011670124	494.4995845105534	0.4673425294997507	0.0	0.21142297130756035	0.6384384417672275	Neolamprologus multifasciatus	f	d
929	FISH20201007_c6_r0_Neolamprologus-multifasciatus_sf	1970-01-02 08:30:00	19.532602115502065	524.500055395524	0.44427210281409263	0.09749612231331709	0.24619279681658243	0.512743390160617	Neolamprologus multifasciatus	f	d
930	FISH20201007_c6_r0_Neolamprologus-multifasciatus_sf	1970-01-02 09:00:00	3.7973673129462995	554.5004708880394	0.07650545676139826	0.7805107750263144	0.08128444333973735	0.9047050119537339	Neolamprologus multifasciatus	f	d
931	FISH20201007_c6_r0_Neolamprologus-multifasciatus_sf	1970-01-02 09:30:00	9.378126647916229	584.5000276992964	0.22419810536812365	0.26840618248296494	0.12457113451385315	0.7409596673377634	Neolamprologus multifasciatus	f	d
932	FISH20201007_c6_r0_Neolamprologus-multifasciatus_sf	1970-01-02 10:00:00	11.923884282917234	614.4996399091463	0.2843055786383026	0.12996509888648827	0.17017124048235707	0.566278109135697	Neolamprologus multifasciatus	f	d
933	FISH20201007_c6_r0_Neolamprologus-multifasciatus_sf	1970-01-02 10:30:00	6.748524825415129	644.5001107910481	0.1504542432971416	0.41302902725459784	0.11200296009892032	0.7923497937418281	Neolamprologus multifasciatus	f	d
934	FISH20201007_c6_r0_Neolamprologus-multifasciatus_sf	1970-01-02 11:00:00	8.744550810810722	674.5005262866323	0.20021051465292783	0.43670710763946596	0.17927432877223318	0.7517623041648432	Neolamprologus multifasciatus	f	d
935	FISH20201007_c6_r0_Neolamprologus-multifasciatus_sf	1970-01-02 11:30:00	4.662098025999065	704.5000830978893	0.08448285413550496	0.6607390172289623	0.10169606652954229	0.8772724035072753	Neolamprologus multifasciatus	f	d
936	FISH20201007_c6_r0_Neolamprologus-multifasciatus_sf	1970-01-02 12:00:00	3.7147908517053243	734.4996953077392	0.061492438092072464	0.7327571879674256	0.06284590415651646	0.8976892059046861	Neolamprologus multifasciatus	f	d
937	FISH20201007_c6_r0_Neolamprologus-multifasciatus_sf	1970-01-02 12:30:00	4.393870099647564	764.5001107910481	0.07024152448482163	0.6951030356747174	0.06681268044397574	0.8986991932644354	Neolamprologus multifasciatus	f	d
938	FISH20201007_c6_r0_Neolamprologus-multifasciatus_sf	1970-01-02 13:00:00	5.083463941957728	794.5005262866323	0.10725167580743449	0.46091629272616474	0.05875196448476482	0.8210470397125205	Neolamprologus multifasciatus	f	d
939	FISH20201007_c6_r0_Neolamprologus-multifasciatus_sf	1970-01-02 13:30:00	10.088680201106728	824.5000830978893	0.23439144645725998	0.3005927649437704	0.16260287755651703	0.584173010961837	Neolamprologus multifasciatus	f	d
940	FISH20201007_c6_r0_Neolamprologus-multifasciatus_sf	1970-01-02 14:00:00	4.208739580267986	854.4996953077392	0.08354107805661737	0.6230125754805828	0.05652331504526465	0.9039957627959221	Neolamprologus multifasciatus	f	d
941	FISH20201007_c6_r0_Neolamprologus-multifasciatus_sf	1970-01-02 14:30:00	1.8867688494115988	884.5001107910481	0.02808553068912032	0.7751495679149125	0.04184539485079956	0.8980617242786618	Neolamprologus multifasciatus	f	d
942	FISH20201007_c6_r0_Neolamprologus-multifasciatus_sf	1970-01-02 15:00:00	1.477432743301883	914.5005262866323	0.004376488837183536	0.9678688161320702	0.033423672598072614	0.9594054930253423	Neolamprologus multifasciatus	f	d
943	FISH20201007_c6_r0_Neolamprologus-multifasciatus_sf	1970-01-02 15:30:00	1.8132898531789954	944.5000830978893	0.01512381585507728	0.8655476150905766	0.09421204619213991	0.872466011252276	Neolamprologus multifasciatus	f	d
944	FISH20201007_c6_r0_Neolamprologus-multifasciatus_sf	1970-01-02 16:00:00	3.343492610209107	974.4996953077392	0.03185419090355105	0.742507340313556	0.04606746796891148	0.890616498037219	Neolamprologus multifasciatus	f	d
945	FISH20201007_c6_r0_Neolamprologus-multifasciatus_sf	1970-01-02 16:30:00	1.3016062644602817	1004.5001107910481	0.003157544870374474	1.0	0.03255739198699147	0.9508853625838427	Neolamprologus multifasciatus	f	d
946	FISH20201007_c6_r0_Neolamprologus-multifasciatus_sf	1970-01-02 17:00:00	0.8353657909723927	1034.5005816852251	0.0	1.0	0.029929109801718926	0.9657434746661018	Neolamprologus multifasciatus	f	d
947	FISH20201007_c6_r0_Neolamprologus-multifasciatus_sf	1970-01-02 17:30:00	1.769523914416571	1064.500193895075	0.006537033959337433	0.9583402581574428	0.03767856036869919	0.9575721414245332	Neolamprologus multifasciatus	f	d
948	FISH20201007_c6_r0_Neolamprologus-multifasciatus_sf	1970-01-02 18:00:00	1.1881911526028108	1094.499750706332	0.0	1.0	0.04133653187202714	0.9707080157264945	Neolamprologus multifasciatus	f	d
949	FISH20201007_c6_r0_Neolamprologus-multifasciatus_sf	1970-01-02 18:30:00	1.526872866049088	1124.5001661865722	0.001274097052958121	1.0	0.03716545696891465	0.9536276100486618	Neolamprologus multifasciatus	f	d
950	FISH20201007_c6_r0_Neolamprologus-multifasciatus_sf	1970-01-02 19:00:00	28.53051155192344	1154.5005816852251	0.6499362916181929	0.21572212065813529	0.20777161270167926	0.5250572275379667	Neolamprologus multifasciatus	f	n
951	FISH20201007_c6_r0_Neolamprologus-multifasciatus_sf	1970-01-02 19:30:00	30.17007433645515	1184.500193895075	0.7832253060772256	0.0	0.145612423273355	0.41436419988051776	Neolamprologus multifasciatus	f	n
952	FISH20201007_c6_r0_Neolamprologus-multifasciatus_sf	1970-01-02 20:00:00	19.33751808260599	1214.499750706332	0.49997230070356213	0.02149465403578749	0.10805638530881347	0.4009793076619797	Neolamprologus multifasciatus	f	n
953	FISH20201007_c6_r0_Neolamprologus-multifasciatus_sf	1970-01-02 20:30:00	18.822415601795203	1244.5001661865722	0.4885885220474186	0.0	0.09687512868429037	0.5173675479355467	Neolamprologus multifasciatus	f	n
954	FISH20201007_c6_r0_Neolamprologus-multifasciatus_sf	1970-01-02 21:00:00	19.93594631117103	1274.5005816852251	0.5220763392609827	0.0	0.10119108608859559	0.3923860258048057	Neolamprologus multifasciatus	f	n
955	FISH20201007_c6_r0_Neolamprologus-multifasciatus_sf	1970-01-02 21:30:00	13.077542170057631	1304.500193895075	0.33848540247077724	0.007478810038225029	0.0777223873557858	0.3483727898510467	Neolamprologus multifasciatus	f	n
956	FISH20201007_c6_r0_Neolamprologus-multifasciatus_sf	1970-01-02 22:00:00	13.819909766168477	1334.499750706332	0.35892748324192564	0.004542684615810758	0.07962885884291382	0.4475765323150783	Neolamprologus multifasciatus	f	n
957	FISH20201007_c6_r0_Neolamprologus-multifasciatus_sf	1970-01-02 22:30:00	12.162604064853644	1364.5001661865722	0.28766895634832707	0.0	0.06501285699065555	0.5260167128401347	Neolamprologus multifasciatus	f	n
958	FISH20201007_c6_r0_Neolamprologus-multifasciatus_sf	1970-01-02 23:00:00	11.858164497602194	1394.500637083818	0.2837515927095452	0.0	0.06835083291539303	0.567542973592535	Neolamprologus multifasciatus	f	n
959	FISH20201007_c6_r0_Neolamprologus-multifasciatus_sf	1970-01-02 23:30:00	13.701063619620278	1424.500249293668	0.32646390781674145	0.0024929366794083432	0.0804660884622374	0.6192195589200002	Neolamprologus multifasciatus	f	n
960	FISH20201007_c6_r0_Neolamprologus-multifasciatus_sf	1970-01-03 00:00:00	17.28412349634236	14.499806104924934	0.4113345521023766	0.0	0.10557255661156097	0.6363868351814036	Neolamprologus multifasciatus	f	n
961	FISH20201007_c6_r0_Neolamprologus-multifasciatus_sf	1970-01-03 00:30:00	22.366426936931283	44.49941831477481	0.5170904659021661	0.0	0.11351921804832113	0.5303666308485804	Neolamprologus multifasciatus	f	n
962	FISH20201007_c6_r0_Neolamprologus-multifasciatus_sf	1970-01-03 01:00:00	25.467760832539863	74.49983381342787	0.6365499667626856	0.0	0.13908222852761554	0.3962573228257547	Neolamprologus multifasciatus	f	n
963	FISH20201007_c6_r0_Neolamprologus-multifasciatus_sf	1970-01-03 01:30:00	24.17531142337827	104.50024929366793	0.588111461968866	0.0	0.17307031094625366	0.5047332158294596	Neolamprologus multifasciatus	f	n
964	FISH20201007_c6_r0_Neolamprologus-multifasciatus_sf	1970-01-03 02:00:00	22.729753353876518	134.49980610492494	0.5427400144036342	0.0	0.11647893243806637	0.4844457675633237	Neolamprologus multifasciatus	f	n
965	FISH20201007_c6_r0_Neolamprologus-multifasciatus_sf	1970-01-03 02:30:00	17.728279719722483	164.49947371336768	0.4432995401916791	0.0	0.08764286617443885	0.4279369610222069	Neolamprologus multifasciatus	f	n
966	FISH20201007_c6_r0_Neolamprologus-multifasciatus_sf	1970-01-03 03:00:00	26.79307910132056	194.4998892089519	0.6609239973410148	0.00011079104808331487	0.1113272734878654	0.373962043449418	Neolamprologus multifasciatus	f	n
967	FISH20201007_c6_r0_Neolamprologus-multifasciatus_sf	1970-01-03 03:30:00	30.899803584771497	224.5003046922608	0.7371336768046092	0.0	0.18067090800908353	0.33856334944726807	Neolamprologus multifasciatus	f	n
968	FISH20201007_c6_r0_Neolamprologus-multifasciatus_sf	1970-01-03 04:00:00	28.90526717857116	254.4999169021107	0.7146418480970583	0.0	0.1725893727196077	0.3679590832510318	Neolamprologus multifasciatus	f	n
969	FISH20201007_c6_r0_Neolamprologus-multifasciatus_sf	1970-01-03 04:30:00	32.08929233741888	284.4994737133677	0.8165752589884216	0.0	0.16175159401688596	0.34391441201224915	Neolamprologus multifasciatus	f	n
970	FISH20201007_c6_r0_Neolamprologus-multifasciatus_sf	1970-01-03 05:00:00	28.624685046624407	314.4998892089519	0.7328273875470862	0.0	0.14205851238016365	0.3181209901313651	Neolamprologus multifasciatus	f	n
971	FISH20201007_c6_r0_Neolamprologus-multifasciatus_sf	1970-01-03 05:30:00	30.37910352688347	344.5004154894466	0.7634480084205861	0.0	0.12474231074884523	0.28550158905655004	Neolamprologus multifasciatus	f	n
972	FISH20201007_c6_r0_Neolamprologus-multifasciatus_sf	1970-01-03 06:00:00	32.92039288653793	374.4999723007036	0.8089302531715694	0.0	0.13647132861350247	0.30446530529090376	Neolamprologus multifasciatus	f	n
973	FISH20201007_c6_r0_Neolamprologus-multifasciatus_sf	1970-01-03 06:30:00	36.8710443947902	404.49952911196056	0.8695363137776301	0.0	0.14251741501340948	0.22365289701525734	Neolamprologus multifasciatus	f	n
974	FISH20201007_c6_r0_Neolamprologus-multifasciatus_sf	1970-01-03 07:00:00	37.94867476047389	434.49994460447596	0.6716153334810547	0.0	0.29814345015016447	0.6377898968187848	Neolamprologus multifasciatus	f	d
975	FISH20201007_c6_r0_Neolamprologus-multifasciatus_sf	1970-01-03 07:30:00	16.923040298348926	464.5004154894466	0.3742728934685059	0.026702121766107142	0.14330369917158514	0.6884728983671079	Neolamprologus multifasciatus	f	d
976	FISH20201007_c6_r0_Neolamprologus-multifasciatus_sf	1970-01-03 08:00:00	12.716028350499695	494.4999723007036	0.24547116503240818	0.06935903828042768	0.08811447803914141	0.6604200175601163	Neolamprologus multifasciatus	f	d
977	FISH20201007_c6_r0_Neolamprologus-multifasciatus_sf	1970-01-03 08:30:00	8.94930577841702	524.4995291119606	0.20890809373441915	0.1673037504847377	0.0945690004908124	0.7414777576401179	Neolamprologus multifasciatus	f	d
978	FISH20201007_c6_r0_Neolamprologus-multifasciatus_sf	1970-01-03 09:00:00	2.860279649951068	554.499944604476	0.031243075559494793	0.7883337026368269	0.03478038380931574	0.5338698917787116	Neolamprologus multifasciatus	f	d
979	FISH20201007_c6_r0_Neolamprologus-multifasciatus_sf	1970-01-03 09:30:00	4.949847377286965	584.5004154894466	0.05506620131848651	0.5775857293224752	0.05178391103417459	0.6396600803050972	Neolamprologus multifasciatus	f	d
980	FISH20201007_c6_r0_Neolamprologus-multifasciatus_sf	1970-01-03 10:00:00	2.8909281453397373	614.4999723007036	0.03357154728269902	0.7878233892859121	0.05260218956810097	0.7499619725977293	Neolamprologus multifasciatus	f	d
981	FISH20201007_c6_r0_Neolamprologus-multifasciatus_sf	1970-01-03 10:30:00	4.82288013180137	644.4995845105534	0.08077114841283031	0.44008642180488616	0.05786603639736938	0.7710360388344862	Neolamprologus multifasciatus	f	d
982	FISH20201007_c6_r0_Neolamprologus-multifasciatus_sf	1970-01-03 11:00:00	3.3747917368328846	674.500055395524	0.040937292266784844	0.6868491025925105	0.05313639979423874	0.8584403647736306	Neolamprologus multifasciatus	f	d
983	FISH20201007_c6_r0_Neolamprologus-multifasciatus_sf	1970-01-03 11:30:00	3.6709490158274543	704.5004708880394	0.05922109578416708	0.5763115616863331	0.06300891329042	0.8602330293978312	Neolamprologus multifasciatus	f	d
984	FISH20201007_c6_r0_Neolamprologus-multifasciatus_sf	1970-01-03 12:00:00	3.5230739984130617	734.5000276992964	0.04426347570771703	0.6877735305523239	0.06300511382940273	0.8000472412288836	Neolamprologus multifasciatus	f	d
985	FISH20201007_c6_r0_Neolamprologus-multifasciatus_sf	1970-01-03 12:30:00	3.7458188052790575	764.4995845105534	0.05323804775358706	0.5869480915184754	0.05973161261055275	0.7584185099838864	Neolamprologus multifasciatus	f	d
986	FISH20201007_c6_r0_Neolamprologus-multifasciatus_sf	1970-01-03 13:00:00	4.652459314817055	794.500055395524	0.07583647241302903	0.5596055838688234	0.055122345671996885	0.7868440675912891	Neolamprologus multifasciatus	f	d
987	FISH20201007_c6_r0_Neolamprologus-multifasciatus_sf	1970-01-03 13:30:00	3.6710625605925893	824.5004708880394	0.050634313888427235	0.6727605118829981	0.05746574479486506	0.8499741455712131	Neolamprologus multifasciatus	f	d
988	FISH20201007_c6_r0_Neolamprologus-multifasciatus_sf	1970-01-03 14:00:00	4.017560327263427	854.5000276992964	0.07800121876904327	0.5139327461082489	0.05113049081356149	0.7995181688988111	Neolamprologus multifasciatus	f	d
989	FISH20201007_c6_r0_Neolamprologus-multifasciatus_sf	1970-01-03 14:30:00	2.931731001598183	884.4995845105534	0.04642402082987092	0.6613484017505955	0.0478246328944471	0.8246998778602282	Neolamprologus multifasciatus	f	d
990	FISH20201007_c6_r0_Neolamprologus-multifasciatus_sf	1970-01-03 15:00:00	3.52653073932804	914.500055395524	0.048194105916241965	0.641978728118768	0.05457829755452286	0.7539751538130566	Neolamprologus multifasciatus	f	d
991	FISH20201007_c6_r0_Neolamprologus-multifasciatus_sf	1970-01-03 15:30:00	2.5857076045422493	944.5004708880394	0.029915240152900115	0.735028530275331	0.0523521804727702	0.8305173351671679	Neolamprologus multifasciatus	f	d
992	FISH20201007_c6_r0_Neolamprologus-multifasciatus_sf	1970-01-03 16:00:00	2.8698392174714336	974.5000276992964	0.029472051409894187	0.7490997728657692	0.05143804288374446	0.8423493754832361	Neolamprologus multifasciatus	f	d
993	FISH20201007_c6_r0_Neolamprologus-multifasciatus_sf	1970-01-03 16:30:00	2.681131176071616	1004.4995845105534	0.022436430114675086	0.8205639576754751	0.05800236759532605	0.7972435152898019	Neolamprologus multifasciatus	f	d
994	FISH20201007_c6_r0_Neolamprologus-multifasciatus_sf	1970-01-03 17:00:00	2.314766560800486	1034.500055395524	0.02243518723687126	0.7866164413915355	0.05327398985690952	0.8397995418069382	Neolamprologus multifasciatus	f	d
995	FISH20201007_c6_r0_Neolamprologus-multifasciatus_sf	1970-01-03 17:30:00	1.3293631861053734	1064.5004708880394	0.002825328236662789	1.0	0.04333509987843331	0.9056338245279592	Neolamprologus multifasciatus	f	d
996	FISH20201007_c6_r0_Neolamprologus-multifasciatus_sf	1970-01-03 18:00:00	1.9392391361314123	1094.5000276992964	0.009029970638745775	0.9595036286078333	0.04863506201456263	0.79738132848766	Neolamprologus multifasciatus	f	d
997	FISH20201007_c6_r0_Neolamprologus-multifasciatus_sf	1970-01-03 18:30:00	1.5687716787104946	1124.4995845105534	0.0032131183867929753	0.9682012076893247	0.038074398839477254	0.8271149201234484	Neolamprologus multifasciatus	f	d
998	FISH20201007_c6_r0_Neolamprologus-multifasciatus_sf	1970-01-03 19:00:00	37.40967080916036	1154.500055395524	0.7270662530467539	0.1580988256148903	0.23408510288533935	0.47421511795357774	Neolamprologus multifasciatus	f	n
999	FISH20201007_c6_r0_Neolamprologus-multifasciatus_sf	1970-01-03 19:30:00	39.227039709891024	1184.5004708880394	0.8701456982992632	0.0	0.2523008800532225	0.33353011922680387	Neolamprologus multifasciatus	f	n
1000	FISH20201007_c6_r0_Neolamprologus-multifasciatus_sf	1970-01-03 20:00:00	30.314193399665214	1214.5000276992964	0.7852196554207523	0.0	0.1889918501969762	0.23853577629562223	Neolamprologus multifasciatus	f	n
1001	FISH20201007_c6_r0_Neolamprologus-multifasciatus_sf	1970-01-03 20:30:00	32.76863746358886	1244.4995845105534	0.8922497368566839	0.0	0.15539660735095062	0.3147671834713761	Neolamprologus multifasciatus	f	n
1002	FISH20201007_c6_r0_Neolamprologus-multifasciatus_sf	1970-01-03 21:00:00	21.791002799008513	1274.500110791048	0.5935630401063594	0.0	0.10374891251559532	0.29099705005692117	Neolamprologus multifasciatus	f	n
1003	FISH20201007_c6_r0_Neolamprologus-multifasciatus_sf	1970-01-03 21:30:00	15.18220986600036	1304.5005262866323	0.41127915350950084	0.0	0.06941031057693098	0.34866470995049725	Neolamprologus multifasciatus	f	n
1004	FISH20201007_c6_r0_Neolamprologus-multifasciatus_sf	1970-01-03 22:00:00	18.18189328788219	1334.5000830978893	0.4897789596144258	0.0	0.08856474175349434	0.36334102711513255	Neolamprologus multifasciatus	f	n
1005	FISH20201007_c6_r0_Neolamprologus-multifasciatus_sf	1970-01-03 22:30:00	15.764307490929204	1364.499695307739	0.40285856739238823	0.0	0.0806229285787927	0.3421279913531694	Neolamprologus multifasciatus	f	n
1006	FISH20201007_c6_r0_Neolamprologus-multifasciatus_sf	1970-01-03 23:00:00	16.040295665719807	1394.500110791048	0.4281520053179703	0.0	0.07523398481084069	0.3597060526389814	Neolamprologus multifasciatus	f	n
1007	FISH20201007_c6_r0_Neolamprologus-multifasciatus_sf	1970-01-03 23:30:00	21.57280614870231	1424.5005262866323	0.586172511218215	0.0	0.09581819881362044	0.39826962968195445	Neolamprologus multifasciatus	f	n
1008	FISH20201007_c6_r0_Neolamprologus-multifasciatus_sf	1970-01-04 00:00:00	25.85718700308945	14.500083097889314	0.6909312503462413	0.0	0.1402255229324843	0.44241594840341414	Neolamprologus multifasciatus	f	n
1009	FISH20201007_c6_r0_Neolamprologus-multifasciatus_sf	1970-01-04 00:30:00	27.618486580558333	44.49969530773918	0.7167469946263365	0.0	0.12347627314218836	0.3763744133346662	Neolamprologus multifasciatus	f	n
1010	FISH20201007_c6_r0_Neolamprologus-multifasciatus_sf	1970-01-04 01:00:00	29.62639301712753	74.50011079104809	0.7237425216042543	0.0	0.12757883322319538	0.37268127160371145	Neolamprologus multifasciatus	f	n
1011	FISH20201007_c6_r0_Neolamprologus-multifasciatus_sf	1970-01-04 01:30:00	30.35659555147985	104.50052628663232	0.7881003822502909	0.0	0.15076812845413876	0.2786265395841604	Neolamprologus multifasciatus	f	n
1012	FISH20201007_c6_r0_Neolamprologus-multifasciatus_sf	1970-01-04 02:00:00	36.043194797287974	134.50019389507506	0.8582903994238547	0.0	0.17136774386697534	0.2746272237094872	Neolamprologus multifasciatus	f	n
1013	FISH20201007_c6_r0_Neolamprologus-multifasciatus_sf	1970-01-04 02:30:00	36.411585358788805	164.49975070633207	0.8673757686554762	0.0	0.1678529564464096	0.26468449029664276	Neolamprologus multifasciatus	f	n
1014	FISH20201007_c6_r0_Neolamprologus-multifasciatus_sf	1970-01-04 03:00:00	39.15879690937107	194.50016618657213	0.8868269443828939	0.0	0.16551917044630765	0.2510538814497795	Neolamprologus multifasciatus	f	n
1015	FISH20201007_c6_r0_Neolamprologus-multifasciatus_sf	1970-01-04 03:30:00	35.25155783324774	224.5005816852252	0.877236718187358	0.0	0.14922901990737777	0.15865967782404516	Neolamprologus multifasciatus	f	n
1016	FISH20201007_c6_r0_Neolamprologus-multifasciatus_sf	1970-01-04 04:00:00	34.84280234026859	254.50019389507506	0.9175114952080217	0.0	0.11831186597004953	0.2522715788293877	Neolamprologus multifasciatus	f	n
1017	FISH20201007_c6_r0_Neolamprologus-multifasciatus_sf	1970-01-04 04:30:00	39.44472694621398	284.49975070633207	0.9349066533710044	0.0	0.14203038947825428	0.2155574491291985	Neolamprologus multifasciatus	f	n
1018	FISH20201007_c6_r0_Neolamprologus-multifasciatus_sf	1970-01-04 05:00:00	40.92895089766378	314.50016618657213	0.9393419011743851	0.0	0.14750765896227697	0.2467527921656469	Neolamprologus multifasciatus	f	n
1019	FISH20201007_c6_r0_Neolamprologus-multifasciatus_sf	1970-01-04 05:30:00	44.493857230923	344.50063708381805	0.9479807212896793	0.0	0.16525984473032607	0.2287877789232227	Neolamprologus multifasciatus	f	n
1020	FISH20201007_c6_r0_Neolamprologus-multifasciatus_sf	1970-01-04 06:00:00	43.8306805455382	374.50024929366793	0.9295883884549332	0.0	0.18203364802675553	0.20943637765943918	Neolamprologus multifasciatus	f	n
1021	FISH20201007_c6_r0_Neolamprologus-multifasciatus_sf	1970-01-04 06:30:00	44.05254667341792	404.4998061049249	0.9539083707273835	0.0	0.1916171960500639	0.13875492135552864	Neolamprologus multifasciatus	f	n
1022	FISH20201007_c6_r0_Neolamprologus-multifasciatus_sf	1970-01-04 07:00:00	46.08086170288072	434.4994183147748	0.75065093346629	0.0	0.3802912397175518	0.593936828995056	Neolamprologus multifasciatus	f	d
1023	FISH20201007_c6_r0_Neolamprologus-multifasciatus_sf	1970-01-04 07:30:00	15.584001697295088	464.49983381342787	0.31713937513848883	0.03235098604032794	0.13899096481027534	0.76447673198777	Neolamprologus multifasciatus	f	d
1024	FISH20201007_c6_r0_Neolamprologus-multifasciatus_sf	1970-01-04 08:00:00	10.956307695523353	494.50024929366793	0.26142595978062155	0.008863774860118552	0.09707349170793998	0.7237481889022436	Neolamprologus multifasciatus	f	d
1025	FISH20201007_c6_r0_Neolamprologus-multifasciatus_sf	1970-01-04 08:30:00	9.933661622156105	524.4998061049249	0.21948922497368567	0.019611101878012297	0.0683194633600433	0.760380416764883	Neolamprologus multifasciatus	f	d
1026	FISH20201007_c6_r0_Neolamprologus-multifasciatus_sf	1970-01-04 09:00:00	7.99629841019395	554.4994183147749	0.19062655808542464	0.05345964212509002	0.07722528020695138	0.7574501828496835	Neolamprologus multifasciatus	f	d
1027	FISH20201007_c6_r0_Neolamprologus-multifasciatus_sf	1970-01-04 09:30:00	11.866270433916503	584.4998338134279	0.242078440062043	0.0	0.0718741796572782	0.7236114199421311	Neolamprologus multifasciatus	f	d
1028	FISH20201007_c6_r0_Neolamprologus-multifasciatus_sf	1970-01-04 10:00:00	9.410089623644641	614.5002492936679	0.21389396709323583	0.04581463630823777	0.088851479858746	0.697264853617776	Neolamprologus multifasciatus	f	d
1029	FISH20201007_c6_r0_Neolamprologus-multifasciatus_sf	1970-01-04 10:30:00	8.314723220930889	644.4998061049249	0.19372887928646612	0.05678355769763448	0.09428019333618404	0.6919459276094727	Neolamprologus multifasciatus	f	d
1030	FISH20201007_c6_r0_Neolamprologus-multifasciatus_sf	1970-01-04 11:00:00	6.457960347362575	674.4994183147749	0.14586449504182594	0.13738851033183758	0.11041670854244504	0.7174771627973374	Neolamprologus multifasciatus	f	d
1031	FISH20201007_c6_r0_Neolamprologus-multifasciatus_sf	1970-01-04 11:30:00	4.86133142662241	704.4998338134279	0.09600044316419233	0.3645579437181476	0.0863045515184932	0.7108056170010372	Neolamprologus multifasciatus	f	d
1032	FISH20201007_c6_r0_Neolamprologus-multifasciatus_sf	1970-01-04 12:00:00	4.767655634042831	734.5002492936679	0.08509223865713811	0.4902221483574317	0.09374455104179492	0.7767981232175752	Neolamprologus multifasciatus	f	d
1033	FISH20201007_c6_r0_Neolamprologus-multifasciatus_sf	1970-01-04 12:30:00	5.835741222049534	764.4999169021107	0.11256994072350562	0.29732424796410173	0.09211409201297892	0.7468031490368116	Neolamprologus multifasciatus	f	d
1034	FISH20201007_c6_r0_Neolamprologus-multifasciatus_sf	1970-01-04 13:00:00	5.02389028291672	794.4994737133677	0.09024430779458202	0.4017505955348734	0.10954552890050061	0.7287991319555558	Neolamprologus multifasciatus	f	d
1035	FISH20201007_c6_r0_Neolamprologus-multifasciatus_sf	1970-01-04 13:30:00	5.273237962378278	824.4998892089519	0.0994349656547751	0.37757589186793705	0.09317413341370936	0.7122108748576637	Neolamprologus multifasciatus	f	d
1036	FISH20201007_c6_r0_Neolamprologus-multifasciatus_sf	1970-01-04 14:00:00	5.8523281145631945	854.5003046922608	0.11057559137997895	0.28912525621849205	0.09461993285260965	0.6674701790305728	Neolamprologus multifasciatus	f	d
1037	FISH20201007_c6_r0_Neolamprologus-multifasciatus_sf	1970-01-04 14:30:00	5.483507640671465	884.4999169021107	0.09185086698797851	0.41654201983269623	0.06112936486575842	0.8745967176911134	Neolamprologus multifasciatus	f	d
1038	FISH20201007_c6_r0_Neolamprologus-multifasciatus_sf	1970-01-04 15:00:00	2.962512209768074	914.4994737133677	0.0394991967204033	0.6476649493102875	0.03957052853689646	0.8891389534416537	Neolamprologus multifasciatus	f	d
1039	FISH20201007_c6_r0_Neolamprologus-multifasciatus_sf	1970-01-04 15:30:00	4.501177557428449	944.4998892089519	0.05229337469532462	0.5836472413029027	0.05048640211464016	0.8836508992994697	Neolamprologus multifasciatus	f	d
1040	FISH20201007_c6_r0_Neolamprologus-multifasciatus_sf	1970-01-04 16:00:00	4.946256466961621	974.5003046922608	0.07146418480970583	0.5168134729377873	0.08821993045270181	0.8148703594085563	Neolamprologus multifasciatus	f	d
1041	FISH20201007_c6_r0_Neolamprologus-multifasciatus_sf	1970-01-04 16:30:00	5.538162065490398	1004.4999169021107	0.10952301811533988	0.36551991579413884	0.11368644757994296	0.8172979116884908	Neolamprologus multifasciatus	f	d
1042	FISH20201007_c6_r0_Neolamprologus-multifasciatus_sf	1970-01-04 17:00:00	2.4522912540668633	1034.4994737133677	0.022935017450556757	0.8092626447288239	0.09054773714315412	0.803784911099958	Neolamprologus multifasciatus	f	d
1043	FISH20201007_c6_r0_Neolamprologus-multifasciatus_sf	1970-01-04 17:30:00	2.5399962817841324	1064.499889208952	0.027365388876578772	0.8139264347440727	0.07164009647293895	0.8464799791328217	Neolamprologus multifasciatus	f	d
1044	FISH20201007_c6_r0_Neolamprologus-multifasciatus_sf	1970-01-04 18:00:00	2.821285863183544	1094.500304692261	0.03357154728269902	0.7250567835576976	0.07758481231139193	0.7549346815925043	Neolamprologus multifasciatus	f	d
1045	FISH20201007_c6_r0_Neolamprologus-multifasciatus_sf	1970-01-04 18:30:00	2.4599341030136013	1124.4999169021107	0.019278710320757852	0.8479308625560911	0.06368152311234178	0.7606133992454067	Neolamprologus multifasciatus	f	d
1046	FISH20201007_c6_r0_Neolamprologus-multifasciatus_sf	1970-01-04 19:00:00	38.851558246819955	1154.4994737133677	0.7567447786826215	0.05628497036175281	0.2561649281922656	0.41206046288623255	Neolamprologus multifasciatus	f	n
1047	FISH20201007_c6_r0_Neolamprologus-multifasciatus_sf	1970-01-04 19:30:00	40.282575075345875	1184.499889208952	0.9533015732328828	0.0	0.1728717415503015	0.18505531773902606	Neolamprologus multifasciatus	f	n
1048	FISH20201007_c6_r0_Neolamprologus-multifasciatus_sf	1970-01-04 20:00:00	40.920841563443126	1214.500304692261	0.9531881890199989	0.0	0.1662491344991224	0.14674498577032336	Neolamprologus multifasciatus	f	n
1049	FISH20201007_c6_r0_Neolamprologus-multifasciatus_sf	1970-01-04 20:30:00	41.38306951206641	1244.4999169021107	0.9497534762617029	0.0	0.19764236498717405	0.15158048401128807	Neolamprologus multifasciatus	f	n
1050	FISH20201007_c6_r0_Neolamprologus-multifasciatus_sf	1970-01-04 21:00:00	38.53952369743909	1274.4995291119606	0.9583956567503186	0.0	0.2005171270714618	0.16281882967685685	Neolamprologus multifasciatus	f	n
1051	FISH20201007_c6_r0_Neolamprologus-multifasciatus_sf	1970-01-04 21:30:00	42.17100437012785	1304.499944604476	0.9719144693108797	0.0	0.24312923922826524	0.2532452632096547	Neolamprologus multifasciatus	f	n
1052	FISH20201007_c6_r0_Neolamprologus-multifasciatus_sf	1970-01-04 22:00:00	43.951733473634	1334.5004154894466	0.9790593318929699	0.0	0.26902716965974416	0.30538337665879645	Neolamprologus multifasciatus	f	n
1053	FISH20201007_c6_r0_Neolamprologus-multifasciatus_sf	1970-01-04 22:30:00	35.87878458758466	1364.4999723007036	0.9488117001828154	0.0	0.19138865642724262	0.24956971481916465	Neolamprologus multifasciatus	f	n
1054	FISH20201007_c6_r0_Neolamprologus-multifasciatus_sf	1970-01-04 23:00:00	38.50473131778595	1394.4995291119606	0.948479308625561	0.0	0.18222737968414324	0.22831757416814089	Neolamprologus multifasciatus	f	n
1055	FISH20201007_c6_r0_Neolamprologus-multifasciatus_sf	1970-01-04 23:30:00	35.59466026172113	1424.499944604476	0.9265455351207622	0.0	0.1485865235599279	0.29083674991620057	Neolamprologus multifasciatus	f	n
1056	FISH20201007_c6_r0_Neolamprologus-multifasciatus_sf	1970-01-05 00:00:00	39.09414834090015	14.500415489446569	0.9642679075951471	0.0	0.1619599515564641	0.29235971410118394	Neolamprologus multifasciatus	f	n
1057	FISH20201007_c6_r0_Neolamprologus-multifasciatus_sf	1970-01-05 00:30:00	28.53782090617814	44.49997230070356	0.7238380145144313	0.0	0.12650428015411566	0.2838122473358845	Neolamprologus multifasciatus	f	n
1058	FISH20201007_c6_r0_Neolamprologus-multifasciatus_sf	1970-01-05 01:00:00	26.07016093914831	74.49952911196056	0.6950861448119218	0.0	0.1153215267329256	0.38284012291969344	Neolamprologus multifasciatus	f	n
1059	FISH20201007_c6_r0_Neolamprologus-multifasciatus_sf	1970-01-05 01:30:00	37.2719633206976	104.49994460447596	0.9341347219144693	0.0	0.17068778527060807	0.21130223209272056	Neolamprologus multifasciatus	f	n
1060	FISH20201007_c6_r0_Neolamprologus-multifasciatus_sf	1970-01-05 02:00:00	36.74632345187794	134.50041548944657	0.9216663896737023	0.0	0.17568732249776034	0.22891339812338435	Neolamprologus multifasciatus	f	n
1061	FISH20201007_c6_r0_Neolamprologus-multifasciatus_sf	1970-01-05 02:30:00	25.474845200219672	164.50002769929642	0.6686610160101933	0.0	0.12226792197590207	0.3257814118693899	Neolamprologus multifasciatus	f	n
1062	FISH20201007_c6_r0_Neolamprologus-multifasciatus_sf	1970-01-05 03:00:00	33.34287866399556	194.49958451055343	0.8531383302864107	0.0	0.17213842163689252	0.28673402378689844	Neolamprologus multifasciatus	f	n
1063	FISH20201007_c6_r0_Neolamprologus-multifasciatus_sf	1970-01-05 03:30:00	31.98430302604281	224.50005539552404	0.813704852647906	0.0	0.15139850003954583	0.30102942122501775	Neolamprologus multifasciatus	f	n
1064	FISH20201007_c6_r0_Neolamprologus-multifasciatus_sf	1970-01-05 04:00:00	36.906073298770096	254.50047088803944	0.8915295551492992	0.0	0.17056818202245386	0.2759490110089498	Neolamprologus multifasciatus	f	n
1065	FISH20201007_c6_r0_Neolamprologus-multifasciatus_sf	1970-01-05 04:30:00	39.29964275166414	284.5000276992964	0.9395601351725666	0.0	0.19089055934439458	0.20866542266864468	Neolamprologus multifasciatus	f	n
1066	FISH20201007_c6_r0_Neolamprologus-multifasciatus_sf	1970-01-05 05:00:00	41.50778715513757	314.4995845105534	0.9365132125644009	0.0	0.23877344923230717	0.259754974303723	Neolamprologus multifasciatus	f	n
1067	FISH20201007_c6_r0_Neolamprologus-multifasciatus_sf	1970-01-05 05:30:00	46.23105982065122	344.50005539552404	0.9636051407046311	0.0	0.2330701733211039	0.26584678620923846	Neolamprologus multifasciatus	f	n
1068	FISH20201007_c6_r0_Neolamprologus-multifasciatus_sf	1970-01-05 06:00:00	44.16870139883027	374.50047088803944	0.962162761065869	0.0	0.22968334229679493	0.18114046886129354	Neolamprologus multifasciatus	f	n
1069	FISH20201007_c6_r0_Neolamprologus-multifasciatus_sf	1970-01-05 06:30:00	41.10603262145485	404.5000276992964	0.9544069580632651	0.0	0.23471337928311492	0.21322440098825035	Neolamprologus multifasciatus	f	n
1070	FISH20201007_c6_r0_Neolamprologus-multifasciatus_sf	1970-01-05 07:00:00	30.760769015752782	434.49969530773916	0.5193064096171958	0.11694642956068915	0.21581976272079972	0.5720473417242662	Neolamprologus multifasciatus	f	d
1071	FISH20201007_c6_r0_Neolamprologus-multifasciatus_sf	1970-01-05 07:30:00	8.969603560902236	464.5001107910481	0.17228007976955462	0.15987148238422336	0.07683878006963883	0.7742569326394219	Neolamprologus multifasciatus	f	d
1072	FISH20201007_c6_r0_Neolamprologus-multifasciatus_sf	1970-01-05 08:00:00	9.106521069730773	494.5005262866323	0.21893523904492826	0.012353886211290233	0.06504003161151625	0.7643526769030906	Neolamprologus multifasciatus	f	d
1073	FISH20201007_c6_r0_Neolamprologus-multifasciatus_sf	1970-01-05 08:30:00	10.336990078197848	524.5000830978893	0.2556645061215445	0.0	0.09463807433718524	0.7282904912610726	Neolamprologus multifasciatus	f	d
1074	FISH20201007_c6_r0_Neolamprologus-multifasciatus_sf	1970-01-05 09:00:00	9.063204899816965	554.4996953077392	0.2147803445792477	0.04847376876627334	0.07882497014396277	0.6968368387779994	Neolamprologus multifasciatus	f	d
1075	FISH20201007_c6_r0_Neolamprologus-multifasciatus_sf	1970-01-05 09:30:00	11.88807273613492	584.5001107910481	0.20618214048304898	0.06952138267228009	0.08361987035813241	0.5950698404062478	Neolamprologus multifasciatus	f	d
1076	FISH20201007_c6_r0_Neolamprologus-multifasciatus_sf	1970-01-05 10:00:00	5.879810171469465	614.5005262866323	0.09827710376156445	0.43155503850202204	0.061361377114236414	0.6019936975954185	Neolamprologus multifasciatus	f	d
1077	FISH20201007_c6_r0_Neolamprologus-multifasciatus_sf	1970-01-05 10:30:00	8.91580272853756	644.5000830978893	0.20874189795579193	0.03789263752700681	0.1281403362384079	0.6522084748914757	Neolamprologus multifasciatus	f	d
1078	FISH20201007_c6_r0_Neolamprologus-multifasciatus_sf	1970-01-05 11:00:00	7.116621068478664	674.4996953077392	0.1445903274056839	0.16846712093512825	0.08340793350338559	0.7407614436726089	Neolamprologus multifasciatus	f	d
1079	FISH20201007_c6_r0_Neolamprologus-multifasciatus_sf	1970-01-05 11:30:00	8.93985152194521	704.5001107910481	0.1948260580545092	0.16446931087968092	0.07834695997861407	0.7652713476690154	Neolamprologus multifasciatus	f	d
1080	FISH20201007_c6_r0_Neolamprologus-multifasciatus_sf	1970-01-05 12:00:00	11.572532815609792	734.5005816852251	0.22907318154118886	0.05966428452717301	0.08452087325831652	0.7283153876582235	Neolamprologus multifasciatus	f	d
1081	FISH20201007_c6_r0_Neolamprologus-multifasciatus_sf	1970-01-05 12:30:00	6.891699523826409	764.5001938950751	0.14813583734973132	0.25073403135560357	0.10287285826833638	0.7519879107024866	Neolamprologus multifasciatus	f	d
1082	FISH20201007_c6_r0_Neolamprologus-multifasciatus_sf	1970-01-05 13:00:00	8.127888044205926	794.4997507063321	0.18237216774693923	0.12841393828596753	0.12337491332735376	0.7266905164441388	Neolamprologus multifasciatus	f	d
1083	FISH20201007_c6_r0_Neolamprologus-multifasciatus_sf	1970-01-05 13:30:00	7.49544914341919	824.5001661865721	0.16906713937513848	0.042709949036117884	0.1417303061558624	0.6974517218021895	Neolamprologus multifasciatus	f	d
1084	FISH20201007_c6_r0_Neolamprologus-multifasciatus_sf	1970-01-05 14:00:00	9.47979880176885	854.5005816852251	0.2410392776023489	0.2564400864218049	0.10660610244098728	0.7499262105459414	Neolamprologus multifasciatus	f	d
1085	FISH20201007_c6_r0_Neolamprologus-multifasciatus_sf	1970-01-05 14:30:00	10.997000970116897	884.5001938950751	0.2800952855797463	0.07002382139493657	0.11110109166453061	0.6851339840952563	Neolamprologus multifasciatus	f	d
1086	FISH20201007_c6_r0_Neolamprologus-multifasciatus_sf	1970-01-05 15:00:00	10.768461531315797	914.4997507063321	0.2648606725389175	0.03672926707661625	0.1354932022150351	0.6275989041781889	Neolamprologus multifasciatus	f	d
1087	FISH20201007_c6_r0_Neolamprologus-multifasciatus_sf	1970-01-05 15:30:00	9.956125814810745	944.5001661865721	0.24423886549966764	0.05079769554619987	0.1254820962973578	0.6443252593919186	Neolamprologus multifasciatus	f	d
1088	FISH20201007_c6_r0_Neolamprologus-multifasciatus_sf	1970-01-05 16:00:00	10.962851217361589	974.5005816852251	0.2683507838900892	0.0	0.13428390128330198	0.6561004100021748	Neolamprologus multifasciatus	f	d
1089	FISH20201007_c6_r0_Neolamprologus-multifasciatus_sf	1970-01-05 16:30:00	9.638834448074876	1004.5001938950751	0.23040274777020664	0.0278654922164977	0.11564795354492917	0.6413119290830935	Neolamprologus multifasciatus	f	d
1090	FISH20201007_c6_r0_Neolamprologus-multifasciatus_sf	1970-01-05 17:00:00	8.426721522484753	1034.499806104925	0.2105700515206914	0.07689324691152845	0.13286633777727383	0.6378081237431277	Neolamprologus multifasciatus	f	d
1091	FISH20201007_c6_r0_Neolamprologus-multifasciatus_sf	1970-01-05 17:30:00	6.527837196355005	1064.4994183147749	0.1527339205584178	0.24336601850313003	0.11264233161225469	0.6153379013762837	Neolamprologus multifasciatus	f	d
1092	FISH20201007_c6_r0_Neolamprologus-multifasciatus_sf	1970-01-05 18:00:00	5.560243573507206	1094.4998338134278	0.1192111677376468	0.30727897185907377	0.11709650094124195	0.6987553470653772	Neolamprologus multifasciatus	f	d
1093	FISH20201007_c6_r0_Neolamprologus-multifasciatus_sf	1970-01-05 18:30:00	7.144996163375683	1124.500249293668	0.17007368012852472	0.12442523959891419	0.10573924097030628	0.6407785558677499	Neolamprologus multifasciatus	f	d
1094	FISH20201007_c6_r0_Neolamprologus-multifasciatus_sf	1970-01-05 19:00:00	36.86463755912821	1154.499806104925	0.7555260096393551	0.030358428895906044	0.2516156697289509	0.4647547739763594	Neolamprologus multifasciatus	f	n
1095	FISH20201007_c6_r0_Neolamprologus-multifasciatus_sf	1970-01-05 19:30:00	40.78534167912435	1184.4994183147749	0.9777297656639521	0.0	0.18890372721406035	0.33087051372572535	Neolamprologus multifasciatus	f	n
1096	FISH20201007_c6_r0_Neolamprologus-multifasciatus_sf	1970-01-05 20:00:00	38.85619384604968	1214.4998338134278	0.9592288943053401	0.0	0.22886873189023788	0.1707106099982596	Neolamprologus multifasciatus	f	n
1097	FISH20201007_c6_r0_Neolamprologus-multifasciatus_sf	1970-01-05 20:30:00	36.13902372762094	1244.500249293668	0.9447676029028863	0.0	0.26535889218502345	0.17253676253775138	Neolamprologus multifasciatus	f	n
1098	FISH20201007_c6_r0_Neolamprologus-multifasciatus_sf	1970-01-05 21:00:00	38.365934309257796	1274.4998615035179	0.9478699241039278	0.0	0.26708176391081073	0.2529749937899671	Neolamprologus multifasciatus	f	n
1099	FISH20201007_c6_r0_Neolamprologus-multifasciatus_sf	1970-01-05 21:30:00	39.27043294361108	1304.4994737133677	0.9642679075951471	0.0	0.23845878990189778	0.20709434170123708	Neolamprologus multifasciatus	f	n
1100	FISH20201007_c6_r0_Neolamprologus-multifasciatus_sf	1970-01-05 22:00:00	37.21549128680027	1334.499889208952	0.9524152448482163	0.0	0.19134079718571126	0.27155474528357326	Neolamprologus multifasciatus	f	n
1101	FISH20201007_c6_r0_Neolamprologus-multifasciatus_sf	1970-01-05 22:30:00	33.74294775053075	1364.500304692261	0.9257658855465071	0.0	0.20540895355653313	0.28749982786487566	Neolamprologus multifasciatus	f	n
1102	FISH20201007_c6_r0_Neolamprologus-multifasciatus_sf	1970-01-05 23:00:00	34.49959311842324	1393.9123330152672	0.9373807251908397	0.0	0.20394475043065508	0.3549755248996561	Neolamprologus multifasciatus	f	n
1103	FISH20201007_c6_r0_Neolamprologus-multifasciatus_sf	1970-01-05 23:30:00	35.213164347481445	1424.5005816852251	0.9373995900504127	0.0	0.216076328475415	0.3001659224648392	Neolamprologus multifasciatus	f	n
1104	FISH20201007_c6_r0_Neolamprologus-multifasciatus_sf	1970-01-06 00:00:00	29.340419728800768	14.500193895075066	0.796631765553155	0.008309788931361143	0.1743814926864893	0.28693065199937295	Neolamprologus multifasciatus	f	n
1105	FISH20201007_c6_r0_Neolamprologus-multifasciatus_sf	1970-01-06 00:30:00	29.74052215138574	44.49975070633206	0.7940834302808709	0.03822502908426126	0.18585508872027354	0.2875310487037495	Neolamprologus multifasciatus	f	n
1106	FISH20201007_c6_r0_Neolamprologus-multifasciatus_sf	1970-01-06 01:00:00	35.110433336393214	74.50016618657213	0.9347440726789276	0.0	0.1887369624428159	0.28078382879563846	Neolamprologus multifasciatus	f	n
1107	FISH20201007_c6_r0_Neolamprologus-multifasciatus_sf	1970-01-06 01:30:00	32.07023600016625	104.5005816852252	0.8599523572101269	0.0	0.1683646580509603	0.30700328617722944	Neolamprologus multifasciatus	f	n
1108	FISH20201007_c6_r0_Neolamprologus-multifasciatus_sf	1970-01-06 02:00:00	30.081478757563445	134.50019389507506	0.7515927095451775	0.027643897844994738	0.16460151661410322	0.2908460815797035	Neolamprologus multifasciatus	f	n
1109	FISH20201007_c6_r0_Neolamprologus-multifasciatus_sf	1970-01-06 02:30:00	34.93831041093363	164.49975070633207	0.9016674976455598	0.0	0.1477978895914212	0.3324531579668095	Neolamprologus multifasciatus	f	n
1110	FISH20201007_c6_r0_Neolamprologus-multifasciatus_sf	1970-01-06 03:00:00	35.78048127738441	194.4994183147748	0.9235499418314774	0.0	0.17699253949274027	0.3203446233983466	Neolamprologus multifasciatus	f	n
1111	FISH20201007_c6_r0_Neolamprologus-multifasciatus_sf	1970-01-06 03:30:00	37.46242064932532	224.49983381342787	0.932251274097053	0.0	0.19924716197841355	0.25118250140917886	Neolamprologus multifasciatus	f	n
1112	FISH20201007_c6_r0_Neolamprologus-multifasciatus_sf	1970-01-06 04:00:00	30.029331398260442	254.50024929366793	0.8316990748434989	0.0	0.16478311265187168	0.3870442019132051	Neolamprologus multifasciatus	f	n
1113	FISH20201007_c6_r0_Neolamprologus-multifasciatus_sf	1970-01-06 04:30:00	32.725006992691306	284.4998061049249	0.8810038225029084	0.0	0.17913049212089804	0.3358001475262999	Neolamprologus multifasciatus	f	n
1114	FISH20201007_c6_r0_Neolamprologus-multifasciatus_sf	1970-01-06 05:00:00	30.585512551045763	314.4994183147748	0.8503684006426236	0.0	0.15558130130022832	0.2944941641597339	Neolamprologus multifasciatus	f	n
1115	FISH20201007_c6_r0_Neolamprologus-multifasciatus_sf	1970-01-06 05:30:00	34.84980275781717	344.49983381342787	0.8908708176379349	0.0	0.15071836136899663	0.3668930951666069	Neolamprologus multifasciatus	f	n
1116	FISH20201007_c6_r0_Neolamprologus-multifasciatus_sf	1970-01-06 06:00:00	33.797868716196724	374.50024929366793	0.8940778904215833	0.0	0.2025792538969799	0.3160876567624938	Neolamprologus multifasciatus	f	n
1117	FISH20201007_c6_r0_Neolamprologus-multifasciatus_sf	1970-01-06 06:30:00	36.35596481013846	404.49991690211067	0.8974572045870035	0.0	0.20337967368431245	0.29355067872734575	Neolamprologus multifasciatus	f	n
1118	FISH20201007_c6_r0_Neolamprologus-multifasciatus_sf	1970-01-06 07:00:00	26.351234352951018	434.4994737133677	0.5319372887928646	0.0	0.18939001736966546	0.5831293203938372	Neolamprologus multifasciatus	f	d
1119	FISH20201007_c6_r0_Neolamprologus-multifasciatus_sf	1970-01-06 07:30:00	9.244796611184066	464.4998892089519	0.19061599822734324	0.08614003988477731	0.095113787962276	0.7066398630816124	Neolamprologus multifasciatus	f	d
1120	FISH20201007_c6_r0_Neolamprologus-multifasciatus_sf	1970-01-06 08:00:00	8.822226409896098	494.50030469226084	0.16658356877735306	0.09567336989640463	0.08452562871274906	0.7527624923563898	Neolamprologus multifasciatus	f	d
1121	FISH20201007_c6_r0_Neolamprologus-multifasciatus_sf	1970-01-06 08:30:00	10.648275070627188	524.4999169021107	0.16508780676970805	0.02952745000276993	0.09037410001573133	0.6810904267506143	Neolamprologus multifasciatus	f	d
1122	FISH20201007_c6_r0_Neolamprologus-multifasciatus_sf	1970-01-06 09:00:00	11.315738349691449	554.4994737133677	0.23084593651321256	0.023932192122320093	0.11321377814027278	0.6864565154976653	Neolamprologus multifasciatus	f	d
1123	FISH20201007_c6_r0_Neolamprologus-multifasciatus_sf	1970-01-06 09:30:00	9.48099694351763	584.4998892089519	0.21892311101263018	0.012353201861289608	0.1639931789971553	0.645533396878785	Neolamprologus multifasciatus	f	d
1124	FISH20201007_c6_r0_Neolamprologus-multifasciatus_sf	1970-01-06 10:00:00	9.400154028251642	614.5003046922608	0.22242535039609995	0.009473159381751703	0.15698932506701435	0.5772044671659532	Neolamprologus multifasciatus	f	d
1125	FISH20201007_c6_r0_Neolamprologus-multifasciatus_sf	1970-01-06 10:30:00	11.635998756881559	644.4999169021107	0.21749487563015898	0.07174117777408454	0.08979228975922497	0.7278071153519013	Neolamprologus multifasciatus	f	d
1126	FISH20201007_c6_r0_Neolamprologus-multifasciatus_sf	1970-01-06 11:00:00	8.281965876972773	674.4995291119606	0.1936734806935904	0.10558971802116227	0.125188110741558	0.6525618729153121	Neolamprologus multifasciatus	f	d
1127	FISH20201007_c6_r0_Neolamprologus-multifasciatus_sf	1970-01-06 11:30:00	8.907732496481035	704.499944604476	0.20767781963217372	0.03534234433857744	0.20643705793881542	0.5283774871749066	Neolamprologus multifasciatus	f	d
1128	FISH20201007_c6_r0_Neolamprologus-multifasciatus_sf	1970-01-06 12:00:00	8.08095389905032	734.5004154894466	0.19755138219489224	0.11982715639022769	0.1457831538925542	0.6820196455814733	Neolamprologus multifasciatus	f	d
1129	FISH20201007_c6_r0_Neolamprologus-multifasciatus_sf	1970-01-06 12:30:00	7.231888363540641	764.4999723007036	0.16265026868317545	0.07390172289623843	0.1302314697017915	0.6276569643442343	Neolamprologus multifasciatus	f	d
1130	FISH20201007_c6_r0_Neolamprologus-multifasciatus_sf	1970-01-06 13:00:00	8.272788006715151	794.4995291119606	0.20597196831200487	0.10885823500083099	0.1466754961238197	0.6523250537140577	Neolamprologus multifasciatus	f	d
1131	FISH20201007_c6_r0_Neolamprologus-multifasciatus_sf	1970-01-06 13:30:00	7.254192084604748	824.499944604476	0.1628074451584312	0.06237536007090627	0.15912809569470204	0.5404941543531931	Neolamprologus multifasciatus	f	d
1132	FISH20201007_c6_r0_Neolamprologus-multifasciatus_sf	1970-01-06 14:00:00	7.715515618643015	854.5004154894466	0.1732867985153177	0.029638247188521413	0.20959126133771058	0.529997575917367	Neolamprologus multifasciatus	f	d
1133	FISH20201007_c6_r0_Neolamprologus-multifasciatus_sf	1970-01-06 14:30:00	7.6036121487144746	884.4999723007036	0.17018447731427622	0.08198991745609661	0.1750117946709128	0.5297110432522552	Neolamprologus multifasciatus	f	d
1134	FISH20201007_c6_r0_Neolamprologus-multifasciatus_sf	1970-01-06 15:00:00	8.69462107887788	914.4995291119606	0.21422635865049028	0.0661459198936347	0.1999145652378901	0.5693867901371731	Neolamprologus multifasciatus	f	d
1135	FISH20201007_c6_r0_Neolamprologus-multifasciatus_sf	1970-01-06 15:30:00	7.4664025168876496	944.499944604476	0.17992466208730334	0.10469754043873256	0.2110434806409208	0.5782907297116499	Neolamprologus multifasciatus	f	d
1136	FISH20201007_c6_r0_Neolamprologus-multifasciatus_sf	1970-01-06 16:00:00	6.171195677330637	974.5004154894466	0.13666832862445294	0.2165530995512714	0.1435004126545353	0.613956185788856	Neolamprologus multifasciatus	f	d
1137	FISH20201007_c6_r0_Neolamprologus-multifasciatus_sf	1970-01-06 16:30:00	8.27673013616513	1004.4999723007036	0.21876904326630103	0.007478810038225029	0.13755838300822312	0.5822423121838173	Neolamprologus multifasciatus	f	d
1138	FISH20201007_c6_r0_Neolamprologus-multifasciatus_sf	1970-01-06 17:00:00	7.5558884828345905	1034.4995291119606	0.18757963547725887	0.11406570273115063	0.14009623503645044	0.5697701336829903	Neolamprologus multifasciatus	f	d
1139	FISH20201007_c6_r0_Neolamprologus-multifasciatus_sf	1970-01-06 17:30:00	11.733796805830753	1064.500055395524	0.24578994017283404	0.08636162198094394	0.08674595906809286	0.6205330920456911	Neolamprologus multifasciatus	f	d
1140	FISH20201007_c6_r0_Neolamprologus-multifasciatus_sf	1970-01-06 18:00:00	6.719544616512618	1094.5004708880394	0.15816298266024043	0.08315328790648717	0.1501673233606071	0.5185371365571121	Neolamprologus multifasciatus	f	d
1141	FISH20201007_c6_r0_Neolamprologus-multifasciatus_sf	1970-01-06 18:30:00	8.50423341056971	1124.5000276992964	0.1945044595867265	0.06609052130075896	0.1372409114849786	0.5127871410510315	Neolamprologus multifasciatus	f	d
1142	FISH20201007_c6_r0_Neolamprologus-multifasciatus_sf	1970-01-06 19:00:00	30.251374010168576	1154.4995845105534	0.7032851365575314	0.014348235554816907	0.2501837223246044	0.3097207606068786	Neolamprologus multifasciatus	f	n
1143	FISH20201007_c6_r0_Neolamprologus-multifasciatus_sf	1970-01-06 19:30:00	44.176975332323515	1184.500055395524	0.9742964768446709	0.0	0.2979389024953818	0.2871617246570995	Neolamprologus multifasciatus	f	n
1144	FISH20201007_c6_r0_Neolamprologus-multifasciatus_sf	1970-01-06 20:00:00	36.10970587816367	1214.5004708880394	0.9648218935239045	0.0	0.22250918366496322	0.29582874875809995	Neolamprologus multifasciatus	f	n
1145	FISH20201007_c6_r0_Neolamprologus-multifasciatus_sf	1970-01-06 20:30:00	36.640957029796226	1244.5000276992964	0.9753476261702952	0.0	0.20108095891532413	0.32496967005877403	Neolamprologus multifasciatus	f	n
1146	FISH20201007_c6_r0_Neolamprologus-multifasciatus_sf	1970-01-06 21:00:00	36.332866766608454	1274.4995845105534	0.970915738740236	0.0	0.22054866178080423	0.31916580020951874	Neolamprologus multifasciatus	f	n
1147	FISH20201007_c6_r0_Neolamprologus-multifasciatus_sf	1970-01-06 21:30:00	33.58820727315374	1304.500055395524	0.9694216707290051	0.0	0.22936741416308185	0.3842774888988255	Neolamprologus multifasciatus	f	n
1148	FISH20201007_c6_r0_Neolamprologus-multifasciatus_sf	1970-01-06 22:00:00	33.20619371483837	1334.5004708880394	0.957232286299928	0.0	0.20202465515193124	0.39983845055495715	Neolamprologus multifasciatus	f	n
1149	FISH20201007_c6_r0_Neolamprologus-multifasciatus_sf	1970-01-06 22:30:00	25.25439075200295	1364.3085823343472	0.7495676030297609	0.08713544462336732	0.17848688065984183	0.5012706806731759	Neolamprologus multifasciatus	f	n
1150	FISH20201007_c6_r0_Neolamprologus-multifasciatus_sf	1970-01-06 23:00:00	33.43638543011351	1394.499889208952	0.9190117438510969	0.0	0.17252625486385625	0.5187862830170814	Neolamprologus multifasciatus	f	n
1151	FISH20201007_c6_r0_Neolamprologus-multifasciatus_sf	1970-01-06 23:30:00	34.53738293977227	1424.500304692261	0.9450999944601407	0.0	0.18620108479923017	0.4766306239427055	Neolamprologus multifasciatus	f	n
1152	FISH20201007_c6_r0_Neolamprologus-multifasciatus_sf	1970-01-07 00:00:00	34.30887108243574	14.499916902110686	0.9392277436153121	0.0	0.201882440917563	0.3569428575603247	Neolamprologus multifasciatus	f	n
1153	FISH20201007_c6_r0_Neolamprologus-multifasciatus_sf	1970-01-07 00:30:00	30.94902343485326	44.49947371336768	0.8870422691263642	0.0	0.16912794117094074	0.4472317365188242	Neolamprologus multifasciatus	f	n
1154	FISH20201007_c6_r0_Neolamprologus-multifasciatus_sf	1970-01-07 01:00:00	19.52945205078189	74.49994460447596	0.49368491025925104	0.030633724795036562	0.0982751116571113	0.3769397236782664	Neolamprologus multifasciatus	f	n
1155	FISH20201007_c6_r0_Neolamprologus-multifasciatus_sf	1970-01-07 01:30:00	31.919971506134218	104.50041548944657	0.8073236939781729	0.0	0.15729856442472354	0.3549809510834499	Neolamprologus multifasciatus	f	n
1156	FISH20201007_c6_r0_Neolamprologus-multifasciatus_sf	1970-01-07 02:00:00	40.62750388281971	134.49997230070358	0.9570660905213008	0.0	0.20731219754451854	0.33867635416707886	Neolamprologus multifasciatus	f	n
1157	FISH20201007_c6_r0_Neolamprologus-multifasciatus_sf	1970-01-07 02:30:00	33.934017163069065	164.49952911196056	0.8979557919228851	0.0	0.17949622088448533	0.29333933362113	Neolamprologus multifasciatus	f	n
1158	FISH20201007_c6_r0_Neolamprologus-multifasciatus_sf	1970-01-07 03:00:00	32.50226565556143	194.49994460447596	0.8863837801905606	0.0	0.16170643869202384	0.3755092288732592	Neolamprologus multifasciatus	f	n
1159	FISH20201007_c6_r0_Neolamprologus-multifasciatus_sf	1970-01-07 03:30:00	32.993041740207254	224.50041548944657	0.8982881834801396	0.0	0.1775435021944536	0.3975682645744116	Neolamprologus multifasciatus	f	n
1160	FISH20201007_c6_r0_Neolamprologus-multifasciatus_sf	1970-01-07 04:00:00	32.14587603912582	254.49997230070358	0.9056007977397375	0.0	0.16938875578518814	0.4667257339709139	Neolamprologus multifasciatus	f	n
1161	FISH20201007_c6_r0_Neolamprologus-multifasciatus_sf	1970-01-07 04:30:00	33.33916833746518	284.49952911196056	0.8897014015843998	0.0	0.18722898199447652	0.36862680974426837	Neolamprologus multifasciatus	f	n
1162	FISH20201007_c6_r0_Neolamprologus-multifasciatus_sf	1970-01-07 05:00:00	30.849757488158655	314.50005539552404	0.8391867937070685	0.0	0.17869125378209433	0.2941437155406967	Neolamprologus multifasciatus	f	n
1163	FISH20201007_c6_r0_Neolamprologus-multifasciatus_sf	1970-01-07 05:30:00	30.99718864853191	344.50047088803944	0.8567946374162096	0.0	0.17704373008040614	0.302702694463498	Neolamprologus multifasciatus	f	n
1164	FISH20201007_c6_r0_Neolamprologus-multifasciatus_sf	1970-01-07 06:00:00	32.101357849592425	374.5000276992964	0.8226137056118774	0.0	0.17588820367856464	0.41240630988920973	Neolamprologus multifasciatus	f	n
1165	FISH20201007_c6_r0_Neolamprologus-multifasciatus_sf	1970-01-07 06:30:00	36.91433186737442	404.4995845105534	0.921278599523572	0.0	0.2146801695425705	0.29414976142335414	Neolamprologus multifasciatus	f	n
1166	FISH20201007_c6_r0_Neolamprologus-multifasciatus_sf	1970-01-07 07:00:00	29.05113470417302	434.50005539552404	0.6250830932860625	0.0	0.18021013922560133	0.4780457738015372	Neolamprologus multifasciatus	f	d
1167	FISH20201007_c6_r0_Neolamprologus-multifasciatus_sf	1970-01-07 07:30:00	13.269229554922845	464.50047088803944	0.3285136557531439	0.0	0.09974761773794301	0.5284939561396644	Neolamprologus multifasciatus	f	d
1168	FISH20201007_c6_r0_Neolamprologus-multifasciatus_sf	1970-01-07 08:00:00	13.07671250031276	494.5000276992964	0.3290676416819013	0.010304138274887818	0.113053943031618	0.5764823827744422	Neolamprologus multifasciatus	f	d
1169	FISH20201007_c6_r0_Neolamprologus-multifasciatus_sf	1970-01-07 08:30:00	11.862158647784259	524.4995845105534	0.2737798459919118	0.0	0.1033903901516175	0.5939207120497121	Neolamprologus multifasciatus	f	d
1170	FISH20201007_c6_r0_Neolamprologus-multifasciatus_sf	1970-01-07 09:00:00	10.64487655724618	554.500055395524	0.25631508974074896	0.0032129403944161313	0.10978799056267854	0.49252329543547396	Neolamprologus multifasciatus	f	d
1171	FISH20201007_c6_r0_Neolamprologus-multifasciatus_sf	1970-01-07 09:30:00	15.32102963985026	584.5005262866323	0.4369287020109689	0.011633704503905601	0.17159232061110208	0.6344994789694208	Neolamprologus multifasciatus	f	d
1172	FISH20201007_c6_r0_Neolamprologus-multifasciatus_sf	1970-01-07 10:00:00	12.44330386780865	614.5000830978893	0.32602071907373553	0.0	0.10205160695336726	0.6390101924022566	Neolamprologus multifasciatus	f	d
1173	FISH20201007_c6_r0_Neolamprologus-multifasciatus_sf	1970-01-07 10:30:00	10.91022820239498	644.4996953077392	0.2807600686942552	0.006038446623455764	0.1252546617977874	0.7012865443262905	Neolamprologus multifasciatus	f	d
1174	FISH20201007_c6_r0_Neolamprologus-multifasciatus_sf	1970-01-07 11:00:00	11.335952083410648	674.5001107910481	0.26711721692887214	0.02093950808774651	0.10335133932977301	0.7653369918905524	Neolamprologus multifasciatus	f	d
1175	FISH20201007_c6_r0_Neolamprologus-multifasciatus_sf	1970-01-07 11:30:00	1.7897029108296538	704.5005262866323	0.035122707883219764	0.8385685003600909	0.09662705011315417	0.9215449559074099	Neolamprologus multifasciatus	f	d
1176	FISH20201007_c6_r0_Neolamprologus-multifasciatus_sf	1970-01-07 12:00:00	3.681576932921271	734.5000830978893	0.07489889756800178	0.5276715971414326	0.06499210937741157	0.8345825873707241	Neolamprologus multifasciatus	f	d
1177	FISH20201007_c6_r0_Neolamprologus-multifasciatus_sf	1970-01-07 12:30:00	3.77922919404763	764.4996953077392	0.08431665835687774	0.5350396099939062	0.06772359501242957	0.895078218713358	Neolamprologus multifasciatus	f	d
1178	FISH20201007_c6_r0_Neolamprologus-multifasciatus_sf	1970-01-07 13:00:00	5.7692408364198196	794.5001107910481	0.12907157101706182	0.38189674274318636	0.10164310641104357	0.8141200037336508	Neolamprologus multifasciatus	f	d
1179	FISH20201007_c6_r0_Neolamprologus-multifasciatus_sf	1970-01-07 13:30:00	6.727525553580149	824.5005262866323	0.1485236274998615	0.25638468782892915	0.10268917161029335	0.7778275282203679	Neolamprologus multifasciatus	f	d
1180	FISH20201007_c6_r0_Neolamprologus-multifasciatus_sf	1970-01-07 14:00:00	5.274417098947256	854.5000830978893	0.10553431942828652	0.2890144590327406	0.07536684927710256	0.7818437468313014	Neolamprologus multifasciatus	f	d
1181	FISH20201007_c6_r0_Neolamprologus-multifasciatus_sf	1970-01-07 14:30:00	7.195692208463181	884.4996953077392	0.15733200376710432	0.05584178161874689	0.07624048099596188	0.8213761603997335	Neolamprologus multifasciatus	f	d
1182	FISH20201007_c6_r0_Neolamprologus-multifasciatus_sf	1970-01-07 15:00:00	6.336509895980766	914.5001661865721	0.12364280966097939	0.08514292045202748	0.06975161942633362	0.846532809432231	Neolamprologus multifasciatus	f	d
1183	FISH20201007_c6_r0_Neolamprologus-multifasciatus_sf	1970-01-07 15:30:00	6.905969833831583	944.5005816852251	0.13893967093235832	0.05429062101822614	0.0749304303708084	0.8122538577620835	Neolamprologus multifasciatus	f	d
1184	FISH20201007_c6_r0_Neolamprologus-multifasciatus_sf	1970-01-07 16:00:00	7.018748931166118	974.5001938950751	0.1628718630546784	0.14076782449725778	0.10970882805461618	0.7471079322388927	Neolamprologus multifasciatus	f	d
1185	FISH20201007_c6_r0_Neolamprologus-multifasciatus_sf	1970-01-07 16:30:00	8.31579782920787	1004.4997507063321	0.19428286521522353	0.02720070910198881	0.1434380312727758	0.7129503086416875	Neolamprologus multifasciatus	f	d
1186	FISH20201007_c6_r0_Neolamprologus-multifasciatus_sf	1970-01-07 17:00:00	8.04846580092078	1034.5001661865722	0.18684910259251053	0.032074008420119655	0.17815257724815695	0.7314951619840899	Neolamprologus multifasciatus	f	d
1187	FISH20201007_c6_r0_Neolamprologus-multifasciatus_sf	1970-01-07 17:30:00	8.17745517697579	1064.5005816852251	0.19251011024319983	0.05650656473325578	0.1202281425178639	0.7474903754142719	Neolamprologus multifasciatus	f	d
1188	FISH20201007_c6_r0_Neolamprologus-multifasciatus_sf	1970-01-07 18:00:00	7.1649327697734675	1094.500193895075	0.16187468838291508	0.17633372112348347	0.08384842585469676	0.7763282338244856	Neolamprologus multifasciatus	f	d
1189	FISH20201007_c6_r0_Neolamprologus-multifasciatus_sf	1970-01-07 18:30:00	6.122215152405385	1124.499750706332	0.12830314110021607	0.3305634036895463	0.1282553005749546	0.7126874971683042	Neolamprologus multifasciatus	f	d
1190	FISH20201007_c6_r0_Neolamprologus-multifasciatus_sf	1970-01-07 19:00:00	28.09610269522883	1154.5001661865722	0.6265787724351872	0.07594726346111234	0.29532248528831934	0.39409910479987814	Neolamprologus multifasciatus	f	n
1191	FISH20201007_c6_r0_Neolamprologus-multifasciatus_sf	1970-01-07 19:30:00	36.51589373081805	1184.5005816852251	0.9656528724170406	0.0	0.1988422592886191	0.3512153578774983	Neolamprologus multifasciatus	f	n
1192	FISH20201007_c6_r0_Neolamprologus-multifasciatus_sf	1970-01-07 20:00:00	36.444432321781136	1214.500193895075	0.9757908149133012	0.0	0.2252097833588175	0.3343110081208731	Neolamprologus multifasciatus	f	n
1193	FISH20201007_c6_r0_Neolamprologus-multifasciatus_sf	1970-01-07 20:30:00	36.28139164527979	1244.499750706332	0.9776743670710764	0.0	0.2267765094931764	0.3449915309532209	Neolamprologus multifasciatus	f	n
1194	FISH20201007_c6_r0_Neolamprologus-multifasciatus_sf	1970-01-07 21:00:00	35.99683894214752	1274.499362916182	0.9747936402415379	0.0	0.23666123629722186	0.3438898663358936	Neolamprologus multifasciatus	f	n
1195	FISH20201007_c6_r0_Neolamprologus-multifasciatus_sf	1970-01-07 21:30:00	38.36319593320619	1304.4998338134278	0.9764015067582539	0.0	0.309814379240044	0.24427996540458363	Neolamprologus multifasciatus	f	n
1196	FISH20201007_c6_r0_Neolamprologus-multifasciatus_sf	1970-01-07 22:00:00	39.675056505751265	1334.500249293668	0.9800565065647333	0.0	0.25799855996342114	0.37402507148992725	Neolamprologus multifasciatus	f	n
1197	FISH20201007_c6_r0_Neolamprologus-multifasciatus_sf	1970-01-07 22:30:00	35.8920597813703	1364.499806104925	0.9552379369564014	0.0	0.24369260873281173	0.419753929331764	Neolamprologus multifasciatus	f	n
1198	FISH20201007_c6_r0_Neolamprologus-multifasciatus_sf	1970-01-07 23:00:00	39.85591424930808	1394.4994183147749	0.9674256273890643	0.0	0.2480250973601668	0.48530034604674893	Neolamprologus multifasciatus	f	n
1199	FISH20201007_c6_r0_Neolamprologus-multifasciatus_sf	1970-01-07 23:30:00	38.21381366384903	1424.4998338134278	0.9625526257478396	0.0	0.23146758267005835	0.3306594569094005	Neolamprologus multifasciatus	f	n
1200	FISH20201007_c6_r0_Neolamprologus-multifasciatus_sf	1970-01-08 00:00:00	40.52399630925514	15.155841832170335	0.9591459414325759	0.0	0.2391728344041423	0.3303778237929609	Neolamprologus multifasciatus	f	n
1201	FISH20201007_c6_r0_Neolamprologus-multifasciatus_sf	1970-01-08 00:30:00	35.38081262229034	44.50011079104809	0.9145247064037226	0.0	0.2226701933516222	0.2638829382206199	Neolamprologus multifasciatus	f	n
1202	FISH20201007_c6_r0_Neolamprologus-multifasciatus_sf	1970-01-08 01:00:00	36.36955244835815	74.50052628663232	0.9243809207246136	0.0	0.23276278502290096	0.33941282957822055	Neolamprologus multifasciatus	f	n
1203	FISH20201007_c6_r0_Neolamprologus-multifasciatus_sf	1970-01-08 01:30:00	41.24972588192491	104.50008309788932	0.9574538806714309	0.0	0.22180873464221157	0.3493032654579328	Neolamprologus multifasciatus	f	n
1204	FISH20201007_c6_r0_Neolamprologus-multifasciatus_sf	1970-01-08 02:00:00	36.434853097508714	134.4996953077392	0.9473159381751703	0.0	0.21514815691822914	0.37776363554367154	Neolamprologus multifasciatus	f	n
1205	FISH20201007_c6_r0_Neolamprologus-multifasciatus_sf	1970-01-08 02:30:00	39.02016079196884	164.5001107910481	0.9691446931087968	0.0	0.22473388088295496	0.37718228932564496	Neolamprologus multifasciatus	f	n
1206	FISH20201007_c6_r0_Neolamprologus-multifasciatus_sf	1970-01-08 03:00:00	37.86849898077104	194.50052628663232	0.942053071851975	0.0	0.2503881169854878	0.36209466389608796	Neolamprologus multifasciatus	f	n
1207	FISH20201007_c6_r0_Neolamprologus-multifasciatus_sf	1970-01-08 03:30:00	40.03282841695759	224.50013849648218	0.9548501468062711	0.0	0.2217490871897039	0.4176272856255673	Neolamprologus multifasciatus	f	n
1208	FISH20201007_c6_r0_Neolamprologus-multifasciatus_sf	1970-01-08 04:00:00	38.471154956083325	254.49975070633207	0.9443798127527561	0.0	0.21396489036553254	0.3697948580644818	Neolamprologus multifasciatus	f	n
1209	FISH20201007_c6_r0_Neolamprologus-multifasciatus_sf	1970-01-08 04:30:00	41.14552028180642	284.50016618657213	0.9593950808774651	0.0	0.21967777289730592	0.33094237351843947	Neolamprologus multifasciatus	f	n
1210	FISH20201007_c6_r0_Neolamprologus-multifasciatus_sf	1970-01-08 05:00:00	38.171839800827456	314.5005816852252	0.9509722453049693	0.0	0.22125515725764788	0.25399182602694675	Neolamprologus multifasciatus	f	n
1211	FISH20201007_c6_r0_Neolamprologus-multifasciatus_sf	1970-01-08 05:30:00	41.00923535840404	344.5001938950751	0.950584455154839	0.0	0.2635959014192632	0.3176608401432917	Neolamprologus multifasciatus	f	n
1212	FISH20201007_c6_r0_Neolamprologus-multifasciatus_sf	1970-01-08 06:00:00	39.99145999226697	374.49975070633207	0.9308071574981995	0.0	0.24757966162408643	0.2154413959099699	Neolamprologus multifasciatus	f	n
1213	FISH20201007_c6_r0_Neolamprologus-multifasciatus_sf	1970-01-08 06:30:00	46.443067418187184	404.50016618657213	0.9578994017283403	0.0	0.2953226078447908	0.22580350839718713	Neolamprologus multifasciatus	f	n
1214	FISH20201007_c6_r0_Neolamprologus-multifasciatus_sf	1970-01-08 07:00:00	27.524970428115903	434.5005816852252	0.5486122652484627	0.04487286022935017	0.185423506965458	0.5223687841674243	Neolamprologus multifasciatus	f	d
1215	FISH20201007_c6_r0_Neolamprologus-multifasciatus_sf	1970-01-08 07:30:00	7.049393144641343	454.798648223829	0.1397359320968249	0.05831499528450173	0.1109651208386297	0.6872266092423126	Neolamprologus multifasciatus	f	d
1216	FISH20201014_c1_r0_Neolamprologus-multifasciatus_sm	1970-01-02 00:00:00	1.9702411163454356	14.500470888039445	0.023932192122320093	0.7827267187413439	0.011641019036731214	0.4759559165409371	Neolamprologus multifasciatus	m	n
1217	FISH20201014_c1_r0_Neolamprologus-multifasciatus_sm	1970-01-02 00:30:00	1.7615767260008217	44.499916902110684	0.03323915572544457	0.8350229904160434	0.02307924785521433	0.27393290205858095	Neolamprologus multifasciatus	m	n
1218	FISH20201014_c1_r0_Neolamprologus-multifasciatus_sm	1970-01-02 01:00:00	3.3163143174709537	74.4994183147748	0.031466400753420866	0.7511495208021717	0.014890771833266958	0.6093418020569831	Neolamprologus multifasciatus	m	n
1219	FISH20201014_c1_r0_Neolamprologus-multifasciatus_sm	1970-01-02 01:30:00	1.3650569588339836	104.49977841790383	0.00648127631287392	0.9675936184356304	0.009611043485406314	0.42746900499506757	Neolamprologus multifasciatus	m	n
1220	FISH20201014_c1_r0_Neolamprologus-multifasciatus_sm	1970-01-02 02:00:00	2.5076051939789625	134.5000830978893	0.022325632928923606	0.7893745498864329	0.009330026365093641	0.5371560435545912	Neolamprologus multifasciatus	m	n
1221	FISH20201014_c1_r0_Neolamprologus-multifasciatus_sm	1970-01-02 02:30:00	2.1854970835870824	164.49958451055343	0.010248739682012077	0.8942440862002106	0.01324122298029505	0.6807477566161232	Neolamprologus multifasciatus	m	n
1222	FISH20201014_c1_r0_Neolamprologus-multifasciatus_sm	1970-01-02 03:00:00	1.8040485163370443	194.4998892089519	0.008143142034123642	0.9367383115444272	0.014755752901109245	0.6777909554887287	Neolamprologus multifasciatus	m	n
1223	FISH20201014_c1_r0_Neolamprologus-multifasciatus_sm	1970-01-02 03:30:00	1.3660041324738137	224.50024929366793	0.003656307129798903	1.0	0.011038029735054088	0.6799151652898093	Neolamprologus multifasciatus	m	n
1224	FISH20201014_c1_r0_Neolamprologus-multifasciatus_sm	1970-01-02 04:00:00	2.7155473615751875	254.4996953077392	0.004431887430059276	1.0	0.012416202587385605	0.7561528623037935	Neolamprologus multifasciatus	m	n
1225	FISH20201014_c1_r0_Neolamprologus-multifasciatus_sm	1970-01-02 04:30:00	2.06101357268691	284.50005539552404	0.006592067360957235	1.0	0.011162594822022602	0.7237296035417348	Neolamprologus multifasciatus	m	n
1226	FISH20201014_c1_r0_Neolamprologus-multifasciatus_sm	1970-01-02 05:00:00	1.4786879689519985	314.5003600908537	0.021827045593041938	0.8258822225915462	0.011621360730135437	0.31210373017958576	Neolamprologus multifasciatus	m	n
1227	FISH20201014_c1_r0_Neolamprologus-multifasciatus_sm	1970-01-02 05:30:00	1.9427039875319985	344.4998615035178	0.023544401972189908	0.8840507451110742	0.016782888797595263	0.5496468354100893	Neolamprologus multifasciatus	m	n
1228	FISH20201014_c1_r0_Neolamprologus-multifasciatus_sm	1970-01-02 06:00:00	14.707175413039073	374.5002215820962	0.25016618657212497	0.4008420119654332	0.13524121753127474	0.6911896373729117	Neolamprologus multifasciatus	m	n
1229	FISH20201014_c1_r0_Neolamprologus-multifasciatus_sm	1970-01-02 06:30:00	17.205400517957575	404.5005262866323	0.330840396653925	0.05362583790371724	0.11776325902967044	0.6180847018473652	Neolamprologus multifasciatus	m	n
1230	FISH20201014_c1_r0_Neolamprologus-multifasciatus_sm	1970-01-02 07:00:00	64.13974492918271	434.5000276992964	0.7931416542019832	0.0	0.4919869492746302	0.46827048472387095	Neolamprologus multifasciatus	m	d
1231	FISH20201014_c1_r0_Neolamprologus-multifasciatus_sm	1970-01-02 07:30:00	76.86005704147304	464.49952911196056	0.9100880837626725	0.0	0.5376959045730796	0.41561354632652836	Neolamprologus multifasciatus	m	d
1232	FISH20201014_c1_r0_Neolamprologus-multifasciatus_sm	1970-01-02 08:00:00	55.32062142407723	494.49983381342787	0.7814646576556614	0.0	0.541746522551974	0.5984583460209323	Neolamprologus multifasciatus	m	d
1233	FISH20201014_c1_r0_Neolamprologus-multifasciatus_sm	1970-01-02 08:30:00	29.55220427619365	524.5001938950751	0.48689823278488725	0.023045814636308237	0.6500703514165396	0.7140256107349725	Neolamprologus multifasciatus	m	d
1234	FISH20201014_c1_r0_Neolamprologus-multifasciatus_sm	1970-01-02 09:00:00	11.643410438434044	554.4996399091463	0.1858622790981109	0.1335106088305357	0.8547958913589649	0.8385579043714143	Neolamprologus multifasciatus	m	d
1235	FISH20201014_c1_r0_Neolamprologus-multifasciatus_sm	1970-01-02 09:30:00	10.551060296598555	584.5	0.15305783292709949	0.19759583425659208	0.7950742507855328	0.8851047309389248	Neolamprologus multifasciatus	m	d
1236	FISH20201014_c1_r0_Neolamprologus-multifasciatus_sm	1970-01-02 10:00:00	10.80959380412505	614.5003600908537	0.1739515816298266	0.14021383856850037	0.6922306791012104	0.8734336796494068	Neolamprologus multifasciatus	m	d
1237	FISH20201014_c1_r0_Neolamprologus-multifasciatus_sm	1970-01-02 10:30:00	13.041623632119848	644.4998061049249	0.27261647554152124	0.042601517921444794	0.6251407847718263	0.8246198026819259	Neolamprologus multifasciatus	m	d
1238	FISH20201014_c1_r0_Neolamprologus-multifasciatus_sm	1970-01-02 11:00:00	12.222231100315543	674.5001661865721	0.24069355196100156	0.0275869709727454	0.5770066528985307	0.8462733323414745	Neolamprologus multifasciatus	m	d
1239	FISH20201014_c1_r0_Neolamprologus-multifasciatus_sm	1970-01-02 11:30:00	13.64284663457448	704.5004708880394	0.24325522131737853	0.001107971857514819	0.5980738556773116	0.8824335899291359	Neolamprologus multifasciatus	m	d
1240	FISH20201014_c1_r0_Neolamprologus-multifasciatus_sm	1970-01-02 12:00:00	11.73593136669341	734.4999169021107	0.19688659908038336	0.1356711539526896	0.6032359573160622	0.8635160070260568	Neolamprologus multifasciatus	m	d
1241	FISH20201014_c1_r0_Neolamprologus-multifasciatus_sm	1970-01-02 12:30:00	9.508752281405817	764.4994183147749	0.14054623012575482	0.17345299429394492	0.6166939782528971	0.9151263036090949	Neolamprologus multifasciatus	m	d
1242	FISH20201014_c1_r0_Neolamprologus-multifasciatus_sm	1970-01-02 13:00:00	9.313639359118508	794.4997784179038	0.133890981608686	0.22014181254154663	0.4979724278970924	0.9312058995198793	Neolamprologus multifasciatus	m	d
1243	FISH20201014_c1_r0_Neolamprologus-multifasciatus_sm	1970-01-02 13:30:00	9.603458082115141	824.5000830978893	0.13639133566007425	0.21893523904492826	0.5482878277460249	0.9184583389338108	Neolamprologus multifasciatus	m	d
1244	FISH20201014_c1_r0_Neolamprologus-multifasciatus_sm	1970-01-02 14:00:00	4.583673338131407	854.4995845105534	0.07118719184532712	0.6618469890864772	0.22186916611045615	0.9009446669411177	Neolamprologus multifasciatus	m	d
1245	FISH20201014_c1_r0_Neolamprologus-multifasciatus_sm	1970-01-02 14:30:00	9.756733588694203	884.4998892089519	0.19720806558830045	0.05074230002215821	0.24408351023130437	0.7092900481997809	Neolamprologus multifasciatus	m	d
1246	FISH20201014_c1_r0_Neolamprologus-multifasciatus_sm	1970-01-02 15:00:00	9.334269526692196	914.5002492936679	0.11894077890421584	0.4403634147692649	0.30429481943694603	0.7925554984328373	Neolamprologus multifasciatus	m	d
1247	FISH20201014_c1_r0_Neolamprologus-multifasciatus_sm	1970-01-02 15:30:00	2.586172425803734	944.4996953077392	0.04215832917843887	0.7674367071076394	0.387285237543567	0.6353237657566981	Neolamprologus multifasciatus	m	d
1248	FISH20201014_c1_r0_Neolamprologus-multifasciatus_sm	1970-01-02 16:00:00	6.109560315716146	974.500055395524	0.09118103257256814	0.5281963217372037	0.19409940147252971	0.8977492487631055	Neolamprologus multifasciatus	m	d
1249	FISH20201014_c1_r0_Neolamprologus-multifasciatus_sm	1970-01-02 16:30:00	5.090250234278259	1004.5003600908537	0.0747881003822503	0.5546507118719185	0.09974236451714252	0.6250555150645007	Neolamprologus multifasciatus	m	d
1250	FISH20201014_c1_r0_Neolamprologus-multifasciatus_sm	1970-01-02 17:00:00	3.8338099900448643	1034.4998615035179	0.05456761398260484	0.6246745332668551	0.05396782633781242	0.6081331715061954	Neolamprologus multifasciatus	m	d
1251	FISH20201014_c1_r0_Neolamprologus-multifasciatus_sm	1970-01-02 17:30:00	4.218149038851991	1064.5001661865722	0.043540881896742746	0.6613117660093064	0.08321887639257827	0.8483502105262486	Neolamprologus multifasciatus	m	d
1252	FISH20201014_c1_r0_Neolamprologus-multifasciatus_sm	1970-01-02 18:00:00	3.245215746734637	1094.5005262866323	0.031743393717799565	0.742950529056562	0.04238842603078979	0.5395198637122308	Neolamprologus multifasciatus	m	d
1253	FISH20201014_c1_r0_Neolamprologus-multifasciatus_sm	1970-01-02 18:30:00	4.4863323132172646	1124.4999723007036	0.06138164090632098	0.4927150850368401	0.10390797502314915	0.6952481367472032	Neolamprologus multifasciatus	m	d
1254	FISH20201014_c1_r0_Neolamprologus-multifasciatus_sm	1970-01-02 19:00:00	24.994142447029205	1154.4994737133677	0.5047365796908758	0.10847044485070079	0.21283431911652032	0.668680019685532	Neolamprologus multifasciatus	m	n
1255	FISH20201014_c1_r0_Neolamprologus-multifasciatus_sm	1970-01-02 19:30:00	24.58077771804324	1184.4997784179038	0.4630511854642145	0.08541989807223577	0.12771413433037715	0.8452881725206276	Neolamprologus multifasciatus	m	n
1256	FISH20201014_c1_r0_Neolamprologus-multifasciatus_sm	1970-01-02 20:00:00	23.813621989770162	1214.5001384964821	0.44806381917899285	0.0	0.11253984976014987	0.7707932922491739	Neolamprologus multifasciatus	m	n
1257	FISH20201014_c1_r0_Neolamprologus-multifasciatus_sm	1970-01-02 20:30:00	29.517306366397705	1244.4996399091463	0.5535427400144036	0.0	0.16710256752359637	0.8615003889227295	Neolamprologus multifasciatus	m	n
1258	FISH20201014_c1_r0_Neolamprologus-multifasciatus_sm	1970-01-02 21:00:00	22.82963045146403	1274.499944604476	0.40278085530689123	0.034732993574119214	0.1430282588049032	0.7650620736982534	Neolamprologus multifasciatus	m	n
1259	FISH20201014_c1_r0_Neolamprologus-multifasciatus_sm	1970-01-02 21:30:00	30.425465416235095	1304.500304692261	0.560301368345244	0.0	0.17955793645869206	0.8143171773210824	Neolamprologus multifasciatus	m	n
1260	FISH20201014_c1_r0_Neolamprologus-multifasciatus_sm	1970-01-02 22:00:00	18.87164134244804	1334.499750706332	0.307739183424741	0.0726275552600964	0.10600814003309574	0.6585283558535651	Neolamprologus multifasciatus	m	n
1261	FISH20201014_c1_r0_Neolamprologus-multifasciatus_sm	1970-01-02 22:30:00	20.083827452889665	1364.500110791048	0.3202415244848216	0.1281852426323953	0.10492504577924339	0.7346881704183069	Neolamprologus multifasciatus	m	n
1262	FISH20201014_c1_r0_Neolamprologus-multifasciatus_sm	1970-01-02 23:00:00	6.969173460788087	1394.5004154894466	0.12342806492715085	0.48972356102155007	0.044350467116389035	0.8411825671693488	Neolamprologus multifasciatus	m	n
1263	FISH20201014_c1_r0_Neolamprologus-multifasciatus_sm	1970-01-02 23:30:00	6.7856068006126975	1424.4999169021107	0.13334441305190847	0.49786715417428395	0.041304446308454014	0.7639992086477602	Neolamprologus multifasciatus	m	n
1264	FISH20201014_c1_r0_Neolamprologus-multifasciatus_sm	1970-01-03 00:00:00	19.56921250031452	14.500221582096167	0.3852204741856858	0.03977398626191004	0.10845809782908276	0.8154996527510808	Neolamprologus multifasciatus	m	n
1265	FISH20201014_c1_r0_Neolamprologus-multifasciatus_sm	1970-01-03 00:30:00	17.72098477455264	44.50058168522519	0.3700626004099496	0.008974572045870035	0.10015347540399151	0.8579184646396486	Neolamprologus multifasciatus	m	n
1266	FISH20201014_c1_r0_Neolamprologus-multifasciatus_sm	1970-01-03 01:00:00	19.9922117408057	74.50008309788932	0.4384798626114897	0.012963270732923384	0.12749025456647892	0.8811695962035069	Neolamprologus multifasciatus	m	n
1267	FISH20201014_c1_r0_Neolamprologus-multifasciatus_sm	1970-01-03 01:30:00	22.491863382578344	104.49952911196056	0.4346019611101878	0.0	0.1288484983135827	0.8439168325963593	Neolamprologus multifasciatus	m	n
1268	FISH20201014_c1_r0_Neolamprologus-multifasciatus_sm	1970-01-03 02:00:00	18.583680736296454	134.4998892089519	0.3668845557278972	0.0	0.10484072464383286	0.6947788900396256	Neolamprologus multifasciatus	m	n
1269	FISH20201014_c1_r0_Neolamprologus-multifasciatus_sm	1970-01-03 02:30:00	22.20558154732141	164.50019389507506	0.43349398925267296	0.01157830591102986	0.11054351135787004	0.8170631351619086	Neolamprologus multifasciatus	m	n
1270	FISH20201014_c1_r0_Neolamprologus-multifasciatus_sm	1970-01-03 03:00:00	15.514438823387772	194.4996953077392	0.3282366627887652	0.028696471109633814	0.08788251417468532	0.8544383264231492	Neolamprologus multifasciatus	m	n
1271	FISH20201014_c1_r0_Neolamprologus-multifasciatus_sm	1970-01-03 03:30:00	20.858485943341325	224.5	0.4578440062042987	0.0	0.12294612793172646	0.6926320317469642	Neolamprologus multifasciatus	m	n
1272	FISH20201014_c1_r0_Neolamprologus-multifasciatus_sm	1970-01-03 04:00:00	21.096349947497657	254.5003600908537	0.45399146861669715	0.0	0.13825190628548653	0.7807754815480147	Neolamprologus multifasciatus	m	n
1273	FISH20201014_c1_r0_Neolamprologus-multifasciatus_sm	1970-01-03 04:30:00	16.982631223159892	284.4998615035178	0.39150185585286135	0.011799900282532824	0.10561557740250413	0.8252970449998122	Neolamprologus multifasciatus	m	n
1274	FISH20201014_c1_r0_Neolamprologus-multifasciatus_sm	1970-01-03 05:00:00	11.390659609300872	314.50016618657213	0.2690006647462885	0.0	0.06924564405730028	0.819656301292685	Neolamprologus multifasciatus	m	n
1275	FISH20201014_c1_r0_Neolamprologus-multifasciatus_sm	1970-01-03 05:30:00	5.597736525783775	344.5005262866323	0.12409284804165974	0.30746219046036233	0.03388588057271867	0.8296072800051778	Neolamprologus multifasciatus	m	n
1276	FISH20201014_c1_r0_Neolamprologus-multifasciatus_sm	1970-01-03 06:00:00	7.893949281878558	374.4999723007036	0.1724558196221816	0.21633150517976843	0.038082205213181404	0.8140486914360121	Neolamprologus multifasciatus	m	n
1277	FISH20201014_c1_r0_Neolamprologus-multifasciatus_sm	1970-01-03 06:30:00	13.966984935799392	404.4994737133677	0.3135560356766938	0.03938839953465182	0.06379967595826083	0.8377966718030833	Neolamprologus multifasciatus	m	n
1278	FISH20201014_c1_r0_Neolamprologus-multifasciatus_sm	1970-01-03 07:00:00	52.14565766871592	434.4997784179038	0.7379237757589187	0.025980500775537336	0.25728427160401335	0.6276416524588389	Neolamprologus multifasciatus	m	d
1279	FISH20201014_c1_r0_Neolamprologus-multifasciatus_sm	1970-01-03 07:30:00	69.07768165710443	464.5001384964822	0.8940224918287075	0.0	0.4219586911958533	0.6367953077276799	Neolamprologus multifasciatus	m	d
1280	FISH20201014_c1_r0_Neolamprologus-multifasciatus_sm	1970-01-03 08:00:00	45.03140276132554	494.4996399091463	0.759182316769154	0.0	0.41570708389721045	0.48844852958197965	Neolamprologus multifasciatus	m	d
1281	FISH20201014_c1_r0_Neolamprologus-multifasciatus_sm	1970-01-03 08:30:00	38.35637924946626	524.499944604476	0.6708397961444715	0.0	0.32730029713743564	0.5043054760260617	Neolamprologus multifasciatus	m	d
1282	FISH20201014_c1_r0_Neolamprologus-multifasciatus_sm	1970-01-03 09:00:00	24.058729262808882	554.5003046922608	0.523738297047255	0.0	0.3047448615007151	0.5630359396355843	Neolamprologus multifasciatus	m	d
1283	FISH20201014_c1_r0_Neolamprologus-multifasciatus_sm	1970-01-03 09:30:00	17.260153854939706	584.4997507063321	0.3971525123261869	0.0	0.2521950992949823	0.622789311089128	Neolamprologus multifasciatus	m	d
1284	FISH20201014_c1_r0_Neolamprologus-multifasciatus_sm	1970-01-03 10:00:00	17.02056438893989	614.5001107910481	0.3982384223354753	0.0	0.3832860672823052	0.5725663513997357	Neolamprologus multifasciatus	m	d
1285	FISH20201014_c1_r0_Neolamprologus-multifasciatus_sm	1970-01-03 10:30:00	20.169786677678047	644.5004154894466	0.40601628718630545	0.0	0.5311656655349536	0.6390728694202316	Neolamprologus multifasciatus	m	d
1286	FISH20201014_c1_r0_Neolamprologus-multifasciatus_sm	1970-01-03 11:00:00	12.857513185946646	674.4998615035178	0.26718741343969865	0.01673037504847377	0.6623772038938269	0.569298779993488	Neolamprologus multifasciatus	m	d
1287	FISH20201014_c1_r0_Neolamprologus-multifasciatus_sm	1970-01-03 11:30:00	11.188260367718941	704.5002215820962	0.2473964103700421	0.08386882339906936	0.49968349900121306	0.49302946757798094	Neolamprologus multifasciatus	m	d
1288	FISH20201014_c1_r0_Neolamprologus-multifasciatus_sm	1970-01-03 12:00:00	15.840935431640945	734.5005816852251	0.3317821727328126	0.0	0.46760645223334735	0.7437902611577054	Neolamprologus multifasciatus	m	d
1289	FISH20201014_c1_r0_Neolamprologus-multifasciatus_sm	1970-01-03 12:30:00	12.001152109969848	764.5000830978893	0.2553875131571658	0.020497479364024154	0.6257684955956652	0.6297197211274363	Neolamprologus multifasciatus	m	d
1290	FISH20201014_c1_r0_Neolamprologus-multifasciatus_sm	1970-01-03 13:00:00	9.979233802229505	794.4995291119606	0.16364744335493878	0.14736025704947095	0.735780028575442	0.8586948897735517	Neolamprologus multifasciatus	m	d
1291	FISH20201014_c1_r0_Neolamprologus-multifasciatus_sm	1970-01-03 13:30:00	12.102286415650545	824.4998338134279	0.22496122313317085	0.05816530024374031	0.6689481149374732	0.731660396185148	Neolamprologus multifasciatus	m	d
1292	FISH20201014_c1_r0_Neolamprologus-multifasciatus_sm	1970-01-03 14:00:00	8.66446267615333	854.5001938950751	0.17960223810315218	0.1776078887596255	0.2857662468764256	0.3970705085878677	Neolamprologus multifasciatus	m	d
1293	FISH20201014_c1_r0_Neolamprologus-multifasciatus_sm	1970-01-03 14:30:00	8.260075547897827	884.4996399091463	0.15500526286632318	0.1877458312558861	0.2142534983651836	0.5512905165556424	Neolamprologus multifasciatus	m	d
1294	FISH20201014_c1_r0_Neolamprologus-multifasciatus_sm	1970-01-03 15:00:00	10.398686045253829	914.5	0.21426988699313096	0.06154442721028141	0.3748217173617856	0.34585298921106256	Neolamprologus multifasciatus	m	d
1295	FISH20201014_c1_r0_Neolamprologus-multifasciatus_sm	1970-01-03 15:30:00	8.346359388959655	944.5003600908537	0.17422857459420532	0.2012630879175669	0.2586525527360023	0.3078108791088791	Neolamprologus multifasciatus	m	d
1296	FISH20201014_c1_r0_Neolamprologus-multifasciatus_sm	1970-01-03 16:00:00	9.552115161756795	974.4998061049249	0.19467065536535372	0.05922109578416708	0.3214941024480668	0.3350142947949171	Neolamprologus multifasciatus	m	d
1297	FISH20201014_c1_r0_Neolamprologus-multifasciatus_sm	1970-01-03 16:30:00	8.98991399457696	1004.5001661865721	0.16624196764901397	0.08503212940394417	0.3734768566790883	0.3769303708590159	Neolamprologus multifasciatus	m	d
1298	FISH20201014_c1_r0_Neolamprologus-multifasciatus_sm	1970-01-03 17:00:00	6.352512454301106	1034.5005262866323	0.10852584344357653	0.3121710708548003	0.24085949198129084	0.4215123447299002	Neolamprologus multifasciatus	m	d
1299	FISH20201014_c1_r0_Neolamprologus-multifasciatus_sm	1970-01-03 17:30:00	4.79653251662522	1064.4999723007036	0.065868926929256	0.6422358872084649	0.12593171359997835	0.6612346676331549	Neolamprologus multifasciatus	m	d
1300	FISH20201014_c1_r0_Neolamprologus-multifasciatus_sm	1970-01-03 18:00:00	2.6494978209398212	1094.4994737133677	0.020552877956899893	0.8477646667774639	0.037514520147054795	0.770416137874847	Neolamprologus multifasciatus	m	d
1301	FISH20201014_c1_r0_Neolamprologus-multifasciatus_sm	1970-01-03 18:30:00	1.8100651756474448	1124.4997784179038	0.0007201418125415466	1.0	0.021576436710495982	0.7944184575581095	Neolamprologus multifasciatus	m	d
1302	FISH20201014_c1_r0_Neolamprologus-multifasciatus_sm	1970-01-03 19:00:00	17.136125103185364	1154.5001384964821	0.3374882277990139	0.3027533100659243	0.1429578675714632	0.5879102533581556	Neolamprologus multifasciatus	m	n
1303	FISH20201014_c1_r0_Neolamprologus-multifasciatus_sm	1970-01-03 19:30:00	18.831727445232815	1184.4996399091463	0.3891197163592045	0.012686277768544679	0.08344726817387602	0.7735573878170272	Neolamprologus multifasciatus	m	n
1304	FISH20201014_c1_r0_Neolamprologus-multifasciatus_sm	1970-01-03 20:00:00	20.238551230505596	1214.5	0.4107578107688899	0.0	0.10796563654972688	0.8353361713654562	Neolamprologus multifasciatus	m	n
1305	FISH20201014_c1_r0_Neolamprologus-multifasciatus_sm	1970-01-03 20:30:00	16.926592577060415	1244.500304692261	0.35538197329787824	0.029139659852639742	0.08290799125101896	0.8563039394849602	Neolamprologus multifasciatus	m	n
1306	FISH20201014_c1_r0_Neolamprologus-multifasciatus_sm	1970-01-03 21:00:00	18.192739249490263	1274.499806104925	0.3947149742396543	0.003767104315550385	0.10003363086294767	0.8635047775815822	Neolamprologus multifasciatus	m	n
1307	FISH20201014_c1_r0_Neolamprologus-multifasciatus_sm	1970-01-03 21:30:00	19.34525740310256	1304.5001661865722	0.4495346775980501	0.0	0.12173837869051668	0.8076756084179209	Neolamprologus multifasciatus	m	n
1308	FISH20201014_c1_r0_Neolamprologus-multifasciatus_sm	1970-01-03 22:00:00	15.26912534707096	1334.5004708880394	0.3675142651376655	0.016120990526840618	0.10977159232103395	0.8264461710531369	Neolamprologus multifasciatus	m	n
1309	FISH20201014_c1_r0_Neolamprologus-multifasciatus_sm	1970-01-03 22:30:00	14.205483259458012	1364.4999723007036	0.33322253614758185	0.038446623455764224	0.10650899091982591	0.7356438462471382	Neolamprologus multifasciatus	m	n
1310	FISH20201014_c1_r0_Neolamprologus-multifasciatus_sm	1970-01-03 23:00:00	18.93560741504874	1394.4994737133677	0.4385352612043654	0.0	0.11981921875170662	0.7746293843186083	Neolamprologus multifasciatus	m	n
1311	FISH20201014_c1_r0_Neolamprologus-multifasciatus_sm	1970-01-03 23:30:00	19.774568289885732	1424.4997784179038	0.4606691779304232	0.0	0.12918074045204858	0.8002158984733565	Neolamprologus multifasciatus	m	n
1312	FISH20201014_c1_r0_Neolamprologus-multifasciatus_sm	1970-01-04 00:00:00	18.176024627645326	14.50013849648219	0.42479641017118164	0.00116337045039056	0.11521935154974733	0.8265595809599133	Neolamprologus multifasciatus	m	n
1313	FISH20201014_c1_r0_Neolamprologus-multifasciatus_sm	1970-01-04 00:30:00	19.891084472926448	44.49963990914631	0.4405296105478921	0.005318264916071132	0.13215575688568873	0.770636485268781	Neolamprologus multifasciatus	m	n
1314	FISH20201014_c1_r0_Neolamprologus-multifasciatus_sm	1970-01-04 01:00:00	18.975111894422103	74.5	0.4484267671172169	0.0	0.14757950636593117	0.8576990838548058	Neolamprologus multifasciatus	m	n
1315	FISH20201014_c1_r0_Neolamprologus-multifasciatus_sm	1970-01-04 01:30:00	15.747186671946249	104.50030469226081	0.34945432386017394	0.014292836961941167	0.09012096498593022	0.8658774512294138	Neolamprologus multifasciatus	m	n
1316	FISH20201014_c1_r0_Neolamprologus-multifasciatus_sm	1970-01-04 02:00:00	17.512011396099087	134.49980610492494	0.37903717245581964	0.043875685557586835	0.09359912940957228	0.8573933239381636	Neolamprologus multifasciatus	m	n
1317	FISH20201014_c1_r0_Neolamprologus-multifasciatus_sm	1970-01-04 02:30:00	24.136711517861798	164.5001107910481	0.5008863283846665	0.03584090405495236	0.11611260636774183	0.8964996116226709	Neolamprologus multifasciatus	m	n
1318	FISH20201014_c1_r0_Neolamprologus-multifasciatus_sm	1970-01-04 03:00:00	23.99924977741224	194.50047088803944	0.4965375879452662	0.0	0.09201334554500495	0.840553175105324	Neolamprologus multifasciatus	m	n
1319	FISH20201014_c1_r0_Neolamprologus-multifasciatus_sm	1970-01-04 03:30:00	17.08199279599947	224.49997230070358	0.3466289956235112	0.021217661071408787	0.0650559745623728	0.7509231467184102	Neolamprologus multifasciatus	m	n
1320	FISH20201014_c1_r0_Neolamprologus-multifasciatus_sm	1970-01-04 04:00:00	12.764089017525913	254.4994183147748	0.2782671320148468	0.022602625893302312	0.06590386693134771	0.8085366738447837	Neolamprologus multifasciatus	m	n
1321	FISH20201014_c1_r0_Neolamprologus-multifasciatus_sm	1970-01-04 04:30:00	13.652128223732138	284.4997784179038	0.3125969421670729	0.0068136494571238646	0.06644264840879846	0.8310108018630015	Neolamprologus multifasciatus	m	n
1322	FISH20201014_c1_r0_Neolamprologus-multifasciatus_sm	1970-01-04 05:00:00	13.69709975503541	314.5001384964822	0.30929034402526173	0.0019943493435266744	0.053423669012832714	0.8171710530029183	Neolamprologus multifasciatus	m	n
1323	FISH20201014_c1_r0_Neolamprologus-multifasciatus_sm	1970-01-04 05:30:00	27.104379780964337	344.4996399091463	0.5468949088693147	0.0016065591933964877	0.09038555483627696	0.8624067808374645	Neolamprologus multifasciatus	m	n
1324	FISH20201014_c1_r0_Neolamprologus-multifasciatus_sm	1970-01-04 06:00:00	19.566934601467395	374.49994460447596	0.39945712386439175	0.019333037890538446	0.07953862741143898	0.793469926192601	Neolamprologus multifasciatus	m	n
1325	FISH20201014_c1_r0_Neolamprologus-multifasciatus_sm	1970-01-04 06:30:00	13.460874259049437	404.50030469226084	0.3187081048141377	0.00637083818071021	0.05947590532932006	0.7709000981395887	Neolamprologus multifasciatus	m	n
1326	FISH20201014_c1_r0_Neolamprologus-multifasciatus_sm	1970-01-04 07:00:00	59.106814484404474	434.4998061049249	0.7791812087972966	0.0	0.36506245771660656	0.573599967567055	Neolamprologus multifasciatus	m	d
1327	FISH20201014_c1_r0_Neolamprologus-multifasciatus_sm	1970-01-04 07:30:00	64.99059869099501	464.5001107910481	0.8606248615111899	0.0	0.5214854297781422	0.44984522651817277	Neolamprologus multifasciatus	m	d
1328	FISH20201014_c1_r0_Neolamprologus-multifasciatus_sm	1970-01-04 08:00:00	40.52718310142579	494.50047088803944	0.6968035011910697	0.0	0.38557232781929174	0.42603999916614577	Neolamprologus multifasciatus	m	d
1329	FISH20201014_c1_r0_Neolamprologus-multifasciatus_sm	1970-01-04 08:30:00	24.18699419333068	524.4999723007036	0.5415766439532436	0.0	0.3772410749309541	0.4435611574551319	Neolamprologus multifasciatus	m	d
1330	FISH20201014_c1_r0_Neolamprologus-multifasciatus_sm	1970-01-04 09:00:00	22.178542932587153	554.4994183147749	0.49836574151016566	0.0	0.3378460341380258	0.4507889666939123	Neolamprologus multifasciatus	m	d
1331	FISH20201014_c1_r0_Neolamprologus-multifasciatus_sm	1970-01-04 09:30:00	16.446312544466004	584.4997784179038	0.41247507201418127	0.004653224019499224	0.24127720335896624	0.44347623842970557	Neolamprologus multifasciatus	m	d
1332	FISH20201014_c1_r0_Neolamprologus-multifasciatus_sm	1970-01-04 10:00:00	17.29891437587938	614.5001384964822	0.41089136335937065	0.0	0.20921466459109725	0.5726643532859186	Neolamprologus multifasciatus	m	d
1333	FISH20201014_c1_r0_Neolamprologus-multifasciatus_sm	1970-01-04 10:30:00	10.852407171096448	644.4995845105534	0.2626447288238879	0.18796742562738905	0.40606956736257094	0.4312473517226465	Neolamprologus multifasciatus	m	d
1334	FISH20201014_c1_r0_Neolamprologus-multifasciatus_sm	1970-01-04 11:00:00	11.264853372347725	674.499944604476	0.2625193884334146	0.15843119875914027	0.4304846524822206	0.4215685179290346	Neolamprologus multifasciatus	m	d
1335	FISH20201014_c1_r0_Neolamprologus-multifasciatus_sm	1970-01-04 11:30:00	13.916606128397618	704.5003046922608	0.3575979170129079	0.0	0.37302974264915384	0.386307633108379	Neolamprologus multifasciatus	m	d
1336	FISH20201014_c1_r0_Neolamprologus-multifasciatus_sm	1970-01-04 12:00:00	11.940839776192734	734.4997507063321	0.2805384743227522	0.03384854024707772	0.4753509436906527	0.2999884480688907	Neolamprologus multifasciatus	m	d
1337	FISH20201014_c1_r0_Neolamprologus-multifasciatus_sm	1970-01-04 12:30:00	11.21368626637334	764.5001107910481	0.2655107467316641	0.025869709727454022	0.4057127413542218	0.35580499024994094	Neolamprologus multifasciatus	m	d
1338	FISH20201014_c1_r0_Neolamprologus-multifasciatus_sm	1970-01-04 13:00:00	9.139784806378119	794.5004154894466	0.1882998171846435	0.06631211567226192	0.41532964600939043	0.3152464989759401	Neolamprologus multifasciatus	m	d
1339	FISH20201014_c1_r0_Neolamprologus-multifasciatus_sm	1970-01-04 13:30:00	9.352590919162173	824.4999169021107	0.2058611711262534	0.03595368677635588	0.3430328035613021	0.34537308303305586	Neolamprologus multifasciatus	m	d
1340	FISH20201014_c1_r0_Neolamprologus-multifasciatus_sm	1970-01-04 14:00:00	8.918634736625354	854.5002215820962	0.1849102592510525	0.09899180146244184	0.29612117023483375	0.29352435537346305	Neolamprologus multifasciatus	m	d
1341	FISH20201014_c1_r0_Neolamprologus-multifasciatus_sm	1970-01-04 14:30:00	7.836114169670495	884.5005816852251	0.15234613040828762	0.07362472993185973	0.3790521212824748	0.232857158816941	Neolamprologus multifasciatus	m	d
1342	FISH20201014_c1_r0_Neolamprologus-multifasciatus_sm	1970-01-04 15:00:00	8.10903928111934	914.5000830978893	0.16741454767048916	0.16780233782061935	0.27996933971671556	0.3271161369881683	Neolamprologus multifasciatus	m	d
1343	FISH20201014_c1_r0_Neolamprologus-multifasciatus_sm	1970-01-04 15:30:00	8.26018192408173	944.4995291119606	0.1793252451387735	0.02143925544291175	0.2218996633156568	0.36017475779818126	Neolamprologus multifasciatus	m	d
1344	FISH20201014_c1_r0_Neolamprologus-multifasciatus_sm	1970-01-04 16:00:00	6.182887031550165	974.4998892089519	0.10425437624639929	0.2867272324396189	0.2360732614998064	0.30582077970178556	Neolamprologus multifasciatus	m	d
1345	FISH20201014_c1_r0_Neolamprologus-multifasciatus_sm	1970-01-04 16:30:00	6.334954078743958	1004.5002492936679	0.11351171680239322	0.2484626890476982	0.2332558152734332	0.29086374698805983	Neolamprologus multifasciatus	m	d
1346	FISH20201014_c1_r0_Neolamprologus-multifasciatus_sm	1970-01-04 17:00:00	4.922423684330527	1034.499695307739	0.08431665835687774	0.4093402027588499	0.1341785895550199	0.27805452119894364	Neolamprologus multifasciatus	m	d
1347	FISH20201014_c1_r0_Neolamprologus-multifasciatus_sm	1970-01-04 17:30:00	5.845972558069329	1064.500055395524	0.10536228672723244	0.4001772656769333	0.1174188867242246	0.2782400853528662	Neolamprologus multifasciatus	m	d
1348	FISH20201014_c1_r0_Neolamprologus-multifasciatus_sm	1970-01-04 18:00:00	4.81651330994858	1094.5003600908537	0.06730929034402526	0.437981275275608	0.1205664837873563	0.26208319901190574	Neolamprologus multifasciatus	m	d
1349	FISH20201014_c1_r0_Neolamprologus-multifasciatus_sm	1970-01-04 18:30:00	5.947331368298914	1124.4998615035179	0.11279153509500858	0.22320093069636032	0.12189129357153491	0.3560632838512149	Neolamprologus multifasciatus	m	d
1350	FISH20201014_c1_r0_Neolamprologus-multifasciatus_sm	1970-01-04 19:00:00	25.723743248422483	1154.5002215820962	0.4955129625526257	0.015289164635497452	0.2527863229170565	0.6038769150613025	Neolamprologus multifasciatus	m	n
1351	FISH20201014_c1_r0_Neolamprologus-multifasciatus_sm	1970-01-04 19:30:00	22.78974023364433	1184.5005262866323	0.4667331449781176	0.0	0.11273933411211015	0.7359900010722855	Neolamprologus multifasciatus	m	n
1352	FISH20201014_c1_r0_Neolamprologus-multifasciatus_sm	1970-01-04 20:00:00	23.921055334560606	1214.5000276992964	0.5185308293169354	0.0	0.13100237896647987	0.8500991597602903	Neolamprologus multifasciatus	m	n
1353	FISH20201014_c1_r0_Neolamprologus-multifasciatus_sm	1970-01-04 20:30:00	23.39305919262902	1244.4994737133677	0.5276715971414326	0.0	0.14228602768018778	0.8722914273470237	Neolamprologus multifasciatus	m	n
1354	FISH20201014_c1_r0_Neolamprologus-multifasciatus_sm	1970-01-04 21:00:00	22.05111788655505	1274.4998338134278	0.5412696654110348	0.0	0.1769812796787718	0.8197136874792349	Neolamprologus multifasciatus	m	n
1355	FISH20201014_c1_r0_Neolamprologus-multifasciatus_sm	1970-01-04 21:30:00	21.843640892728843	1304.5001384964821	0.5158716968588998	0.0	0.14720592919442865	0.7882027832591268	Neolamprologus multifasciatus	m	n
1356	FISH20201014_c1_r0_Neolamprologus-multifasciatus_sm	1970-01-04 22:00:00	16.390090747037362	1334.4996399091463	0.4102265802448618	0.0	0.12541057858106294	0.8037711524961609	Neolamprologus multifasciatus	m	n
1357	FISH20201014_c1_r0_Neolamprologus-multifasciatus_sm	1970-01-04 22:30:00	16.84549020063257	1364.5	0.4153002437403058	0.0	0.11484859036376815	0.864476693110651	Neolamprologus multifasciatus	m	n
1358	FISH20201014_c1_r0_Neolamprologus-multifasciatus_sm	1970-01-04 23:00:00	29.61547901822366	1394.5003600908537	0.5886654478976234	0.011966096061160046	0.11170400703390582	0.8879139389194775	Neolamprologus multifasciatus	m	n
1359	FISH20201014_c1_r0_Neolamprologus-multifasciatus_sm	1970-01-04 23:30:00	14.026674312178793	1424.499806104925	0.28508115893856295	0.11816519860395545	0.06451097141403044	0.8436642807758055	Neolamprologus multifasciatus	m	n
1360	FISH20201014_c1_r0_Neolamprologus-multifasciatus_sm	1970-01-05 00:00:00	12.135809253152184	14.500166186572125	0.29381785951695105	0.064037225792156	0.07163491718626047	0.826185752479803	Neolamprologus multifasciatus	m	n
1361	FISH20201014_c1_r0_Neolamprologus-multifasciatus_sm	1970-01-05 00:30:00	16.92519522850274	44.500470888039445	0.40036563071297987	0.0057060550662013185	0.09486781200259675	0.8114612692498204	Neolamprologus multifasciatus	m	n
1362	FISH20201014_c1_r0_Neolamprologus-multifasciatus_sm	1970-01-05 01:00:00	11.80087370399619	74.49997230070356	0.297047254999723	0.046534818015622405	0.07122224564471355	0.8862380681393403	Neolamprologus multifasciatus	m	n
1363	FISH20201014_c1_r0_Neolamprologus-multifasciatus_sm	1970-01-05 01:30:00	12.913685809479452	104.49947371336768	0.3298986205750374	0.0799401695196942	0.08868463355749309	0.8949611006283614	Neolamprologus multifasciatus	m	n
1364	FISH20201014_c1_r0_Neolamprologus-multifasciatus_sm	1970-01-05 02:00:00	18.87644427066032	134.49977841790383	0.43502105029913585	0.002548194105916242	0.0993090667364995	0.9018466748635736	Neolamprologus multifasciatus	m	n
1365	FISH20201014_c1_r0_Neolamprologus-multifasciatus_sm	1970-01-05 02:30:00	30.75440508495069	164.50013849648218	0.6266688826103817	0.0	0.12553792793114532	0.9004049049753973	Neolamprologus multifasciatus	m	n
1366	FISH20201014_c1_r0_Neolamprologus-multifasciatus_sm	1970-01-05 03:00:00	27.40555348296401	194.4996399091463	0.5741510165641792	0.05634036895462855	0.12565552003810143	0.8858442313653498	Neolamprologus multifasciatus	m	n
1367	FISH20201014_c1_r0_Neolamprologus-multifasciatus_sm	1970-01-05 03:30:00	20.424465515223726	224.49994460447596	0.4683691557722136	0.06747174828273876	0.1087655942796624	0.8502238048272064	Neolamprologus multifasciatus	m	n
1368	FISH20201014_c1_r0_Neolamprologus-multifasciatus_sm	1970-01-05 04:00:00	18.53785488808518	254.5003046922608	0.4726053958229461	0.0	0.11565399557754363	0.8491911517505908	Neolamprologus multifasciatus	m	n
1369	FISH20201014_c1_r0_Neolamprologus-multifasciatus_sm	1970-01-05 04:30:00	15.948194393314935	284.4998061049249	0.3833028641072517	0.020442080771148414	0.07276648131131935	0.8556575658249548	Neolamprologus multifasciatus	m	n
1370	FISH20201014_c1_r0_Neolamprologus-multifasciatus_sm	1970-01-05 05:00:00	12.671259489861002	314.5001107910481	0.3114336361621981	0.0812098382450698	0.06933285081729193	0.8668346106175494	Neolamprologus multifasciatus	m	n
1371	FISH20201014_c1_r0_Neolamprologus-multifasciatus_sm	1970-01-05 05:30:00	18.43976846377773	344.50047088803944	0.4129411112957731	0.026258933023101214	0.08647697698165886	0.8888630323731844	Neolamprologus multifasciatus	m	n
1372	FISH20201014_c1_r0_Neolamprologus-multifasciatus_sm	1970-01-05 06:00:00	22.57114441098903	374.49991690211067	0.47537532546673317	0.054069026646723174	0.08514459952053144	0.895277997471849	Neolamprologus multifasciatus	m	n
1373	FISH20201014_c1_r0_Neolamprologus-multifasciatus_sm	1970-01-05 06:30:00	18.627848310838832	404.4994183147748	0.44939338540801066	0.023876793529444353	0.06687521478945721	0.8115171755025551	Neolamprologus multifasciatus	m	n
1374	FISH20201014_c1_r0_Neolamprologus-multifasciatus_sm	1970-01-05 07:00:00	53.179961523893475	434.4997784179038	0.7783625083093286	0.0	0.40439999533174864	0.5292495276984591	Neolamprologus multifasciatus	m	d
1375	FISH20201014_c1_r0_Neolamprologus-multifasciatus_sm	1970-01-05 07:30:00	37.170442608918414	464.5001384964822	0.6877181319594482	0.0	0.3827454007776452	0.4546294738250861	Neolamprologus multifasciatus	m	d
1376	FISH20201014_c1_r0_Neolamprologus-multifasciatus_sm	1970-01-05 08:00:00	20.402249911897286	494.4995845105534	0.4950972245304969	0.0	0.3638416901671064	0.3526856972926519	Neolamprologus multifasciatus	m	d
1377	FISH20201014_c1_r0_Neolamprologus-multifasciatus_sm	1970-01-05 08:30:00	17.12927151550622	524.499944604476	0.39369598936405936	0.0	0.5182409946701969	0.25860081732007406	Neolamprologus multifasciatus	m	d
1378	FISH20201014_c1_r0_Neolamprologus-multifasciatus_sm	1970-01-05 09:00:00	14.728165993761326	554.5002492936679	0.36806825106642294	0.0	0.2877103937432971	0.3747128573453925	Neolamprologus multifasciatus	m	d
1379	FISH20201014_c1_r0_Neolamprologus-multifasciatus_sm	1970-01-05 09:30:00	11.83339838272168	584.4997507063321	0.2664118331394383	0.08891474156556424	0.3630016380556439	0.2839811340725368	Neolamprologus multifasciatus	m	d
1380	FISH20201014_c1_r0_Neolamprologus-multifasciatus_sm	1970-01-05 10:00:00	9.851522391642835	614.500055395524	0.20125193884334147	0.057057389762907154	0.4054614631005046	0.23368319656819395	Neolamprologus multifasciatus	m	d
1381	FISH20201014_c1_r0_Neolamprologus-multifasciatus_sm	1970-01-05 10:30:00	10.751713767248498	644.5004154894466	0.2492936679408343	0.008032795966982439	0.22884946875307202	0.26490058025706403	Neolamprologus multifasciatus	m	d
1382	FISH20201014_c1_r0_Neolamprologus-multifasciatus_sm	1970-01-05 11:00:00	8.68940673966129	674.4999169021107	0.18170738463243033	0.09378981773862943	0.16706628975016546	0.2506227210066327	Neolamprologus multifasciatus	m	d
1383	FISH20201014_c1_r0_Neolamprologus-multifasciatus_sm	1970-01-05 11:30:00	8.785479205718435	704.5002215820962	0.18330378905384445	0.20828717039663194	0.3510360801519646	0.22577223203192068	Neolamprologus multifasciatus	m	d
1384	FISH20201014_c1_r0_Neolamprologus-multifasciatus_sm	1970-01-05 12:00:00	8.843212686256411	734.5005816852251	0.1825937621184422	0.058667109855409676	0.3260247160862068	0.2262325927773869	Neolamprologus multifasciatus	m	d
1385	FISH20201014_c1_r0_Neolamprologus-multifasciatus_sm	1970-01-05 12:30:00	6.459990780898068	764.5000830978893	0.10664229128580134	0.19162373275718797	0.2305816540484935	0.1973055437406408	Neolamprologus multifasciatus	m	d
1386	FISH20201014_c1_r0_Neolamprologus-multifasciatus_sm	1970-01-05 13:00:00	6.82460055915047	794.4995291119606	0.13533876239543516	0.13472937787380201	0.1457006575005576	0.36959608897449414	Neolamprologus multifasciatus	m	d
1387	FISH20201014_c1_r0_Neolamprologus-multifasciatus_sm	1970-01-05 13:30:00	5.4751034732652	824.4998892089519	0.09483713715931753	0.3364170175049856	0.11752224374094579	0.21645006364150682	Neolamprologus multifasciatus	m	d
1388	FISH20201014_c1_r0_Neolamprologus-multifasciatus_sm	1970-01-05 14:00:00	7.344082264957633	854.5002492936679	0.15738740235998006	0.04819677580189463	0.19858688821627002	0.3363979927051294	Neolamprologus multifasciatus	m	d
1389	FISH20201014_c1_r0_Neolamprologus-multifasciatus_sm	1970-01-05 14:30:00	7.104340382158038	884.4996953077392	0.13893967093235832	0.13722231455321035	0.25345967410119363	0.259787439860573	Neolamprologus multifasciatus	m	d
1390	FISH20201014_c1_r0_Neolamprologus-multifasciatus_sm	1970-01-05 15:00:00	5.9896227846939825	914.500055395524	0.08087746510081985	0.34810547307777534	0.24812538509082668	0.17994475880028704	Neolamprologus multifasciatus	m	d
1391	FISH20201014_c1_r0_Neolamprologus-multifasciatus_sm	1970-01-05 15:30:00	6.85320236554825	944.5003600908537	0.12819234391446457	0.2034236330397208	0.2459720706355246	0.25507262801596065	Neolamprologus multifasciatus	m	d
1392	FISH20201014_c1_r0_Neolamprologus-multifasciatus_sm	1970-01-05 16:00:00	7.065629198324641	974.4998615035178	0.13561575535981385	0.0726275552600964	0.30500186940272567	0.3062391023999737	Neolamprologus multifasciatus	m	d
1393	FISH20201014_c1_r0_Neolamprologus-multifasciatus_sm	1970-01-05 16:30:00	7.113495142098514	1004.5002215820962	0.14652116109018393	0.03428982938178595	0.23302259082227642	0.4059629308355206	Neolamprologus multifasciatus	m	d
1394	FISH20201014_c1_r0_Neolamprologus-multifasciatus_sm	1970-01-05 17:00:00	5.3418834994651245	1034.5005816852251	0.07500969475375326	0.34108913633593707	0.1825899249864737	0.2683413396393112	Neolamprologus multifasciatus	m	d
1395	FISH20201014_c1_r0_Neolamprologus-multifasciatus_sm	1970-01-05 17:30:00	5.83745229647037	1064.5000276992964	0.09428840507451111	0.20674754861226524	0.2277961360560625	0.16862646387326385	Neolamprologus multifasciatus	m	d
1396	FISH20201014_c1_r0_Neolamprologus-multifasciatus_sm	1970-01-05 18:00:00	5.396548666713599	1094.4995291119606	0.08664339925765885	0.3258545232951083	0.22584195668789733	0.1608677239390268	Neolamprologus multifasciatus	m	d
1397	FISH20201014_c1_r0_Neolamprologus-multifasciatus_sm	1970-01-05 18:30:00	6.008018811295523	1124.4998338134278	0.10142920452027476	0.27415244848216264	0.23314697095995635	0.20176506723703685	Neolamprologus multifasciatus	m	d
1398	FISH20201014_c1_r0_Neolamprologus-multifasciatus_sm	1970-01-05 19:00:00	26.753818649993224	1154.500193895075	0.4850700792199878	0.029250457038391225	0.41209732658959974	0.4460771731900914	Neolamprologus multifasciatus	m	n
1399	FISH20201014_c1_r0_Neolamprologus-multifasciatus_sm	1970-01-05 19:30:00	31.490774141187345	1184.499695307739	0.6419034956512104	0.0	0.1705862324110626	0.8022167862556462	Neolamprologus multifasciatus	m	n
1400	FISH20201014_c1_r0_Neolamprologus-multifasciatus_sm	1970-01-05 20:00:00	22.158592821542523	1214.5	0.46609793928650567	0.008530910702415245	0.15592664961155966	0.7438825812184388	Neolamprologus multifasciatus	m	n
1401	FISH20201014_c1_r0_Neolamprologus-multifasciatus_sm	1970-01-05 20:30:00	19.828017288430885	1244.5003600908537	0.5015234613040829	0.027533100659243255	0.15594923730207386	0.8840111968146089	Neolamprologus multifasciatus	m	n
1402	FISH20201014_c1_r0_Neolamprologus-multifasciatus_sm	1970-01-05 21:00:00	10.11668716584156	1274.4998615035179	0.2389895296659465	0.23533322253614758	0.0801321859988969	0.817885188086304	Neolamprologus multifasciatus	m	n
1403	FISH20201014_c1_r0_Neolamprologus-multifasciatus_sm	1970-01-05 21:30:00	13.390224525477176	1304.5001661865722	0.32932639042765344	0.08807888322623532	0.11792972658112082	0.7636690471002424	Neolamprologus multifasciatus	m	n
1404	FISH20201014_c1_r0_Neolamprologus-multifasciatus_sm	1970-01-05 22:00:00	15.286707450787981	1334.5005262866323	0.3577641127915351	0.025760345687219546	0.11555008075915574	0.7706078202333556	Neolamprologus multifasciatus	m	n
1405	FISH20201014_c1_r0_Neolamprologus-multifasciatus_sm	1970-01-05 22:30:00	8.78961335680483	1364.5000276992964	0.22192676306021827	0.22081879120270345	0.06280020119222299	0.8221693975362168	Neolamprologus multifasciatus	m	n
1406	FISH20201014_c1_r0_Neolamprologus-multifasciatus_sm	1970-01-05 23:00:00	12.409176328922959	1394.4994737133677	0.3223090133510609	0.062268018392332834	0.09655811051974633	0.8189182146842708	Neolamprologus multifasciatus	m	n
1407	FISH20201014_c1_r0_Neolamprologus-multifasciatus_sm	1970-01-05 23:30:00	12.258591468775712	1424.4998338134278	0.2744294261023709	0.055617106137824064	0.09525228384634485	0.7582142746274475	Neolamprologus multifasciatus	m	n
1408	FISH20201014_c1_r0_Neolamprologus-multifasciatus_sm	1970-01-06 00:00:00	10.884146443589582	14.50013849648219	0.2535039609993906	0.04282311229294776	0.06415476816008372	0.7551703529765734	Neolamprologus multifasciatus	m	n
1409	FISH20201014_c1_r0_Neolamprologus-multifasciatus_sm	1970-01-06 00:30:00	14.584552255763423	45.162869751908396	0.35782442748091603	0.01115219465648855	0.09297908144725217	0.8315903205244867	Neolamprologus multifasciatus	m	n
1410	FISH20201014_c1_r0_Neolamprologus-multifasciatus_sm	1970-01-06 01:00:00	14.567335062599106	74.50024929366793	0.36092183258545235	0.027699296437870478	0.10544546111489854	0.8704927025221137	Neolamprologus multifasciatus	m	n
1411	FISH20201014_c1_r0_Neolamprologus-multifasciatus_sm	1970-01-06 01:30:00	16.011454668646707	104.49975070633207	0.36042324524957065	0.0034347127582959394	0.10954321803648176	0.8209631386513826	Neolamprologus multifasciatus	m	n
1412	FISH20201014_c1_r0_Neolamprologus-multifasciatus_sm	1970-01-06 02:00:00	24.727436615948147	134.50005539552404	0.5290272545978285	0.006204298692665633	0.16049147401710692	0.8786652603959073	Neolamprologus multifasciatus	m	n
1413	FISH20201014_c1_r0_Neolamprologus-multifasciatus_sm	1970-01-06 02:30:00	17.241399245244942	165.368581141528	0.40913699528836406	0.0761018667620922	0.1201802051056863	0.859042346183852	Neolamprologus multifasciatus	m	n
1414	FISH20201014_c1_r0_Neolamprologus-multifasciatus_sm	1970-01-06 03:00:00	18.745290756647112	194.50016618657213	0.450033237314425	0.030467538222911587	0.13549432481154852	0.7576190944017002	Neolamprologus multifasciatus	m	n
1415	FISH20201014_c1_r0_Neolamprologus-multifasciatus_sm	1970-01-06 03:30:00	17.187184900291406	224.50047088803944	0.40368954628552434	0.13578195113844108	0.12200742495211435	0.8672676571131271	Neolamprologus multifasciatus	m	n
1416	FISH20201014_c1_r0_Neolamprologus-multifasciatus_sm	1970-01-06 04:00:00	7.744828930159529	254.49997230070358	0.18298155226857238	0.22707883219766217	0.05201946381871691	0.8024467210869424	Neolamprologus multifasciatus	m	n
1417	FISH20201014_c1_r0_Neolamprologus-multifasciatus_sm	1970-01-06 04:30:00	6.854095370670261	284.4994737133677	0.16508780676970805	0.2815910475873913	0.03614558270050538	0.8307709217805305	Neolamprologus multifasciatus	m	n
1418	FISH20201014_c1_r0_Neolamprologus-multifasciatus_sm	1970-01-06 05:00:00	6.593889436676595	314.4997784179038	0.15455351207622425	0.21338355860846445	0.03752048896606437	0.8066353960081779	Neolamprologus multifasciatus	m	n
1419	FISH20201014_c1_r0_Neolamprologus-multifasciatus_sm	1970-01-06 05:30:00	7.439424179382508	344.5001384964822	0.18447731427621739	0.33255775303307294	0.04168433069278302	0.8368837387443416	Neolamprologus multifasciatus	m	n
1420	FISH20201014_c1_r0_Neolamprologus-multifasciatus_sm	1970-01-06 06:00:00	8.102384628793402	374.4996399091463	0.19461525677247798	0.4021383856850036	0.04118430520291809	0.8716078924684314	Neolamprologus multifasciatus	m	n
1421	FISH20201014_c1_r0_Neolamprologus-multifasciatus_sm	1970-01-06 06:30:00	5.448775009965136	404.49994460447596	0.11394859295368934	0.5465322401949922	0.02999751559467792	0.8622487603764082	Neolamprologus multifasciatus	m	n
1422	FISH20201014_c1_r0_Neolamprologus-multifasciatus_sm	1970-01-06 07:00:00	43.32936420867705	434.50030469226084	0.6392997617860506	0.07390172289623843	0.30814200234176875	0.6187829908122415	Neolamprologus multifasciatus	m	d
1423	FISH20201014_c1_r0_Neolamprologus-multifasciatus_sm	1970-01-06 07:30:00	44.55746430453419	464.4998061049249	0.7368566838402305	0.0	0.4620414117671897	0.40118126845731766	Neolamprologus multifasciatus	m	d
1424	FISH20201014_c1_r0_Neolamprologus-multifasciatus_sm	1970-01-06 08:00:00	19.40437110879127	494.5001107910481	0.45817637934854866	0.0	0.44377789959997405	0.27629291540770057	Neolamprologus multifasciatus	m	d
1425	FISH20201014_c1_r0_Neolamprologus-multifasciatus_sm	1970-01-06 08:30:00	14.401432440982944	524.5004708880394	0.3670710763946596	0.0	0.3512322416717037	0.2889322472046422	Neolamprologus multifasciatus	m	d
1426	FISH20201014_c1_r0_Neolamprologus-multifasciatus_sm	1970-01-06 09:00:00	12.545766178849766	554.4999723007036	0.3069082045316049	0.0030469226081657527	0.3824043756734405	0.2529242337286202	Neolamprologus multifasciatus	m	d
1427	FISH20201014_c1_r0_Neolamprologus-multifasciatus_sm	1970-01-06 09:30:00	6.003721983043858	584.4994183147749	0.09600576145365908	0.4344357653315606	0.19802486829249083	0.4303351177208359	Neolamprologus multifasciatus	m	d
1428	FISH20201014_c1_r0_Neolamprologus-multifasciatus_sm	1970-01-06 10:00:00	14.757022021605676	614.4997784179038	0.3990139596720585	0.0020496343895413252	0.32788355152081616	0.4583903015323382	Neolamprologus multifasciatus	m	d
1429	FISH20201014_c1_r0_Neolamprologus-multifasciatus_sm	1970-01-06 10:30:00	17.360808920567727	644.5001384964822	0.5022436430114675	0.0	0.3589880779510165	0.41926657100330617	Neolamprologus multifasciatus	m	d
1430	FISH20201014_c1_r0_Neolamprologus-multifasciatus_sm	1970-01-06 11:00:00	5.180316121453883	674.4996399091463	0.10065924325522131	0.7439477037283253	0.06645524868890332	0.7377982295714062	Neolamprologus multifasciatus	m	d
1431	FISH20201014_c1_r0_Neolamprologus-multifasciatus_sm	1970-01-06 11:30:00	9.640136816250825	704.499944604476	0.20933968535342345	0.1821958785730113	0.3479811056459488	0.3439045036915106	Neolamprologus multifasciatus	m	d
1432	FISH20201014_c1_r0_Neolamprologus-multifasciatus_sm	1970-01-06 12:00:00	11.722074882011615	734.5003046922608	0.2837515927095452	0.011966096061160046	0.3964235923501373	0.36451958190531886	Neolamprologus multifasciatus	m	d
1433	FISH20201014_c1_r0_Neolamprologus-multifasciatus_sm	1970-01-06 12:30:00	10.926302944783043	764.4998061049249	0.24879508060495265	0.046756412387125364	0.42222273383982145	0.3060333444245617	Neolamprologus multifasciatus	m	d
1434	FISH20201014_c1_r0_Neolamprologus-multifasciatus_sm	1970-01-06 13:00:00	7.548911921346035	794.5001107910481	0.13477730999335255	0.1828606248615112	0.3806085769857001	0.2704292012955884	Neolamprologus multifasciatus	m	d
1435	FISH20201014_c1_r0_Neolamprologus-multifasciatus_sm	1970-01-06 13:30:00	6.506801405532136	824.5004708880394	0.1035953686776356	0.3146086089413329	0.3070188418368549	0.3668666429178462	Neolamprologus multifasciatus	m	d
1436	FISH20201014_c1_r0_Neolamprologus-multifasciatus_sm	1970-01-06 14:00:00	6.097598608583504	854.4999723007036	0.09750152346130408	0.42900670322973794	0.3804059893473294	0.30385926638212246	Neolamprologus multifasciatus	m	d
1437	FISH20201014_c1_r0_Neolamprologus-multifasciatus_sm	1970-01-06 14:30:00	5.598657774028783	884.4994183147749	0.06376378039997783	0.6402969364578139	0.4596482005489883	0.16547041409929877	Neolamprologus multifasciatus	m	d
1438	FISH20201014_c1_r0_Neolamprologus-multifasciatus_sm	1970-01-06 15:00:00	7.762767290533751	914.4997784179038	0.14513627298914247	0.12536007090627077	0.3784175361285961	0.370111316211475	Neolamprologus multifasciatus	m	d
1439	FISH20201014_c1_r0_Neolamprologus-multifasciatus_sm	1970-01-06 15:30:00	7.5314687113169025	944.5001384964822	0.13733311173896184	0.11218215057337544	0.37725398528123993	0.3416618955924324	Neolamprologus multifasciatus	m	d
1440	FISH20201014_c1_r0_Neolamprologus-multifasciatus_sm	1970-01-06 16:00:00	5.45689868660023	974.4995845105534	0.07645005816852252	0.42041992133399814	0.27374994833861527	0.24916283051566887	Neolamprologus multifasciatus	m	d
1441	FISH20201014_c1_r0_Neolamprologus-multifasciatus_sm	1970-01-06 16:30:00	6.0498889429737	1004.499944604476	0.0972191446931088	0.22196986483492134	0.33375143764574255	0.2426470215634916	Neolamprologus multifasciatus	m	d
1442	FISH20201014_c1_r0_Neolamprologus-multifasciatus_sm	1970-01-06 17:00:00	6.11149656483421	1034.500304692261	0.10309678134175392	0.2521189961774971	0.3037920536674016	0.24844564332681446	Neolamprologus multifasciatus	m	d
1443	FISH20201014_c1_r0_Neolamprologus-multifasciatus_sm	1970-01-06 17:30:00	6.174959057784618	1064.499750706332	0.10243199822724502	0.19389507506509335	0.332351587129715	0.19452392395719276	Neolamprologus multifasciatus	m	d
1444	FISH20201014_c1_r0_Neolamprologus-multifasciatus_sm	1970-01-06 18:00:00	6.166949685674933	1094.500110791048	0.0961666297363173	0.2365942831819189	0.40035907970208723	0.14672149479927274	Neolamprologus multifasciatus	m	d
1445	FISH20201014_c1_r0_Neolamprologus-multifasciatus_sm	1970-01-06 18:30:00	5.902639266711599	1124.5004154894466	0.09185086698797851	0.18757963547725887	0.383520061765033	0.15907976602674725	Neolamprologus multifasciatus	m	d
1446	FISH20201014_c1_r0_Neolamprologus-multifasciatus_sm	1970-01-06 19:00:00	19.416040732669124	1154.4999169021107	0.35305523239709713	0.07495429616087751	0.4041789005225958	0.3614139126022048	Neolamprologus multifasciatus	m	n
1447	FISH20201014_c1_r0_Neolamprologus-multifasciatus_sm	1970-01-06 19:30:00	34.83163238350712	1184.4994183147749	0.6436208520303585	0.0	0.21800261612460425	0.7838331357527413	Neolamprologus multifasciatus	m	n
1448	FISH20201014_c1_r0_Neolamprologus-multifasciatus_sm	1970-01-06 20:00:00	33.405586912295846	1214.4997784179038	0.6924994460447595	0.0	0.21255366491351513	0.8437617038881313	Neolamprologus multifasciatus	m	n
1449	FISH20201014_c1_r0_Neolamprologus-multifasciatus_sm	1970-01-06 20:30:00	39.48103992955896	1244.5000830978893	0.788931361143427	0.0	0.2463155738874527	0.9234399508623952	Neolamprologus multifasciatus	m	n
1450	FISH20201014_c1_r0_Neolamprologus-multifasciatus_sm	1970-01-06 21:00:00	35.22192523437834	1274.4995845105534	0.75065093346629	0.006592432552213174	0.2278501756647023	0.9207944664984723	Neolamprologus multifasciatus	m	n
1451	FISH20201014_c1_r0_Neolamprologus-multifasciatus_sm	1970-01-06 21:30:00	25.719350878805358	1304.499889208952	0.5520163970751163	0.07168180810990472	0.133642181365424	0.8980219651891327	Neolamprologus multifasciatus	m	n
1452	FISH20201014_c1_r0_Neolamprologus-multifasciatus_sm	1970-01-06 22:00:00	18.953027395039896	1334.500249293668	0.40789983934408064	0.13135006370838181	0.10464325375410245	0.8375842428718538	Neolamprologus multifasciatus	m	n
1453	FISH20201014_c1_r0_Neolamprologus-multifasciatus_sm	1970-01-06 22:30:00	10.471098059624467	1364.499750706332	0.23677358595091685	0.29837682122874076	0.06680788569511004	0.8500564304483296	Neolamprologus multifasciatus	m	n
1454	FISH20201014_c1_r0_Neolamprologus-multifasciatus_sm	1970-01-06 23:00:00	15.37259473882481	1394.500055395524	0.35768889873698206	0.22141590959450477	0.11276255287831177	0.8513805232175069	Neolamprologus multifasciatus	m	n
1455	FISH20201014_c1_r0_Neolamprologus-multifasciatus_sm	1970-01-06 23:30:00	8.910853670805535	1424.5004154894466	0.19821616530940114	0.49576200764500583	0.06771037399240622	0.8649675120507537	Neolamprologus multifasciatus	m	n
1456	FISH20201014_c1_r0_Neolamprologus-multifasciatus_sm	1970-01-07 00:00:00	13.337511572141063	14.49986150351781	0.3095119383967647	0.16735914907761343	0.09657417659744257	0.88662988937216	Neolamprologus multifasciatus	m	n
1457	FISH20201014_c1_r0_Neolamprologus-multifasciatus_sm	1970-01-07 00:30:00	31.434953337536616	44.50022158209617	0.6813649457123865	0.0	0.19993991224325752	0.9297740806993223	Neolamprologus multifasciatus	m	n
1458	FISH20201014_c1_r0_Neolamprologus-multifasciatus_sm	1970-01-07 01:00:00	36.98170307319234	74.5005816852252	0.771813195944823	0.0	0.17197821660178375	0.9262113201785389	Neolamprologus multifasciatus	m	n
1459	FISH20201014_c1_r0_Neolamprologus-multifasciatus_sm	1970-01-07 01:30:00	20.641971656626634	104.50008309788932	0.46130408287629493	0.032131183867929757	0.11524242320320005	0.835532807196496	Neolamprologus multifasciatus	m	n
1460	FISH20201014_c1_r0_Neolamprologus-multifasciatus_sm	1970-01-07 02:00:00	11.097100961870707	134.49952911196056	0.26087197385186417	0.11816519860395545	0.048210685405300005	0.7272289036457129	Neolamprologus multifasciatus	m	n
1461	FISH20201014_c1_r0_Neolamprologus-multifasciatus_sm	1970-01-07 02:30:00	11.857263425803449	164.4998892089519	0.2783625083093286	0.006647462884998892	0.06470991790890075	0.7796186863603431	Neolamprologus multifasciatus	m	n
1462	FISH20201014_c1_r0_Neolamprologus-multifasciatus_sm	1970-01-07 03:00:00	6.159890066169904	194.50024929366793	0.11124037449448784	0.23760456484405296	0.027187195698973397	0.7649565979047239	Neolamprologus multifasciatus	m	n
1463	FISH20201014_c1_r0_Neolamprologus-multifasciatus_sm	1970-01-07 03:30:00	5.358511737568925	224.4996953077392	0.107140878621683	0.38812254168744115	0.02891882144157706	0.8300347228227427	Neolamprologus multifasciatus	m	n
1464	FISH20201014_c1_r0_Neolamprologus-multifasciatus_sm	1970-01-07 04:00:00	4.110694094172817	254.50005539552404	0.06913361400398847	0.5942277863948593	0.021644768678031466	0.8016485693266017	Neolamprologus multifasciatus	m	n
1465	FISH20201014_c1_r0_Neolamprologus-multifasciatus_sm	1970-01-07 04:30:00	2.2636736601461322	284.5003600908537	0.03268516979668716	0.8099828264362086	0.017122112467757432	0.8386959542814455	Neolamprologus multifasciatus	m	n
1466	FISH20201014_c1_r0_Neolamprologus-multifasciatus_sm	1970-01-07 05:00:00	2.924080377466414	314.4998615035178	0.05988587889867597	0.7205140989418869	0.019463713588799156	0.8067128797198639	Neolamprologus multifasciatus	m	n
1467	FISH20201014_c1_r0_Neolamprologus-multifasciatus_sm	1970-01-07 05:30:00	5.855686494580954	344.5002215820962	0.12907157101706182	0.4754043873255041	0.02851819948191254	0.8527143170856112	Neolamprologus multifasciatus	m	n
1468	FISH20201014_c1_r0_Neolamprologus-multifasciatus_sm	1970-01-07 06:00:00	8.884105166721968	374.5005816852252	0.19588942440862003	0.2617029527450003	0.04487781652481558	0.8564189981009093	Neolamprologus multifasciatus	m	n
1469	FISH20201014_c1_r0_Neolamprologus-multifasciatus_sm	1970-01-07 06:30:00	9.36702338686686	404.5000276992964	0.2042546119328569	0.29859841560024375	0.054538195970803914	0.8568746832001157	Neolamprologus multifasciatus	m	n
1470	FISH20201014_c1_r0_Neolamprologus-multifasciatus_sm	1970-01-07 07:00:00	45.570392502824234	434.49952911196056	0.6374162096282754	0.14941000498587337	0.3670433770982201	0.6367660535850574	Neolamprologus multifasciatus	m	d
1471	FISH20201014_c1_r0_Neolamprologus-multifasciatus_sm	1970-01-07 07:30:00	43.46342732764217	464.4998892089519	0.7151562153777975	0.0	0.4224010887373336	0.41825962142183987	Neolamprologus multifasciatus	m	d
1472	FISH20201014_c1_r0_Neolamprologus-multifasciatus_sm	1970-01-07 08:00:00	15.230186332200567	494.5001938950751	0.3755470611046479	0.0	0.26991133746991874	0.2548366945076281	Neolamprologus multifasciatus	m	d
1473	FISH20201014_c1_r0_Neolamprologus-multifasciatus_sm	1970-01-07 08:30:00	20.082469010240967	524.4996953077392	0.4297268849371226	0.0	0.41317249834783504	0.3197442082268383	Neolamprologus multifasciatus	m	d
1474	FISH20201014_c1_r0_Neolamprologus-multifasciatus_sm	1970-01-07 09:00:00	16.51630337058147	554.5	0.3629514735209395	0.0	0.3051922472485277	0.28111460631403556	Neolamprologus multifasciatus	m	d
1475	FISH20201014_c1_r0_Neolamprologus-multifasciatus_sm	1970-01-07 09:30:00	12.492452337322764	584.5003600908537	0.29588388454933245	0.02714531050911307	0.3323879199730972	0.2574247647373787	Neolamprologus multifasciatus	m	d
1476	FISH20201014_c1_r0_Neolamprologus-multifasciatus_sm	1970-01-07 10:00:00	8.835338625697911	614.4998615035178	0.19012797074954296	0.18226137056118774	0.3340989610725402	0.30559343813455875	Neolamprologus multifasciatus	m	d
1477	FISH20201014_c1_r0_Neolamprologus-multifasciatus_sm	1970-01-07 10:30:00	8.398019939312448	644.5001661865721	0.16197651229780632	0.22274540217150454	0.45940791057675323	0.22473169448574232	Neolamprologus multifasciatus	m	d
1478	FISH20201014_c1_r0_Neolamprologus-multifasciatus_sm	1970-01-07 11:00:00	10.445528648606304	674.5005262866323	0.23649659298653813	0.054623012575480585	0.3638079553818295	0.2276631088331215	Neolamprologus multifasciatus	m	d
1479	FISH20201014_c1_r0_Neolamprologus-multifasciatus_sm	1970-01-07 11:30:00	7.203299500515714	704.5000276992964	0.14204199213339982	0.15639022768821673	0.29643751074696645	0.22992517965096215	Neolamprologus multifasciatus	m	d
1480	FISH20201014_c1_r0_Neolamprologus-multifasciatus_sm	1970-01-07 12:00:00	7.091893949141547	734.4994737133677	0.14126641183313943	0.13556035676693812	0.3043893672113704	0.3252848737309339	Neolamprologus multifasciatus	m	d
1481	FISH20201014_c1_r0_Neolamprologus-multifasciatus_sm	1970-01-07 12:30:00	6.031805957561534	764.4998338134279	0.10663638378019057	0.33048969643252823	0.28369618600618	0.2139379745185255	Neolamprologus multifasciatus	m	d
1482	FISH20201014_c1_r0_Neolamprologus-multifasciatus_sm	1970-01-07 13:00:00	6.720372476928372	794.5001384964822	0.12963270732923385	0.15024098387900947	0.23141794896822201	0.2570385870203039	Neolamprologus multifasciatus	m	d
1483	FISH20201014_c1_r0_Neolamprologus-multifasciatus_sm	1970-01-07 13:30:00	6.151121407245256	824.4996399091463	0.10675308847155282	0.21982161653094012	0.25457647935627553	0.22161026548595125	Neolamprologus multifasciatus	m	d
1484	FISH20201014_c1_r0_Neolamprologus-multifasciatus_sm	1970-01-07 14:00:00	5.933002247573858	854.5	0.09688677154885886	0.3371925548415688	0.264274299450463	0.27221544781925394	Neolamprologus multifasciatus	m	d
1485	FISH20201014_c1_r0_Neolamprologus-multifasciatus_sm	1970-01-07 14:30:00	4.79015602617015	884.5003046922608	0.0726275552600964	0.5374771480804388	0.1722493739279451	0.45287652874489176	Neolamprologus multifasciatus	m	d
1486	FISH20201014_c1_r0_Neolamprologus-multifasciatus_sm	1970-01-07 15:00:00	5.614650177485919	914.4998061049249	0.09223865713810869	0.2196554207523129	0.18900513000562985	0.29230756561652416	Neolamprologus multifasciatus	m	d
1487	FISH20201014_c1_r0_Neolamprologus-multifasciatus_sm	1970-01-07 15:30:00	6.235856786082062	944.5001661865721	0.11500110791048083	0.14502548194105916	0.17620692698246215	0.40170582512150516	Neolamprologus multifasciatus	m	d
1488	FISH20201014_c1_r0_Neolamprologus-multifasciatus_sm	1970-01-07 16:00:00	6.086444437140509	974.5004708880394	0.11290233228076006	0.17749709157387403	0.19894845796457641	0.3355021709683464	Neolamprologus multifasciatus	m	d
1489	FISH20201014_c1_r0_Neolamprologus-multifasciatus_sm	1970-01-07 16:30:00	6.457118542083825	1004.4999723007036	0.11966096061160046	0.08165752589884218	0.24944799259241418	0.23171423171422986	Neolamprologus multifasciatus	m	d
1490	FISH20201014_c1_r0_Neolamprologus-multifasciatus_sm	1970-01-07 17:00:00	6.0729467577363465	1034.4994183147749	0.11151736745886655	0.14791424297822836	0.18210468767224475	0.28991033835640573	Neolamprologus multifasciatus	m	d
1491	FISH20201014_c1_r0_Neolamprologus-multifasciatus_sm	1970-01-07 17:30:00	6.030704681316388	1064.4997784179038	0.1061932195878573	0.2680589408375803	0.22870054090971365	0.21430587680865262	Neolamprologus multifasciatus	m	d
1492	FISH20201014_c1_r0_Neolamprologus-multifasciatus_sm	1970-01-07 18:00:00	6.1542774157653115	1094.5001384964821	0.09428840507451111	0.2575480582793197	0.2924055643849654	0.173849767999677	Neolamprologus multifasciatus	m	d
1493	FISH20201014_c1_r0_Neolamprologus-multifasciatus_sm	1970-01-07 18:30:00	5.8144411262661135	1124.4995845105534	0.08741897955791923	0.395213561575536	0.32073674852467926	0.1781644085117619	Neolamprologus multifasciatus	m	d
1494	FISH20201014_c1_r0_Neolamprologus-multifasciatus_sm	1970-01-07 19:00:00	12.893172715929023	1154.499944604476	0.23997341014846	0.10829824950144028	0.28392092556727766	0.36747438561641277	Neolamprologus multifasciatus	m	n
1495	FISH20201014_c1_r0_Neolamprologus-multifasciatus_sm	1970-01-07 19:30:00	29.570837201676884	1184.500249293668	0.5890532380477536	0.0019389507506509334	0.1839444725434407	0.8173159416304442	Neolamprologus multifasciatus	m	n
1496	FISH20201014_c1_r0_Neolamprologus-multifasciatus_sm	1970-01-07 20:00:00	37.13250242234465	1214.499750706332	0.7704282311229295	0.0	0.19332494120594687	0.9145204894748793	Neolamprologus multifasciatus	m	n
1497	FISH20201014_c1_r0_Neolamprologus-multifasciatus_sm	1970-01-07 20:30:00	35.06042369253425	1244.500055395524	0.6744959007312209	0.05694659871482384	0.20716850535042358	0.9044802241435181	Neolamprologus multifasciatus	m	n
1498	FISH20201014_c1_r0_Neolamprologus-multifasciatus_sm	1970-01-07 21:00:00	36.15606393576475	1274.5004154894466	0.693978172954407	0.007423411445349288	0.2675742475044443	0.913388027062727	Neolamprologus multifasciatus	m	n
1499	FISH20201014_c1_r0_Neolamprologus-multifasciatus_sm	1970-01-07 21:30:00	16.614105198248467	1304.4999169021107	0.3333333333333333	0.18890920170627665	0.11038583094850277	0.8267269185128219	Neolamprologus multifasciatus	m	n
1500	FISH20201014_c1_r0_Neolamprologus-multifasciatus_sm	1970-01-07 22:00:00	5.347527967710355	1334.5002215820962	0.09766230888544206	0.45152891646354976	0.026525525452134036	0.8196018618283283	Neolamprologus multifasciatus	m	n
1501	FISH20201014_c1_r0_Neolamprologus-multifasciatus_sm	1970-01-07 22:30:00	3.9728639953008718	1364.5005816852251	0.07373552711761121	0.5879452661902388	0.020141225642305787	0.7936745422482347	Neolamprologus multifasciatus	m	n
1502	FISH20201014_c1_r0_Neolamprologus-multifasciatus_sm	1970-01-07 23:00:00	5.245090487813661	1394.5000830978893	0.10547892083541079	0.38097612320647056	0.03284605873105026	0.8264118071527982	Neolamprologus multifasciatus	m	n
1503	FISH20201014_c1_r0_Neolamprologus-multifasciatus_sm	1970-01-07 23:30:00	7.767667635850396	1424.4995291119606	0.16464461802670213	0.2583236385795801	0.04766130401206367	0.7609002280617558	Neolamprologus multifasciatus	m	n
1504	FISH20201014_c1_r0_Neolamprologus-multifasciatus_sm	1970-01-08 00:00:00	17.740128587963838	14.499889208951917	0.38754708619543543	0.09915798803456681	0.11289534142195262	0.8674611218545004	Neolamprologus multifasciatus	m	n
1505	FISH20201014_c1_r0_Neolamprologus-multifasciatus_sm	1970-01-08 00:30:00	34.94650707354727	44.500193895075064	0.7533100659243255	0.0	0.21253362386817895	0.9085851233932688	Neolamprologus multifasciatus	m	n
1506	FISH20201014_c1_r0_Neolamprologus-multifasciatus_sm	1970-01-08 01:00:00	34.84783365543773	74.49969530773919	0.7784056284970362	0.006647831145088915	0.23142026723545797	0.9104865850753727	Neolamprologus multifasciatus	m	n
1507	FISH20201014_c1_r0_Neolamprologus-multifasciatus_sm	1970-01-08 01:30:00	26.3597120044609	104.50005539552404	0.531686239751828	0.13776866829160203	0.1796496428947093	0.902863948592989	Neolamprologus multifasciatus	m	n
1508	FISH20201014_c1_r0_Neolamprologus-multifasciatus_sm	1970-01-08 02:00:00	29.23901169074449	134.5003600908537	0.5857293224752091	0.10830424907207357	0.21350433831736837	0.9096323986636208	Neolamprologus multifasciatus	m	n
1509	FISH20201014_c1_r0_Neolamprologus-multifasciatus_sm	1970-01-08 02:30:00	33.22370527977985	164.49986150351782	0.7646113788709766	0.0018835521577751926	0.24638155656935878	0.934579755603665	Neolamprologus multifasciatus	m	n
1510	FISH20201014_c1_r0_Neolamprologus-multifasciatus_sm	1970-01-08 03:00:00	29.695807918394582	194.50022158209617	0.6582096166629736	0.12912696654110348	0.2236225059624146	0.9252032935116302	Neolamprologus multifasciatus	m	n
1511	FISH20201014_c1_r0_Neolamprologus-multifasciatus_sm	1970-01-08 03:30:00	32.15760751370864	224.5005816852252	0.7299318597307628	0.055509390061492435	0.20914970545185255	0.8928275792641965	Neolamprologus multifasciatus	m	n
1512	FISH20201014_c1_r0_Neolamprologus-multifasciatus_sm	1970-01-08 04:00:00	8.411913300458574	254.50002769929642	0.18519749598360202	0.09057669935183646	0.03656164249302439	0.747601734442401	Neolamprologus multifasciatus	m	n
1513	FISH20201014_c1_r0_Neolamprologus-multifasciatus_sm	1970-01-08 04:30:00	7.266500158593981	284.49952911196056	0.13029749044374273	0.2229239377319816	0.03048677053344995	0.7445377540759747	Neolamprologus multifasciatus	m	n
1514	FISH20201014_c1_r0_Neolamprologus-multifasciatus_sm	1970-01-08 05:00:00	22.404412362763114	314.4998892089519	0.48820075337912694	0.04077110569465987	0.15572598553554756	0.8408762654830415	Neolamprologus multifasciatus	m	n
1515	FISH20201014_c1_r0_Neolamprologus-multifasciatus_sm	1970-01-08 05:30:00	30.63819613835186	344.5001938950751	0.686499362916182	0.020663675142651376	0.20584320402648282	0.9045369715693722	Neolamprologus multifasciatus	m	n
1516	FISH20201014_c1_r0_Neolamprologus-multifasciatus_sm	1970-01-08 06:00:00	19.351629001483865	374.49969530773916	0.4261813749930752	0.05595257880449837	0.08570100748274742	0.8596453826025207	Neolamprologus multifasciatus	m	n
1517	FISH20201014_c1_r0_Neolamprologus-multifasciatus_sm	1970-01-08 06:30:00	16.781837115339243	404.5	0.4492576999778418	0.004819410591624196	0.05046733794832909	0.8176866769632145	Neolamprologus multifasciatus	m	n
1518	FISH20201014_c1_r0_Neolamprologus-multifasciatus_sm	1970-01-08 07:00:00	42.427018835295	429.71836601839044	0.6288550736430955	0.0039059321344291644	0.3338501153524614	0.6149068776980868	Neolamprologus multifasciatus	m	d
1519	FISH20201014_c2_r0_Neolamprologus-multifasciatus_sf	1970-01-02 00:00:00	0.5481102395409981	14.500692482410948	0.009362362196000222	0.8769043266301036	0.022294432029741615	0.7146807306620733	Neolamprologus multifasciatus	f	n
1520	FISH20201014_c2_r0_Neolamprologus-multifasciatus_sf	1970-01-02 00:30:00	0.5235371527825047	44.50036009085369	0.005927649437704283	1.0	0.025565588582984713	0.7718653114980788	Neolamprologus multifasciatus	f	n
1521	FISH20201014_c2_r0_Neolamprologus-multifasciatus_sf	1970-01-02 01:00:00	0.9513544441435176	74.49997230070356	0.018115339870367293	0.880893025317157	0.028954320960285343	0.762679997773644	Neolamprologus multifasciatus	f	n
1522	FISH20201014_c2_r0_Neolamprologus-multifasciatus_sf	1970-01-02 01:30:00	0.6634071480552448	104.49952911196056	0.008531383302864107	0.9689767879895851	0.027847649164228598	0.7993910584917922	Neolamprologus multifasciatus	f	n
1523	FISH20201014_c2_r0_Neolamprologus-multifasciatus_sf	1970-01-02 02:00:00	0.4907006687147592	134.50005539552404	0.008641701750498559	0.9610569465987149	0.03128794287640432	0.8650930897295868	Neolamprologus multifasciatus	f	n
1524	FISH20201014_c2_r0_Neolamprologus-multifasciatus_sf	1970-01-02 02:30:00	0.8821351608861799	164.50052628663232	0.01861392720624896	0.879175668938009	0.038643154560662016	0.8891701146803788	Neolamprologus multifasciatus	f	n
1525	FISH20201014_c2_r0_Neolamprologus-multifasciatus_sf	1970-01-02 03:00:00	0.5262041727715238	194.5000830978893	0.008752977674367071	0.923660739017229	0.03334207614624924	0.8756341617465409	Neolamprologus multifasciatus	f	n
1526	FISH20201014_c2_r0_Neolamprologus-multifasciatus_sf	1970-01-02 03:30:00	0.0492625723303698	224.49975070633207	0.00027699296437870476	1.0	0.02777431043943964	0.8645141628671121	Neolamprologus multifasciatus	f	n
1527	FISH20201014_c2_r0_Neolamprologus-multifasciatus_sf	1970-01-02 04:00:00	0.3800072440009046	254.49936291618192	0.00814359315273392	0.9310287518697025	0.0370981907135184	0.9060476830498178	Neolamprologus multifasciatus	f	n
1528	FISH20201014_c2_r0_Neolamprologus-multifasciatus_sf	1970-01-02 04:30:00	0.04274177175247491	284.49983381342787	0.00011079104808331487	1.0	0.04246436210394133	0.9236848097566269	Neolamprologus multifasciatus	f	n
1529	FISH20201014_c2_r0_Neolamprologus-multifasciatus_sf	1970-01-02 05:00:00	0.45089336670521835	314.50030469226084	0.00637083818071021	0.9721345077835023	0.029961828161919498	0.8429461477485712	Neolamprologus multifasciatus	f	n
1530	FISH20201014_c2_r0_Neolamprologus-multifasciatus_sf	1970-01-02 05:30:00	11.728976009518028	344.49991690211067	0.23151071962772146	0.35538197329787824	0.09176699281754194	0.4673564522370414	Neolamprologus multifasciatus	f	n
1531	FISH20201014_c2_r0_Neolamprologus-multifasciatus_sf	1970-01-02 06:00:00	30.51705568008448	374.49952911196056	0.5970306354218603	0.0	0.28564991151681685	0.6566732331168152	Neolamprologus multifasciatus	f	n
1532	FISH20201014_c2_r0_Neolamprologus-multifasciatus_sf	1970-01-02 06:30:00	35.254683107365004	404.5	0.76035896299579	0.0	0.4483864167904086	0.3669813925802849	Neolamprologus multifasciatus	f	n
1533	FISH20201014_c2_r0_Neolamprologus-multifasciatus_sf	1970-01-02 07:00:00	37.884591594614925	434.50047088803944	0.6675530441526786	0.02592654146584677	0.23083770377943894	0.467345373153759	Neolamprologus multifasciatus	f	d
1534	FISH20201014_c2_r0_Neolamprologus-multifasciatus_sf	1970-01-02 07:30:00	15.928505763377919	464.5000276992964	0.3645781397152512	0.0	0.0696996625714797	0.7256824400994749	Neolamprologus multifasciatus	f	d
1535	FISH20201014_c2_r0_Neolamprologus-multifasciatus_sf	1970-01-02 08:00:00	9.116834089979253	494.49969530773916	0.16935349842114011	0.17661071408786216	0.02997404539424133	0.7838551227795966	Neolamprologus multifasciatus	f	d
1536	FISH20201014_c2_r0_Neolamprologus-multifasciatus_sf	1970-01-02 08:30:00	8.051190608240939	524.5001661865721	0.09456015953910923	0.3252825171726125	0.02594813940790398	0.712853404486621	Neolamprologus multifasciatus	f	d
1537	FISH20201014_c2_r0_Neolamprologus-multifasciatus_sf	1970-01-02 09:00:00	4.764641678902537	554.5005816852251	0.04537144756523184	0.7229516370284195	0.029040461493799716	0.6957574577986112	Neolamprologus multifasciatus	f	d
1538	FISH20201014_c2_r0_Neolamprologus-multifasciatus_sf	1970-01-02 09:30:00	8.633017080512992	584.5002492936679	0.1360589441028198	0.2924491717910365	0.026981548050815662	0.6933174973400101	Neolamprologus multifasciatus	f	d
1539	FISH20201014_c2_r0_Neolamprologus-multifasciatus_sf	1970-01-02 10:00:00	2.074256950063498	614.4998615035178	0.02310121322918398	0.8213395379757354	0.022855528986399996	0.6981259056249944	Neolamprologus multifasciatus	f	d
1540	FISH20201014_c2_r0_Neolamprologus-multifasciatus_sf	1970-01-02 10:30:00	0.01926332905320781	644.4994737133677	0.0	1.0	0.022760109835892346	0.7189638255548653	Neolamprologus multifasciatus	f	d
1541	FISH20201014_c2_r0_Neolamprologus-multifasciatus_sf	1970-01-02 11:00:00	0.640498583955061	674.4998892089519	0.00670285840904055	0.9665411034788389	0.02571807415405602	0.8099735047371792	Neolamprologus multifasciatus	f	d
1542	FISH20201014_c2_r0_Neolamprologus-multifasciatus_sf	1970-01-02 11:30:00	2.401458412640369	704.5004154894466	0.028142485180876406	0.787435599135782	0.029762899091909482	0.8353508835137138	Neolamprologus multifasciatus	f	d
1543	FISH20201014_c2_r0_Neolamprologus-multifasciatus_sf	1970-01-02 12:00:00	3.867014253530735	734.5000276992964	0.06271120713533876	0.7159160157332004	0.03690083136822537	0.8212735283405961	Neolamprologus multifasciatus	f	d
1544	FISH20201014_c2_r0_Neolamprologus-multifasciatus_sf	1970-01-02 12:30:00	8.282240880384796	764.4995845105534	0.17051686887153067	0.16708215611323474	0.05775019419925181	0.811407339112909	Neolamprologus multifasciatus	f	d
1545	FISH20201014_c2_r0_Neolamprologus-multifasciatus_sf	1970-01-02 13:00:00	5.773574786629508	794.5001107910481	0.11256370485264791	0.25055395524041657	0.035378471485221975	0.8164560420327742	Neolamprologus multifasciatus	f	d
1546	FISH20201014_c2_r0_Neolamprologus-multifasciatus_sf	1970-01-02 13:30:00	6.529840088413982	824.5005262866323	0.13301202149465405	0.18048861558916404	0.04558138705406479	0.8301325064580843	Neolamprologus multifasciatus	f	d
1547	FISH20201014_c2_r0_Neolamprologus-multifasciatus_sf	1970-01-02 14:00:00	6.135043651414344	855.1310908331842	0.1087254726546192	0.24750998986103656	0.05854452484793731	0.7200703040633315	Neolamprologus multifasciatus	f	d
1548	FISH20201014_c2_r0_Neolamprologus-multifasciatus_sf	1970-01-02 14:30:00	2.794066789552936	884.5	0.03971859073786838	0.6985929536893419	0.05136350937295429	0.8493070493609556	Neolamprologus multifasciatus	f	d
1549	FISH20201014_c2_r0_Neolamprologus-multifasciatus_sf	1970-01-02 15:00:00	3.5318776086891734	914.5004708880394	0.02841947814525511	0.8374051299097003	0.20567391071161503	0.6293700228818186	Neolamprologus multifasciatus	f	d
1550	FISH20201014_c2_r0_Neolamprologus-multifasciatus_sf	1970-01-02 15:30:00	0.054752620323465825	944.5000830978893	0.0	1.0	0.75166069327801	0.128693805837596	Neolamprologus multifasciatus	f	d
1551	FISH20201014_c2_r0_Neolamprologus-multifasciatus_sf	1970-01-02 16:00:00	0.054752620323435065	974.4996953077392	0.0	1.0	0.5107928354980046	0.3370241185824404	Neolamprologus multifasciatus	f	d
1552	FISH20201014_c2_r0_Neolamprologus-multifasciatus_sf	1970-01-02 16:30:00	0.054752620323434927	1004.5001661865721	0.0	1.0	0.26991830584780446	0.5453602019303744	Neolamprologus multifasciatus	f	d
1553	FISH20201014_c2_r0_Neolamprologus-multifasciatus_sf	1970-01-02 17:00:00	1.3163234290796044	1034.500637083818	0.019943493435266746	0.8497590161209905	0.06110274577893534	0.7379761934111148	Neolamprologus multifasciatus	f	d
1554	FISH20201014_c2_r0_Neolamprologus-multifasciatus_sf	1970-01-02 17:30:00	2.803139338452132	1064.500249293668	0.039166805163148855	0.7302088526951416	0.0377845981043003	0.8215702952323773	Neolamprologus multifasciatus	f	d
1555	FISH20201014_c2_r0_Neolamprologus-multifasciatus_sf	1970-01-02 18:00:00	4.932118442435607	1094.4998615035179	0.07949698077668828	0.45875574760401083	0.03248628641494407	0.7625891722502348	Neolamprologus multifasciatus	f	d
1556	FISH20201014_c2_r0_Neolamprologus-multifasciatus_sf	1970-01-02 18:30:00	4.329247519064764	1124.4994737133677	0.07888759625505512	0.48351891861946705	0.034845025478083734	0.689179348836951	Neolamprologus multifasciatus	f	d
1557	FISH20201014_c2_r0_Neolamprologus-multifasciatus_sf	1970-01-02 19:00:00	22.688143892186552	1154.499889208952	0.4685353423443386	0.21100155107467317	0.19391908814587983	0.42316356465773886	Neolamprologus multifasciatus	f	n
1558	FISH20201014_c2_r0_Neolamprologus-multifasciatus_sf	1970-01-02 19:30:00	39.31431325786592	1184.5004154894466	0.8951858622790981	0.0	0.5080499103199757	0.12608303722469333	Neolamprologus multifasciatus	f	n
1559	FISH20201014_c2_r0_Neolamprologus-multifasciatus_sf	1970-01-02 20:00:00	30.6142720249575	1214.5000276992964	0.7530330729599468	0.010636529832142264	0.47880168382522514	0.28354758686467835	Neolamprologus multifasciatus	f	n
1560	FISH20201014_c2_r0_Neolamprologus-multifasciatus_sf	1970-01-02 20:30:00	32.59383379056195	1244.4995845105534	0.7706498254944324	0.0	0.39148932425315663	0.20589877055145192	Neolamprologus multifasciatus	f	n
1561	FISH20201014_c2_r0_Neolamprologus-multifasciatus_sf	1970-01-02 21:00:00	37.048308011834074	1274.500110791048	0.7979171282960337	0.0072568136494571235	0.3877878701807977	0.2163863962073212	Neolamprologus multifasciatus	f	n
1562	FISH20201014_c2_r0_Neolamprologus-multifasciatus_sf	1970-01-02 21:30:00	23.737938592406113	1304.5005262866323	0.5127139770649826	0.06642291285801341	0.218726982657715	0.44815347002441785	Neolamprologus multifasciatus	f	n
1563	FISH20201014_c2_r0_Neolamprologus-multifasciatus_sf	1970-01-02 22:00:00	23.78606924179585	1334.500193895075	0.5358151902941666	0.020220486399645448	0.16964309960098323	0.5500348064116056	Neolamprologus multifasciatus	f	n
1564	FISH20201014_c2_r0_Neolamprologus-multifasciatus_sf	1970-01-02 22:30:00	28.189338874751535	1364.499750706332	0.6083319483685115	0.009750152346130409	0.2349539379466366	0.25398137891099853	Neolamprologus multifasciatus	f	n
1565	FISH20201014_c2_r0_Neolamprologus-multifasciatus_sf	1970-01-02 23:00:00	33.65765639602402	1394.4994183147749	0.7736967481025981	0.0	0.3608481435347602	0.23192568247169482	Neolamprologus multifasciatus	f	n
1566	FISH20201014_c2_r0_Neolamprologus-multifasciatus_sf	1970-01-02 23:30:00	29.822807532099773	1424.499889208952	0.6890649235541768	0.0	0.3164802657298181	0.32181587370326115	Neolamprologus multifasciatus	f	n
1567	FISH20201014_c2_r0_Neolamprologus-multifasciatus_sf	1970-01-03 00:00:00	31.266833369539263	14.500360090853693	0.7393496205196388	0.0	0.35697961031673153	0.19789077756664733	Neolamprologus multifasciatus	f	n
1568	FISH20201014_c2_r0_Neolamprologus-multifasciatus_sf	1970-01-03 00:30:00	25.725409547388903	44.49997230070356	0.6530386128192344	0.0	0.3098221867390116	0.2761064289119175	Neolamprologus multifasciatus	f	n
1569	FISH20201014_c2_r0_Neolamprologus-multifasciatus_sf	1970-01-03 01:00:00	23.14707603229312	74.49952911196056	0.5918785662844164	0.0	0.20767667142543883	0.19068506363360538	Neolamprologus multifasciatus	f	n
1570	FISH20201014_c2_r0_Neolamprologus-multifasciatus_sf	1970-01-03 01:30:00	22.77364222082646	104.50005539552404	0.5919011743851097	0.0	0.17625910863006822	0.16934622328903648	Neolamprologus multifasciatus	f	n
1571	FISH20201014_c2_r0_Neolamprologus-multifasciatus_sf	1970-01-03 02:00:00	12.190961433887713	134.50052628663232	0.29776743670710765	0.06021827045593042	0.05839340187348459	0.1181421334103452	Neolamprologus multifasciatus	f	n
1572	FISH20201014_c2_r0_Neolamprologus-multifasciatus_sf	1970-01-03 02:30:00	20.39375537835746	164.5000830978893	0.5006924824109468	0.0	0.12124059106000842	0.16354459786835704	Neolamprologus multifasciatus	f	n
1573	FISH20201014_c2_r0_Neolamprologus-multifasciatus_sf	1970-01-03 03:00:00	17.937307548154095	194.49975070633207	0.4177607888759626	0.019832696249515263	0.10377831381121747	0.18652590368691113	Neolamprologus multifasciatus	f	n
1574	FISH20201014_c2_r0_Neolamprologus-multifasciatus_sf	1970-01-03 03:30:00	13.23558851588048	224.49936291618192	0.31571658079884773	0.06664450722951637	0.07434126165875804	0.12372533209139487	Neolamprologus multifasciatus	f	n
1575	FISH20201014_c2_r0_Neolamprologus-multifasciatus_sf	1970-01-03 04:00:00	14.453879854894296	254.49983381342787	0.34156880124085975	0.02049634389541325	0.08259245537295408	0.20696678753983996	Neolamprologus multifasciatus	f	n
1576	FISH20201014_c2_r0_Neolamprologus-multifasciatus_sf	1970-01-03 04:30:00	11.636857337569603	284.50024929366793	0.2774361531217107	0.10459254334939892	0.0625981388506145	0.18237801303573192	Neolamprologus multifasciatus	f	n
1577	FISH20201014_c2_r0_Neolamprologus-multifasciatus_sf	1970-01-03 05:00:00	17.092903136329042	314.49991690211067	0.4251288017284361	0.039720791091906266	0.11961786729348316	0.24246542104836735	Neolamprologus multifasciatus	f	n
1578	FISH20201014_c2_r0_Neolamprologus-multifasciatus_sf	1970-01-03 05:30:00	10.88532888644601	344.49952911196056	0.2464683397041715	0.15035178106476096	0.07345851714616561	0.20073822481097697	Neolamprologus multifasciatus	f	n
1579	FISH20201014_c2_r0_Neolamprologus-multifasciatus_sf	1970-01-03 06:00:00	29.009990198920033	374.5	0.5953356968756924	0.02393086638599601	0.24094992861033956	0.15803600540559176	Neolamprologus multifasciatus	f	n
1580	FISH20201014_c2_r0_Neolamprologus-multifasciatus_sf	1970-01-03 06:30:00	30.324397665224254	404.50047088803944	0.6535372001551161	0.0	0.30181303453457964	0.1926075843833272	Neolamprologus multifasciatus	f	n
1581	FISH20201014_c2_r0_Neolamprologus-multifasciatus_sf	1970-01-03 07:00:00	42.645769401593746	434.5000276992964	0.7252783779292006	0.012520081989917456	0.301373831029541	0.2520434813655365	Neolamprologus multifasciatus	f	d
1582	FISH20201014_c2_r0_Neolamprologus-multifasciatus_sf	1970-01-03 07:30:00	53.07723575056465	464.49969530773916	0.8598415600243754	0.0	0.3975567679438981	0.11283935061053198	Neolamprologus multifasciatus	f	d
1583	FISH20201014_c2_r0_Neolamprologus-multifasciatus_sf	1970-01-03 08:00:00	37.54334568074018	494.4375	0.6681178435114504	0.0	0.3086446557201726	0.2310694324514566	Neolamprologus multifasciatus	f	d
1584	FISH20201014_c2_r0_Neolamprologus-multifasciatus_sf	1970-01-03 08:30:00	16.29714507534887	524.5000276992964	0.36003545509944046	0.008420586117112626	0.058227814424942355	0.4712974729605357	Neolamprologus multifasciatus	f	d
1585	FISH20201014_c2_r0_Neolamprologus-multifasciatus_sf	1970-01-03 09:00:00	14.043893495649089	554.4995845105534	0.33366572489058777	0.025871142872971025	0.05200833219604605	0.4394360920773465	Neolamprologus multifasciatus	f	d
1586	FISH20201014_c2_r0_Neolamprologus-multifasciatus_sf	1970-01-03 09:30:00	12.737633977112532	584.5001107910481	0.2938732550409927	0.0008309328606248615	0.05187250713865437	0.481565739361865	Neolamprologus multifasciatus	f	d
1587	FISH20201014_c2_r0_Neolamprologus-multifasciatus_sf	1970-01-03 10:00:00	9.483565292412976	614.5005262866323	0.19998892028142484	0.0683064650157886	0.04483072737058503	0.5093796412092859	Neolamprologus multifasciatus	f	d
1588	FISH20201014_c2_r0_Neolamprologus-multifasciatus_sf	1970-01-03 10:30:00	11.921997578815025	644.5001938950751	0.2782671320148468	0.027588499252118995	0.05106493047639471	0.5870024895664172	Neolamprologus multifasciatus	f	d
1589	FISH20201014_c2_r0_Neolamprologus-multifasciatus_sf	1970-01-03 11:00:00	10.356102199653861	674.4997507063321	0.23638579580078667	0.2598747991801008	0.0447524108729562	0.4991673886388174	Neolamprologus multifasciatus	f	d
1590	FISH20201014_c2_r0_Neolamprologus-multifasciatus_sf	1970-01-03 11:30:00	2.984700264021337	704.4994183147749	0.06143703949919672	0.7357487119827156	0.030918241758927312	0.2492672617941638	Neolamprologus multifasciatus	f	d
1591	FISH20201014_c2_r0_Neolamprologus-multifasciatus_sf	1970-01-03 12:00:00	11.076345296827698	734.4998892089519	0.24396188787945933	0.5830932860624861	0.19074528148549966	0.23296229565791776	Neolamprologus multifasciatus	f	d
1592	FISH20201014_c2_r0_Neolamprologus-multifasciatus_sf	1970-01-03 12:30:00	34.37115784341985	764.5003046922608	0.753420863110077	0.006924824109467619	0.5152849827716911	0.35610010125514596	Neolamprologus multifasciatus	f	d
1593	FISH20201014_c2_r0_Neolamprologus-multifasciatus_sf	1970-01-03 13:00:00	14.494129234879459	794.4999723007036	0.34402526175835135	0.28934685058999504	0.45307147075478693	0.6045152380886174	Neolamprologus multifasciatus	f	d
1594	FISH20201014_c2_r0_Neolamprologus-multifasciatus_sf	1970-01-03 13:30:00	9.232229557151989	824.4995291119606	0.18685945376987426	0.5884992521189962	0.1835993317453637	0.7072518759164357	Neolamprologus multifasciatus	f	d
1595	FISH20201014_c2_r0_Neolamprologus-multifasciatus_sf	1970-01-03 14:00:00	0.5111883398186711	854.5	0.01058054509195657	0.9267671172169288	0.12929359216795683	0.3659794853550945	Neolamprologus multifasciatus	f	d
1596	FISH20201014_c2_r0_Neolamprologus-multifasciatus_sf	1970-01-03 14:30:00	0.050921876654697655	884.5004708880394	0.0	1.0	0.35929959940740197	0.18058177770464628	Neolamprologus multifasciatus	f	d
1597	FISH20201014_c2_r0_Neolamprologus-multifasciatus_sf	1970-01-03 15:00:00	0.1130502704291843	914.5000276992964	0.0	1.0	0.7291385611667385	0.5754239274707303	Neolamprologus multifasciatus	f	d
1598	FISH20201014_c2_r0_Neolamprologus-multifasciatus_sf	1970-01-03 15:30:00	0.14392637252497123	944.4996953077392	0.0008309788931361143	1.0	0.986221582342932	0.4151797604035462	Neolamprologus multifasciatus	f	d
1599	FISH20201014_c2_r0_Neolamprologus-multifasciatus_sf	1970-01-03 16:00:00	0.0005414184642015731	974.5001661865721	0.0	1.0	0.9969421163321202	0.46060582440512315	Neolamprologus multifasciatus	f	d
1600	FISH20201014_c2_r0_Neolamprologus-multifasciatus_sf	1970-01-03 16:30:00	0.02564628747638936	1004.5005816852251	0.0003877901501301867	1.0	0.9980037043557564	0.46398006024862015	Neolamprologus multifasciatus	f	d
1601	FISH20201014_c2_r0_Neolamprologus-multifasciatus_sf	1970-01-03 17:00:00	9.21769632565333	1034.500249293668	0.1673037504847377	0.3578195113844108	0.997752260899197	0.21630139103426968	Neolamprologus multifasciatus	f	d
1602	FISH20201014_c2_r0_Neolamprologus-multifasciatus_sf	1970-01-03 17:30:00	13.928907920853575	1064.4998615035179	0.3421971081934519	0.0	0.9985353033817684	0.23973530425939368	Neolamprologus multifasciatus	f	d
1603	FISH20201014_c2_r0_Neolamprologus-multifasciatus_sf	1970-01-03 18:00:00	14.344535399221993	1094.4994737133677	0.3794249626059498	0.0	0.9985357089351571	0.23916257127829385	Neolamprologus multifasciatus	f	d
1604	FISH20201014_c2_r0_Neolamprologus-multifasciatus_sf	1970-01-03 18:30:00	2.4275702213085903	1124.499944604476	0.06010414358519832	0.8073897629071571	0.7214194799278026	0.309503627107582	Neolamprologus multifasciatus	f	d
1605	FISH20201014_c2_r0_Neolamprologus-multifasciatus_sf	1970-01-03 19:00:00	23.5036951085196	1154.5004154894466	0.48440529610547894	0.4119993352168855	0.3622784954932462	0.4194033894086991	Neolamprologus multifasciatus	f	n
1606	FISH20201014_c2_r0_Neolamprologus-multifasciatus_sf	1970-01-03 19:30:00	40.676404393844514	1184.5000276992964	0.877901501301867	0.0	0.5220688291495956	0.16836363395083936	Neolamprologus multifasciatus	f	n
1607	FISH20201014_c2_r0_Neolamprologus-multifasciatus_sf	1970-01-03 20:00:00	37.427363789787634	1214.4996399091463	0.8492604287851089	0.0	0.6202592329703801	0.11579395978399071	Neolamprologus multifasciatus	f	n
1608	FISH20201014_c2_r0_Neolamprologus-multifasciatus_sf	1970-01-03 20:30:00	39.613354659490184	1244.500110791048	0.8135940615998227	0.0	0.6565054915001015	0.07107862635561857	Neolamprologus multifasciatus	f	n
1609	FISH20201014_c2_r0_Neolamprologus-multifasciatus_sf	1970-01-03 21:00:00	33.2989206363769	1274.5005262866323	0.7338651598249405	0.0	0.5026563778146363	0.2487628970848886	Neolamprologus multifasciatus	f	n
1610	FISH20201014_c2_r0_Neolamprologus-multifasciatus_sf	1970-01-03 21:30:00	25.248381441334505	1304.500193895075	0.6113788709766772	0.014957620076450058	0.33425183064772346	0.21386337148253154	Neolamprologus multifasciatus	f	n
1611	FISH20201014_c2_r0_Neolamprologus-multifasciatus_sf	1970-01-03 22:00:00	17.819206544774143	1334.499806104925	0.43061326242313447	0.013794249626059497	0.19612241483034976	0.4107607659160906	Neolamprologus multifasciatus	f	n
1612	FISH20201014_c2_r0_Neolamprologus-multifasciatus_sf	1970-01-03 22:30:00	17.8848325931183	1364.4994737133677	0.4347127582959393	0.0	0.15902186362651788	0.4116068056434126	Neolamprologus multifasciatus	f	n
1613	FISH20201014_c2_r0_Neolamprologus-multifasciatus_sf	1970-01-03 23:00:00	24.386414560630424	1394.499889208952	0.5843673831154442	0.0	0.2604153580342892	0.30042914680783056	Neolamprologus multifasciatus	f	n
1614	FISH20201014_c2_r0_Neolamprologus-multifasciatus_sf	1970-01-03 23:30:00	18.480583704409767	1424.5003600908537	0.45105534319428287	0.0	0.12534711732008372	0.4043969842101389	Neolamprologus multifasciatus	f	n
1615	FISH20201014_c2_r0_Neolamprologus-multifasciatus_sf	1970-01-04 00:00:00	20.238281609372475	14.499972300703561	0.4610270899119162	0.0	0.18765473495252893	0.37105046006694103	Neolamprologus multifasciatus	f	n
1616	FISH20201014_c2_r0_Neolamprologus-multifasciatus_sf	1970-01-04 00:30:00	18.365912333462525	44.49958451055343	0.42612597640019945	0.0	0.15698996905150714	0.4606600947131041	Neolamprologus multifasciatus	f	n
1617	FISH20201014_c2_r0_Neolamprologus-multifasciatus_sf	1970-01-04 01:00:00	17.88942989414082	74.50011079104809	0.41729448260580543	0.0	0.15076670487309515	0.49191025251091164	Neolamprologus multifasciatus	f	n
1618	FISH20201014_c2_r0_Neolamprologus-multifasciatus_sf	1970-01-04 01:30:00	16.611942751824188	104.50052628663232	0.38014514431333446	0.09096448950196664	0.1447191311618998	0.534989003484635	Neolamprologus multifasciatus	f	n
1619	FISH20201014_c2_r0_Neolamprologus-multifasciatus_sf	1970-01-04 02:00:00	17.27268237901675	134.50013849648218	0.39720791091906266	0.022214835743172123	0.12003350195432884	0.4656241725756731	Neolamprologus multifasciatus	f	n
1620	FISH20201014_c2_r0_Neolamprologus-multifasciatus_sf	1970-01-04 02:30:00	25.857339783208204	164.49975070633207	0.5916015733200377	0.0	0.22777489786904204	0.2938264584073629	Neolamprologus multifasciatus	f	n
1621	FISH20201014_c2_r0_Neolamprologus-multifasciatus_sf	1970-01-04 03:00:00	28.39445372386209	194.4994183147748	0.6275552600963935	0.0	0.429259673042909	0.197146361947635	Neolamprologus multifasciatus	f	n
1622	FISH20201014_c2_r0_Neolamprologus-multifasciatus_sf	1970-01-04 03:30:00	34.361713973156604	224.49983381342787	0.8891535563926435	0.0	0.49232767936713795	0.07339691040416374	Neolamprologus multifasciatus	f	n
1623	FISH20201014_c2_r0_Neolamprologus-multifasciatus_sf	1970-01-04 04:00:00	33.88145486452137	254.5003046922608	0.8736912082433106	0.0	0.49846927929026225	0.08878972610977734	Neolamprologus multifasciatus	f	n
1624	FISH20201014_c2_r0_Neolamprologus-multifasciatus_sf	1970-01-04 04:30:00	30.95706746080759	284.4999723007036	0.855631266965819	0.0	0.5228823766207251	0.05393990369070559	Neolamprologus multifasciatus	f	n
1625	FISH20201014_c2_r0_Neolamprologus-multifasciatus_sf	1970-01-04 05:00:00	28.21839961398254	314.49952911196056	0.7709268184588112	0.0	0.4064909874276049	0.06769997680842095	Neolamprologus multifasciatus	f	n
1626	FISH20201014_c2_r0_Neolamprologus-multifasciatus_sf	1970-01-04 05:30:00	29.694572996428484	344.50005539552404	0.7898847773099934	0.0	0.443900433723436	0.06020124372429871	Neolamprologus multifasciatus	f	n
1627	FISH20201014_c2_r0_Neolamprologus-multifasciatus_sf	1970-01-04 06:00:00	29.066674913692328	374.50047088803944	0.8021162262478533	0.0	0.44048155247134885	0.04892496186870659	Neolamprologus multifasciatus	f	n
1628	FISH20201014_c2_r0_Neolamprologus-multifasciatus_sf	1970-01-04 06:30:00	23.318595320447955	404.50008309788933	0.649271508503684	0.027588499252118995	0.3108544012235425	0.06931322385475983	Neolamprologus multifasciatus	f	n
1629	FISH20201014_c2_r0_Neolamprologus-multifasciatus_sf	1970-01-04 07:00:00	30.24267116372873	434.49975070633207	0.5581962218159658	0.04359869259320813	0.23421410103602835	0.41551001539130894	Neolamprologus multifasciatus	f	d
1630	FISH20201014_c2_r0_Neolamprologus-multifasciatus_sf	1970-01-04 07:30:00	17.32706116600358	464.49936291618195	0.32629771203811425	0.05622957176887707	0.12202306385102367	0.5405120553960657	Neolamprologus multifasciatus	f	d
1631	FISH20201014_c2_r0_Neolamprologus-multifasciatus_sf	1970-01-04 08:00:00	4.281686616193448	494.49983381342787	0.07101706182140483	0.5607134943496566	0.03468617792574944	0.8787891997804707	Neolamprologus multifasciatus	f	d
1632	FISH20201014_c2_r0_Neolamprologus-multifasciatus_sf	1970-01-04 08:30:00	3.2982145181339915	524.5002492936679	0.06138164090632098	0.6939227743615313	0.02536412407004068	0.8486294478878267	Neolamprologus multifasciatus	f	d
1633	FISH20201014_c2_r0_Neolamprologus-multifasciatus_sf	1970-01-04 09:00:00	1.6005063494974752	554.4999169021107	0.009196166417373	0.9829372333942717	0.02692651041255659	0.8915026514260708	Neolamprologus multifasciatus	f	d
1634	FISH20201014_c2_r0_Neolamprologus-multifasciatus_sf	1970-01-04 09:30:00	2.233133612086723	584.4995291119606	0.025317156944213617	0.8085424630214393	0.032902359592454085	0.8990419011399362	Neolamprologus multifasciatus	f	d
1635	FISH20201014_c2_r0_Neolamprologus-multifasciatus_sf	1970-01-04 10:00:00	0.7376772445301264	614.499944604476	0.004653224019499224	1.0	0.03037611559761843	0.9148576520804851	Neolamprologus multifasciatus	f	d
1636	FISH20201014_c2_r0_Neolamprologus-multifasciatus_sf	1970-01-04 10:30:00	1.6329303684354148	644.5004708880394	0.021106863885657304	0.8653260207190737	0.031850888540245745	0.9090862602279728	Neolamprologus multifasciatus	f	d
1637	FISH20201014_c2_r0_Neolamprologus-multifasciatus_sf	1970-01-04 11:00:00	3.5486060784683073	674.5000276992964	0.07506509334662899	0.4913855188078223	0.03993458299744131	0.8009588543970445	Neolamprologus multifasciatus	f	d
1638	FISH20201014_c2_r0_Neolamprologus-multifasciatus_sf	1970-01-04 11:30:00	0.2094288859711235	704.4996953077392	0.00022159437150296381	1.0	0.02665364852421419	0.7405317029647074	Neolamprologus multifasciatus	f	d
1639	FISH20201014_c2_r0_Neolamprologus-multifasciatus_sf	1970-01-04 12:00:00	2.294473157180699	734.5001107910481	0.02071792599157988	0.8623975182805229	0.031599093434802876	0.8584194838612839	Neolamprologus multifasciatus	f	d
1640	FISH20201014_c2_r0_Neolamprologus-multifasciatus_sf	1970-01-04 12:30:00	1.9421860750393163	764.5005816852251	0.029139659852639742	0.8261038169630491	0.03403167366097019	0.8800851689836882	Neolamprologus multifasciatus	f	d
1641	FISH20201014_c2_r0_Neolamprologus-multifasciatus_sf	1970-01-04 13:00:00	2.5783133748942424	794.5002492936679	0.0557309844329954	0.730541244252396	0.03839252260563901	0.8198170972488378	Neolamprologus multifasciatus	f	d
1642	FISH20201014_c2_r0_Neolamprologus-multifasciatus_sf	1970-01-04 13:30:00	4.091421770959303	824.4998061049249	0.08154672871309068	0.4846268904769819	0.04215578646349086	0.8249652598635849	Neolamprologus multifasciatus	f	d
1643	FISH20201014_c2_r0_Neolamprologus-multifasciatus_sf	1970-01-04 14:00:00	1.0844377463530956	854.4994737133677	0.00637083818071021	0.9424408620021052	0.030292663971569853	0.8738705342283558	Neolamprologus multifasciatus	f	d
1644	FISH20201014_c2_r0_Neolamprologus-multifasciatus_sf	1970-01-04 14:30:00	1.3083963826771876	884.4998892089519	0.011411477952581432	0.9015067582539331	0.029564690125883537	0.8717913706217651	Neolamprologus multifasciatus	f	d
1645	FISH20201014_c2_r0_Neolamprologus-multifasciatus_sf	1970-01-04 15:00:00	1.696973847208275	914.5004154894466	0.01855852861337322	0.9003379314165421	0.027201683452524494	0.8602582977973976	Neolamprologus multifasciatus	f	d
1646	FISH20201014_c2_r0_Neolamprologus-multifasciatus_sf	1970-01-04 15:30:00	0.7818235142609892	944.4999723007036	0.0038779015013018668	0.9470943438036674	0.028209051605931432	0.8605006511687691	Neolamprologus multifasciatus	f	d
1647	FISH20201014_c2_r0_Neolamprologus-multifasciatus_sf	1970-01-04 16:00:00	1.6383290277454436	974.4995845105534	0.01667497645559803	0.8706442856351448	0.035057023592801294	0.8715005519797967	Neolamprologus multifasciatus	f	d
1648	FISH20201014_c2_r0_Neolamprologus-multifasciatus_sf	1970-01-04 16:30:00	1.286560428447003	1004.500055395524	0.008863283846665189	0.9033348105473078	0.0313063890187917	0.8470125776632904	Neolamprologus multifasciatus	f	d
1649	FISH20201014_c2_r0_Neolamprologus-multifasciatus_sf	1970-01-04 17:00:00	0.42930665073257945	1034.5005262866323	0.00116337045039056	1.0	0.026154665246905608	0.842859372183957	Neolamprologus multifasciatus	f	d
1650	FISH20201014_c2_r0_Neolamprologus-multifasciatus_sf	1970-01-04 17:30:00	1.2763860877462174	1064.5001384964821	0.005152069137443909	0.9686997950252063	0.029064681294190625	0.8456498634423261	Neolamprologus multifasciatus	f	d
1651	FISH20201014_c2_r0_Neolamprologus-multifasciatus_sf	1970-01-04 18:00:00	0.003446608921621467	1094.499750706332	0.0	1.0	0.03088006546664153	0.888785106322127	Neolamprologus multifasciatus	f	d
1652	FISH20201014_c2_r0_Neolamprologus-multifasciatus_sf	1970-01-04 18:30:00	0.0034466089216214657	1124.499362916182	0.0	1.0	0.03413901442686571	0.9120593302177206	Neolamprologus multifasciatus	f	d
1653	FISH20201014_c2_r0_Neolamprologus-multifasciatus_sf	1970-01-04 19:00:00	22.252598865524803	1154.4998338134278	0.45474185685796586	0.34018391313981833	0.28357419060934685	0.6174604808413016	Neolamprologus multifasciatus	f	n
1654	FISH20201014_c2_r0_Neolamprologus-multifasciatus_sf	1970-01-04 19:30:00	32.771310963346345	1184.500304692261	0.7867154174283973	0.0	0.6129911079175104	0.21074793787690196	Neolamprologus multifasciatus	f	n
1655	FISH20201014_c2_r0_Neolamprologus-multifasciatus_sf	1970-01-04 20:00:00	29.522040304349037	1214.4999169021107	0.8185142097390726	0.0	0.6722402274408259	0.11753148504248463	Neolamprologus multifasciatus	f	n
1656	FISH20201014_c2_r0_Neolamprologus-multifasciatus_sf	1970-01-04 20:30:00	32.12591709578981	1244.4995291119606	0.8624452938895352	0.0	0.6302445657265338	0.07063236335241908	Neolamprologus multifasciatus	f	n
1657	FISH20201014_c2_r0_Neolamprologus-multifasciatus_sf	1970-01-04 21:00:00	31.257776006639837	1274.5	0.8151451362729891	0.0	0.6931423747696095	0.07487057878423035	Neolamprologus multifasciatus	f	n
1658	FISH20201014_c2_r0_Neolamprologus-multifasciatus_sf	1970-01-04 21:30:00	33.455915832743486	1304.5004708880394	0.8685391391058667	0.0	0.6307436802818215	0.058491593210870885	Neolamprologus multifasciatus	f	n
1659	FISH20201014_c2_r0_Neolamprologus-multifasciatus_sf	1970-01-04 22:00:00	31.272753333995492	1334.5000276992964	0.8363525566450613	0.0	0.5621636289501166	0.04619410613738483	Neolamprologus multifasciatus	f	n
1660	FISH20201014_c2_r0_Neolamprologus-multifasciatus_sf	1970-01-04 22:30:00	31.089432780467913	1364.499695307739	0.8003988698687053	0.0	0.5692694515368926	0.04520540976738297	Neolamprologus multifasciatus	f	n
1661	FISH20201014_c2_r0_Neolamprologus-multifasciatus_sf	1970-01-04 23:00:00	30.840162929991834	1394.500110791048	0.7561489031686239	0.0	0.48821620410728195	0.08364355528894475	Neolamprologus multifasciatus	f	n
1662	FISH20201014_c2_r0_Neolamprologus-multifasciatus_sf	1970-01-04 23:30:00	28.570174143587327	1424.5005816852251	0.7282145033516149	0.0	0.5201613161602512	0.07626953879934167	Neolamprologus multifasciatus	f	n
1663	FISH20201014_c2_r0_Neolamprologus-multifasciatus_sf	1970-01-05 00:00:00	28.955452387398843	14.500249293667942	0.7133676804609163	0.0	0.635778301157934	0.05400557103416128	Neolamprologus multifasciatus	f	n
1664	FISH20201014_c2_r0_Neolamprologus-multifasciatus_sf	1970-01-05 00:30:00	29.54263616751484	44.499806104924936	0.8102044208077115	0.0	0.570639491994092	0.04041838154801348	Neolamprologus multifasciatus	f	n
1665	FISH20201014_c2_r0_Neolamprologus-multifasciatus_sf	1970-01-05 01:00:00	28.770219031354763	74.49947371336768	0.7967979613317822	0.0	0.4989327051473519	0.040283202662165875	Neolamprologus multifasciatus	f	n
1666	FISH20201014_c2_r0_Neolamprologus-multifasciatus_sf	1970-01-05 01:30:00	29.349909898408455	104.49988920895191	0.7966430312430756	0.0	0.5275738723239414	0.053155533359900906	Neolamprologus multifasciatus	f	n
1667	FISH20201014_c2_r0_Neolamprologus-multifasciatus_sf	1970-01-05 02:00:00	28.147851826487305	134.50041548944657	0.7794582017616752	0.0	0.5417857472803771	0.05204007951277861	Neolamprologus multifasciatus	f	n
1668	FISH20201014_c2_r0_Neolamprologus-multifasciatus_sf	1970-01-05 02:30:00	32.78381284488697	164.50002769929642	0.8376267242812032	0.0	0.6054491532166864	0.03924121410966345	Neolamprologus multifasciatus	f	n
1669	FISH20201014_c2_r0_Neolamprologus-multifasciatus_sf	1970-01-05 03:00:00	36.839391074869575	194.49958451055343	0.8277103761564456	0.0	0.6497944695982144	0.04653871487481726	Neolamprologus multifasciatus	f	n
1670	FISH20201014_c2_r0_Neolamprologus-multifasciatus_sf	1970-01-05 03:30:00	34.89541635789327	224.5001107910481	0.8314868158652781	0.0	0.6126697917420255	0.03941323081019006	Neolamprologus multifasciatus	f	n
1671	FISH20201014_c2_r0_Neolamprologus-multifasciatus_sf	1970-01-05 04:00:00	34.85124292042045	254.50052628663232	0.8169630491385519	0.0	0.6040419640691017	0.04219545466130703	Neolamprologus multifasciatus	f	n
1672	FISH20201014_c2_r0_Neolamprologus-multifasciatus_sf	1970-01-05 04:30:00	36.07959505103811	284.5001938950751	0.8565176444518309	0.0	0.5573150759686614	0.03894626399683378	Neolamprologus multifasciatus	f	n
1673	FISH20201014_c2_r0_Neolamprologus-multifasciatus_sf	1970-01-05 05:00:00	30.06987727511126	314.49975070633207	0.8165752589884216	0.0	0.49165354904231595	0.04328367892155181	Neolamprologus multifasciatus	f	n
1674	FISH20201014_c2_r0_Neolamprologus-multifasciatus_sf	1970-01-05 05:30:00	31.062156365115584	344.4994183147748	0.8238878732480195	0.0	0.4956015301691551	0.045754340311238935	Neolamprologus multifasciatus	f	n
1675	FISH20201014_c2_r0_Neolamprologus-multifasciatus_sf	1970-01-05 06:00:00	33.497436366517505	374.4998892089519	0.8695435408818968	0.0	0.4702354901846903	0.042826690363874854	Neolamprologus multifasciatus	f	n
1676	FISH20201014_c2_r0_Neolamprologus-multifasciatus_sf	1970-01-05 06:30:00	27.822161304221776	404.50030469226084	0.7553598138607279	0.0	0.35354076091387376	0.10909504818729605	Neolamprologus multifasciatus	f	n
1677	FISH20201014_c2_r0_Neolamprologus-multifasciatus_sf	1970-01-05 07:00:00	31.10179423480921	434.4999723007036	0.5759791701290787	0.0	0.21294472883200713	0.4468530018348931	Neolamprologus multifasciatus	f	d
1678	FISH20201014_c2_r0_Neolamprologus-multifasciatus_sf	1970-01-05 07:30:00	6.930655619313896	464.49952911196056	0.12475763115616863	0.3991468616697136	0.050932873913881196	0.718249368760597	Neolamprologus multifasciatus	f	d
1679	FISH20201014_c2_r0_Neolamprologus-multifasciatus_sf	1970-01-05 08:00:00	4.114196830311846	494.50005539552404	0.06193219587857301	0.5360070906270773	0.0313567948089597	0.767377388128572	Neolamprologus multifasciatus	f	d
1680	FISH20201014_c2_r0_Neolamprologus-multifasciatus_sf	1970-01-05 08:30:00	2.794406823198927	524.5004708880394	0.03329455431832031	0.8806160323527782	0.030976167817342797	0.7279073151932177	Neolamprologus multifasciatus	f	d
1681	FISH20201014_c2_r0_Neolamprologus-multifasciatus_sf	1970-01-05 09:00:00	5.1860037291768855	554.5000830978893	0.06780787767990692	0.4262367735859509	0.027088979143442913	0.6817210762998741	Neolamprologus multifasciatus	f	d
1682	FISH20201014_c2_r0_Neolamprologus-multifasciatus_sf	1970-01-05 09:30:00	4.808399660527516	584.4997507063321	0.05185308293169354	0.5275607999556812	0.023752410305175886	0.6781367030844244	Neolamprologus multifasciatus	f	d
1683	FISH20201014_c2_r0_Neolamprologus-multifasciatus_sf	1970-01-05 10:00:00	7.522698081230934	614.5001661865721	0.11810325725681364	0.2940394416131177	0.021737855304506868	0.6381076613795602	Neolamprologus multifasciatus	f	d
1684	FISH20201014_c2_r0_Neolamprologus-multifasciatus_sf	1970-01-05 10:30:00	2.22136369762369	644.5006370838181	0.011855298875408565	0.9460417705390283	0.026020785668143875	0.7052005833837859	Neolamprologus multifasciatus	f	d
1685	FISH20201014_c2_r0_Neolamprologus-multifasciatus_sf	1970-01-05 11:00:00	2.8577934413536927	674.5002492936679	0.023876793529444353	0.8314220818791203	0.02539614610612695	0.6647592390820715	Neolamprologus multifasciatus	f	d
1686	FISH20201014_c2_r0_Neolamprologus-multifasciatus_sf	1970-01-05 11:30:00	4.460467660378192	704.4999169021107	0.04033017561353942	0.6995180322419811	0.027615549663134398	0.625232610897779	Neolamprologus multifasciatus	f	d
1687	FISH20201014_c2_r0_Neolamprologus-multifasciatus_sf	1970-01-05 12:00:00	4.000793468378017	734.4994737133677	0.04947094343803667	0.5559248795080605	0.02557957204870835	0.5945706411049545	Neolamprologus multifasciatus	f	d
1688	FISH20201014_c2_r0_Neolamprologus-multifasciatus_sf	1970-01-05 12:30:00	3.2716341023058164	764.499944604476	0.02570352315532905	0.8400177265676934	0.02347527088654545	0.5662785190059277	Neolamprologus multifasciatus	f	d
1689	FISH20201014_c2_r0_Neolamprologus-multifasciatus_sf	1970-01-05 13:00:00	3.553695678472815	794.5004708880394	0.03695086144811922	0.6715417428397319	0.0251314134922581	0.6331320868860632	Neolamprologus multifasciatus	f	d
1690	FISH20201014_c2_r0_Neolamprologus-multifasciatus_sf	1970-01-05 13:30:00	2.142086893132059	824.5000276992964	0.016453382084095063	0.9270400531826491	0.02716661828414673	0.6001803719204563	Neolamprologus multifasciatus	f	d
1691	FISH20201014_c2_r0_Neolamprologus-multifasciatus_sf	1970-01-05 14:00:00	1.4071500086468602	854.4996399091463	0.011412110132402637	0.9566783003711705	0.02609572211741255	0.7060635139130151	Neolamprologus multifasciatus	f	d
1692	FISH20201014_c2_r0_Neolamprologus-multifasciatus_sf	1970-01-05 14:30:00	0.0015874135365292357	884.5001107910481	0.0	1.0	0.024890190336748278	0.8623258740767255	Neolamprologus multifasciatus	f	d
1693	FISH20201014_c2_r0_Neolamprologus-multifasciatus_sf	1970-01-05 15:00:00	3.4321737662093645	914.5005816852251	0.054623012575480585	0.548113677912581	0.024731397013517377	0.5585029003374227	Neolamprologus multifasciatus	f	d
1694	FISH20201014_c2_r0_Neolamprologus-multifasciatus_sf	1970-01-05 15:30:00	3.8077271741495657	944.5001938950751	0.03589828818348014	0.6745332668550219	0.02638978371786086	0.5848328361343154	Neolamprologus multifasciatus	f	d
1695	FISH20201014_c2_r0_Neolamprologus-multifasciatus_sf	1970-01-05 16:00:00	2.6973243439920727	974.4998061049249	0.025815744280095285	0.8764611378870977	0.027391255810103005	0.6591429670703741	Neolamprologus multifasciatus	f	d
1696	FISH20201014_c2_r0_Neolamprologus-multifasciatus_sf	1970-01-05 16:30:00	2.1382531450448905	1004.4994737133677	0.010304138274887818	0.9709711373331117	0.03477666993678717	0.7450280589522669	Neolamprologus multifasciatus	f	d
1697	FISH20201014_c2_r0_Neolamprologus-multifasciatus_sf	1970-01-05 17:00:00	1.2691258792940678	1034.499889208952	0.0037668956348327056	1.0	0.028959539241708843	0.6594865421261242	Neolamprologus multifasciatus	f	d
1698	FISH20201014_c2_r0_Neolamprologus-multifasciatus_sf	1970-01-05 17:30:00	1.4124376758865267	1064.5003600908537	0.009196166417373	0.9485347072184367	0.03873144803371789	0.7922234807924713	Neolamprologus multifasciatus	f	d
1699	FISH20201014_c2_r0_Neolamprologus-multifasciatus_sf	1970-01-05 18:00:00	3.0994744564052623	1094.4999723007036	0.041881336214060164	0.6318763503407013	0.03767995465759551	0.6896259682572587	Neolamprologus multifasciatus	f	d
1700	FISH20201014_c2_r0_Neolamprologus-multifasciatus_sf	1970-01-05 18:30:00	1.7236820097187115	1124.4995845105534	0.013184865104426348	0.9440474211955017	0.03396067575901189	0.6773562675082153	Neolamprologus multifasciatus	f	d
1701	FISH20201014_c2_r0_Neolamprologus-multifasciatus_sf	1970-01-05 19:00:00	22.511987405202753	1154.500055395524	0.4864280966097939	0.3045645911810326	0.28713488492936273	0.4757639593727447	Neolamprologus multifasciatus	f	n
1702	FISH20201014_c2_r0_Neolamprologus-multifasciatus_sf	1970-01-05 19:30:00	29.405670660196737	1184.5005262866323	0.840895241260872	0.0	0.5698979653715139	0.2040710632129642	Neolamprologus multifasciatus	f	n
1703	FISH20201014_c2_r0_Neolamprologus-multifasciatus_sf	1970-01-05 20:00:00	28.38835465547072	1214.5001384964821	0.7968533599246579	0.0	0.7235699031692526	0.07431852884929116	Neolamprologus multifasciatus	f	n
1704	FISH20201014_c2_r0_Neolamprologus-multifasciatus_sf	1970-01-05 20:30:00	30.246806785214417	1244.499750706332	0.815855077281037	0.0	0.7321632955852267	0.03767952145726519	Neolamprologus multifasciatus	f	n
1705	FISH20201014_c2_r0_Neolamprologus-multifasciatus_sf	1970-01-05 21:00:00	11.9391861036274	1274.4994183147749	0.2731150628774029	0.11179436042324525	0.14576043101957248	0.7162829752612118	Neolamprologus multifasciatus	f	n
1706	FISH20201014_c2_r0_Neolamprologus-multifasciatus_sf	1970-01-05 21:30:00	20.396481781323637	1304.4998338134278	0.5619875914026147	0.0013848881010414358	0.35287666506550497	0.421462604349228	Neolamprologus multifasciatus	f	n
1707	FISH20201014_c2_r0_Neolamprologus-multifasciatus_sf	1970-01-05 22:00:00	12.104399759621316	1334.500304692261	0.30602182704559305	0.030303030303030304	0.14784985692661165	0.590819924245981	Neolamprologus multifasciatus	f	n
1708	FISH20201014_c2_r0_Neolamprologus-multifasciatus_sf	1970-01-05 22:30:00	7.939408955175654	1364.4999723007036	0.16674976455598028	0.08741897955791923	0.03923338120307863	0.6475315737172248	Neolamprologus multifasciatus	f	n
1709	FISH20201014_c2_r0_Neolamprologus-multifasciatus_sf	1970-01-05 23:00:00	8.801420944861	1394.4995291119606	0.18469890864772034	0.10775026314331616	0.055883431951754055	0.673808240403779	Neolamprologus multifasciatus	f	n
1710	FISH20201014_c2_r0_Neolamprologus-multifasciatus_sf	1970-01-05 23:30:00	24.474055015996225	1424.5	0.691945490804343	0.006093507644582318	0.3573357218563983	0.42041737894498615	Neolamprologus multifasciatus	f	n
1711	FISH20201014_c2_r0_Neolamprologus-multifasciatus_sf	1970-01-06 00:00:00	30.18839748665579	14.500470888039445	0.8641072516758075	0.0	0.5532624620675733	0.114141902126482	Neolamprologus multifasciatus	f	n
1712	FISH20201014_c2_r0_Neolamprologus-multifasciatus_sf	1970-01-06 00:30:00	28.173647445287727	44.500083097889316	0.8277657747493213	0.0	0.5008009679423836	0.060639131248955286	Neolamprologus multifasciatus	f	n
1713	FISH20201014_c2_r0_Neolamprologus-multifasciatus_sf	1970-01-06 01:00:00	28.281496390362918	74.49969530773919	0.8244418591767769	0.0	0.5102049804713843	0.10216495805188858	Neolamprologus multifasciatus	f	n
1714	FISH20201014_c2_r0_Neolamprologus-multifasciatus_sf	1970-01-06 01:30:00	27.61082149207059	104.50016618657213	0.7676711721692887	0.002548194105916242	0.43823139529565047	0.13629431536608247	Neolamprologus multifasciatus	f	n
1715	FISH20201014_c2_r0_Neolamprologus-multifasciatus_sf	1970-01-06 02:00:00	27.985327069157826	134.50063708381808	0.7855520469780067	0.0	0.41312876084865485	0.1122756751940468	Neolamprologus multifasciatus	f	n
1716	FISH20201014_c2_r0_Neolamprologus-multifasciatus_sf	1970-01-06 02:30:00	29.167022893918563	164.50024929366793	0.8026702121766107	0.0010525732646390782	0.42875189403571345	0.07546394215122935	Neolamprologus multifasciatus	f	n
1717	FISH20201014_c2_r0_Neolamprologus-multifasciatus_sf	1970-01-06 03:00:00	27.135533087846873	194.49986150351782	0.7544180377818404	0.0	0.410244505704639	0.11603772412469487	Neolamprologus multifasciatus	f	n
1718	FISH20201014_c2_r0_Neolamprologus-multifasciatus_sf	1970-01-06 03:30:00	32.27393121682376	224.49947371336768	0.8357431721234281	0.0	0.47592874362075016	0.050591027155210445	Neolamprologus multifasciatus	f	n
1719	FISH20201014_c2_r0_Neolamprologus-multifasciatus_sf	1970-01-06 04:00:00	11.7602394619494	254.49994460447596	0.2444050520717926	0.07107245734544648	0.1015663348017988	0.5895763000676526	Neolamprologus multifasciatus	f	n
1720	FISH20201014_c2_r0_Neolamprologus-multifasciatus_sf	1970-01-06 04:30:00	9.367417599499964	284.50047088803944	0.18907539748490387	0.044485070079219986	0.05301241812587393	0.7201907122889838	Neolamprologus multifasciatus	f	n
1721	FISH20201014_c2_r0_Neolamprologus-multifasciatus_sf	1970-01-06 05:00:00	8.858603619884969	314.5000276992964	0.19223311727882111	0.007368012852473547	0.04785133500109725	0.667623042802465	Neolamprologus multifasciatus	f	n
1722	FISH20201014_c2_r0_Neolamprologus-multifasciatus_sf	1970-01-06 05:30:00	21.834699021481864	344.4996399091463	0.5703839122486288	0.0	0.21849393262569766	0.4148252870537923	Neolamprologus multifasciatus	f	n
1723	FISH20201014_c2_r0_Neolamprologus-multifasciatus_sf	1970-01-06 06:00:00	32.33810464801248	374.5001107910481	0.8971859073786838	0.0	0.43602814579258997	0.127303179492446	Neolamprologus multifasciatus	f	n
1724	FISH20201014_c2_r0_Neolamprologus-multifasciatus_sf	1970-01-06 06:30:00	29.89207983029509	404.5005816852252	0.8446623455764224	0.0	0.4877098667813936	0.10376098519340608	Neolamprologus multifasciatus	f	n
1725	FISH20201014_c2_r0_Neolamprologus-multifasciatus_sf	1970-01-06 07:00:00	34.41736291680003	434.5001938950751	0.5583070190017173	0.003656307129798903	0.21323238276927037	0.5100814387396493	Neolamprologus multifasciatus	f	d
1726	FISH20201014_c2_r0_Neolamprologus-multifasciatus_sf	1970-01-06 07:30:00	6.467426838418367	464.4998061049249	0.11650324081768323	0.22846379701955571	0.04007003920754771	0.7957021929346607	Neolamprologus multifasciatus	f	d
1727	FISH20201014_c2_r0_Neolamprologus-multifasciatus_sf	1970-01-06 08:00:00	5.941431713782907	494.4994737133677	0.11273613650213285	0.2517312060273669	0.03390827653545203	0.8475806046052894	Neolamprologus multifasciatus	f	d
1728	FISH20201014_c2_r0_Neolamprologus-multifasciatus_sf	1970-01-06 08:30:00	3.9028451920008114	524.4998892089519	0.05068690449811655	0.5285840904054953	0.03390776026628049	0.7284982168117677	Neolamprologus multifasciatus	f	d
1729	FISH20201014_c2_r0_Neolamprologus-multifasciatus_sf	1970-01-06 09:00:00	2.952230209836694	554.5004154894466	0.034901113511716805	0.6953077391834247	0.036272551284677025	0.7738952772804881	Neolamprologus multifasciatus	f	d
1730	FISH20201014_c2_r0_Neolamprologus-multifasciatus_sf	1970-01-06 09:30:00	1.9327143518476582	584.4999723007036	0.0	1.0	0.040982954347745265	0.7846835739801912	Neolamprologus multifasciatus	f	d
1731	FISH20201014_c2_r0_Neolamprologus-multifasciatus_sf	1970-01-06 10:00:00	1.9926577627837108	614.4995845105534	0.0	1.0	0.039924070945230136	0.7854290087781055	Neolamprologus multifasciatus	f	d
1732	FISH20201014_c2_r0_Neolamprologus-multifasciatus_sf	1970-01-06 10:30:00	1.7904730725492048	644.5001107910481	0.014292045202747619	0.9280966097939286	0.06523744155509102	0.7505536410244388	Neolamprologus multifasciatus	f	d
1733	FISH20201014_c2_r0_Neolamprologus-multifasciatus_sf	1970-01-06 11:00:00	0.003537426013724446	675.3695864937607	0.0	1.0	0.03812445306526516	0.7489288161975787	Neolamprologus multifasciatus	f	d
1734	FISH20201014_c2_r0_Neolamprologus-multifasciatus_sf	1970-01-06 11:30:00	1.8107291078567609	704.0977515357548	0.010019681517266059	0.9806166875410032	0.032850435539164724	0.7378425268655949	Neolamprologus multifasciatus	f	d
1735	FISH20201014_c2_r0_Neolamprologus-multifasciatus_sf	1970-01-06 12:00:00	5.861817651784618	734.500055395524	0.05639264347440727	0.4410037668956348	0.03725767896233023	0.7579235524917558	Neolamprologus multifasciatus	f	d
1736	FISH20201014_c2_r0_Neolamprologus-multifasciatus_sf	1970-01-06 12:30:00	3.0464885016801087	764.5005262866323	0.034402526175835134	0.7883219766217938	0.025819822054004814	0.5888900031346863	Neolamprologus multifasciatus	f	d
1737	FISH20201014_c2_r0_Neolamprologus-multifasciatus_sf	1970-01-06 13:00:00	2.1750874344508495	794.5000830978893	0.02714531050911307	0.756190792753864	0.030350883956096617	0.6294494912153293	Neolamprologus multifasciatus	f	d
1738	FISH20201014_c2_r0_Neolamprologus-multifasciatus_sf	1970-01-06 13:30:00	0.3703514135151727	824.4997507063321	0.0034347127582959394	0.9925765885546507	0.033631246906674274	0.8233050213775157	Neolamprologus multifasciatus	f	d
1739	FISH20201014_c2_r0_Neolamprologus-multifasciatus_sf	1970-01-06 14:00:00	0.2578958218467013	854.4993629161819	0.0042656916514320535	0.9631045371447565	0.03768524196261008	0.7855018336262356	Neolamprologus multifasciatus	f	d
1740	FISH20201014_c2_r0_Neolamprologus-multifasciatus_sf	1970-01-06 14:30:00	1.1533896327679858	884.4998338134279	0.022379791712829604	0.8073343673831155	0.029934856814023466	0.8003974659186809	Neolamprologus multifasciatus	f	d
1741	FISH20201014_c2_r0_Neolamprologus-multifasciatus_sf	1970-01-06 15:00:00	1.1882530572958803	914.5003046922608	0.011190515760899673	0.9205030192233117	0.01718377191690887	0.5077448120872634	Neolamprologus multifasciatus	f	d
1742	FISH20201014_c2_r0_Neolamprologus-multifasciatus_sf	1970-01-06 15:30:00	2.1589606243273116	944.4999169021107	0.028031687995124923	0.8591213783169908	0.01836680847033221	0.4511017594607613	Neolamprologus multifasciatus	f	d
1743	FISH20201014_c2_r0_Neolamprologus-multifasciatus_sf	1970-01-06 16:00:00	2.6883056620243178	974.4995291119606	0.023267409007811202	0.8396764722176057	0.016770824943447133	0.46074660030631703	Neolamprologus multifasciatus	f	d
1744	FISH20201014_c2_r0_Neolamprologus-multifasciatus_sf	1970-01-06 16:30:00	2.578675765621954	1004.5	0.02154885885220474	0.7810214934633282	0.01896595129930444	0.48550746246341814	Neolamprologus multifasciatus	f	d
1745	FISH20201014_c2_r0_Neolamprologus-multifasciatus_sf	1970-01-06 17:00:00	1.998892990618246	1034.5004708880394	0.01689657082710099	0.8609495318818902	0.014693767041859809	0.40557659985375955	Neolamprologus multifasciatus	f	d
1746	FISH20201014_c2_r0_Neolamprologus-multifasciatus_sf	1970-01-06 17:30:00	1.549569459429861	1064.5000276992964	0.0077558030026037336	0.9815522685723783	0.014842848467490444	0.43725114077920196	Neolamprologus multifasciatus	f	d
1747	FISH20201014_c2_r0_Neolamprologus-multifasciatus_sf	1970-01-06 18:00:00	2.4191166051428135	1094.499695307739	0.02382139493656861	0.823777076062268	0.01775403235650863	0.42514053474427466	Neolamprologus multifasciatus	f	d
1748	FISH20201014_c2_r0_Neolamprologus-multifasciatus_sf	1970-01-06 18:30:00	0.2944435642565491	1124.5001661865722	0.0017726567693330379	1.0	0.012420560547550513	0.40748306087612013	Neolamprologus multifasciatus	f	d
1749	FISH20201014_c2_r0_Neolamprologus-multifasciatus_sf	1970-01-06 19:00:00	20.477445988527908	1154.5005816852251	0.4205307185197496	0.3759902498476539	0.34040922608003227	0.4707214223830962	Neolamprologus multifasciatus	f	n
1750	FISH20201014_c2_r0_Neolamprologus-multifasciatus_sf	1970-01-06 19:30:00	32.089953286241396	1184.500249293668	0.7652761619854855	0.0	0.7473123774164168	0.1516978826152274	Neolamprologus multifasciatus	f	n
1751	FISH20201014_c2_r0_Neolamprologus-multifasciatus_sf	1970-01-06 20:00:00	31.987035129955377	1214.4998615035179	0.8425571990471442	0.0	0.6649076599545114	0.1513554856086892	Neolamprologus multifasciatus	f	n
1752	FISH20201014_c2_r0_Neolamprologus-multifasciatus_sf	1970-01-06 20:30:00	32.42315002347366	1244.4994737133677	0.8670987756910975	0.0	0.6436141603994415	0.1961887979832383	Neolamprologus multifasciatus	f	n
1753	FISH20201014_c2_r0_Neolamprologus-multifasciatus_sf	1970-01-06 21:00:00	34.55112755074524	1274.499889208952	0.8917017504985597	0.0	0.6175181572415285	0.1590185914118827	Neolamprologus multifasciatus	f	n
1754	FISH20201014_c2_r0_Neolamprologus-multifasciatus_sf	1970-01-06 21:30:00	34.642340883147085	1304.5004154894466	0.9232729488670988	0.0	0.5656533347479005	0.42038585014617313	Neolamprologus multifasciatus	f	n
1755	FISH20201014_c2_r0_Neolamprologus-multifasciatus_sf	1970-01-06 22:00:00	33.35219957279238	1334.5000276992964	0.8935239044928259	0.0	0.4923016233572175	0.5051852977611175	Neolamprologus multifasciatus	f	n
1756	FISH20201014_c2_r0_Neolamprologus-multifasciatus_sf	1970-01-06 22:30:00	22.76100485799333	1364.4995845105534	0.6021273059664285	0.0	0.23405054407248072	0.5893286361585606	Neolamprologus multifasciatus	f	n
1757	FISH20201014_c2_r0_Neolamprologus-multifasciatus_sf	1970-01-06 23:00:00	20.188293097634162	1394.500110791048	0.5110237092842899	0.0	0.19829755917194636	0.5256653616271477	Neolamprologus multifasciatus	f	n
1758	FISH20201014_c2_r0_Neolamprologus-multifasciatus_sf	1970-01-06 23:30:00	34.05255105082038	1424.5005262866323	0.8987313722231456	0.0	0.5537787315311993	0.20518105861023553	Neolamprologus multifasciatus	f	n
1759	FISH20201014_c2_r0_Neolamprologus-multifasciatus_sf	1970-01-07 00:00:00	29.80647305817155	14.500193895075066	0.7574095617971304	0.0	0.6707680087432798	0.17533914908377354	Neolamprologus multifasciatus	f	n
1760	FISH20201014_c2_r0_Neolamprologus-multifasciatus_sf	1970-01-07 00:30:00	28.02331195962355	44.49975070633206	0.6985208575702178	0.0	0.7672332034111409	0.0715786532413961	Neolamprologus multifasciatus	f	n
1761	FISH20201014_c2_r0_Neolamprologus-multifasciatus_sf	1970-01-07 01:00:00	30.717752332577753	74.4994183147748	0.7587945266190239	0.0	0.7188076682967656	0.0729252416653193	Neolamprologus multifasciatus	f	n
1762	FISH20201014_c2_r0_Neolamprologus-multifasciatus_sf	1970-01-07 01:30:00	33.45783086185802	104.49988920895191	0.8301573232882783	0.0	0.6964455457943266	0.06575264403046886	Neolamprologus multifasciatus	f	n
1763	FISH20201014_c2_r0_Neolamprologus-multifasciatus_sf	1970-01-07 02:00:00	33.8631532875231	134.5003046922608	0.8983989806658911	0.0	0.6238146789724487	0.052981592290369486	Neolamprologus multifasciatus	f	n
1764	FISH20201014_c2_r0_Neolamprologus-multifasciatus_sf	1970-01-07 02:30:00	32.116788412575715	164.49997230070358	0.8617251121821505	0.0	0.6188579649022702	0.061365052924614166	Neolamprologus multifasciatus	f	n
1765	FISH20201014_c2_r0_Neolamprologus-multifasciatus_sf	1970-01-07 03:00:00	32.14614934074754	194.49952911196056	0.8670987756910975	0.0	0.6276111047979887	0.0579717311301965	Neolamprologus multifasciatus	f	n
1766	FISH20201014_c2_r0_Neolamprologus-multifasciatus_sf	1970-01-07 03:30:00	31.335492406430348	224.50005539552404	0.8606248615111899	0.0	0.5961007715144645	0.06817456582968168	Neolamprologus multifasciatus	f	n
1767	FISH20201014_c2_r0_Neolamprologus-multifasciatus_sf	1970-01-07 04:00:00	32.34396258343421	254.50047088803944	0.8690377264417484	0.0	0.5406421678353492	0.06008714641005521	Neolamprologus multifasciatus	f	n
1768	FISH20201014_c2_r0_Neolamprologus-multifasciatus_sf	1970-01-07 04:30:00	32.69255258670254	284.50008309788933	0.8504791978283751	0.0	0.5370635647347948	0.05424759758630688	Neolamprologus multifasciatus	f	n
1769	FISH20201014_c2_r0_Neolamprologus-multifasciatus_sf	1970-01-07 05:00:00	33.74884868495226	314.49975070633207	0.8967370228796189	0.0	0.5122933370903818	0.04055382373515862	Neolamprologus multifasciatus	f	n
1770	FISH20201014_c2_r0_Neolamprologus-multifasciatus_sf	1970-01-07 05:30:00	33.05779579119799	344.49936291618195	0.906099385075619	0.0	0.5638137445774455	0.043611752337536426	Neolamprologus multifasciatus	f	n
1771	FISH20201014_c2_r0_Neolamprologus-multifasciatus_sf	1970-01-07 06:00:00	30.962477219863022	374.49983381342787	0.8683248393529803	0.0	0.5195388042807202	0.05793076444138158	Neolamprologus multifasciatus	f	n
1772	FISH20201014_c2_r0_Neolamprologus-multifasciatus_sf	1970-01-07 06:30:00	31.90213913433675	404.50024929366793	0.8832751648108138	0.0	0.5018593811758145	0.04972302809972554	Neolamprologus multifasciatus	f	n
1773	FISH20201014_c2_r0_Neolamprologus-multifasciatus_sf	1970-01-07 07:00:00	31.52500174598388	434.49991690211067	0.5452883496759182	0.10459254334939892	0.24738013250770505	0.49162485650570054	Neolamprologus multifasciatus	f	d
1774	FISH20201014_c2_r0_Neolamprologus-multifasciatus_sf	1970-01-07 07:30:00	7.831943690563221	464.49952911196056	0.07107639465957565	0.4023599800565066	0.03612303051475534	0.7232596437037749	Neolamprologus multifasciatus	f	d
1775	FISH20201014_c2_r0_Neolamprologus-multifasciatus_sf	1970-01-07 08:00:00	5.944247095205762	494.49994460447596	0.04259915798803457	0.6916685131841347	0.030074395980068964	0.6458683880034333	Neolamprologus multifasciatus	f	d
1776	FISH20201014_c2_r0_Neolamprologus-multifasciatus_sf	1970-01-07 08:30:00	3.7854297424658454	524.5004708880394	0.05656196332613152	0.6532602071907374	0.03486700830130517	0.5703551866710416	Neolamprologus multifasciatus	f	d
1777	FISH20201014_c2_r0_Neolamprologus-multifasciatus_sf	1970-01-07 09:00:00	3.5484167438542644	554.5000276992964	0.05273946041770539	0.5924325522131738	0.038965737726999926	0.7426433992354746	Neolamprologus multifasciatus	f	d
1778	FISH20201014_c2_r0_Neolamprologus-multifasciatus_sf	1970-01-07 09:30:00	2.0426344470500295	584.4996953077392	0.01844773142762174	0.8618359093679021	0.03773838566179625	0.7534902538265278	Neolamprologus multifasciatus	f	d
1779	FISH20201014_c2_r0_Neolamprologus-multifasciatus_sf	1970-01-07 10:00:00	0.6325996427893813	614.5001107910481	0.009084865942831819	0.9087081763793485	0.03715475978987962	0.7545661208225068	Neolamprologus multifasciatus	f	d
1780	FISH20201014_c2_r0_Neolamprologus-multifasciatus_sf	1970-01-07 10:30:00	0.09922212351745838	644.5005816852251	0.00027699296437870476	1.0	0.0233340054073678	0.6094768194419349	Neolamprologus multifasciatus	f	d
1781	FISH20201014_c2_r0_Neolamprologus-multifasciatus_sf	1970-01-07 11:00:00	1.21992523090637	674.5002492936679	0.009639355160378926	0.9190626558085425	0.030891418637229	0.6527347313016594	Neolamprologus multifasciatus	f	d
1782	FISH20201014_c2_r0_Neolamprologus-multifasciatus_sf	1970-01-07 11:30:00	0.6689500128991756	704.4998061049249	0.0016619577862722287	1.0	0.03313768042207518	0.6560181658390795	Neolamprologus multifasciatus	f	d
1783	FISH20201014_c2_r0_Neolamprologus-multifasciatus_sf	1970-01-07 12:00:00	1.0274631509941092	734.4994737133677	0.004930474765940945	1.0	0.029870412271442787	0.627800402565038	Neolamprologus multifasciatus	f	d
1784	FISH20201014_c2_r0_Neolamprologus-multifasciatus_sf	1970-01-07 12:30:00	2.6375767125450538	764.4998892089519	0.031187680035453136	0.8336472413029027	0.03139358156931473	0.6153301350437899	Neolamprologus multifasciatus	f	d
1785	FISH20201014_c2_r0_Neolamprologus-multifasciatus_sf	1970-01-07 13:00:00	5.157341520912744	794.5004154894466	0.08309788931361144	0.47637250013849647	0.030516163092763907	0.6228870729173512	Neolamprologus multifasciatus	f	d
1786	FISH20201014_c2_r0_Neolamprologus-multifasciatus_sf	1970-01-07 13:30:00	3.2287612084379567	824.4999723007036	0.043764888371835356	0.6042324524957066	0.03229478410487162	0.6281477933350226	Neolamprologus multifasciatus	f	d
1787	FISH20201014_c2_r0_Neolamprologus-multifasciatus_sf	1970-01-07 14:00:00	1.579686085132466	854.4995845105534	0.014071242590438203	0.9410558971802117	0.028047792795801826	0.6186865439273298	Neolamprologus multifasciatus	f	d
1788	FISH20201014_c2_r0_Neolamprologus-multifasciatus_sf	1970-01-07 14:30:00	0.009880504330508175	884.5001107910481	0.0	1.0	0.028670084360913176	0.5857685817229916	Neolamprologus multifasciatus	f	d
1789	FISH20201014_c2_r0_Neolamprologus-multifasciatus_sf	1970-01-07 15:00:00	0.07612992160435307	914.5005262866323	0.00116337045039056	1.0	0.03861034395094931	0.633470696926183	Neolamprologus multifasciatus	f	d
1790	FISH20201014_c2_r0_Neolamprologus-multifasciatus_sf	1970-01-07 15:30:00	0.41388616149629925	944.5001384964822	0.0057060550662013185	0.937344191457537	0.03882191094692953	0.6175759288362568	Neolamprologus multifasciatus	f	d
1791	FISH20201014_c2_r0_Neolamprologus-multifasciatus_sf	1970-01-07 16:00:00	0.05751821187077225	974.4997507063321	0.0	1.0	0.03967027208681001	0.6491356453634997	Neolamprologus multifasciatus	f	d
1792	FISH20201014_c2_r0_Neolamprologus-multifasciatus_sf	1970-01-07 16:30:00	0.6327354149268227	1004.4994183147749	0.003822502908426126	0.972189906376378	0.034485045751062184	0.6038133769487299	Neolamprologus multifasciatus	f	d
1793	FISH20201014_c2_r0_Neolamprologus-multifasciatus_sf	1970-01-07 17:00:00	1.4714948448059202	1034.4998338134278	0.008420119654331929	0.9703079991136716	0.026040504235388073	0.5119785511524122	Neolamprologus multifasciatus	f	d
1794	FISH20201014_c2_r0_Neolamprologus-multifasciatus_sf	1970-01-07 17:30:00	3.2871397493946923	1064.500304692261	0.0428785108858235	0.6621793806437316	0.023172022850823797	0.43739579851172933	Neolamprologus multifasciatus	f	d
1795	FISH20201014_c2_r0_Neolamprologus-multifasciatus_sf	1970-01-07 18:00:00	2.045428261401997	1094.4999169021107	0.013351060883053571	0.9189518586227909	0.021603829007983865	0.327809166803042	Neolamprologus multifasciatus	f	d
1796	FISH20201014_c2_r0_Neolamprologus-multifasciatus_sf	1970-01-07 18:30:00	2.1905133593226442	1124.4995291119606	0.013683452440308016	0.9235499418314774	0.028607411585507607	0.5032848943203224	Neolamprologus multifasciatus	f	d
1797	FISH20201014_c2_r0_Neolamprologus-multifasciatus_sf	1970-01-07 19:00:00	21.621643286123323	1154.5	0.4634389541325061	0.21476844670950587	0.37569552608553014	0.5084578223113747	Neolamprologus multifasciatus	f	n
1798	FISH20201014_c2_r0_Neolamprologus-multifasciatus_sf	1970-01-07 19:30:00	33.437508616574604	1184.5004708880394	0.7861614314996399	0.0	0.7010381680082676	0.2376731811620358	Neolamprologus multifasciatus	f	n
1799	FISH20201014_c2_r0_Neolamprologus-multifasciatus_sf	1970-01-07 20:00:00	31.996644198864942	1214.5000276992964	0.8492604287851089	0.0	0.6755342458596804	0.06016602440485189	Neolamprologus multifasciatus	f	n
1800	FISH20201014_c2_r0_Neolamprologus-multifasciatus_sf	1970-01-07 20:30:00	29.72785505742078	1244.499695307739	0.8539139105866711	0.0	0.5742925625657266	0.11353115551187429	Neolamprologus multifasciatus	f	n
1801	FISH20201014_c2_r0_Neolamprologus-multifasciatus_sf	1970-01-07 21:00:00	30.59978580228292	1274.5001661865722	0.8849988920895192	0.0	0.5538460021657031	0.0956604514637237	Neolamprologus multifasciatus	f	n
1802	FISH20201014_c2_r0_Neolamprologus-multifasciatus_sf	1970-01-07 21:30:00	30.40765811743475	1304.5005816852251	0.8720846490499141	0.0	0.584610441231538	0.07688318880198533	Neolamprologus multifasciatus	f	n
1803	FISH20201014_c2_r0_Neolamprologus-multifasciatus_sf	1970-01-07 22:00:00	30.34526085538896	1334.500249293668	0.85457869370118	0.0	0.43828564309371676	0.1471156501446118	Neolamprologus multifasciatus	f	n
1804	FISH20201014_c2_r0_Neolamprologus-multifasciatus_sf	1970-01-07 22:30:00	30.100096329659294	1364.499806104925	0.8385685003600909	0.0	0.4079461535410593	0.12570140832491114	Neolamprologus multifasciatus	f	n
1805	FISH20201014_c2_r0_Neolamprologus-multifasciatus_sf	1970-01-07 23:00:00	28.10774958796781	1394.4994737133677	0.8257714254057947	0.0	0.4576184136811687	0.15997997225014585	Neolamprologus multifasciatus	f	n
1806	FISH20201014_c2_r0_Neolamprologus-multifasciatus_sf	1970-01-07 23:30:00	28.89916936057517	1424.499889208952	0.8195767781963217	0.0	0.5312181354077509	0.10885678593062913	Neolamprologus multifasciatus	f	n
1807	FISH20201014_c2_r0_Neolamprologus-multifasciatus_sf	1970-01-08 00:00:00	29.765928960759545	14.500415489446569	0.8588997839454878	0.0	0.44757095014589265	0.1641809444427887	Neolamprologus multifasciatus	f	n
1808	FISH20201014_c2_r0_Neolamprologus-multifasciatus_sf	1970-01-08 00:30:00	29.88802461026616	44.49997230070356	0.8762395435155947	0.0	0.45130260909528547	0.13683473504411264	Neolamprologus multifasciatus	f	n
1809	FISH20201014_c2_r0_Neolamprologus-multifasciatus_sf	1970-01-08 01:00:00	26.688605447989243	74.49958451055343	0.7479364024153786	0.0	0.3787578230128103	0.2383257055224752	Neolamprologus multifasciatus	f	n
1810	FISH20201014_c2_r0_Neolamprologus-multifasciatus_sf	1970-01-08 01:30:00	24.586941854609872	104.50011079104809	0.6770994903611788	0.0	0.34080835392335235	0.35261967062799243	Neolamprologus multifasciatus	f	n
1811	FISH20201014_c2_r0_Neolamprologus-multifasciatus_sf	1970-01-08 02:00:00	28.545008803575605	134.50052628663232	0.8070467010137943	0.0	0.4554263165053844	0.11809468651663238	Neolamprologus multifasciatus	f	n
1812	FISH20201014_c2_r0_Neolamprologus-multifasciatus_sf	1970-01-08 02:30:00	29.302964237344106	164.50013849648218	0.8247188521411556	0.0	0.5188960706986603	0.08681027961965744	Neolamprologus multifasciatus	f	n
1813	FISH20201014_c2_r0_Neolamprologus-multifasciatus_sf	1970-01-08 03:00:00	32.31491841484641	194.49975070633207	0.84560412165531	0.0	0.48719359731776685	0.12299319650512434	Neolamprologus multifasciatus	f	n
1814	FISH20201014_c2_r0_Neolamprologus-multifasciatus_sf	1970-01-08 03:30:00	32.48185484731896	224.4994183147748	0.880671430945654	0.0	0.5376838991979149	0.07630134559601025	Neolamprologus multifasciatus	f	n
[truncated: 916 more rows]
