# Supplementary material for: Widespread temporal niche partitioning in an adaptive radiation of cichlid fishes
Source: Nat Ecol Evol. 2025 Aug 27;9(10):1938–50. doi: 10.1038/s41559-025-02819-z (PMC12507676; doi:10.1038/s41559-025-02819-z)
Supplement: Supplementary file 5 — Raw activity patterns for each species binned in 30-min intervals. [file 41559_2025_2819_MOESM5_ESM.zip › Supplementary_Data_2/Paracyprichromis nigripinnis_als_30m.csv]

	FishID	ts	speed_mm	time_of_day_m	movement	rest	vertical_pos	horizontal_pos	species	sex	daynight
0	FISH20210908_c1_r0_Paracyprichromis-nigripinnis_su	1970-01-02 00:00:00	12.014250079815788	14.499695307739183	0.2812032574372611	0.009362362196000222	0.48128190947310096	0.5661474679581091	Paracyprichromis nigripinnis	f	n
1	FISH20210908_c1_r0_Paracyprichromis-nigripinnis_su	1970-01-02 00:30:00	12.113104390090879	44.50152379896936	0.2840361278882917	0.014573059234221754	0.46840140721883583	0.6555862619527394	Paracyprichromis nigripinnis	f	n
2	FISH20210908_c1_r0_Paracyprichromis-nigripinnis_su	1970-01-02 01:00:00	11.617973274801615	74.50036009085369	0.2640850922386571	0.04958174062378816	0.5953757253090648	0.6951896854454694	Paracyprichromis nigripinnis	f	n
3	FISH20210908_c1_r0_Paracyprichromis-nigripinnis_su	1970-01-02 01:30:00	13.353480188737278	104.50132993461155	0.315526986589826	0.023661753297129558	0.5674800693486672	0.6802666002362943	Paracyprichromis nigripinnis	f	n
4	FISH20210908_c1_r0_Paracyprichromis-nigripinnis_su	1970-01-02 02:00:00	14.83134643315954	134.5001107910481	0.35469754043873253	0.0	0.5668336678788316	0.6921197047518403	Paracyprichromis nigripinnis	f	n
5	FISH20210908_c1_r0_Paracyprichromis-nigripinnis_su	1970-01-02 02:30:00	15.46168277760046	164.5016346207126	0.38765445780462127	0.0031030088103285863	0.5347136693653521	0.6275421672862085	Paracyprichromis nigripinnis	f	n
6	FISH20210908_c1_r0_Paracyprichromis-nigripinnis_su	1970-01-02 03:00:00	13.71155735712496	194.49986150351782	0.3333333333333333	0.03728325300537366	0.5030447279460195	0.6695518639272748	Paracyprichromis nigripinnis	f	n
7	FISH20210908_c1_r0_Paracyprichromis-nigripinnis_su	1970-01-02 03:30:00	14.323220694014784	224.50144060283688	0.35034352836879434	0.017121010638297872	0.5690043470845771	0.6713424404989371	Paracyprichromis nigripinnis	f	n
8	FISH20210908_c1_r0_Paracyprichromis-nigripinnis_su	1970-01-02 04:00:00	13.201157369259695	254.50052628663232	0.31189407789042156	0.013018669325799124	0.6025908300403751	0.6461519057187602	Paracyprichromis nigripinnis	f	n
9	FISH20210908_c1_r0_Paracyprichromis-nigripinnis_su	1970-01-02 04:30:00	13.613387081057297	284.50144076249586	0.3237836639698548	0.021445195611215783	0.4840507894263963	0.5877721213768101	Paracyprichromis nigripinnis	f	n
10	FISH20210908_c1_r0_Paracyprichromis-nigripinnis_su	1970-01-02 05:00:00	15.640486279723921	314.5002215820962	0.3719809439397297	0.005096388211832484	0.46508888473034493	0.5243307977442045	Paracyprichromis nigripinnis	f	n
11	FISH20210908_c1_r0_Paracyprichromis-nigripinnis_su	1970-01-02 05:30:00	15.557014571698037	344.50180085332744	0.38117138582589905	0.016013741896160026	0.4209313894930565	0.660634347197474	Paracyprichromis nigripinnis	f	n
12	FISH20210908_c1_r0_Paracyprichromis-nigripinnis_su	1970-01-02 06:00:00	15.310213008492326	374.5000276992964	0.38596199656528724	0.016619577862722286	0.4962512067039469	0.6996829563962554	Paracyprichromis nigripinnis	f	n
13	FISH20210908_c1_r0_Paracyprichromis-nigripinnis_su	1970-01-02 06:30:00	13.90263401917986	404.50099745095866	0.3387454283497728	0.044386567660423364	0.5970367200410064	0.4798427637687285	Paracyprichromis nigripinnis	f	n
14	FISH20210908_c1_r0_Paracyprichromis-nigripinnis_su	1970-01-02 07:00:00	16.50266660460546	434.4997784179038	0.3463882118324839	0.0805450919565699	0.5550519786908714	0.21437736094396684	Paracyprichromis nigripinnis	f	d
15	FISH20210908_c1_r0_Paracyprichromis-nigripinnis_su	1970-01-02 07:30:00	13.189035393604774	464.501579209841	0.2817088712805452	0.07763063112982767	0.5276932128201116	0.3126230500156658	Paracyprichromis nigripinnis	f	d
16	FISH20210908_c1_r0_Paracyprichromis-nigripinnis_su	1970-01-02 08:00:00	12.224423140359164	494.4995845105534	0.25610769486455043	0.14276217384078443	0.5876495041805777	0.333463022969486	Paracyprichromis nigripinnis	f	d
17	FISH20210908_c1_r0_Paracyprichromis-nigripinnis_su	1970-01-02 08:30:00	9.091903473405829	524.501329787234	0.18140514184397163	0.20229388297872342	0.5773384577964963	0.3237117459630193	Paracyprichromis nigripinnis	f	d
18	FISH20210908_c1_r0_Paracyprichromis-nigripinnis_su	1970-01-02 09:00:00	4.005156425221905	554.5001938950751	0.0416597418425572	0.7345853415323251	0.46130986326162204	0.3507782507114658	Paracyprichromis nigripinnis	f	d
19	FISH20210908_c1_r0_Paracyprichromis-nigripinnis_su	1970-01-02 09:30:00	4.993214162885361	584.5014407624958	0.07879862573423474	0.6769367172780671	0.1511809533742963	0.6857527878965902	Paracyprichromis nigripinnis	f	d
20	FISH20210908_c1_r0_Paracyprichromis-nigripinnis_su	1970-01-02 10:00:00	1.7395828691098663	614.5	0.0041546643031243075	0.9705849767338799	0.00887864563064126	0.7787147840370121	Paracyprichromis nigripinnis	f	d
21	FISH20210908_c1_r0_Paracyprichromis-nigripinnis_su	1970-01-02 10:30:00	3.2497960653101012	644.5021057298017	0.042613321511692344	0.815139088994791	0.010253519561433779	0.8264241493739184	Paracyprichromis nigripinnis	f	d
22	FISH20210908_c1_r0_Paracyprichromis-nigripinnis_su	1970-01-02 11:00:00	3.0015954953155957	674.4997507063321	0.03451332336158661	0.8631654755969198	0.5576105795484226	0.310672848530433	Paracyprichromis nigripinnis	f	d
23	FISH20210908_c1_r0_Paracyprichromis-nigripinnis_su	1970-01-02 11:30:00	3.9190360635931603	704.5014960106383	0.04776152482269504	0.7772606382978723	0.40791153562489657	0.41505077168359306	Paracyprichromis nigripinnis	f	d
24	FISH20210908_c1_r0_Paracyprichromis-nigripinnis_su	1970-01-02 12:00:00	3.7803777344762435	734.5003600908537	0.043820286964711096	0.809650434878954	0.5620467343769916	0.29292155260693925	Paracyprichromis nigripinnis	f	d
25	FISH20210908_c1_r0_Paracyprichromis-nigripinnis_su	1970-01-02 12:30:00	3.45212322725933	764.5013021554829	0.03324652296780628	0.830719787222253	0.45005691643310264	0.36659362606864354	Paracyprichromis nigripinnis	f	d
26	FISH20210908_c1_r0_Paracyprichromis-nigripinnis_su	1970-01-02 13:00:00	2.704931212465744	794.5001661865721	0.022158209616662972	0.8754708619543541	0.6577882537903224	0.21790807925470668	Paracyprichromis nigripinnis	f	d
27	FISH20210908_c1_r0_Paracyprichromis-nigripinnis_su	1970-01-02 13:30:00	2.3419609203404335	824.5021333185571	0.004155815370975785	0.9747880534160802	0.009797713067606592	0.680119121207969	Paracyprichromis nigripinnis	f	d
28	FISH20210908_c1_r0_Paracyprichromis-nigripinnis_su	1970-01-02 14:00:00	3.157234537712489	854.4999169021107	0.021937842778793418	0.8790648717522574	0.046412925593477296	0.7207814165032859	Paracyprichromis nigripinnis	f	d
29	FISH20210908_c1_r0_Paracyprichromis-nigripinnis_su	1970-01-02 14:30:00	1.9826354694819444	884.5027152831652	0.016568768702205475	0.8651778787542945	0.009936169968374903	0.8007841681150444	Paracyprichromis nigripinnis	f	d
30	FISH20210908_c1_r0_Paracyprichromis-nigripinnis_su	1970-01-02 15:00:00	3.4367574498993188	914.5005262866323	0.031466400753420866	0.8014514431333444	0.00985683731140226	0.7939087201476557	Paracyprichromis nigripinnis	f	d
31	FISH20210908_c1_r0_Paracyprichromis-nigripinnis_su	1970-01-02 15:30:00	2.5601590680045265	944.5024660570796	0.019229703518980328	0.8989193682460516	0.2533503232270988	0.5582890743865981	Paracyprichromis nigripinnis	f	d
32	FISH20210908_c1_r0_Paracyprichromis-nigripinnis_su	1970-01-02 16:00:00	3.2638690057887607	974.4994183147749	0.03528890366184699	0.794692814802504	0.24355091324665548	0.5280177001268971	Paracyprichromis nigripinnis	f	d
33	FISH20210908_c1_r0_Paracyprichromis-nigripinnis_su	1970-01-02 16:30:00	2.904725159331999	1004.5018562641991	0.017731478916163352	0.8869064110378456	0.009516002333774592	0.7757591704163237	Paracyprichromis nigripinnis	f	d
34	FISH20210908_c1_r0_Paracyprichromis-nigripinnis_su	1970-01-02 17:00:00	3.6222322007823595	1034.5000830978893	0.02847487673813085	0.8377929200598305	0.06853965895260739	0.7275430856750613	Paracyprichromis nigripinnis	f	d
35	FISH20210908_c1_r0_Paracyprichromis-nigripinnis_su	1970-01-02 17:30:00	1.67088660019995	1064.5011913337396	0.017232781071646257	0.9104560314733751	0.010587768869548186	0.8063536454328847	Paracyprichromis nigripinnis	f	d
36	FISH20210908_c1_r0_Paracyprichromis-nigripinnis_su	1970-01-02 18:00:00	3.810091374453714	1094.4998338134278	0.06808109904719699	0.6133392421892311	0.05479452839173549	0.7599415191550327	Paracyprichromis nigripinnis	f	d
37	FISH20210908_c1_r0_Paracyprichromis-nigripinnis_su	1970-01-02 18:30:00	3.5608770740840945	1124.5022165576859	0.048598027263659534	0.727197162806162	0.12648434082709142	0.6802857213645771	Paracyprichromis nigripinnis	f	d
38	FISH20210908_c1_r0_Paracyprichromis-nigripinnis_su	1970-01-02 19:00:00	15.716595678466858	1154.4996399091463	0.3818625006924824	0.21112403744944877	0.29420443042875394	0.7321591374892641	Paracyprichromis nigripinnis	f	n
39	FISH20210908_c1_r0_Paracyprichromis-nigripinnis_su	1970-01-02 19:30:00	30.902530823853258	1184.5027706971073	0.6811481768813034	0.0	0.4825162803678547	0.7577814558182872	Paracyprichromis nigripinnis	f	n
40	FISH20210908_c1_r0_Paracyprichromis-nigripinnis_su	1970-01-02 20:00:00	29.76097015013679	1214.500249293668	0.6764722176056728	0.0	0.5093565042215397	0.6942457669559252	Paracyprichromis nigripinnis	f	n
41	FISH20210908_c1_r0_Paracyprichromis-nigripinnis_su	1970-01-02 20:30:00	17.799184861786248	1244.5019949019172	0.40928737670397874	0.013521001884074032	0.4803686612311466	0.5373758485357292	Paracyprichromis nigripinnis	f	n
42	FISH20210908_c1_r0_Paracyprichromis-nigripinnis_su	1970-01-02 21:00:00	13.063837615438416	1274.5	0.3155329049412807	0.07938178595169511	0.5600665765056809	0.6066033996327476	Paracyprichromis nigripinnis	f	n
43	FISH20210908_c1_r0_Paracyprichromis-nigripinnis_su	1970-01-02 21:30:00	17.590112582028716	1304.5026598692232	0.4204809930178433	0.0009974509586611992	0.5515444051510812	0.47140071268056194	Paracyprichromis nigripinnis	f	n
44	FISH20210908_c1_r0_Paracyprichromis-nigripinnis_su	1970-01-02 22:00:00	16.8902208417942	1334.499750706332	0.40562849703617526	0.034901113511716805	0.4523818058606961	0.6059569963170671	Paracyprichromis nigripinnis	f	n
45	FISH20210908_c1_r0_Paracyprichromis-nigripinnis_su	1970-01-02 22:30:00	18.800637698118653	1364.5024103729152	0.45741674516540143	0.019560037679392697	0.5250883974136058	0.5754050164203143	Paracyprichromis nigripinnis	f	n
46	FISH20210908_c1_r0_Paracyprichromis-nigripinnis_su	1970-01-02 23:00:00	13.998758937388127	1394.5003600908537	0.3413661293003158	0.12115672261924547	0.4867538007391659	0.6104118835620912	Paracyprichromis nigripinnis	f	n
47	FISH20210908_c1_r0_Paracyprichromis-nigripinnis_su	1970-01-02 23:30:00	15.984432409283874	1424.5017454424558	0.3830553554607414	0.030198925029090707	0.42274405190679964	0.6288040088715052	Paracyprichromis nigripinnis	f	n
48	FISH20210908_c1_r0_Paracyprichromis-nigripinnis_su	1970-01-03 00:00:00	18.678980722437846	14.500166186572125	0.4321404830489696	0.004043873255040993	0.48021801785195173	0.7542682195989217	Paracyprichromis nigripinnis	f	n
49	FISH20210908_c1_r0_Paracyprichromis-nigripinnis_su	1970-01-03 00:30:00	17.294278816105248	44.502826111049544	0.4112822786213011	0.0	0.5072473908104798	0.5928727162764411	Paracyprichromis nigripinnis	f	n
50	FISH20210908_c1_r0_Paracyprichromis-nigripinnis_su	1970-01-03 01:00:00	19.88158483156123	74.49991690211068	0.47659409450999946	0.0	0.6326984064912896	0.54625622169875	Paracyprichromis nigripinnis	f	n
51	FISH20210908_c1_r0_Paracyprichromis-nigripinnis_su	1970-01-03 01:30:00	17.544884293366156	104.50285365988807	0.402005873552391	0.0	0.5081758973883773	0.44397700968650505	Paracyprichromis nigripinnis	f	n
52	FISH20210908_c1_r0_Paracyprichromis-nigripinnis_su	1970-01-03 02:00:00	19.79538295029946	134.5005816852252	0.44723284028585675	0.001107971857514819	0.4624053432796292	0.47159379097878623	Paracyprichromis nigripinnis	f	n
53	FISH20210908_c1_r0_Paracyprichromis-nigripinnis_su	1970-01-03 02:30:00	16.29933673032621	164.50260445528096	0.37576194170453286	0.01147068602460379	0.4451143917613744	0.4447327222978514	Paracyprichromis nigripinnis	f	n
54	FISH20210908_c1_r0_Paracyprichromis-nigripinnis_su	1970-01-03 03:00:00	16.442456489100607	194.4994183147748	0.3727771314608609	0.015345410226580244	0.4994619123700282	0.5649607192208869	Paracyprichromis nigripinnis	f	n
55	FISH20210908_c1_r0_Paracyprichromis-nigripinnis_su	1970-01-03 03:30:00	15.55235076946048	224.50241037291516	0.3495317781348701	0.006870948080013299	0.36398151687228464	0.7300318986313293	Paracyprichromis nigripinnis	f	n
56	FISH20210908_c1_r0_Paracyprichromis-nigripinnis_su	1970-01-03 04:00:00	11.346761822766132	254.5000830978893	0.23300648163536647	0.23123372666334274	0.2733292511864531	0.8487613950683117	Paracyprichromis nigripinnis	f	n
57	FISH20210908_c1_r0_Paracyprichromis-nigripinnis_su	1970-01-03 04:30:00	15.94897138501576	284.50216114374376	0.3686135431674609	0.14706860246037903	0.33347645152362854	0.8172469043466639	Paracyprichromis nigripinnis	f	n
58	FISH20210908_c1_r0_Paracyprichromis-nigripinnis_su	1970-01-03 05:00:00	13.618752252242638	314.49983381342787	0.31049191225348993	0.09522490582760913	0.2650054371405056	0.7569140469338247	Paracyprichromis nigripinnis	f	n
59	FISH20210908_c1_r0_Paracyprichromis-nigripinnis_su	1970-01-03 05:30:00	8.581061402249068	344.5027706971074	0.18552587831098305	0.2696996564335587	0.1997376766412122	0.9070267252999827	Paracyprichromis nigripinnis	f	n
60	FISH20210908_c1_r0_Paracyprichromis-nigripinnis_su	1970-01-03 06:00:00	11.330677877816312	374.4996399091463	0.25488892582128414	0.261758351337876	0.2511877666694604	0.842432998466508	Paracyprichromis nigripinnis	f	n
61	FISH20210908_c1_r0_Paracyprichromis-nigripinnis_su	1970-01-03 06:30:00	12.150841218255005	404.50310318076026	0.2799512357309099	0.0385681037348997	0.3852387790980363	0.6857738268653678	Paracyprichromis nigripinnis	f	n
62	FISH20210908_c1_r0_Paracyprichromis-nigripinnis_su	1970-01-03 07:00:00	17.717000441678035	434.50024929366793	0.37693202592654146	0.09622735582516204	0.38385224100602056	0.415732466496556	Paracyprichromis nigripinnis	f	d
63	FISH20210908_c1_r0_Paracyprichromis-nigripinnis_su	1970-01-03 07:30:00	14.312617054453021	464.5037685657282	0.28186654843715364	0.1340057636887608	0.42079022364877056	0.46526532392984593	Paracyprichromis nigripinnis	f	d
64	FISH20210908_c1_r0_Paracyprichromis-nigripinnis_su	1970-01-03 08:00:00	11.998446307639913	494.5	0.23000221582096167	0.16662973631730557	0.5450324009506314	0.27772276408848595	Paracyprichromis nigripinnis	f	d
65	FISH20210908_c1_r0_Paracyprichromis-nigripinnis_su	1970-01-03 08:30:00	5.3380732884750435	524.5038514824051	0.07453588251593239	0.6709891936824605	0.6747890622028474	0.15217943166036435	Paracyprichromis nigripinnis	f	d
66	FISH20210908_c1_r0_Paracyprichromis-nigripinnis_su	1970-01-03 09:00:00	3.9515664902356424	554.4997507063321	0.041881336214060164	0.7284914963159935	0.5679106443973221	0.18384946355696338	Paracyprichromis nigripinnis	f	d
67	FISH20210908_c1_r0_Paracyprichromis-nigripinnis_su	1970-01-03 09:30:00	3.21022741187817	584.5018006537758	0.02576320017729514	0.8640367887417586	0.7094691497297843	0.11340065727042521	Paracyprichromis nigripinnis	f	d
68	FISH20210908_c1_r0_Paracyprichromis-nigripinnis_su	1970-01-03 10:00:00	3.0227599867356254	614.5003600908537	0.03240817683230846	0.7833361032629771	0.6890497930932509	0.13436901058002285	Paracyprichromis nigripinnis	f	d
69	FISH20210908_c1_r0_Paracyprichromis-nigripinnis_su	1970-01-03 10:30:00	3.5521929981258924	644.5033527292879	0.04256026600166251	0.7531726239955666	0.3574032550121711	0.4153205365384667	Paracyprichromis nigripinnis	f	d
70	FISH20210908_c1_r0_Paracyprichromis-nigripinnis_su	1970-01-03 11:00:00	3.6416796192221677	674.5001661865721	0.03257256813649457	0.7945933968535343	0.6748157827278869	0.12700855766862235	Paracyprichromis nigripinnis	f	d
71	FISH20210908_c1_r0_Paracyprichromis-nigripinnis_su	1970-01-03 11:30:00	5.58913465862684	704.5022163120567	0.07662898936170212	0.6190713652482269	0.6153638150739038	0.2032537318979094	Paracyprichromis nigripinnis	f	d
72	FISH20210908_c1_r0_Paracyprichromis-nigripinnis_su	1970-01-03 12:00:00	3.824472227773477	734.4999169021107	0.043210902443077945	0.7698188466012963	0.2562951500471569	0.5105545377031702	Paracyprichromis nigripinnis	f	d
73	FISH20210908_c1_r0_Paracyprichromis-nigripinnis_su	1970-01-03 12:30:00	5.172115471341427	764.5031307142461	0.06848783731368094	0.6701944921593617	0.538619670176495	0.27669888792262387	Paracyprichromis nigripinnis	f	d
74	FISH20210908_c1_r0_Paracyprichromis-nigripinnis_su	1970-01-03 13:00:00	3.9347409141507566	794.5005816852251	0.04354329400033239	0.7632818126419589	0.5654723692146914	0.25577309178662655	Paracyprichromis nigripinnis	f	d
75	FISH20210908_c1_r0_Paracyprichromis-nigripinnis_su	1970-01-03 13:30:00	4.213945386701102	824.1944758886121	0.05631650441476115	0.6238397102105502	0.5289315812768035	0.30423752182793473	Paracyprichromis nigripinnis	f	d
76	FISH20210908_c1_r0_Paracyprichromis-nigripinnis_su	1970-01-03 14:00:00	0.17481453972358887	854.6037830599264	0.0017855150094855485	0.9779042517576163	0.01275803694523001	0.8123210338908624	Paracyprichromis nigripinnis	f	d
77	FISH20210908_c1_r0_Paracyprichromis-nigripinnis_su	1970-01-03 14:30:00	1.9569303718335103	884.5029644816314	0.009973956890341884	0.957887737574112	0.4917956380827664	0.3678105902349424	Paracyprichromis nigripinnis	f	d
78	FISH20210908_c1_r0_Paracyprichromis-nigripinnis_su	1970-01-03 15:00:00	3.555616095634535	914.5000830978893	0.044540468672095726	0.8520857570217717	0.18203361397987547	0.6182236681799472	Paracyprichromis nigripinnis	f	d
79	FISH20210908_c1_r0_Paracyprichromis-nigripinnis_su	1970-01-03 15:30:00	5.441390140644549	944.5033527292879	0.08523136602937102	0.686561374341923	0.19611034660470272	0.6774248123315469	Paracyprichromis nigripinnis	f	d
80	FISH20210908_c1_r0_Paracyprichromis-nigripinnis_su	1970-01-03 16:00:00	3.7852660711172783	974.4998338134279	0.044648792377575894	0.827941502326612	0.05587131262874717	0.7326838125211658	Paracyprichromis nigripinnis	f	d
81	FISH20210908_c1_r0_Paracyprichromis-nigripinnis_su	1970-01-03 16:30:00	5.222517028948516	1004.5020500886525	0.07457890070921985	0.5520833333333334	0.39299259708316614	0.453985701027036	Paracyprichromis nigripinnis	f	d
82	FISH20210908_c1_r0_Paracyprichromis-nigripinnis_su	1970-01-03 17:00:00	4.011964747953771	1034.4996399091463	0.03783723893413107	0.8906431776632874	0.6600916528597064	0.22337514323742033	Paracyprichromis nigripinnis	f	d
83	FISH20210908_c1_r0_Paracyprichromis-nigripinnis_su	1970-01-03 17:30:00	4.441882905840469	1064.5024933510638	0.050088652482269506	0.8311170212765957	0.7988579629546901	0.10379086684787221	Paracyprichromis nigripinnis	f	d
84	FISH20210908_c1_r0_Paracyprichromis-nigripinnis_su	1970-01-03 18:00:00	5.575736991459161	1094.500249293668	0.0734585341532325	0.6200764500581685	0.708386927980425	0.17236735879523332	Paracyprichromis nigripinnis	f	d
85	FISH20210908_c1_r0_Paracyprichromis-nigripinnis_su	1970-01-03 18:30:00	10.031930905602344	1124.961997375015	0.1978880801813626	0.39553752535496955	0.7095582595286144	0.3521881782312892	Paracyprichromis nigripinnis	f	d
86	FISH20210908_c1_r0_Paracyprichromis-nigripinnis_su	1970-01-03 19:00:00	15.536404138032434	1154.500249293668	0.3449116392443632	0.12015954794748214	0.526821046465757	0.4258553908178467	Paracyprichromis nigripinnis	f	n
87	FISH20210908_c1_r0_Paracyprichromis-nigripinnis_su	1970-01-03 19:30:00	21.553015549730215	1184.5012743794325	0.5092531028368794	0.016511524822695037	0.5669264159564517	0.5718365751729669	Paracyprichromis nigripinnis	f	n
88	FISH20210908_c1_r0_Paracyprichromis-nigripinnis_su	1970-01-03 20:00:00	20.201179525463335	1214.5	0.4529138045645912	0.008807888322623532	0.5227237637798356	0.44773164054457365	Paracyprichromis nigripinnis	f	n
89	FISH20210908_c1_r0_Paracyprichromis-nigripinnis_su	1970-01-03 20:30:00	15.138608738975416	1244.5026874272733	0.3350141297722613	0.06976228736078019	0.6373352792007004	0.38266348630915553	Paracyprichromis nigripinnis	f	n
90	FISH20210908_c1_r0_Paracyprichromis-nigripinnis_su	1970-01-03 21:00:00	13.60612862927847	1274.499806104925	0.2976012409284804	0.13461858068805052	0.568659572420117	0.3572883155468352	Paracyprichromis nigripinnis	f	n
91	FISH20210908_c1_r0_Paracyprichromis-nigripinnis_su	1970-01-03 21:30:00	19.731372773367372	1304.5030198925028	0.45569900814539815	0.0	0.5674154351716864	0.5697044432772476	Paracyprichromis nigripinnis	f	n
92	FISH20210908_c1_r0_Paracyprichromis-nigripinnis_su	1970-01-03 22:00:00	16.201361529154827	1334.5004154894466	0.3679574538806714	0.10520192787103208	0.5721815733107452	0.4044229418289442	Paracyprichromis nigripinnis	f	n
93	FISH20210908_c1_r0_Paracyprichromis-nigripinnis_su	1970-01-03 22:30:00	16.53980545692331	1364.5016068262412	0.3825354609929078	0.01784131205673759	0.691197733526032	0.4223754950205897	Paracyprichromis nigripinnis	f	n
94	FISH20210908_c1_r0_Paracyprichromis-nigripinnis_su	1970-01-03 23:00:00	15.112703383625412	1394.5002215820962	0.34145801019277644	0.06270773321515621	0.7122338687303149	0.41968644143135003	Paracyprichromis nigripinnis	f	n
95	FISH20210908_c1_r0_Paracyprichromis-nigripinnis_su	1970-01-03 23:30:00	13.29470234927101	1424.5028536598882	0.30415027428381447	0.12971685044605752	0.4805928466582544	0.7191836750945664	Paracyprichromis nigripinnis	f	n
96	FISH20210908_c1_r0_Paracyprichromis-nigripinnis_su	1970-01-04 00:00:00	24.929138120530027	14.499972300703561	0.5689435488338597	0.006647831145088915	0.6308730849272856	0.6177534687425356	Paracyprichromis nigripinnis	f	n
97	FISH20210908_c1_r0_Paracyprichromis-nigripinnis_su	1970-01-04 00:30:00	44.140662544657935	44.501163563829785	0.8500110815602837	0.0	0.6191502476433771	0.5835940043671607	Paracyprichromis nigripinnis	f	n
98	FISH20210908_c1_r0_Paracyprichromis-nigripinnis_su	1970-01-04 01:00:00	51.70561192475117	74.49977841790383	0.8650011079104808	0.0	0.5927753397676099	0.6070353254470802	Paracyprichromis nigripinnis	f	n
99	FISH20210908_c1_r0_Paracyprichromis-nigripinnis_su	1970-01-04 01:30:00	56.27811649086029	104.50241037291516	0.8714467778578157	0.0	0.6495955604322146	0.6027003399771919	Paracyprichromis nigripinnis	f	n
100	FISH20210908_c1_r0_Paracyprichromis-nigripinnis_su	1970-01-04 02:00:00	54.604133192850554	134.49952911196056	0.8548556866655587	0.0	0.6475035252591999	0.5540699665430049	Paracyprichromis nigripinnis	f	n
101	FISH20210908_c1_r0_Paracyprichromis-nigripinnis_su	1970-01-04 02:30:00	52.32607625272414	164.50238253546098	0.861646719858156	0.0	0.6024804924185967	0.595653606351133	Paracyprichromis nigripinnis	f	n
102	FISH20210908_c1_r0_Paracyprichromis-nigripinnis_su	1970-01-04 03:00:00	52.3021235774871	194.50013849648218	0.8164644618026702	0.0	0.6335023455950359	0.5570145510319996	Paracyprichromis nigripinnis	f	n
103	FISH20210908_c1_r0_Paracyprichromis-nigripinnis_su	1970-01-04 03:30:00	59.999133282306445	224.50282611104953	0.8887842181092763	0.0	0.6249441980050346	0.5092243751442052	Paracyprichromis nigripinnis	f	n
104	FISH20210908_c1_r0_Paracyprichromis-nigripinnis_su	1970-01-04 04:00:00	52.92794311688777	254.49994460447596	0.862065145136273	0.0	0.6034226287457172	0.5398069913795307	Paracyprichromis nigripinnis	f	n
105	FISH20210908_c1_r0_Paracyprichromis-nigripinnis_su	1970-01-04 04:30:00	60.69095228283202	284.50279824901645	0.8741064996952402	0.0	0.6041741883009271	0.6036971780482889	Paracyprichromis nigripinnis	f	n
106	FISH20210908_c1_r0_Paracyprichromis-nigripinnis_su	1970-01-04 05:00:00	43.65342767780922	314.49969530773916	0.7240042102930585	0.08088194559858179	0.4480289393672304	0.6158795467520696	Paracyprichromis nigripinnis	f	n
107	FISH20210908_c1_r0_Paracyprichromis-nigripinnis_su	1970-01-04 05:30:00	17.91535481411536	344.50191146323897	0.39863704360352376	0.0968474707740041	0.4323575737569695	0.7232310822976923	Paracyprichromis nigripinnis	f	n
108	FISH20210908_c1_r0_Paracyprichromis-nigripinnis_su	1970-01-04 06:00:00	14.307972486640244	374.5003600908537	0.3339981164478422	0.24164866212398206	0.31148723962467995	0.827271499878739	Paracyprichromis nigripinnis	f	n
109	FISH20210908_c1_r0_Paracyprichromis-nigripinnis_su	1970-01-04 06:30:00	14.875380500895881	405.45188808685793	0.34647736085426234	0.13571556403984966	0.4171591144361976	0.6771587172252281	Paracyprichromis nigripinnis	f	n
110	FISH20210908_c1_r0_Paracyprichromis-nigripinnis_su	1970-01-04 07:00:00	21.58465555650518	434.5003600908537	0.4477314276217384	0.06409617195723229	0.5332472249882566	0.5968951244925784	Paracyprichromis nigripinnis	f	d
111	FISH20210908_c1_r0_Paracyprichromis-nigripinnis_su	1970-01-04 07:30:00	19.542329581655096	464.5013851950355	0.3991578014184397	0.0016068262411347517	0.6627911858449075	0.48447011119605143	Paracyprichromis nigripinnis	f	d
112	FISH20210908_c1_r0_Paracyprichromis-nigripinnis_su	1970-01-04 08:00:00	10.112870627041952	494.5001107910481	0.16823620651451363	0.3489364059384002	0.6596223219080549	0.22170777661122135	Paracyprichromis nigripinnis	f	d
113	FISH20210908_c1_r0_Paracyprichromis-nigripinnis_su	1970-01-04 08:30:00	5.6264660791403065	524.5025211946584	0.07929295727821799	0.6752922923477587	0.7885173075158898	0.11631245184037901	Paracyprichromis nigripinnis	f	d
114	FISH20210908_c1_r0_Paracyprichromis-nigripinnis_su	1970-01-04 09:00:00	8.327135224773182	554.4998615035178	0.1436485513267963	0.5099440474211955	0.7105965093920856	0.23956059959190412	Paracyprichromis nigripinnis	f	d
115	FISH20210908_c1_r0_Paracyprichromis-nigripinnis_su	1970-01-04 09:30:00	5.201250813519033	584.5031307142461	0.06809996121238987	0.7282650856097966	0.7895936287741555	0.10604534821308859	Paracyprichromis nigripinnis	f	d
116	FISH20210908_c1_r0_Paracyprichromis-nigripinnis_su	1970-01-04 10:00:00	5.500334120077097	614.5005262866323	0.06603512270788323	0.8098166306575812	0.8219452758112787	0.09949659154905319	Paracyprichromis nigripinnis	f	d
117	FISH20210908_c1_r0_Paracyprichromis-nigripinnis_su	1970-01-04 10:30:00	5.882000188319602	644.5028815249917	0.08068269976726145	0.7322398315416159	0.8684055468580092	0.14451480503472414	Paracyprichromis nigripinnis	f	d
118	FISH20210908_c1_r0_Paracyprichromis-nigripinnis_su	1970-01-04 11:00:00	5.930426890347056	674.4994183147749	0.08415046257825051	0.6424574815799678	0.8636133196838496	0.1216383918219758	Paracyprichromis nigripinnis	f	d
119	FISH20210908_c1_r0_Paracyprichromis-nigripinnis_su	1970-01-04 11:30:00	6.5463886237830184	704.5032694225868	0.08816358195722043	0.5521445195611215	0.8791899226719496	0.15540690756356892	Paracyprichromis nigripinnis	f	d
120	FISH20210908_c1_r0_Paracyprichromis-nigripinnis_su	1970-01-04 12:00:00	5.57289297995751	734.5000830978893	0.07257215666722065	0.6541465846767492	0.8372955741489886	0.13168278699373936	Paracyprichromis nigripinnis	f	d
121	FISH20210908_c1_r0_Paracyprichromis-nigripinnis_su	1970-01-04 12:30:00	5.875660237489835	764.5024382134545	0.07209353873434556	0.7668181314418707	0.8548134536980004	0.14168897050186446	Paracyprichromis nigripinnis	f	d
122	FISH20210908_c1_r0_Paracyprichromis-nigripinnis_su	1970-01-04 13:00:00	5.569566400939952	794.4998338134279	0.06730556171061378	0.734323066696211	0.8418446926743195	0.12761978812151903	Paracyprichromis nigripinnis	f	d
123	FISH20210908_c1_r0_Paracyprichromis-nigripinnis_su	1970-01-04 13:30:00	4.873815731514601	824.5024657837868	0.050257660553000495	0.7959771707208955	0.8389978920587063	0.12874113246328014	Paracyprichromis nigripinnis	f	d
124	FISH20210908_c1_r0_Paracyprichromis-nigripinnis_su	1970-01-04 14:00:00	5.041909628843162	854.4996399091463	0.06564733255775303	0.6988532491274722	0.8323281281932918	0.12331848407777483	Paracyprichromis nigripinnis	f	d
125	FISH20210908_c1_r0_Paracyprichromis-nigripinnis_su	1970-01-04 14:30:00	4.408902189365899	884.5022717198582	0.04476950354609929	0.7795323581560284	0.8563180258805524	0.10533509665067388	Paracyprichromis nigripinnis	f	d
126	FISH20210908_c1_r0_Paracyprichromis-nigripinnis_su	1970-01-04 15:00:00	1.8744682515623683	914.5002492936679	0.0024929366794083432	1.0	0.8631386297801743	0.060141198960452356	Paracyprichromis nigripinnis	f	d
127	FISH20210908_c1_r0_Paracyprichromis-nigripinnis_su	1970-01-04 15:30:00	2.5735988420953317	944.5022441403004	0.010915941707763064	0.98913946916385	0.8447571304245913	0.06897481150072951	Paracyprichromis nigripinnis	f	d
128	FISH20210908_c1_r0_Paracyprichromis-nigripinnis_su	1970-01-04 16:00:00	2.9046913998910218	974.5	0.019111455794371814	0.8718147573676047	0.5935489584710828	0.27631906583462107	Paracyprichromis nigripinnis	f	d
129	FISH20210908_c1_r0_Paracyprichromis-nigripinnis_su	1970-01-04 16:30:00	3.680276124466773	1004.5029090707596	0.03235994902199812	0.8015182578821964	0.8135985651533468	0.1082654328955012	Paracyprichromis nigripinnis	f	d
130	FISH20210908_c1_r0_Paracyprichromis-nigripinnis_su	1970-01-04 17:00:00	2.75585641125888	1034.499806104925	0.003656307129798903	1.0	0.8522830660156969	0.06560708288149204	Paracyprichromis nigripinnis	f	d
131	FISH20210908_c1_r0_Paracyprichromis-nigripinnis_su	1970-01-04 17:30:00	5.825171915656688	1064.5038789759503	0.07530754737892054	0.7144519561121578	0.7707441393935357	0.17931807890370136	Paracyprichromis nigripinnis	f	d
132	FISH20210908_c1_r0_Paracyprichromis-nigripinnis_su	1970-01-04 18:00:00	4.301152341667126	1094.5003600908537	0.04747659409451	0.7706498254944324	0.7359683666275755	0.18339776045934855	Paracyprichromis nigripinnis	f	d
133	FISH20210908_c1_r0_Paracyprichromis-nigripinnis_su	1970-01-04 18:30:00	9.819777671008184	1124.5017730496454	0.19353945035460993	0.45190602836879434	0.6423871853705997	0.3377874680603344	Paracyprichromis nigripinnis	f	d
134	FISH20210908_c1_r0_Paracyprichromis-nigripinnis_su	1970-01-04 19:00:00	21.373472775281453	1154.5001661865722	0.47313317083979617	0.03417903833370264	0.35507789976172177	0.5954517399944134	Paracyprichromis nigripinnis	f	n
135	FISH20210908_c1_r0_Paracyprichromis-nigripinnis_su	1970-01-04 19:30:00	46.198592204085074	1184.5036573201817	0.8466142081347667	0.0	0.5236519439968108	0.5898531132829966	Paracyprichromis nigripinnis	f	n
136	FISH20210908_c1_r0_Paracyprichromis-nigripinnis_su	1970-01-04 20:00:00	51.29186052054311	1214.4999169021107	0.8540247077724226	0.0	0.5864851479246658	0.5744561367061727	Paracyprichromis nigripinnis	f	n
137	FISH20210908_c1_r0_Paracyprichromis-nigripinnis_su	1970-01-04 20:30:00	48.65185166205634	1244.502770390071	0.7795323581560284	0.06826241134751773	0.679746050680903	0.628648509718156	Paracyprichromis nigripinnis	f	n
138	FISH20210908_c1_r0_Paracyprichromis-nigripinnis_su	1970-01-04 21:00:00	35.19547032763023	1274.5005816852251	0.7152512326186915	0.0	0.6632955381476761	0.5996552681573872	Paracyprichromis nigripinnis	f	n
139	FISH20210908_c1_r0_Paracyprichromis-nigripinnis_su	1970-01-04 21:30:00	43.4818197094171	1304.50257660553	0.8219094586357844	0.0	0.6469938195223461	0.613667932225859	Paracyprichromis nigripinnis	f	n
140	FISH20210908_c1_r0_Paracyprichromis-nigripinnis_su	1970-01-04 22:00:00	56.569494584345726	1334.4994737133677	0.8816132070245416	0.0	0.7206795275899196	0.5642202436174825	Paracyprichromis nigripinnis	f	n
141	FISH20210908_c1_r0_Paracyprichromis-nigripinnis_su	1970-01-04 22:30:00	63.32000162895942	1364.5025487588653	0.9016511524822695	0.0	0.736171213831279	0.5745257600932917	Paracyprichromis nigripinnis	f	n
142	FISH20210908_c1_r0_Paracyprichromis-nigripinnis_su	1970-01-04 23:00:00	64.2699752078609	1394.5000830978893	0.880893025317157	0.0	0.6940046696203221	0.5533848927263197	Paracyprichromis nigripinnis	f	n
143	FISH20210908_c1_r0_Paracyprichromis-nigripinnis_su	1970-01-04 23:30:00	54.630974489874276	1424.5016068262412	0.8289561170212766	0.0	0.6490273913200088	0.6633696259962388	Paracyprichromis nigripinnis	f	n
144	FISH20210908_c1_r0_Paracyprichromis-nigripinnis_su	1970-01-05 00:00:00	62.43627656725247	14.499833813427875	0.8854974518058941	0.0	0.6338002850154004	0.5925142292414979	Paracyprichromis nigripinnis	f	n
145	FISH20210908_c1_r0_Paracyprichromis-nigripinnis_su	1970-01-05 00:30:00	60.82971745263113	44.502909070759685	0.8439629855377625	0.0	0.6618555440129235	0.5953166532231764	Paracyprichromis nigripinnis	f	n
146	FISH20210908_c1_r0_Paracyprichromis-nigripinnis_su	1970-01-05 01:00:00	46.59562376393678	74.49963990914631	0.7513711151736746	0.029305855631266964	0.6262668548666913	0.5613530570016207	Paracyprichromis nigripinnis	f	n
147	FISH20210908_c1_r0_Paracyprichromis-nigripinnis_su	1970-01-05 01:30:00	11.98413815762797	104.50271498226951	0.27825797872340424	0.11835106382978723	0.45013705282646066	0.6621853810110132	Paracyprichromis nigripinnis	f	n
148	FISH20210908_c1_r0_Paracyprichromis-nigripinnis_su	1970-01-05 02:00:00	7.616613811773951	134.50024929366793	0.16342584898343582	0.2980998282643621	0.5444711816364782	0.8430790626381894	Paracyprichromis nigripinnis	f	n
149	FISH20210908_c1_r0_Paracyprichromis-nigripinnis_su	1970-01-05 02:30:00	10.851052245320204	164.5024657837868	0.26962930126890894	0.10217764725439131	0.5799614964287472	0.7756650493549584	Paracyprichromis nigripinnis	f	n
150	FISH20210908_c1_r0_Paracyprichromis-nigripinnis_su	1970-01-05 03:00:00	11.542072511423276	194.5	0.2882783071127853	0.13848881010414357	0.5612114721802534	0.7221946534584724	Paracyprichromis nigripinnis	f	n
151	FISH20210908_c1_r0_Paracyprichromis-nigripinnis_su	1970-01-05 03:30:00	11.535632688598588	224.5024379432624	0.26806294326241137	0.13962765957446807	0.45327640142935566	0.7359564448231181	Paracyprichromis nigripinnis	f	n
152	FISH20210908_c1_r0_Paracyprichromis-nigripinnis_su	1970-01-05 04:00:00	7.649481928092645	254.49980610492494	0.16874411389950694	0.33981496869979505	0.377736430564719	0.8296242261474442	Paracyprichromis nigripinnis	f	n
153	FISH20210908_c1_r0_Paracyprichromis-nigripinnis_su	1970-01-05 04:30:00	6.459161070132636	284.50534774175674	0.1375450263230812	0.35256303685231366	0.3091784233782089	0.7664823857410688	Paracyprichromis nigripinnis	f	n
154	FISH20210908_c1_r0_Paracyprichromis-nigripinnis_su	1970-01-05 05:00:00	10.221689471704543	314.5004154894466	0.24973685668384024	0.19871475264528282	0.4471553288092776	0.7216577315702621	Paracyprichromis nigripinnis	f	n
155	FISH20210908_c1_r0_Paracyprichromis-nigripinnis_su	1970-01-05 05:30:00	13.164761098268219	344.5043502355223	0.3208090883901358	0.1337212524244943	0.39959752812180876	0.6734927485013267	Paracyprichromis nigripinnis	f	n
156	FISH20210908_c1_r0_Paracyprichromis-nigripinnis_su	1970-01-05 06:00:00	10.668280923615432	374.5002215820962	0.23953024595612674	0.22385331265233768	0.38530954149881835	0.7827027642035109	Paracyprichromis nigripinnis	f	n
157	FISH20210908_c1_r0_Paracyprichromis-nigripinnis_su	1970-01-05 06:30:00	9.437457513710811	404.503574001219	0.20701501634620711	0.25261816368371476	0.4208560079431517	0.7967929603197205	Paracyprichromis nigripinnis	f	n
158	FISH20210908_c1_r0_Paracyprichromis-nigripinnis_su	1970-01-05 07:00:00	22.10674881543106	434.5000276992964	0.4384244640186139	0.023599800565065648	0.6093208210102412	0.5715709459702312	Paracyprichromis nigripinnis	f	d
159	FISH20210908_c1_r0_Paracyprichromis-nigripinnis_su	1970-01-05 07:30:00	12.28329589953879	464.501717641844	0.24135638297872342	0.1583554964539007	0.6875786495892795	0.24872147327684638	Paracyprichromis nigripinnis	f	d
160	FISH20210908_c1_r0_Paracyprichromis-nigripinnis_su	1970-01-05 08:00:00	9.034646266360761	494.4997784179038	0.15399955683580765	0.3777974739641037	0.7543113467412093	0.16846818218205434	Paracyprichromis nigripinnis	f	d
161	FISH20210908_c1_r0_Paracyprichromis-nigripinnis_su	1970-01-05 08:30:00	7.501066408933718	524.5031307142461	0.12223638277830111	0.5477364658946086	0.785253420922866	0.20085191173590192	Paracyprichromis nigripinnis	f	d
162	FISH20210908_c1_r0_Paracyprichromis-nigripinnis_su	1970-01-05 09:00:00	7.6270798296559255	554.4995845105534	0.12752756079995567	0.6701567780178384	0.759957858274882	0.1530701822768433	Paracyprichromis nigripinnis	f	d
163	FISH20210908_c1_r0_Paracyprichromis-nigripinnis_su	1970-01-05 09:30:00	4.757991071628327	584.5021330821652	0.06637486841376254	0.737547786580974	0.7814957275502454	0.12660041985949322	Paracyprichromis nigripinnis	f	d
164	FISH20210908_c1_r0_Paracyprichromis-nigripinnis_su	1970-01-05 10:00:00	3.164694405651031	614.5001938950751	0.03423633039720791	0.8831089690321866	0.8236824949912428	0.09353527170908849	Paracyprichromis nigripinnis	f	d
165	FISH20210908_c1_r0_Paracyprichromis-nigripinnis_su	1970-01-05 10:30:00	4.372698195696854	644.502853659888	0.04865074527622319	0.8071147559151105	0.8233248028529206	0.09927117560744855	Paracyprichromis nigripinnis	f	d
166	FISH20210908_c1_r0_Paracyprichromis-nigripinnis_su	1970-01-05 11:00:00	4.962111605946624	674.5	0.06536671836915577	0.7403611788167516	0.8217791382008022	0.1469643252825194	Paracyprichromis nigripinnis	f	d
167	FISH20210908_c1_r0_Paracyprichromis-nigripinnis_su	1970-01-05 11:30:00	4.776478003759261	704.5035185903474	0.05890175652463013	0.7950351859034742	0.8222076218973305	0.12403624070084755	Paracyprichromis nigripinnis	f	d
168	FISH20210908_c1_r0_Paracyprichromis-nigripinnis_su	1970-01-05 12:00:00	4.062098697976236	734.4997507063321	0.04614702786549222	0.8449947371336768	0.8757031703047372	0.09885840197064383	Paracyprichromis nigripinnis	f	d
169	FISH20210908_c1_r0_Paracyprichromis-nigripinnis_su	1970-01-05 12:30:00	3.768199667446538	764.5032690602837	0.023991578014184396	0.9118461879432624	0.8716424734787858	0.08920501196189247	Paracyprichromis nigripinnis	f	d
170	FISH20210908_c1_r0_Paracyprichromis-nigripinnis_su	1970-01-05 13:00:00	7.109985122445936	794.5003600908537	0.11949476483297325	0.606282200432109	0.7479274796728195	0.1872803061540801	Paracyprichromis nigripinnis	f	d
171	FISH20210908_c1_r0_Paracyprichromis-nigripinnis_su	1970-01-05 13:30:00	13.017961628315913	824.5054865883396	0.3184438040345821	0.2478386167146974	0.6454240707588784	0.1797047116142336	Paracyprichromis nigripinnis	f	d
172	FISH20210908_c1_r0_Paracyprichromis-nigripinnis_su	1970-01-05 14:00:00	25.524020013194196	854.5001661865721	0.712497230223798	0.0	0.5858771826922679	0.13596195599052602	Paracyprichromis nigripinnis	f	d
173	FISH20210908_c1_r0_Paracyprichromis-nigripinnis_su	1970-01-05 14:30:00	25.339385499625774	884.5044331153719	0.6099412612213233	0.0	0.5143444499599716	0.3004811058366518	Paracyprichromis nigripinnis	f	d
174	FISH20210908_c1_r0_Paracyprichromis-nigripinnis_su	1970-01-05 15:00:00	5.594412799839952	914.4998615035178	0.08104814137720902	0.5081712924491718	0.7370361861436113	0.09093347292451727	Paracyprichromis nigripinnis	f	d
175	FISH20210908_c1_r0_Paracyprichromis-nigripinnis_su	1970-01-05 15:30:00	2.5546188010447715	944.5050426687354	0.005098082677601684	0.9460822342901474	0.801569231261153	0.06066869917485395	Paracyprichromis nigripinnis	f	d
176	FISH20210908_c1_r0_Paracyprichromis-nigripinnis_su	1970-01-05 16:00:00	2.3176148582289913	974.4973125727267	0.0007757522025821466	1.0	0.8285453373458637	0.058908281956619186	Paracyprichromis nigripinnis	f	d
177	FISH20210908_c1_r0_Paracyprichromis-nigripinnis_su	1970-01-05 16:30:00	2.066711103719353	1004.4999723007036	0.0057060550662013185	0.984820785552047	0.7386184987539831	0.052220084787494035	Paracyprichromis nigripinnis	f	d
178	FISH20210908_c1_r0_Paracyprichromis-nigripinnis_su	1970-01-05 17:00:00	3.772327593473848	1034.4945968412303	0.04400110834026046	0.7308395677472984	0.6289424276222045	0.08005341492133086	Paracyprichromis nigripinnis	f	d
179	FISH20210908_c1_r0_Paracyprichromis-nigripinnis_su	1970-01-05 17:30:00	3.0365526693989793	1064.4997784179038	0.03068912031907822	0.8073897629071571	0.6336199004308152	0.0783129619334346	Paracyprichromis nigripinnis	f	d
180	FISH20210908_c1_r0_Paracyprichromis-nigripinnis_su	1970-01-05 18:00:00	3.605653061766143	1094.4944579915762	0.040345821325648415	0.7918975836843272	0.6169909052071231	0.10730113702985873	Paracyprichromis nigripinnis	f	d
181	FISH20210908_c1_r0_Paracyprichromis-nigripinnis_su	1970-01-05 18:30:00	6.315604120596374	1124.4994737133677	0.09783391501855852	0.5747050024929367	0.5993713035599378	0.13249259057642032	Paracyprichromis nigripinnis	f	d
182	FISH20210908_c1_r0_Paracyprichromis-nigripinnis_su	1970-01-05 19:00:00	23.44890915277385	1154.4957610683216	0.49758962708483406	0.06156147836205463	0.4778760454145605	0.5425416690307588	Paracyprichromis nigripinnis	f	n
183	FISH20210908_c1_r0_Paracyprichromis-nigripinnis_su	1970-01-05 19:30:00	47.67614048988827	1184.5001384964821	0.8220597196831201	0.0	0.6367809879477785	0.6210250818511488	Paracyprichromis nigripinnis	f	n
184	FISH20210908_c1_r0_Paracyprichromis-nigripinnis_su	1970-01-05 20:00:00	58.32054205179988	1214.4955668846283	0.8573090989693006	0.0	0.6572620902511517	0.6382181608190101	Paracyprichromis nigripinnis	f	n
185	FISH20210908_c1_r0_Paracyprichromis-nigripinnis_su	1970-01-05 20:30:00	56.781580269840944	1244.499889208952	0.8375803235098604	0.0	0.7088093158823491	0.605703367251763	Paracyprichromis nigripinnis	f	n
186	FISH20210908_c1_r0_Paracyprichromis-nigripinnis_su	1970-01-05 21:00:00	53.77489821513706	1274.4953726794126	0.8045441950678859	0.0	0.6358315229666259	0.6648838095490999	Paracyprichromis nigripinnis	f	n
187	FISH20210908_c1_r0_Paracyprichromis-nigripinnis_su	1970-01-05 21:30:00	54.482578886886735	1304.4996399091463	0.7815079496980777	0.0	0.6101645633047157	0.5918396988085961	Paracyprichromis nigripinnis	f	n
188	FISH20210908_c1_r0_Paracyprichromis-nigripinnis_su	1970-01-05 22:00:00	5.980532409727208	1334.495456056744	0.13072148952676493	0.38307658206804834	0.15074858492660415	0.8446921960136424	Paracyprichromis nigripinnis	f	n
189	FISH20210908_c1_r0_Paracyprichromis-nigripinnis_su	1970-01-05 22:30:00	7.029732819811344	1364.500249293668	0.14830203312835855	0.3630269791147305	0.3212675741173247	0.7785376562812537	Paracyprichromis nigripinnis	f	n
190	FISH20210908_c1_r0_Paracyprichromis-nigripinnis_su	1970-01-05 23:00:00	9.567762209326434	1394.4952064283734	0.22366306456082016	0.25364366860626214	0.41028470684480683	0.7125547187697503	Paracyprichromis nigripinnis	f	n
191	FISH20210908_c1_r0_Paracyprichromis-nigripinnis_su	1970-01-05 23:30:00	9.85204870870383	1424.5	0.2317748725902947	0.18064480389984489	0.4977790972360583	0.7825439858152076	Paracyprichromis nigripinnis	f	n
192	FISH20210908_c1_r0_Paracyprichromis-nigripinnis_su	1970-01-06 00:00:00	9.489530576341691	14.496619749528982	0.21639144408733238	0.19162141194724594	0.45846798378000353	0.592612518998889	Paracyprichromis nigripinnis	f	n
193	FISH20210908_c1_r0_Paracyprichromis-nigripinnis_su	1970-01-06 00:30:00	25.787574731964266	44.499806104924936	0.502132845825716	0.11500747881003823	0.5031391372126197	0.6350080294786374	Paracyprichromis nigripinnis	f	n
194	FISH20210908_c1_r0_Paracyprichromis-nigripinnis_su	1970-01-06 01:00:00	7.493761061715853	74.49487392629537	0.17256857855361596	0.29548351343862567	0.3245201266985074	0.8071980726826179	Paracyprichromis nigripinnis	f	n
195	FISH20210908_c1_r0_Paracyprichromis-nigripinnis_su	1970-01-06 01:30:00	8.07725100228188	104.50041548944657	0.18575148191235943	0.1711262533931638	0.30807851920335183	0.7399646997070477	Paracyprichromis nigripinnis	f	n
196	FISH20210908_c1_r0_Paracyprichromis-nigripinnis_su	1970-01-06 02:00:00	7.992703568395467	134.49686928575386	0.1829666980661606	0.30376239818252343	0.5057205128408511	0.7550279835961685	Paracyprichromis nigripinnis	f	n
197	FISH20210908_c1_r0_Paracyprichromis-nigripinnis_su	1970-01-06 02:30:00	6.309826241959605	164.50016618657213	0.12840682472856194	0.3930312430755595	0.30093560247055906	0.8619288677242788	Paracyprichromis nigripinnis	f	n
198	FISH20210908_c1_r0_Paracyprichromis-nigripinnis_su	1970-01-06 03:00:00	5.3354686536307145	194.49747880534161	0.11204078240150718	0.5214717127500416	0.21352257310082504	0.8623562980980642	Paracyprichromis nigripinnis	f	n
199	FISH20210908_c1_r0_Paracyprichromis-nigripinnis_su	1970-01-06 03:30:00	3.477796104004936	224.4999169021107	0.06686610160101933	0.6140380034347127	0.11070299262577404	0.750577732131909	Paracyprichromis nigripinnis	f	n
200	FISH20210908_c1_r0_Paracyprichromis-nigripinnis_su	1970-01-06 04:00:00	5.516103101682142	254.49675846401064	0.11137585194215105	0.5562697401230121	0.15730541122083638	0.7121145308429455	Paracyprichromis nigripinnis	f	n
201	FISH20210908_c1_r0_Paracyprichromis-nigripinnis_su	1970-01-06 04:30:00	4.6549419297397225	284.5005816852252	0.09788931361143427	0.5569774527726996	0.17735964944087154	0.7958440169747495	Paracyprichromis nigripinnis	f	n
202	FISH20210908_c1_r0_Paracyprichromis-nigripinnis_su	1970-01-06 05:00:00	7.0449740241567005	314.4958714325298	0.15494596841230257	0.44150734275422554	0.30985590934283586	0.6940422040470501	Paracyprichromis nigripinnis	f	n
203	FISH20210908_c1_r0_Paracyprichromis-nigripinnis_su	1970-01-06 05:30:00	5.182344236340529	344.4994737133677	0.11306852805938729	0.5557032851365575	0.17253340868782593	0.6492908593095714	Paracyprichromis nigripinnis	f	n
204	FISH20210908_c1_r0_Paracyprichromis-nigripinnis_su	1970-01-06 06:00:00	13.572311425572924	374.49839335180053	0.32177285318559556	0.02376731301939058	0.5345152623163267	0.5409114734520017	Paracyprichromis nigripinnis	f	n
205	FISH20210908_c1_r0_Paracyprichromis-nigripinnis_su	1970-01-06 06:30:00	4.532339549719081	404.5001384964822	0.08680959503628607	0.5311617084926042	0.10006356514045524	0.7534896966910806	Paracyprichromis nigripinnis	f	n
206	FISH20210908_c1_r0_Paracyprichromis-nigripinnis_su	1970-01-06 07:00:00	21.543948445980966	434.49612102404967	0.4324504045217777	0.10528649008090435	0.5109081159300818	0.4696216411757128	Paracyprichromis nigripinnis	f	d
207	FISH20210908_c1_r0_Paracyprichromis-nigripinnis_su	1970-01-06 07:30:00	13.68070458761961	464.4998892089519	0.2753711500110791	0.1944382893862176	0.5401991607118165	0.3334116875416954	Paracyprichromis nigripinnis	f	d
208	FISH20210908_c1_r0_Paracyprichromis-nigripinnis_su	1970-01-06 08:00:00	10.842249672575885	494.49603768356883	0.21889720144084235	0.19179828207259628	0.5866494284053337	0.22648413342337184	Paracyprichromis nigripinnis	f	d
209	FISH20210908_c1_r0_Paracyprichromis-nigripinnis_su	1970-01-06 08:30:00	6.829872331851325	524.4996399091463	0.11018780122984877	0.6291064206969142	0.628971726078941	0.12994779373721776	Paracyprichromis nigripinnis	f	d
210	FISH20210908_c1_r0_Paracyprichromis-nigripinnis_su	1970-01-06 09:00:00	8.856965394440138	554.495843954339	0.16280616203036685	0.4054084007536296	0.7289250843859914	0.21153874230924374	Paracyprichromis nigripinnis	f	d
211	FISH20210908_c1_r0_Paracyprichromis-nigripinnis_su	1970-01-06 09:30:00	2.7132364345748656	584.5002492936679	0.015511606005207467	0.8482078555204697	0.780610632153782	0.07003222517349651	Paracyprichromis nigripinnis	f	d
212	FISH20210908_c1_r0_Paracyprichromis-nigripinnis_su	1970-01-06 10:00:00	4.068599159543401	614.4964535077025	0.043278288817466475	0.7420480993017843	0.7570518509963886	0.12817067848122926	Paracyprichromis nigripinnis	f	d
213	FISH20210908_c1_r0_Paracyprichromis-nigripinnis_su	1970-01-06 10:30:00	3.6740710494677806	644.5	0.0275869709727454	0.7678373587414137	0.7960176592241129	0.10220452071704633	Paracyprichromis nigripinnis	f	d
214	FISH20210908_c1_r0_Paracyprichromis-nigripinnis_su	1970-01-06 11:00:00	6.775630077526748	674.4978112705713	0.11132044107053804	0.4925472377680501	0.6844199917457957	0.19511649942204065	Paracyprichromis nigripinnis	f	d
215	FISH20210908_c1_r0_Paracyprichromis-nigripinnis_su	1970-01-06 11:30:00	6.306434977793948	704.4998061049249	0.09234945432386017	0.6298820009971746	0.7599856351604037	0.14808856609533141	Paracyprichromis nigripinnis	f	d
216	FISH20210908_c1_r0_Paracyprichromis-nigripinnis_su	1970-01-06 12:00:00	7.847554227276513	734.4975620567376	0.13580452127659576	0.5228834219858156	0.6399753163676779	0.203761857933062	Paracyprichromis nigripinnis	f	d
217	FISH20210908_c1_r0_Paracyprichromis-nigripinnis_su	1970-01-06 12:30:00	5.742998968981947	764.5004154894466	0.07838900891917346	0.665946484959282	0.7901482292545705	0.12606408699414526	Paracyprichromis nigripinnis	f	d
218	FISH20210908_c1_r0_Paracyprichromis-nigripinnis_su	1970-01-06 13:00:00	5.68629418960806	794.4966751634711	0.07685913775906018	0.6410838967084118	0.791531663091935	0.13051133685195432	Paracyprichromis nigripinnis	f	d
219	FISH20210908_c1_r0_Paracyprichromis-nigripinnis_su	1970-01-06 13:30:00	6.8195939804491985	824.5002215820962	0.09987812984710835	0.5551185464214492	0.763697901052732	0.15566678519760987	Paracyprichromis nigripinnis	f	d
220	FISH20210908_c1_r0_Paracyprichromis-nigripinnis_su	1970-01-06 14:00:00	6.7583086227153935	854.4985593971631	0.11037234042553191	0.6164671985815603	0.716863302280115	0.2016529883495452	Paracyprichromis nigripinnis	f	d
221	FISH20210908_c1_r0_Paracyprichromis-nigripinnis_su	1970-01-06 14:30:00	5.846307577141286	884.4999169021107	0.08536923162151681	0.6729267076616254	0.7669323781809011	0.15657212526363043	Paracyprichromis nigripinnis	f	d
222	FISH20210908_c1_r0_Paracyprichromis-nigripinnis_su	1970-01-06 15:00:00	4.8088589659138075	914.4957605985037	0.048434469382100304	0.8384594070379606	0.8403277520484491	0.11405617692295918	Paracyprichromis nigripinnis	f	d
223	FISH20210908_c1_r0_Paracyprichromis-nigripinnis_su	1970-01-06 15:30:00	6.980600592383519	944.5005816852251	0.10459254334939892	0.46473879563459086	0.7083221023160885	0.1767585542449005	Paracyprichromis nigripinnis	f	d
224	FISH20210908_c1_r0_Paracyprichromis-nigripinnis_su	1970-01-06 16:00:00	5.166757861729691	974.4955663932609	0.05974285080913323	0.7123143427178009	0.7449313908671449	0.11596641565019128	Paracyprichromis nigripinnis	f	d
225	FISH20210908_c1_r0_Paracyprichromis-nigripinnis_su	1970-01-06 16:30:00	4.481697156677213	1004.4994737133677	0.04442967148634425	0.8085424630214393	0.7865595409954829	0.1112352879969404	Paracyprichromis nigripinnis	f	d
226	FISH20210908_c1_r0_Paracyprichromis-nigripinnis_su	1970-01-06 17:00:00	6.246995747371843	1034.4974512411347	0.09646498226950355	0.6032247340425532	0.6968421898901402	0.17774219955478612	Paracyprichromis nigripinnis	f	d
227	FISH20210908_c1_r0_Paracyprichromis-nigripinnis_su	1970-01-06 17:30:00	2.880757968321427	1064.5000830978893	0.005872250844828541	0.9690875851753366	0.8216517563759123	0.06829054206693848	Paracyprichromis nigripinnis	f	d
228	FISH20210908_c1_r0_Paracyprichromis-nigripinnis_su	1970-01-06 18:00:00	3.781517750733682	1094.496619749529	0.03784772248697772	0.8035575750858917	0.8108759407564179	0.08637861150136833	Paracyprichromis nigripinnis	f	d
229	FISH20210908_c1_r0_Paracyprichromis-nigripinnis_su	1970-01-06 18:30:00	12.250016174919882	1124.4998338134278	0.2451805894083758	0.25121870152891645	0.6057095561468566	0.35611980116876557	Paracyprichromis nigripinnis	f	d
230	FISH20210908_c1_r0_Paracyprichromis-nigripinnis_su	1970-01-06 19:00:00	19.442660993901185	1154.4972293028927	0.4519006982156711	0.005319738446193063	0.4323920142636588	0.5741105863473402	Paracyprichromis nigripinnis	f	n
231	FISH20210908_c1_r0_Paracyprichromis-nigripinnis_su	1970-01-06 19:30:00	37.73043713212678	1184.4996399091463	0.7505955348734142	0.0	0.7039762999543612	0.684839948378689	Paracyprichromis nigripinnis	f	n
232	FISH20210908_c1_r0_Paracyprichromis-nigripinnis_su	1970-01-06 20:00:00	39.7739754106377	1214.4970355183686	0.756524630132432	0.0	0.6767110623270737	0.6745781604472311	Paracyprichromis nigripinnis	f	n
233	FISH20210908_c1_r0_Paracyprichromis-nigripinnis_su	1970-01-06 20:30:00	42.16772244394356	1244.500193895075	0.7605672815910476	0.0	0.717724489385806	0.6752983819235276	Paracyprichromis nigripinnis	f	n
234	FISH20210908_c1_r0_Paracyprichromis-nigripinnis_su	1970-01-06 21:00:00	47.36057464694889	1274.496148517595	0.7812136325852037	0.0	0.6469525687803517	0.6758068235930491	Paracyprichromis nigripinnis	f	n
235	FISH20210908_c1_r0_Paracyprichromis-nigripinnis_su	1970-01-06 21:30:00	10.395435281509537	1304.5	0.24783957456237535	0.3112120540660315	0.2956748897209658	0.7525943570425815	Paracyprichromis nigripinnis	f	n
236	FISH20210908_c1_r0_Paracyprichromis-nigripinnis_su	1970-01-06 22:00:00	3.8894428034145485	1334.497395544719	0.06948908345339687	0.6678488307658207	0.0335328714695386	0.7741440691914301	Paracyprichromis nigripinnis	f	n
237	FISH20210908_c1_r0_Paracyprichromis-nigripinnis_su	1970-01-06 22:30:00	3.821075296963965	1364.499750706332	0.08376267242812033	0.7238380145144313	0.06155491142998441	0.7575459971212356	Paracyprichromis nigripinnis	f	n
238	FISH20210908_c1_r0_Paracyprichromis-nigripinnis_su	1970-01-06 23:00:00	6.415605032670902	1394.49742339447	0.1449548401396354	0.48246245913448216	0.1457512744112494	0.8037365176556249	Paracyprichromis nigripinnis	f	n
239	FISH20210908_c1_r0_Paracyprichromis-nigripinnis_su	1970-01-06 23:30:00	10.125433156047011	1424.5003600908537	0.21411556146473879	0.21594371502963824	0.5675157936423042	0.5375827481925847	Paracyprichromis nigripinnis	f	n
240	FISH20210908_c1_r0_Paracyprichromis-nigripinnis_su	1970-01-07 00:00:00	7.131641390195752	14.49770044882806	0.1471712750041558	0.4131988696182191	0.12843537703217725	0.6597944466804158	Paracyprichromis nigripinnis	f	n
241	FISH20210908_c1_r0_Paracyprichromis-nigripinnis_su	1970-01-07 00:30:00	4.40845290156709	44.50011079104809	0.06326168845557278	0.6782627963660536	0.030979946820297442	0.7133093662000347	Paracyprichromis nigripinnis	f	n
242	FISH20210908_c1_r0_Paracyprichromis-nigripinnis_su	1970-01-07 01:00:00	4.779858009640631	74.49936284558702	0.09429885312205662	0.6500637154412987	0.12864749756070304	0.7647645591967823	Paracyprichromis nigripinnis	f	n
243	FISH20210908_c1_r0_Paracyprichromis-nigripinnis_su	1970-01-07 01:30:00	3.992888705276222	104.4998615035178	0.05733754362639189	0.7147526452828098	0.02672318719743186	0.7061399885951462	Paracyprichromis nigripinnis	f	n
244	FISH20210908_c1_r0_Paracyprichromis-nigripinnis_su	1970-01-07 02:00:00	6.575475606524812	134.49758962708484	0.1487227794093201	0.4106499695240206	0.19715223042729016	0.8159046787015555	Paracyprichromis nigripinnis	f	n
245	FISH20210908_c1_r0_Paracyprichromis-nigripinnis_su	1970-01-07 02:30:00	5.68142271886367	164.50052628663232	0.13212564400864218	0.5633482909534098	0.2146321106693042	0.8746036263853066	Paracyprichromis nigripinnis	f	n
246	FISH20210908_c1_r0_Paracyprichromis-nigripinnis_su	1970-01-07 03:00:00	7.083394947546519	194.49839317375887	0.17276152482269502	0.4217641843971631	0.18793453219053854	0.8310805251199374	Paracyprichromis nigripinnis	f	n
247	FISH20210908_c1_r0_Paracyprichromis-nigripinnis_su	1970-01-07 03:30:00	10.29286238650589	224.4994183147748	0.260484183701734	0.30940114121101325	0.38849384416110655	0.8047215081775422	Paracyprichromis nigripinnis	f	n
248	FISH20210908_c1_r0_Paracyprichromis-nigripinnis_su	1970-01-07 04:00:00	5.477273103642723	254.49767287234042	0.12427969858156028	0.610261524822695	0.12968292924438624	0.8320921875222351	Paracyprichromis nigripinnis	f	n
249	FISH20210908_c1_r0_Paracyprichromis-nigripinnis_su	1970-01-07 04:30:00	5.907676873842711	284.50008309788933	0.13628053847432275	0.5281701844773142	0.07791071112396596	0.8105312282752662	Paracyprichromis nigripinnis	f	n
250	FISH20210908_c1_r0_Paracyprichromis-nigripinnis_su	1970-01-07 05:00:00	8.692924889271971	314.49717388895044	0.19677490856699545	0.31530533082123463	0.25025498950549424	0.7450169482601727	Paracyprichromis nigripinnis	f	n
251	FISH20210908_c1_r0_Paracyprichromis-nigripinnis_su	1970-01-07 05:30:00	4.691413192070634	344.49983381342787	0.0842011965433193	0.6614225570573897	0.14785895135809382	0.7681475430763856	Paracyprichromis nigripinnis	f	n
252	FISH20210908_c1_r0_Paracyprichromis-nigripinnis_su	1970-01-07 06:00:00	15.977704217147508	374.4968410551984	0.3848370649523387	0.0	0.45901316079524423	0.5201433175263609	Paracyprichromis nigripinnis	f	n
253	FISH20210908_c1_r0_Paracyprichromis-nigripinnis_su	1970-01-07 06:30:00	7.857305009802108	404.4995845105534	0.1513489557365243	0.45498864328846045	0.18206336326563638	0.7485233952902163	Paracyprichromis nigripinnis	f	n
254	FISH20210908_c1_r0_Paracyprichromis-nigripinnis_su	1970-01-07 07:00:00	18.0118173052493	434.4965918536991	0.3754502632308119	0.11609864228318094	0.5854725154123713	0.4636403004464883	Paracyprichromis nigripinnis	f	d
255	FISH20210908_c1_r0_Paracyprichromis-nigripinnis_su	1970-01-07 07:30:00	13.084551250263901	464.5001938950751	0.26397429505290565	0.08969032186582461	0.6894954258918082	0.35356404801609076	Paracyprichromis nigripinnis	f	d
256	FISH20210908_c1_r0_Paracyprichromis-nigripinnis_su	1970-01-07 08:00:00	9.102058844902743	494.49728471683477	0.16047877646015737	0.35802948021722264	0.6417370284032875	0.19813155468957924	Paracyprichromis nigripinnis	f	d
257	FISH20210908_c1_r0_Paracyprichromis-nigripinnis_su	1970-01-07 08:30:00	10.54815513070051	524.5	0.20330157323288278	0.22025260358962995	0.6892531829926832	0.27613717833555534	Paracyprichromis nigripinnis	f	d
258	FISH20210908_c1_r0_Paracyprichromis-nigripinnis_su	1970-01-07 09:00:00	5.900870570408566	554.498420790159	0.0724774200698177	0.6469773369535102	0.7423952070992976	0.11921416766401402	Paracyprichromis nigripinnis	f	d
259	FISH20210908_c1_r0_Paracyprichromis-nigripinnis_su	1970-01-07 09:30:00	5.186358645018916	584.4997507063321	0.06642291285801341	0.6744778682621462	0.7194344858878718	0.119227889575677	Paracyprichromis nigripinnis	f	d
260	FISH20210908_c1_r0_Paracyprichromis-nigripinnis_su	1970-01-07 10:00:00	13.005828928987532	614.4981715425532	0.2624113475177305	0.11519281914893617	0.5651172425973916	0.33607740193371805	Paracyprichromis nigripinnis	f	d
261	FISH20210908_c1_r0_Paracyprichromis-nigripinnis_su	1970-01-07 10:30:00	6.2511877805463625	644.5003600908537	0.09113068528059387	0.649271508503684	0.7092994141870284	0.1443126156970823	Paracyprichromis nigripinnis	f	d
262	FISH20210908_c1_r0_Paracyprichromis-nigripinnis_su	1970-01-07 11:00:00	4.270686625894503	674.4973676918814	0.04793571626489332	0.7783319479080077	0.7899035092008602	0.09873956713892756	Paracyprichromis nigripinnis	f	d
263	FISH20210908_c1_r0_Paracyprichromis-nigripinnis_su	1970-01-07 11:30:00	4.244983256833129	704.5001661865721	0.044648792377575894	0.8051739419454909	0.8153619469059432	0.10884783723048161	Paracyprichromis nigripinnis	f	d
264	FISH20210908_c1_r0_Paracyprichromis-nigripinnis_su	1970-01-07 12:00:00	4.564411213375318	734.4983929956777	0.05214451956112158	0.8182976836972182	0.7916802097099249	0.11118425898950583	Paracyprichromis nigripinnis	f	d
265	FISH20210908_c1_r0_Paracyprichromis-nigripinnis_su	1970-01-07 12:30:00	6.051504024410215	764.4998615035178	0.08520303584288959	0.5931527339205585	0.7495467246784558	0.14021112945567468	Paracyprichromis nigripinnis	f	d
266	FISH20210908_c1_r0_Paracyprichromis-nigripinnis_su	1970-01-07 13:00:00	7.502547209987839	794.497728028372	0.12551257896486756	0.5862240939820459	0.721994499894594	0.17796370021787436	Paracyprichromis nigripinnis	f	d
267	FISH20210908_c1_r0_Paracyprichromis-nigripinnis_su	1970-01-07 13:30:00	5.070698874629211	824.5005262866323	0.06581352833638025	0.6903772644174838	0.7561519594264986	0.11522166458728703	Paracyprichromis nigripinnis	f	d
268	FISH20210908_c1_r0_Paracyprichromis-nigripinnis_su	1970-01-07 14:00:00	3.5097491603654705	854.4970627355353	0.0272666814453558	0.8719796054090002	0.7777638322010485	0.09489135229873054	Paracyprichromis nigripinnis	f	d
269	FISH20210908_c1_r0_Paracyprichromis-nigripinnis_su	1970-01-07 14:30:00	5.174834195246901	884.4994183147749	0.08126973574871198	0.5917677690986649	0.7071922115475299	0.1276976267397563	Paracyprichromis nigripinnis	f	d
270	FISH20210908_c1_r0_Paracyprichromis-nigripinnis_su	1970-01-07 15:00:00	3.543488277457901	914.4968689387642	0.024217234691050152	0.9236907730673317	0.8126799403607374	0.09103499844312604	Paracyprichromis nigripinnis	f	d
271	FISH20210908_c1_r0_Paracyprichromis-nigripinnis_su	1970-01-07 15:30:00	3.083194702880265	944.5000830978893	0.016065591933964878	0.8822225915461748	0.796124488241913	0.07539400175882355	Paracyprichromis nigripinnis	f	d
272	FISH20210908_c1_r0_Paracyprichromis-nigripinnis_su	1970-01-07 16:00:00	6.083850016488706	974.4974509586611	0.0949794968414053	0.5330821234622631	0.705238689735006	0.1408836986339886	Paracyprichromis nigripinnis	f	d
273	FISH20210908_c1_r0_Paracyprichromis-nigripinnis_su	1970-01-07 16:30:00	5.445859473372878	1004.4998338134279	0.07871703966319521	0.6186018169731886	0.6924481237210383	0.14265486310781345	Paracyprichromis nigripinnis	f	d
274	FISH20210908_c1_r0_Paracyprichromis-nigripinnis_su	1970-01-07 17:00:00	6.368357063224674	1034.4976169363777	0.10280425626246951	0.5965417867435159	0.7303826485149585	0.10693642641562784	Paracyprichromis nigripinnis	f	d
275	FISH20210908_c1_r0_Paracyprichromis-nigripinnis_su	1970-01-07 17:30:00	6.264031118919525	1064.4995845105534	0.09561797130352889	0.6159769541853637	0.7470629435088032	0.14010392599101731	Paracyprichromis nigripinnis	f	d
276	FISH20210908_c1_r0_Paracyprichromis-nigripinnis_su	1970-01-07 18:00:00	5.616732697858547	1094.497728028372	0.08434001994901917	0.5229967859913555	0.7273091936541971	0.10512931800147943	Paracyprichromis nigripinnis	f	d
277	FISH20210908_c1_r0_Paracyprichromis-nigripinnis_su	1970-01-07 18:30:00	11.493610117507831	1124.500193895075	0.24192565508836075	0.3343859065979724	0.6379081243045029	0.31391855920312745	Paracyprichromis nigripinnis	f	d
278	FISH20210908_c1_r0_Paracyprichromis-nigripinnis_su	1970-01-07 19:00:00	10.71945131663423	1154.4978388562563	0.24393217333481104	0.21838634600465476	0.2556051512924756	0.7168161184005125	Paracyprichromis nigripinnis	f	n
279	FISH20210908_c1_r0_Paracyprichromis-nigripinnis_su	1970-01-07 19:30:00	18.181400087512774	1184.5	0.4659317527143807	0.0	0.7793538476769127	0.5888738808666826	Paracyprichromis nigripinnis	f	n
280	FISH20210908_c1_r0_Paracyprichromis-nigripinnis_su	1970-01-07 20:00:00	22.698991202108264	1214.4988640771319	0.577048816977891	0.01617997451099906	0.6959955478839196	0.6500836637801028	Paracyprichromis nigripinnis	f	n
281	FISH20210908_c1_r0_Paracyprichromis-nigripinnis_su	1970-01-07 20:30:00	15.401342773730736	1244.499695307739	0.37626724281203255	0.07766882721178882	0.4905317675238927	0.530703426121021	Paracyprichromis nigripinnis	f	n
282	FISH20210908_c1_r0_Paracyprichromis-nigripinnis_su	1970-01-07 21:00:00	10.683478143892735	1274.498559397163	0.2553191489361702	0.232989804964539	0.41820353473836236	0.5785960216093059	Paracyprichromis nigripinnis	f	n
283	FISH20210908_c1_r0_Paracyprichromis-nigripinnis_su	1970-01-07 21:30:00	2.94218238804827	1304.5003600908537	0.020442080771148414	0.8581796022381032	0.011680451915961919	0.6270248268626836	Paracyprichromis nigripinnis	f	n
284	FISH20210908_c1_r0_Paracyprichromis-nigripinnis_su	1970-01-07 22:00:00	4.166775601696848	1334.4980050980828	0.05369610994126122	0.7456500055413943	0.03563126153628944	0.6637452483208082	Paracyprichromis nigripinnis	f	n
285	FISH20210908_c1_r0_Paracyprichromis-nigripinnis_su	1970-01-07 22:30:00	2.6429724787006177	1364.500110791048	0.030079769554619988	0.8750830932860625	0.02498541822081736	0.7508117686243465	Paracyprichromis nigripinnis	f	n
286	FISH20210908_c1_r0_Paracyprichromis-nigripinnis_su	1970-01-07 23:00:00	4.971526718072574	1394.4974503935262	0.07959206296419466	0.6707682075157965	0.10549117108321478	0.5462660755420378	Paracyprichromis nigripinnis	f	n
287	FISH20210908_c1_r0_Paracyprichromis-nigripinnis_su	1970-01-07 23:30:00	5.986525789917728	1424.4998615035179	0.113345521023766	0.5735416320425462	0.14280729188246033	0.5958629525062001	Paracyprichromis nigripinnis	f	n
288	FISH20210908_c1_r0_Paracyprichromis-nigripinnis_su	1970-01-08 00:00:00	2.384909679421968	14.498697844517094	0.0280379010361833	0.8326037568570953	0.07509069745588214	0.7466873362913764	Paracyprichromis nigripinnis	f	n
289	FISH20210908_c1_r0_Paracyprichromis-nigripinnis_su	1970-01-08 00:30:00	1.9893537172453308	44.500470888039445	0.01794914409174007	0.8864882831976068	0.012126198201882387	0.8352361649330571	Paracyprichromis nigripinnis	f	n
290	FISH20210908_c1_r0_Paracyprichromis-nigripinnis_su	1970-01-08 01:00:00	3.495437998702103	74.49778319663046	0.045499889159831525	0.6959099977831966	0.051139852970671064	0.8517104009671584	Paracyprichromis nigripinnis	f	n
291	FISH20210908_c1_r0_Paracyprichromis-nigripinnis_su	1970-01-08 01:30:00	8.831151190019826	104.50022158209617	0.18302681143363617	0.3887657877243519	0.295287974485195	0.6508705942867364	Paracyprichromis nigripinnis	f	n
292	FISH20210908_c1_r0_Paracyprichromis-nigripinnis_su	1970-01-08 02:00:00	2.942275961788834	134.49875311720697	0.05314491548905514	0.7271266278747576	0.039844483096639766	0.8203175804113497	Paracyprichromis nigripinnis	f	n
293	FISH20210908_c1_r0_Paracyprichromis-nigripinnis_su	1970-01-08 02:30:00	2.1133125039576695	164.50002769929642	0.019500304692260818	0.8874854578693702	0.009538062635168704	0.8802820927310648	Paracyprichromis nigripinnis	f	n
294	FISH20210908_c1_r0_Paracyprichromis-nigripinnis_su	1970-01-08 03:00:00	2.2142948969347835	194.49733983595655	0.038350698293061404	0.7679006872090446	0.024435558278954644	0.8334544596795728	Paracyprichromis nigripinnis	f	n
295	FISH20210908_c1_r0_Paracyprichromis-nigripinnis_su	1970-01-08 03:30:00	2.32087903585413	224.49977841790383	0.017892754265455352	0.8993463328163085	0.0155983271131842	0.8474475117873719	Paracyprichromis nigripinnis	f	n
296	FISH20210908_c1_r0_Paracyprichromis-nigripinnis_su	1970-01-08 04:00:00	0.6575183609241975	254.4983097811028	0.0048212801330008315	0.970961485175949	0.01043603275908248	0.9034117576565872	Paracyprichromis nigripinnis	f	n
297	FISH20210908_c1_r0_Paracyprichromis-nigripinnis_su	1970-01-08 04:30:00	2.2560047222778707	284.4995845105534	0.03523350506897125	0.7983491219323029	0.015387773856428318	0.8583914106305776	Paracyprichromis nigripinnis	f	n
298	FISH20210908_c1_r0_Paracyprichromis-nigripinnis_su	1970-01-08 05:00:00	2.3634313336049546	314.4986148049645	0.024213209219858155	0.8705673758865248	0.016804627436076924	0.8532491201108237	Paracyprichromis nigripinnis	f	n
299	FISH20210908_c1_r0_Paracyprichromis-nigripinnis_su	1970-01-08 05:30:00	0.6019219243154678	344.5001384964822	0.0033793141654201984	0.9777297656639521	0.011689762603838938	0.8900189206650344	Paracyprichromis nigripinnis	f	n
300	FISH20210908_c1_r0_Paracyprichromis-nigripinnis_su	1970-01-08 06:00:00	6.595527160456228	374.4986424336455	0.12605973291959882	0.45481243419958994	0.12476483362226348	0.7448730289186404	Paracyprichromis nigripinnis	f	n
301	FISH20210908_c1_r0_Paracyprichromis-nigripinnis_su	1970-01-08 06:30:00	10.244553841034953	404.49994460447596	0.24307555949479281	0.16491247507201418	0.33509788249445965	0.6157241245406166	Paracyprichromis nigripinnis	f	n
302	FISH20210908_c1_r0_Paracyprichromis-nigripinnis_su	1970-01-08 07:00:00	21.039355509051145	434.49850365772556	0.44275105298160056	0.028153402793172244	0.6453857424148972	0.49499493586535437	Paracyprichromis nigripinnis	f	d
303	FISH20210908_c1_r0_Paracyprichromis-nigripinnis_su	1970-01-08 07:30:00	16.095254964117846	464.49969530773916	0.32374937676583015	0.0016065591933964877	0.5725297930373658	0.37431552052949246	Paracyprichromis nigripinnis	f	d
304	FISH20210908_c1_r0_Paracyprichromis-nigripinnis_su	1970-01-08 08:00:00	11.075034666531952	489.2796293147424	0.2066825369835062	0.40698860737969733	0.5568943952347105	0.29561791227950146	Paracyprichromis nigripinnis	f	d
305	FISH20210908_c1_r1_Paracyprichromis-nigripinnis_su	1970-01-02 00:00:00	11.202830410062413	14.499695307739183	0.26031798792310673	0.24275663398149688	0.5721041682136873	0.6340631992222139	Paracyprichromis nigripinnis	f	n
306	FISH20210908_c1_r1_Paracyprichromis-nigripinnis_su	1970-01-02 00:30:00	13.39845544458877	44.50152379896936	0.2959494652850889	0.10888236271956558	0.584808579017655	0.5595369406515474	Paracyprichromis nigripinnis	f	n
307	FISH20210908_c1_r1_Paracyprichromis-nigripinnis_su	1970-01-02 01:00:00	15.528242410982692	74.50036009085369	0.37438369065425736	0.07085480028807269	0.6500090847478077	0.41676404787378823	Paracyprichromis nigripinnis	f	n
308	FISH20210908_c1_r1_Paracyprichromis-nigripinnis_su	1970-01-02 01:30:00	15.69858700974721	104.50132993461155	0.36301673501052867	0.08655657763493295	0.595075547674454	0.4539973862385709	Paracyprichromis nigripinnis	f	n
309	FISH20210908_c1_r1_Paracyprichromis-nigripinnis_su	1970-01-02 02:00:00	9.690807486714464	134.5001107910481	0.2232993574119211	0.10807666740527365	0.5880349973991597	0.607813313841976	Paracyprichromis nigripinnis	f	n
310	FISH20210908_c1_r1_Paracyprichromis-nigripinnis_su	1970-01-02 02:30:00	10.902507617981401	164.5016346207126	0.2624812988308306	0.18401950462680777	0.6788000363118051	0.4723275040532157	Paracyprichromis nigripinnis	f	n
311	FISH20210908_c1_r1_Paracyprichromis-nigripinnis_su	1970-01-02 03:00:00	11.41483552779495	194.49986150351782	0.28170184477314275	0.1341753919450446	0.5562577137301699	0.580639130370893	Paracyprichromis nigripinnis	f	n
312	FISH20210908_c1_r1_Paracyprichromis-nigripinnis_su	1970-01-02 03:30:00	9.659784853049372	224.50144060283688	0.21381870567375885	0.26291001773049644	0.6603928749945656	0.5199273428950235	Paracyprichromis nigripinnis	f	n
313	FISH20210908_c1_r1_Paracyprichromis-nigripinnis_su	1970-01-02 04:00:00	12.14239385982718	254.50052628663232	0.28629992798182924	0.04825217439477037	0.6175601438163215	0.46963640009888097	Paracyprichromis nigripinnis	f	n
314	FISH20210908_c1_r1_Paracyprichromis-nigripinnis_su	1970-01-02 04:30:00	10.146144019042055	284.50144076249586	0.25146846946691787	0.15466031253463372	0.5732906370874435	0.6947117967399041	Paracyprichromis nigripinnis	f	n
315	FISH20210908_c1_r1_Paracyprichromis-nigripinnis_su	1970-01-02 05:00:00	10.278205862477868	314.5002215820962	0.24390649235541767	0.12430755594947929	0.554026570993472	0.6405922436963406	Paracyprichromis nigripinnis	f	n
316	FISH20210908_c1_r1_Paracyprichromis-nigripinnis_su	1970-01-02 05:30:00	9.96338436196366	344.50180085332744	0.22602094530946973	0.1872887460519754	0.6239523356468638	0.46051332462267475	Paracyprichromis nigripinnis	f	n
317	FISH20210908_c1_r1_Paracyprichromis-nigripinnis_su	1970-01-02 06:00:00	8.513248325776239	374.5000276992964	0.18143039166805164	0.25018004542684613	0.6841584978687796	0.23494553789875336	Paracyprichromis nigripinnis	f	n
318	FISH20210908_c1_r1_Paracyprichromis-nigripinnis_su	1970-01-02 06:30:00	8.17719194830432	404.50099745095866	0.16768258893937715	0.23007868779784993	0.5738258335868149	0.7922540826538953	Paracyprichromis nigripinnis	f	n
319	FISH20210908_c1_r1_Paracyprichromis-nigripinnis_su	1970-01-02 07:00:00	24.467130420823423	434.4997784179038	0.6056392643474408	0.024761799246620874	0.46763443825795525	0.5917499995771285	Paracyprichromis nigripinnis	f	d
320	FISH20210908_c1_r1_Paracyprichromis-nigripinnis_su	1970-01-02 07:30:00	17.628370778550813	464.501579209841	0.43065329417631737	0.05402559982268521	0.45854504412630626	0.43224646248112863	Paracyprichromis nigripinnis	f	d
321	FISH20210908_c1_r1_Paracyprichromis-nigripinnis_su	1970-01-02 08:00:00	16.36437319355895	494.4995845105534	0.3943271840895241	0.010193341089136335	0.517006155268242	0.2823530848347007	Paracyprichromis nigripinnis	f	d
322	FISH20210908_c1_r1_Paracyprichromis-nigripinnis_su	1970-01-02 08:30:00	16.59882955084567	524.501329787234	0.3961103723404255	0.0	0.6206535481719991	0.33750330643851006	Paracyprichromis nigripinnis	f	d
323	FISH20210908_c1_r1_Paracyprichromis-nigripinnis_su	1970-01-02 09:00:00	19.128421724540924	554.5001938950751	0.4698908647720348	0.0	0.674607053065956	0.4161641675980765	Paracyprichromis nigripinnis	f	d
324	FISH20210908_c1_r1_Paracyprichromis-nigripinnis_su	1970-01-02 09:30:00	13.048607315362144	584.5014407624958	0.278842956887953	0.14185969189848166	0.5632079327612757	0.5020312805358308	Paracyprichromis nigripinnis	f	d
325	FISH20210908_c1_r1_Paracyprichromis-nigripinnis_su	1970-01-02 10:00:00	17.567758396865738	614.5	0.4186793707068469	0.020607134943496565	0.6106760925490257	0.49517657217571276	Paracyprichromis nigripinnis	f	d
326	FISH20210908_c1_r1_Paracyprichromis-nigripinnis_su	1970-01-02 10:30:00	16.54030500267533	644.5021057298017	0.37986257342347335	0.0	0.6295546919888716	0.4405361869962495	Paracyprichromis nigripinnis	f	d
327	FISH20210908_c1_r1_Paracyprichromis-nigripinnis_su	1970-01-02 11:00:00	13.695940273730868	674.4997507063321	0.3084039665392499	0.0	0.6159613561418316	0.4478115124196436	Paracyprichromis nigripinnis	f	d
328	FISH20210908_c1_r1_Paracyprichromis-nigripinnis_su	1970-01-02 11:30:00	13.312839744919142	704.5014960106383	0.2993683510638298	0.02903368794326241	0.5200349501408393	0.5314937837522302	Paracyprichromis nigripinnis	f	d
329	FISH20210908_c1_r1_Paracyprichromis-nigripinnis_su	1970-01-02 12:00:00	12.618546709742477	734.5003600908537	0.27034513323361586	0.017228962384355437	0.5940773796544101	0.47136458363728834	Paracyprichromis nigripinnis	f	d
330	FISH20210908_c1_r1_Paracyprichromis-nigripinnis_su	1970-01-02 12:30:00	11.686822147587375	764.5013021554829	0.24668920042112263	0.026043109658114922	0.6161940826690863	0.48874614714674125	Paracyprichromis nigripinnis	f	d
331	FISH20210908_c1_r1_Paracyprichromis-nigripinnis_su	1970-01-02 13:00:00	13.331318990565245	794.5001661865721	0.28207400842011965	0.0015510746731664082	0.6152939577233844	0.4520220846308265	Paracyprichromis nigripinnis	f	d
332	FISH20210908_c1_r1_Paracyprichromis-nigripinnis_su	1970-01-02 13:30:00	12.164943234027852	824.5021333185571	0.2694076577824569	0.01889510722003657	0.5738173414020985	0.5333269427538045	Paracyprichromis nigripinnis	f	d
333	FISH20210908_c1_r1_Paracyprichromis-nigripinnis_su	1970-01-02 14:00:00	12.188066563357701	854.4999169021107	0.26763060218270457	0.0	0.5813426575844363	0.4138713636215589	Paracyprichromis nigripinnis	f	d
334	FISH20210908_c1_r1_Paracyprichromis-nigripinnis_su	1970-01-02 14:30:00	7.919280094831185	884.5027152831652	0.14235841737781227	0.3759281835309764	0.44901252414538945	0.41518025923616025	Paracyprichromis nigripinnis	f	d
335	FISH20210908_c1_r1_Paracyprichromis-nigripinnis_su	1970-01-02 15:00:00	11.414867950053148	914.5005262866323	0.23760456484405296	0.09855409672594316	0.523919114316919	0.5146028840587775	Paracyprichromis nigripinnis	f	d
336	FISH20210908_c1_r1_Paracyprichromis-nigripinnis_su	1970-01-02 15:30:00	10.333722894762506	944.5024660570796	0.20083125519534498	0.059905791077860905	0.5295309302329512	0.6618402131099869	Paracyprichromis nigripinnis	f	d
337	FISH20210908_c1_r1_Paracyprichromis-nigripinnis_su	1970-01-02 16:00:00	8.90531127150587	974.4994183147749	0.15982494044651266	0.06658910863664062	0.6043632188375838	0.6898273929677525	Paracyprichromis nigripinnis	f	d
338	FISH20210908_c1_r1_Paracyprichromis-nigripinnis_su	1970-01-02 16:30:00	9.049299042128332	1004.5018562641991	0.16806117360226078	0.1264476090208899	0.5773301548714189	0.6011015237143778	Paracyprichromis nigripinnis	f	d
339	FISH20210908_c1_r1_Paracyprichromis-nigripinnis_su	1970-01-02 17:00:00	8.071417354510059	1034.5000830978893	0.1335106088305357	0.1687995124923827	0.7181549046810269	0.7611223247448672	Paracyprichromis nigripinnis	f	d
340	FISH20210908_c1_r1_Paracyprichromis-nigripinnis_su	1970-01-02 17:30:00	7.814272123303857	1064.5011913337396	0.13182246356735192	0.25034631794758133	0.7926995980157353	0.7251271806398644	Paracyprichromis nigripinnis	f	d
341	FISH20210908_c1_r1_Paracyprichromis-nigripinnis_su	1970-01-02 18:00:00	9.555379102867446	1094.4998338134278	0.1724462663416796	0.07024152448482163	0.7328915049195893	0.6499173084372066	Paracyprichromis nigripinnis	f	d
342	FISH20210908_c1_r1_Paracyprichromis-nigripinnis_su	1970-01-02 18:30:00	13.706309013993815	1124.5022165576859	0.317300232738557	0.026709520115261	0.697919579828694	0.6327728100283242	Paracyprichromis nigripinnis	f	d
343	FISH20210908_c1_r1_Paracyprichromis-nigripinnis_su	1970-01-02 19:00:00	12.044392122710454	1154.4996399091463	0.2649160711317933	0.03207578527505402	0.5698645215787858	0.5834563237102225	Paracyprichromis nigripinnis	f	n
344	FISH20210908_c1_r1_Paracyprichromis-nigripinnis_su	1970-01-02 19:30:00	7.849301137164598	1184.5027706971073	0.15737559569987808	0.1867449850382356	0.6650356103354265	0.32331428461446626	Paracyprichromis nigripinnis	f	n
345	FISH20210908_c1_r1_Paracyprichromis-nigripinnis_su	1970-01-02 20:00:00	7.23120813644588	1214.500249293668	0.15118275995789707	0.32940003323915573	0.6463954178684842	0.5715363404196866	Paracyprichromis nigripinnis	f	n
346	FISH20210908_c1_r1_Paracyprichromis-nigripinnis_su	1970-01-02 20:30:00	6.873650478767975	1244.5019949019172	0.12961321068380804	0.3881192508035022	0.6409235892828375	0.5717830514554643	Paracyprichromis nigripinnis	f	n
347	FISH20210908_c1_r1_Paracyprichromis-nigripinnis_su	1970-01-02 21:00:00	5.256801564746587	1274.5	0.07423000221582096	0.5634832705517394	0.6812504239132703	0.3863333681493737	Paracyprichromis nigripinnis	f	n
348	FISH20210908_c1_r1_Paracyprichromis-nigripinnis_su	1970-01-02 21:30:00	6.308724907879627	1304.5026598692232	0.09913554250249362	0.4756732793970963	0.705302367550803	0.64710630297629	Paracyprichromis nigripinnis	f	n
349	FISH20210908_c1_r1_Paracyprichromis-nigripinnis_su	1970-01-02 22:00:00	4.5381274641833915	1334.499750706332	0.06753088471552822	0.6084427455542629	0.5712681680864025	0.4409551436325275	Paracyprichromis nigripinnis	f	n
350	FISH20210908_c1_r1_Paracyprichromis-nigripinnis_su	1970-01-02 22:30:00	4.534864384538681	1364.5024103729152	0.056463678173657675	0.6045880201695573	0.6156492876952131	0.5228251550128779	Paracyprichromis nigripinnis	f	n
351	FISH20210908_c1_r1_Paracyprichromis-nigripinnis_su	1970-01-02 23:00:00	6.001160728295112	1394.5003600908537	0.1206581352833638	0.4494487840008864	0.5773687711452177	0.5473204419538921	Paracyprichromis nigripinnis	f	n
352	FISH20210908_c1_r1_Paracyprichromis-nigripinnis_su	1970-01-02 23:30:00	4.443010713358132	1424.5017454424558	0.07369645924530392	0.6201030642212002	0.596569634763728	0.32733211034631843	Paracyprichromis nigripinnis	f	n
353	FISH20210908_c1_r1_Paracyprichromis-nigripinnis_su	1970-01-03 00:00:00	4.651973060101515	14.500166186572125	0.06453578550853091	0.562264569022823	0.6119489716861852	0.5071274693294728	Paracyprichromis nigripinnis	f	n
354	FISH20210908_c1_r1_Paracyprichromis-nigripinnis_su	1970-01-03 00:30:00	5.84103744910741	44.502826111049544	0.08722154494070708	0.5513133104289039	0.6306710274688504	0.7051225324933558	Paracyprichromis nigripinnis	f	n
355	FISH20210908_c1_r1_Paracyprichromis-nigripinnis_su	1970-01-03 01:00:00	4.712057021490191	74.49991690211068	0.0416597418425572	0.6303251897401806	0.718461757879883	0.791672957155766	Paracyprichromis nigripinnis	f	n
356	FISH20210908_c1_r1_Paracyprichromis-nigripinnis_su	1970-01-03 01:30:00	4.038150775438374	104.50285365988807	0.0322491272787721	0.6945752756690863	0.5671392152956766	0.9097849254513023	Paracyprichromis nigripinnis	f	n
357	FISH20210908_c1_r1_Paracyprichromis-nigripinnis_su	1970-01-03 02:00:00	4.414338798195585	134.5005816852252	0.049304747659409454	0.6561409340202758	0.6256916671479699	0.6511398366206786	Paracyprichromis nigripinnis	f	n
358	FISH20210908_c1_r1_Paracyprichromis-nigripinnis_su	1970-01-03 02:30:00	5.020126215592574	164.50260445528096	0.06904577191621412	0.5161808711071706	0.651476486803232	0.7807938131813672	Paracyprichromis nigripinnis	f	n
359	FISH20210908_c1_r1_Paracyprichromis-nigripinnis_su	1970-01-03 03:00:00	9.270323405025469	194.4994183147748	0.19533543847986262	0.1605451221538973	0.6101336677679737	0.6798783852874984	Paracyprichromis nigripinnis	f	n
360	FISH20210908_c1_r1_Paracyprichromis-nigripinnis_su	1970-01-03 03:30:00	9.518058723849755	224.50241037291516	0.20596220978555993	0.32952845348257326	0.5477672628116633	0.8369670351842633	Paracyprichromis nigripinnis	f	n
361	FISH20210908_c1_r1_Paracyprichromis-nigripinnis_su	1970-01-03 04:00:00	9.322326437223706	254.5000830978893	0.19439366240097503	0.3645781397152512	0.43900385472052106	0.7315900144436015	Paracyprichromis nigripinnis	f	n
362	FISH20210908_c1_r1_Paracyprichromis-nigripinnis_su	1970-01-03 04:30:00	5.53111501010681	284.50216114374376	0.059847057519671946	0.5627839964535077	0.4123947766093306	0.907088582970132	Paracyprichromis nigripinnis	f	n
363	FISH20210908_c1_r1_Paracyprichromis-nigripinnis_su	1970-01-03 05:00:00	15.405846560847131	314.49983381342787	0.39436073565255925	0.07794150232661201	0.4744368960925017	0.7304236816841656	Paracyprichromis nigripinnis	f	n
364	FISH20210908_c1_r1_Paracyprichromis-nigripinnis_su	1970-01-03 05:30:00	17.881339638491564	344.5027706971074	0.41632494735675496	0.032805053751523885	0.5329070188984727	0.6553482896691389	Paracyprichromis nigripinnis	f	n
365	FISH20210908_c1_r1_Paracyprichromis-nigripinnis_su	1970-01-03 06:00:00	6.613919778988998	374.4996399091463	0.12015954794748214	0.4802504016397984	0.46078226742114053	0.7853788136046107	Paracyprichromis nigripinnis	f	n
366	FISH20210908_c1_r1_Paracyprichromis-nigripinnis_su	1970-01-03 06:30:00	5.396123991458364	404.50310318076026	0.07564003103180761	0.5408954893051091	0.501626860722883	0.8970684178060201	Paracyprichromis nigripinnis	f	n
367	FISH20210908_c1_r1_Paracyprichromis-nigripinnis_su	1970-01-03 07:00:00	18.601203828059987	434.50024929366793	0.4119993352168855	0.007257215666722066	0.5861396256705255	0.5210143038320989	Paracyprichromis nigripinnis	f	d
368	FISH20210908_c1_r1_Paracyprichromis-nigripinnis_su	1970-01-03 07:30:00	15.184213089144471	464.5037685657282	0.3450454444690756	0.007758811793393926	0.6491904344148426	0.5457182908276803	Paracyprichromis nigripinnis	f	d
369	FISH20210908_c1_r1_Paracyprichromis-nigripinnis_su	1970-01-03 08:00:00	15.907397466962085	494.5	0.3577442942610237	0.056281852426323956	0.6349424122275585	0.5327185522570079	Paracyprichromis nigripinnis	f	d
370	FISH20210908_c1_r1_Paracyprichromis-nigripinnis_su	1970-01-03 08:30:00	14.544998347129502	524.5038514824051	0.31521197007481294	0.0	0.6171126557129574	0.6031506264026111	Paracyprichromis nigripinnis	f	d
371	FISH20210908_c1_r1_Paracyprichromis-nigripinnis_su	1970-01-03 09:00:00	14.439426205921539	554.4997507063321	0.32685169796687163	0.0	0.6031820794588673	0.6210585592729075	Paracyprichromis nigripinnis	f	d
372	FISH20210908_c1_r1_Paracyprichromis-nigripinnis_su	1970-01-03 09:30:00	11.21614717276435	584.5018006537758	0.23281068203224556	0.08100171754667848	0.5509076355971894	0.6223503004332225	Paracyprichromis nigripinnis	f	d
373	FISH20210908_c1_r1_Paracyprichromis-nigripinnis_su	1970-01-03 10:00:00	14.6035148562926	614.5003600908537	0.32956622901778293	0.0009417760788875963	0.600812913451283	0.6346614945102554	Paracyprichromis nigripinnis	f	d
374	FISH20210908_c1_r1_Paracyprichromis-nigripinnis_su	1970-01-03 10:30:00	8.068564155802934	644.5033527292879	0.13482959268495429	0.12164034358548075	0.6743186163825992	0.7814546542888002	Paracyprichromis nigripinnis	f	d
375	FISH20210908_c1_r1_Paracyprichromis-nigripinnis_su	1970-01-03 11:00:00	10.324875533240494	674.5001661865721	0.20036561045867493	0.019997784179038334	0.6573865413234851	0.7248718925648271	Paracyprichromis nigripinnis	f	d
376	FISH20210908_c1_r1_Paracyprichromis-nigripinnis_su	1970-01-03 11:30:00	10.680406734284238	704.5022163120567	0.20833333333333334	0.08444148936170212	0.5378676563050175	0.7177206732005628	Paracyprichromis nigripinnis	f	d
377	FISH20210908_c1_r1_Paracyprichromis-nigripinnis_su	1970-01-03 12:00:00	10.517806583888428	734.4999169021107	0.21134563182095176	0.026480527394604176	0.517212578545188	0.7171756465248376	Paracyprichromis nigripinnis	f	d
378	FISH20210908_c1_r1_Paracyprichromis-nigripinnis_su	1970-01-03 12:30:00	11.908696009874452	764.5031307142461	0.2524519310688757	0.010915941707763064	0.5756906611460141	0.6410585253009828	Paracyprichromis nigripinnis	f	d
379	FISH20210908_c1_r1_Paracyprichromis-nigripinnis_su	1970-01-03 13:00:00	10.709723400688894	794.5005816852251	0.2128967924214725	0.006038446623455764	0.6001032535475711	0.6897632809668669	Paracyprichromis nigripinnis	f	d
380	FISH20210908_c1_r1_Paracyprichromis-nigripinnis_su	1970-01-03 13:30:00	10.888185344865377	824.5037960653921	0.21263507896924355	0.044222776392352454	0.6363804436898186	0.6475592190008461	Paracyprichromis nigripinnis	f	d
381	FISH20210908_c1_r1_Paracyprichromis-nigripinnis_su	1970-01-03 14:00:00	4.944089337069852	854.4994183147749	0.017228962384355437	0.8880394437981275	0.4980054542075628	0.9317812846637584	Paracyprichromis nigripinnis	f	d
382	FISH20210908_c1_r1_Paracyprichromis-nigripinnis_su	1970-01-03 14:30:00	4.767755805375081	884.5029644816314	0.025378179198758795	0.851997561921649	0.6106522488364639	0.9135223464431412	Paracyprichromis nigripinnis	f	d
383	FISH20210908_c1_r1_Paracyprichromis-nigripinnis_su	1970-01-03 15:00:00	5.368887713920818	914.5000830978893	0.043654091186083877	0.6470001661957786	0.6696666772748956	0.9018740794212761	Paracyprichromis nigripinnis	f	d
384	FISH20210908_c1_r1_Paracyprichromis-nigripinnis_su	1970-01-03 15:30:00	10.97379377606045	944.5033527292879	0.2032696037683569	0.0513161540592962	0.7235612780499397	0.747953060520878	Paracyprichromis nigripinnis	f	d
385	FISH20210908_c1_r1_Paracyprichromis-nigripinnis_su	1970-01-03 16:00:00	11.25409966128899	974.4998338134279	0.23266120097496124	0.061821404830489694	0.7545099656940534	0.7067049621703619	Paracyprichromis nigripinnis	f	d
386	FISH20210908_c1_r1_Paracyprichromis-nigripinnis_su	1970-01-03 16:30:00	12.040211559886224	1004.5020500886525	0.24645390070921985	0.01950354609929078	0.6689540657537284	0.6140718157009608	Paracyprichromis nigripinnis	f	d
387	FISH20210908_c1_r1_Paracyprichromis-nigripinnis_su	1970-01-03 17:00:00	7.942433772022877	1034.4996399091463	0.13262423134452384	0.16508780676970805	0.7340428282199593	0.8092573586035611	Paracyprichromis nigripinnis	f	d
388	FISH20210908_c1_r1_Paracyprichromis-nigripinnis_su	1970-01-03 17:30:00	7.753871062511177	1064.5024933510638	0.12771498226950354	0.14849290780141844	0.7526636612846365	0.809858084125142	Paracyprichromis nigripinnis	f	d
389	FISH20210908_c1_r1_Paracyprichromis-nigripinnis_su	1970-01-03 18:00:00	10.469209080239654	1094.500249293668	0.20469780067586282	0.013849648218935239	0.7541632435443832	0.7145075805150938	Paracyprichromis nigripinnis	f	d
390	FISH20210908_c1_r1_Paracyprichromis-nigripinnis_su	1970-01-03 18:30:00	13.25512375275184	1124.961997375015	0.28910631189595515	0.053155947977568306	0.6157068377391957	0.5121693037960314	Paracyprichromis nigripinnis	f	d
391	FISH20210908_c1_r1_Paracyprichromis-nigripinnis_su	1970-01-03 19:00:00	11.185973374375356	1154.500249293668	0.2583790371724558	0.08974572045870034	0.49869741697017844	0.6640610288786873	Paracyprichromis nigripinnis	f	n
392	FISH20210908_c1_r1_Paracyprichromis-nigripinnis_su	1970-01-03 19:30:00	7.372368873490859	1184.5012743794325	0.1171875	0.5278701241134752	0.4736027017001038	0.8666526138101698	Paracyprichromis nigripinnis	f	n
393	FISH20210908_c1_r1_Paracyprichromis-nigripinnis_su	1970-01-03 20:00:00	6.2854099878144085	1214.5	0.10419898072235763	0.41723908708176377	0.5754504716869513	0.7677055829385284	Paracyprichromis nigripinnis	f	n
394	FISH20210908_c1_r1_Paracyprichromis-nigripinnis_su	1970-01-03 20:30:00	4.441052638894598	1244.5026874272733	0.05319443674849005	0.5825899041391921	0.5603490806314717	0.5728961739850273	Paracyprichromis nigripinnis	f	n
395	FISH20210908_c1_r1_Paracyprichromis-nigripinnis_su	1970-01-03 21:00:00	4.804022804712102	1274.499806104925	0.043709489778959616	0.6402415378649382	0.5772083902544232	0.786516976285592	Paracyprichromis nigripinnis	f	n
396	FISH20210908_c1_r1_Paracyprichromis-nigripinnis_su	1970-01-03 21:30:00	5.4517293240542735	1304.5030198925028	0.07031639607691029	0.6354518756580041	0.5214464045222096	0.6502132155351669	Paracyprichromis nigripinnis	f	n
397	FISH20210908_c1_r1_Paracyprichromis-nigripinnis_su	1970-01-03 22:00:00	5.6277193842045525	1334.5004154894466	0.06398537477148081	0.5554262921721789	0.5803133045810633	0.8843210775576189	Paracyprichromis nigripinnis	f	n
398	FISH20210908_c1_r1_Paracyprichromis-nigripinnis_su	1970-01-03 22:30:00	5.397100416627225	1364.5016068262412	0.039284131205673756	0.8125	0.3830220279412811	0.9437930150641332	Paracyprichromis nigripinnis	f	n
399	FISH20210908_c1_r1_Paracyprichromis-nigripinnis_su	1970-01-03 23:00:00	5.267932737415278	1394.5002215820962	0.06619765122978064	0.5788832262353202	0.5192900572498768	0.8953302630399124	Paracyprichromis nigripinnis	f	n
400	FISH20210908_c1_r1_Paracyprichromis-nigripinnis_su	1970-01-03 23:30:00	6.30468571154806	1424.5028536598882	0.0820080899872555	0.47969191555383167	0.4554365335272649	0.8728032338798796	Paracyprichromis nigripinnis	f	n
401	FISH20210908_c1_r1_Paracyprichromis-nigripinnis_su	1970-01-04 00:00:00	7.1449529426558716	14.499972300703561	0.11367791258102045	0.4883385961996565	0.5988091267020886	0.8878875205578202	Paracyprichromis nigripinnis	f	n
402	FISH20210908_c1_r1_Paracyprichromis-nigripinnis_su	1970-01-04 00:30:00	4.546865765374146	44.501163563829785	0.04726285460992908	0.659408244680851	0.5472618329057533	0.9047080452973072	Paracyprichromis nigripinnis	f	n
403	FISH20210908_c1_r1_Paracyprichromis-nigripinnis_su	1970-01-04 01:00:00	10.119814758015842	74.49977841790383	0.2283957456237536	0.23537558165300243	0.410408976117852	0.7301796612161972	Paracyprichromis nigripinnis	f	n
404	FISH20210908_c1_r1_Paracyprichromis-nigripinnis_su	1970-01-04 01:30:00	7.613044104410691	104.50241037291516	0.14329251399124507	0.40355737795755525	0.4405285725569727	0.7767506028576177	Paracyprichromis nigripinnis	f	n
405	FISH20210908_c1_r1_Paracyprichromis-nigripinnis_su	1970-01-04 02:00:00	5.655178170015103	134.49952911196056	0.07362472993185973	0.6650601074732702	0.6092647270872515	0.868301686358547	Paracyprichromis nigripinnis	f	n
406	FISH20210908_c1_r1_Paracyprichromis-nigripinnis_su	1970-01-04 02:30:00	4.625441493171175	164.50238253546098	0.03462987588652482	0.6904920212765957	0.47761639917228954	0.9297464853407207	Paracyprichromis nigripinnis	f	n
407	FISH20210908_c1_r1_Paracyprichromis-nigripinnis_su	1970-01-04 03:00:00	5.593598620094349	194.50013849648218	0.047199601130131295	0.6834524403080162	0.4340967730909183	0.9433695284902284	Paracyprichromis nigripinnis	f	n
408	FISH20210908_c1_r1_Paracyprichromis-nigripinnis_su	1970-01-04 03:30:00	6.007916190946508	224.50282611104953	0.06849163249473568	0.7284716834755625	0.43196877483311286	0.9220703896658244	Paracyprichromis nigripinnis	f	n
409	FISH20210908_c1_r1_Paracyprichromis-nigripinnis_su	1970-01-04 04:00:00	5.380656354777758	254.49994460447596	0.06564369598936406	0.6262463992909373	0.48015940553139774	0.9184303022819414	Paracyprichromis nigripinnis	f	n
410	FISH20210908_c1_r1_Paracyprichromis-nigripinnis_su	1970-01-04 04:30:00	15.92095859286641	284.50279824901645	0.40383443231562033	0.043663766831052254	0.3725782599964519	0.6480776763133757	Paracyprichromis nigripinnis	f	n
411	FISH20210908_c1_r1_Paracyprichromis-nigripinnis_su	1970-01-04 05:00:00	19.035753097762285	314.49969530773916	0.45737078278211735	0.0038779015013018668	0.4688558952007586	0.5789644497200919	Paracyprichromis nigripinnis	f	n
412	FISH20210908_c1_r1_Paracyprichromis-nigripinnis_su	1970-01-04 05:30:00	6.806401138870118	344.50191146323897	0.12864978669178348	0.4386392597927863	0.4803107301675618	0.7332972814884715	Paracyprichromis nigripinnis	f	n
413	FISH20210908_c1_r1_Paracyprichromis-nigripinnis_su	1970-01-04 06:00:00	11.521855082008264	374.5003600908537	0.24364301146750872	0.20652595424076228	0.5192944183756528	0.8119689928578407	Paracyprichromis nigripinnis	f	n
414	FISH20210908_c1_r1_Paracyprichromis-nigripinnis_su	1970-01-04 06:30:00	8.189108538790688	405.45188808685793	0.1378034957943089	0.40547634671598165	0.5126774477561759	0.879450914932997	Paracyprichromis nigripinnis	f	n
415	FISH20210908_c1_r1_Paracyprichromis-nigripinnis_su	1970-01-04 07:00:00	16.004561216979926	434.5003600908537	0.3559913578195114	0.02592654146584677	0.5903823241606051	0.6151601963098543	Paracyprichromis nigripinnis	f	d
416	FISH20210908_c1_r1_Paracyprichromis-nigripinnis_su	1970-01-04 07:30:00	20.037391138362064	464.5013851950355	0.4461436170212766	0.0	0.6125606499295824	0.6078389984638071	Paracyprichromis nigripinnis	f	d
417	FISH20210908_c1_r1_Paracyprichromis-nigripinnis_su	1970-01-04 08:00:00	19.912153150476684	494.5001107910481	0.4551850210502991	0.0	0.637732720132379	0.6148723450320832	Paracyprichromis nigripinnis	f	d
418	FISH20210908_c1_r1_Paracyprichromis-nigripinnis_su	1970-01-04 08:30:00	17.009397697526065	524.5025211946584	0.4018396409375519	0.0008865739458081676	0.6949219669523286	0.5980824771789711	Paracyprichromis nigripinnis	f	d
419	FISH20210908_c1_r1_Paracyprichromis-nigripinnis_su	1970-01-04 09:00:00	16.656433545530035	554.4998615035178	0.36912082433106197	0.0	0.6909931056498726	0.5106108020704091	Paracyprichromis nigripinnis	f	d
420	FISH20210908_c1_r1_Paracyprichromis-nigripinnis_su	1970-01-04 09:30:00	15.935068408398902	584.5031307142461	0.3575109436471436	0.002216434864520419	0.6913795224211521	0.6601327661403241	Paracyprichromis nigripinnis	f	d
421	FISH20210908_c1_r1_Paracyprichromis-nigripinnis_su	1970-01-04 10:00:00	15.843420642580954	614.5005262866323	0.35161486898232786	0.0	0.7236208205985306	0.6757609694500009	Paracyprichromis nigripinnis	f	d
422	FISH20210908_c1_r1_Paracyprichromis-nigripinnis_su	1970-01-04 10:30:00	14.890607369343876	644.5028815249917	0.3300454394325612	0.03197384461930622	0.7931996481804158	0.6149529975558663	Paracyprichromis nigripinnis	f	d
423	FISH20210908_c1_r1_Paracyprichromis-nigripinnis_su	1970-01-04 11:00:00	15.5820288442237	674.4994183147749	0.36430114675087255	0.008198991745609662	0.7654574843302473	0.48770595272681305	Paracyprichromis nigripinnis	f	d
424	FISH20210908_c1_r1_Paracyprichromis-nigripinnis_su	1970-01-04 11:30:00	13.93943713039943	704.5032694225868	0.32622187742436	0.0	0.7609039703892965	0.6015683097394046	Paracyprichromis nigripinnis	f	d
425	FISH20210908_c1_r1_Paracyprichromis-nigripinnis_su	1970-01-04 12:00:00	13.978056019571016	734.5000830978893	0.33277934740457593	0.0	0.7407216197134049	0.5871680471911466	Paracyprichromis nigripinnis	f	d
426	FISH20210908_c1_r1_Paracyprichromis-nigripinnis_su	1970-01-04 12:30:00	14.108407217807633	764.5024382134545	0.3106505596808157	0.0	0.7208795410939431	0.5582290550103982	Paracyprichromis nigripinnis	f	d
427	FISH20210908_c1_r1_Paracyprichromis-nigripinnis_su	1970-01-04 13:00:00	13.025284381792833	794.4998338134279	0.2977509417239087	0.0	0.7049312624050577	0.6543014835851686	Paracyprichromis nigripinnis	f	d
428	FISH20210908_c1_r1_Paracyprichromis-nigripinnis_su	1970-01-04 13:30:00	13.27557917473024	824.5024657837868	0.30930348534382446	0.0	0.6730003650829712	0.6035332573090555	Paracyprichromis nigripinnis	f	d
429	FISH20210908_c1_r1_Paracyprichromis-nigripinnis_su	1970-01-04 14:00:00	11.940742135718834	854.4996399091463	0.26735360921832585	0.0	0.7059978995682346	0.7174106147932775	Paracyprichromis nigripinnis	f	d
430	FISH20210908_c1_r1_Paracyprichromis-nigripinnis_su	1970-01-04 14:30:00	11.74516433700487	884.5022717198582	0.26135859929078015	0.045545212765957445	0.7439759930964125	0.6780263233582431	Paracyprichromis nigripinnis	f	d
431	FISH20210908_c1_r1_Paracyprichromis-nigripinnis_su	1970-01-04 15:00:00	8.796104151429155	914.5002492936679	0.15411888538031135	0.2865215223533322	0.7231023526328558	0.8275146309375422	Paracyprichromis nigripinnis	f	d
432	FISH20210908_c1_r1_Paracyprichromis-nigripinnis_su	1970-01-04 15:30:00	9.381594105408755	944.5022441403004	0.1856818307751981	0.08865739458081676	0.813138074853397	0.7539375557545486	Paracyprichromis nigripinnis	f	d
433	FISH20210908_c1_r1_Paracyprichromis-nigripinnis_su	1970-01-04 16:00:00	11.920663414270555	974.5	0.2652337691114558	0.0026035896299578996	0.7820003048718159	0.6625046198175599	Paracyprichromis nigripinnis	f	d
434	FISH20210908_c1_r1_Paracyprichromis-nigripinnis_su	1970-01-04 16:30:00	11.842585632624171	1004.5029090707596	0.26957389039729596	5.541087161301047e-05	0.709404836150827	0.669733757106657	Paracyprichromis nigripinnis	f	d
435	FISH20210908_c1_r1_Paracyprichromis-nigripinnis_su	1970-01-04 17:00:00	10.635661860167735	1034.499806104925	0.23444684505013572	0.002271342307905379	0.7336637211116862	0.698994811562331	Paracyprichromis nigripinnis	f	d
436	FISH20210908_c1_r1_Paracyprichromis-nigripinnis_su	1970-01-04 17:30:00	11.522047765956499	1064.5038789759503	0.25041560456610884	0.02094647013188518	0.7509544167269862	0.6731647092713876	Paracyprichromis nigripinnis	f	d
437	FISH20210908_c1_r1_Paracyprichromis-nigripinnis_su	1970-01-04 18:00:00	11.206489252198605	1094.5003600908537	0.2455265636252839	0.006758628330840397	0.6730035191857712	0.7280690291840632	Paracyprichromis nigripinnis	f	d
438	FISH20210908_c1_r1_Paracyprichromis-nigripinnis_su	1970-01-04 18:30:00	17.03077405624174	1124.5017730496454	0.38863031914893614	0.0	0.6372595694381584	0.618295994396618	Paracyprichromis nigripinnis	f	d
439	FISH20210908_c1_r1_Paracyprichromis-nigripinnis_su	1970-01-04 19:00:00	8.853146564037658	1154.5001661865722	0.18042322180367826	0.3225681364945712	0.6089798151070892	0.8501716391851027	Paracyprichromis nigripinnis	f	n
440	FISH20210908_c1_r1_Paracyprichromis-nigripinnis_su	1970-01-04 19:30:00	3.9057836815653015	1184.5036573201817	0.061675717610550816	0.463315970298127	0.543815371748959	0.4184109015721827	Paracyprichromis nigripinnis	f	n
441	FISH20210908_c1_r1_Paracyprichromis-nigripinnis_su	1970-01-04 20:00:00	4.342684251597306	1214.4999169021107	0.06332059165697192	0.6387457758572932	0.6694846084243077	0.5061039945768879	Paracyprichromis nigripinnis	f	n
442	FISH20210908_c1_r1_Paracyprichromis-nigripinnis_su	1970-01-04 20:30:00	4.938160208922124	1244.502770390071	0.07607491134751773	0.6127548758865248	0.7169309736682979	0.9062178550159745	Paracyprichromis nigripinnis	f	n
443	FISH20210908_c1_r1_Paracyprichromis-nigripinnis_su	1970-01-04 21:00:00	5.379331020661738	1274.5005816852251	0.0714087862168301	0.47277159160157334	0.6115593682360317	0.7625919732936624	Paracyprichromis nigripinnis	f	n
444	FISH20210908_c1_r1_Paracyprichromis-nigripinnis_su	1970-01-04 21:30:00	5.190898655924814	1304.50257660553	0.04122568848007979	0.7578544910511442	0.4740836279737693	0.9413525624566108	Paracyprichromis nigripinnis	f	n
445	FISH20210908_c1_r1_Paracyprichromis-nigripinnis_su	1970-01-04 22:00:00	14.284546365733602	1334.4994737133677	0.12292947759126918	0.6919284250180046	0.4516723499336688	0.9099974795755461	Paracyprichromis nigripinnis	f	n
446	FISH20210908_c1_r1_Paracyprichromis-nigripinnis_su	1970-01-04 22:30:00	4.08750711271055	1364.5025487588653	0.03080673758865248	0.7631316489361702	0.4840408241537186	0.8512534217488276	Paracyprichromis nigripinnis	f	n
447	FISH20210908_c1_r1_Paracyprichromis-nigripinnis_su	1970-01-04 23:00:00	4.327367063243318	1394.5000830978893	0.028751869702509557	0.764334385906598	0.4868783521551555	0.8453650830704063	Paracyprichromis nigripinnis	f	n
448	FISH20210908_c1_r1_Paracyprichromis-nigripinnis_su	1970-01-04 23:30:00	4.361440020310796	1424.5016068262412	0.03368794326241135	0.7309397163120568	0.4680318205825166	0.9359757567605671	Paracyprichromis nigripinnis	f	n
449	FISH20210908_c1_r1_Paracyprichromis-nigripinnis_su	1970-01-05 00:00:00	5.301216045391846	14.499833813427875	0.07057389762907157	0.5916795922889431	0.5334940196406713	0.8286195689127992	Paracyprichromis nigripinnis	f	n
450	FISH20210908_c1_r1_Paracyprichromis-nigripinnis_su	1970-01-05 00:30:00	3.696931333936765	44.502909070759685	0.021721061672300104	0.8306643763506399	0.4039933554112382	0.9178782331291201	Paracyprichromis nigripinnis	f	n
451	FISH20210908_c1_r1_Paracyprichromis-nigripinnis_su	1970-01-05 01:00:00	4.774411442065805	74.49963990914631	0.04947094343803667	0.6041770539028308	0.5453580497494791	0.8774986985559512	Paracyprichromis nigripinnis	f	n
452	FISH20210908_c1_r1_Paracyprichromis-nigripinnis_su	1970-01-05 01:30:00	6.3332543976579725	104.50271498226951	0.109375	0.4757313829787234	0.3572054898521385	0.6328260876001697	Paracyprichromis nigripinnis	f	n
453	FISH20210908_c1_r1_Paracyprichromis-nigripinnis_su	1970-01-05 02:00:00	7.680879247181205	134.50024929366793	0.0906320979447122	0.5503296216276107	0.6249397442434548	0.808381305024669	Paracyprichromis nigripinnis	f	n
454	FISH20210908_c1_r1_Paracyprichromis-nigripinnis_su	1970-01-05 02:30:00	4.5885753437056165	164.5024657837868	0.05336066936332909	0.6044217875547182	0.6452333997269533	0.8028503526838614	Paracyprichromis nigripinnis	f	n
455	FISH20210908_c1_r1_Paracyprichromis-nigripinnis_su	1970-01-05 03:00:00	4.081439652957234	194.5	0.04475958342565921	0.7006979836029249	0.5985574376938302	0.9121861484125579	Paracyprichromis nigripinnis	f	n
456	FISH20210908_c1_r1_Paracyprichromis-nigripinnis_su	1970-01-05 03:30:00	5.412430529223426	224.5024379432624	0.08660239361702128	0.6275487588652482	0.5722005306574292	0.8357224246792527	Paracyprichromis nigripinnis	f	n
457	FISH20210908_c1_r1_Paracyprichromis-nigripinnis_su	1970-01-05 04:00:00	6.038314153269	254.49980610492494	0.09002271342307905	0.4236884383136668	0.4521268541339139	0.941407318788483	Paracyprichromis nigripinnis	f	n
458	FISH20210908_c1_r1_Paracyprichromis-nigripinnis_su	1970-01-05 04:30:00	6.557631203939844	284.50534774175674	0.09032973122748685	0.34934885009697975	0.5069299171299921	0.9351389338358261	Paracyprichromis nigripinnis	f	n
459	FISH20210908_c1_r1_Paracyprichromis-nigripinnis_su	1970-01-05 05:00:00	5.0729158276510455	314.5004154894466	0.06049526342030912	0.5414658467674921	0.5251424352828469	0.9319485376674942	Paracyprichromis nigripinnis	f	n
460	FISH20210908_c1_r1_Paracyprichromis-nigripinnis_su	1970-01-05 05:30:00	5.329476845990713	344.5043502355223	0.0771404821280133	0.457578276530895	0.5230131920003438	0.9210161618852867	Paracyprichromis nigripinnis	f	n
461	FISH20210908_c1_r1_Paracyprichromis-nigripinnis_su	1970-01-05 06:00:00	8.626301919692384	374.5002215820962	0.17421892311101264	0.3792377575891868	0.54644726110383	0.40068560418336674	Paracyprichromis nigripinnis	f	n
462	FISH20210908_c1_r1_Paracyprichromis-nigripinnis_su	1970-01-05 06:30:00	4.073963778024627	404.503574001219	0.04842910178977115	0.5961655676843797	0.6701043414221785	0.04520057255080937	Paracyprichromis nigripinnis	f	n
463	FISH20210908_c1_r1_Paracyprichromis-nigripinnis_su	1970-01-05 07:00:00	16.386685166327936	434.5000276992964	0.3438590659797241	0.025704947094343802	0.6912207173799082	0.607754362827136	Paracyprichromis nigripinnis	f	d
464	FISH20210908_c1_r1_Paracyprichromis-nigripinnis_su	1970-01-05 07:30:00	19.90722353313715	464.501717641844	0.4348958333333333	0.0018838652482269503	0.6828112425179816	0.635912323287177	Paracyprichromis nigripinnis	f	d
465	FISH20210908_c1_r1_Paracyprichromis-nigripinnis_su	1970-01-05 08:00:00	17.441074940102197	494.4997784179038	0.3914801684023931	0.0	0.7115059168783251	0.6813308648965667	Paracyprichromis nigripinnis	f	d
466	FISH20210908_c1_r1_Paracyprichromis-nigripinnis_su	1970-01-05 08:30:00	16.55531208417057	524.5031307142461	0.3623871003490885	0.003989582756136754	0.7228778127403263	0.6599154370881432	Paracyprichromis nigripinnis	f	d
467	FISH20210908_c1_r1_Paracyprichromis-nigripinnis_su	1970-01-05 09:00:00	17.83202264818908	554.4995845105534	0.41787158606171404	0.0019389507506509334	0.6232776055363545	0.6322978250212264	Paracyprichromis nigripinnis	f	d
468	FISH20210908_c1_r1_Paracyprichromis-nigripinnis_su	1970-01-05 09:30:00	15.939064648057107	584.5021330821652	0.3624023491606183	0.0	0.6770190399292447	0.5817972499083192	Paracyprichromis nigripinnis	f	d
469	FISH20210908_c1_r1_Paracyprichromis-nigripinnis_su	1970-01-05 10:00:00	12.117356231509406	614.5001938950751	0.26884937122597086	0.08858235000830979	0.6644253417523366	0.7419027133046706	Paracyprichromis nigripinnis	f	d
470	FISH20210908_c1_r1_Paracyprichromis-nigripinnis_su	1970-01-05 10:30:00	13.003385665064604	644.502853659888	0.2968914501025101	0.0	0.6844880212306048	0.6928906371277356	Paracyprichromis nigripinnis	f	d
471	FISH20210908_c1_r1_Paracyprichromis-nigripinnis_su	1970-01-05 11:00:00	8.568063074187403	674.5	0.1603146465765566	0.1383226235320186	0.7313880861121418	0.8189925351359816	Paracyprichromis nigripinnis	f	d
472	FISH20210908_c1_r1_Paracyprichromis-nigripinnis_su	1970-01-05 11:30:00	13.151308962060348	704.5035185903474	0.2901313237657228	0.02244140300326924	0.6948343313184964	0.7201535790558858	Paracyprichromis nigripinnis	f	d
473	FISH20210908_c1_r1_Paracyprichromis-nigripinnis_su	1970-01-05 12:00:00	11.147192257431033	734.4997507063321	0.24314442413162707	0.02886266688826104	0.6952693661628209	0.7561077653462251	Paracyprichromis nigripinnis	f	d
474	FISH20210908_c1_r1_Paracyprichromis-nigripinnis_su	1970-01-05 12:30:00	12.319524235583565	764.5032690602837	0.26279920212765956	0.0	0.7058763575566187	0.6466997499176805	Paracyprichromis nigripinnis	f	d
475	FISH20210908_c1_r1_Paracyprichromis-nigripinnis_su	1970-01-05 13:00:00	11.6624608972606	794.5003600908537	0.24475098332502354	0.00753420863110077	0.6812137085193134	0.698751438354692	Paracyprichromis nigripinnis	f	d
476	FISH20210908_c1_r1_Paracyprichromis-nigripinnis_su	1970-01-05 13:30:00	19.921944830380678	824.5054865883396	0.5124140988694302	0.06583906007537131	0.6055045114306815	0.6417070401275372	Paracyprichromis nigripinnis	f	d
477	FISH20210908_c1_r1_Paracyprichromis-nigripinnis_su	1970-01-05 14:00:00	38.49205130628976	854.5001661865721	0.9520828717039663	0.0	0.6129200041487693	0.45692442993354393	Paracyprichromis nigripinnis	f	d
478	FISH20210908_c1_r1_Paracyprichromis-nigripinnis_su	1970-01-05 14:30:00	26.03046028649634	884.5044331153719	0.6277291366507813	0.0	0.4130635028056757	0.5049411470093822	Paracyprichromis nigripinnis	f	d
479	FISH20210908_c1_r1_Paracyprichromis-nigripinnis_su	1970-01-05 15:00:00	16.521153824591774	914.4998615035178	0.38729156279430504	0.0	0.42101193977191054	0.5832074178293025	Paracyprichromis nigripinnis	f	d
480	FISH20210908_c1_r1_Paracyprichromis-nigripinnis_su	1970-01-05 15:30:00	14.202963321720413	944.5050426687354	0.32383907791200267	0.0014961764379917987	0.3779228889449616	0.6151006270658648	Paracyprichromis nigripinnis	f	d
481	FISH20210908_c1_r1_Paracyprichromis-nigripinnis_su	1970-01-05 16:00:00	14.254860787399448	974.4973125727267	0.32736742948966585	0.009586080789050811	0.5496371373879209	0.5236947038627314	Paracyprichromis nigripinnis	f	d
482	FISH20210908_c1_r1_Paracyprichromis-nigripinnis_su	1970-01-05 16:30:00	10.734148996260808	1004.4999723007036	0.22840839842667995	0.036286078333610326	0.6105020801975147	0.6430262686594941	Paracyprichromis nigripinnis	f	d
483	FISH20210908_c1_r1_Paracyprichromis-nigripinnis_su	1970-01-05 17:00:00	10.104987093036659	1034.4945968412303	0.199667497921862	0.04638403990024938	0.6704024021899517	0.6729030900272754	Paracyprichromis nigripinnis	f	d
484	FISH20210908_c1_r1_Paracyprichromis-nigripinnis_su	1970-01-05 17:30:00	10.57166971342922	1064.4997784179038	0.2083425659206736	0.05572789718590738	0.7533982600305116	0.716713738766536	Paracyprichromis nigripinnis	f	d
485	FISH20210908_c1_r1_Paracyprichromis-nigripinnis_su	1970-01-05 18:00:00	9.153408556083116	1094.4944579915762	0.16454223010418975	0.049656395477721126	0.7699717082435171	0.7495649417623764	Paracyprichromis nigripinnis	f	d
486	FISH20210908_c1_r1_Paracyprichromis-nigripinnis_su	1970-01-05 18:30:00	13.98443120699979	1124.4994737133677	0.2992078001218769	0.027754695030746217	0.8123010610991426	0.6987091599247497	Paracyprichromis nigripinnis	f	d
487	FISH20210908_c1_r1_Paracyprichromis-nigripinnis_su	1970-01-05 19:00:00	8.910520902150585	1154.4957610683216	0.18690086995068433	0.13996786169446446	0.6070383517898722	0.2089046010903785	Paracyprichromis nigripinnis	f	n
488	FISH20210908_c1_r1_Paracyprichromis-nigripinnis_su	1970-01-05 19:30:00	4.445698094678672	1184.5001384964821	0.046590216608498145	0.7616752534485625	0.5875524469479908	0.623142508439746	Paracyprichromis nigripinnis	f	n
489	FISH20210908_c1_r1_Paracyprichromis-nigripinnis_su	1970-01-05 20:00:00	3.8178377760989664	1214.4955668846283	0.02000443311537183	0.8470021057298016	0.6799940734592397	0.8891717984489957	Paracyprichromis nigripinnis	f	n
490	FISH20210908_c1_r1_Paracyprichromis-nigripinnis_su	1970-01-05 20:30:00	4.576857119729503	1244.499889208952	0.02415244848216264	0.8381896742743187	0.5330992577785435	0.9202894352702359	Paracyprichromis nigripinnis	f	n
491	FISH20210908_c1_r1_Paracyprichromis-nigripinnis_su	1970-01-05 21:00:00	4.240493836209416	1274.4953726794126	0.017234691050152396	0.8621778886118038	0.4559272425711956	0.9314438670075956	Paracyprichromis nigripinnis	f	n
492	FISH20210908_c1_r1_Paracyprichromis-nigripinnis_su	1970-01-05 21:30:00	3.548402732737346	1304.4996399091463	0.011412110132402637	0.923660739017229	0.4783615060716355	0.9219509946581936	Paracyprichromis nigripinnis	f	n
493	FISH20210908_c1_r1_Paracyprichromis-nigripinnis_su	1970-01-05 22:00:00	3.6667044606576105	1334.495456056744	0.016070043222874874	0.8932727474232517	0.44738450123129014	0.9272724792367016	Paracyprichromis nigripinnis	f	n
494	FISH20210908_c1_r1_Paracyprichromis-nigripinnis_su	1970-01-05 22:30:00	3.6567226607903476	1364.500249293668	0.014403634147692648	0.8936901002714531	0.452622848344167	0.9239687086757155	Paracyprichromis nigripinnis	f	n
495	FISH20210908_c1_r1_Paracyprichromis-nigripinnis_su	1970-01-05 23:00:00	4.960852294476385	1394.4952064283734	0.03264062067054586	0.8027154336381269	0.47702383128069886	0.8083222816578642	Paracyprichromis nigripinnis	f	n
496	FISH20210908_c1_r1_Paracyprichromis-nigripinnis_su	1970-01-05 23:30:00	3.4090600943188565	1424.5	0.033680478617327717	0.7438510968313761	0.6170651215637087	0.04681471508093913	Paracyprichromis nigripinnis	f	n
497	FISH20210908_c1_r1_Paracyprichromis-nigripinnis_su	1970-01-06 00:00:00	3.437992360279316	14.496619749528982	0.014961764379917987	0.8403524326720603	0.5446860387521337	0.5240921631149862	Paracyprichromis nigripinnis	f	n
498	FISH20210908_c1_r1_Paracyprichromis-nigripinnis_su	1970-01-06 00:30:00	2.9708678863585107	44.499806104924936	0.024541576643953244	0.7760234890033794	0.591379035993826	0.5067756496542746	Paracyprichromis nigripinnis	f	n
499	FISH20210908_c1_r1_Paracyprichromis-nigripinnis_su	1970-01-06 01:00:00	3.416861795122456	74.49487392629537	0.04660570795234137	0.6487115544472153	0.5529146401135936	0.056202263636917354	Paracyprichromis nigripinnis	f	n
500	FISH20210908_c1_r1_Paracyprichromis-nigripinnis_su	1970-01-06 01:30:00	3.2268499164840883	104.50041548944657	0.02038668217827267	0.8776245083374882	0.5666011705997115	0.048716296193854425	Paracyprichromis nigripinnis	f	n
501	FISH20210908_c1_r1_Paracyprichromis-nigripinnis_su	1970-01-06 02:00:00	2.9396253118583524	134.49686928575386	0.035407546960713694	0.6918047320884357	0.5454129033448711	0.04748806868578443	Paracyprichromis nigripinnis	f	n
502	FISH20210908_c1_r1_Paracyprichromis-nigripinnis_su	1970-01-06 02:30:00	3.2565300072207854	164.50016618657213	0.0242078440062043	0.8702636826944383	0.5980073326386948	0.04948247471679428	Paracyprichromis nigripinnis	f	n
503	FISH20210908_c1_r1_Paracyprichromis-nigripinnis_su	1970-01-06 03:00:00	3.015526681039338	194.49747880534161	0.02449160525295063	0.7629522912395412	0.6128192461999556	0.051051918294762105	Paracyprichromis nigripinnis	f	n
504	FISH20210908_c1_r1_Paracyprichromis-nigripinnis_su	1970-01-06 03:30:00	3.0250180217298226	224.4999169021107	0.027643897844994738	0.7812863553265748	0.5478472146098557	0.24351699024093387	Paracyprichromis nigripinnis	f	n
505	FISH20210908_c1_r1_Paracyprichromis-nigripinnis_su	1970-01-06 04:00:00	3.532161133515471	254.49675846401064	0.054856762896880365	0.6595001939380506	0.5246895517496302	0.0550908844040287	Paracyprichromis nigripinnis	f	n
506	FISH20210908_c1_r1_Paracyprichromis-nigripinnis_su	1970-01-06 04:30:00	3.5050331198151707	284.5005816852252	0.0496371392166639	0.6325411334552102	0.5357267097047226	0.20256876086035092	Paracyprichromis nigripinnis	f	n
507	FISH20210908_c1_r1_Paracyprichromis-nigripinnis_su	1970-01-06 05:00:00	4.072719609112458	314.4958714325298	0.045386533665835414	0.6046550290939319	0.5873102114689505	0.0826838755528413	Paracyprichromis nigripinnis	f	n
508	FISH20210908_c1_r1_Paracyprichromis-nigripinnis_su	1970-01-06 05:30:00	2.6661098199664877	344.4994737133677	0.01157830591102986	0.9414990859232175	0.6065799384015306	0.05012504857949579	Paracyprichromis nigripinnis	f	n
509	FISH20210908_c1_r1_Paracyprichromis-nigripinnis_su	1970-01-06 06:00:00	4.577682988932729	374.49839335180053	0.0503601108033241	0.5980609418282549	0.5227199465629436	0.3856917806770515	Paracyprichromis nigripinnis	f	n
510	FISH20210908_c1_r1_Paracyprichromis-nigripinnis_su	1970-01-06 06:30:00	4.912986387782956	404.5001384964822	0.0701900171735638	0.46008531383302864	0.6036540283224615	0.33371731747327316	Paracyprichromis nigripinnis	f	n
511	FISH20210908_c1_r1_Paracyprichromis-nigripinnis_su	1970-01-06 07:00:00	20.644011149776098	434.49612102404967	0.445140197273634	0.08079352765155713	0.6319486232595398	0.6891690566237297	Paracyprichromis nigripinnis	f	d
512	FISH20210908_c1_r1_Paracyprichromis-nigripinnis_su	1970-01-06 07:30:00	15.62326794081407	464.4998892089519	0.3503212940394416	0.021881231996454687	0.6680630188910491	0.5876388641042086	Paracyprichromis nigripinnis	f	d
513	FISH20210908_c1_r1_Paracyprichromis-nigripinnis_su	1970-01-06 08:00:00	20.973417981424404	494.49603768356883	0.48478802992518705	0.0	0.5267664461121921	0.6243460134415589	Paracyprichromis nigripinnis	f	d
514	FISH20210908_c1_r1_Paracyprichromis-nigripinnis_su	1970-01-06 08:30:00	15.63993293911411	524.4996399091463	0.3552711761121268	0.004210293058556313	0.4962255858532138	0.7239275082776044	Paracyprichromis nigripinnis	f	d
515	FISH20210908_c1_r1_Paracyprichromis-nigripinnis_su	1970-01-06 09:00:00	10.914044684475112	554.495843954339	0.2087997340130777	0.3634600465477114	0.607944174186843	0.727903197060162	Paracyprichromis nigripinnis	f	d
516	FISH20210908_c1_r1_Paracyprichromis-nigripinnis_su	1970-01-06 09:30:00	8.632156114677851	584.5002492936679	0.1696304913855188	0.14298376821228742	0.68567514186557	0.8112388626626634	Paracyprichromis nigripinnis	f	d
517	FISH20210908_c1_r1_Paracyprichromis-nigripinnis_su	1970-01-06 10:00:00	11.250112400853096	614.4964535077025	0.22187742435996896	0.14823229524548376	0.8013623026418704	0.7288913383355424	Paracyprichromis nigripinnis	f	d
518	FISH20210908_c1_r1_Paracyprichromis-nigripinnis_su	1970-01-06 10:30:00	9.364961709615981	644.5	0.17482827387547087	0.18142034123642808	0.8343006044609612	0.7140202151701434	Paracyprichromis nigripinnis	f	d
519	FISH20210908_c1_r1_Paracyprichromis-nigripinnis_su	1970-01-06 11:00:00	10.114385238459477	674.4978112705713	0.1898930570177869	0.12822075691250623	0.7966473278794801	0.5862303666803861	Paracyprichromis nigripinnis	f	d
520	FISH20210908_c1_r1_Paracyprichromis-nigripinnis_su	1970-01-06 11:30:00	11.243172867846823	704.4998061049249	0.22037560245969753	0.08354107805661737	0.7595980498123588	0.7345976793487186	Paracyprichromis nigripinnis	f	d
521	FISH20210908_c1_r1_Paracyprichromis-nigripinnis_su	1970-01-06 12:00:00	10.719024523630258	734.4975620567376	0.203125	0.07241799645390071	0.6753404632563641	0.6990463408011169	Paracyprichromis nigripinnis	f	d
522	FISH20210908_c1_r1_Paracyprichromis-nigripinnis_su	1970-01-06 12:30:00	9.149933561758456	764.5004154894466	0.1819289790039333	0.11711262533931638	0.6960558551811021	0.7336039305370844	Paracyprichromis nigripinnis	f	d
523	FISH20210908_c1_r1_Paracyprichromis-nigripinnis_su	1970-01-06 13:00:00	11.121282896048067	794.4966751634711	0.22126787099634268	0.053751523883409064	0.6650128024017795	0.7118032422912952	Paracyprichromis nigripinnis	f	d
524	FISH20210908_c1_r1_Paracyprichromis-nigripinnis_su	1970-01-06 13:30:00	11.23932875555981	824.5002215820962	0.24362951473520938	0.026645247064037227	0.6752173533211503	0.7002689229726237	Paracyprichromis nigripinnis	f	d
525	FISH20210908_c1_r1_Paracyprichromis-nigripinnis_su	1970-01-06 14:00:00	10.000433364773922	854.4985593971631	0.19625443262411346	0.06094858156028369	0.7069747026055108	0.6691395041551625	Paracyprichromis nigripinnis	f	d
526	FISH20210908_c1_r1_Paracyprichromis-nigripinnis_su	1970-01-06 14:30:00	8.21332738208688	884.4999169021107	0.137942496260595	0.12558861004930474	0.5778640188496661	0.7900868552671569	Paracyprichromis nigripinnis	f	d
527	FISH20210908_c1_r1_Paracyprichromis-nigripinnis_su	1970-01-06 15:00:00	7.8366929652380986	914.4957605985037	0.1316708229426434	0.1766694375173178	0.6875549031283089	0.7664835049780134	Paracyprichromis nigripinnis	f	d
528	FISH20210908_c1_r1_Paracyprichromis-nigripinnis_su	1970-01-06 15:30:00	8.880337888381952	944.5005816852251	0.15938175170350674	0.0823777076062268	0.6155845994356506	0.8085304153545758	Paracyprichromis nigripinnis	f	d
529	FISH20210908_c1_r1_Paracyprichromis-nigripinnis_su	1970-01-06 16:00:00	8.907814657227876	974.4955663932609	0.16082908446020838	0.11843272001773443	0.6999274114811517	0.7611649788219131	Paracyprichromis nigripinnis	f	d
530	FISH20210908_c1_r1_Paracyprichromis-nigripinnis_su	1970-01-06 16:30:00	7.87168951390635	1004.4994737133677	0.13550495817406238	0.1479696415711041	0.6885335520988374	0.7688894400555523	Paracyprichromis nigripinnis	f	d
531	FISH20210908_c1_r1_Paracyprichromis-nigripinnis_su	1970-01-06 17:00:00	6.8656676655167095	1034.4974512411347	0.11574689716312057	0.19121232269503546	0.7190308507494497	0.7550347609935997	Paracyprichromis nigripinnis	f	d
532	FISH20210908_c1_r1_Paracyprichromis-nigripinnis_su	1970-01-06 17:30:00	6.4015696637679405	1064.5000830978893	0.09982826436208521	0.3245249570660905	0.6939247781404048	0.7936062517523614	Paracyprichromis nigripinnis	f	d
533	FISH20210908_c1_r1_Paracyprichromis-nigripinnis_su	1970-01-06 18:00:00	8.236829975686838	1094.496619749529	0.11736672946913443	0.2851047323506594	0.7726215667918733	0.811170714440127	Paracyprichromis nigripinnis	f	d
534	FISH20210908_c1_r1_Paracyprichromis-nigripinnis_su	1970-01-06 18:30:00	16.339163065556242	1124.4998338134278	0.35026589851539996	0.0	0.6386702079641353	0.6224262400844867	Paracyprichromis nigripinnis	f	d
535	FISH20210908_c1_r1_Paracyprichromis-nigripinnis_su	1970-01-06 19:00:00	8.176406999174668	1154.4972293028927	0.16341571539399313	0.2259226421367616	0.6090403327036904	0.47842911837686597	Paracyprichromis nigripinnis	f	n
536	FISH20210908_c1_r1_Paracyprichromis-nigripinnis_su	1970-01-06 19:30:00	2.355228540424996	1184.4996399091463	0.008365187524236884	0.9375103872361642	0.6445126515062626	0.05074426529413011	Paracyprichromis nigripinnis	f	n
537	FISH20210908_c1_r1_Paracyprichromis-nigripinnis_su	1970-01-06 20:00:00	2.63758697389582	1214.4970355183686	0.0073696459245303925	0.973735246855433	0.6478503922186388	0.048174042586846266	Paracyprichromis nigripinnis	f	n
538	FISH20210908_c1_r1_Paracyprichromis-nigripinnis_su	1970-01-06 20:30:00	2.618767437116244	1244.500193895075	0.01794914409174007	0.864827433383192	0.657568567545493	0.045574963388304454	Paracyprichromis nigripinnis	f	n
539	FISH20210908_c1_r1_Paracyprichromis-nigripinnis_su	1970-01-06 21:00:00	2.653023067527945	1274.496148517595	0.01086173455250762	0.9403158769742311	0.6286437570376349	0.048606854365355744	Paracyprichromis nigripinnis	f	n
540	FISH20210908_c1_r1_Paracyprichromis-nigripinnis_su	1970-01-06 21:30:00	2.2421446251166683	1304.5	0.0029913582982495014	1.0	0.7058036436897385	0.04579000360281566	Paracyprichromis nigripinnis	f	n
541	FISH20210908_c1_r1_Paracyprichromis-nigripinnis_su	1970-01-06 22:00:00	2.3410660898316857	1334.497395544719	0.00592929180981935	0.9794968414052976	0.6762447111125988	0.04439196100212713	Paracyprichromis nigripinnis	f	n
542	FISH20210908_c1_r1_Paracyprichromis-nigripinnis_su	1970-01-06 22:30:00	2.4120183164277664	1364.499750706332	0.006481635366461692	1.0	0.6362689479885846	0.0471410308620846	Paracyprichromis nigripinnis	f	n
543	FISH20210908_c1_r1_Paracyprichromis-nigripinnis_su	1970-01-06 23:00:00	2.579000545964352	1394.49742339447	0.006704715465174267	0.9583310245470161	0.6239482643232424	0.04623159544818356	Paracyprichromis nigripinnis	f	n
544	FISH20210908_c1_r1_Paracyprichromis-nigripinnis_su	1970-01-06 23:30:00	3.7949388498431804	1424.5003600908537	0.017118165198603954	0.8878178494266246	0.47891415614778965	0.814798486561253	Paracyprichromis nigripinnis	f	n
545	FISH20210908_c1_r1_Paracyprichromis-nigripinnis_su	1970-01-07 00:00:00	4.5692876422193045	14.49770044882806	0.03623871003490885	0.751593062558874	0.4275876189319582	0.9461067940919815	Paracyprichromis nigripinnis	f	n
546	FISH20210908_c1_r1_Paracyprichromis-nigripinnis_su	1970-01-07 00:30:00	3.4078486933496346	44.50011079104809	0.009029470418790162	0.938067804121427	0.4077925394408489	0.9447285873042264	Paracyprichromis nigripinnis	f	n
547	FISH20210908_c1_r1_Paracyprichromis-nigripinnis_su	1970-01-07 01:00:00	3.582238166604898	74.49936284558702	0.011856612554712173	0.9132361903706576	0.407961282702026	0.9445301044358598	Paracyprichromis nigripinnis	f	n
548	FISH20210908_c1_r1_Paracyprichromis-nigripinnis_su	1970-01-07 01:30:00	4.218884839018578	104.4998615035178	0.04919395047365797	0.6376378039997784	0.3934987197424032	0.9466232443192347	Paracyprichromis nigripinnis	f	n
549	FISH20210908_c1_r1_Paracyprichromis-nigripinnis_su	1970-01-07 02:00:00	3.6657944842251813	134.49758962708484	0.019005928963262593	0.8546018728874605	0.47685322839064603	0.9329334938415293	Paracyprichromis nigripinnis	f	n
550	FISH20210908_c1_r1_Paracyprichromis-nigripinnis_su	1970-01-07 02:30:00	3.199930102380481	164.50052628663232	0.009528557974627445	0.9379535759791702	0.5222654802723886	0.9287396481810686	Paracyprichromis nigripinnis	f	n
551	FISH20210908_c1_r1_Paracyprichromis-nigripinnis_su	1970-01-07 03:00:00	3.8150713985009914	194.49839317375887	0.022883421985815604	0.7843528368794326	0.521933158543337	0.9260618841697769	Paracyprichromis nigripinnis	f	n
552	FISH20210908_c1_r1_Paracyprichromis-nigripinnis_su	1970-01-07 03:30:00	4.18074120811921	224.4994183147748	0.016453382084095063	0.8942440862002106	0.4995199967311312	0.9241739160588428	Paracyprichromis nigripinnis	f	n
553	FISH20210908_c1_r1_Paracyprichromis-nigripinnis_su	1970-01-07 04:00:00	4.213862759172786	254.49767287234042	0.05186170212765957	0.5631648936170213	0.5296269836778632	0.2769610237838498	Paracyprichromis nigripinnis	f	n
554	FISH20210908_c1_r1_Paracyprichromis-nigripinnis_su	1970-01-07 04:30:00	4.467965279135588	284.50008309788933	0.050745111074178714	0.6245083374882278	0.5395063867505194	0.4133320731211028	Paracyprichromis nigripinnis	f	n
555	FISH20210908_c1_r1_Paracyprichromis-nigripinnis_su	1970-01-07 05:00:00	3.443394680299878	314.49717388895044	0.029424803280505375	0.7483098747644907	0.6467171758854597	0.0498573196741391	Paracyprichromis nigripinnis	f	n
556	FISH20210908_c1_r1_Paracyprichromis-nigripinnis_su	1970-01-07 05:30:00	3.543551306347406	344.49983381342787	0.03711500110791048	0.7641258586306227	0.6578855724910739	0.05674753426487746	Paracyprichromis nigripinnis	f	n
557	FISH20210908_c1_r1_Paracyprichromis-nigripinnis_su	1970-01-07 06:00:00	3.851451429563214	374.4968410551984	0.039847040567501664	0.6840500997561516	0.6278273283117412	0.0502600936472431	Paracyprichromis nigripinnis	f	n
558	FISH20210908_c1_r1_Paracyprichromis-nigripinnis_su	1970-01-07 06:30:00	4.210522350194799	404.4995845105534	0.0545122153897291	0.744224696692704	0.6341079313890462	0.131478146523798	Paracyprichromis nigripinnis	f	n
559	FISH20210908_c1_r1_Paracyprichromis-nigripinnis_su	1970-01-07 07:00:00	16.03221093369238	434.4965918536991	0.34619008035466886	0.1001385425325575	0.6560547637123751	0.5934174929277516	Paracyprichromis nigripinnis	f	d
560	FISH20210908_c1_r1_Paracyprichromis-nigripinnis_su	1970-01-07 07:30:00	16.52853793841508	464.5001938950751	0.38053293446346464	0.0	0.5787490392374965	0.6910859822811828	Paracyprichromis nigripinnis	f	d
561	FISH20210908_c1_r1_Paracyprichromis-nigripinnis_su	1970-01-07 08:00:00	16.380884416264948	494.49728471683477	0.34855369610994125	0.008201263437880971	0.6937445785050801	0.7101396731340628	Paracyprichromis nigripinnis	f	d
562	FISH20210908_c1_r1_Paracyprichromis-nigripinnis_su	1970-01-07 08:30:00	13.673776240088666	524.5	0.2993020163970751	0.00027697762020828715	0.7288936046134235	0.6987290753839374	Paracyprichromis nigripinnis	f	d
563	FISH20210908_c1_r1_Paracyprichromis-nigripinnis_su	1970-01-07 09:00:00	12.473721051320561	554.498420790159	0.2569402116695296	0.05812600432204799	0.709640951135725	0.7147652367111308	Paracyprichromis nigripinnis	f	d
564	FISH20210908_c1_r1_Paracyprichromis-nigripinnis_su	1970-01-07 09:30:00	7.167630577225249	584.4997507063321	0.11018780122984877	0.4536590770594427	0.6608497436930946	0.8502105146529274	Paracyprichromis nigripinnis	f	d
565	FISH20210908_c1_r1_Paracyprichromis-nigripinnis_su	1970-01-07 10:00:00	19.85023848730078	614.4981715425532	0.42220744680851063	0.02338209219858156	0.5576495696267754	0.6035409603229375	Paracyprichromis nigripinnis	f	d
566	FISH20210908_c1_r1_Paracyprichromis-nigripinnis_su	1970-01-07 10:30:00	13.699988958933353	644.5003600908537	0.298543017007368	0.05091130685280594	0.6508695401060873	0.6655082077161658	Paracyprichromis nigripinnis	f	d
567	FISH20210908_c1_r1_Paracyprichromis-nigripinnis_su	1970-01-07 11:00:00	8.325132297751741	674.4973676918814	0.1540038791909116	0.2660016625103907	0.6279743133685957	0.7975424610101398	Paracyprichromis nigripinnis	f	d
568	FISH20210908_c1_r1_Paracyprichromis-nigripinnis_su	1970-01-07 11:30:00	11.093003218104727	704.5001661865721	0.23116552182583647	0.13494349656547752	0.563843401553496	0.739449482743326	Paracyprichromis nigripinnis	f	d
569	FISH20210908_c1_r1_Paracyprichromis-nigripinnis_su	1970-01-07 12:00:00	8.329081830865753	734.4983929956777	0.14174886401418596	0.19533414607115152	0.6292907487013072	0.8136225024598094	Paracyprichromis nigripinnis	f	d
570	FISH20210908_c1_r1_Paracyprichromis-nigripinnis_su	1970-01-07 12:30:00	10.213640898152681	764.4998615035178	0.20070910198880948	0.04936014625228519	0.5906385807587631	0.7829675546088557	Paracyprichromis nigripinnis	f	d
571	FISH20210908_c1_r1_Paracyprichromis-nigripinnis_su	1970-01-07 13:00:00	8.726906428975251	794.497728028372	0.16651889615427243	0.17937493073257232	0.6407113656746237	0.8089888816789628	Paracyprichromis nigripinnis	f	d
572	FISH20210908_c1_r1_Paracyprichromis-nigripinnis_su	1970-01-07 13:30:00	9.037657306349015	824.5005262866323	0.1695196941997673	0.13168245526563624	0.6834278841941428	0.7779730648658488	Paracyprichromis nigripinnis	f	d
573	FISH20210908_c1_r1_Paracyprichromis-nigripinnis_su	1970-01-07 14:00:00	8.186793414481052	854.4970627355353	0.13782974950121923	0.13716470849035692	0.7164333606022799	0.8102371596506683	Paracyprichromis nigripinnis	f	d
574	FISH20210908_c1_r1_Paracyprichromis-nigripinnis_su	1970-01-07 14:30:00	7.216736427699288	884.4994183147749	0.10492493490665337	0.28641072516758076	0.7860019149839631	0.8213671315496773	Paracyprichromis nigripinnis	f	d
575	FISH20210908_c1_r1_Paracyprichromis-nigripinnis_su	1970-01-07 15:00:00	8.700741289314387	914.4968689387642	0.15322804100858964	0.13682460515378222	0.6832300258023022	0.8028663498167203	Paracyprichromis nigripinnis	f	d
576	FISH20210908_c1_r1_Paracyprichromis-nigripinnis_su	1970-01-07 15:30:00	5.714750191872244	944.5000830978893	0.06581352833638025	0.4832973242479641	0.7825750601821033	0.8507098843353648	Paracyprichromis nigripinnis	f	d
577	FISH20210908_c1_r1_Paracyprichromis-nigripinnis_su	1970-01-07 16:00:00	6.698608778338599	974.4974509586611	0.10340241604787764	0.3985370719272969	0.7382967326210291	0.8327469219881743	Paracyprichromis nigripinnis	f	d
578	FISH20210908_c1_r1_Paracyprichromis-nigripinnis_su	1970-01-07 16:30:00	6.215299488129675	1004.4998338134279	0.0789940172834035	0.41419233325947263	0.7210171639691686	0.8155093717745224	Paracyprichromis nigripinnis	f	d
579	FISH20210908_c1_r1_Paracyprichromis-nigripinnis_su	1970-01-07 17:00:00	6.464282617978632	1034.4976169363777	0.09338284194191976	0.2845821325648415	0.7386975572713327	0.8134709725674822	Paracyprichromis nigripinnis	f	d
580	FISH20210908_c1_r1_Paracyprichromis-nigripinnis_su	1970-01-07 17:30:00	7.980619036919268	1064.4995845105534	0.1412110132402637	0.20918508669879785	0.7626151043281072	0.7287078045622202	Paracyprichromis nigripinnis	f	d
581	FISH20210908_c1_r1_Paracyprichromis-nigripinnis_su	1970-01-07 18:00:00	5.772449420928779	1094.497728028372	0.07475340795744209	0.39149950127452066	0.6876211148341769	0.8061526713327227	Paracyprichromis nigripinnis	f	d
582	FISH20210908_c1_r1_Paracyprichromis-nigripinnis_su	1970-01-07 18:30:00	12.617131188793602	1124.500193895075	0.24220264805273947	0.15162594870090298	0.6582533177274389	0.6960849793270192	Paracyprichromis nigripinnis	f	d
583	FISH20210908_c1_r1_Paracyprichromis-nigripinnis_su	1970-01-07 19:00:00	8.922415052699193	1154.4978388562563	0.18829657541837527	0.14756732793970964	0.6600590595158021	0.38410104732352673	Paracyprichromis nigripinnis	f	n
584	FISH20210908_c1_r1_Paracyprichromis-nigripinnis_su	1970-01-07 19:30:00	3.8674100436024017	1184.5	0.030522933746953248	0.7358187458453357	0.6496322680106111	0.05016635571876065	Paracyprichromis nigripinnis	f	n
585	FISH20210908_c1_r1_Paracyprichromis-nigripinnis_su	1970-01-07 20:00:00	3.908777268752856	1214.4988640771319	0.03529672521748767	0.6940211669529561	0.5987520371355478	0.05109982120476607	Paracyprichromis nigripinnis	f	n
586	FISH20210908_c1_r1_Paracyprichromis-nigripinnis_su	1970-01-07 20:30:00	3.5650588721853764	1244.499695307739	0.029693645781397153	0.7535870588887043	0.5961752968637948	0.055689541210846724	Paracyprichromis nigripinnis	f	n
587	FISH20210908_c1_r1_Paracyprichromis-nigripinnis_su	1970-01-07 21:00:00	2.7506725796414475	1274.498559397163	0.012189716312056738	0.872728280141844	0.7268831579145444	0.04699258296790769	Paracyprichromis nigripinnis	f	n
588	FISH20210908_c1_r1_Paracyprichromis-nigripinnis_su	1970-01-07 21:30:00	3.2111906937262455	1304.5003600908537	0.020885269514154342	0.8719184532712869	0.7185118130623892	0.05479808904456724	Paracyprichromis nigripinnis	f	n
589	FISH20210908_c1_r1_Paracyprichromis-nigripinnis_su	1970-01-07 22:00:00	2.6483464020464313	1334.4980050980828	0.005652222099080129	0.9506261775462707	0.6936578939714635	0.04483728182345983	Paracyprichromis nigripinnis	f	n
590	FISH20210908_c1_r1_Paracyprichromis-nigripinnis_su	1970-01-07 22:30:00	3.349137893480304	1364.500110791048	0.01916685131841347	0.89003988477731	0.6850663881962082	0.053325380622219934	Paracyprichromis nigripinnis	f	n
591	FISH20210908_c1_r1_Paracyprichromis-nigripinnis_su	1970-01-07 23:00:00	2.9269352538602886	1394.4974503935262	0.008424786609023389	0.9326017071278129	0.7592211553655072	0.0510554465365203	Paracyprichromis nigripinnis	f	n
592	FISH20210908_c1_r1_Paracyprichromis-nigripinnis_su	1970-01-07 23:30:00	2.183771567380595	1424.4998615035179	0.00011079718575148191	1.0	0.7476075469384902	0.04208738937725138	Paracyprichromis nigripinnis	f	n
593	FISH20210908_c1_r1_Paracyprichromis-nigripinnis_su	1970-01-08 00:00:00	2.292717663823751	14.498697844517094	0.0039341718845237435	0.9714079902476866	0.7326565347299109	0.04093964571726476	Paracyprichromis nigripinnis	f	n
594	FISH20210908_c1_r1_Paracyprichromis-nigripinnis_su	1970-01-08 00:30:00	2.3532258546841804	44.500470888039445	0.0033793141654201984	1.0	0.7503906779490498	0.04375273028369373	Paracyprichromis nigripinnis	f	n
595	FISH20210908_c1_r1_Paracyprichromis-nigripinnis_su	1970-01-08 01:00:00	2.574582376599517	74.49778319663046	0.004045666149412547	1.0	0.7420490652479205	0.04384225751809081	Paracyprichromis nigripinnis	f	n
596	FISH20210908_c1_r1_Paracyprichromis-nigripinnis_su	1970-01-08 01:30:00	3.0054495818645504	104.50022158209617	0.010857522712164856	0.9241081320629293	0.7621812792988661	0.04861380101250552	Paracyprichromis nigripinnis	f	n
597	FISH20210908_c1_r1_Paracyprichromis-nigripinnis_su	1970-01-08 02:00:00	2.861469329347845	134.49875311720697	0.006262122471598781	0.9367691881407593	0.7617251591274036	0.04820222556417161	Paracyprichromis nigripinnis	f	n
598	FISH20210908_c1_r1_Paracyprichromis-nigripinnis_su	1970-01-08 02:30:00	2.8654402678664996	164.50002769929642	0.006869425516591879	0.9590050412719517	0.7802997103163852	0.04781786634221999	Paracyprichromis nigripinnis	f	n
599	FISH20210908_c1_r1_Paracyprichromis-nigripinnis_su	1970-01-08 03:00:00	2.757720046421092	194.49733983595655	0.003713145643981379	1.0	0.7189491094268067	0.047594324137256214	Paracyprichromis nigripinnis	f	n
600	FISH20210908_c1_r1_Paracyprichromis-nigripinnis_su	1970-01-08 03:30:00	3.2717550259491928	224.49977841790383	0.010635940615998228	0.9179038333702637	0.7175262009042545	0.05060085114588089	Paracyprichromis nigripinnis	f	n
601	FISH20210908_c1_r1_Paracyprichromis-nigripinnis_su	1970-01-08 04:00:00	2.929622557088656	254.4983097811028	0.01224715987808257	0.9278470490440566	0.7504721254389857	0.048316020804639016	Paracyprichromis nigripinnis	f	n
602	FISH20210908_c1_r1_Paracyprichromis-nigripinnis_su	1970-01-08 04:30:00	3.346791580866291	284.4995845105534	0.011910697468284305	0.9183424741011579	0.7419407423647238	0.04669519905645027	Paracyprichromis nigripinnis	f	n
603	FISH20210908_c1_r1_Paracyprichromis-nigripinnis_su	1970-01-08 05:00:00	3.029786710736009	314.4986148049645	0.006427304964539007	0.9796099290780141	0.7535148194255313	0.04645848982864872	Paracyprichromis nigripinnis	f	n
604	FISH20210908_c1_r1_Paracyprichromis-nigripinnis_su	1970-01-08 05:30:00	3.9969882600771105	344.5001384964822	0.027533100659243255	0.8465458977341975	0.7106034085457339	0.11190790639413732	Paracyprichromis nigripinnis	f	n
605	FISH20210908_c1_r1_Paracyprichromis-nigripinnis_su	1970-01-08 06:00:00	4.344629277723212	374.4986424336455	0.03629412090652186	0.6905302820413365	0.7030592695904104	0.1309106163423134	Paracyprichromis nigripinnis	f	n
606	FISH20210908_c1_r1_Paracyprichromis-nigripinnis_su	1970-01-08 06:30:00	3.9455504505096273	404.49994460447596	0.031243075559494793	0.7627409705295812	0.7075425916933161	0.051292449463215414	Paracyprichromis nigripinnis	f	n
607	FISH20210908_c1_r1_Paracyprichromis-nigripinnis_su	1970-01-08 07:00:00	17.436921178729452	434.49850365772556	0.38284194191975174	0.13544668587896252	0.6276448473122099	0.6380370988812701	Paracyprichromis nigripinnis	f	d
608	FISH20210908_c1_r1_Paracyprichromis-nigripinnis_su	1970-01-08 07:30:00	16.52203538745388	464.49969530773916	0.36568611157276604	0.0	0.59837524963745	0.7090769325756882	Paracyprichromis nigripinnis	f	d
609	FISH20210908_c1_r1_Paracyprichromis-nigripinnis_su	1970-01-08 08:00:00	16.589697933387367	489.2796293147424	0.35266111205577283	0.0	0.6467996468975089	0.7329495230467911	Paracyprichromis nigripinnis	f	d
610	FISH20210908_c2_r0_Paracyprichromis-nigripinnis_su	1970-01-02 00:00:00	7.286552327875151	14.500249293667942	0.11522907318154119	0.2885712702897346	0.3400599193437252	0.8831847878820203	Paracyprichromis nigripinnis	f	n
611	FISH20210908_c2_r0_Paracyprichromis-nigripinnis_su	1970-01-02 00:30:00	7.657886928792519	44.499806104924936	0.13544955958118665	0.3138884272339483	0.3126012284658028	0.9025014043361441	Paracyprichromis nigripinnis	f	n
612	FISH20210908_c2_r0_Paracyprichromis-nigripinnis_su	1970-01-02 01:00:00	8.057481335619991	74.4994183147748	0.14231898509777852	0.20768932469115284	0.35667902016127706	0.9322986270233398	Paracyprichromis nigripinnis	f	n
613	FISH20210908_c2_r0_Paracyprichromis-nigripinnis_su	1970-01-02 01:30:00	7.838943337250829	104.50202272097533	0.11559988916597395	0.22050429481850928	0.3329373466475395	0.9183107770393677	Paracyprichromis nigripinnis	f	n
614	FISH20210908_c2_r0_Paracyprichromis-nigripinnis_su	1970-01-02 02:00:00	5.748712469409575	134.5003046922608	0.06437316492161099	0.44346573597030636	0.2696514447575124	0.9317219729284208	Paracyprichromis nigripinnis	f	n
615	FISH20210908_c2_r0_Paracyprichromis-nigripinnis_su	1970-01-02 02:30:00	6.29150647233472	164.50205054311684	0.1173797384172024	0.33373974728441586	0.4967377205592197	0.8657345141313846	Paracyprichromis nigripinnis	f	n
616	FISH20210908_c2_r0_Paracyprichromis-nigripinnis_su	1970-01-02 03:00:00	5.577331281919695	194.49952911196056	0.06553653537200155	0.4934352667442247	0.2617561795272107	0.9284404535731384	Paracyprichromis nigripinnis	f	n
617	FISH20210908_c2_r0_Paracyprichromis-nigripinnis_su	1970-01-02 03:30:00	5.413829108763042	224.50116356382978	0.06482712765957446	0.5120234929078015	0.276465702826373	0.9135357329809823	Paracyprichromis nigripinnis	f	n
618	FISH20210908_c2_r0_Paracyprichromis-nigripinnis_su	1970-01-02 04:00:00	6.216673940721131	254.50041548944657	0.08309788931361144	0.45521023765996343	0.2728767019085523	0.9223350853051566	Paracyprichromis nigripinnis	f	n
619	FISH20210908_c2_r0_Paracyprichromis-nigripinnis_su	1970-01-02 04:30:00	5.437559845279489	284.5008865248227	0.06299867021276596	0.5155141843971631	0.2767337742609082	0.9040602631732936	Paracyprichromis nigripinnis	f	n
620	FISH20210908_c2_r0_Paracyprichromis-nigripinnis_su	1970-01-02 05:00:00	5.12210915493219	314.4995845105534	0.06049526342030912	0.5766993518364634	0.2245571544553724	0.9228769475092176	Paracyprichromis nigripinnis	f	n
621	FISH20210908_c2_r0_Paracyprichromis-nigripinnis_su	1970-01-02 05:30:00	6.34910901204451	344.501579209841	0.07425056796143403	0.3163960769102898	0.19160588475111048	0.9200638464879083	Paracyprichromis nigripinnis	f	n
622	FISH20210908_c2_r0_Paracyprichromis-nigripinnis_su	1970-01-02 06:00:00	6.685026588079429	374.50047088803944	0.0906320979447122	0.38851033183757133	0.17461462354278087	0.923521944117762	Paracyprichromis nigripinnis	f	n
623	FISH20210908_c2_r0_Paracyprichromis-nigripinnis_su	1970-01-02 06:30:00	6.366659551002296	404.5018564699363	0.08523136602937102	0.33931837073981713	0.1719889372413707	0.9299536628048555	Paracyprichromis nigripinnis	f	n
624	FISH20210908_c2_r0_Paracyprichromis-nigripinnis_su	1970-01-02 07:00:00	20.983164237424063	434.49969530773916	0.5563680682510664	0.0	0.31694250582871364	0.7573426924367512	Paracyprichromis nigripinnis	f	d
625	FISH20210908_c2_r0_Paracyprichromis-nigripinnis_su	1970-01-02 07:30:00	11.187278527216089	464.5011912017286	0.24915507784364785	0.11767964984209651	0.25015636915541	0.8556651181103664	Paracyprichromis nigripinnis	f	d
626	FISH20210908_c2_r0_Paracyprichromis-nigripinnis_su	1970-01-02 08:00:00	6.020064964514047	494.5005262866323	0.08813916126530386	0.4173176001329566	0.1781574524494779	0.9032669419215449	Paracyprichromis nigripinnis	f	d
627	FISH20210908_c2_r0_Paracyprichromis-nigripinnis_su	1970-01-02 08:30:00	6.430740151277754	524.5037969070451	0.10154647746798957	0.3838479020009977	0.2224559867357981	0.8930756625641995	Paracyprichromis nigripinnis	f	d
628	FISH20210908_c2_r0_Paracyprichromis-nigripinnis_su	1970-01-02 09:00:00	5.776878514065422	554.4997507063321	0.06664450722951637	0.5888870422691264	0.20834745836643	0.886094008153283	Paracyprichromis nigripinnis	f	d
629	FISH20210908_c2_r0_Paracyprichromis-nigripinnis_su	1970-01-02 09:30:00	6.334481167683366	584.5016068262412	0.07995345744680851	0.5725288120567376	0.22677375821475892	0.8727665827461026	Paracyprichromis nigripinnis	f	d
630	FISH20210908_c2_r0_Paracyprichromis-nigripinnis_su	1970-01-02 10:00:00	4.962063888756659	614.5006370838181	0.03711705722674644	0.6899340756744778	0.15822026271476286	0.8945139968345902	Paracyprichromis nigripinnis	f	d
631	FISH20210908_c2_r0_Paracyprichromis-nigripinnis_su	1970-01-02 10:30:00	4.441523698080109	644.5016900315842	0.027594614063279215	0.814484401839641	0.14666790463186044	0.8957427851483099	Paracyprichromis nigripinnis	f	d
632	FISH20210908_c2_r0_Paracyprichromis-nigripinnis_su	1970-01-02 11:00:00	4.804095852674765	674.4998061049249	0.03822502908426126	0.6848374051299096	0.19566390630514263	0.8889968075202096	Paracyprichromis nigripinnis	f	d
633	FISH20210908_c2_r0_Paracyprichromis-nigripinnis_su	1970-01-02 11:30:00	4.853453235050837	704.50085886851	0.029201529340056518	0.8587022773868233	0.1693955703310712	0.8904149079146472	Paracyprichromis nigripinnis	f	d
634	FISH20210908_c2_r0_Paracyprichromis-nigripinnis_su	1970-01-02 12:00:00	5.367940379745422	734.4998892089519	0.02786394859295369	0.7343784622202526	0.15677480023039223	0.7821316849363038	Paracyprichromis nigripinnis	f	d
635	FISH20210908_c2_r0_Paracyprichromis-nigripinnis_su	1970-01-02 12:30:00	6.20220398308988	764.5010249875339	0.05673444512161339	0.6536650229929636	0.18381828377406775	0.8350073866939483	Paracyprichromis nigripinnis	f	d
636	FISH20210908_c2_r0_Paracyprichromis-nigripinnis_su	1970-01-02 13:00:00	5.893584257260992	794.4999169021107	0.04487286022935017	0.6388565730430447	0.1873007932129706	0.8259728155845629	Paracyprichromis nigripinnis	f	d
637	FISH20210908_c2_r0_Paracyprichromis-nigripinnis_su	1970-01-02 13:30:00	6.731049526331057	824.5007757092199	0.05457668439716312	0.6105385638297872	0.19152189887029863	0.8256441773538503	Paracyprichromis nigripinnis	f	d
638	FISH20210908_c2_r0_Paracyprichromis-nigripinnis_su	1970-01-02 14:00:00	6.464786789855638	854.499944604476	0.06464657655661422	0.41120097496122315	0.146502282302737	0.7592818688397925	Paracyprichromis nigripinnis	f	d
639	FISH20210908_c2_r0_Paracyprichromis-nigripinnis_su	1970-01-02 14:30:00	5.796556837639178	884.5020779076855	0.05779353909236992	0.5297833434919931	0.07363372995668543	0.7233695894271702	Paracyprichromis nigripinnis	f	d
640	FISH20210908_c2_r0_Paracyprichromis-nigripinnis_su	1970-01-02 15:00:00	6.141598914422605	914.4999723007036	0.06692150019389508	0.5014680627112071	0.10498080073811827	0.7690186133237139	Paracyprichromis nigripinnis	f	d
641	FISH20210908_c2_r0_Paracyprichromis-nigripinnis_su	1970-01-02 15:30:00	5.676724199493853	944.5020781379884	0.05403158769742311	0.6141313383208645	0.07946598589801962	0.7614291069711151	Paracyprichromis nigripinnis	f	d
642	FISH20210908_c2_r0_Paracyprichromis-nigripinnis_su	1970-01-02 16:00:00	5.941540499400845	974.500055395524	0.0570019942388655	0.5755594947928208	0.10135226006826654	0.7057057455098115	Paracyprichromis nigripinnis	f	d
643	FISH20210908_c2_r0_Paracyprichromis-nigripinnis_su	1970-01-02 16:30:00	5.636890643383331	1004.5033806251386	0.04483484814896919	0.6040234981157171	0.1751640502122797	0.7771997860042658	Paracyprichromis nigripinnis	f	d
644	FISH20210908_c2_r0_Paracyprichromis-nigripinnis_su	1970-01-02 17:00:00	6.329484128574852	1034.5000276992964	0.07185197495983602	0.4676195224641294	0.21960917485390116	0.8005012172603352	Paracyprichromis nigripinnis	f	d
645	FISH20210908_c2_r0_Paracyprichromis-nigripinnis_su	1970-01-02 17:30:00	6.5899269664766145	1064.5017732461488	0.07641582622187743	0.37581735564668073	0.17747658097424843	0.7364669917617965	Paracyprichromis nigripinnis	f	d
646	FISH20210908_c2_r0_Paracyprichromis-nigripinnis_su	1970-01-02 18:00:00	7.021319809960592	1094.500110791048	0.0812098382450698	0.31647462884998895	0.14395407301017554	0.7071131111429794	Paracyprichromis nigripinnis	f	d
647	FISH20210908_c2_r0_Paracyprichromis-nigripinnis_su	1970-01-02 18:30:00	9.302570365689633	1124.502604455281	0.15310872215449406	0.25318630167350104	0.1864505905396172	0.6916338927606027	Paracyprichromis nigripinnis	f	d
648	FISH20210908_c2_r0_Paracyprichromis-nigripinnis_su	1970-01-02 19:00:00	15.441038970096091	1154.5001384964821	0.3712813694532159	0.0	0.43533897772486013	0.5941963142767253	Paracyprichromis nigripinnis	f	n
649	FISH20210908_c2_r0_Paracyprichromis-nigripinnis_su	1970-01-02 19:30:00	9.707538539843409	1184.5031868314582	0.2244637809676883	0.07870088122817713	0.28399905338215625	0.9064612967061524	Paracyprichromis nigripinnis	f	n
650	FISH20210908_c2_r0_Paracyprichromis-nigripinnis_su	1970-01-02 20:00:00	7.379159267447847	1214.5001661865722	0.13931974296476846	0.1949368491025925	0.2605480876564584	0.9082059127660614	Paracyprichromis nigripinnis	f	n
651	FISH20210908_c2_r0_Paracyprichromis-nigripinnis_su	1970-01-02 20:30:00	6.3992576051738865	1244.5024657837869	0.10433867124729872	0.2771097689366654	0.21531361079528846	0.9155843662496203	Paracyprichromis nigripinnis	f	n
652	FISH20210908_c2_r0_Paracyprichromis-nigripinnis_su	1970-01-02 21:00:00	6.168667342777005	1274.500249293668	0.09910808265470057	0.3591490776134286	0.21666121941595143	0.9173373585979178	Paracyprichromis nigripinnis	f	n
653	FISH20210908_c2_r0_Paracyprichromis-nigripinnis_su	1970-01-02 21:30:00	6.926618775211847	1304.5026323081186	0.09903020227209754	0.3806040454419507	0.2729087903974553	0.9287399451020559	Paracyprichromis nigripinnis	f	n
654	FISH20210908_c2_r0_Paracyprichromis-nigripinnis_su	1970-01-02 22:00:00	7.949354638861068	1334.4994183147749	0.11295773087363581	0.2696249515262312	0.20633699599240496	0.93519379188152	Paracyprichromis nigripinnis	f	n
655	FISH20210908_c2_r0_Paracyprichromis-nigripinnis_su	1970-01-02 22:30:00	7.432752708021478	1364.501717641844	0.09591090425531915	0.309729609929078	0.17875957033282577	0.9277653294312787	Paracyprichromis nigripinnis	f	n
656	FISH20210908_c2_r0_Paracyprichromis-nigripinnis_su	1970-01-02 23:00:00	6.6511645514381135	1394.500304692261	0.09146307683784832	0.47487673813085146	0.16104025210299386	0.932152365682719	Paracyprichromis nigripinnis	f	n
657	FISH20210908_c2_r0_Paracyprichromis-nigripinnis_su	1970-01-02 23:30:00	6.245081178814728	1424.501329787234	0.08117242907801418	0.5154587765957447	0.148421094787388	0.9360589625920114	Paracyprichromis nigripinnis	f	n
658	FISH20210908_c2_r0_Paracyprichromis-nigripinnis_su	1970-01-03 00:00:00	6.133969005644602	14.49947371336768	0.06880505235167027	0.6168633316713755	0.15784693193338087	0.9089676174605248	Paracyprichromis nigripinnis	f	n
659	FISH20210908_c2_r0_Paracyprichromis-nigripinnis_su	1970-01-03 00:30:00	6.24033251569721	44.50224414030033	0.07652241369756746	0.6100736964592453	0.15353918083430482	0.9257686444000905	Paracyprichromis nigripinnis	f	n
660	FISH20210908_c2_r0_Paracyprichromis-nigripinnis_su	1970-01-03 01:00:00	5.751654644045403	74.50041548944657	0.06969142983768212	0.5711040939560135	0.15232941054833746	0.919273076018224	Paracyprichromis nigripinnis	f	n
661	FISH20210908_c2_r0_Paracyprichromis-nigripinnis_su	1970-01-03 01:30:00	5.644720856538523	104.50326978497007	0.06578363999113279	0.6200953225448903	0.13748059926154232	0.9189381409832802	Paracyprichromis nigripinnis	f	n
662	FISH20210908_c2_r0_Paracyprichromis-nigripinnis_su	1970-01-03 02:00:00	6.4510699983950754	134.49952911196056	0.07030081435931528	0.6042324524957066	0.15208602771639507	0.9028887916093273	Paracyprichromis nigripinnis	f	n
663	FISH20210908_c2_r0_Paracyprichromis-nigripinnis_su	1970-01-03 02:30:00	7.621941581191892	164.50105263157894	0.11905817174515236	0.36642659279778395	0.16065712928975212	0.9107975883981382	Paracyprichromis nigripinnis	f	n
664	FISH20210908_c2_r0_Paracyprichromis-nigripinnis_su	1970-01-03 03:00:00	5.974727707764936	194.50047088803944	0.05440141820397762	0.7277159160157332	0.13186068757452948	0.9261565108010056	Paracyprichromis nigripinnis	f	n
665	FISH20210908_c2_r0_Paracyprichromis-nigripinnis_su	1970-01-03 03:30:00	6.221920645677548	224.5026598692231	0.06267316856921201	0.6828660090878865	0.12806857539123492	0.9212412618157665	Paracyprichromis nigripinnis	f	n
666	FISH20210908_c2_r0_Paracyprichromis-nigripinnis_su	1970-01-03 04:00:00	5.545255614865567	254.49958451055343	0.04016397983491219	0.7453880671430946	0.1123571569268983	0.9250676711077152	Paracyprichromis nigripinnis	f	n
667	FISH20210908_c2_r0_Paracyprichromis-nigripinnis_su	1970-01-03 04:30:00	6.927040635046362	284.50274283814485	0.10727544744278827	0.43037623981825235	0.22736091529430666	0.7741590313744441	Paracyprichromis nigripinnis	f	n
668	FISH20210908_c2_r0_Paracyprichromis-nigripinnis_su	1970-01-03 05:00:00	7.086779585885387	314.5005262866323	0.08991191623732757	0.4677303196498809	0.16341439136444486	0.8834171372830415	Paracyprichromis nigripinnis	f	n
669	FISH20210908_c2_r0_Paracyprichromis-nigripinnis_su	1970-01-03 05:30:00	6.235214354388741	344.5042952945741	0.06501136174693788	0.722052873690628	0.1386285560208636	0.9236817819738844	Paracyprichromis nigripinnis	f	n
670	FISH20210908_c2_r0_Paracyprichromis-nigripinnis_su	1970-01-03 06:00:00	6.409537985060717	374.49969530773916	0.08016176389119717	0.5907151958340258	0.16127164693366072	0.86626270200347	Paracyprichromis nigripinnis	f	n
671	FISH20210908_c2_r0_Paracyprichromis-nigripinnis_su	1970-01-03 06:30:00	4.317769722759659	404.50595864974224	0.024832326367717976	0.8640873565766864	0.11966083720894966	0.919134916389315	Paracyprichromis nigripinnis	f	n
672	FISH20210908_c2_r0_Paracyprichromis-nigripinnis_su	1970-01-03 07:00:00	14.47862890693605	434.5005816852252	0.3630269791147305	0.0031577197939172347	0.35532945478859895	0.7299640202432519	Paracyprichromis nigripinnis	f	d
673	FISH20210908_c2_r0_Paracyprichromis-nigripinnis_su	1970-01-03 07:30:00	10.528337533413982	464.5017730496454	0.22695035460992907	0.1488807624113475	0.3212348683358375	0.7727555606375609	Paracyprichromis nigripinnis	f	d
674	FISH20210908_c2_r0_Paracyprichromis-nigripinnis_su	1970-01-03 08:00:00	11.93948112946948	494.4998061049249	0.28447177441692983	0.1463630823777076	0.33445412807559927	0.7546165928561321	Paracyprichromis nigripinnis	f	d
675	FISH20210908_c2_r0_Paracyprichromis-nigripinnis_su	1970-01-03 08:30:00	8.347930367323062	524.5023273855702	0.1393106505596808	0.26504488529313974	0.19264753499643897	0.7374076162660319	Paracyprichromis nigripinnis	f	d
676	FISH20210908_c2_r0_Paracyprichromis-nigripinnis_su	1970-01-03 09:00:00	7.690425300137743	554.4998338134279	0.12735430977177045	0.3480500775537337	0.2460200044573691	0.7860269243970072	Paracyprichromis nigripinnis	f	d
677	FISH20210908_c2_r0_Paracyprichromis-nigripinnis_su	1970-01-03 09:30:00	5.851205860810713	584.5031585947024	0.0554139421478444	0.5382356200820126	0.2551607752289845	0.8675807794024574	Paracyprichromis nigripinnis	f	d
678	FISH20210908_c2_r0_Paracyprichromis-nigripinnis_su	1970-01-03 10:00:00	6.926880800035881	614.4999169021107	0.09162927261647554	0.38241648662123984	0.19863788609262104	0.7691240830717806	Paracyprichromis nigripinnis	f	d
679	FISH20210908_c2_r0_Paracyprichromis-nigripinnis_su	1970-01-03 10:30:00	6.728982278100236	644.5035468853913	0.08928175570826867	0.36405453336289073	0.14121351162566723	0.7440444056141283	Paracyprichromis nigripinnis	f	d
680	FISH20210908_c2_r0_Paracyprichromis-nigripinnis_su	1970-01-03 11:00:00	6.418025100619558	674.4998892089519	0.07733215156215378	0.42521604254376244	0.14933982042524263	0.7634788171860694	Paracyprichromis nigripinnis	f	d
681	FISH20210908_c2_r0_Paracyprichromis-nigripinnis_su	1970-01-03 11:30:00	6.111587708043397	704.5021054964539	0.06371897163120567	0.567542109929078	0.10234931133133969	0.6727178625094518	Paracyprichromis nigripinnis	f	d
682	FISH20210908_c2_r0_Paracyprichromis-nigripinnis_su	1970-01-03 12:00:00	6.861263725481756	734.4999723007036	0.09057669935183646	0.3244695584732148	0.14671260006018472	0.7427653239568052	Paracyprichromis nigripinnis	f	d
683	FISH20210908_c2_r0_Paracyprichromis-nigripinnis_su	1970-01-03 12:30:00	6.481963810083314	764.5012743794326	0.08421985815602837	0.3272938829787234	0.1321420575610674	0.6966435909470132	Paracyprichromis nigripinnis	f	d
684	FISH20210908_c2_r0_Paracyprichromis-nigripinnis_su	1970-01-03 13:00:00	6.162336777637284	794.499944604476	0.06641923332594726	0.4082650121870153	0.11009221224155796	0.6574731820492331	Paracyprichromis nigripinnis	f	d
685	FISH20210908_c2_r0_Paracyprichromis-nigripinnis_su	1970-01-03 13:30:00	5.978051072251904	823.8108752544344	0.07025298051759232	0.4262867112532713	0.10031986886524566	0.6607741990660743	Paracyprichromis nigripinnis	f	d
686	FISH20210908_c2_r0_Paracyprichromis-nigripinnis_su	1970-01-03 14:00:00	1.4416529441829882	854.5000276992964	5.5398592875740954e-05	1.0	0.09848366252080833	0.9130979110384557	Paracyprichromis nigripinnis	f	d
687	FISH20210908_c2_r0_Paracyprichromis-nigripinnis_su	1970-01-03 14:30:00	2.666324440800795	884.5021333185571	0.0004986978445170943	1.0	0.24305926558641072	0.8827288659132364	Paracyprichromis nigripinnis	f	d
688	FISH20210908_c2_r0_Paracyprichromis-nigripinnis_su	1970-01-03 15:00:00	4.149180620196899	914.500055395524	0.0331819189009528	0.7704963438954132	0.3220169550503563	0.8874975017704071	Paracyprichromis nigripinnis	f	d
689	FISH20210908_c2_r0_Paracyprichromis-nigripinnis_su	1970-01-03 15:30:00	8.514362083201393	944.5049323874972	0.123531367767679	0.24673021502992684	0.4782785443999347	0.8176710741933196	Paracyprichromis nigripinnis	f	d
690	FISH20210908_c2_r0_Paracyprichromis-nigripinnis_su	1970-01-03 16:00:00	10.422033507327297	974.5000830978893	0.18863220874189796	0.03307295994681735	0.4375533977531166	0.7399551681757506	Paracyprichromis nigripinnis	f	d
691	FISH20210908_c2_r0_Paracyprichromis-nigripinnis_su	1970-01-03 16:30:00	8.694933191072053	1004.5028815249917	0.14834312312977946	0.14385459381580407	0.44288269632133526	0.7675162927855018	Paracyprichromis nigripinnis	f	d
692	FISH20210908_c2_r0_Paracyprichromis-nigripinnis_su	1970-01-03 17:00:00	8.418636490183617	1034.500110791048	0.12458453356968757	0.19986705074230002	0.5185853652298197	0.8267104182687488	Paracyprichromis nigripinnis	f	d
693	FISH20210908_c2_r0_Paracyprichromis-nigripinnis_su	1970-01-03 17:30:00	8.317254037264535	1064.503768148066	0.12883741549373823	0.13997561786545495	0.476306880320523	0.7998640728595146	Paracyprichromis nigripinnis	f	d
694	FISH20210908_c2_r0_Paracyprichromis-nigripinnis_su	1970-01-03 18:00:00	10.262065977151162	1094.500193895075	0.19965652872417042	0.022214835743172123	0.5154595843947711	0.7807460561089611	Paracyprichromis nigripinnis	f	d
695	FISH20210908_c2_r0_Paracyprichromis-nigripinnis_su	1970-01-03 18:30:00	12.44855434967676	1124.5029369389338	0.2652111271195833	0.04627064169345007	0.5071152225557397	0.7393290675462972	Paracyprichromis nigripinnis	f	d
696	FISH20210908_c2_r0_Paracyprichromis-nigripinnis_su	1970-01-03 19:00:00	23.625323201006715	1154.499362916182	0.597529222757742	0.0	0.43240037547230836	0.6419681242467021	Paracyprichromis nigripinnis	f	n
697	FISH20210908_c2_r0_Paracyprichromis-nigripinnis_su	1970-01-03 19:30:00	24.829757194967208	1184.5036573201817	0.6235176770475451	0.0	0.33844922872031474	0.6488419958966802	Paracyprichromis nigripinnis	f	n
698	FISH20210908_c2_r0_Paracyprichromis-nigripinnis_su	1970-01-03 20:00:00	14.134906071113797	1214.500249293668	0.3736635089468727	0.042601517921444794	0.3711819811971589	0.7825927878152255	Paracyprichromis nigripinnis	f	n
699	FISH20210908_c2_r0_Paracyprichromis-nigripinnis_su	1970-01-03 20:30:00	6.926270261594722	1244.50257660553	0.12190391754862304	0.1863467612345542	0.2963149154422969	0.860903925274658	Paracyprichromis nigripinnis	f	n
700	FISH20210908_c2_r0_Paracyprichromis-nigripinnis_su	1970-01-03 21:00:00	6.533953945977058	1274.4994737133677	0.10847044485070079	0.39044928258822226	0.2628747244921226	0.8958668650859501	Paracyprichromis nigripinnis	f	n
701	FISH20210908_c2_r0_Paracyprichromis-nigripinnis_su	1970-01-03 21:30:00	6.392498719459945	1304.502659574468	0.10915336879432624	0.3198692375886525	0.2446570574175262	0.9132962968051862	Paracyprichromis nigripinnis	f	n
702	FISH20210908_c2_r0_Paracyprichromis-nigripinnis_su	1970-01-03 22:00:00	5.911242781324257	1334.500304692261	0.0747881003822503	0.5390837072738353	0.20242381690658037	0.9191242918725233	Paracyprichromis nigripinnis	f	n
703	FISH20210908_c2_r0_Paracyprichromis-nigripinnis_su	1970-01-03 22:30:00	5.048787964144741	1364.5027428381447	0.07048262869174932	0.5625311686152823	0.15282406631854065	0.9040426827287288	Paracyprichromis nigripinnis	f	n
704	FISH20210908_c2_r0_Paracyprichromis-nigripinnis_su	1970-01-03 23:00:00	5.9941912793663015	1394.4995291119606	0.0961719572322863	0.44656805717134784	0.2267475901891953	0.838208844916925	Paracyprichromis nigripinnis	f	n
705	FISH20210908_c2_r0_Paracyprichromis-nigripinnis_su	1970-01-03 23:30:00	5.906213421577752	1424.5034077686041	0.08522192054081011	0.48257328087770823	0.183729579286359	0.8137774768778102	Paracyprichromis nigripinnis	f	n
706	FISH20210908_c2_r0_Paracyprichromis-nigripinnis_su	1970-01-04 00:00:00	5.0668297207217785	14.500415489446569	0.06193562683507839	0.7113733311173897	0.16530247494398825	0.8510102389695056	Paracyprichromis nigripinnis	f	n
707	FISH20210908_c2_r0_Paracyprichromis-nigripinnis_su	1970-01-04 00:30:00	5.120703959409241	44.5021054964539	0.04676418439716312	0.7855164007092199	0.18733222325081217	0.7546709308968135	Paracyprichromis nigripinnis	f	n
708	FISH20210908_c2_r0_Paracyprichromis-nigripinnis_su	1970-01-04 01:00:00	4.444459749482715	74.49958451055343	0.03617528114785885	0.7554152124536037	0.10703085242425038	0.9373456035784543	Paracyprichromis nigripinnis	f	n
709	FISH20210908_c2_r0_Paracyprichromis-nigripinnis_su	1970-01-04 01:30:00	4.681442583405036	104.50213308216522	0.037896836389827694	0.8095185328827081	0.15982748267483227	0.8669665909133254	Paracyprichromis nigripinnis	f	n
710	FISH20210908_c2_r0_Paracyprichromis-nigripinnis_su	1970-01-04 02:00:00	5.705554082220653	134.50052628663232	0.0695252340590549	0.6729267076616254	0.17430590112617284	0.8699140425112712	Paracyprichromis nigripinnis	f	n
711	FISH20210908_c2_r0_Paracyprichromis-nigripinnis_su	1970-01-04 02:30:00	7.199695626324424	164.5038235620082	0.12246481214673612	0.45062617754627066	0.16475748880420987	0.8947131513582074	Paracyprichromis nigripinnis	f	n
712	FISH20210908_c2_r0_Paracyprichromis-nigripinnis_su	1970-01-04 03:00:00	7.94697251615008	194.4996953077392	0.15062877402913966	0.36313777630048194	0.22633764083524244	0.7480051835702449	Paracyprichromis nigripinnis	f	n
713	FISH20210908_c2_r0_Paracyprichromis-nigripinnis_su	1970-01-04 03:30:00	3.9662298285841042	224.50315824468086	0.018506205673758866	0.9320700354609929	0.10293868825206641	0.935868935561703	Paracyprichromis nigripinnis	f	n
714	FISH20210908_c2_r0_Paracyprichromis-nigripinnis_su	1970-01-04 04:00:00	3.984789974778121	254.5005816852252	0.02016508780676971	0.8501468062711207	0.09991801498148571	0.9364079416408874	Paracyprichromis nigripinnis	f	n
715	FISH20210908_c2_r0_Paracyprichromis-nigripinnis_su	1970-01-04 04:30:00	5.075113413737465	284.50318612511774	0.05225245193106887	0.6801130381780905	0.1182071626178287	0.9348043350374691	Paracyprichromis nigripinnis	f	n
716	FISH20210908_c2_r0_Paracyprichromis-nigripinnis_su	1970-01-04 05:00:00	6.4188191028777295	314.4998061049249	0.09905268406182482	0.5810758406736469	0.18955852599565867	0.8532078513006702	Paracyprichromis nigripinnis	f	n
717	FISH20210908_c2_r0_Paracyprichromis-nigripinnis_su	1970-01-04 05:30:00	5.538404164657787	344.50241037291516	0.06837701557045492	0.6193827228902311	0.16818140450483024	0.8097821300322604	Paracyprichromis nigripinnis	f	n
718	FISH20210908_c2_r0_Paracyprichromis-nigripinnis_su	1970-01-04 06:00:00	6.620691801792481	374.49983381342787	0.09832705517394194	0.5757256813649457	0.17781589306150133	0.8466894371275245	Paracyprichromis nigripinnis	f	n
719	FISH20210908_c2_r0_Paracyprichromis-nigripinnis_su	1970-01-04 06:30:00	5.965056351112159	404.5040452177768	0.08046104399867006	0.5166795965865012	0.16283043040592257	0.8718495630386461	Paracyprichromis nigripinnis	f	n
720	FISH20210908_c2_r0_Paracyprichromis-nigripinnis_su	1970-01-04 07:00:00	22.984229367476985	434.49991690211067	0.53420863110077	0.008752977674367071	0.600181091179631	0.5685340934889324	Paracyprichromis nigripinnis	f	d
721	FISH20210908_c2_r0_Paracyprichromis-nigripinnis_su	1970-01-04 07:30:00	14.671917215627337	464.501717641844	0.3356604609929078	0.004543439716312056	0.5871150116112409	0.7291390922318336	Paracyprichromis nigripinnis	f	d
722	FISH20210908_c2_r0_Paracyprichromis-nigripinnis_su	1970-01-04 08:00:00	12.128405637681258	494.49994460447596	0.2641812541546643	0.13544205628185244	0.5928727514428924	0.7936922694760881	Paracyprichromis nigripinnis	f	d
723	FISH20210908_c2_r0_Paracyprichromis-nigripinnis_su	1970-01-04 08:30:00	8.665456977647032	524.5043777014297	0.1467915327496398	0.28610218330932063	0.5646550976725055	0.8352686924264942	Paracyprichromis nigripinnis	f	d
724	FISH20210908_c2_r0_Paracyprichromis-nigripinnis_su	1970-01-04 09:00:00	9.9717983189763	554.4999723007036	0.1908481524569276	0.15489446568057172	0.5293405742269148	0.8132722645314845	Paracyprichromis nigripinnis	f	d
725	FISH20210908_c2_r0_Paracyprichromis-nigripinnis_su	1970-01-04 09:30:00	7.666319793012914	584.5019946808511	0.10815602836879433	0.40868794326241137	0.4742381029684052	0.8514362462626214	Paracyprichromis nigripinnis	f	d
726	FISH20210908_c2_r0_Paracyprichromis-nigripinnis_su	1970-01-04 10:00:00	6.638422848941992	614.500055395524	0.09965654775094172	0.409926877908265	0.43982429728148265	0.8886055918221841	Paracyprichromis nigripinnis	f	d
727	FISH20210908_c2_r0_Paracyprichromis-nigripinnis_su	1970-01-04 10:30:00	5.349523552458753	644.504488529314	0.042391665743100965	0.6309431452953563	0.45246296072590286	0.8610098810663998	Paracyprichromis nigripinnis	f	d
728	FISH20210908_c2_r0_Paracyprichromis-nigripinnis_su	1970-01-04 11:00:00	6.42976141191018	674.5000830978893	0.0734585341532325	0.4754307240596089	0.46138617571131685	0.8462899779599901	Paracyprichromis nigripinnis	f	d
729	FISH20210908_c2_r0_Paracyprichromis-nigripinnis_su	1970-01-04 11:30:00	6.577247254268332	704.503712734124	0.08888396320514241	0.319461376482323	0.4536958043200959	0.8810518109492803	Paracyprichromis nigripinnis	f	d
730	FISH20210908_c2_r0_Paracyprichromis-nigripinnis_su	1970-01-04 12:00:00	5.456082192434874	734.5001107910481	0.043762463992909374	0.615444272102814	0.43878292898084026	0.872048113728041	Paracyprichromis nigripinnis	f	d
731	FISH20210908_c2_r0_Paracyprichromis-nigripinnis_su	1970-01-04 12:30:00	6.45374814756329	764.5037402338339	0.07009475259045825	0.46689200421122623	0.49333734532706214	0.870599317468364	Paracyprichromis nigripinnis	f	d
732	FISH20210908_c2_r0_Paracyprichromis-nigripinnis_su	1970-01-04 13:00:00	6.789966132691256	794.5001938950751	0.08957952468007313	0.2560522962716747	0.4154677373952252	0.8758892831964433	Paracyprichromis nigripinnis	f	d
733	FISH20210908_c2_r0_Paracyprichromis-nigripinnis_su	1970-01-04 13:30:00	5.792140762518871	824.5045719035744	0.06167913549459684	0.5176503186478248	0.40720980165294157	0.8688479237635083	Paracyprichromis nigripinnis	f	d
734	FISH20210908_c2_r0_Paracyprichromis-nigripinnis_su	1970-01-04 14:00:00	6.6621208262886356	854.4993629161819	0.08165752589884218	0.3909478699241039	0.4015424952457171	0.862653115856983	Paracyprichromis nigripinnis	f	d
735	FISH20210908_c2_r0_Paracyprichromis-nigripinnis_su	1970-01-04 14:30:00	6.667409767550196	884.5046547711404	0.07774576083342569	0.4662529092319628	0.42827208068656303	0.8491140288543251	Paracyprichromis nigripinnis	f	d
736	FISH20210908_c2_r0_Paracyprichromis-nigripinnis_su	1970-01-04 15:00:00	7.262854639253531	914.496231851934	0.09304000886623075	0.42020392330710404	0.5107107849221716	0.8596231381096021	Paracyprichromis nigripinnis	f	d
737	FISH20210908_c2_r0_Paracyprichromis-nigripinnis_su	1970-01-04 15:30:00	6.382990401068726	944.4998061049249	0.06941443687330341	0.43138884272339484	0.44765214893875543	0.8435173326989269	Paracyprichromis nigripinnis	f	d
738	FISH20210908_c2_r0_Paracyprichromis-nigripinnis_su	1970-01-04 16:00:00	7.182221920634941	974.4962597661661	0.09946251454535379	0.2866958497257162	0.49642901461215017	0.857633608106015	Paracyprichromis nigripinnis	f	d
739	FISH20210908_c2_r0_Paracyprichromis-nigripinnis_su	1970-01-04 16:30:00	8.956737518024568	1004.4998892089519	0.1449700864170175	0.19382893862175937	0.4785282848420111	0.7885083071562061	Paracyprichromis nigripinnis	f	d
740	FISH20210908_c2_r0_Paracyprichromis-nigripinnis_su	1970-01-04 17:00:00	8.449215387499253	1034.4970909292404	0.14246135091704992	0.1936609962874716	0.4682869266613356	0.8252353060689602	Paracyprichromis nigripinnis	f	d
741	FISH20210908_c2_r0_Paracyprichromis-nigripinnis_su	1970-01-04 17:30:00	8.686822777404014	1064.4999723007036	0.1427067752479087	0.2678521965542075	0.4214860025283919	0.7979230958905755	Paracyprichromis nigripinnis	f	d
742	FISH20210908_c2_r0_Paracyprichromis-nigripinnis_su	1970-01-04 18:00:00	10.862269183569639	1094.4971187943263	0.20428856382978725	0.09048093971631206	0.5030178755700043	0.7723261933318961	Paracyprichromis nigripinnis	f	d
743	FISH20210908_c2_r0_Paracyprichromis-nigripinnis_su	1970-01-04 18:30:00	13.202347892669964	1124.499944604476	0.2854531353866608	0.06542211389319742	0.5415454568858311	0.7028464767026578	Paracyprichromis nigripinnis	f	d
744	FISH20210908_c2_r0_Paracyprichromis-nigripinnis_su	1970-01-04 19:00:00	12.277121016302656	1154.4955943474647	0.3027985591576614	0.059517871986699916	0.39666937683018916	0.8022026408760169	Paracyprichromis nigripinnis	f	n
745	FISH20210908_c2_r0_Paracyprichromis-nigripinnis_su	1970-01-04 19:30:00	5.612709183192541	1184.5000276992964	0.11124037449448784	0.5323804775358706	0.2962621542003013	0.40069537735694094	Paracyprichromis nigripinnis	f	n
746	FISH20210908_c2_r0_Paracyprichromis-nigripinnis_su	1970-01-04 20:00:00	5.04579711204982	1214.4971742021276	0.04776152482269504	0.5999002659574468	0.4847099236739685	0.49719735389719627	Paracyprichromis nigripinnis	f	n
747	FISH20210908_c2_r0_Paracyprichromis-nigripinnis_su	1970-01-04 20:30:00	3.73463012374171	1244.500055395524	0.03257256813649457	0.7677265676933304	0.21392699731855294	0.8714382829083489	Paracyprichromis nigripinnis	f	n
748	FISH20210908_c2_r0_Paracyprichromis-nigripinnis_su	1970-01-04 21:00:00	3.7484147646850867	1274.4974788053416	0.03889843187233335	0.6980107497090929	0.17829378090841158	0.9236016637987906	Paracyprichromis nigripinnis	f	n
749	FISH20210908_c2_r0_Paracyprichromis-nigripinnis_su	1970-01-04 21:30:00	4.959967527780746	1304.5000830978893	0.06747548612265249	0.5535427400144036	0.213664991602969	0.9242215357140992	Paracyprichromis nigripinnis	f	n
750	FISH20210908_c2_r0_Paracyprichromis-nigripinnis_su	1970-01-04 22:00:00	3.6765477806180513	1334.498199346224	0.039669787799878106	0.6989306886808133	0.19163528301308158	0.7075608903684656	Paracyprichromis nigripinnis	f	n
751	FISH20210908_c2_r0_Paracyprichromis-nigripinnis_su	1970-01-04 22:30:00	2.8885227453016706	1364.500110791048	0.046753822291158875	0.6922224684245513	0.1501106543682622	0.6547010705455699	Paracyprichromis nigripinnis	f	n
752	FISH20210908_c2_r0_Paracyprichromis-nigripinnis_su	1970-01-04 23:00:00	2.2241277091650407	1394.4968414052976	0.025545827330156267	0.8765931508367505	0.033006420787840836	0.7565094278810761	Paracyprichromis nigripinnis	f	n
753	FISH20210908_c2_r0_Paracyprichromis-nigripinnis_su	1970-01-04 23:30:00	2.4869055850217308	1424.500193895075	0.026369730208852697	0.8212841393828597	0.02604470866707575	0.7564332309605044	Paracyprichromis nigripinnis	f	n
754	FISH20210908_c2_r0_Paracyprichromis-nigripinnis_su	1970-01-05 00:00:00	4.320587590175391	14.495261845386533	0.0313660293710169	0.79944582986977	0.24214708336219978	0.4237673808345445	Paracyprichromis nigripinnis	f	n
755	FISH20210908_c2_r0_Paracyprichromis-nigripinnis_su	1970-01-05 00:30:00	2.8102447547023774	44.49941831477481	0.003711705722674644	0.969419976732591	0.16364218717699594	0.47094191514878725	Paracyprichromis nigripinnis	f	n
756	FISH20210908_c2_r0_Paracyprichromis-nigripinnis_su	1970-01-05 01:00:00	3.964588475840045	74.49684175531915	0.07042331560283688	0.6739804964539007	0.14279655704537525	0.6288185295386559	Paracyprichromis nigripinnis	f	n
757	FISH20210908_c2_r0_Paracyprichromis-nigripinnis_su	1970-01-05 01:30:00	1.8472371531280936	104.50024929366793	0.01673037504847377	0.848374051299097	0.22813366482438235	0.41921595783623256	Paracyprichromis nigripinnis	f	n
758	FISH20210908_c2_r0_Paracyprichromis-nigripinnis_su	1970-01-05 02:00:00	4.175489617182679	134.49692469662548	0.05535546074139746	0.7338061727710977	0.3572654940829081	0.3690626188723371	Paracyprichromis nigripinnis	f	n
759	FISH20210908_c2_r0_Paracyprichromis-nigripinnis_su	1970-01-05 02:30:00	2.824280345387066	164.49947371336768	0.01445903274056839	0.9091463076837848	0.2792992074421692	0.5238352880392638	Paracyprichromis nigripinnis	f	n
760	FISH20210908_c2_r0_Paracyprichromis-nigripinnis_su	1970-01-05 03:00:00	2.69923115592063	194.49711879432624	0.012743794326241134	0.8837544326241135	0.1589129767141878	0.629748011140604	Paracyprichromis nigripinnis	f	n
761	FISH20210908_c2_r0_Paracyprichromis-nigripinnis_su	1970-01-05 03:30:00	2.874853400263027	224.50041548944657	0.0186693257991247	0.8500360090853692	0.11074596818449138	0.6305997603740305	Paracyprichromis nigripinnis	f	n
762	FISH20210908_c2_r0_Paracyprichromis-nigripinnis_su	1970-01-05 04:00:00	3.472692463978699	254.495123032587	0.051928618931500775	0.6120039902460652	0.018976552065999377	0.7005469725511427	Paracyprichromis nigripinnis	f	n
763	FISH20210908_c2_r0_Paracyprichromis-nigripinnis_su	1970-01-05 04:30:00	3.0702486721972044	284.49952911196056	0.020663675142651376	0.7912027034513324	0.016537911202631657	0.8106991841665273	Paracyprichromis nigripinnis	f	n
764	FISH20210908_c2_r0_Paracyprichromis-nigripinnis_su	1970-01-05 05:00:00	2.4361730250704987	314.4979777272979	0.016676824200786748	0.8618760042107596	0.09114651759519929	0.70024454044198	Paracyprichromis nigripinnis	f	n
765	FISH20210908_c2_r0_Paracyprichromis-nigripinnis_su	1970-01-05 05:30:00	3.0135187627636197	344.50047088803944	0.03268516979668716	0.7980167303750485	0.05224012549953749	0.6956254130725782	Paracyprichromis nigripinnis	f	n
766	FISH20210908_c2_r0_Paracyprichromis-nigripinnis_su	1970-01-05 06:00:00	3.1290524248382643	374.49731257272674	0.028647420623926414	0.7638942760569624	0.07259607798492913	0.723720993411363	Paracyprichromis nigripinnis	f	n
767	FISH20210908_c2_r0_Paracyprichromis-nigripinnis_su	1970-01-05 06:30:00	4.435622325166453	404.49969530773916	0.0802171624840729	0.6027366904880616	0.015472930399114028	0.8028234617886209	Paracyprichromis nigripinnis	f	n
768	FISH20210908_c2_r0_Paracyprichromis-nigripinnis_su	1970-01-05 07:00:00	22.783253632329657	434.4959547822232	0.5053751523883409	0.0	0.636440410093187	0.6366340345400161	Paracyprichromis nigripinnis	f	d
769	FISH20210908_c2_r0_Paracyprichromis-nigripinnis_su	1970-01-05 07:30:00	19.25824977538476	464.5005816852252	0.44618026702121766	0.0	0.5477369132080948	0.6241751753745144	Paracyprichromis nigripinnis	f	d
770	FISH20210908_c2_r0_Paracyprichromis-nigripinnis_su	1970-01-05 08:00:00	16.299449338325093	494.4988087982714	0.3717657487949471	0.04548728461410605	0.5120794058973906	0.5959715422726861	Paracyprichromis nigripinnis	f	d
771	FISH20210908_c2_r0_Paracyprichromis-nigripinnis_su	1970-01-05 08:30:00	12.706574196395085	524.4998061049249	0.2824220264805274	0.06581352833638025	0.5539253507321622	0.7860696623424717	Paracyprichromis nigripinnis	f	d
772	FISH20210908_c2_r0_Paracyprichromis-nigripinnis_su	1970-01-05 09:00:00	7.68868339823811	554.4975066489362	0.13425310283687944	0.23315602836879432	0.46930540901173917	0.8837321306821696	Paracyprichromis nigripinnis	f	d
773	FISH20210908_c2_r0_Paracyprichromis-nigripinnis_su	1970-01-05 09:30:00	10.385795180916283	584.4998338134279	0.18502105029913582	0.10935076445823178	0.4539115010619629	0.8561874429600287	Paracyprichromis nigripinnis	f	d
774	FISH20210908_c2_r0_Paracyprichromis-nigripinnis_su	1970-01-05 10:00:00	6.909371175244022	614.4971184750083	0.11503934389892496	0.2172780671616979	0.421131121611969	0.8777925910472147	Paracyprichromis nigripinnis	f	d
775	FISH20210908_c2_r0_Paracyprichromis-nigripinnis_su	1970-01-05 10:30:00	5.871769500631425	644.4999169021107	0.07495429616087751	0.5234059054900005	0.47151702128342754	0.8869550005852198	Paracyprichromis nigripinnis	f	d
776	FISH20210908_c2_r0_Paracyprichromis-nigripinnis_su	1970-01-05 11:00:00	7.670523762531918	674.4975620567376	0.12289450354609929	0.261469414893617	0.4104388780378611	0.8788345457863308	Paracyprichromis nigripinnis	f	d
777	FISH20210908_c2_r0_Paracyprichromis-nigripinnis_su	1970-01-05 11:30:00	7.267190186232406	704.499944604476	0.12109461555506315	0.21227564812763128	0.3736362972699012	0.8763378562148675	Paracyprichromis nigripinnis	f	d
778	FISH20210908_c2_r0_Paracyprichromis-nigripinnis_su	1970-01-05 12:00:00	6.662394455088125	734.4972293028926	0.10606228527097418	0.3609664191510584	0.3793232441175145	0.8953082958895949	Paracyprichromis nigripinnis	f	d
779	FISH20210908_c2_r0_Paracyprichromis-nigripinnis_su	1970-01-05 12:30:00	7.601906258215709	764.4999723007036	0.12514542130629883	0.22946097169131904	0.40134612148341	0.8669371421494481	Paracyprichromis nigripinnis	f	d
780	FISH20210908_c2_r0_Paracyprichromis-nigripinnis_su	1970-01-05 13:00:00	7.623237701538975	794.4957605985037	0.12114159046827376	0.13942920476586312	0.42206964446648537	0.8761322184733572	Paracyprichromis nigripinnis	f	d
781	FISH20210908_c2_r0_Paracyprichromis-nigripinnis_su	1970-01-05 13:30:00	16.386444110634933	824.500055395524	0.46000443164192334	0.1852980279193441	0.5267820090631704	0.7912754101320207	Paracyprichromis nigripinnis	f	d
782	FISH20210908_c2_r0_Paracyprichromis-nigripinnis_su	1970-01-05 14:00:00	26.646168054890957	854.4972847168348	0.7299124459714064	0.0	0.4630445706641952	0.7061068337342642	Paracyprichromis nigripinnis	f	d
783	FISH20210908_c2_r0_Paracyprichromis-nigripinnis_su	1970-01-05 14:30:00	12.623082697136148	884.5000276992964	0.2818126419588942	0.02841947814525511	0.45498333660176576	0.8051064467668024	Paracyprichromis nigripinnis	f	d
784	FISH20210908_c2_r0_Paracyprichromis-nigripinnis_su	1970-01-05 15:00:00	7.57709916166836	914.4962039346079	0.1257412025491826	0.19606539207536713	0.5276537731626422	0.870311258889747	Paracyprichromis nigripinnis	f	d
785	FISH20210908_c2_r0_Paracyprichromis-nigripinnis_su	1970-01-05 15:30:00	6.10461546386396	944.5001107910481	0.08652780855306891	0.2543208508752493	0.5354007950584206	0.8933223954327147	Paracyprichromis nigripinnis	f	d
786	FISH20210908_c2_r0_Paracyprichromis-nigripinnis_su	1970-01-05 16:00:00	6.11266380524195	974.4976172004876	0.08384129446968858	0.3996453507702538	0.49358070899927153	0.884203875498929	Paracyprichromis nigripinnis	f	d
787	FISH20210908_c2_r0_Paracyprichromis-nigripinnis_su	1970-01-05 16:30:00	6.9865911733221875	1004.5001384964822	0.1048141377209019	0.4866766384133843	0.5738195496568755	0.8835971827099116	Paracyprichromis nigripinnis	f	d
788	FISH20210908_c2_r0_Paracyprichromis-nigripinnis_su	1970-01-05 17:00:00	5.169608824694208	1034.4968414052976	0.05968081569322842	0.5557464258007314	0.5255793250179581	0.8950995603826573	Paracyprichromis nigripinnis	f	d
789	FISH20210908_c2_r0_Paracyprichromis-nigripinnis_su	1970-01-05 17:30:00	13.527989973270518	1064.5001661865722	0.2999113671615333	0.2283957456237536	0.6147301120420676	0.7243694360083548	Paracyprichromis nigripinnis	f	d
790	FISH20210908_c2_r0_Paracyprichromis-nigripinnis_su	1970-01-05 18:00:00	7.591461227785973	1094.495926398049	0.1289696835337804	0.27129634761403315	0.4521178925332901	0.8466812940328234	Paracyprichromis nigripinnis	f	d
791	FISH20210908_c2_r0_Paracyprichromis-nigripinnis_su	1970-01-05 18:30:00	19.504859490835766	1124.500193895075	0.42230347349177333	0.08719738518641626	0.6678432234294394	0.6576510018998372	Paracyprichromis nigripinnis	f	d
792	FISH20210908_c2_r0_Paracyprichromis-nigripinnis_su	1970-01-05 19:00:00	10.721721414484996	1154.4968968192397	0.2447633824670287	0.3191843067715837	0.2211933155183056	0.6943741266872389	Paracyprichromis nigripinnis	f	n
793	FISH20210908_c2_r0_Paracyprichromis-nigripinnis_su	1970-01-05 19:30:00	3.3850338876518453	1184.4994183147749	0.024098387900947316	0.7891529555149299	0.2748495393070735	0.3837984041169388	Paracyprichromis nigripinnis	f	n
794	FISH20210908_c2_r0_Paracyprichromis-nigripinnis_su	1970-01-05 20:00:00	3.209239174302375	1214.4969246966255	0.03634953177813487	0.8492270183409985	0.27247371550731675	0.46915338055408307	Paracyprichromis nigripinnis	f	n
795	FISH20210908_c2_r0_Paracyprichromis-nigripinnis_su	1970-01-05 20:30:00	3.0916889235221428	1244.500249293668	0.022325632928923606	0.8618913079607778	0.2264758913443694	0.4995177146225757	Paracyprichromis nigripinnis	f	n
796	FISH20210908_c2_r0_Paracyprichromis-nigripinnis_su	1970-01-05 21:00:00	2.3885769754313904	1274.496758104738	0.013133832086450541	0.913327791632031	0.036395242498741605	0.7268486917459033	Paracyprichromis nigripinnis	f	n
797	FISH20210908_c2_r0_Paracyprichromis-nigripinnis_su	1970-01-05 21:30:00	2.902832028133603	1304.4994737133677	0.022214835743172123	0.8291507395712149	0.18599774252147486	0.5385760726911417	Paracyprichromis nigripinnis	f	n
798	FISH20210908_c2_r0_Paracyprichromis-nigripinnis_su	1970-01-05 22:00:00	2.862737870504067	1334.495150473868	0.021448761292467994	0.8090118051321842	0.23845946476598043	0.34323801155965344	Paracyprichromis nigripinnis	f	n
799	FISH20210908_c2_r0_Paracyprichromis-nigripinnis_su	1970-01-05 22:30:00	5.538997542532308	1364.5003600908537	0.07955237936956401	0.592598747991801	0.2427810791333013	0.37061110721132856	Paracyprichromis nigripinnis	f	n
800	FISH20210908_c2_r0_Paracyprichromis-nigripinnis_su	1970-01-05 23:00:00	1.5057537232947222	1394.497866681443	0.006926358951626309	0.9392142738405275	0.03291256277944185	0.6131199809551392	Paracyprichromis nigripinnis	f	n
801	FISH20210908_c2_r0_Paracyprichromis-nigripinnis_su	1970-01-05 23:30:00	1.6655594666949467	1424.4995291119606	0.0220486399645449	0.8631100770040441	0.023507375771872157	0.622061892176987	Paracyprichromis nigripinnis	f	n
802	FISH20210908_c2_r0_Paracyprichromis-nigripinnis_su	1970-01-06 00:00:00	2.122903363700191	14.497312572726768	0.013354020058735525	0.8842466892004212	0.12924329556377265	0.6170919193324881	Paracyprichromis nigripinnis	f	n
803	FISH20210908_c2_r0_Paracyprichromis-nigripinnis_su	1970-01-06 00:30:00	3.6868963489054045	44.500470888039445	0.04803058002326741	0.6803501191069747	0.15853434783087267	0.4761308462500722	Paracyprichromis nigripinnis	f	n
804	FISH20210908_c2_r0_Paracyprichromis-nigripinnis_su	1970-01-06 01:00:00	3.039631868016625	74.49634227444025	0.08329638661050764	0.5759255154067834	0.019779017843500814	0.616127561835817	Paracyprichromis nigripinnis	f	n
805	FISH20210908_c2_r0_Paracyprichromis-nigripinnis_su	1970-01-06 01:30:00	2.120018628389449	104.49958451055343	0.03805883330563404	0.7278821117943605	0.025304975686130236	0.6208487173053654	Paracyprichromis nigripinnis	f	n
806	FISH20210908_c2_r0_Paracyprichromis-nigripinnis_su	1970-01-06 02:00:00	1.657763651765468	134.4968968192397	0.025268757619417045	0.7898149174332262	0.03860535240078293	0.6183112416857738	Paracyprichromis nigripinnis	f	n
807	FISH20210908_c2_r0_Paracyprichromis-nigripinnis_su	1970-01-06 02:30:00	2.1109366422507407	164.50052628663232	0.017062766605728214	0.8938008974572046	0.0969527596423718	0.666368208684609	Paracyprichromis nigripinnis	f	n
808	FISH20210908_c2_r0_Paracyprichromis-nigripinnis_su	1970-01-06 03:00:00	1.9409831724794888	194.4974509586612	0.029923528759835973	0.7855480438878422	0.02038054928657015	0.4893613952537717	Paracyprichromis nigripinnis	f	n
809	FISH20210908_c2_r0_Paracyprichromis-nigripinnis_su	1970-01-06 03:30:00	2.7642805126648695	224.4996953077392	0.04293390947869924	0.7622292393773198	0.10175896585039611	0.6750133107490973	Paracyprichromis nigripinnis	f	n
810	FISH20210908_c2_r0_Paracyprichromis-nigripinnis_su	1970-01-06 04:00:00	2.0569824785573734	254.49869798880823	0.03351986259626572	0.7214804144273921	0.019178922785664798	0.5343878700573483	Paracyprichromis nigripinnis	f	n
811	FISH20210908_c2_r0_Paracyprichromis-nigripinnis_su	1970-01-06 04:30:00	3.6588448720813007	284.5005816852252	0.07944158218381253	0.6329289236053405	0.10107732931539243	0.6414015816841219	Paracyprichromis nigripinnis	f	n
812	FISH20210908_c2_r0_Paracyprichromis-nigripinnis_su	1970-01-06 05:00:00	2.3865405321655113	314.49783885625624	0.027485315305330823	0.8603014518452843	0.025949818292135367	0.5762022217730581	Paracyprichromis nigripinnis	f	n
813	FISH20210908_c2_r0_Paracyprichromis-nigripinnis_su	1970-01-06 05:30:00	1.759245357421833	344.49975070633207	0.02720070910198881	0.8098166306575812	0.02494634479540918	0.6490072590385529	Paracyprichromis nigripinnis	f	n
814	FISH20210908_c2_r0_Paracyprichromis-nigripinnis_su	1970-01-06 06:00:00	2.701446731661818	374.0625633685215	0.051947277390111526	0.6063696546788334	0.029703322287446786	0.5417706652282093	Paracyprichromis nigripinnis	f	n
815	FISH20210908_c2_r0_Paracyprichromis-nigripinnis_su	1970-01-06 06:30:00	3.367445419827995	404.5000276992964	0.04160434324968146	0.7283253005373663	0.2751271631107228	0.5416786154384157	Paracyprichromis nigripinnis	f	n
816	FISH20210908_c2_r0_Paracyprichromis-nigripinnis_su	1970-01-06 07:00:00	26.633287190159674	434.49562181334517	0.5488250942141432	0.09537796497450676	0.5449923802853304	0.5411995018865153	Paracyprichromis nigripinnis	f	d
817	FISH20210908_c2_r0_Paracyprichromis-nigripinnis_su	1970-01-06 07:30:00	19.0409372622854	464.5001107910481	0.44576778196321737	0.0	0.5022363138621145	0.655755008788173	Paracyprichromis nigripinnis	f	d
818	FISH20210908_c2_r0_Paracyprichromis-nigripinnis_su	1970-01-06 08:00:00	21.747435938115505	494.4970351898033	0.513327791632031	0.0	0.473586681003407	0.5410972077728118	Paracyprichromis nigripinnis	f	d
819	FISH20210908_c2_r0_Paracyprichromis-nigripinnis_su	1970-01-06 08:30:00	19.229656829640422	524.5001938950751	0.4574261813749931	0.0	0.44962476637289095	0.6582649716507322	Paracyprichromis nigripinnis	f	d
820	FISH20210908_c2_r0_Paracyprichromis-nigripinnis_su	1970-01-06 09:00:00	12.921064760300276	554.4956772334294	0.28286410995344713	0.09936821103968078	0.7105936737772787	0.8014852799909048	Paracyprichromis nigripinnis	f	d
821	FISH20210908_c2_r0_Paracyprichromis-nigripinnis_su	1970-01-06 09:30:00	10.285156497206321	584.5001661865721	0.17937070684688677	0.34771770440948374	0.7590596954173473	0.8348111328140815	Paracyprichromis nigripinnis	f	d
822	FISH20210908_c2_r0_Paracyprichromis-nigripinnis_su	1970-01-06 10:00:00	11.364593021382223	614.497728028372	0.23168569212013743	0.08555912667627175	0.716024698693726	0.7958561236751724	Paracyprichromis nigripinnis	f	d
823	FISH20210908_c2_r0_Paracyprichromis-nigripinnis_su	1970-01-06 10:30:00	14.386524169156955	644.5002492936679	0.3050246523738297	0.02958284859564567	0.7420292802066342	0.6623668994493339	Paracyprichromis nigripinnis	f	d
824	FISH20210908_c2_r0_Paracyprichromis-nigripinnis_su	1970-01-06 11:00:00	10.5028866803928	674.4971738889504	0.2225423916657431	0.08982600022165577	0.7518749456115045	0.8508862971099166	Paracyprichromis nigripinnis	f	d
825	FISH20210908_c2_r0_Paracyprichromis-nigripinnis_su	1970-01-06 11:30:00	15.08445631536038	704.4994183147749	0.3326131516259487	0.043044706664450726	0.6604616302832982	0.7338409321736082	Paracyprichromis nigripinnis	f	d
826	FISH20210908_c2_r0_Paracyprichromis-nigripinnis_su	1970-01-06 12:00:00	12.36754740459088	734.4977282801418	0.28551640070921985	0.0350177304964539	0.7208805546119895	0.8152034444096219	Paracyprichromis nigripinnis	f	d
827	FISH20210908_c2_r0_Paracyprichromis-nigripinnis_su	1970-01-06 12:30:00	10.318709347462732	764.5003046922608	0.21694088970140157	0.054733809761232065	0.6901703679600393	0.8528587194668862	Paracyprichromis nigripinnis	f	d
828	FISH20210908_c2_r0_Paracyprichromis-nigripinnis_su	1970-01-06 13:00:00	9.915251503615774	794.4972847168348	0.18652332926964424	0.06555469356089992	0.7486862789205874	0.8300305615360434	Paracyprichromis nigripinnis	f	d
829	FISH20210908_c2_r0_Paracyprichromis-nigripinnis_su	1970-01-06 13:30:00	8.561314571068223	824.4994737133677	0.15373109523018116	0.1791036507672705	0.7310659141618195	0.8357257847969152	Paracyprichromis nigripinnis	f	d
830	FISH20210908_c2_r0_Paracyprichromis-nigripinnis_su	1970-01-06 14:00:00	9.61277444718221	854.4983101556872	0.17048035902266054	0.1183999113524295	0.7435542817527668	0.8167818547790741	Paracyprichromis nigripinnis	f	d
831	FISH20210908_c2_r0_Paracyprichromis-nigripinnis_su	1970-01-06 14:30:00	8.54273966399673	884.5003046922608	0.15916015733200375	0.2723394825771425	0.724781961510605	0.8549670812870487	Paracyprichromis nigripinnis	f	d
832	FISH20210908_c2_r0_Paracyprichromis-nigripinnis_su	1970-01-06 15:00:00	12.729961828310367	914.4973401307769	0.2690901030699324	0.08494957331264547	0.6928578103981013	0.7369461593791593	Paracyprichromis nigripinnis	f	d
833	FISH20210908_c2_r0_Paracyprichromis-nigripinnis_su	1970-01-06 15:30:00	15.257424210330104	944.4995291119606	0.35903828042767716	0.005539859287574096	0.687243464915841	0.556863353396324	Paracyprichromis nigripinnis	f	d
834	FISH20210908_c2_r0_Paracyprichromis-nigripinnis_su	1970-01-06 16:00:00	14.402427375297707	974.4962593516209	0.3479634247714048	0.0	0.6620972725419099	0.5625961892654081	Paracyprichromis nigripinnis	f	d
835	FISH20210908_c2_r0_Paracyprichromis-nigripinnis_su	1970-01-06 16:30:00	14.882333571707345	1004.5004154894466	0.3473491773308958	0.0	0.5687416133244181	0.6978191963727809	Paracyprichromis nigripinnis	f	d
836	FISH20210908_c2_r0_Paracyprichromis-nigripinnis_su	1970-01-06 17:00:00	12.413455146344756	1034.4976172004876	0.28205696553252796	0.03125346337138424	0.6276205607118942	0.7708525923945548	Paracyprichromis nigripinnis	f	d
837	FISH20210908_c2_r0_Paracyprichromis-nigripinnis_su	1970-01-06 17:30:00	12.840806033754037	1064.4995291119606	0.2725056783557698	0.03190958949642679	0.6272611410067869	0.7183317745689949	Paracyprichromis nigripinnis	f	d
838	FISH20210908_c2_r0_Paracyprichromis-nigripinnis_su	1970-01-06 18:00:00	19.283788882030574	1094.4972293028927	0.46276183087664857	0.0	0.6815772126931937	0.4705441757773637	Paracyprichromis nigripinnis	f	d
839	FISH20210908_c2_r0_Paracyprichromis-nigripinnis_su	1970-01-06 18:30:00	24.03985180374266	1124.5004708880394	0.5543737189075397	0.0	0.6880580880516669	0.5113828282513068	Paracyprichromis nigripinnis	f	d
840	FISH20210908_c2_r0_Paracyprichromis-nigripinnis_su	1970-01-06 19:00:00	10.282454705277933	1154.4972014408424	0.24970906068162926	0.20903297312274868	0.25947676768410105	0.6876618175270602	Paracyprichromis nigripinnis	f	n
841	FISH20210908_c2_r0_Paracyprichromis-nigripinnis_su	1970-01-06 19:30:00	1.3371157128883915	1184.4995845105534	0.02077447232840286	0.8599523572101269	0.019396422280072136	0.6640059048381289	Paracyprichromis nigripinnis	f	n
842	FISH20210908_c2_r0_Paracyprichromis-nigripinnis_su	1970-01-06 20:00:00	1.8019745243672782	1214.4986979888083	0.01501468225386448	0.8956728904648457	0.015651394393955232	0.6650607442267082	Paracyprichromis nigripinnis	f	n
843	FISH20210908_c2_r0_Paracyprichromis-nigripinnis_su	1970-01-06 20:30:00	2.1086874027402582	1244.5005262866323	0.027311506287740293	0.8377375214669548	0.01566184152159017	0.7167559018511676	Paracyprichromis nigripinnis	f	n
844	FISH20210908_c2_r0_Paracyprichromis-nigripinnis_su	1970-01-06 21:00:00	1.3355167832634054	1274.497728028372	0.010861132660977503	0.9464147179430344	0.01654616882159052	0.5866626247085205	Paracyprichromis nigripinnis	f	n
845	FISH20210908_c2_r0_Paracyprichromis-nigripinnis_su	1970-01-06 21:30:00	1.7226768921019664	1304.499695307739	0.009528557974627445	0.9089247133122819	0.014252795598731263	0.5025795648711271	Paracyprichromis nigripinnis	f	n
846	FISH20210908_c2_r0_Paracyprichromis-nigripinnis_su	1970-01-06 22:00:00	0.8691499363549293	1334.4968135217512	0.008700471044610695	0.9086727625380991	0.021806135835000975	0.5744924670451935	Paracyprichromis nigripinnis	f	n
847	FISH20210908_c2_r0_Paracyprichromis-nigripinnis_su	1970-01-06 22:30:00	0.897719849922398	1364.5005262866323	0.010193341089136335	0.9329677026203534	0.01829606504620843	0.6862307521344161	Paracyprichromis nigripinnis	f	n
848	FISH20210908_c2_r0_Paracyprichromis-nigripinnis_su	1970-01-06 23:00:00	1.939959617717013	1394.4981159259669	0.02532417156156489	0.8320957552920315	0.020699399550926895	0.6048401236001956	Paracyprichromis nigripinnis	f	n
849	FISH20210908_c2_r0_Paracyprichromis-nigripinnis_su	1970-01-06 23:30:00	0.8356264782449783	1424.499750706332	0.009639355160378926	0.9137997894853471	0.022854773915441457	0.5881807645223723	Paracyprichromis nigripinnis	f	n
850	FISH20210908_c2_r0_Paracyprichromis-nigripinnis_su	1970-01-07 00:00:00	1.6244866663399393	14.4989196077345	0.011801207823148098	0.8946202005651283	0.07358829909967551	0.5585390098196256	Paracyprichromis nigripinnis	f	n
851	FISH20210908_c2_r0_Paracyprichromis-nigripinnis_su	1970-01-07 00:30:00	2.2184502067793277	44.50063708381807	0.02210403855742064	0.7771868594537699	0.02006156922423784	0.635121045321876	Paracyprichromis nigripinnis	f	n
852	FISH20210908_c2_r0_Paracyprichromis-nigripinnis_su	1970-01-07 01:00:00	1.291359021865529	74.49775561097258	0.011803823773898587	0.9295095594347464	0.017929810144877933	0.4947717801385125	Paracyprichromis nigripinnis	f	n
853	FISH20210908_c2_r0_Paracyprichromis-nigripinnis_su	1970-01-07 01:30:00	1.7394345727390035	104.49980610492493	0.021217661071408787	0.8488172400421029	0.12333834017768243	0.4773030385558	Paracyprichromis nigripinnis	f	n
854	FISH20210908_c2_r0_Paracyprichromis-nigripinnis_su	1970-01-07 02:00:00	2.609665546100079	134.4981715425532	0.038840868794326244	0.7787012411347518	0.07202081338977692	0.5853983060423354	Paracyprichromis nigripinnis	f	n
855	FISH20210908_c2_r0_Paracyprichromis-nigripinnis_su	1970-01-07 02:30:00	2.6551289172893426	164.4998892089519	0.04387325504099269	0.8141480168402393	0.25897732071223006	0.36780184059597165	Paracyprichromis nigripinnis	f	n
856	FISH20210908_c2_r0_Paracyprichromis-nigripinnis_su	1970-01-07 03:00:00	3.149593845646484	194.49822675385127	0.025656655214451957	0.7516901252355093	0.2568959205434125	0.40660725799077435	Paracyprichromis nigripinnis	f	n
857	FISH20210908_c2_r0_Paracyprichromis-nigripinnis_su	1970-01-07 03:30:00	2.401083766729128	224.4999169021107	0.010359536867763558	0.926430668661016	0.15106695997043734	0.5565742802205167	Paracyprichromis nigripinnis	f	n
858	FISH20210908_c2_r0_Paracyprichromis-nigripinnis_su	1970-01-07 04:00:00	2.434297220206778	254.49781127057128	0.012356624369701336	0.9338394192940654	0.0361699728093692	0.6991435687885624	Paracyprichromis nigripinnis	f	n
859	FISH20210908_c2_r0_Paracyprichromis-nigripinnis_su	1970-01-07 04:30:00	1.4067235504585123	284.49994460447596	0.01634167959228894	0.868214048304897	0.02431796192854353	0.5942192525876879	Paracyprichromis nigripinnis	f	n
860	FISH20210908_c2_r0_Paracyprichromis-nigripinnis_su	1970-01-07 05:00:00	2.2378939217447216	314.499335106383	0.015569592198581561	0.8499556737588653	0.01865083692317964	0.6079047594215291	Paracyprichromis nigripinnis	f	n
861	FISH20210908_c2_r0_Paracyprichromis-nigripinnis_su	1970-01-07 05:30:00	2.2003506702855806	344.4999723007036	0.01390504681181098	0.8984543792587668	0.01783601518001845	0.5901769061732217	Paracyprichromis nigripinnis	f	n
862	FISH20210908_c2_r0_Paracyprichromis-nigripinnis_su	1970-01-07 06:00:00	2.963422249333119	374.4977834423141	0.06089992242048099	0.6732239831541615	0.03716845428382459	0.648311734288904	Paracyprichromis nigripinnis	f	n
863	FISH20210908_c2_r0_Paracyprichromis-nigripinnis_su	1970-01-07 06:30:00	2.8677105815913415	404.50005539552404	0.035065366718369156	0.6814203412364281	0.05580480941298415	0.584752879397324	Paracyprichromis nigripinnis	f	n
864	FISH20210908_c2_r0_Paracyprichromis-nigripinnis_su	1970-01-07 07:00:00	25.941701825518575	434.4979494568832	0.5170693859454666	0.05120815783639991	0.516628742964881	0.6001571258395738	Paracyprichromis nigripinnis	f	d
865	FISH20210908_c2_r0_Paracyprichromis-nigripinnis_su	1970-01-07 07:30:00	24.49948021649747	464.5000276992964	0.5404132735028531	0.0	0.4997827662240741	0.6135244041663878	Paracyprichromis nigripinnis	f	d
866	FISH20210908_c2_r0_Paracyprichromis-nigripinnis_su	1970-01-07 08:00:00	21.940457650098274	494.4968131685418	0.5324502577176744	0.0	0.5430845686583249	0.511135319531072	Paracyprichromis nigripinnis	f	d
867	FISH20210908_c2_r0_Paracyprichromis-nigripinnis_su	1970-01-07 08:30:00	21.40871412018843	524.5001107910481	0.49047196986483493	0.0	0.5741216259784286	0.5977709045690771	Paracyprichromis nigripinnis	f	d
868	FISH20210908_c2_r0_Paracyprichromis-nigripinnis_su	1970-01-07 09:00:00	19.018251951754912	554.4994459219859	0.4348958333333333	0.0	0.44858638534621365	0.6683945209289099	Paracyprichromis nigripinnis	f	d
869	FISH20210908_c2_r0_Paracyprichromis-nigripinnis_su	1970-01-07 09:30:00	15.71191602880602	584.5001384964822	0.34352667442246965	0.0	0.5178028483882063	0.7628076658617213	Paracyprichromis nigripinnis	f	d
870	FISH20210908_c2_r0_Paracyprichromis-nigripinnis_su	1970-01-07 10:00:00	20.3386025620559	614.4979496841405	0.4630389005873878	0.0	0.48833200088762213	0.7184892233765985	Paracyprichromis nigripinnis	f	d
871	FISH20210908_c2_r0_Paracyprichromis-nigripinnis_su	1970-01-07 10:30:00	14.01536069735235	644.5001661865721	0.2868380234877022	0.03883226235320186	0.672414154625719	0.7790657273323369	Paracyprichromis nigripinnis	f	d
872	FISH20210908_c2_r0_Paracyprichromis-nigripinnis_su	1970-01-07 11:00:00	14.7301290816297	674.498753117207	0.32324743696314767	0.0	0.656556616843635	0.7844538218722928	Paracyprichromis nigripinnis	f	d
873	FISH20210908_c2_r0_Paracyprichromis-nigripinnis_su	1970-01-07 11:30:00	10.767688143026238	704.5002492936679	0.2156113234723838	0.0	0.32272339321767096	0.774296606238729	Paracyprichromis nigripinnis	f	d
874	FISH20210908_c2_r0_Paracyprichromis-nigripinnis_su	1970-01-07 12:00:00	14.612661965208197	734.4973674000997	0.2978440392395943	0.0	0.1799425368859603	0.7293875306593062	Paracyprichromis nigripinnis	f	d
875	FISH20210908_c2_r0_Paracyprichromis-nigripinnis_su	1970-01-07 12:30:00	12.369313472798188	764.4994183147749	0.25638468782892915	0.0	0.15645953623257183	0.7279131784562292	Paracyprichromis nigripinnis	f	d
876	FISH20210908_c2_r0_Paracyprichromis-nigripinnis_su	1970-01-07 13:00:00	13.168724182397074	794.4989196077345	0.26483461687628124	0.0	0.17843813498827885	0.6881311875406434	Paracyprichromis nigripinnis	f	d
877	FISH20210908_c2_r0_Paracyprichromis-nigripinnis_su	1970-01-07 13:30:00	11.961559818813068	824.5003046922608	0.2568832751648108	0.0	0.2251194131812324	0.645224197139798	Paracyprichromis nigripinnis	f	d
878	FISH20210908_c2_r0_Paracyprichromis-nigripinnis_su	1970-01-07 14:00:00	15.710588236447432	854.4980881130507	0.3251316154059296	0.004433361041839845	0.4311956763469416	0.639409971802506	Paracyprichromis nigripinnis	f	d
879	FISH20210908_c2_r0_Paracyprichromis-nigripinnis_su	1970-01-07 14:30:00	11.89246797548451	884.4994737133677	0.2518420032131184	0.0	0.293941448287311	0.6895466420328941	Paracyprichromis nigripinnis	f	d
880	FISH20210908_c2_r0_Paracyprichromis-nigripinnis_su	1970-01-07 15:00:00	16.08972643170283	914.4980605120248	0.3281613653995345	0.015848387454283498	0.29626626648524684	0.6996822825328435	Paracyprichromis nigripinnis	f	d
881	FISH20210908_c2_r0_Paracyprichromis-nigripinnis_su	1970-01-07 15:30:00	11.269804364967225	944.5004154894466	0.23594260705778072	0.0041548944656805715	0.16757519554939676	0.675371306353106	Paracyprichromis nigripinnis	f	d
882	FISH20210908_c2_r0_Paracyprichromis-nigripinnis_su	1970-01-07 16:00:00	13.802984178352931	974.4984484096199	0.2914219217555137	0.026432450404521777	0.2601062886057722	0.659009383427526	Paracyprichromis nigripinnis	f	d
883	FISH20210908_c2_r0_Paracyprichromis-nigripinnis_su	1970-01-07 16:30:00	16.335041340355488	1004.4995291119606	0.33527228408398424	0.006204642402082987	0.4031646667292226	0.6690778632653867	Paracyprichromis nigripinnis	f	d
884	FISH20210908_c2_r0_Paracyprichromis-nigripinnis_su	1970-01-07 17:00:00	16.83588564607222	1034.4972286886155	0.35971621771422235	0.0	0.419317673372673	0.6443806499431463	Paracyprichromis nigripinnis	f	d
885	FISH20210908_c2_r0_Paracyprichromis-nigripinnis_su	1970-01-07 17:30:00	14.840207751858502	1064.5004708880394	0.3029195058445516	0.02847487673813085	0.5157129976029069	0.6102429282609768	Paracyprichromis nigripinnis	f	d
886	FISH20210908_c2_r0_Paracyprichromis-nigripinnis_su	1970-01-07 18:00:00	18.44408339984975	1094.4990303097468	0.3777359117858924	0.0	0.4441171117783497	0.6463132213598917	Paracyprichromis nigripinnis	f	d
887	FISH20210908_c2_r0_Paracyprichromis-nigripinnis_su	1970-01-07 18:30:00	23.077015982197633	1124.4995845105534	0.49393385408010637	0.0	0.5386854062977668	0.5692656666073883	Paracyprichromis nigripinnis	f	d
888	FISH20210908_c2_r0_Paracyprichromis-nigripinnis_su	1970-01-07 19:00:00	12.476774601943667	1154.4988086662604	0.2973347370754142	0.17842300659389373	0.28738721003596923	0.5950200000585112	Paracyprichromis nigripinnis	f	n
889	FISH20210908_c2_r0_Paracyprichromis-nigripinnis_su	1970-01-07 19:30:00	2.4494345576799126	1184.5005262866323	0.02509556257271065	0.7933632485734863	0.023901075641266784	0.5178806562234426	Paracyprichromis nigripinnis	f	n
890	FISH20210908_c2_r0_Paracyprichromis-nigripinnis_su	1970-01-07 20:00:00	3.0477622576800276	1214.4988363072148	0.04189294026377036	0.7763493294913	0.0373265177669588	0.5059468938855224	Paracyprichromis nigripinnis	f	n
891	FISH20210908_c2_r0_Paracyprichromis-nigripinnis_su	1970-01-07 20:30:00	2.19144621495139	1244.499695307739	0.011689103096781341	0.8740235998005651	0.0163832292941326	0.5208459473757296	Paracyprichromis nigripinnis	f	n
892	FISH20210908_c2_r0_Paracyprichromis-nigripinnis_su	1970-01-07 21:00:00	4.962608602992482	1274.499362845587	0.09873123164718267	0.5045154856224722	0.31695406497439815	0.7229584171193322	Paracyprichromis nigripinnis	f	n
893	FISH20210908_c2_r0_Paracyprichromis-nigripinnis_su	1970-01-07 21:30:00	2.775148377984001	1304.5005816852251	0.039222203756024594	0.7276051188299817	0.17241244147876358	0.5874216408628347	Paracyprichromis nigripinnis	f	n
894	FISH20210908_c2_r0_Paracyprichromis-nigripinnis_su	1970-01-07 22:00:00	3.2379589406619678	1334.4984482376412	0.03707603635557526	0.7425737087120372	0.11082778312580012	0.6136508996376875	Paracyprichromis nigripinnis	f	n
895	FISH20210908_c2_r0_Paracyprichromis-nigripinnis_su	1970-01-07 22:30:00	2.249944975988783	1364.499750706332	0.030524624674533266	0.8361863608664339	0.06089161576760079	0.5366243403012123	Paracyprichromis nigripinnis	f	n
896	FISH20210908_c2_r0_Paracyprichromis-nigripinnis_su	1970-01-07 23:00:00	1.5909810815668095	1394.4979216316576	0.016294407803580335	0.8852740675054037	0.01991227696905026	0.533933587845268	Paracyprichromis nigripinnis	f	n
897	FISH20210908_c2_r0_Paracyprichromis-nigripinnis_su	1970-01-07 23:30:00	3.8500155700819834	1424.500637083818	0.0462578250512437	0.8054401418203978	0.07137678528805375	0.6220592851843153	Paracyprichromis nigripinnis	f	n
898	FISH20210908_c2_r0_Paracyprichromis-nigripinnis_su	1970-01-08 00:00:00	4.226778264779408	14.499279618752078	0.09270752521334368	0.7549595478222321	0.023541354644884563	0.6102824372573225	Paracyprichromis nigripinnis	f	n
899	FISH20210908_c2_r0_Paracyprichromis-nigripinnis_su	1970-01-08 00:30:00	1.7373109918902307	44.499806104924936	0.012575480582793197	0.8526951415434048	0.0202233005516736	0.6197365633970519	Paracyprichromis nigripinnis	f	n
900	FISH20210908_c2_r0_Paracyprichromis-nigripinnis_su	1970-01-08 01:00:00	3.2850725322599623	74.49786620850192	0.01180513218422657	0.9254558554564097	0.020921235812497933	0.6665154483898279	Paracyprichromis nigripinnis	f	n
901	FISH20210908_c2_r0_Paracyprichromis-nigripinnis_su	1970-01-08 01:30:00	2.8208392806937	104.49988920895191	0.03777974739641037	0.7660647019720807	0.05494194806360258	0.5286960762589344	Paracyprichromis nigripinnis	f	n
902	FISH20210908_c2_r0_Paracyprichromis-nigripinnis_su	1970-01-08 02:00:00	1.8326847160296051	134.49875297899462	0.011583439561048606	0.9395333370282104	0.021450852732308612	0.6449729567601526	Paracyprichromis nigripinnis	f	n
903	FISH20210908_c2_r0_Paracyprichromis-nigripinnis_su	1970-01-08 02:30:00	3.716330308378456	164.4999169021107	0.030801617638911972	0.8273225860063155	0.06922677313484245	0.7379733999854335	Paracyprichromis nigripinnis	f	n
904	FISH20210908_c2_r0_Paracyprichromis-nigripinnis_su	1970-01-08 03:00:00	2.787898190185994	194.498503823562	0.028427352321844176	0.8434001994901917	0.031090679889665167	0.6639154187663534	Paracyprichromis nigripinnis	f	n
905	FISH20210908_c2_r0_Paracyprichromis-nigripinnis_su	1970-01-08 03:30:00	1.7056486264309216	224.49994460447596	0.02398626191003767	0.9108686018169732	0.017004415883543268	0.6837375577308777	Paracyprichromis nigripinnis	f	n
906	FISH20210908_c2_r0_Paracyprichromis-nigripinnis_su	1970-01-08 04:00:00	2.8022107137976793	254.4996398293345	0.038011857926525186	0.8189172715686818	0.04289042729340722	0.7004052599040939	Paracyprichromis nigripinnis	f	n
907	FISH20210908_c2_r0_Paracyprichromis-nigripinnis_su	1970-01-08 04:30:00	4.195164441426247	284.4999723007036	0.09406681070300814	0.6214060162871863	0.05367705547071377	0.6949360254876253	Paracyprichromis nigripinnis	f	n
908	FISH20210908_c2_r0_Paracyprichromis-nigripinnis_su	1970-01-08 05:00:00	2.1896065511032448	314.49836519811583	0.027874757550568025	0.885563868107509	0.04314057623237245	0.6047640702166325	Paracyprichromis nigripinnis	f	n
909	FISH20210908_c2_r0_Paracyprichromis-nigripinnis_su	1970-01-08 05:30:00	2.567300174622335	344.5	0.022047418568579658	0.8432306669621095	0.04974341623687922	0.6255289786539173	Paracyprichromis nigripinnis	f	n
910	FISH20210908_c2_r0_Paracyprichromis-nigripinnis_su	1970-01-08 06:00:00	2.394703506118551	374.49963978941537	0.015239678581324467	0.9088944305901911	0.10077455128505657	0.6105468355255853	Paracyprichromis nigripinnis	f	n
911	FISH20210908_c2_r0_Paracyprichromis-nigripinnis_su	1970-01-08 06:30:00	3.1462612489561357	404.5000276992964	0.04010858124203645	0.7774638524181485	0.02969509305958352	0.7078769195340755	Paracyprichromis nigripinnis	f	n
912	FISH20210908_c2_r0_Paracyprichromis-nigripinnis_su	1970-01-08 07:00:00	27.650095903929035	434.49861449789404	0.5527045001108402	0.013910441143870538	0.5225295914293031	0.6435318241683562	Paracyprichromis nigripinnis	f	d
913	FISH20210908_c2_r0_Paracyprichromis-nigripinnis_su	1970-01-08 07:30:00	24.024779557243807	464.5001107910481	0.4988366939951252	0.0	0.5727098517503928	0.5585216407784447	Paracyprichromis nigripinnis	f	d
914	FISH20210908_c2_r0_Paracyprichromis-nigripinnis_su	1970-01-08 08:00:00	25.633972833668388	488.3017102900879	0.5510724747236133	0.0	0.5286677247274734	0.5501591473964129	Paracyprichromis nigripinnis	f	d
915	FISH20210908_c2_r1_Paracyprichromis-nigripinnis_su	1970-01-02 00:00:00	15.425374026097952	14.500249293667942	0.33687884327738077	0.04830757298764611	0.4283341868666763	0.5593265235127952	Paracyprichromis nigripinnis	m	n
916	FISH20210908_c2_r1_Paracyprichromis-nigripinnis_su	1970-01-02 00:30:00	15.0453630859909	44.499806104924936	0.33743282920613815	0.10016065591933965	0.4580576513205453	0.6824992852744848	Paracyprichromis nigripinnis	m	n
917	FISH20210908_c2_r1_Paracyprichromis-nigripinnis_su	1970-01-02 01:00:00	20.969730505349716	74.4994183147748	0.47659409450999946	0.0	0.5585365868039839	0.6269658448349531	Paracyprichromis nigripinnis	m	n
918	FISH20210908_c2_r1_Paracyprichromis-nigripinnis_su	1970-01-02 01:30:00	16.069691402486278	104.50202272097533	0.35256303685231366	0.009531726239955667	0.491935849768011	0.7461386932384726	Paracyprichromis nigripinnis	m	n
919	FISH20210908_c2_r1_Paracyprichromis-nigripinnis_su	1970-01-02 02:00:00	19.675342109894782	134.5003046922608	0.45460085313833026	0.0	0.5338546070352969	0.6574310960401549	Paracyprichromis nigripinnis	m	n
920	FISH20210908_c2_r1_Paracyprichromis-nigripinnis_su	1970-01-02 02:30:00	14.301807084067892	164.50205054311684	0.30902238971403234	0.10984260696076258	0.3617087200118469	0.7817694567084417	Paracyprichromis nigripinnis	m	n
921	FISH20210908_c2_r1_Paracyprichromis-nigripinnis_su	1970-01-02 03:00:00	3.575003793353188	194.49952911196056	0.08198991745609661	0.661237604564844	0.1662641539068705	0.8969181947817514	Paracyprichromis nigripinnis	m	n
922	FISH20210908_c2_r1_Paracyprichromis-nigripinnis_su	1970-01-02 03:30:00	21.107239594915765	224.50116356382978	0.480718085106383	0.04061391843971631	0.46108440807580314	0.6117585354322179	Paracyprichromis nigripinnis	m	n
923	FISH20210908_c2_r1_Paracyprichromis-nigripinnis_su	1970-01-02 04:00:00	8.646696347855885	254.50041548944657	0.19173452994293944	0.295329898620575	0.2696669948993134	0.8534795991184563	Paracyprichromis nigripinnis	m	n
924	FISH20210908_c2_r1_Paracyprichromis-nigripinnis_su	1970-01-02 04:30:00	7.5004871053226685	284.5008865248227	0.17348182624113476	0.34480274822695034	0.2506492755510356	0.8223354755274989	Paracyprichromis nigripinnis	m	n
925	FISH20210908_c2_r1_Paracyprichromis-nigripinnis_su	1970-01-02 05:00:00	6.796837714600746	314.4995845105534	0.15838457703174338	0.5050135726552546	0.2678364246903761	0.8249748538048374	Paracyprichromis nigripinnis	m	n
926	FISH20210908_c2_r1_Paracyprichromis-nigripinnis_su	1970-01-02 05:30:00	6.075292995380288	344.501579209841	0.142904637889954	0.5155427494874495	0.21257031063485318	0.7875903722974827	Paracyprichromis nigripinnis	m	n
927	FISH20210908_c2_r1_Paracyprichromis-nigripinnis_su	1970-01-02 06:00:00	3.152881992249626	374.50047088803944	0.07268295385297213	0.6534818015622403	0.17830082611666886	0.8819377936642548	Paracyprichromis nigripinnis	m	n
928	FISH20210908_c2_r1_Paracyprichromis-nigripinnis_su	1970-01-02 06:30:00	1.7499670896456372	404.5018564699363	0.03579939041285675	0.828428927680798	0.15429353599341142	0.9079231796303462	Paracyprichromis nigripinnis	m	n
929	FISH20210908_c2_r1_Paracyprichromis-nigripinnis_su	1970-01-02 07:00:00	13.980129766270052	434.49969530773916	0.2716746994626337	0.11068638856573043	0.3101282004887464	0.80972593466133	Paracyprichromis nigripinnis	m	d
930	FISH20210908_c2_r1_Paracyprichromis-nigripinnis_su	1970-01-02 07:30:00	8.921330126368513	464.5011912017286	0.15851293700482022	0.39614383068314035	0.23162611439702158	0.8203797929924619	Paracyprichromis nigripinnis	m	d
931	FISH20210908_c2_r1_Paracyprichromis-nigripinnis_su	1970-01-02 08:00:00	5.469185959677147	494.5005262866323	0.05589718021162263	0.7646667774638524	0.15000592177993133	0.8437621721228687	Paracyprichromis nigripinnis	m	d
932	FISH20210908_c2_r1_Paracyprichromis-nigripinnis_su	1970-01-02 08:30:00	4.622671193565533	524.5037969070451	0.031262125159359236	0.815863865639377	0.14596445332672772	0.843867639558174	Paracyprichromis nigripinnis	m	d
933	FISH20210908_c2_r1_Paracyprichromis-nigripinnis_su	1970-01-02 09:00:00	5.959359243522386	554.4997507063321	0.06243421417096006	0.6314885601905712	0.1424081937172144	0.838754826441236	Paracyprichromis nigripinnis	m	d
934	FISH20210908_c2_r1_Paracyprichromis-nigripinnis_su	1970-01-02 09:30:00	4.501591444502026	584.5016068262412	0.04327349290780142	0.7287788120567376	0.10608101022654412	0.8348888858825414	Paracyprichromis nigripinnis	m	d
935	FISH20210908_c2_r1_Paracyprichromis-nigripinnis_su	1970-01-02 10:00:00	2.627639880329368	614.5006370838181	0.00044318874300592763	1.0	0.09589271294629194	0.8331269843111108	Paracyprichromis nigripinnis	m	d
936	FISH20210908_c2_r1_Paracyprichromis-nigripinnis_su	1970-01-02 10:30:00	3.2136971155162772	644.5016900315842	0.00808998725549953	0.9553388374799135	0.12436958070213106	0.8472591807005978	Paracyprichromis nigripinnis	m	d
937	FISH20210908_c2_r1_Paracyprichromis-nigripinnis_su	1970-01-02 11:00:00	3.9192706459288247	674.4998061049249	0.01506841726220154	0.8611157276605175	0.13636407858752117	0.8528713219519137	Paracyprichromis nigripinnis	m	d
938	FISH20210908_c2_r1_Paracyprichromis-nigripinnis_su	1970-01-02 11:30:00	3.915479453829069	704.50085886851	0.0624480523078628	0.7279326203801186	0.12508493585888075	0.8543975184518855	Paracyprichromis nigripinnis	m	d
939	FISH20210908_c2_r1_Paracyprichromis-nigripinnis_su	1970-01-02 12:00:00	3.911000296280714	734.4998892089519	0.049080434300908485	0.6900620429869266	0.12490368093206593	0.854356417807458	Paracyprichromis nigripinnis	m	d
940	FISH20210908_c2_r1_Paracyprichromis-nigripinnis_su	1970-01-02 12:30:00	2.872054515818972	764.5010249875339	0.019779489168374978	0.8304061166823646	0.13491148631755745	0.8529920809887767	Paracyprichromis nigripinnis	m	d
941	FISH20210908_c2_r1_Paracyprichromis-nigripinnis_su	1970-01-02 13:00:00	4.588946599753415	794.4999169021107	0.07334773696748102	0.7033405351504072	0.1604156872412639	0.8390390448423061	Paracyprichromis nigripinnis	m	d
942	FISH20210908_c2_r1_Paracyprichromis-nigripinnis_su	1970-01-02 13:30:00	4.862474606057593	824.5007757092199	0.05319148936170213	0.7341533687943262	0.13928731217282242	0.8442617705066597	Paracyprichromis nigripinnis	m	d
943	FISH20210908_c2_r1_Paracyprichromis-nigripinnis_su	1970-01-02 14:00:00	2.842529981526322	854.499944604476	0.0070906270773321515	0.9365167294482606	0.10873208730658933	0.8495656175009562	Paracyprichromis nigripinnis	m	d
944	FISH20210908_c2_r1_Paracyprichromis-nigripinnis_su	1970-01-02 14:30:00	4.550089948480466	884.5020779076855	0.05075635839751759	0.8565412533939158	0.10155421463210443	0.8456108146559015	Paracyprichromis nigripinnis	m	d
945	FISH20210908_c2_r1_Paracyprichromis-nigripinnis_su	1970-01-02 15:00:00	3.5747214503994753	914.4999723007036	0.027366904880616032	0.8238878732480195	0.10225189249716475	0.8412844271118463	Paracyprichromis nigripinnis	m	d
946	FISH20210908_c2_r1_Paracyprichromis-nigripinnis_su	1970-01-02 15:30:00	6.46162512595361	944.5020781379884	0.11172069825436409	0.4207813798836243	0.11490496464852257	0.8480527256362205	Paracyprichromis nigripinnis	m	d
947	FISH20210908_c2_r1_Paracyprichromis-nigripinnis_su	1970-01-02 16:00:00	4.595520735447517	974.500055395524	0.028528694881453577	0.7755927321072458	0.1329077713568417	0.8472696555340669	Paracyprichromis nigripinnis	m	d
948	FISH20210908_c2_r1_Paracyprichromis-nigripinnis_su	1970-01-02 16:30:00	5.4408576239196496	1004.5033806251386	0.05320328086898692	0.5679450232764354	0.13309386601820491	0.845905905719029	Paracyprichromis nigripinnis	m	d
949	FISH20210908_c2_r1_Paracyprichromis-nigripinnis_su	1970-01-02 17:00:00	5.302273763238076	1034.5000276992964	0.0838734696138718	0.5541521245360368	0.14000957133308772	0.842825935903324	Paracyprichromis nigripinnis	m	d
950	FISH20210908_c2_r1_Paracyprichromis-nigripinnis_su	1970-01-02 17:30:00	6.920862991613806	1064.5017732461488	0.12163360301451845	0.2104067383353652	0.12560494800435248	0.8496136126270653	Paracyprichromis nigripinnis	m	d
951	FISH20210908_c2_r1_Paracyprichromis-nigripinnis_su	1970-01-02 18:00:00	9.311802136035087	1094.500110791048	0.17776423664967872	0.14452692222468425	0.12430518508761251	0.851412654270978	Paracyprichromis nigripinnis	m	d
952	FISH20210908_c2_r1_Paracyprichromis-nigripinnis_su	1970-01-02 18:30:00	14.365834842169168	1124.502604455281	0.26814806605341907	0.09353873434556134	0.18998461425327814	0.8131056944340178	Paracyprichromis nigripinnis	m	d
953	FISH20210908_c2_r1_Paracyprichromis-nigripinnis_su	1970-01-02 19:00:00	13.419874907376059	1154.5001384964821	0.3136668328624453	0.038502022048639964	0.3271316386772239	0.8000600979733206	Paracyprichromis nigripinnis	m	n
954	FISH20210908_c2_r1_Paracyprichromis-nigripinnis_su	1970-01-02 19:30:00	8.08453851486222	1184.5031868314582	0.17480463337582441	0.2768940863492767	0.34971027631842555	0.8456412754430903	Paracyprichromis nigripinnis	m	n
955	FISH20210908_c2_r1_Paracyprichromis-nigripinnis_su	1970-01-02 20:00:00	4.880466947562393	1214.5001661865722	0.1248061156658542	0.5296920008863284	0.23594745117194882	0.8483700026710697	Paracyprichromis nigripinnis	m	n
956	FISH20210908_c2_r1_Paracyprichromis-nigripinnis_su	1970-01-02 20:30:00	6.133233705916703	1244.5024657837869	0.14617387931512163	0.3751316008200809	0.2650963738225703	0.8494858886414303	Paracyprichromis nigripinnis	m	n
957	FISH20210908_c2_r1_Paracyprichromis-nigripinnis_su	1970-01-02 21:00:00	7.130813375200976	1274.500249293668	0.1789374549886433	0.4097279929089801	0.2772258594801314	0.8535250879237305	Paracyprichromis nigripinnis	m	n
958	FISH20210908_c2_r1_Paracyprichromis-nigripinnis_su	1970-01-02 21:30:00	15.712006855933957	1304.5026323081186	0.3876420060958714	0.10944860072042117	0.42714623786959943	0.6135148581069069	Paracyprichromis nigripinnis	m	n
959	FISH20210908_c2_r1_Paracyprichromis-nigripinnis_su	1970-01-02 22:00:00	17.902521620309063	1334.4994183147749	0.4329400033239156	0.06686610160101933	0.4670838687257553	0.7055998529575407	Paracyprichromis nigripinnis	m	n
960	FISH20210908_c2_r1_Paracyprichromis-nigripinnis_su	1970-01-02 22:30:00	20.086653662915186	1364.501717641844	0.4747340425531915	0.05485372340425532	0.5211753604304744	0.6905062264488656	Paracyprichromis nigripinnis	m	n
961	FISH20210908_c2_r1_Paracyprichromis-nigripinnis_su	1970-01-02 23:00:00	17.22368021237804	1394.500304692261	0.4351559470389452	0.016619577862722286	0.4970382365842891	0.6819465316631053	Paracyprichromis nigripinnis	m	n
962	FISH20210908_c2_r1_Paracyprichromis-nigripinnis_su	1970-01-02 23:30:00	19.92907748686696	1424.501329787234	0.5201130319148937	0.0038231382978723403	0.47445907283104455	0.6129077004293713	Paracyprichromis nigripinnis	m	n
963	FISH20210908_c2_r1_Paracyprichromis-nigripinnis_su	1970-01-03 00:00:00	13.994756819419733	14.49947371336768	0.31023212010414936	0.02077447232840286	0.6221612725621909	0.7685291798521159	Paracyprichromis nigripinnis	m	n
964	FISH20210908_c2_r1_Paracyprichromis-nigripinnis_su	1970-01-03 00:30:00	14.213712510094092	44.50224414030033	0.30293123510832826	0.023992907408433534	0.5286969826108154	0.8123753377417335	Paracyprichromis nigripinnis	m	n
965	FISH20210908_c2_r1_Paracyprichromis-nigripinnis_su	1970-01-03 01:00:00	14.75717932404391	74.50041548944657	0.3455764223588721	0.047254999723007035	0.4810925165345517	0.7193671548184666	Paracyprichromis nigripinnis	m	n
966	FISH20210908_c2_r1_Paracyprichromis-nigripinnis_su	1970-01-03 01:30:00	14.886267352794812	104.50326978497007	0.3383950343604522	0.08346264686322323	0.48212300105627875	0.7240280649024895	Paracyprichromis nigripinnis	m	n
967	FISH20210908_c2_r1_Paracyprichromis-nigripinnis_su	1970-01-03 02:00:00	16.78717341560811	134.49952911196056	0.42884050745111074	0.04348789540745665	0.5048914786591957	0.6081980147549311	Paracyprichromis nigripinnis	m	n
968	FISH20210908_c2_r1_Paracyprichromis-nigripinnis_su	1970-01-03 02:30:00	21.42864014144265	164.50105263157894	0.5267036011080333	0.041772853185595565	0.5731903396869669	0.5758194292340377	Paracyprichromis nigripinnis	m	n
969	FISH20210908_c2_r1_Paracyprichromis-nigripinnis_su	1970-01-03 03:00:00	17.79809635456324	194.50047088803944	0.39150185585286135	0.20630435986925932	0.47283523163968927	0.6667679623495658	Paracyprichromis nigripinnis	m	n
970	FISH20210908_c2_r1_Paracyprichromis-nigripinnis_su	1970-01-03 03:30:00	9.512647719094725	224.5026598692231	0.22492519117810042	0.34639255236617533	0.3276122359108082	0.800934193281411	Paracyprichromis nigripinnis	m	n
971	FISH20210908_c2_r1_Paracyprichromis-nigripinnis_su	1970-01-03 04:00:00	6.689023518715048	254.49958451055343	0.17079386183590936	0.41936734806935905	0.30109181122999223	0.8810892006230436	Paracyprichromis nigripinnis	m	n
972	FISH20210908_c2_r1_Paracyprichromis-nigripinnis_su	1970-01-03 04:30:00	13.780362350933915	284.50274283814485	0.338782069041946	0.19676400509780018	0.3994691172050893	0.7090666682989216	Paracyprichromis nigripinnis	m	n
973	FISH20210908_c2_r1_Paracyprichromis-nigripinnis_su	1970-01-03 05:00:00	13.03344386971609	314.5005262866323	0.31344523849094236	0.36241759459309736	0.33517077359994	0.7467869352940301	Paracyprichromis nigripinnis	m	n
974	FISH20210908_c2_r1_Paracyprichromis-nigripinnis_su	1970-01-03 05:30:00	6.693289490753706	344.5042952945741	0.15524025938036912	0.5331707587430028	0.2491001553666484	0.8516469444945736	Paracyprichromis nigripinnis	m	n
975	FISH20210908_c2_r1_Paracyprichromis-nigripinnis_su	1970-01-03 06:00:00	6.630184217485834	374.49969530773916	0.15938175170350674	0.5311617084926042	0.24767579835038112	0.8443725682898134	Paracyprichromis nigripinnis	m	n
976	FISH20210908_c2_r1_Paracyprichromis-nigripinnis_su	1970-01-03 06:30:00	3.0261062210386265	404.50595864974224	0.07344382240452303	0.7326090571476083	0.18420525200445836	0.8997069529699816	Paracyprichromis nigripinnis	m	n
977	FISH20210908_c2_r1_Paracyprichromis-nigripinnis_su	1970-01-03 07:00:00	16.238753980993227	434.5005816852252	0.30751758905323806	0.06326519306409617	0.28594456508823163	0.7488648693972182	Paracyprichromis nigripinnis	m	d
978	FISH20210908_c2_r1_Paracyprichromis-nigripinnis_su	1970-01-03 07:30:00	12.129792265865882	464.5017730496454	0.21514849290780141	0.46259973404255317	0.2267532105965967	0.7551739719060174	Paracyprichromis nigripinnis	m	d
979	FISH20210908_c2_r1_Paracyprichromis-nigripinnis_su	1970-01-03 08:00:00	12.617788086682816	494.4998061049249	0.23228629992798183	0.390726275552601	0.22882835031432394	0.7541372871609516	Paracyprichromis nigripinnis	m	d
980	FISH20210908_c2_r1_Paracyprichromis-nigripinnis_su	1970-01-03 08:30:00	6.534671784222207	524.5023273855702	0.08007314640363515	0.7070819018064946	0.14200687261567002	0.8091332271447783	Paracyprichromis nigripinnis	m	d
981	FISH20210908_c2_r1_Paracyprichromis-nigripinnis_su	1970-01-03 09:00:00	7.773790786721637	554.4998338134279	0.12325504099268779	0.6067471748282739	0.17995320404815995	0.8005640359373997	Paracyprichromis nigripinnis	m	d
982	FISH20210908_c2_r1_Paracyprichromis-nigripinnis_su	1970-01-03 09:30:00	3.3310230875458102	584.5031585947024	0.010861132660977503	0.9604344453064391	0.11261697448886035	0.8459170234204971	Paracyprichromis nigripinnis	m	d
983	FISH20210908_c2_r1_Paracyprichromis-nigripinnis_su	1970-01-03 10:00:00	4.790721271099662	614.4999169021107	0.046701013794249624	0.7907041161154507	0.13025752948489558	0.8361145359463148	Paracyprichromis nigripinnis	m	d
984	FISH20210908_c2_r1_Paracyprichromis-nigripinnis_su	1970-01-03 10:30:00	6.532418804093331	644.5035468853913	0.08978053646641543	0.6036355575260475	0.12918277656392682	0.8360007900583777	Paracyprichromis nigripinnis	m	d
985	FISH20210908_c2_r1_Paracyprichromis-nigripinnis_su	1970-01-03 11:00:00	7.813148378093295	674.4998892089519	0.11993130955018834	0.42200310214934633	0.16086037477417353	0.8064444158241464	Paracyprichromis nigripinnis	m	d
986	FISH20210908_c2_r1_Paracyprichromis-nigripinnis_su	1970-01-03 11:30:00	5.630042338909383	704.5021054964539	0.06732047872340426	0.7191932624113475	0.1480266861341855	0.8414616363252956	Paracyprichromis nigripinnis	m	d
987	FISH20210908_c2_r1_Paracyprichromis-nigripinnis_su	1970-01-03 12:00:00	2.922721413018777	734.4999723007036	0.007201817073846324	0.9686997950252063	0.11977642124931002	0.8481403250649998	Paracyprichromis nigripinnis	m	d
988	FISH20210908_c2_r1_Paracyprichromis-nigripinnis_su	1970-01-03 12:30:00	3.6653554447579078	764.5012743794326	0.029199911347517732	0.7553745567375887	0.11394023291544697	0.8473666475958376	Paracyprichromis nigripinnis	m	d
989	FISH20210908_c2_r1_Paracyprichromis-nigripinnis_su	1970-01-03 13:00:00	4.336631427679971	794.499944604476	0.040715710170618216	0.7296144471526701	0.1220533038405241	0.8439187094300775	Paracyprichromis nigripinnis	m	d
990	FISH20210908_c2_r1_Paracyprichromis-nigripinnis_su	1970-01-03 13:30:00	10.877872814380844	824.5027428381449	0.19676400509780018	0.2005873552390979	0.1685006887756314	0.7885486883300882	Paracyprichromis nigripinnis	m	d
991	FISH20210908_c2_r1_Paracyprichromis-nigripinnis_su	1970-01-03 14:00:00	5.0658369715978715	854.5000276992964	0.04143814747105423	0.7374660683618636	0.09568366165240333	0.847282291045214	Paracyprichromis nigripinnis	m	d
992	FISH20210908_c2_r1_Paracyprichromis-nigripinnis_su	1970-01-03 14:30:00	2.9786745541816817	884.5021333185571	0.006316839363883194	0.9655898487283205	0.10887198826032651	0.8489437356288848	Paracyprichromis nigripinnis	m	d
993	FISH20210908_c2_r1_Paracyprichromis-nigripinnis_su	1970-01-03 15:00:00	2.8535441666196393	914.500055395524	0.009860403279415023	0.9415577221360514	0.1139526129482021	0.8522283601032979	Paracyprichromis nigripinnis	m	d
994	FISH20210908_c2_r1_Paracyprichromis-nigripinnis_su	1970-01-03 15:30:00	6.623491514540821	944.5049323874972	0.10053203280868987	0.3774661937486145	0.2010267591348386	0.8506960536338367	Paracyprichromis nigripinnis	m	d
995	FISH20210908_c2_r1_Paracyprichromis-nigripinnis_su	1970-01-03 16:00:00	8.451085830794087	974.5000830978893	0.1495762007645006	0.3266301035953687	0.21600007663825269	0.8353215482196799	Paracyprichromis nigripinnis	m	d
996	FISH20210908_c2_r1_Paracyprichromis-nigripinnis_su	1970-01-03 16:30:00	6.762774890514493	1004.5028815249917	0.09453618530422254	0.7234844286822565	0.16491714998161766	0.8179446915766805	Paracyprichromis nigripinnis	m	d
997	FISH20210908_c2_r1_Paracyprichromis-nigripinnis_su	1970-01-03 17:00:00	3.0621375689546064	1034.500110791048	0.002326612009749612	1.0	0.11277330736526321	0.8514344649476967	Paracyprichromis nigripinnis	m	d
998	FISH20210908_c2_r1_Paracyprichromis-nigripinnis_su	1970-01-03 17:30:00	5.908543698230088	1064.503768148066	0.0835088108168015	0.7878200155159037	0.18621545616291552	0.8154830635231498	Paracyprichromis nigripinnis	m	d
999	FISH20210908_c2_r1_Paracyprichromis-nigripinnis_su	1970-01-03 18:00:00	3.0799226800081496	1094.500193895075	0.005761453659077059	0.9548501468062711	0.12551684917246356	0.8515011193519672	Paracyprichromis nigripinnis	m	d
1000	FISH20210908_c2_r1_Paracyprichromis-nigripinnis_su	1970-01-03 18:30:00	2.4517823808891936	1124.5029369389338	0.0009420370165133548	1.0	0.11935608194959041	0.8527775057194432	Paracyprichromis nigripinnis	m	d
1001	FISH20210908_c2_r1_Paracyprichromis-nigripinnis_su	1970-01-03 19:00:00	13.009043564541324	1154.499362916182	0.34164312226469445	0.046590216608498145	0.45004152482337345	0.7806878143279729	Paracyprichromis nigripinnis	m	n
1002	FISH20210908_c2_r1_Paracyprichromis-nigripinnis_su	1970-01-03 19:30:00	8.907172416014538	1184.5036573201817	0.22032583397982933	0.25689903579740664	0.3730349083006302	0.7743331935868896	Paracyprichromis nigripinnis	m	n
1003	FISH20210908_c2_r1_Paracyprichromis-nigripinnis_su	1970-01-03 20:00:00	7.3101684824577635	1214.500249293668	0.18602847487673813	0.5179214447953022	0.32970189505566105	0.809603364611518	Paracyprichromis nigripinnis	m	n
1004	FISH20210908_c2_r1_Paracyprichromis-nigripinnis_su	1970-01-03 20:30:00	11.911948259278594	1244.50257660553	0.31345930071480027	0.19044716573391698	0.41091562818205385	0.7132410240430784	Paracyprichromis nigripinnis	m	n
1005	FISH20210908_c2_r1_Paracyprichromis-nigripinnis_su	1970-01-03 21:00:00	15.382711639373605	1274.4994737133677	0.3871807656085535	0.10708548002880727	0.4531276043469459	0.6826456714588631	Paracyprichromis nigripinnis	m	n
1006	FISH20210908_c2_r1_Paracyprichromis-nigripinnis_su	1970-01-03 21:30:00	21.588189618214624	1304.502659574468	0.5227171985815603	0.022329343971631204	0.5774260092744167	0.6272167952643293	Paracyprichromis nigripinnis	m	n
1007	FISH20210908_c2_r1_Paracyprichromis-nigripinnis_su	1970-01-03 22:00:00	9.26116814434989	1334.500304692261	0.23688438313666832	0.4375934851254778	0.28570067440751556	0.791610731265726	Paracyprichromis nigripinnis	m	n
1008	FISH20210908_c2_r1_Paracyprichromis-nigripinnis_su	1970-01-03 22:30:00	19.538446552993193	1364.5027428381447	0.46129550617831216	0.02454701612456364	0.4773069560427728	0.6835854527991835	Paracyprichromis nigripinnis	m	n
1009	FISH20210908_c2_r1_Paracyprichromis-nigripinnis_su	1970-01-03 23:00:00	15.832333679486013	1394.4995291119606	0.3597584621350618	0.17577973519472606	0.3741455329879296	0.7452785046158953	Paracyprichromis nigripinnis	m	n
1010	FISH20210908_c2_r1_Paracyprichromis-nigripinnis_su	1970-01-03 23:30:00	23.983863582986366	1424.5034077686041	0.5593173380617277	0.012079570011636283	0.5655209430174369	0.5680882025099895	Paracyprichromis nigripinnis	m	n
1011	FISH20210908_c2_r1_Paracyprichromis-nigripinnis_su	1970-01-04 00:00:00	16.230567778409796	14.500415489446569	0.36463353830812695	0.1831477480471996	0.38791799303682456	0.7555004575752157	Paracyprichromis nigripinnis	m	n
1012	FISH20210908_c2_r1_Paracyprichromis-nigripinnis_su	1970-01-04 00:30:00	14.572857261421177	44.5021054964539	0.3246343085106383	0.2142619680851064	0.4651328918722755	0.8088331525063223	Paracyprichromis nigripinnis	m	n
1013	FISH20210908_c2_r1_Paracyprichromis-nigripinnis_su	1970-01-04 01:00:00	18.1575399123465	74.49958451055343	0.4154340479751814	0.17035067309290344	0.4804872326344545	0.7083097674590281	Paracyprichromis nigripinnis	m	n
1014	FISH20210908_c2_r1_Paracyprichromis-nigripinnis_su	1970-01-04 01:30:00	19.835341062469084	104.50213308216522	0.4398027591556319	0.052689899717435866	0.6406193706014258	0.6339623926202839	Paracyprichromis nigripinnis	m	n
1015	FISH20210908_c2_r1_Paracyprichromis-nigripinnis_su	1970-01-04 02:00:00	11.613319646926863	134.50052628663232	0.2750540136280539	0.394991967204033	0.32723560645455513	0.759266202786698	Paracyprichromis nigripinnis	m	n
1016	FISH20210908_c2_r1_Paracyprichromis-nigripinnis_su	1970-01-04 02:30:00	13.782544848816071	164.5038235620082	0.32383907791200267	0.2821677934168237	0.33296936775456976	0.7725351989321027	Paracyprichromis nigripinnis	m	n
1017	FISH20210908_c2_r1_Paracyprichromis-nigripinnis_su	1970-01-04 03:00:00	7.926521619199953	194.4996953077392	0.19223311727882111	0.4637970195557033	0.28042245117137027	0.8248849482289169	Paracyprichromis nigripinnis	m	n
1018	FISH20210908_c2_r1_Paracyprichromis-nigripinnis_su	1970-01-04 03:30:00	15.072682211949786	224.50315824468086	0.3241910460992908	0.28185948581560283	0.32993384040158663	0.7436134109107485	Paracyprichromis nigripinnis	m	n
1019	FISH20210908_c2_r1_Paracyprichromis-nigripinnis_su	1970-01-04 04:00:00	14.115414884570566	254.5005816852252	0.3352168854911085	0.11151736745886655	0.461165312810492	0.776030390124286	Paracyprichromis nigripinnis	m	n
1020	FISH20210908_c2_r1_Paracyprichromis-nigripinnis_su	1970-01-04 04:30:00	19.374196591317048	284.50318612511774	0.455034077686042	0.05956668698398626	0.481979926145108	0.6861570112149046	Paracyprichromis nigripinnis	m	n
1021	FISH20210908_c2_r1_Paracyprichromis-nigripinnis_su	1970-01-04 05:00:00	10.750622273881824	314.4998061049249	0.24203645227411225	0.4633538308126974	0.2894712361098457	0.8103923036323828	Paracyprichromis nigripinnis	m	n
1022	FISH20210908_c2_r1_Paracyprichromis-nigripinnis_su	1970-01-04 05:30:00	5.776170250207396	344.50241037291516	0.1370864963705879	0.6182745054579708	0.22661298411047268	0.8612439342073249	Paracyprichromis nigripinnis	m	n
1023	FISH20210908_c2_r1_Paracyprichromis-nigripinnis_su	1970-01-04 06:00:00	11.027913094757473	374.49983381342787	0.2624085973853313	0.3620097496122313	0.28145470271571577	0.7932438943478173	Paracyprichromis nigripinnis	m	n
1024	FISH20210908_c2_r1_Paracyprichromis-nigripinnis_su	1970-01-04 06:30:00	7.933751323484489	404.5040452177768	0.1863570874432007	0.4845395101407514	0.19810558154545801	0.7540328506214178	Paracyprichromis nigripinnis	m	n
1025	FISH20210908_c2_r1_Paracyprichromis-nigripinnis_su	1970-01-04 07:00:00	13.460455418098915	434.49991690211067	0.2545565342640297	0.16990748434989753	0.40626212346746104	0.7906929505075501	Paracyprichromis nigripinnis	m	d
1026	FISH20210908_c2_r1_Paracyprichromis-nigripinnis_su	1970-01-04 07:30:00	14.399530886557395	464.501717641844	0.29161125886524825	0.2873448581560284	0.38096172663897326	0.7208084642503444	Paracyprichromis nigripinnis	m	d
1027	FISH20210908_c2_r1_Paracyprichromis-nigripinnis_su	1970-01-04 08:00:00	13.209201608087692	494.49994460447596	0.31021493463328165	0.19604475958342565	0.47667677256577484	0.7573311157614445	Paracyprichromis nigripinnis	m	d
1028	FISH20210908_c2_r1_Paracyprichromis-nigripinnis_su	1970-01-04 08:30:00	7.7593875160841215	524.5043777014297	0.11387565111382024	0.5456610883298237	0.3262761486032832	0.841798123175629	Paracyprichromis nigripinnis	m	d
1029	FISH20210908_c2_r1_Paracyprichromis-nigripinnis_su	1970-01-04 09:00:00	10.0389878948658	554.4999723007036	0.19306409617195724	0.33876239543515596	0.26867549683250264	0.7977194997462391	Paracyprichromis nigripinnis	m	d
1030	FISH20210908_c2_r1_Paracyprichromis-nigripinnis_su	1970-01-04 09:30:00	14.9114751091949	584.5019946808511	0.3233599290780142	0.22761524822695037	0.3884207908084384	0.7228960283344128	Paracyprichromis nigripinnis	m	d
1031	FISH20210908_c2_r1_Paracyprichromis-nigripinnis_su	1970-01-04 10:00:00	10.75910006502821	614.500055395524	0.2257921559937957	0.31243075559494793	0.4029861966253282	0.7216621834940282	Paracyprichromis nigripinnis	m	d
1032	FISH20210908_c2_r1_Paracyprichromis-nigripinnis_su	1970-01-04 10:30:00	11.843701157468152	644.504488529314	0.24215892718608	0.3954338911670176	0.35054694928152175	0.7656130392872024	Paracyprichromis nigripinnis	m	d
1033	FISH20210908_c2_r1_Paracyprichromis-nigripinnis_su	1970-01-04 11:00:00	6.639067120230601	674.5000830978893	0.09162927261647554	0.5904936014625228	0.29432138693634197	0.8116834344034289	Paracyprichromis nigripinnis	m	d
1034	FISH20210908_c2_r1_Paracyprichromis-nigripinnis_su	1970-01-04 11:30:00	6.337415305925516	704.503712734124	0.08339798293250582	0.6664080682699767	0.22478866698826855	0.8343543566955413	Paracyprichromis nigripinnis	m	d
1035	FISH20210908_c2_r1_Paracyprichromis-nigripinnis_su	1970-01-04 12:00:00	6.412561474548664	734.5001107910481	0.08625083093286062	0.641812541546643	0.1991003171936464	0.8275557734158276	Paracyprichromis nigripinnis	m	d
1036	FISH20210908_c2_r1_Paracyprichromis-nigripinnis_su	1970-01-04 12:30:00	7.864767059649585	764.5037402338339	0.12085111098797584	0.5647476034798027	0.21733925197574652	0.8252985421784004	Paracyprichromis nigripinnis	m	d
1037	FISH20210908_c2_r1_Paracyprichromis-nigripinnis_su	1970-01-04 13:00:00	7.609130316380042	794.5001938950751	0.1172788211179436	0.5066201318486511	0.29011093306908897	0.8145936856768388	Paracyprichromis nigripinnis	m	d
1038	FISH20210908_c2_r1_Paracyprichromis-nigripinnis_su	1970-01-04 13:30:00	6.596685532510607	824.5045719035744	0.08977556109725686	0.5906899418121363	0.20475399953591403	0.82598322239173	Paracyprichromis nigripinnis	m	d
1039	FISH20210908_c2_r1_Paracyprichromis-nigripinnis_su	1970-01-04 14:00:00	3.9440291367322526	854.4993629161819	0.013849648218935239	0.9456539803888981	0.14733308038126466	0.8497342155879737	Paracyprichromis nigripinnis	m	d
1040	FISH20210908_c2_r1_Paracyprichromis-nigripinnis_su	1970-01-04 14:30:00	5.109039572848172	884.5046547711404	0.05064834312312978	0.74215892718608	0.17735240227079044	0.8455446438771159	Paracyprichromis nigripinnis	m	d
1041	FISH20210908_c2_r1_Paracyprichromis-nigripinnis_su	1970-01-04 15:00:00	2.945353834435807	914.496231851934	0.003047766818131442	1.0	0.11698229021883426	0.8535103443652116	Paracyprichromis nigripinnis	m	d
1042	FISH20210908_c2_r1_Paracyprichromis-nigripinnis_su	1970-01-04 15:30:00	2.9273560331313018	944.4998061049249	0.001384964821893524	1.0	0.11828065924165405	0.8535827000069622	Paracyprichromis nigripinnis	m	d
1043	FISH20210908_c2_r1_Paracyprichromis-nigripinnis_su	1970-01-04 16:00:00	4.419129108356993	974.4962597661661	0.034465562143292515	0.8539923532997175	0.15034244159922713	0.8511193103448967	Paracyprichromis nigripinnis	m	d
1044	FISH20210908_c2_r1_Paracyprichromis-nigripinnis_su	1970-01-04 16:30:00	11.746232932869747	1004.4998892089519	0.22889430534012853	0.04187901617549302	0.17083197225252975	0.8405231986768668	Paracyprichromis nigripinnis	m	d
1045	FISH20210908_c2_r1_Paracyprichromis-nigripinnis_su	1970-01-04 17:00:00	10.351653847077774	1034.4970909292404	0.18928353743004378	0.05635285643043165	0.14401769134421386	0.8401193185005641	Paracyprichromis nigripinnis	m	d
1046	FISH20210908_c2_r1_Paracyprichromis-nigripinnis_su	1970-01-04 17:30:00	3.3757490545907762	1064.4999723007036	0.011910697468284305	0.9592266356434547	0.13209388429285016	0.8508683836793042	Paracyprichromis nigripinnis	m	d
1047	FISH20210908_c2_r1_Paracyprichromis-nigripinnis_su	1970-01-04 18:00:00	7.642246546999713	1094.4971187943263	0.11375221631205673	0.6342531028368794	0.27966022231314863	0.8061507599029313	Paracyprichromis nigripinnis	m	d
1048	FISH20210908_c2_r1_Paracyprichromis-nigripinnis_su	1970-01-04 18:30:00	10.350115299744754	1124.499944604476	0.18801240859738533	0.42316640815422113	0.3491389734606345	0.8007712860520718	Paracyprichromis nigripinnis	m	d
1049	FISH20210908_c2_r1_Paracyprichromis-nigripinnis_su	1970-01-04 19:00:00	8.910366662489862	1154.4955943474647	0.22111388196176227	0.2802438348573012	0.35265650921291575	0.8769093273576591	Paracyprichromis nigripinnis	m	n
1050	FISH20210908_c2_r1_Paracyprichromis-nigripinnis_su	1970-01-04 19:30:00	6.365581703479922	1184.5000276992964	0.1359481469170683	0.4783114508891474	0.3563728984362936	0.9022732298593793	Paracyprichromis nigripinnis	m	n
1051	FISH20210908_c2_r1_Paracyprichromis-nigripinnis_su	1970-01-04 20:00:00	4.85615061344654	1214.4971742021276	0.11751994680851063	0.5750775709219859	0.2529759846978168	0.8131898971036252	Paracyprichromis nigripinnis	m	n
1052	FISH20210908_c2_r1_Paracyprichromis-nigripinnis_su	1970-01-04 20:30:00	9.234535382858413	1244.500055395524	0.2265676933303789	0.29315311322845117	0.3828258438692026	0.8076237982606547	Paracyprichromis nigripinnis	m	n
1053	FISH20210908_c2_r1_Paracyprichromis-nigripinnis_su	1970-01-04 21:00:00	2.6601207339900115	1274.4974788053416	0.059178810882695186	0.6711364769767828	0.2377716801873071	0.9184876214703557	Paracyprichromis nigripinnis	m	n
1054	FISH20210908_c2_r1_Paracyprichromis-nigripinnis_su	1970-01-04 21:30:00	3.134868644007959	1304.5000830978893	0.07417871586061714	0.7052240873081824	0.18122321878025585	0.8687816485920691	Paracyprichromis nigripinnis	m	n
1055	FISH20210908_c2_r1_Paracyprichromis-nigripinnis_su	1970-01-04 22:00:00	4.885901348563375	1334.498199346224	0.12527009806637487	0.5789794448445897	0.2473023449035621	0.8536385559795661	Paracyprichromis nigripinnis	m	n
1056	FISH20210908_c2_r1_Paracyprichromis-nigripinnis_su	1970-01-04 22:30:00	1.2351581995172054	1364.500110791048	0.02653445601595391	0.8642809660979393	0.1907540965265052	0.9319952761002789	Paracyprichromis nigripinnis	m	n
1057	FISH20210908_c2_r1_Paracyprichromis-nigripinnis_su	1970-01-04 23:00:00	11.326596078790148	1394.4968414052976	0.2686467915327496	0.26066718386346005	0.36321407017181373	0.8462656478996533	Paracyprichromis nigripinnis	m	n
1058	FISH20210908_c2_r1_Paracyprichromis-nigripinnis_su	1970-01-04 23:30:00	6.483002667090752	1424.500193895075	0.1610991080826547	0.5487230624342142	0.278475451318572	0.9050220084903883	Paracyprichromis nigripinnis	m	n
1059	FISH20210908_c2_r1_Paracyprichromis-nigripinnis_su	1970-01-05 00:00:00	6.127088417846157	14.495261845386533	0.14391798282072596	0.6344139650872818	0.21761314702941484	0.836680382439055	Paracyprichromis nigripinnis	m	n
1060	FISH20210908_c2_r1_Paracyprichromis-nigripinnis_su	1970-01-05 00:30:00	5.153442195603483	44.49941831477481	0.12115672261924547	0.5671707938618359	0.2596433112635818	0.896777237170907	Paracyprichromis nigripinnis	m	n
1061	FISH20210908_c2_r1_Paracyprichromis-nigripinnis_su	1970-01-05 01:00:00	0.32901925577041624	74.49684175531915	0.0031582446808510636	0.9528479609929078	0.10432251713984153	0.8911899610755498	Paracyprichromis nigripinnis	m	n
1062	FISH20210908_c2_r1_Paracyprichromis-nigripinnis_su	1970-01-05 01:30:00	0.20630810028185476	104.50024929366793	0.0016619577862722287	1.0	0.15960406655702014	0.9403285501978844	Paracyprichromis nigripinnis	m	n
1063	FISH20210908_c2_r1_Paracyprichromis-nigripinnis_su	1970-01-05 02:00:00	2.849856553261086	134.49692469662548	0.05513381725494542	0.6320718124896104	0.18807219704605138	0.9142906795282784	Paracyprichromis nigripinnis	m	n
1064	FISH20210908_c2_r1_Paracyprichromis-nigripinnis_su	1970-01-05 02:30:00	3.5915555098320993	164.49947371336768	0.06974682843055786	0.6145365907705944	0.20325828152208877	0.8855167144762399	Paracyprichromis nigripinnis	m	n
1065	FISH20210908_c2_r1_Paracyprichromis-nigripinnis_su	1970-01-05 03:00:00	4.090849257432488	194.49711879432624	0.07668439716312057	0.504155585106383	0.2065562549735394	0.9063479874933406	Paracyprichromis nigripinnis	m	n
1066	FISH20210908_c2_r1_Paracyprichromis-nigripinnis_su	1970-01-05 03:30:00	6.236419843055087	224.50041548944657	0.13245803556589664	0.3476815688881502	0.3414846531153359	0.8161375954277567	Paracyprichromis nigripinnis	m	n
1067	FISH20210908_c2_r1_Paracyprichromis-nigripinnis_su	1970-01-05 04:00:00	14.907436199899797	254.495123032587	0.36200399024606517	0.07764353801817779	0.5599015903392376	0.6875866744340708	Paracyprichromis nigripinnis	m	n
1068	FISH20210908_c2_r1_Paracyprichromis-nigripinnis_su	1970-01-05 04:30:00	10.958111391084516	284.49952911196056	0.2595978062157221	0.2700127416763614	0.38048955631998244	0.8146504262900197	Paracyprichromis nigripinnis	m	n
1069	FISH20210908_c2_r1_Paracyprichromis-nigripinnis_su	1970-01-05 05:00:00	6.664325092618221	314.4979777272979	0.15297246384841265	0.5209706908970027	0.2614539230852065	0.8695106903214821	Paracyprichromis nigripinnis	m	n
1070	FISH20210908_c2_r1_Paracyprichromis-nigripinnis_su	1970-01-05 05:30:00	18.862170282847018	344.50047088803944	0.479253226968035	0.045870034901113514	0.40449620286466603	0.5942206062151956	Paracyprichromis nigripinnis	m	n
1071	FISH20210908_c2_r1_Paracyprichromis-nigripinnis_su	1970-01-05 06:00:00	16.06074755061168	374.49731257272674	0.38704493821687813	0.20923145121072753	0.4005368018662463	0.7459334755975213	Paracyprichromis nigripinnis	m	n
1072	FISH20210908_c2_r1_Paracyprichromis-nigripinnis_su	1970-01-05 06:30:00	4.7702968677956035	404.49969530773916	0.11450889147415656	0.6093845216331505	0.1899520460453162	0.8338702487654517	Paracyprichromis nigripinnis	m	n
1073	FISH20210908_c2_r1_Paracyprichromis-nigripinnis_su	1970-01-05 07:00:00	14.944602676656551	434.4959547822232	0.3321511692341793	0.1034578299900255	0.519855161306039	0.7654682220371783	Paracyprichromis nigripinnis	m	d
1074	FISH20210908_c2_r1_Paracyprichromis-nigripinnis_su	1970-01-05 07:30:00	15.539320038340314	464.5005816852252	0.3188189019998892	0.22148357431721236	0.41621376909915153	0.7425229614284254	Paracyprichromis nigripinnis	m	d
1075	FISH20210908_c2_r1_Paracyprichromis-nigripinnis_su	1970-01-05 08:00:00	8.380754745242557	494.4988087982714	0.13624023491606183	0.5710565682309269	0.21839463624298747	0.8433329210187968	Paracyprichromis nigripinnis	m	d
1076	FISH20210908_c2_r1_Paracyprichromis-nigripinnis_su	1970-01-05 08:30:00	14.863354155596458	524.4998061049249	0.29494210847044483	0.3426402969364578	0.31399114378315457	0.778965358272172	Paracyprichromis nigripinnis	m	d
1077	FISH20210908_c2_r1_Paracyprichromis-nigripinnis_su	1970-01-05 09:00:00	6.190679015880961	554.4975066489362	0.08233599290780141	0.7542109929078015	0.18890312818455182	0.8494148034180987	Paracyprichromis nigripinnis	m	d
1078	FISH20210908_c2_r1_Paracyprichromis-nigripinnis_su	1970-01-05 09:30:00	13.199342530148789	584.4998338134279	0.2576445823177487	0.2351539995568358	0.2740740987895958	0.7760434648740406	Paracyprichromis nigripinnis	m	d
1079	FISH20210908_c2_r1_Paracyprichromis-nigripinnis_su	1970-01-05 10:00:00	5.310287634712966	614.4971184750083	0.05696553252798404	0.7234844286822565	0.15241102121380692	0.8513900093384723	Paracyprichromis nigripinnis	m	d
1080	FISH20210908_c2_r1_Paracyprichromis-nigripinnis_su	1970-01-05 10:30:00	5.048070608047658	644.4999169021107	0.05384743227522021	0.7165807988477093	0.16790810973487721	0.8539985652191765	Paracyprichromis nigripinnis	m	d
1081	FISH20210908_c2_r1_Paracyprichromis-nigripinnis_su	1970-01-05 11:00:00	11.148403336357768	674.4975620567376	0.22911125886524822	0.34685283687943264	0.4067787464358876	0.7710908829683547	Paracyprichromis nigripinnis	m	d
1082	FISH20210908_c2_r1_Paracyprichromis-nigripinnis_su	1970-01-05 11:30:00	5.513931433133361	704.499944604476	0.07057389762907157	0.6066363837801906	0.15364113412727406	0.8271125018677986	Paracyprichromis nigripinnis	m	d
1083	FISH20210908_c2_r1_Paracyprichromis-nigripinnis_su	1970-01-05 12:00:00	7.2059608414971335	734.4972293028926	0.09603236174221434	0.5769699656433559	0.16848034059707748	0.8050991780692703	Paracyprichromis nigripinnis	m	d
1084	FISH20210908_c2_r1_Paracyprichromis-nigripinnis_su	1970-01-05 12:30:00	3.4645133531893535	764.4999723007036	0.009971746717633373	0.9388953520580577	0.12567962776649147	0.8535828073685733	Paracyprichromis nigripinnis	m	d
1085	FISH20210908_c2_r1_Paracyprichromis-nigripinnis_su	1970-01-05 13:00:00	10.965941711911146	794.4957605985037	0.22432806871709615	0.3836519811582156	0.29738263602537496	0.793099198627732	Paracyprichromis nigripinnis	m	d
1086	FISH20210908_c2_r1_Paracyprichromis-nigripinnis_su	1970-01-05 13:30:00	14.24276987556333	824.500055395524	0.369820518502105	0.365942831819189	0.2571888113731252	0.7817405488100477	Paracyprichromis nigripinnis	m	d
1087	FISH20210908_c2_r1_Paracyprichromis-nigripinnis_su	1970-01-05 14:00:00	27.633527272738533	854.4972847168348	0.7078576969965643	0.0	0.400894657693842	0.6917585507149325	Paracyprichromis nigripinnis	m	d
1088	FISH20210908_c2_r1_Paracyprichromis-nigripinnis_su	1970-01-05 14:30:00	21.623561863523694	884.5000276992964	0.5035732092404853	0.0	0.42097298261280025	0.6388021407047002	Paracyprichromis nigripinnis	m	d
1089	FISH20210908_c2_r1_Paracyprichromis-nigripinnis_su	1970-01-05 15:00:00	6.67772404195683	914.4962039346079	0.0968135217511776	0.5702410640066501	0.2339860315345987	0.8278486063049009	Paracyprichromis nigripinnis	m	d
1090	FISH20210908_c2_r1_Paracyprichromis-nigripinnis_su	1970-01-05 15:30:00	3.7532436297914065	944.5001107910481	0.014846000443164193	0.9019499224462664	0.153936282122566	0.8552322790145798	Paracyprichromis nigripinnis	m	d
1091	FISH20210908_c2_r1_Paracyprichromis-nigripinnis_su	1970-01-05 16:00:00	5.325428947876198	974.4976172004876	0.057852155602349555	0.7678155824005319	0.21416664267272545	0.852701741114481	Paracyprichromis nigripinnis	m	d
1092	FISH20210908_c2_r1_Paracyprichromis-nigripinnis_su	1970-01-05 16:30:00	8.831899843028742	1004.5001384964822	0.15478366849482023	0.4328292061381641	0.2688307576203744	0.821084661503859	Paracyprichromis nigripinnis	m	d
1093	FISH20210908_c2_r1_Paracyprichromis-nigripinnis_su	1970-01-05 17:00:00	6.183947720086187	1034.4968414052976	0.08821899589936828	0.706195278732129	0.19668905314864266	0.8446436303604183	Paracyprichromis nigripinnis	m	d
1094	FISH20210908_c2_r1_Paracyprichromis-nigripinnis_su	1970-01-05 17:30:00	7.7598526200174724	1064.5001661865722	0.13355860846443607	0.6093507644582318	0.25747079795604616	0.8111610601242746	Paracyprichromis nigripinnis	m	d
1095	FISH20210908_c2_r1_Paracyprichromis-nigripinnis_su	1970-01-05 18:00:00	7.839615783215813	1094.495926398049	0.13861331264202184	0.5382142659203015	0.19942707418747124	0.7949371699045374	Paracyprichromis nigripinnis	m	d
1096	FISH20210908_c2_r1_Paracyprichromis-nigripinnis_su	1970-01-05 18:30:00	13.5667441817832	1124.500193895075	0.27477702066367515	0.36219600022159437	0.3059635740985178	0.770093799695004	Paracyprichromis nigripinnis	m	d
1097	FISH20210908_c2_r1_Paracyprichromis-nigripinnis_su	1970-01-05 19:00:00	10.934405743026701	1154.4968968192397	0.2576194170453286	0.10428903912224316	0.3816748666968967	0.875371681499579	Paracyprichromis nigripinnis	m	n
1098	FISH20210908_c2_r1_Paracyprichromis-nigripinnis_su	1970-01-05 19:30:00	7.314983086740697	1184.4994183147749	0.16120990526840617	0.47764666777463854	0.38351010630338844	0.9160836931021068	Paracyprichromis nigripinnis	m	n
1099	FISH20210908_c2_r1_Paracyprichromis-nigripinnis_su	1970-01-05 20:00:00	4.013678792198696	1214.4969246966255	0.08394747049371086	0.6442067933728598	0.28182329180456905	0.9337643558047023	Paracyprichromis nigripinnis	m	n
1100	FISH20210908_c2_r1_Paracyprichromis-nigripinnis_su	1970-01-05 20:30:00	2.8899737656852826	1244.500249293668	0.05927649437704283	0.5583070190017173	0.19223503191051577	0.908567998870727	Paracyprichromis nigripinnis	m	n
1101	FISH20210908_c2_r1_Paracyprichromis-nigripinnis_su	1970-01-05 21:00:00	1.3688340267882515	1274.496758104738	0.029371016902188973	0.801551676364644	0.14321246124492634	0.8877191848741788	Paracyprichromis nigripinnis	m	n
1102	FISH20210908_c2_r1_Paracyprichromis-nigripinnis_su	1970-01-05 21:30:00	1.146989428968293	1304.4994737133677	0.024042989308071576	0.8520857570217717	0.19787176875005022	0.930986927282166	Paracyprichromis nigripinnis	m	n
1103	FISH20210908_c2_r1_Paracyprichromis-nigripinnis_su	1970-01-05 22:00:00	2.978426729290397	1334.495150473868	0.055866541040846866	0.6593692844870587	0.2260605077968983	0.9279026772444079	Paracyprichromis nigripinnis	m	n
1104	FISH20210908_c2_r1_Paracyprichromis-nigripinnis_su	1970-01-05 22:30:00	0.6570227971930762	1364.5003600908537	0.010747327017893745	0.9170683064650158	0.1603040797502652	0.9176635349705419	Paracyprichromis nigripinnis	m	n
1105	FISH20210908_c2_r1_Paracyprichromis-nigripinnis_su	1970-01-05 23:00:00	0.7982367103841866	1394.497866681443	0.01756524630132432	0.8715021887294288	0.14928851151993985	0.9159643243333435	Paracyprichromis nigripinnis	m	n
1106	FISH20210908_c2_r1_Paracyprichromis-nigripinnis_su	1970-01-05 23:30:00	1.4530266658195201	1424.4995291119606	0.03357154728269902	0.8295385297213451	0.17324857403975386	0.914464763127973	Paracyprichromis nigripinnis	m	n
1107	FISH20210908_c2_r1_Paracyprichromis-nigripinnis_su	1970-01-06 00:00:00	1.3565112069010112	14.497312572726768	0.027871668421344267	0.872776638776528	0.20299860055480273	0.9252289461342735	Paracyprichromis nigripinnis	m	n
1108	FISH20210908_c2_r1_Paracyprichromis-nigripinnis_su	1970-01-06 00:30:00	0.1253244555835309	44.500470888039445	0.001274167636142042	1.0	0.16030452188347535	0.934598734112312	Paracyprichromis nigripinnis	m	n
1109	FISH20210908_c2_r1_Paracyprichromis-nigripinnis_su	1970-01-06 01:00:00	1.256377777000335	74.49634227444025	0.030481046331190424	0.8676014187541565	0.20291947428229373	0.927851026727884	Paracyprichromis nigripinnis	m	n
1110	FISH20210908_c2_r1_Paracyprichromis-nigripinnis_su	1970-01-06 01:30:00	1.220537387669459	104.49958451055343	0.01844773142762174	0.8617251121821505	0.13552630445735475	0.8496632692252536	Paracyprichromis nigripinnis	m	n
1111	FISH20210908_c2_r1_Paracyprichromis-nigripinnis_su	1970-01-06 02:00:00	0.9240790628084057	134.4968968192397	0.02094647013188518	0.9011969411503934	0.1771600318410574	0.9297640972256817	Paracyprichromis nigripinnis	m	n
1112	FISH20210908_c2_r1_Paracyprichromis-nigripinnis_su	1970-01-06 02:30:00	3.501021982246283	164.50052628663232	0.09301423743836906	0.6784665669491995	0.20050429055048263	0.8713563921750297	Paracyprichromis nigripinnis	m	n
1113	FISH20210908_c2_r1_Paracyprichromis-nigripinnis_su	1970-01-06 03:00:00	9.798121727046382	194.4974509586612	0.24958439543389116	0.2087997340130777	0.3383215800549708	0.7886970270634833	Paracyprichromis nigripinnis	m	n
1114	FISH20210908_c2_r1_Paracyprichromis-nigripinnis_su	1970-01-06 03:30:00	12.609113726407125	224.4996953077392	0.3312281868040552	0.2104592543349399	0.3169452120274328	0.725587022558103	Paracyprichromis nigripinnis	m	n
1115	FISH20210908_c2_r1_Paracyprichromis-nigripinnis_su	1970-01-06 04:00:00	0.9289903580683435	254.49869798880823	0.021663250041553547	0.8582192919275307	0.1250363509932179	0.8710938237869642	Paracyprichromis nigripinnis	m	n
1116	FISH20210908_c2_r1_Paracyprichromis-nigripinnis_su	1970-01-06 04:30:00	6.609209606577529	284.5005816852252	0.16497700958395656	0.5947592931139549	0.2507949346100916	0.8430005110213923	Paracyprichromis nigripinnis	m	n
1117	FISH20210908_c2_r1_Paracyprichromis-nigripinnis_su	1970-01-06 05:00:00	1.0182611939253958	314.49783885625624	0.023661753297129558	0.84755624515128	0.15664303453918843	0.9047949315266649	Paracyprichromis nigripinnis	m	n
1118	FISH20210908_c2_r1_Paracyprichromis-nigripinnis_su	1970-01-06 05:30:00	2.333450723146686	344.49975070633207	0.05578638302587114	0.7463852418148579	0.17569761377059873	0.8986476675651119	Paracyprichromis nigripinnis	m	n
1119	FISH20210908_c2_r1_Paracyprichromis-nigripinnis_su	1970-01-06 06:00:00	11.16648308171084	374.0625633685215	0.26075028329456673	0.37699051708713543	0.24844907773340946	0.7857141887502407	Paracyprichromis nigripinnis	m	n
1120	FISH20210908_c2_r1_Paracyprichromis-nigripinnis_su	1970-01-06 06:30:00	7.660741387964151	404.5000276992964	0.19156833416431224	0.5534873414215279	0.21545046299302725	0.7743131694815587	Paracyprichromis nigripinnis	m	n
1121	FISH20210908_c2_r1_Paracyprichromis-nigripinnis_su	1970-01-06 07:00:00	20.053786490440118	434.49562181334517	0.4391487475060962	0.08495898913766349	0.4011454395337143	0.7754605796062153	Paracyprichromis nigripinnis	m	d
1122	FISH20210908_c2_r1_Paracyprichromis-nigripinnis_su	1970-01-06 07:30:00	21.63085955047273	464.5001107910481	0.4722468424551296	0.008807888322623532	0.39525731502316724	0.795975493707222	Paracyprichromis nigripinnis	m	d
1123	FISH20210908_c2_r1_Paracyprichromis-nigripinnis_su	1970-01-06 08:00:00	21.141862781274753	494.4970351898033	0.456636187309504	0.08534220005541701	0.38289548665025036	0.7494014210812222	Paracyprichromis nigripinnis	m	d
1124	FISH20210908_c2_r1_Paracyprichromis-nigripinnis_su	1970-01-06 08:30:00	18.477432932014743	524.5001938950751	0.42379923549941834	0.059553487341421525	0.40944766316433706	0.7684587896737775	Paracyprichromis nigripinnis	m	d
1125	FISH20210908_c2_r1_Paracyprichromis-nigripinnis_su	1970-01-06 09:00:00	5.123515892446987	554.4956772334294	0.0509864774994458	0.7730547550432276	0.21975961679222888	0.8547784893599869	Paracyprichromis nigripinnis	m	d
1126	FISH20210908_c2_r1_Paracyprichromis-nigripinnis_su	1970-01-06 09:30:00	4.203497552853822	584.5001661865721	0.023432306669621095	0.8500997119432749	0.20536584040235492	0.8513228687321466	Paracyprichromis nigripinnis	m	d
1127	FISH20210908_c2_r1_Paracyprichromis-nigripinnis_su	1970-01-06 10:00:00	4.194430198552547	614.497728028372	0.03446747201595921	0.8996453507702538	0.16887696448055328	0.8573571029073773	Paracyprichromis nigripinnis	m	d
1128	FISH20210908_c2_r1_Paracyprichromis-nigripinnis_su	1970-01-06 10:30:00	5.602248864116747	644.5002492936679	0.05983048030580023	0.7416209628275442	0.22046050944674345	0.8434639752397127	Paracyprichromis nigripinnis	m	d
1129	FISH20210908_c2_r1_Paracyprichromis-nigripinnis_su	1970-01-06 11:00:00	6.072482576808519	674.4971738889504	0.07624958439543389	0.6243488861797628	0.20012166135020207	0.8352229917169448	Paracyprichromis nigripinnis	m	d
1130	FISH20210908_c2_r1_Paracyprichromis-nigripinnis_su	1970-01-06 11:30:00	5.273424215865776	704.4994183147749	0.04902775469503075	0.7216220707994017	0.18488761764261225	0.8497603581410225	Paracyprichromis nigripinnis	m	d
1131	FISH20210908_c2_r1_Paracyprichromis-nigripinnis_su	1970-01-06 12:00:00	5.670559203415569	734.4977282801418	0.06471631205673758	0.7254543439716312	0.17057697776097266	0.8509408266155041	Paracyprichromis nigripinnis	m	d
1132	FISH20210908_c2_r1_Paracyprichromis-nigripinnis_su	1970-01-06 12:30:00	6.760993772316945	764.5003046922608	0.08769597252229794	0.6990748434989751	0.20006433955589228	0.8307609490593518	Paracyprichromis nigripinnis	m	d
1133	FISH20210908_c2_r1_Paracyprichromis-nigripinnis_su	1970-01-06 13:00:00	5.782807285125689	794.4972847168348	0.0647788983708301	0.7059182090213898	0.1847508873871261	0.8395442052909142	Paracyprichromis nigripinnis	m	d
1134	FISH20210908_c2_r1_Paracyprichromis-nigripinnis_su	1970-01-06 13:30:00	4.369701792859278	824.4994737133677	0.026369730208852697	0.785496648385131	0.13539062319718037	0.858687207949326	Paracyprichromis nigripinnis	m	d
1135	FISH20210908_c2_r1_Paracyprichromis-nigripinnis_su	1970-01-06 14:00:00	4.347948014246402	854.4983101556872	0.030361792897113413	0.9233198515153194	0.14642019093162265	0.8581576595321646	Paracyprichromis nigripinnis	m	d
1136	FISH20210908_c2_r1_Paracyprichromis-nigripinnis_su	1970-01-06 14:30:00	5.011049202306463	884.5003046922608	0.05362583790371724	0.71813195944823	0.16395507037429666	0.8492267172380787	Paracyprichromis nigripinnis	m	d
1137	FISH20210908_c2_r1_Paracyprichromis-nigripinnis_su	1970-01-06 15:00:00	3.600905517478425	914.4973401307769	0.007757951900698216	0.9668624625955891	0.13198475046916427	0.8546291475615543	Paracyprichromis nigripinnis	m	d
1138	FISH20210908_c2_r1_Paracyprichromis-nigripinnis_su	1970-01-06 15:30:00	4.284941203502895	944.4995291119606	0.02825328236662789	0.8513101767215113	0.15326169467109202	0.8467215413346937	Paracyprichromis nigripinnis	m	d
1139	FISH20210908_c2_r1_Paracyprichromis-nigripinnis_su	1970-01-06 16:00:00	3.957706523734574	974.4962593516209	0.028428927680798004	0.8137988362427265	0.12786249181110443	0.8550303826993801	Paracyprichromis nigripinnis	m	d
1140	FISH20210908_c2_r1_Paracyprichromis-nigripinnis_su	1970-01-06 16:30:00	8.972744865640712	1004.5004154894466	0.1596033460750097	0.4840729045482245	0.16070159704735543	0.8236648831754068	Paracyprichromis nigripinnis	m	d
1141	FISH20210908_c2_r1_Paracyprichromis-nigripinnis_su	1970-01-06 17:00:00	6.872912257633618	1034.4976172004876	0.11088329823783664	0.37853263881192506	0.14269556577473763	0.8537591701480901	Paracyprichromis nigripinnis	m	d
1142	FISH20210908_c2_r1_Paracyprichromis-nigripinnis_su	1970-01-06 17:30:00	3.8873619806759847	1064.4995291119606	0.01634258489834358	0.9239931305744834	0.14210760207794063	0.8522022443728526	Paracyprichromis nigripinnis	m	d
1143	FISH20210908_c2_r1_Paracyprichromis-nigripinnis_su	1970-01-06 18:00:00	11.905152472496844	1094.4972293028927	0.25030477668181317	0.18652332926964424	0.3642878777618268	0.8418736312970864	Paracyprichromis nigripinnis	m	d
1144	FISH20210908_c2_r1_Paracyprichromis-nigripinnis_su	1970-01-06 18:30:00	22.908869708080662	1124.5004708880394	0.5530995512713978	0.0	0.6230105653719915	0.63068860880391	Paracyprichromis nigripinnis	m	d
1145	FISH20210908_c2_r1_Paracyprichromis-nigripinnis_su	1970-01-06 19:00:00	8.497816133325857	1154.4972014408424	0.21241341091715157	0.3860903297312275	0.25200949160054287	0.8532424884965684	Paracyprichromis nigripinnis	m	n
1146	FISH20210908_c2_r1_Paracyprichromis-nigripinnis_su	1970-01-06 19:30:00	0.0856688475019502	1184.4995845105534	0.001218769043266301	1.0	0.10189034728278287	0.8477965136961115	Paracyprichromis nigripinnis	m	n
1147	FISH20210908_c2_r1_Paracyprichromis-nigripinnis_su	1970-01-06 20:00:00	0.15841983952563327	1214.4986979888083	0.002493212920383401	0.9715773727076292	0.16402154889042303	0.9391812346116328	Paracyprichromis nigripinnis	m	n
1148	FISH20210908_c2_r1_Paracyprichromis-nigripinnis_su	1970-01-06 20:30:00	0.10455677900724625	1244.5005262866323	0.0004985873358816686	1.0	0.10015341321409674	0.8694373589649131	Paracyprichromis nigripinnis	m	n
1149	FISH20210908_c2_r1_Paracyprichromis-nigripinnis_su	1970-01-06 21:00:00	0.7829062732369593	1274.497728028372	0.011692341793195168	0.9496287265876094	0.1391426815687105	0.8916259534036061	Paracyprichromis nigripinnis	m	n
1150	FISH20210908_c2_r1_Paracyprichromis-nigripinnis_su	1970-01-06 21:30:00	1.3116791366572502	1304.499695307739	0.027699296437870478	0.8601739515816298	0.15187840789077942	0.8931539349936058	Paracyprichromis nigripinnis	m	n
1151	FISH20210908_c2_r1_Paracyprichromis-nigripinnis_su	1970-01-06 22:00:00	0.13354030885519041	1334.4968135217512	0.0019395954558049321	1.0	0.14950929425305598	0.9221146237937011	Paracyprichromis nigripinnis	m	n
1152	FISH20210908_c2_r1_Paracyprichromis-nigripinnis_su	1970-01-06 22:30:00	0.5612632290437091	1364.5005262866323	0.008752977674367071	0.9368456041216553	0.1593205168099703	0.9116376226368925	Paracyprichromis nigripinnis	m	n
1153	FISH20210908_c2_r1_Paracyprichromis-nigripinnis_su	1970-01-06 23:00:00	0.6144741960593342	1394.4981159259669	0.010362407181646903	0.9418707746869113	0.13307656663963563	0.8739867812238712	Paracyprichromis nigripinnis	m	n
1154	FISH20210908_c2_r1_Paracyprichromis-nigripinnis_su	1970-01-06 23:30:00	0.398268736615346	1424.499750706332	0.008586781895739849	0.9332446955847321	0.12832035359743674	0.884156041780145	Paracyprichromis nigripinnis	m	n
1155	FISH20210908_c2_r1_Paracyprichromis-nigripinnis_su	1970-01-07 00:00:00	0.8852557080110393	14.4989196077345	0.021109202725912792	0.8773893290487007	0.17303759079541	0.9240840903550644	Paracyprichromis nigripinnis	m	n
1156	FISH20210908_c2_r1_Paracyprichromis-nigripinnis_su	1970-01-07 00:30:00	0.8174079860891642	44.50063708381807	0.01861392720624896	0.9334108913633594	0.16501005576925526	0.8846196503128834	Paracyprichromis nigripinnis	m	n
1157	FISH20210908_c2_r1_Paracyprichromis-nigripinnis_su	1970-01-07 01:00:00	1.3685179560462148	74.49775561097258	0.03175394846217789	0.8082571349404267	0.16021825356560657	0.8844717121220327	Paracyprichromis nigripinnis	m	n
1158	FISH20210908_c2_r1_Paracyprichromis-nigripinnis_su	1970-01-07 01:30:00	0.8692239715547743	104.49980610492493	0.013960445404686722	0.9228851587169686	0.11330906990165691	0.869940509282205	Paracyprichromis nigripinnis	m	n
1159	FISH20210908_c2_r1_Paracyprichromis-nigripinnis_su	1970-01-07 02:00:00	2.756973604656385	134.4981715425532	0.05895390070921986	0.7974844858156028	0.18342748638689074	0.8574414717514818	Paracyprichromis nigripinnis	m	n
1160	FISH20210908_c2_r1_Paracyprichromis-nigripinnis_su	1970-01-07 02:30:00	3.5792222626234	164.4998892089519	0.08320407711056947	0.6933857744294261	0.23121520553360977	0.9215307863213935	Paracyprichromis nigripinnis	m	n
1161	FISH20210908_c2_r1_Paracyprichromis-nigripinnis_su	1970-01-07 03:00:00	3.9573243377705127	194.49822675385127	0.08777568436218552	0.6486756067826666	0.2252644340924194	0.8896438905257003	Paracyprichromis nigripinnis	m	n
1162	FISH20210908_c2_r1_Paracyprichromis-nigripinnis_su	1970-01-07 03:30:00	7.308830098232703	224.4999169021107	0.1758351337876018	0.444185917677691	0.34323834444561596	0.8696709452417175	Paracyprichromis nigripinnis	m	n
1163	FISH20210908_c2_r1_Paracyprichromis-nigripinnis_su	1970-01-07 04:00:00	1.2074389841572695	254.49781127057128	0.024269961766498586	0.8291682828170888	0.19323487209580992	0.8968062898602596	Paracyprichromis nigripinnis	m	n
1164	FISH20210908_c2_r1_Paracyprichromis-nigripinnis_su	1970-01-07 04:30:00	6.082551278573309	284.49994460447596	0.14602260137380899	0.4384555727897186	0.2470571277003893	0.854510053971257	Paracyprichromis nigripinnis	m	n
1165	FISH20210908_c2_r1_Paracyprichromis-nigripinnis_su	1970-01-07 05:00:00	3.218103433553677	314.499335106383	0.0789561170212766	0.7015181737588653	0.168741375834201	0.8628564168539132	Paracyprichromis nigripinnis	m	n
1166	FISH20210908_c2_r1_Paracyprichromis-nigripinnis_su	1970-01-07 05:30:00	2.5057458476272414	344.4999723007036	0.06071685779181209	0.7228962384355437	0.16022503259292878	0.8875959171294888	Paracyprichromis nigripinnis	m	n
1167	FISH20210908_c2_r1_Paracyprichromis-nigripinnis_su	1970-01-07 06:00:00	10.633061283073191	374.4977834423141	0.26205253241715615	0.3537626066718386	0.32976936102440785	0.8104993979628204	Paracyprichromis nigripinnis	m	n
1168	FISH20210908_c2_r1_Paracyprichromis-nigripinnis_su	1970-01-07 06:30:00	2.917005210497018	404.50005539552404	0.07024152448482163	0.7199756259694217	0.15561165236227248	0.8592483209538161	Paracyprichromis nigripinnis	m	n
1169	FISH20210908_c2_r1_Paracyprichromis-nigripinnis_su	1970-01-07 07:00:00	17.777418179992157	434.4979494568832	0.37131456439813787	0.07199068942584792	0.43344437995302537	0.7314224037194043	Paracyprichromis nigripinnis	m	d
1170	FISH20210908_c2_r1_Paracyprichromis-nigripinnis_su	1970-01-07 07:30:00	19.800277299654166	464.5000276992964	0.46363082377707604	0.03600908536923162	0.4068559899507453	0.6994413760495065	Paracyprichromis nigripinnis	m	d
1171	FISH20210908_c2_r1_Paracyprichromis-nigripinnis_su	1970-01-07 08:00:00	18.244877369942664	494.4968131685418	0.4160616305492435	0.01418832788338968	0.3832301957189189	0.7037488804761317	Paracyprichromis nigripinnis	m	d
1172	FISH20210908_c2_r1_Paracyprichromis-nigripinnis_su	1970-01-07 08:30:00	16.547238393373565	524.5001107910481	0.3797917128296034	0.0	0.37054099410969016	0.6682711097717255	Paracyprichromis nigripinnis	m	d
1173	FISH20210908_c2_r1_Paracyprichromis-nigripinnis_su	1970-01-07 09:00:00	4.10419756999467	554.4994459219859	0.02155363475177305	0.8742796985815603	0.13602671540623026	0.850263530670771	Paracyprichromis nigripinnis	m	d
1174	FISH20210908_c2_r1_Paracyprichromis-nigripinnis_su	1970-01-07 09:30:00	3.9410262297501455	584.5001384964822	0.01673037504847377	0.9230513544955958	0.13342200324366263	0.8530384839851102	Paracyprichromis nigripinnis	m	d
1175	FISH20210908_c2_r1_Paracyprichromis-nigripinnis_su	1970-01-07 10:00:00	13.22465583743673	614.4979496841405	0.2751856367061953	0.21655768591377592	0.2760642171184211	0.7800997042870843	Paracyprichromis nigripinnis	m	d
1176	FISH20210908_c2_r1_Paracyprichromis-nigripinnis_su	1970-01-07 10:30:00	3.679066720969359	644.5001661865721	0.016286284068247284	0.8867715488588522	0.15017356728200162	0.8497767860975196	Paracyprichromis nigripinnis	m	d
1177	FISH20210908_c2_r1_Paracyprichromis-nigripinnis_su	1970-01-07 11:00:00	3.6227729843291505	674.498753117207	0.014297589359933499	0.9197561651426988	0.13818549900043786	0.8525752801456644	Paracyprichromis nigripinnis	m	d
1178	FISH20210908_c2_r1_Paracyprichromis-nigripinnis_su	1970-01-07 11:30:00	3.4268749863809913	704.5002492936679	0.009417760788875962	0.9609439920226026	0.13642888448863452	0.8561297469398833	Paracyprichromis nigripinnis	m	d
1179	FISH20210908_c2_r1_Paracyprichromis-nigripinnis_su	1970-01-07 12:00:00	4.122688641979033	734.4973674000997	0.040126364795211436	0.7877293133070997	0.12988074690464485	0.8542890863211662	Paracyprichromis nigripinnis	m	d
1180	FISH20210908_c2_r1_Paracyprichromis-nigripinnis_su	1970-01-07 12:30:00	6.312440927330068	764.4994183147749	0.10326297712038114	0.3140546230125755	0.12810063740007827	0.853117926807921	Paracyprichromis nigripinnis	m	d
1181	FISH20210908_c2_r1_Paracyprichromis-nigripinnis_su	1970-01-07 13:00:00	5.444685462141392	794.4989196077345	0.07197074630173417	0.3537592110366225	0.13394222516820986	0.8560142158231806	Paracyprichromis nigripinnis	m	d
1182	FISH20210908_c2_r1_Paracyprichromis-nigripinnis_su	1970-01-07 13:30:00	4.908714012863033	824.5003046922608	0.06825106642291286	0.4111683563237494	0.13736093164191268	0.8517129438166775	Paracyprichromis nigripinnis	m	d
1183	FISH20210908_c2_r1_Paracyprichromis-nigripinnis_su	1970-01-07 14:00:00	5.4072310237537735	854.4980881130507	0.07531172069825437	0.3953449709060682	0.13819507029876807	0.849478371255142	Paracyprichromis nigripinnis	m	d
1184	FISH20210908_c2_r1_Paracyprichromis-nigripinnis_su	1970-01-07 14:30:00	4.030092512101453	884.4994737133677	0.05429062101822614	0.5768655476150906	0.13763237670657497	0.8539694165410873	Paracyprichromis nigripinnis	m	d
1185	FISH20210908_c2_r1_Paracyprichromis-nigripinnis_su	1970-01-07 15:00:00	6.617295196580925	914.4980605120248	0.10811260113044442	0.22642136761609222	0.14951276748486786	0.8569437535598213	Paracyprichromis nigripinnis	m	d
1186	FISH20210908_c2_r1_Paracyprichromis-nigripinnis_su	1970-01-07 15:30:00	7.783838491677375	944.5004154894466	0.12963270732923385	0.12902332280760068	0.1288706635469421	0.8532717938945048	Paracyprichromis nigripinnis	m	d
1187	FISH20210908_c2_r1_Paracyprichromis-nigripinnis_su	1970-01-07 16:00:00	8.504047682046908	974.4984484096199	0.1537736894602682	0.2137869888063837	0.131660832251462	0.8504951708251155	Paracyprichromis nigripinnis	m	d
1188	FISH20210908_c2_r1_Paracyprichromis-nigripinnis_su	1970-01-07 16:30:00	8.93321226234159	1004.4995291119606	0.16215168134729377	0.24425239598914186	0.1417211171583296	0.84577781843189	Paracyprichromis nigripinnis	m	d
1189	FISH20210908_c2_r1_Paracyprichromis-nigripinnis_su	1970-01-07 17:00:00	6.281128272059019	1034.4972286886155	0.09561024276687728	0.35611351291431104	0.1397875714071817	0.8451852689688282	Paracyprichromis nigripinnis	m	d
1190	FISH20210908_c2_r1_Paracyprichromis-nigripinnis_su	1970-01-07 17:30:00	4.304443843171313	1064.5004708880394	0.0462578250512437	0.6774693922774362	0.12739609969785146	0.8471922146508424	Paracyprichromis nigripinnis	m	d
1191	FISH20210908_c2_r1_Paracyprichromis-nigripinnis_su	1970-01-07 18:00:00	4.415152841362544	1094.4990303097468	0.04410705380395634	0.7239984484955948	0.13073684476342368	0.8423512379175156	Paracyprichromis nigripinnis	m	d
1192	FISH20210908_c2_r1_Paracyprichromis-nigripinnis_su	1970-01-07 18:30:00	16.13689205641901	1124.4995845105534	0.3205916569719129	0.1480804387568556	0.31680911291652913	0.7809218880811706	Paracyprichromis nigripinnis	m	d
1193	FISH20210908_c2_r1_Paracyprichromis-nigripinnis_su	1970-01-07 19:00:00	13.47281776230341	1154.4988086662604	0.3100238266747936	0.14645093367318668	0.30768271086769905	0.8408965023198387	Paracyprichromis nigripinnis	m	n
1194	FISH20210908_c2_r1_Paracyprichromis-nigripinnis_su	1970-01-07 19:30:00	0.8530810367992194	1184.5005262866323	0.011799900282532824	0.8698133067420087	0.19939226938864568	0.9382579601536984	Paracyprichromis nigripinnis	m	n
1195	FISH20210908_c2_r1_Paracyprichromis-nigripinnis_su	1970-01-07 20:00:00	0.7604902680983902	1214.4988363072148	0.010639476892386125	0.9068491632494736	0.2001654280758662	0.942772311250552	Paracyprichromis nigripinnis	m	n
1196	FISH20210908_c2_r1_Paracyprichromis-nigripinnis_su	1970-01-07 20:30:00	5.83864615973225	1244.499695307739	0.11805440141820397	0.33172677413993684	0.26145603307318754	0.9022710407450971	Paracyprichromis nigripinnis	m	n
1197	FISH20210908_c2_r1_Paracyprichromis-nigripinnis_su	1970-01-07 21:00:00	5.536033517920096	1274.499362845587	0.1192863870574547	0.39016011967422015	0.23459858124020455	0.86717134239674	Paracyprichromis nigripinnis	m	n
1198	FISH20210908_c2_r1_Paracyprichromis-nigripinnis_su	1970-01-07 21:30:00	11.520042453024685	1304.5005816852251	0.2742230347349177	0.03135560356766938	0.3906048649934669	0.8140096921770876	Paracyprichromis nigripinnis	m	n
1199	FISH20210908_c2_r1_Paracyprichromis-nigripinnis_su	1970-01-07 22:00:00	10.741493750873854	1334.4984482376412	0.25332520505431166	0.08961427621369984	0.4318608053398932	0.8041665807440298	Paracyprichromis nigripinnis	m	n
1200	FISH20210908_c2_r1_Paracyprichromis-nigripinnis_su	1970-01-07 22:30:00	11.70170297190308	1364.499750706332	0.30580023267409007	0.06753088471552822	0.4027893392523811	0.781858002240843	Paracyprichromis nigripinnis	m	n
1201	FISH20210908_c2_r1_Paracyprichromis-nigripinnis_su	1970-01-07 23:00:00	10.295616349831427	1394.4979216316576	0.26641910990411793	0.2366568752424763	0.32621804179809666	0.7726863664790125	Paracyprichromis nigripinnis	m	n
1202	FISH20210908_c2_r1_Paracyprichromis-nigripinnis_su	1970-01-07 23:30:00	9.998412778588301	1424.500637083818	0.22796520968367404	0.16021273059664284	0.3661388671217438	0.8047388195808928	Paracyprichromis nigripinnis	m	n
1203	FISH20210908_c2_r1_Paracyprichromis-nigripinnis_su	1970-01-08 00:00:00	10.966641379663162	14.499279618752078	0.25279840407846615	0.15183420148509366	0.37534714140463515	0.8135391188066318	Paracyprichromis nigripinnis	m	n
1204	FISH20210908_c2_r1_Paracyprichromis-nigripinnis_su	1970-01-08 00:30:00	10.029671294062785	44.499806104924936	0.23095673369896405	0.09473159381751703	0.32121000657788046	0.832914730399938	Paracyprichromis nigripinnis	m	n
1205	FISH20210908_c2_r1_Paracyprichromis-nigripinnis_su	1970-01-08 01:00:00	8.081369435780774	74.49786620850192	0.18123371944798536	0.18489164773042177	0.2081950737421585	0.745335164016017	Paracyprichromis nigripinnis	m	n
1206	FISH20210908_c2_r1_Paracyprichromis-nigripinnis_su	1970-01-08 01:30:00	6.242225641994478	104.49988920895191	0.1420895191668513	0.30423221803678263	0.21096047626116698	0.8241107747244608	Paracyprichromis nigripinnis	m	n
1207	FISH20210908_c2_r1_Paracyprichromis-nigripinnis_su	1970-01-08 02:00:00	1.5195754836188282	134.49875297899462	0.037521476472870366	0.7573020007759241	0.13980435260760218	0.8764851435071216	Paracyprichromis nigripinnis	m	n
1208	FISH20210908_c2_r1_Paracyprichromis-nigripinnis_su	1970-01-08 02:30:00	3.8196127134809554	164.4999169021107	0.08869314719406127	0.4936014625228519	0.17281001800048418	0.8800835518431551	Paracyprichromis nigripinnis	m	n
1209	FISH20210908_c2_r1_Paracyprichromis-nigripinnis_su	1970-01-08 03:00:00	6.019164291094705	194.498503823562	0.1358195722043666	0.48071594813255014	0.20900194675395434	0.8399115170923993	Paracyprichromis nigripinnis	m	n
1210	FISH20210908_c2_r1_Paracyprichromis-nigripinnis_su	1970-01-08 03:30:00	4.015326488581401	224.49994460447596	0.09328606248615112	0.5713494349656548	0.20753312163443485	0.8802323961488678	Paracyprichromis nigripinnis	m	n
1211	FISH20210908_c2_r1_Paracyprichromis-nigripinnis_su	1970-01-08 04:00:00	2.704311948749047	254.4996398293345	0.06145065661882861	0.6684767551393583	0.17345503281618604	0.8974595933577079	Paracyprichromis nigripinnis	m	n
1212	FISH20210908_c2_r1_Paracyprichromis-nigripinnis_su	1970-01-08 04:30:00	2.14600088018493	284.4999723007036	0.04814137720901889	0.6861115727660517	0.17542739405664326	0.8942174378812698	Paracyprichromis nigripinnis	m	n
1213	FISH20210908_c2_r1_Paracyprichromis-nigripinnis_su	1970-01-08 05:00:00	3.8563273794799566	314.49836519811583	0.0914380714879468	0.6137988362427265	0.22335101497238607	0.8931153552125631	Paracyprichromis nigripinnis	m	n
1214	FISH20210908_c2_r1_Paracyprichromis-nigripinnis_su	1970-01-08 05:30:00	1.7824332262597822	344.5	0.041325060935076444	0.758586306226457	0.1473531386818128	0.8844072417590794	Paracyprichromis nigripinnis	m	n
1215	FISH20210908_c2_r1_Paracyprichromis-nigripinnis_su	1970-01-08 06:00:00	9.145906058654257	374.49963978941537	0.23025768911055694	0.2681629260182876	0.26832938031770065	0.824319357025371	Paracyprichromis nigripinnis	m	n
1216	FISH20210908_c2_r1_Paracyprichromis-nigripinnis_su	1970-01-08 06:30:00	1.896544909230041	404.5000276992964	0.04498365741510166	0.7142540579469282	0.15918739855249187	0.8923949724329371	Paracyprichromis nigripinnis	m	n
1217	FISH20210908_c2_r1_Paracyprichromis-nigripinnis_su	1970-01-08 07:00:00	14.938205954602017	434.49861449789404	0.2876856572821991	0.21142762136998447	0.323452506692514	0.7979877150145908	Paracyprichromis nigripinnis	m	d
1218	FISH20210908_c2_r1_Paracyprichromis-nigripinnis_su	1970-01-08 07:30:00	5.685169805923424	464.5001107910481	0.06580988256148904	0.7030245956126745	0.15557953526935972	0.8539647229891356	Paracyprichromis nigripinnis	m	d
1219	FISH20210908_c2_r1_Paracyprichromis-nigripinnis_su	1970-01-08 08:00:00	7.9238890831550455	488.3017102900879	0.13446092790324105	0.5053387508267977	0.20410770511680085	0.8474017127073423	Paracyprichromis nigripinnis	m	d
1220	FISH20210908_c3_r0_Paracyprichromis-nigripinnis_su	1970-01-02 00:00:00	5.5031996671294525	14.500027699296439	0.12924491717910366	0.3543847986261149	0.7698312324656134	0.9744224371457906	Paracyprichromis nigripinnis	f	n
1221	FISH20210908_c3_r0_Paracyprichromis-nigripinnis_su	1970-01-02 00:30:00	3.1062443691259944	44.500664967305774	0.05934833204034135	0.6268425135764158	0.6832681731450762	0.9774062935058325	Paracyprichromis nigripinnis	f	n
1222	FISH20210908_c3_r0_Paracyprichromis-nigripinnis_su	1970-01-02 01:00:00	3.144517801478723	74.49977841790383	0.07423000221582096	0.5042654553512076	0.7160567679518747	0.9763243758086725	Paracyprichromis nigripinnis	f	n
1223	FISH20210908_c3_r0_Paracyprichromis-nigripinnis_su	1970-01-02 01:30:00	5.107503464422365	104.50132993461155	0.11465144630389006	0.35924858694447526	0.6383858834709076	0.8099126108036071	Paracyprichromis nigripinnis	f	n
1224	FISH20210908_c3_r0_Paracyprichromis-nigripinnis_su	1970-01-02 02:00:00	4.343589819522971	134.49947371336768	0.10071464184809706	0.4750429339094787	0.7598199260480639	0.9757321639570519	Paracyprichromis nigripinnis	f	n
1225	FISH20210908_c3_r0_Paracyprichromis-nigripinnis_su	1970-01-02 02:30:00	3.273278849955166	164.5016070043223	0.07491964978388563	0.669178765377369	0.8565500255743039	0.9735392570369912	Paracyprichromis nigripinnis	f	n
1226	FISH20210908_c3_r0_Paracyprichromis-nigripinnis_su	1970-01-02 03:00:00	2.8346237673088552	194.50013849648218	0.05213007589607224	0.690986648939117	0.8678003410690746	0.9702401686200709	Paracyprichromis nigripinnis	f	n
1227	FISH20210908_c3_r0_Paracyprichromis-nigripinnis_su	1970-01-02 03:30:00	4.005292562103808	224.50135771681906	0.0772513161540593	0.5279578830701025	0.8368995082303441	0.9747707812445571	Paracyprichromis nigripinnis	f	n
1228	FISH20210908_c3_r0_Paracyprichromis-nigripinnis_su	1970-01-02 04:00:00	4.7468686539743095	254.49983381342787	0.103977398626191	0.45945047640150677	0.8130993375355129	0.864421709755272	Paracyprichromis nigripinnis	f	n
1229	FISH20210908_c3_r0_Paracyprichromis-nigripinnis_su	1970-01-02 04:30:00	4.7746349888807735	284.5010527482269	0.11519281914893617	0.41744237588652483	0.7386682612301189	0.9277621590187206	Paracyprichromis nigripinnis	f	n
1230	FISH20210908_c3_r0_Paracyprichromis-nigripinnis_su	1970-01-02 05:00:00	3.8872979791653233	314.4995845105534	0.08564622458589552	0.5728768489280373	0.7611631692739621	0.9747606179102041	Paracyprichromis nigripinnis	f	n
1231	FISH20210908_c3_r0_Paracyprichromis-nigripinnis_su	1970-01-02 05:30:00	6.834473987801663	344.50141297722615	0.1624646755693467	0.1947692137197318	0.5767883783730557	0.9385287622004872	Paracyprichromis nigripinnis	f	n
1232	FISH20210908_c3_r0_Paracyprichromis-nigripinnis_su	1970-01-02 06:00:00	7.462102575537604	374.5001384964822	0.16996288294277326	0.27112071353387623	0.4821291195572077	0.9702283842227618	Paracyprichromis nigripinnis	f	n
1233	FISH20210908_c3_r0_Paracyprichromis-nigripinnis_su	1970-01-02 06:30:00	9.877893022897693	404.50085886851	0.24269961766498588	0.12190391754862304	0.5297442374069957	0.9212524578711023	Paracyprichromis nigripinnis	f	n
1234	FISH20210908_c3_r0_Paracyprichromis-nigripinnis_su	1970-01-02 07:00:00	18.30152770262929	434.49994460447596	0.460059827165965	0.015178373587414137	0.6325563242103106	0.4323577330700561	Paracyprichromis nigripinnis	f	d
1235	FISH20210908_c3_r0_Paracyprichromis-nigripinnis_su	1970-01-02 07:30:00	16.18260267786691	464.50171783220657	0.3886733902249806	0.0	0.7373158993932234	0.4949371026314219	Paracyprichromis nigripinnis	f	d
1236	FISH20210908_c3_r0_Paracyprichromis-nigripinnis_su	1970-01-02 08:00:00	14.2601858445478	494.4996399091463	0.3303972079109191	0.053404243532214284	0.7631983018905185	0.4272633772618779	Paracyprichromis nigripinnis	f	d
1237	FISH20210908_c3_r0_Paracyprichromis-nigripinnis_su	1970-01-02 08:30:00	8.557363651844394	524.5021611437438	0.1855812922531309	0.29762828327607227	0.8520734951060223	0.32628738137462643	Paracyprichromis nigripinnis	f	d
1238	FISH20210908_c3_r0_Paracyprichromis-nigripinnis_su	1970-01-02 09:00:00	11.847511010667608	554.5002492936679	0.26042878510885825	0.18287075508282088	0.7995565185001999	0.4260306279414119	Paracyprichromis nigripinnis	f	d
1239	FISH20210908_c3_r0_Paracyprichromis-nigripinnis_su	1970-01-02 09:30:00	5.010774899679468	584.5022168033695	0.07537131456439813	0.6276878740855686	0.7232618444284865	0.47689783963616167	Paracyprichromis nigripinnis	f	d
1240	FISH20210908_c3_r0_Paracyprichromis-nigripinnis_su	1970-01-02 10:00:00	6.141275924501732	614.5	0.09339685353423444	0.3497119432749834	0.617391372229701	0.8837735235846801	Paracyprichromis nigripinnis	f	d
1241	FISH20210908_c3_r0_Paracyprichromis-nigripinnis_su	1970-01-02 10:30:00	9.41532078072668	644.5021057298017	0.20647234844286821	0.17305774132771806	0.6747913417292193	0.6929975429176294	Paracyprichromis nigripinnis	f	d
1242	FISH20210908_c3_r0_Paracyprichromis-nigripinnis_su	1970-01-02 11:00:00	9.020345791326536	674.4997507063321	0.19744058500914077	0.39532435876128746	0.8305046646666135	0.2956791482623539	Paracyprichromis nigripinnis	f	d
1243	FISH20210908_c3_r0_Paracyprichromis-nigripinnis_su	1970-01-02 11:30:00	7.019503456695652	704.5025214740925	0.12141867553338875	0.5757827653089499	0.8565607886336332	0.2535599466218265	Paracyprichromis nigripinnis	f	d
1244	FISH20210908_c3_r0_Paracyprichromis-nigripinnis_su	1970-01-02 12:00:00	4.752382759186628	734.5003600908537	0.0716857791812088	0.6773585950916847	0.9155156070147032	0.19868157853682805	Paracyprichromis nigripinnis	f	d
1245	FISH20210908_c3_r0_Paracyprichromis-nigripinnis_su	1970-01-02 12:30:00	5.847156940522148	764.502327643538	0.09476834404788295	0.5042119264021281	0.8957800159080942	0.19728958913656142	Paracyprichromis nigripinnis	f	d
1246	FISH20210908_c3_r0_Paracyprichromis-nigripinnis_su	1970-01-02 13:00:00	7.221209326232786	794.500055395524	0.12308885442056282	0.4542986926656326	0.8811713841434864	0.3311075028738432	Paracyprichromis nigripinnis	f	d
1247	FISH20210908_c3_r0_Paracyprichromis-nigripinnis_su	1970-01-02 13:30:00	5.327254228602484	824.5025214740925	0.08733721252424494	0.5862011637572735	0.8476455278545489	0.21589492240264838	Paracyprichromis nigripinnis	f	d
1248	FISH20210908_c3_r0_Paracyprichromis-nigripinnis_su	1970-01-02 14:00:00	4.489702551674944	854.4998615035178	0.0725167580743449	0.6779679796133178	0.8511586563154001	0.13720155363239817	Paracyprichromis nigripinnis	f	d
1249	FISH20210908_c3_r0_Paracyprichromis-nigripinnis_su	1970-01-02 14:30:00	3.5968783205906405	884.5026044552809	0.04300121910672725	0.7386124348886179	0.8692473870599172	0.1821677500399579	Paracyprichromis nigripinnis	f	d
1250	FISH20210908_c3_r0_Paracyprichromis-nigripinnis_su	1970-01-02 15:00:00	7.776443516261423	914.5004154894466	0.12608719738518642	0.29477591269181763	0.8493193554726535	0.5277555081216658	Paracyprichromis nigripinnis	f	d
1251	FISH20210908_c3_r0_Paracyprichromis-nigripinnis_su	1970-01-02 15:30:00	5.392096527931514	944.5023552230534	0.08090883901357716	0.6485453034081463	0.8729202663320424	0.19621022460157195	Paracyprichromis nigripinnis	f	d
1252	FISH20210908_c3_r0_Paracyprichromis-nigripinnis_su	1970-01-02 16:00:00	3.180002368198624	974.5001661865721	0.027531575448703743	0.8582428539773986	0.9088985703450915	0.0978151615056009	Paracyprichromis nigripinnis	f	d
1253	FISH20210908_c3_r0_Paracyprichromis-nigripinnis_su	1970-01-02 16:30:00	3.019578552074893	1004.5029648101968	0.03230811859240787	0.8430590191188695	0.8995520833567902	0.12409165171439374	Paracyprichromis nigripinnis	f	d
1254	FISH20210908_c3_r0_Paracyprichromis-nigripinnis_su	1970-01-02 17:00:00	7.255601796363955	1034.4998615035179	0.13389839898066588	0.46540357874909977	0.8618585417198776	0.29388953520581595	Paracyprichromis nigripinnis	f	d
1255	FISH20210908_c3_r0_Paracyprichromis-nigripinnis_su	1970-01-02 17:30:00	6.539783714172002	1064.5031310612358	0.11659739540038792	0.400221668052092	0.9089985815347266	0.4735636447043006	Paracyprichromis nigripinnis	f	d
1256	FISH20210908_c3_r0_Paracyprichromis-nigripinnis_su	1970-01-02 18:00:00	8.174145680817077	1094.5005262866323	0.13151625948700904	0.36574151016564177	0.8415515794679297	0.7845573657849396	Paracyprichromis nigripinnis	f	d
1257	FISH20210908_c3_r0_Paracyprichromis-nigripinnis_su	1970-01-02 18:30:00	11.618417759945164	1124.5019949019172	0.22996785991355426	0.1405297572869334	0.7869647986811972	0.7321603603094435	Paracyprichromis nigripinnis	f	d
1258	FISH20210908_c3_r0_Paracyprichromis-nigripinnis_su	1970-01-02 19:00:00	10.889435139726395	1154.5002215820962	0.27609129182362063	0.016951030356747176	0.6934522296462757	0.8266792869924342	Paracyprichromis nigripinnis	f	n
1259	FISH20210908_c3_r0_Paracyprichromis-nigripinnis_su	1970-01-02 19:30:00	8.676556534129231	1184.502604455281	0.20004433115371828	0.17566219660866675	0.7226790478664592	0.906199246914473	Paracyprichromis nigripinnis	f	n
1260	FISH20210908_c3_r0_Paracyprichromis-nigripinnis_su	1970-01-02 20:00:00	10.669945787782465	1214.4999723007036	0.2689047698188466	0.0712979890310786	0.7262977946105241	0.9615607702510081	Paracyprichromis nigripinnis	f	n
1261	FISH20210908_c3_r0_Paracyprichromis-nigripinnis_su	1970-01-02 20:30:00	8.251101002970064	1244.5038239858125	0.2039459099977832	0.1915318111283529	0.6171665995484552	0.8562444943238897	Paracyprichromis nigripinnis	f	n
1262	FISH20210908_c3_r0_Paracyprichromis-nigripinnis_su	1970-01-02 21:00:00	4.020533682328916	1274.5005816852251	0.09262644728823888	0.5294443521134563	0.6751429816663652	0.5951240998948765	Paracyprichromis nigripinnis	f	n
1263	FISH20210908_c3_r0_Paracyprichromis-nigripinnis_su	1970-01-02 21:30:00	3.561122237229697	1304.5023827995124	0.07719162141194724	0.6333259448077136	0.5518145946942005	0.9618745080492846	Paracyprichromis nigripinnis	f	n
1264	FISH20210908_c3_r0_Paracyprichromis-nigripinnis_su	1970-01-02 22:00:00	4.875156883725361	1334.4994183147749	0.11301312946651156	0.4777020663675143	0.7160199460623868	0.9717729208427196	Paracyprichromis nigripinnis	f	n
1265	FISH20210908_c3_r0_Paracyprichromis-nigripinnis_su	1970-01-02 22:30:00	4.7472333227867525	1364.502604455281	0.11515017178322066	0.5255458273301563	0.812293042441792	0.43676005849814664	Paracyprichromis nigripinnis	f	n
1266	FISH20210908_c3_r0_Paracyprichromis-nigripinnis_su	1970-01-02 23:00:00	3.570168103499466	1394.5000830978893	0.08642180488615589	0.644562628109246	0.828425686090452	0.6339390643666091	Paracyprichromis nigripinnis	f	n
1267	FISH20210908_c3_r0_Paracyprichromis-nigripinnis_su	1970-01-02 23:30:00	3.627925791906114	1424.501828660091	0.07752410506483431	0.5759725146846947	0.7932298203898948	0.5247982813217111	Paracyprichromis nigripinnis	f	n
1268	FISH20210908_c3_r0_Paracyprichromis-nigripinnis_su	1970-01-03 00:00:00	3.6080445568851807	14.499778417903833	0.08924218923111013	0.5743407932639043	0.6976809166773894	0.5217055598894792	Paracyprichromis nigripinnis	f	n
1269	FISH20210908_c3_r0_Paracyprichromis-nigripinnis_su	1970-01-03 00:30:00	2.31665171456283	44.502438213454504	0.04610439986700654	0.6054527319073479	0.5162954336017125	0.11815272173627181	Paracyprichromis nigripinnis	f	n
1270	FISH20210908_c3_r0_Paracyprichromis-nigripinnis_su	1970-01-03 01:00:00	2.958402769651485	74.49952911196056	0.06653371004376489	0.6511550606614592	0.5094197125008072	0.06184179614598403	Paracyprichromis nigripinnis	f	n
1271	FISH20210908_c3_r0_Paracyprichromis-nigripinnis_su	1970-01-03 01:30:00	5.136753614711358	104.50637542964851	0.13244262113316332	0.42510256125956314	0.5071282066074622	0.4672252034138267	Paracyprichromis nigripinnis	f	n
1272	FISH20210908_c3_r0_Paracyprichromis-nigripinnis_su	1970-01-03 02:00:00	4.241928760345601	134.50013849648218	0.10941222092958838	0.5557586837294333	0.5643223453451907	0.15969273186719143	Paracyprichromis nigripinnis	f	n
1273	FISH20210908_c3_r0_Paracyprichromis-nigripinnis_su	1970-01-03 02:30:00	6.049942696049218	164.50193948797516	0.14075141305552477	0.36445749750637263	0.5236527428999674	0.30141921503923735	Paracyprichromis nigripinnis	f	n
1274	FISH20210908_c3_r0_Paracyprichromis-nigripinnis_su	1970-01-03 03:00:00	4.726504232808699	194.49983381342787	0.11522269000664746	0.42837358741413695	0.4704882972826934	0.31254734637007797	Paracyprichromis nigripinnis	f	n
1275	FISH20210908_c3_r0_Paracyprichromis-nigripinnis_su	1970-01-03 03:30:00	4.611321603907904	224.50329731227487	0.10246605707952341	0.5027985591576614	0.5743392942146006	0.14737927039161902	Paracyprichromis nigripinnis	f	n
1276	FISH20210908_c3_r0_Paracyprichromis-nigripinnis_su	1970-01-03 04:00:00	6.09356393310608	254.4996399091463	0.1387734751537311	0.28253282366627885	0.5433817447974543	0.3836262466173736	Paracyprichromis nigripinnis	f	n
1277	FISH20210908_c3_r0_Paracyprichromis-nigripinnis_su	1970-01-03 04:30:00	5.045345888348165	284.5025211946584	0.11730481520474317	0.3866570621155871	0.600304001460828	0.20025442373393296	Paracyprichromis nigripinnis	f	n
1278	FISH20210908_c3_r0_Paracyprichromis-nigripinnis_su	1970-01-03 05:00:00	3.5513925835756277	314.5001938950751	0.07761342861891309	0.5635698853249127	0.5784846052715379	0.12748029311597436	Paracyprichromis nigripinnis	f	n
1279	FISH20210908_c3_r0_Paracyprichromis-nigripinnis_su	1970-01-03 05:30:00	8.464966242013375	344.50279855915767	0.2258243280687171	0.10778609032973123	0.5904034478693257	0.3520178462302386	Paracyprichromis nigripinnis	f	n
1280	FISH20210908_c3_r0_Paracyprichromis-nigripinnis_su	1970-01-03 06:00:00	8.518710536844676	374.49994460447596	0.2207511633060049	0.2756481276312874	0.5328663595742954	0.257505172055629	Paracyprichromis nigripinnis	f	n
1281	FISH20210908_c3_r0_Paracyprichromis-nigripinnis_su	1970-01-03 06:30:00	2.8584033333547225	404.5034081463009	0.05242449431975617	0.6096979772790246	0.4966836897518572	0.023646471991368646	Paracyprichromis nigripinnis	f	n
1282	FISH20210908_c3_r0_Paracyprichromis-nigripinnis_su	1970-01-03 07:00:00	13.586824822932536	434.4996399091463	0.3203146640075342	0.10337377430613262	0.773797482744471	0.6106283185963914	Paracyprichromis nigripinnis	f	d
1283	FISH20210908_c3_r0_Paracyprichromis-nigripinnis_su	1970-01-03 07:30:00	10.841363606185707	464.5026320164016	0.20224968138748822	0.12993849393250956	0.831643080031987	0.7058357946832676	Paracyprichromis nigripinnis	f	d
1284	FISH20210908_c3_r0_Paracyprichromis-nigripinnis_su	1970-01-03 08:00:00	6.381848293218412	494.50024929366793	0.10747327017893746	0.4727161930086976	0.913074889629073	0.8230018852374887	Paracyprichromis nigripinnis	f	d
1285	FISH20210908_c3_r0_Paracyprichromis-nigripinnis_su	1970-01-03 08:30:00	15.288549292769938	524.5023273855702	0.33010085337470907	0.10157375595699879	0.784568801439983	0.7526442535525328	Paracyprichromis nigripinnis	f	d
1286	FISH20210908_c3_r0_Paracyprichromis-nigripinnis_su	1970-01-03 09:00:00	8.529292384308173	554.5	0.13477730999335255	0.4031686239751828	0.8919392081412388	0.4730887243332282	Paracyprichromis nigripinnis	f	d
1287	FISH20210908_c3_r0_Paracyprichromis-nigripinnis_su	1970-01-03 09:30:00	8.981083260084166	584.5026320164017	0.17637280434421235	0.2619271901147005	0.7740650992147056	0.6391021074891174	Paracyprichromis nigripinnis	f	d
1288	FISH20210908_c3_r0_Paracyprichromis-nigripinnis_su	1970-01-03 10:00:00	11.200380966456487	614.4997507063321	0.220486399645449	0.05229627167469946	0.7403206347447485	0.7088605008140967	Paracyprichromis nigripinnis	f	d
1289	FISH20210908_c3_r0_Paracyprichromis-nigripinnis_su	1970-01-03 10:30:00	9.233831791343706	644.5023271276596	0.12854609929078015	0.2634086879432624	0.8099373516452224	0.8269664781717252	Paracyprichromis nigripinnis	f	d
1290	FISH20210908_c3_r0_Paracyprichromis-nigripinnis_su	1970-01-03 11:00:00	10.426941930979725	674.5003600908537	0.16409063209794472	0.24115007478810038	0.7595559194747616	0.8657340839355331	Paracyprichromis nigripinnis	f	d
1291	FISH20210908_c3_r0_Paracyprichromis-nigripinnis_su	1970-01-03 11:30:00	7.814704345304977	704.5021333185571	0.08954396852662493	0.4394082118911731	0.8830740509986601	0.8966358986326002	Paracyprichromis nigripinnis	f	d
1292	FISH20210908_c3_r0_Paracyprichromis-nigripinnis_su	1970-01-03 12:00:00	8.595294574939759	734.500055395524	0.11982051850210503	0.27232439618878795	0.8720659512987504	0.8613997484110574	Paracyprichromis nigripinnis	f	d
1293	FISH20210908_c3_r0_Paracyprichromis-nigripinnis_su	1970-01-03 12:30:00	11.931838901836917	764.5044336067391	0.22882952782088228	0.1543449346043006	0.7922744627856251	0.7338569645584728	Paracyprichromis nigripinnis	f	d
1294	FISH20210908_c3_r0_Paracyprichromis-nigripinnis_su	1970-01-03 13:00:00	10.14018682934868	794.4998061049249	0.15616863331671377	0.09572876848928037	0.8352110678881915	0.7712926009487474	Paracyprichromis nigripinnis	f	d
1295	FISH20210908_c3_r0_Paracyprichromis-nigripinnis_su	1970-01-03 13:30:00	9.71243055878306	824.503019892503	0.15681276666481964	0.12312295672410926	0.8019231777068673	0.8166408715144187	Paracyprichromis nigripinnis	f	d
1296	FISH20210908_c3_r0_Paracyprichromis-nigripinnis_su	1970-01-03 14:00:00	10.104403848551742	854.5003600908537	0.16375824054069027	0.124037449448784	0.8542619158394749	0.7788927783543306	Paracyprichromis nigripinnis	f	d
1297	FISH20210908_c3_r0_Paracyprichromis-nigripinnis_su	1970-01-03 14:30:00	10.752636164712028	884.5033527292879	0.1772790246605708	0.08977556109725686	0.8712891473104708	0.647862237702686	Paracyprichromis nigripinnis	f	d
1298	FISH20210908_c3_r0_Paracyprichromis-nigripinnis_su	1970-01-03 15:00:00	12.241828910366063	914.5001107910481	0.2506647462884999	0.009694216707290051	0.846957438714041	0.6794793889032593	Paracyprichromis nigripinnis	f	d
1299	FISH20210908_c3_r0_Paracyprichromis-nigripinnis_su	1970-01-03 15:30:00	9.094599481906938	944.5029644816314	0.13880423339059123	0.1835762176539037	0.8887498736737115	0.7682026610881393	Paracyprichromis nigripinnis	f	d
1300	FISH20210908_c3_r0_Paracyprichromis-nigripinnis_su	1970-01-03 16:00:00	9.921229310340893	974.4998615035178	0.17240042102930586	0.11423189850977786	0.8896122608946413	0.6659713113345698	Paracyprichromis nigripinnis	f	d
1301	FISH20210908_c3_r0_Paracyprichromis-nigripinnis_su	1970-01-03 16:30:00	11.40391686746329	1004.5027149822695	0.20428856382978725	0.05707003546099291	0.8695037413029182	0.6477361738560229	Paracyprichromis nigripinnis	f	d
1302	FISH20210908_c3_r0_Paracyprichromis-nigripinnis_su	1970-01-03 17:00:00	13.483241980955505	1034.5004708880394	0.26923716137610104	0.0016619577862722287	0.8427506061942122	0.6034955211158948	Paracyprichromis nigripinnis	f	d
1303	FISH20210908_c3_r0_Paracyprichromis-nigripinnis_su	1970-01-03 17:30:00	11.669576656984894	1064.5024103729152	0.243364548124342	0.08389205962209785	0.8258969390824374	0.6940314683870314	Paracyprichromis nigripinnis	f	d
1304	FISH20210908_c3_r0_Paracyprichromis-nigripinnis_su	1970-01-03 18:00:00	10.449364264634605	1094.5002215820962	0.20501883447817415	0.06165521825836472	0.8671596192751065	0.48008156909611943	Paracyprichromis nigripinnis	f	d
1305	FISH20210908_c3_r0_Paracyprichromis-nigripinnis_su	1970-01-03 18:30:00	16.994226200800277	1124.5030198925028	0.3474815758851887	0.01972627029423173	0.8045682584603316	0.5421151359837947	Paracyprichromis nigripinnis	f	d
1306	FISH20210908_c3_r0_Paracyprichromis-nigripinnis_su	1970-01-03 19:00:00	10.151744768800329	1154.4999169021107	0.26463907816741455	0.036230679740734587	0.5957648401294776	0.5028613692433577	Paracyprichromis nigripinnis	f	n
1307	FISH20210908_c3_r0_Paracyprichromis-nigripinnis_su	1970-01-03 19:30:00	8.062995941077457	1184.5034077686041	0.20091982046877596	0.18268964370809554	0.5811016717415539	0.8025804007953787	Paracyprichromis nigripinnis	f	n
1308	FISH20210908_c3_r0_Paracyprichromis-nigripinnis_su	1970-01-03 20:00:00	3.730634692340602	1214.5005262866323	0.08620021051465293	0.5450113567115396	0.5072655638226766	0.4942751221806932	Paracyprichromis nigripinnis	f	n
1309	FISH20210908_c3_r0_Paracyprichromis-nigripinnis_su	1970-01-03 20:30:00	2.080834201655317	1244.5025211946584	0.03684822962265196	0.7068764891671746	0.5632127191378553	0.1220324609698833	Paracyprichromis nigripinnis	f	n
1310	FISH20210908_c3_r0_Paracyprichromis-nigripinnis_su	1970-01-03 21:00:00	2.1933746167441055	1274.5002215820962	0.040438732550409924	0.6268557500553955	0.7796276912314166	0.10162231596047316	Paracyprichromis nigripinnis	f	n
1311	FISH20210908_c3_r0_Paracyprichromis-nigripinnis_su	1970-01-03 21:30:00	2.5842758681325355	1304.5047381546135	0.05281241341091715	0.6914934885009698	0.608487258217143	0.20771611957272876	Paracyprichromis nigripinnis	f	n
1312	FISH20210908_c3_r0_Paracyprichromis-nigripinnis_su	1970-01-03 22:00:00	3.3087485073867673	1334.5000276992964	0.07212896792421472	0.6132624231344523	0.5897972906935405	0.15401968829124746	Paracyprichromis nigripinnis	f	n
1313	FISH20210908_c3_r0_Paracyprichromis-nigripinnis_su	1970-01-03 22:30:00	1.2552872198517715	1364.50357439734	0.017567193128290384	0.8200055417013024	0.6616433922721588	0.0302353487882876	Paracyprichromis nigripinnis	f	n
1314	FISH20210908_c3_r0_Paracyprichromis-nigripinnis_su	1970-01-03 23:00:00	1.1884661609639964	1394.4997784179038	0.019499224462663417	0.8393529802791935	0.4495913116398886	0.0134972657810028	Paracyprichromis nigripinnis	f	n
1315	FISH20210908_c3_r0_Paracyprichromis-nigripinnis_su	1970-01-03 23:30:00	6.031538482586666	1424.5042394014963	0.15084510944860072	0.3754502632308119	0.6491241709036439	0.5884525151570237	Paracyprichromis nigripinnis	f	n
1316	FISH20210908_c3_r0_Paracyprichromis-nigripinnis_su	1970-01-04 00:00:00	6.554952100243298	14.49947371336768	0.1596033460750097	0.3624729931859731	0.6453241452406708	0.759775193738951	Paracyprichromis nigripinnis	f	n
1317	FISH20210908_c3_r0_Paracyprichromis-nigripinnis_su	1970-01-04 00:30:00	1.4137678950141794	44.50324153598936	0.02565523355682385	0.8022940100847786	0.5439937543388377	0.08445148170951831	Paracyprichromis nigripinnis	f	n
1318	FISH20210908_c3_r0_Paracyprichromis-nigripinnis_su	1970-01-04 01:00:00	4.515739148693668	74.5001384964822	0.09390061492438093	0.4177053902830868	0.5220535275850805	0.42393273177379104	Paracyprichromis nigripinnis	f	n
1319	FISH20210908_c3_r0_Paracyprichromis-nigripinnis_su	1970-01-04 01:30:00	5.807994602681002	104.50299235287598	0.1286711736672947	0.37725811814252463	0.6459851772960025	0.6100180382682853	Paracyprichromis nigripinnis	f	n
1320	FISH20210908_c3_r0_Paracyprichromis-nigripinnis_su	1970-01-04 02:00:00	3.2044737537272225	134.49983381342787	0.06414801684023931	0.6336140039884778	0.582052180481844	0.851707320404861	Paracyprichromis nigripinnis	f	n
1321	FISH20210908_c3_r0_Paracyprichromis-nigripinnis_su	1970-01-04 02:30:00	5.079622953086528	164.50360190623962	0.11564889726255126	0.3054416491189183	0.5619788574035275	0.43525821414996263	Paracyprichromis nigripinnis	f	n
1322	FISH20210908_c3_r0_Paracyprichromis-nigripinnis_su	1970-01-04 03:00:00	3.8697537263400914	194.49958451055343	0.09406681070300814	0.5223533322253615	0.6119972709062237	0.9745947907328869	Paracyprichromis nigripinnis	f	n
1323	FISH20210908_c3_r0_Paracyprichromis-nigripinnis_su	1970-01-04 03:30:00	9.318779254438539	224.50362941209065	0.2300659389372195	0.16700836704161356	0.5246049839717993	0.5644816939480585	Paracyprichromis nigripinnis	f	n
1324	FISH20210908_c3_r0_Paracyprichromis-nigripinnis_su	1970-01-04 04:00:00	6.079825181167786	254.50013849648218	0.1528447177441693	0.28508115893856295	0.4051330855733956	0.5306156906663926	Paracyprichromis nigripinnis	f	n
1325	FISH20210908_c3_r0_Paracyprichromis-nigripinnis_su	1970-01-04 04:30:00	9.867527334280503	284.503380250471	0.2721378698880638	0.13648453951014075	0.4897861442318386	0.6175416249797216	Paracyprichromis nigripinnis	f	n
1326	FISH20210908_c3_r0_Paracyprichromis-nigripinnis_su	1970-01-04 05:00:00	10.60945535526587	314.49994460447596	0.27581431420341235	0.11084644360735653	0.518988748286713	0.5740193402288134	Paracyprichromis nigripinnis	f	n
1327	FISH20210908_c3_r0_Paracyprichromis-nigripinnis_su	1970-01-04 05:30:00	2.8009292258817013	344.5039343898925	0.06461265654438657	0.643854593815804	0.6375349490776663	0.9658930873115488	Paracyprichromis nigripinnis	f	n
1328	FISH20210908_c3_r0_Paracyprichromis-nigripinnis_su	1970-01-04 06:00:00	6.806202985764873	374.4996399091463	0.16281646446180267	0.1725666168079331	0.579393149701279	0.7817261290879275	Paracyprichromis nigripinnis	f	n
1329	FISH20210908_c3_r0_Paracyprichromis-nigripinnis_su	1970-01-04 06:30:00	5.581553050296063	404.50448852931396	0.1251800953119805	0.3683364734567217	0.6477080027644887	0.6799633378756975	Paracyprichromis nigripinnis	f	n
1330	FISH20210908_c3_r0_Paracyprichromis-nigripinnis_su	1970-01-04 07:00:00	16.967747617418578	434.50030469226084	0.37948036119882556	0.03667386848374051	0.7290229624915471	0.6715784403420381	Paracyprichromis nigripinnis	f	d
1331	FISH20210908_c3_r0_Paracyprichromis-nigripinnis_su	1970-01-04 07:30:00	15.814605715280026	464.5034356644132	0.34279064612656546	0.0	0.7615619538385254	0.6743587761044547	Paracyprichromis nigripinnis	f	d
1332	FISH20210908_c3_r0_Paracyprichromis-nigripinnis_su	1970-01-04 08:00:00	13.635336820064706	494.5	0.2521604254376246	0.03235098604032794	0.8517970443110072	0.7272849623809304	Paracyprichromis nigripinnis	f	d
1333	FISH20210908_c3_r0_Paracyprichromis-nigripinnis_su	1970-01-04 08:30:00	9.753707527428324	524.504100631719	0.1528870663859027	0.15244375484871994	0.8970388306066382	0.7305847331228027	Paracyprichromis nigripinnis	f	d
1334	FISH20210908_c3_r0_Paracyprichromis-nigripinnis_su	1970-01-04 09:00:00	7.918458934042872	554.4997507063321	0.1014348235554817	0.24801950030469225	0.9234485670806468	0.7333817174865295	Paracyprichromis nigripinnis	f	d
1335	FISH20210908_c3_r0_Paracyprichromis-nigripinnis_su	1970-01-04 09:30:00	7.204861730734203	584.503047429078	0.07496675531914894	0.4640957446808511	0.9453015744323993	0.7046772643703884	Paracyprichromis nigripinnis	f	d
1336	FISH20210908_c3_r0_Paracyprichromis-nigripinnis_su	1970-01-04 10:00:00	7.422383569118441	614.5003600908537	0.09423300648163536	0.465569774527727	0.9400130824752786	0.734703619154274	Paracyprichromis nigripinnis	f	d
1337	FISH20210908_c3_r0_Paracyprichromis-nigripinnis_su	1970-01-04 10:30:00	7.642391860898659	644.5046273205875	0.10978110279855915	0.3598780825713494	0.929024210025955	0.7107955269469551	Paracyprichromis nigripinnis	f	d
1338	FISH20210908_c3_r0_Paracyprichromis-nigripinnis_su	1970-01-04 11:00:00	9.957765547421143	674.5001107910481	0.16275204963438955	0.1685131841347219	0.9145334886209464	0.5994036904910015	Paracyprichromis nigripinnis	f	d
1339	FISH20210908_c3_r0_Paracyprichromis-nigripinnis_su	1970-01-04 11:30:00	8.612319020864046	704.5051814907176	0.11360487669714603	0.26400665004156276	0.9256617940244223	0.6278210214841079	Paracyprichromis nigripinnis	f	d
1340	FISH20210908_c3_r0_Paracyprichromis-nigripinnis_su	1970-01-04 12:00:00	7.326651933806961	734.4998615035178	0.09395601351725666	0.361642014292837	0.9430061078074522	0.7239388919912972	Paracyprichromis nigripinnis	f	d
1341	FISH20210908_c3_r0_Paracyprichromis-nigripinnis_su	1970-01-04 12:30:00	9.204084382643352	764.5041835208068	0.14340333573447112	0.06843242644206793	0.9305828292670828	0.6690039716907816	Paracyprichromis nigripinnis	f	d
1342	FISH20210908_c3_r0_Paracyprichromis-nigripinnis_su	1970-01-04 13:00:00	8.170670646210928	794.5004154894466	0.12104592543349399	0.21239820508559082	0.927055959634986	0.6909839277949231	Paracyprichromis nigripinnis	f	d
1343	FISH20210908_c3_r0_Paracyprichromis-nigripinnis_su	1970-01-04 13:30:00	8.927380255439667	824.5046827376004	0.13809919645331117	0.20221668052091993	0.9133437269732575	0.65601064279318	Paracyprichromis nigripinnis	f	d
1344	FISH20210908_c3_r0_Paracyprichromis-nigripinnis_su	1970-01-04 14:00:00	8.489271991582076	854.5002215820962	0.13322623532018613	0.15859738533126524	0.9170885723172932	0.629068659538582	Paracyprichromis nigripinnis	f	d
1345	FISH20210908_c3_r0_Paracyprichromis-nigripinnis_su	1970-01-04 14:30:00	8.295558559785862	884.504488529314	0.11526099966751635	0.23755956998780894	0.9160725436080681	0.6965605184229431	Paracyprichromis nigripinnis	f	d
1346	FISH20210908_c3_r0_Paracyprichromis-nigripinnis_su	1970-01-04 15:00:00	7.239656913848239	914.4999169021107	0.0937344191457537	0.3911694642956069	0.9116257775507397	0.7948178356582654	Paracyprichromis nigripinnis	f	d
1347	FISH20210908_c3_r0_Paracyprichromis-nigripinnis_su	1970-01-04 15:30:00	7.950898204864665	944.5042389316784	0.10965811492214772	0.3199977835651355	0.9260370279770757	0.7336913172031443	Paracyprichromis nigripinnis	f	d
1348	FISH20210908_c3_r0_Paracyprichromis-nigripinnis_su	1970-01-04 16:00:00	7.397255252419293	974.4965089216447	0.08866230743655104	0.3862905907126233	0.9361997433838517	0.6965643138983918	Paracyprichromis nigripinnis	f	d
1349	FISH20210908_c3_r0_Paracyprichromis-nigripinnis_su	1970-01-04 16:30:00	6.641653920705896	1004.4999169021107	0.0695252340590549	0.459365132125644	0.9322575046702052	0.7445093327114607	Paracyprichromis nigripinnis	f	d
1350	FISH20210908_c3_r0_Paracyprichromis-nigripinnis_su	1970-01-04 17:00:00	6.175779957037527	1034.4962043552946	0.06870948080013299	0.5500637225023549	0.9424570862320925	0.793583442754451	Paracyprichromis nigripinnis	f	d
1351	FISH20210908_c3_r0_Paracyprichromis-nigripinnis_su	1970-01-04 17:30:00	6.001400560428525	1064.5005816852251	0.059387291562794306	0.4418591767769099	0.9404040518675733	0.8141479391643742	Paracyprichromis nigripinnis	f	d
1352	FISH20210908_c3_r0_Paracyprichromis-nigripinnis_su	1970-01-04 18:00:00	6.171011912868658	1094.4959547822232	0.08373046658539289	0.4364956222985703	0.9442881251140567	0.8445755222762701	Paracyprichromis nigripinnis	f	d
1353	FISH20210908_c3_r0_Paracyprichromis-nigripinnis_su	1970-01-04 18:30:00	11.000882729597565	1124.5002215820962	0.20241524484821627	0.3326501218701529	0.9017807307259269	0.7620849819063785	Paracyprichromis nigripinnis	f	d
1354	FISH20210908_c3_r0_Paracyprichromis-nigripinnis_su	1970-01-04 19:00:00	7.668613916636659	1154.4957605985037	0.18780825713494043	0.2146855084510945	0.6278351025263441	0.7144087459418632	Paracyprichromis nigripinnis	f	n
1355	FISH20210908_c3_r0_Paracyprichromis-nigripinnis_su	1970-01-04 19:30:00	4.572474302105686	1184.5000276992964	0.09428840507451111	0.5049027754695031	0.6113077836223889	0.8801315385925628	Paracyprichromis nigripinnis	f	n
1356	FISH20210908_c3_r0_Paracyprichromis-nigripinnis_su	1970-01-04 20:00:00	5.619868364099951	1214.4945968412303	0.1282349681352175	0.3886395123302854	0.6106449474025885	0.9703369321859903	Paracyprichromis nigripinnis	f	n
1357	FISH20210908_c3_r0_Paracyprichromis-nigripinnis_su	1970-01-04 20:30:00	3.0592170765672795	1244.4997784179038	0.06647462884998892	0.7182583647241303	0.6376138160340775	0.9727997136345136	Paracyprichromis nigripinnis	f	n
1358	FISH20210908_c3_r0_Paracyprichromis-nigripinnis_su	1970-01-04 21:00:00	2.083720087141175	1274.4960101961653	0.040396763825778566	0.7295799623185193	0.4948352337095639	0.21625715173003082	Paracyprichromis nigripinnis	f	n
1359	FISH20210908_c3_r0_Paracyprichromis-nigripinnis_su	1970-01-04 21:30:00	4.609940510363687	1304.4994737133677	0.10619910254279541	0.5308847155282256	0.5509322952627498	0.9373948199174327	Paracyprichromis nigripinnis	f	n
1360	FISH20210908_c3_r0_Paracyprichromis-nigripinnis_su	1970-01-04 22:00:00	3.0323753444598536	1334.4960381226797	0.07026098520529728	0.6509115088380341	0.672577835381189	0.9739572156505725	Paracyprichromis nigripinnis	f	n
1361	FISH20210908_c3_r0_Paracyprichromis-nigripinnis_su	1970-01-04 22:30:00	3.690881886485064	1364.5000830978893	0.0881945598581796	0.5938729156279431	0.6521525731296267	0.9731046336317862	Paracyprichromis nigripinnis	f	n
1362	FISH20210908_c3_r0_Paracyprichromis-nigripinnis_su	1970-01-04 23:00:00	0.8776459480747039	1394.4950401773344	0.00914380714879468	0.9026323081185924	0.8216292977282259	0.9744932298523492	Paracyprichromis nigripinnis	f	n
1363	FISH20210908_c3_r0_Paracyprichromis-nigripinnis_su	1970-01-04 23:30:00	3.0389624910574584	1424.4997784179038	0.06918900952803013	0.6374916906713938	0.6815681376956048	0.9739230177835944	Paracyprichromis nigripinnis	f	n
1364	FISH20210908_c3_r0_Paracyprichromis-nigripinnis_su	1970-01-05 00:00:00	2.9845996250863993	14.495649764477694	0.06173455250761984	0.6166251039068994	0.6103075037720023	0.9740315993766986	Paracyprichromis nigripinnis	f	n
1365	FISH20210908_c3_r0_Paracyprichromis-nigripinnis_su	1970-01-05 00:30:00	1.3892430086816334	44.499529111960555	0.021550052628663233	0.8412276328181264	0.6900884861154796	0.8894142178809455	Paracyprichromis nigripinnis	f	n
1366	FISH20210908_c3_r0_Paracyprichromis-nigripinnis_su	1970-01-05 01:00:00	2.5877577985843754	74.49684175531915	0.052083333333333336	0.6472739361702128	0.5195866202622464	0.2847671785629446	Paracyprichromis nigripinnis	f	n
1367	FISH20210908_c3_r0_Paracyprichromis-nigripinnis_su	1970-01-05 01:30:00	4.055153605802176	104.5001384964822	0.09921887984045205	0.5652872417040608	0.6335306651728988	0.9729246012143448	Paracyprichromis nigripinnis	f	n
1368	FISH20210908_c3_r0_Paracyprichromis-nigripinnis_su	1970-01-05 02:00:00	3.011748594824533	134.4965922313958	0.06494154153044827	0.6838809774477752	0.574973161766946	0.9716984906882395	Paracyprichromis nigripinnis	f	n
1369	FISH20210908_c3_r0_Paracyprichromis-nigripinnis_su	1970-01-05 02:30:00	4.18959499282531	164.4998892089519	0.09849324174606691	0.5594393972966984	0.6084254790587077	0.9740236186569727	Paracyprichromis nigripinnis	f	n
1370	FISH20210908_c3_r0_Paracyprichromis-nigripinnis_su	1970-01-05 03:00:00	4.657696868548601	194.49639809376038	0.11459603236174222	0.564834312312978	0.6642124822832994	0.9692626887627767	Paracyprichromis nigripinnis	f	n
1371	FISH20210908_c3_r0_Paracyprichromis-nigripinnis_su	1970-01-05 03:30:00	5.121704875939164	224.4996399091463	0.11661403800343471	0.4786992410392776	0.5741268228425355	0.9715487137391905	Paracyprichromis nigripinnis	f	n
1372	FISH20210908_c3_r0_Paracyprichromis-nigripinnis_su	1970-01-05 04:00:00	4.987078935920014	254.4860803016859	0.12095164152617568	0.36695874001774625	0.5328661885023657	0.8119476122533797	Paracyprichromis nigripinnis	f	n
1373	FISH20210908_c3_r0_Paracyprichromis-nigripinnis_su	1970-01-05 04:30:00	6.3156189753809695	284.50024929366793	0.16397983491219323	0.3833582627001274	0.5779663206581314	0.9672552143792146	Paracyprichromis nigripinnis	f	n
1374	FISH20210908_c3_r0_Paracyprichromis-nigripinnis_su	1970-01-05 05:00:00	5.143394094993168	314.4961764379918	0.123573090989693	0.3667848830765821	0.5837828770619103	0.9149497923659846	Paracyprichromis nigripinnis	f	n
1375	FISH20210908_c3_r0_Paracyprichromis-nigripinnis_su	1970-01-05 05:30:00	9.74358406485972	344.5	0.2504985597163749	0.08686018169731885	0.5605341139626202	0.6473378064666987	Paracyprichromis nigripinnis	f	n
1376	FISH20210908_c3_r0_Paracyprichromis-nigripinnis_su	1970-01-05 06:00:00	10.598704476759321	374.4961485175949	0.2767525630368523	0.1739540038791909	0.638268308452005	0.7864064561363528	Paracyprichromis nigripinnis	f	n
1377	FISH20210908_c3_r0_Paracyprichromis-nigripinnis_su	1970-01-05 06:30:00	4.690815777945366	404.49969530773916	0.10043764888371835	0.4471220431001053	0.4009758559720332	0.45019811772698554	Paracyprichromis nigripinnis	f	n
1378	FISH20210908_c3_r0_Paracyprichromis-nigripinnis_su	1970-01-05 07:00:00	14.06044809649081	434.49653682052417	0.3149553942483515	0.07502632016401618	0.7908669819229744	0.6480024922964	Paracyprichromis nigripinnis	f	d
1379	FISH20210908_c3_r0_Paracyprichromis-nigripinnis_su	1970-01-05 07:30:00	17.79769151044661	464.5003600908537	0.3804775358705889	0.029915240152900115	0.8031883916977641	0.6676569029627982	Paracyprichromis nigripinnis	f	d
1380	FISH20210908_c3_r0_Paracyprichromis-nigripinnis_su	1970-01-05 08:00:00	10.98761953092105	494.49767287234044	0.20622783687943264	0.15115248226950354	0.8833397750533386	0.7300853410258297	Paracyprichromis nigripinnis	f	d
1381	FISH20210908_c3_r0_Paracyprichromis-nigripinnis_su	1970-01-05 08:30:00	9.312677425898293	524.500055395524	0.14857079547972524	0.1890649235541768	0.9049053637279175	0.6883710160211242	Paracyprichromis nigripinnis	f	d
1382	FISH20210908_c3_r0_Paracyprichromis-nigripinnis_su	1970-01-05 09:00:00	7.78486159050932	554.4968968192397	0.11553806937825557	0.3773135320846725	0.9208213983114961	0.7633085636987786	Paracyprichromis nigripinnis	f	d
1383	FISH20210908_c3_r0_Paracyprichromis-nigripinnis_su	1970-01-05 09:30:00	6.234146225224842	584.4998615035178	0.08198991745609661	0.5323804775358706	0.9530803667262652	0.7653212873516374	Paracyprichromis nigripinnis	f	d
1384	FISH20210908_c3_r0_Paracyprichromis-nigripinnis_su	1970-01-05 10:00:00	6.997280529650761	614.4975620567376	0.10361258865248227	0.3955008865248227	0.9349784472335191	0.7262477555903947	Paracyprichromis nigripinnis	f	d
1385	FISH20210908_c3_r0_Paracyprichromis-nigripinnis_su	1970-01-05 10:30:00	6.641837759002665	644.5004154894466	0.08974572045870034	0.39676472217605674	0.9385292646654212	0.7499589653826241	Paracyprichromis nigripinnis	f	d
1386	FISH20210908_c3_r0_Paracyprichromis-nigripinnis_su	1970-01-05 11:00:00	5.626817852844223	674.4966751634711	0.06450182866009088	0.5934833204034135	0.9517367002574587	0.7764847472651605	Paracyprichromis nigripinnis	f	d
1387	FISH20210908_c3_r0_Paracyprichromis-nigripinnis_su	1970-01-05 11:30:00	7.304651320502631	704.5001661865721	0.09489253268335919	0.4939618878794593	0.9310882683389016	0.7902810326283729	Paracyprichromis nigripinnis	f	d
1388	FISH20210908_c3_r0_Paracyprichromis-nigripinnis_su	1970-01-05 12:00:00	7.192403792029038	734.4985593971631	0.09314051418439716	0.4997229609929078	0.9380814440624311	0.6236269181601795	Paracyprichromis nigripinnis	f	d
1389	FISH20210908_c3_r0_Paracyprichromis-nigripinnis_su	1970-01-05 12:30:00	5.776407302022047	764.4998615035178	0.054623012575480585	0.7180211622624786	0.9469593754161056	0.713382749745463	Paracyprichromis nigripinnis	f	d
1390	FISH20210908_c3_r0_Paracyprichromis-nigripinnis_su	1970-01-05 13:00:00	5.413351652679621	794.4970355183686	0.040062060176206574	0.7579653127943703	0.9461280940176655	0.661988424007472	Paracyprichromis nigripinnis	f	d
1391	FISH20210908_c3_r0_Paracyprichromis-nigripinnis_su	1970-01-05 13:30:00	17.82902687121426	824.5005262866323	0.5201373885103319	0.2229239377319816	0.8378364740131681	0.6275047367965089	Paracyprichromis nigripinnis	f	d
1392	FISH20210908_c3_r0_Paracyprichromis-nigripinnis_su	1970-01-05 14:00:00	26.97930323620567	854.4960931005819	0.8506511499030203	0.0	0.8355630421086677	0.5334654882688853	Paracyprichromis nigripinnis	f	d
1393	FISH20210908_c3_r0_Paracyprichromis-nigripinnis_su	1970-01-05 14:30:00	23.38333416744332	884.5002215820962	0.5871925548415688	0.0	0.7739324051505424	0.4856290243059545	Paracyprichromis nigripinnis	f	d
1394	FISH20210908_c3_r0_Paracyprichromis-nigripinnis_su	1970-01-05 15:00:00	13.83974340244509	914.4979775031861	0.30808444616833824	0.05302820413365102	0.7864441357052742	0.4583254943034675	Paracyprichromis nigripinnis	f	d
1395	FISH20210908_c3_r0_Paracyprichromis-nigripinnis_su	1970-01-05 15:30:00	11.882738848324715	944.4999723007036	0.2592100160655919	0.04005318264916071	0.846737540833935	0.5021382122256018	Paracyprichromis nigripinnis	f	d
1396	FISH20210908_c3_r0_Paracyprichromis-nigripinnis_su	1970-01-05 16:00:00	6.779150213857526	974.4970355183686	0.10140189505180916	0.35485122180971906	0.9325511165290409	0.666823266537026	Paracyprichromis nigripinnis	f	d
1397	FISH20210908_c3_r0_Paracyprichromis-nigripinnis_su	1970-01-05 16:30:00	7.392443518743005	1004.5005816852251	0.10498033349952911	0.28746329843221985	0.9435774714791025	0.6732905387333916	Paracyprichromis nigripinnis	f	d
1398	FISH20210908_c3_r0_Paracyprichromis-nigripinnis_su	1970-01-05 17:00:00	5.6966506254847	1034.496481019673	0.07830423940149626	0.47935716264893324	0.9431011450596261	0.7027736160793617	Paracyprichromis nigripinnis	f	d
1399	FISH20210908_c3_r0_Paracyprichromis-nigripinnis_su	1970-01-05 17:30:00	7.272360653818923	1064.4994183147749	0.11705722674644065	0.37948036119882556	0.9232062153317873	0.7800917079798043	Paracyprichromis nigripinnis	f	d
1400	FISH20210908_c3_r0_Paracyprichromis-nigripinnis_su	1970-01-05 18:00:00	12.909052273165411	1094.4957051814906	0.25098365198115824	0.2677195899141036	0.867465069635447	0.7383312755293786	Paracyprichromis nigripinnis	f	d
1401	FISH20210908_c3_r0_Paracyprichromis-nigripinnis_su	1970-01-05 18:30:00	17.145345014153165	1124.5000276992964	0.3672372721732868	0.20652595424076228	0.7977018166484707	0.6362410583942638	Paracyprichromis nigripinnis	f	d
1402	FISH20210908_c3_r0_Paracyprichromis-nigripinnis_su	1970-01-05 19:00:00	5.473247432448905	1154.495344712924	0.1353358457104855	0.29871425404566615	0.6697304411157003	0.9121422657062799	Paracyprichromis nigripinnis	f	n
1403	FISH20210908_c3_r0_Paracyprichromis-nigripinnis_su	1970-01-05 19:30:00	1.4797837417307478	1184.4997784179038	0.02332151562153778	0.8343119875914026	0.9176414927787562	0.974293062052321	Paracyprichromis nigripinnis	f	n
1404	FISH20210908_c3_r0_Paracyprichromis-nigripinnis_su	1970-01-05 20:00:00	0.8335095029073518	1214.4977558596997	0.006483071978722226	0.9670305313902587	0.8252729285753735	0.9736422086406943	Paracyprichromis nigripinnis	f	n
1405	FISH20210908_c3_r0_Paracyprichromis-nigripinnis_su	1970-01-05 20:30:00	0.9311649070407642	1244.4994737133677	0.011467508725278379	0.8919727438923052	0.650413935583504	0.976181749015106	Paracyprichromis nigripinnis	f	n
1406	FISH20210908_c3_r0_Paracyprichromis-nigripinnis_su	1970-01-05 21:00:00	1.6711042501236193	1274.496869285754	0.02482407048262869	0.7902144400731423	0.6759138251326009	0.9707324330459561	Paracyprichromis nigripinnis	f	n
1407	FISH20210908_c3_r0_Paracyprichromis-nigripinnis_su	1970-01-05 21:30:00	0.9986795383457592	1304.5000830978893	0.01445903274056839	0.8813916126530386	0.6269308624059767	0.9775174947349242	Paracyprichromis nigripinnis	f	n
1408	FISH20210908_c3_r0_Paracyprichromis-nigripinnis_su	1970-01-05 22:00:00	2.1965448253384117	1334.496619749529	0.030588496065610107	0.7522442646569877	0.61650770073572	0.1404408889393437	Paracyprichromis nigripinnis	f	n
1409	FISH20210908_c3_r0_Paracyprichromis-nigripinnis_su	1970-01-05 22:30:00	1.1261004315309857	1364.4997784179038	0.019111455794371814	0.837968092178152	0.562580728842986	0.0224962198788245	Paracyprichromis nigripinnis	f	n
1410	FISH20210908_c3_r0_Paracyprichromis-nigripinnis_su	1970-01-05 23:00:00	5.024493831910443	1394.4980329140578	0.10799578877375741	0.45220812323377846	0.7063670545276597	0.8392151630171018	Paracyprichromis nigripinnis	f	n
1411	FISH20210908_c3_r0_Paracyprichromis-nigripinnis_su	1970-01-05 23:30:00	3.1935500310125935	1424.4995291119606	0.06609052130075896	0.621461414880062	0.7434760274975742	0.9706772862844348	Paracyprichromis nigripinnis	f	n
1412	FISH20210908_c3_r0_Paracyprichromis-nigripinnis_su	1970-01-06 00:00:00	3.78888198482512	14.497201750983542	0.07552501800853327	0.5837535324430654	0.6329827882420183	0.9725912454946093	Paracyprichromis nigripinnis	f	n
1413	FISH20210908_c3_r0_Paracyprichromis-nigripinnis_su	1970-01-06 00:30:00	2.1993253861882507	44.50013849648219	0.04210293058556313	0.7669935183646336	0.6407443397310699	0.9742836913157991	Paracyprichromis nigripinnis	f	n
1414	FISH20210908_c3_r0_Paracyprichromis-nigripinnis_su	1970-01-06 01:00:00	3.9070411038384556	74.49747880534161	0.09253615559372749	0.5286751260597329	0.6343061169847737	0.9715421257629651	Paracyprichromis nigripinnis	f	n
1415	FISH20210908_c3_r0_Paracyprichromis-nigripinnis_su	1970-01-06 01:30:00	2.8750620356007097	104.49988920895191	0.06625304675382229	0.7249612231331708	0.809936906149485	0.9734961145083334	Paracyprichromis nigripinnis	f	n
1416	FISH20210908_c3_r0_Paracyprichromis-nigripinnis_su	1970-01-06 02:00:00	2.8221246657355605	134.49750637260334	0.05840629502382799	0.6114928516014629	0.5820165388843437	0.8133714818382842	Paracyprichromis nigripinnis	f	n
1417	FISH20210908_c3_r0_Paracyprichromis-nigripinnis_su	1970-01-06 02:30:00	4.0896314888416665	164.4996399091463	0.09888648828319761	0.5513821948922497	0.7117714428210512	0.970212523529762	Paracyprichromis nigripinnis	f	n
1418	FISH20210908_c3_r0_Paracyprichromis-nigripinnis_su	1970-01-06 03:00:00	4.0534460985045895	194.49678599135544	0.08633492186634158	0.5120248254460822	0.5786448858337312	0.7188791613863975	Paracyprichromis nigripinnis	f	n
1419	FISH20210908_c3_r0_Paracyprichromis-nigripinnis_su	1970-01-06 03:30:00	3.8634873918290977	224.50019389507506	0.08492604287851088	0.48711982715639024	0.5228005895371894	0.9193380334324951	Paracyprichromis nigripinnis	f	n
1420	FISH20210908_c3_r0_Paracyprichromis-nigripinnis_su	1970-01-06 04:00:00	3.9912502840031365	254.4975342162132	0.08843575109436472	0.497423394469995	0.5786562578320308	0.9619460146302224	Paracyprichromis nigripinnis	f	n
1421	FISH20210908_c3_r0_Paracyprichromis-nigripinnis_su	1970-01-06 04:30:00	8.101254397663785	284.49994460447596	0.2050742300022158	0.22285619321958786	0.5164558484162171	0.8173006834355805	Paracyprichromis nigripinnis	f	n
1422	FISH20210908_c3_r0_Paracyprichromis-nigripinnis_su	1970-01-06 05:00:00	9.487916462440069	314.4978942701984	0.23584173778122575	0.1423030034356644	0.5560512024825018	0.7769195183521618	Paracyprichromis nigripinnis	f	n
1423	FISH20210908_c3_r0_Paracyprichromis-nigripinnis_su	1970-01-06 05:30:00	12.01371635437755	344.4996399091463	0.2958284859564567	0.15201373885103317	0.6372148104709744	0.7232550379804328	Paracyprichromis nigripinnis	f	n
1424	FISH20210908_c3_r0_Paracyprichromis-nigripinnis_su	1970-01-06 06:00:00	6.272698364343454	374.49764503795643	0.14628470105834765	0.2755028536598881	0.5247364834305303	0.34184379982524643	Paracyprichromis nigripinnis	f	n
1425	FISH20210908_c3_r0_Paracyprichromis-nigripinnis_su	1970-01-06 06:30:00	10.769852054636218	404.50030469226084	0.2721732867985153	0.07246135948146917	0.5267578731684481	0.6495745456728361	Paracyprichromis nigripinnis	f	n
1426	FISH20210908_c3_r0_Paracyprichromis-nigripinnis_su	1970-01-06 07:00:00	19.888009231181968	434.4973401307769	0.4756732793970963	0.019727363404632606	0.7113802741983969	0.5225850311218286	Paracyprichromis nigripinnis	f	d
1427	FISH20210908_c3_r0_Paracyprichromis-nigripinnis_su	1970-01-06 07:30:00	18.73067617860173	464.5	0.4456015953910924	0.005373365832040771	0.7188802883209369	0.6707543721269656	Paracyprichromis nigripinnis	f	d
1428	FISH20210908_c3_r0_Paracyprichromis-nigripinnis_su	1970-01-06 08:00:00	16.960389066001724	494.4975339429205	0.36431144361318923	0.08440011083402604	0.734617386074093	0.5964771697631475	Paracyprichromis nigripinnis	f	d
1429	FISH20210908_c3_r0_Paracyprichromis-nigripinnis_su	1970-01-06 08:30:00	17.071798157598344	524.4997507063321	0.4131073070744003	0.031632596532048085	0.7321282112605058	0.5548047654931862	Paracyprichromis nigripinnis	f	d
1430	FISH20210908_c3_r0_Paracyprichromis-nigripinnis_su	1970-01-06 09:00:00	12.906486749221166	553.6134709461878	0.26655530366304736	0.03460207612456748	0.8899309365065933	0.5731411045064922	Paracyprichromis nigripinnis	f	d
1431	FISH20210908_c3_r0_Paracyprichromis-nigripinnis_su	1970-01-06 09:30:00	11.345548190111494	584.4997507063321	0.2152235333222536	0.11417649991690211	0.884057013109036	0.6728190544273164	Paracyprichromis nigripinnis	f	d
1432	FISH20210908_c3_r0_Paracyprichromis-nigripinnis_su	1970-01-06 10:00:00	12.146158558750823	614.4970909292404	0.22618717792430876	0.13614451155316673	0.877399542267142	0.6926058041315517	Paracyprichromis nigripinnis	f	d
1433	FISH20210908_c3_r0_Paracyprichromis-nigripinnis_su	1970-01-06 10:30:00	11.78833427493258	644.5003600908537	0.22081879120270345	0.2331726774139937	0.876119663362705	0.6583808910196837	Paracyprichromis nigripinnis	f	d
1434	FISH20210908_c3_r0_Paracyprichromis-nigripinnis_su	1970-01-06 11:00:00	10.572226273278911	674.4957326535136	0.17551540678341832	0.20472179117712258	0.9035790786027821	0.6714126395100244	Paracyprichromis nigripinnis	f	d
1435	FISH20210908_c3_r0_Paracyprichromis-nigripinnis_su	1970-01-06 11:30:00	10.179155206812094	704.500055395524	0.18252825171726125	0.1849102592510525	0.9050393863677005	0.7169477348108655	Paracyprichromis nigripinnis	f	d
1436	FISH20210908_c3_r0_Paracyprichromis-nigripinnis_su	1970-01-06 12:00:00	9.471156565190798	734.4972014408423	0.17029648101967304	0.14092546411748408	0.9093831966305158	0.6634856650502349	Paracyprichromis nigripinnis	f	d
1437	FISH20210908_c3_r0_Paracyprichromis-nigripinnis_su	1970-01-06 12:30:00	12.236474721077167	764.4998615035178	0.24691152844717745	0.05174228574594205	0.8542345543393284	0.6543152197280689	Paracyprichromis nigripinnis	f	d
1438	FISH20210908_c3_r0_Paracyprichromis-nigripinnis_su	1970-01-06 13:00:00	9.322880503406774	794.49642560266	0.17273482959268496	0.13261291216403437	0.9119639549124646	0.5222018881910377	Paracyprichromis nigripinnis	f	d
1439	FISH20210908_c3_r0_Paracyprichromis-nigripinnis_su	1970-01-06 13:30:00	9.566584084124482	824.5003600908537	0.16735914907761343	0.09356822336712647	0.8899027657109345	0.5605249683409305	Paracyprichromis nigripinnis	f	d
1440	FISH20210908_c3_r0_Paracyprichromis-nigripinnis_su	1970-01-06 14:00:00	8.602358204297314	854.4972293028926	0.12817244818796408	0.21223539842624403	0.9293737668896271	0.6209902699190238	Paracyprichromis nigripinnis	f	d
1441	FISH20210908_c3_r0_Paracyprichromis-nigripinnis_su	1970-01-06 14:30:00	7.971758325767419	884.5001107910481	0.12358741413693773	0.31021493463328165	0.9141444439039719	0.56236766323683	Paracyprichromis nigripinnis	f	d
1442	FISH20210908_c3_r0_Paracyprichromis-nigripinnis_su	1970-01-06 15:00:00	7.571424932747363	914.4972568578554	0.1056248268218343	0.38675533388750344	0.9233768559630608	0.573924180633431	Paracyprichromis nigripinnis	f	d
1443	FISH20210908_c3_r0_Paracyprichromis-nigripinnis_su	1970-01-06 15:30:00	9.700339002953628	944.4998615035178	0.16885491108525844	0.2656362528391779	0.88115365392754	0.5511389723029674	Paracyprichromis nigripinnis	f	d
1444	FISH20210908_c3_r0_Paracyprichromis-nigripinnis_su	1970-01-06 16:00:00	8.353406339407927	974.4970076471241	0.13388008422919206	0.2621633603014518	0.8993910323121974	0.5208435043039356	Paracyprichromis nigripinnis	f	d
1445	FISH20210908_c3_r0_Paracyprichromis-nigripinnis_su	1970-01-06 16:30:00	7.851478692771327	1004.5004154894466	0.12509002271342307	0.27627278267132016	0.891253613106734	0.4498157590241375	Paracyprichromis nigripinnis	f	d
1446	FISH20210908_c3_r0_Paracyprichromis-nigripinnis_su	1970-01-06 17:00:00	9.159688001277122	1034.4972293028927	0.1572647678155824	0.09520115260999668	0.8923478301612253	0.4268447583290553	Paracyprichromis nigripinnis	f	d
1447	FISH20210908_c3_r0_Paracyprichromis-nigripinnis_su	1970-01-06 17:30:00	8.945977820704242	1064.5002215820962	0.15726789275426545	0.19565699091513405	0.8900377830501239	0.6202377736332658	Paracyprichromis nigripinnis	f	d
1448	FISH20210908_c3_r0_Paracyprichromis-nigripinnis_su	1970-01-06 18:00:00	6.690242353564335	1094.4976447769466	0.1028539761706844	0.35605430867276255	0.9253679261646869	0.5726072403249093	Paracyprichromis nigripinnis	f	d
1449	FISH20210908_c3_r0_Paracyprichromis-nigripinnis_su	1970-01-06 18:30:00	12.071148091869913	1124.4998615035179	0.24042989308071575	0.31167248351891863	0.8480441176120435	0.5891257084519149	Paracyprichromis nigripinnis	f	d
1450	FISH20210908_c3_r0_Paracyprichromis-nigripinnis_su	1970-01-06 19:00:00	8.011237039980395	1154.497395544719	0.2090768037238169	0.29485758616868	0.6129338977580141	0.844645126295162	Paracyprichromis nigripinnis	f	n
1451	FISH20210908_c3_r0_Paracyprichromis-nigripinnis_su	1970-01-06 19:30:00	3.5685538622272803	1184.5004708880394	0.0789983934408066	0.5773087363580965	0.6321796914164236	0.9664620604744157	Paracyprichromis nigripinnis	f	n
1452	FISH20210908_c3_r0_Paracyprichromis-nigripinnis_su	1970-01-06 20:00:00	3.25944860436711	1214.4970906068163	0.06965918536990856	0.6656137434192297	0.4867930294709052	0.9754073177571808	Paracyprichromis nigripinnis	f	n
1453	FISH20210908_c3_r0_Paracyprichromis-nigripinnis_su	1970-01-06 20:30:00	1.9721078703884756	1244.5002215820962	0.033348105473077774	0.7549302016397075	0.5094808913965333	0.9777607026105504	Paracyprichromis nigripinnis	f	n
1454	FISH20210908_c3_r0_Paracyprichromis-nigripinnis_su	1970-01-06 21:00:00	0.8769318656336484	1274.4977001939596	0.005042948185092823	0.9689664727071211	0.5562451144044732	0.9807237722178364	Paracyprichromis nigripinnis	f	n
1455	FISH20210908_c3_r0_Paracyprichromis-nigripinnis_su	1970-01-06 21:30:00	1.7352502440368351	1304.4999169021107	0.02897346407401252	0.8129743504514986	0.45721539648497794	0.9755672691237463	Paracyprichromis nigripinnis	f	n
1456	FISH20210908_c3_r0_Paracyprichromis-nigripinnis_su	1970-01-06 22:00:00	0.9944414617894896	1334.497395544719	0.008644574975063726	0.9285714285714286	0.46697051227418185	0.9780475119792731	Paracyprichromis nigripinnis	f	n
1457	FISH20210908_c3_r0_Paracyprichromis-nigripinnis_su	1970-01-06 22:30:00	1.5319269129435176	1364.5005262866323	0.019278710320757852	0.8499252118996178	0.5694390584701827	0.977529745304331	Paracyprichromis nigripinnis	f	n
1458	FISH20210908_c3_r0_Paracyprichromis-nigripinnis_su	1970-01-06 23:00:00	3.4733310431206506	1394.4971460238294	0.07547797173732336	0.6556940980881131	0.49917302498051297	0.9739570404280974	Paracyprichromis nigripinnis	f	n
1459	FISH20210908_c3_r0_Paracyprichromis-nigripinnis_su	1970-01-06 23:30:00	3.310486732291109	1424.5002215820962	0.06824728561932196	0.5933968535342344	0.5773240021426559	0.9736577322846655	Paracyprichromis nigripinnis	f	n
1460	FISH20210908_c3_r0_Paracyprichromis-nigripinnis_su	1970-01-07 00:00:00	1.6829094263228819	14.498088113050706	0.024660570795234135	0.8315322804100859	0.6032566731319094	0.9742146482025718	Paracyprichromis nigripinnis	f	n
1461	FISH20210908_c3_r0_Paracyprichromis-nigripinnis_su	1970-01-07 00:30:00	3.5421572173272367	44.50002769929644	0.07921998781230957	0.6155337654423577	0.5561023726962812	0.973527820338812	Paracyprichromis nigripinnis	f	n
1462	FISH20210908_c3_r0_Paracyprichromis-nigripinnis_su	1970-01-07 01:00:00	3.1256115165530534	74.49692435577722	0.0769742310889443	0.6331947908007758	0.5566830439708865	0.9715828931695925	Paracyprichromis nigripinnis	f	n
1463	FISH20210908_c3_r0_Paracyprichromis-nigripinnis_su	1970-01-07 01:30:00	2.573392780705941	104.49977841790383	0.04487037447374252	0.6236982051850211	0.6615471002402228	0.9761691021186389	Paracyprichromis nigripinnis	f	n
1464	FISH20210908_c3_r0_Paracyprichromis-nigripinnis_su	1970-01-07 02:00:00	2.0033522538729724	134.4971181556196	0.038461538461538464	0.7238971403236533	0.5650226651623449	0.9732982563607274	Paracyprichromis nigripinnis	f	n
1465	FISH20210908_c3_r0_Paracyprichromis-nigripinnis_su	1970-01-07 02:30:00	2.5326007079422506	164.49947371336768	0.05163148856019057	0.7078832197662179	0.5855363281902884	0.9716151053210359	Paracyprichromis nigripinnis	f	n
1466	FISH20210908_c3_r0_Paracyprichromis-nigripinnis_su	1970-01-07 03:00:00	4.201661195694094	194.49770044882806	0.0878816423782346	0.4418462902421455	0.575487709523358	0.8886141827760627	Paracyprichromis nigripinnis	f	n
1467	FISH20210908_c3_r0_Paracyprichromis-nigripinnis_su	1970-01-07 03:30:00	3.7336679667160446	224.5000830978893	0.0845382527283807	0.5390283086809595	0.4944139752182999	0.975010898128444	Paracyprichromis nigripinnis	f	n
1468	FISH20210908_c3_r0_Paracyprichromis-nigripinnis_su	1970-01-07 04:00:00	3.450282703629984	254.49661937486144	0.07110396807803147	0.6109510086455331	0.537644497731839	0.9748707660033672	Paracyprichromis nigripinnis	f	n
1469	FISH20210908_c3_r0_Paracyprichromis-nigripinnis_su	1970-01-07 04:30:00	5.523259288284804	284.49983381342787	0.12873919787281188	0.32749833813427875	0.6153020648446809	0.8949076035423367	Paracyprichromis nigripinnis	f	n
1470	FISH20210908_c3_r0_Paracyprichromis-nigripinnis_su	1970-01-07 05:00:00	9.82799218941602	314.4976447769465	0.25774452756996397	0.08218343031310613	0.5543671096528183	0.6203124030179945	Paracyprichromis nigripinnis	f	n
1471	FISH20210908_c3_r0_Paracyprichromis-nigripinnis_su	1970-01-07 05:30:00	5.517351083107713	344.4995845105534	0.13101767215112736	0.33455210237659966	0.5698904577483754	0.9501555491064377	Paracyprichromis nigripinnis	f	n
1472	FISH20210908_c3_r0_Paracyprichromis-nigripinnis_su	1970-01-07 06:00:00	4.919026536884286	374.49739554471904	0.10611769921312202	0.3861797628283276	0.601746004714773	0.9686269791507945	Paracyprichromis nigripinnis	f	n
1473	FISH20210908_c3_r0_Paracyprichromis-nigripinnis_su	1970-01-07 06:30:00	3.4729644037376786	404.5001384964822	0.07617306520414381	0.5845105534319428	0.6770607671852753	0.9742931593075305	Paracyprichromis nigripinnis	f	n
1474	FISH20210908_c3_r0_Paracyprichromis-nigripinnis_su	1970-01-07 07:00:00	13.095057771868069	434.4971181556196	0.3120704943471514	0.07498337397472844	0.7787067775909297	0.4634858105062652	Paracyprichromis nigripinnis	f	d
1475	FISH20210908_c3_r0_Paracyprichromis-nigripinnis_su	1970-01-07 07:30:00	14.220284593656439	464.49994460447596	0.332151562153778	0.0852537115001108	0.7980222521868517	0.39508575574021215	Paracyprichromis nigripinnis	f	d
1476	FISH20210908_c3_r0_Paracyprichromis-nigripinnis_su	1970-01-07 08:00:00	16.921191412553625	494.497672356462	0.3907670139658612	0.03602305475504323	0.7999411555853503	0.4415672756441027	Paracyprichromis nigripinnis	f	d
1477	FISH20210908_c3_r0_Paracyprichromis-nigripinnis_su	1970-01-07 08:30:00	12.220530213352955	524.4996399091463	0.2713423079053792	0.16115450667553044	0.7926532382879666	0.5632690416943275	Paracyprichromis nigripinnis	f	d
1478	FISH20210908_c3_r0_Paracyprichromis-nigripinnis_su	1970-01-07 09:00:00	9.121236197262407	554.4978388562562	0.15909342790646128	0.21301119361631388	0.8715062777284661	0.588008332411708	Paracyprichromis nigripinnis	f	d
1479	FISH20210908_c3_r0_Paracyprichromis-nigripinnis_su	1970-01-07 09:30:00	11.619447989929006	584.5002492936679	0.24519417206802946	0.19533543847986262	0.8649069064583832	0.712914640809013	Paracyprichromis nigripinnis	f	d
1480	FISH20210908_c3_r0_Paracyprichromis-nigripinnis_su	1970-01-07 10:00:00	27.903291274735036	614.4975339429204	0.6638403990024938	0.0	0.5330549717245479	0.5072409756213965	Paracyprichromis nigripinnis	f	d
1481	FISH20210908_c3_r0_Paracyprichromis-nigripinnis_su	1970-01-07 10:30:00	15.52424648825392	644.5	0.3554730777753158	0.030910702415244847	0.6118918277040019	0.5553973669455787	Paracyprichromis nigripinnis	f	d
1482	FISH20210908_c3_r0_Paracyprichromis-nigripinnis_su	1970-01-07 11:00:00	14.756210455358879	674.4981435300638	0.34945968412302575	0.0031587697423108895	0.620078792780162	0.40662705055147347	Paracyprichromis nigripinnis	f	d
1483	FISH20210908_c3_r0_Paracyprichromis-nigripinnis_su	1970-01-07 11:30:00	12.15767107319732	704.4996953077392	0.2656362528391779	0.05157608996731483	0.7213574636992829	0.33791423322114317	Paracyprichromis nigripinnis	f	d
1484	FISH20210908_c3_r0_Paracyprichromis-nigripinnis_su	1970-01-07 12:00:00	13.7820120692916	734.4974785259075	0.3118315322804101	0.06716541978387365	0.751850425126576	0.4822093494247998	Paracyprichromis nigripinnis	f	d
1485	FISH20210908_c3_r0_Paracyprichromis-nigripinnis_su	1970-01-07 12:30:00	10.79124027311657	764.5003600908537	0.22336712647498755	0.1463630823777076	0.8085835240380944	0.4844656816558258	Paracyprichromis nigripinnis	f	d
1486	FISH20210908_c3_r0_Paracyprichromis-nigripinnis_su	1970-01-07 13:00:00	10.731531319987655	794.4973119769439	0.2244083578118938	0.10236656875242477	0.8584244398393698	0.5479345763810672	Paracyprichromis nigripinnis	f	d
1487	FISH20210908_c3_r0_Paracyprichromis-nigripinnis_su	1970-01-07 13:30:00	8.969886289722096	824.500055395524	0.15433192998005762	0.14868158652780855	0.8782911546708921	0.5392796001809077	Paracyprichromis nigripinnis	f	d
1488	FISH20210908_c3_r0_Paracyprichromis-nigripinnis_su	1970-01-07 14:00:00	8.445546340989381	854.4976166722092	0.13817758563352178	0.1214388648708569	0.9077006857531212	0.5577906281299262	Paracyprichromis nigripinnis	f	d
1489	FISH20210908_c3_r0_Paracyprichromis-nigripinnis_su	1970-01-07 14:30:00	10.417338800960028	884.4998061049249	0.19904714420253725	0.07207356933133899	0.8701045246838197	0.557861174161788	Paracyprichromis nigripinnis	f	d
1490	FISH20210908_c3_r0_Paracyprichromis-nigripinnis_su	1970-01-07 15:00:00	11.701982302138164	914.4982821677934	0.2498614651446304	0.04654771140418929	0.8153035662851367	0.5067404391430064	Paracyprichromis nigripinnis	f	d
1491	FISH20210908_c3_r0_Paracyprichromis-nigripinnis_su	1970-01-07 15:30:00	10.939823054171532	944.5003600908537	0.20552877956899895	0.018226137056118776	0.8178688686781527	0.5246645159870611	Paracyprichromis nigripinnis	f	d
1492	FISH20210908_c3_r0_Paracyprichromis-nigripinnis_su	1970-01-07 16:00:00	11.374951916269557	974.4983375817355	0.23667294691344343	0.01978277734678045	0.8362187252871007	0.4991504641432783	Paracyprichromis nigripinnis	f	d
1493	FISH20210908_c3_r0_Paracyprichromis-nigripinnis_su	1970-01-07 16:30:00	9.04122076042553	1004.5001107910481	0.15427653445601594	0.06990915134057168	0.8550012460293263	0.4976012446861362	Paracyprichromis nigripinnis	f	d
1494	FISH20210908_c3_r0_Paracyprichromis-nigripinnis_su	1970-01-07 17:00:00	10.960588431121677	1034.4982819773886	0.2000110840168477	0.08274218576812237	0.8357471047833657	0.43464778975846746	Paracyprichromis nigripinnis	f	d
1495	FISH20210908_c3_r0_Paracyprichromis-nigripinnis_su	1970-01-07 17:30:00	11.261048617145338	1064.4998615035179	0.23284028585673924	0.0	0.7891727353648231	0.4289107042982433	Paracyprichromis nigripinnis	f	d
1496	FISH20210908_c3_r0_Paracyprichromis-nigripinnis_su	1970-01-07 18:00:00	9.465264229768994	1094.4983375817355	0.15998005098082677	0.05818463925523662	0.8506023600632779	0.46608460700454446	Paracyprichromis nigripinnis	f	d
1497	FISH20210908_c3_r0_Paracyprichromis-nigripinnis_su	1970-01-07 18:30:00	14.988547541628288	1124.5004154894466	0.3398703672926708	0.03412553321145643	0.7791259228031772	0.37152426680612566	Paracyprichromis nigripinnis	f	d
1498	FISH20210908_c3_r0_Paracyprichromis-nigripinnis_su	1970-01-07 19:00:00	7.8684412483244595	1154.4986146514464	0.20486534412058074	0.2749639809376039	0.6672483328512769	0.8832162230335933	Paracyprichromis nigripinnis	f	n
1499	FISH20210908_c3_r0_Paracyprichromis-nigripinnis_su	1970-01-07 19:30:00	1.8979731993949613	1184.5002215820962	0.03717039663195214	0.8435076445823178	0.7158033221701875	0.977896643877031	Paracyprichromis nigripinnis	f	n
1500	FISH20210908_c3_r0_Paracyprichromis-nigripinnis_su	1970-01-07 20:00:00	1.391000285005299	1214.4984758632156	0.028154963143601396	0.8449814332428088	0.7001653081986562	0.9775928844913179	Paracyprichromis nigripinnis	f	n
1501	FISH20210908_c3_r0_Paracyprichromis-nigripinnis_su	1970-01-07 20:30:00	2.0925512397162556	1244.4998615035179	0.03013683452440308	0.7690432663010359	0.6688140752661867	0.9717591850273561	Paracyprichromis nigripinnis	f	n
1502	FISH20210908_c3_r0_Paracyprichromis-nigripinnis_su	1970-01-07 21:00:00	1.6133015722497794	1274.498974898875	0.025156535712306756	0.809386601651244	0.6219180330554314	0.9713782787434287	Paracyprichromis nigripinnis	f	n
1503	FISH20210908_c3_r0_Paracyprichromis-nigripinnis_su	1970-01-07 21:30:00	1.0700268367100338	1304.5005262866323	0.00753420863110077	0.9618303695086144	0.7990764348948257	0.9670447756147134	Paracyprichromis nigripinnis	f	n
1504	FISH20210908_c3_r0_Paracyprichromis-nigripinnis_su	1970-01-07 22:00:00	1.729958072633085	1334.498420615129	0.02948185092823497	0.7884178442781934	0.6443770129028341	0.9736688936500298	Paracyprichromis nigripinnis	f	n
1505	FISH20210908_c3_r0_Paracyprichromis-nigripinnis_su	1970-01-07 22:30:00	1.804401759780816	1364.5002215820962	0.032960336804786175	0.817582539330822	0.8181328916102293	0.9695844967117287	Paracyprichromis nigripinnis	f	n
1506	FISH20210908_c3_r0_Paracyprichromis-nigripinnis_su	1970-01-07 23:00:00	1.8856463121842058	1394.4983372131692	0.031482097328455826	0.7568451391198315	0.8265945329612031	0.9704138701371389	Paracyprichromis nigripinnis	f	n
1507	FISH20210908_c3_r0_Paracyprichromis-nigripinnis_su	1970-01-07 23:30:00	2.577838599457667	1424.4999723007036	0.039166805163148855	0.762395435155947	0.7058073080470159	0.9712493445134474	Paracyprichromis nigripinnis	f	n
1508	FISH20210908_c3_r0_Paracyprichromis-nigripinnis_su	1970-01-08 00:00:00	1.5975325211452545	14.4987254793306	0.018175773024492962	0.8386900144076249	0.7674426871165896	0.9706968362870482	Paracyprichromis nigripinnis	f	n
1509	FISH20210908_c3_r0_Paracyprichromis-nigripinnis_su	1970-01-08 00:30:00	2.673447890271949	44.50058168522519	0.04830757298764611	0.7040607168577918	0.7591990039062567	0.9708288355857999	Paracyprichromis nigripinnis	f	n
1510	FISH20210908_c3_r0_Paracyprichromis-nigripinnis_su	1970-01-08 01:00:00	2.6216730467128158	74.49828178694158	0.04705686730961091	0.7568451391198315	0.6922202605242406	0.9699212383544933	Paracyprichromis nigripinnis	f	n
1511	FISH20210908_c3_r0_Paracyprichromis-nigripinnis_su	1970-01-08 01:30:00	3.928794641882326	104.4994183147748	0.0769486455044042	0.5485568666555869	0.7588292445719023	0.9683090235420121	Paracyprichromis nigripinnis	f	n
1512	FISH20210908_c3_r0_Paracyprichromis-nigripinnis_su	1970-01-08 02:00:00	2.1993967072204264	134.49842061512885	0.031033527292878914	0.773676918814076	0.7125159849549547	0.970129362395407	Paracyprichromis nigripinnis	f	n
1513	FISH20210908_c3_r0_Paracyprichromis-nigripinnis_su	1970-01-08 02:30:00	1.7599711496638852	164.5000830978893	0.02847487673813085	0.8097612320647055	0.8299257944106799	0.9700245911213098	Paracyprichromis nigripinnis	f	n
1514	FISH20210908_c3_r0_Paracyprichromis-nigripinnis_su	1970-01-08 03:00:00	2.0560180149034326	194.4981157171359	0.038073597871868765	0.768787408556861	0.7295916666216925	0.9734112656127581	Paracyprichromis nigripinnis	f	n
1515	FISH20210908_c3_r0_Paracyprichromis-nigripinnis_su	1970-01-08 03:30:00	2.036147187346503	224.49977841790383	0.03224019499224463	0.7566474628849988	0.6109210549230903	0.9743504088864128	Paracyprichromis nigripinnis	f	n
1516	FISH20210908_c3_r0_Paracyprichromis-nigripinnis_su	1970-01-08 04:00:00	2.5544620335176442	254.4987253380625	0.04101086233651075	0.6583906007537131	0.6036211392927934	0.9750131338009929	Paracyprichromis nigripinnis	f	n
1517	FISH20210908_c3_r0_Paracyprichromis-nigripinnis_su	1970-01-08 04:30:00	1.8342646248824779	284.49952911196056	0.029693645781397153	0.7477702066367514	0.6364468168253743	0.9754385514147682	Paracyprichromis nigripinnis	f	n
1518	FISH20210908_c3_r0_Paracyprichromis-nigripinnis_su	1970-01-08 05:00:00	2.8211676802899612	314.49842061512885	0.052756996397894156	0.6249376558603491	0.7030648311469874	0.9717071747682794	Paracyprichromis nigripinnis	f	n
1519	FISH20210908_c3_r0_Paracyprichromis-nigripinnis_su	1970-01-08 05:30:00	3.8436129673659574	344.5001384964822	0.08187912027034513	0.5021882444185918	0.6748639318979521	0.9741025563471776	Paracyprichromis nigripinnis	f	n
1520	FISH20210908_c3_r0_Paracyprichromis-nigripinnis_su	1970-01-08 06:00:00	3.728328498393186	374.49842061512885	0.07913549459684123	0.4587974508174009	0.5779087736845645	0.9643984443474087	Paracyprichromis nigripinnis	f	n
1521	FISH20210908_c3_r0_Paracyprichromis-nigripinnis_su	1970-01-08 06:30:00	9.33520717161856	404.49983381342787	0.24268779082650122	0.15300243740305783	0.6137419856637806	0.6769751485489559	Paracyprichromis nigripinnis	f	n
1522	FISH20210908_c3_r0_Paracyprichromis-nigripinnis_su	1970-01-08 07:00:00	19.902763513384063	434.4985867095272	0.5190932771712021	0.0	0.6948367418626759	0.5000032642710738	Paracyprichromis nigripinnis	f	d
1523	FISH20210908_c3_r0_Paracyprichromis-nigripinnis_su	1970-01-08 07:30:00	18.096680205499894	464.4995845105534	0.4522187136446734	0.027533100659243255	0.7082389305398276	0.4429794975552337	Paracyprichromis nigripinnis	f	d
1524	FISH20210908_c3_r0_Paracyprichromis-nigripinnis_su	1970-01-08 08:00:00	16.268507920778358	488.4362384894428	0.43102967165845035	0.019626081294763276	0.6972978528966712	0.4861438268446573	Paracyprichromis nigripinnis	f	d
1525	FISH20210908_c3_r1_Paracyprichromis-nigripinnis_su	1970-01-02 00:00:00	8.890005327926414	14.500027699296439	0.1853082931693535	0.07002382139493657	0.6793327564519648	0.10612829806375541	Paracyprichromis nigripinnis	m	n
1526	FISH20210908_c3_r1_Paracyprichromis-nigripinnis_su	1970-01-02 00:30:00	8.685439312404515	44.500664967305774	0.19029147733569765	0.0757508589161033	0.6188451975019088	0.18257270242371193	Paracyprichromis nigripinnis	m	n
1527	FISH20210908_c3_r1_Paracyprichromis-nigripinnis_su	1970-01-02 01:00:00	8.694014071448986	74.49977841790383	0.19277642366496786	0.07467316640815422	0.6160301410254103	0.28677372573253657	Paracyprichromis nigripinnis	m	n
1528	FISH20210908_c3_r1_Paracyprichromis-nigripinnis_su	1970-01-02 01:30:00	8.898390013650646	104.50132993461155	0.19167682588939378	0.048653441205807384	0.611586196414885	0.19579671266900284	Paracyprichromis nigripinnis	m	n
1529	FISH20210908_c3_r1_Paracyprichromis-nigripinnis_su	1970-01-02 02:00:00	9.148660503770675	134.49947371336768	0.19395047365796908	0.054069026646723174	0.6179227878680289	0.17160966668466965	Paracyprichromis nigripinnis	m	n
1530	FISH20210908_c3_r1_Paracyprichromis-nigripinnis_su	1970-01-02 02:30:00	9.911221377592911	164.5016070043223	0.2170564113931065	0.06788207913110939	0.6101599681856436	0.2832830649591109	Paracyprichromis nigripinnis	m	n
1531	FISH20210908_c3_r1_Paracyprichromis-nigripinnis_su	1970-01-02 03:00:00	10.066764628632681	194.50013849648218	0.21987701512381586	0.03545509944047421	0.5857528433418128	0.35310521215207347	Paracyprichromis nigripinnis	m	n
1532	FISH20210908_c3_r1_Paracyprichromis-nigripinnis_su	1970-01-02 03:30:00	11.192012062225505	224.50135771681906	0.2316431144361319	0.006317539484621779	0.6604584868746466	0.28028430638081503	Paracyprichromis nigripinnis	m	n
1533	FISH20210908_c3_r1_Paracyprichromis-nigripinnis_su	1970-01-02 04:00:00	11.273681716601555	254.49983381342787	0.24540217150454244	0.026700642588078884	0.6564680831666607	0.2842811631005405	Paracyprichromis nigripinnis	m	n
1534	FISH20210908_c3_r1_Paracyprichromis-nigripinnis_su	1970-01-02 04:30:00	11.781830995641355	284.5010527482269	0.258699024822695	0.010915336879432623	0.5971531165841331	0.33086293318297405	Paracyprichromis nigripinnis	m	n
1535	FISH20210908_c3_r1_Paracyprichromis-nigripinnis_su	1970-01-02 05:00:00	9.549013346278752	314.4995845105534	0.21738407844440752	0.10176721511273613	0.6271971194909532	0.2591384376987132	Paracyprichromis nigripinnis	m	n
1536	FISH20210908_c3_r1_Paracyprichromis-nigripinnis_su	1970-01-02 05:30:00	11.321968097789007	344.50141297722615	0.2571064442843686	0.00825621987033856	0.571822055731387	0.17368434979187294	Paracyprichromis nigripinnis	m	n
1537	FISH20210908_c3_r1_Paracyprichromis-nigripinnis_su	1970-01-02 06:00:00	10.39398623398386	374.5001384964822	0.24524957066090522	0.046534818015622405	0.55538894654405	0.13806890201056488	Paracyprichromis nigripinnis	m	n
1538	FISH20210908_c3_r1_Paracyprichromis-nigripinnis_su	1970-01-02 06:30:00	10.110670699050766	404.50085886851	0.23793428270626696	0.07580207236659833	0.5614373837821565	0.08393597091169498	Paracyprichromis nigripinnis	m	n
1539	FISH20210908_c3_r1_Paracyprichromis-nigripinnis_su	1970-01-02 07:00:00	18.615248196985565	434.49994460447596	0.42377575891867936	0.024318635054287614	0.6954417668004462	0.47651921442261663	Paracyprichromis nigripinnis	m	d
1540	FISH20210908_c3_r1_Paracyprichromis-nigripinnis_su	1970-01-02 07:30:00	17.138560896442712	464.50171783220657	0.39039122243156377	0.019561121578189074	0.7419601647287459	0.4181188041525184	Paracyprichromis nigripinnis	m	d
1541	FISH20210908_c3_r1_Paracyprichromis-nigripinnis_su	1970-01-02 08:00:00	12.694897411499992	494.4996399091463	0.2712315107196277	0.043155503850202205	0.72784919977578	0.4132734663379463	Paracyprichromis nigripinnis	m	d
1542	FISH20210908_c3_r1_Paracyprichromis-nigripinnis_su	1970-01-02 08:30:00	7.475119567041478	524.5021611437438	0.12074697994015295	0.3395212235398426	0.855348991852838	0.5653516656429093	Paracyprichromis nigripinnis	m	d
1543	FISH20210908_c3_r1_Paracyprichromis-nigripinnis_su	1970-01-02 09:00:00	8.58960832779523	554.5002492936679	0.14835743172123428	0.1579967868816132	0.8892762874848947	0.4577276916074068	Paracyprichromis nigripinnis	m	d
1544	FISH20210908_c3_r1_Paracyprichromis-nigripinnis_su	1970-01-02 09:30:00	5.681278178397223	584.5022168033695	0.09155397916204833	0.6222567058301929	0.8591285142472832	0.6187000097271984	Paracyprichromis nigripinnis	m	d
1545	FISH20210908_c3_r1_Paracyprichromis-nigripinnis_su	1970-01-02 10:00:00	3.9774641518950045	614.5	0.04896964325282517	0.6838023487702194	0.9262759427176536	0.7660018530001116	Paracyprichromis nigripinnis	m	d
1546	FISH20210908_c3_r1_Paracyprichromis-nigripinnis_su	1970-01-02 10:30:00	5.326950961719497	644.5021057298017	0.09126676271749973	0.5757508589161033	0.9288368275893742	0.4069320176184875	Paracyprichromis nigripinnis	m	d
1547	FISH20210908_c3_r1_Paracyprichromis-nigripinnis_su	1970-01-02 11:00:00	5.465037701008841	674.4997507063321	0.06309899728546894	0.6255609107528669	0.8794096919952011	0.35872785008285496	Paracyprichromis nigripinnis	m	d
1548	FISH20210908_c3_r1_Paracyprichromis-nigripinnis_su	1970-01-02 11:30:00	6.6966043814827545	704.5025214740925	0.09038514824050983	0.5949570518149072	0.8793933997655888	0.24337894539651653	Paracyprichromis nigripinnis	m	d
1549	FISH20210908_c3_r1_Paracyprichromis-nigripinnis_su	1970-01-02 12:00:00	4.508575352616465	734.5003600908537	0.050634313888427235	0.7483795911583846	0.9279034679140503	0.23618783190251608	Paracyprichromis nigripinnis	m	d
1550	FISH20210908_c3_r1_Paracyprichromis-nigripinnis_su	1970-01-02 12:30:00	5.50009567869599	764.502327643538	0.05442252272223454	0.6837729993349589	0.9015487222145223	0.20536173137770314	Paracyprichromis nigripinnis	m	d
1551	FISH20210908_c3_r1_Paracyprichromis-nigripinnis_su	1970-01-02 13:00:00	4.838073561352982	794.500055395524	0.051185464214491466	0.8230113006869045	0.9220739189991626	0.10425599325322311	Paracyprichromis nigripinnis	m	d
1552	FISH20210908_c3_r1_Paracyprichromis-nigripinnis_su	1970-01-02 13:30:00	2.577873739181646	824.5025214740925	0.009199224161817678	0.9491271820448878	0.9543268671307057	0.05177660577579183	Paracyprichromis nigripinnis	m	d
1553	FISH20210908_c3_r1_Paracyprichromis-nigripinnis_su	1970-01-02 14:00:00	6.337253162133198	854.4998615035178	0.07445570882499584	0.7339205584178162	0.9160046090936728	0.20947801216137077	Paracyprichromis nigripinnis	m	d
1554	FISH20210908_c3_r1_Paracyprichromis-nigripinnis_su	1970-01-02 14:30:00	4.636477699126283	884.5026044552809	0.05325279840407847	0.7454837637149507	0.8593139151848688	0.5517252401129045	Paracyprichromis nigripinnis	m	d
1555	FISH20210908_c3_r1_Paracyprichromis-nigripinnis_su	1970-01-02 15:00:00	3.8260713762340632	914.5004154894466	0.019278710320757852	0.943327239488117	0.937659000971534	0.16179237295960286	Paracyprichromis nigripinnis	m	d
1556	FISH20210908_c3_r1_Paracyprichromis-nigripinnis_su	1970-01-02 15:30:00	4.509314779534622	944.5023552230534	0.04599612080908839	0.7803269603768357	0.9469434030063771	0.10462742495091015	Paracyprichromis nigripinnis	m	d
1557	FISH20210908_c3_r1_Paracyprichromis-nigripinnis_su	1970-01-02 16:00:00	6.380453447754566	974.5001661865721	0.08630622645690228	0.5987702193662752	0.8368599543558934	0.5227005328402455	Paracyprichromis nigripinnis	m	d
1558	FISH20210908_c3_r1_Paracyprichromis-nigripinnis_su	1970-01-02 16:30:00	4.968965390175226	1004.5029648101968	0.06805209199224162	0.6925464117484068	0.8772790625655021	0.5019042162327799	Paracyprichromis nigripinnis	m	d
1559	FISH20210908_c3_r1_Paracyprichromis-nigripinnis_su	1970-01-02 17:00:00	3.913293480912245	1034.4998615035179	0.021162262478533044	0.8281535648994516	0.9159675341510778	0.33611979909193035	Paracyprichromis nigripinnis	m	d
1560	FISH20210908_c3_r1_Paracyprichromis-nigripinnis_su	1970-01-02 17:30:00	3.0841380430924747	1064.5031310612358	0.03513438625658077	0.797672485453034	0.9313769080869458	0.778888779307247	Paracyprichromis nigripinnis	m	d
1561	FISH20210908_c3_r1_Paracyprichromis-nigripinnis_su	1970-01-02 18:00:00	2.1409388212578606	1094.5005262866323	0.023655199157941387	0.8621129023322808	0.9367536394260807	0.8469615436739539	Paracyprichromis nigripinnis	m	d
1562	FISH20210908_c3_r1_Paracyprichromis-nigripinnis_su	1970-01-02 18:30:00	5.228555349698623	1124.5019949019172	0.08317632716391445	0.6252355092541283	0.902404921290393	0.5831279902202806	Paracyprichromis nigripinnis	m	d
1563	FISH20210908_c3_r1_Paracyprichromis-nigripinnis_su	1970-01-02 19:00:00	10.827844279318734	1154.5002215820962	0.2574230002215821	0.012574783957456238	0.6709419227632827	0.4290560617910075	Paracyprichromis nigripinnis	m	n
1564	FISH20210908_c3_r1_Paracyprichromis-nigripinnis_su	1970-01-02 19:30:00	8.947660298834125	1184.502604455281	0.19139975617865454	0.05014961764379918	0.6404576753054165	0.32803575468202895	Paracyprichromis nigripinnis	m	n
1565	FISH20210908_c3_r1_Paracyprichromis-nigripinnis_su	1970-01-02 20:00:00	8.710683230577738	1214.4999723007036	0.19339648772921167	0.09423300648163536	0.6493810322747176	0.12956635884916784	Paracyprichromis nigripinnis	m	n
1566	FISH20210908_c3_r1_Paracyprichromis-nigripinnis_su	1970-01-02 20:30:00	8.089246894340626	1244.5038239858125	0.17545998669917978	0.1523498115717136	0.6021503068498673	0.15332160431437095	Paracyprichromis nigripinnis	m	n
1567	FISH20210908_c3_r1_Paracyprichromis-nigripinnis_su	1970-01-02 21:00:00	7.485028287863086	1274.5005816852251	0.14519971192731704	0.2764943770428231	0.6056360712927331	0.5767086417364763	Paracyprichromis nigripinnis	m	n
1568	FISH20210908_c3_r1_Paracyprichromis-nigripinnis_su	1970-01-02 21:30:00	6.827224143892801	1304.5023827995124	0.12457054194835421	0.4661974952898149	0.5277667590030257	0.7393903485401496	Paracyprichromis nigripinnis	m	n
1569	FISH20210908_c3_r1_Paracyprichromis-nigripinnis_su	1970-01-02 22:00:00	6.562897957438465	1334.4994183147749	0.12758295939283143	0.3453548279873691	0.5557851325788752	0.3177348214376024	Paracyprichromis nigripinnis	m	n
1570	FISH20210908_c3_r1_Paracyprichromis-nigripinnis_su	1970-01-02 22:30:00	6.888324866402765	1364.502604455281	0.13061066164246923	0.3065499279618752	0.6172802731065303	0.39786589533797007	Paracyprichromis nigripinnis	m	n
1571	FISH20210908_c3_r1_Paracyprichromis-nigripinnis_su	1970-01-02 23:00:00	6.806154183324921	1394.5000830978893	0.12265248462689048	0.34552102376599636	0.5146107250177218	0.4845153919698337	Paracyprichromis nigripinnis	m	n
1572	FISH20210908_c3_r1_Paracyprichromis-nigripinnis_su	1970-01-02 23:30:00	7.5257898435790755	1424.501828660091	0.14485204477446526	0.33492186634157156	0.4751540484850152	0.7297225149455949	Paracyprichromis nigripinnis	m	n
1573	FISH20210908_c3_r1_Paracyprichromis-nigripinnis_su	1970-01-03 00:00:00	7.097903359497291	14.499778417903833	0.13871039220031023	0.33060048748061155	0.5209265496272153	0.8153959809763739	Paracyprichromis nigripinnis	m	n
1574	FISH20210908_c3_r1_Paracyprichromis-nigripinnis_su	1970-01-03 00:30:00	6.689105768330999	44.502438213454504	0.13249473567549597	0.44092873767039786	0.5161930379166306	0.766882572325592	Paracyprichromis nigripinnis	m	n
1575	FISH20210908_c3_r1_Paracyprichromis-nigripinnis_su	1970-01-03 01:00:00	4.716053250230129	74.49952911196056	0.07866600188355216	0.5878344690044873	0.5025226063771856	0.85508488660655	Paracyprichromis nigripinnis	m	n
1576	FISH20210908_c3_r1_Paracyprichromis-nigripinnis_su	1970-01-03 01:30:00	7.539997289853621	104.50637542964851	0.1458033041357135	0.3143918394500499	0.5031806238509571	0.7431037510473948	Paracyprichromis nigripinnis	m	n
1577	FISH20210908_c3_r1_Paracyprichromis-nigripinnis_su	1970-01-03 02:00:00	8.94732928451568	134.50013849648218	0.18608387346961386	0.20863110077004043	0.5199001067124019	0.7559883427172145	Paracyprichromis nigripinnis	m	n
1578	FISH20210908_c3_r1_Paracyprichromis-nigripinnis_su	1970-01-03 02:30:00	8.305848794650592	164.50193948797516	0.17726920093095422	0.32799512357309096	0.5691351543774563	0.5876142012471792	Paracyprichromis nigripinnis	m	n
1579	FISH20210908_c3_r1_Paracyprichromis-nigripinnis_su	1970-01-03 03:00:00	8.369475709217154	194.49983381342787	0.17887214713051186	0.25238200753379125	0.5653541615452122	0.6801481741593477	Paracyprichromis nigripinnis	m	n
1580	FISH20210908_c3_r1_Paracyprichromis-nigripinnis_su	1970-01-03 03:30:00	10.17101616062952	224.50329731227487	0.24095317262399557	0.2550290939318371	0.4765392824316526	0.6445446207989473	Paracyprichromis nigripinnis	m	n
1581	FISH20210908_c3_r1_Paracyprichromis-nigripinnis_su	1970-01-03 04:00:00	9.920844172596858	254.4996399091463	0.22835299983380422	0.22984876184144923	0.5576409421470867	0.6961536763482021	Paracyprichromis nigripinnis	m	n
1582	FISH20210908_c3_r1_Paracyprichromis-nigripinnis_su	1970-01-03 04:30:00	7.224682960546536	284.5025211946584	0.15465174267191223	0.5052917382390425	0.51323417794108	0.8091354787462874	Paracyprichromis nigripinnis	m	n
1583	FISH20210908_c3_r1_Paracyprichromis-nigripinnis_su	1970-01-03 05:00:00	5.9003477921956	314.5001938950751	0.0995512713977065	0.48119217771868594	0.4755520553142878	0.8935259910688205	Paracyprichromis nigripinnis	m	n
1584	FISH20210908_c3_r1_Paracyprichromis-nigripinnis_su	1970-01-03 05:30:00	11.808089100200212	344.50279855915767	0.284954280964256	0.2726517040731505	0.5420783426749759	0.69686773858409	Paracyprichromis nigripinnis	m	n
1585	FISH20210908_c3_r1_Paracyprichromis-nigripinnis_su	1970-01-03 06:00:00	11.353323641311448	374.49994460447596	0.26046975404387324	0.2649567914912475	0.5218342683127754	0.7146551043840312	Paracyprichromis nigripinnis	m	n
1586	FISH20210908_c3_r1_Paracyprichromis-nigripinnis_su	1970-01-03 06:30:00	14.151001692514239	404.5034081463009	0.3304516486561374	0.36874480465502907	0.6281716456692198	0.7464981572016344	Paracyprichromis nigripinnis	m	n
1587	FISH20210908_c3_r1_Paracyprichromis-nigripinnis_su	1970-01-03 07:00:00	10.113877740463476	434.4996399091463	0.20442080771148413	0.2606503794803612	0.8409408469588497	0.5849196829948504	Paracyprichromis nigripinnis	m	d
1588	FISH20210908_c3_r1_Paracyprichromis-nigripinnis_su	1970-01-03 07:30:00	8.021774129134224	464.5026320164016	0.13187787443896493	0.25915664653404996	0.7083828337526925	0.4830134680522799	Paracyprichromis nigripinnis	m	d
1589	FISH20210908_c3_r1_Paracyprichromis-nigripinnis_su	1970-01-03 08:00:00	7.9080198567232225	494.50024929366793	0.13085147637250014	0.4057392942219268	0.7085176711631387	0.4978956051841544	Paracyprichromis nigripinnis	m	d
1590	FISH20210908_c3_r1_Paracyprichromis-nigripinnis_su	1970-01-03 08:30:00	8.739497031156406	524.5023273855702	0.160257120691566	0.37581735564668073	0.8467682054364501	0.457412189911428	Paracyprichromis nigripinnis	m	d
1591	FISH20210908_c3_r1_Paracyprichromis-nigripinnis_su	1970-01-03 09:00:00	6.600753528843952	554.5	0.08209616662973632	0.6156658541989807	0.8787757132339014	0.16729390882919135	Paracyprichromis nigripinnis	m	d
1592	FISH20210908_c3_r1_Paracyprichromis-nigripinnis_su	1970-01-03 09:30:00	8.140094898318358	584.5026320164017	0.13581204632348867	0.30808444616833824	0.8050183147711993	0.3914649204833221	Paracyprichromis nigripinnis	m	d
1593	FISH20210908_c3_r1_Paracyprichromis-nigripinnis_su	1970-01-03 10:00:00	4.978370842333253	614.4997507063321	0.035787490997728655	0.7733643565453437	0.8392042579464483	0.12531855495013627	Paracyprichromis nigripinnis	m	d
1594	FISH20210908_c3_r1_Paracyprichromis-nigripinnis_su	1970-01-03 10:30:00	6.811773083268581	644.5023271276596	0.04127881205673759	0.7250110815602837	0.8367506480637648	0.13729293335008044	Paracyprichromis nigripinnis	m	d
1595	FISH20210908_c3_r1_Paracyprichromis-nigripinnis_su	1970-01-03 11:00:00	4.74902503675092	674.5003600908537	0.030358428895906044	0.8771259210016066	0.8930386602632936	0.11587036361557305	Paracyprichromis nigripinnis	m	d
1596	FISH20210908_c3_r1_Paracyprichromis-nigripinnis_su	1970-01-03 11:30:00	7.49426082779698	704.5021333185571	0.08466781182468	0.46046434310411705	0.8315627753251407	0.12784347253149886	Paracyprichromis nigripinnis	m	d
1597	FISH20210908_c3_r1_Paracyprichromis-nigripinnis_su	1970-01-03 12:00:00	6.145394747104569	734.500055395524	0.043540881896742746	0.6264679813871039	0.8669393071179173	0.14439902220119255	Paracyprichromis nigripinnis	m	d
1598	FISH20210908_c3_r1_Paracyprichromis-nigripinnis_su	1970-01-03 12:30:00	6.067162631722775	764.5044336067391	0.05409000221680337	0.678009310574152	0.8657604636303201	0.11132637273774597	Paracyprichromis nigripinnis	m	d
1599	FISH20210908_c3_r1_Paracyprichromis-nigripinnis_su	1970-01-03 13:00:00	7.034716082258649	794.4998061049249	0.06481635366461692	0.5486676638413385	0.7696057022203648	0.13822475782937946	Paracyprichromis nigripinnis	m	d
1600	FISH20210908_c3_r1_Paracyprichromis-nigripinnis_su	1970-01-03 13:30:00	7.150500940880966	824.503019892503	0.06322380451044494	0.5107774145287305	0.8189427408612603	0.15445196091352617	Paracyprichromis nigripinnis	m	d
1601	FISH20210908_c3_r1_Paracyprichromis-nigripinnis_su	1970-01-03 14:00:00	5.611600461756473	854.5003600908537	0.054623012575480585	0.6811256994072351	0.9304560850201177	0.32662342655215637	Paracyprichromis nigripinnis	m	d
1602	FISH20210908_c3_r1_Paracyprichromis-nigripinnis_su	1970-01-03 14:30:00	5.050808683389943	884.5033527292879	0.03796065392075367	0.7407592130784151	0.9547466263661613	0.1700491395491206	Paracyprichromis nigripinnis	m	d
1603	FISH20210908_c3_r1_Paracyprichromis-nigripinnis_su	1970-01-03 15:00:00	3.699911609130722	914.5001107910481	0.04154664303124308	0.7235763350321294	0.9542170013182981	0.38896274958760013	Paracyprichromis nigripinnis	m	d
1604	FISH20210908_c3_r1_Paracyprichromis-nigripinnis_su	1970-01-03 15:30:00	2.610561072557013	944.5029644816314	0.015515044051642932	0.8905081176926913	0.9642676058569593	0.16719927888646408	Paracyprichromis nigripinnis	m	d
1605	FISH20210908_c3_r1_Paracyprichromis-nigripinnis_su	1970-01-03 16:00:00	5.352435095470654	974.4998615035178	0.05922109578416708	0.7096559747382416	0.9423564757734314	0.233402044281107	Paracyprichromis nigripinnis	m	d
1606	FISH20210908_c3_r1_Paracyprichromis-nigripinnis_su	1970-01-03 16:30:00	6.022447204516912	1004.5027149822695	0.0581781914893617	0.7047872340425532	0.9391430194356486	0.1731963351965408	Paracyprichromis nigripinnis	m	d
1607	FISH20210908_c3_r1_Paracyprichromis-nigripinnis_su	1970-01-03 17:00:00	3.9578041961095725	1034.5004708880394	0.01739515816298266	0.856074455708825	0.9596111291604869	0.1362192974686419	Paracyprichromis nigripinnis	m	d
1608	FISH20210908_c3_r1_Paracyprichromis-nigripinnis_su	1970-01-03 17:30:00	3.7931988929443907	1064.5024103729152	0.03252618163683715	0.762453593395024	0.9420274178450373	0.46600668248850197	Paracyprichromis nigripinnis	m	d
1609	FISH20210908_c3_r1_Paracyprichromis-nigripinnis_su	1970-01-03 18:00:00	4.268427298879766	1094.5002215820962	0.027033015732328827	0.7942056281852427	0.9585810091716171	0.16803376769266587	Paracyprichromis nigripinnis	m	d
1610	FISH20210908_c3_r1_Paracyprichromis-nigripinnis_su	1970-01-03 18:30:00	10.264595368798625	1124.5030198925028	0.19033634399069096	0.3610018285587632	0.9094199012352405	0.284572548953312	Paracyprichromis nigripinnis	m	d
1611	FISH20210908_c3_r1_Paracyprichromis-nigripinnis_su	1970-01-03 19:00:00	12.150402770547142	1154.4999169021107	0.2942219267630602	0.0	0.6802263821100784	0.3146920740100603	Paracyprichromis nigripinnis	m	n
1612	FISH20210908_c3_r1_Paracyprichromis-nigripinnis_su	1970-01-03 19:30:00	7.789358821773279	1184.5034077686041	0.17387931512162685	0.2248573170055965	0.6012591667871428	0.11369226174712803	Paracyprichromis nigripinnis	m	n
1613	FISH20210908_c3_r1_Paracyprichromis-nigripinnis_su	1970-01-03 20:00:00	9.045614122801139	1214.5005262866323	0.1951692427012354	0.27710376156445626	0.6189503277724625	0.29572309300254945	Paracyprichromis nigripinnis	m	n
1614	FISH20210908_c3_r1_Paracyprichromis-nigripinnis_su	1970-01-03 20:30:00	10.508052709085613	1244.5025211946584	0.2385438022940101	0.2440294785836981	0.5236512259173692	0.46552684762729224	Paracyprichromis nigripinnis	m	n
1615	FISH20210908_c3_r1_Paracyprichromis-nigripinnis_su	1970-01-03 21:00:00	7.573258230409459	1274.5002215820962	0.14020607134943497	0.40854198980722356	0.5814737159650469	0.6372651849815462	Paracyprichromis nigripinnis	m	n
1616	FISH20210908_c3_r1_Paracyprichromis-nigripinnis_su	1970-01-03 21:30:00	14.69080169103187	1304.5047381546135	0.3403158769742311	0.16752563036852314	0.5702539516840797	0.6112676041638959	Paracyprichromis nigripinnis	m	n
1617	FISH20210908_c3_r1_Paracyprichromis-nigripinnis_su	1970-01-03 22:00:00	12.993199773009465	1334.5000276992964	0.28574594205307186	0.2440308016176389	0.5149286522288821	0.6947846960175882	Paracyprichromis nigripinnis	m	n
1618	FISH20210908_c3_r1_Paracyprichromis-nigripinnis_su	1970-01-03 22:30:00	3.4152903724049817	1364.50357439734	0.038459407037960656	0.7538930451648657	0.42052552158140305	0.9020492293016222	Paracyprichromis nigripinnis	m	n
1619	FISH20210908_c3_r1_Paracyprichromis-nigripinnis_su	1970-01-03 23:00:00	4.221832190837657	1394.4997784179038	0.054896964325282516	0.6957123864391758	0.4450936767866347	0.896878050144208	Paracyprichromis nigripinnis	m	n
1620	FISH20210908_c3_r1_Paracyprichromis-nigripinnis_su	1970-01-03 23:30:00	6.770252828631803	1424.5042394014963	0.14114713216957606	0.29032973122748684	0.5789481305096345	0.22904582026831743	Paracyprichromis nigripinnis	m	n
1621	FISH20210908_c3_r1_Paracyprichromis-nigripinnis_su	1970-01-04 00:00:00	3.394474952659816	14.49947371336768	0.04105035732092405	0.71813195944823	0.43492535786931247	0.8655900988211762	Paracyprichromis nigripinnis	m	n
1622	FISH20210908_c3_r1_Paracyprichromis-nigripinnis_su	1970-01-04 00:30:00	11.523301822832018	44.50324153598936	0.24962597661661218	0.2370477087604588	0.5673838872934006	0.6591713708804094	Paracyprichromis nigripinnis	m	n
1623	FISH20210908_c3_r1_Paracyprichromis-nigripinnis_su	1970-01-04 01:00:00	19.984473323751967	74.5001384964822	0.5013572655254557	0.0	0.6196837112489365	0.44024677360947945	Paracyprichromis nigripinnis	m	n
1624	FISH20210908_c3_r1_Paracyprichromis-nigripinnis_su	1970-01-04 01:30:00	15.389586631834376	104.50299235287598	0.3475008312091322	0.0360744763382467	0.6553597865797509	0.2798855685030766	Paracyprichromis nigripinnis	m	n
1625	FISH20210908_c3_r1_Paracyprichromis-nigripinnis_su	1970-01-04 02:00:00	6.207021264091103	134.49983381342787	0.11638599601152227	0.42455129625526256	0.5046967913698841	0.5622260052936496	Paracyprichromis nigripinnis	m	n
1626	FISH20210908_c3_r1_Paracyprichromis-nigripinnis_su	1970-01-04 02:30:00	6.757126585984843	164.50360190623962	0.12551257896486756	0.43317078576969964	0.5083764549804028	0.7720178400686626	Paracyprichromis nigripinnis	m	n
1627	FISH20210908_c3_r1_Paracyprichromis-nigripinnis_su	1970-01-04 03:00:00	11.851702117372032	194.49958451055343	0.2855797462744446	0.18968478200653704	0.6012668165233783	0.44523795886546186	Paracyprichromis nigripinnis	m	n
1628	FISH20210908_c3_r1_Paracyprichromis-nigripinnis_su	1970-01-04 03:30:00	9.38420176069306	224.50362941209065	0.21405219704105946	0.24591344821854047	0.5968041773480309	0.44051080717905094	Paracyprichromis nigripinnis	m	n
1629	FISH20210908_c3_r1_Paracyprichromis-nigripinnis_su	1970-01-04 04:00:00	12.394936356840207	254.50013849648218	0.29649326907096557	0.20807711484128302	0.5336498800004447	0.4546173787148669	Paracyprichromis nigripinnis	m	n
1630	FISH20210908_c3_r1_Paracyprichromis-nigripinnis_su	1970-01-04 04:30:00	10.844503294841223	284.503380250471	0.22924747866563228	0.30339133325944806	0.5405803272469859	0.7621236521940974	Paracyprichromis nigripinnis	m	n
1631	FISH20210908_c3_r1_Paracyprichromis-nigripinnis_su	1970-01-04 05:00:00	5.353505341920002	314.49994460447596	0.0852537115001108	0.5036007090627077	0.5170324943627133	0.8829921344615544	Paracyprichromis nigripinnis	m	n
1632	FISH20210908_c3_r1_Paracyprichromis-nigripinnis_su	1970-01-04 05:30:00	15.190893048079644	344.5039343898925	0.3477224869777236	0.1913443422365067	0.6266564323241397	0.5692978181397603	Paracyprichromis nigripinnis	m	n
1633	FISH20210908_c3_r1_Paracyprichromis-nigripinnis_su	1970-01-04 06:00:00	13.527679163547138	374.4996399091463	0.28031687995124926	0.2809262644728824	0.4917009887311381	0.7961487901113616	Paracyprichromis nigripinnis	m	n
1634	FISH20210908_c3_r1_Paracyprichromis-nigripinnis_su	1970-01-04 06:30:00	10.51911025960187	404.50448852931396	0.2372825002770697	0.16507813365842847	0.6039196381098254	0.33843172908401875	Paracyprichromis nigripinnis	m	n
1635	FISH20210908_c3_r1_Paracyprichromis-nigripinnis_su	1970-01-04 07:00:00	19.22199610147694	434.50030469226084	0.4319428286521522	0.008752977674367071	0.7238073587612008	0.4688149787271258	Paracyprichromis nigripinnis	m	d
1636	FISH20210908_c3_r1_Paracyprichromis-nigripinnis_su	1970-01-04 07:30:00	10.166208419736526	464.5034356644132	0.19345007203812478	0.39210905463814694	0.9039496049446808	0.2600031406334128	Paracyprichromis nigripinnis	m	d
1637	FISH20210908_c3_r1_Paracyprichromis-nigripinnis_su	1970-01-04 08:00:00	20.58238520310115	494.5	0.43745845335696876	0.21471305118546422	0.7917085858969922	0.41982739338917335	Paracyprichromis nigripinnis	m	d
1638	FISH20210908_c3_r1_Paracyprichromis-nigripinnis_su	1970-01-04 08:30:00	15.576723267363391	524.504100631719	0.33819128892829436	0.14058517122908123	0.795366469607276	0.39948297017894213	Paracyprichromis nigripinnis	m	d
1639	FISH20210908_c3_r1_Paracyprichromis-nigripinnis_su	1970-01-04 09:00:00	7.520829600572235	554.4997507063321	0.10758406736468894	0.4311118497590161	0.868182951162605	0.5099124357947524	Paracyprichromis nigripinnis	m	d
1640	FISH20210908_c3_r1_Paracyprichromis-nigripinnis_su	1970-01-04 09:30:00	6.859862008785337	584.503047429078	0.06089317375886525	0.7199689716312057	0.8956900765006923	0.2456305053024534	Paracyprichromis nigripinnis	m	d
1641	FISH20210908_c3_r1_Paracyprichromis-nigripinnis_su	1970-01-04 10:00:00	11.940874176107995	614.5003600908537	0.20115229073181543	0.2845825716026813	0.8243090465447613	0.30574926805522207	Paracyprichromis nigripinnis	m	d
1642	FISH20210908_c3_r1_Paracyprichromis-nigripinnis_su	1970-01-04 10:30:00	5.669071144222753	644.5046273205875	0.04876697146023829	0.8398448323635356	0.9180586684982532	0.19347394226298908	Paracyprichromis nigripinnis	m	d
1643	FISH20210908_c3_r1_Paracyprichromis-nigripinnis_su	1970-01-04 11:00:00	7.611106039663426	674.5001107910481	0.08614003988477731	0.6747174828273875	0.9040998901789264	0.20652072084703726	Paracyprichromis nigripinnis	m	d
1644	FISH20210908_c3_r1_Paracyprichromis-nigripinnis_su	1970-01-04 11:30:00	6.712495970375938	704.5051814907176	0.08301468550845109	0.5985037406483791	0.9186658297257397	0.23778172271768847	Paracyprichromis nigripinnis	m	d
1645	FISH20210908_c3_r1_Paracyprichromis-nigripinnis_su	1970-01-04 12:00:00	5.8329919635227565	734.4998615035178	0.0334053515040718	0.7593485125477812	0.910885831078524	0.23365451997745482	Paracyprichromis nigripinnis	m	d
1646	FISH20210908_c3_r1_Paracyprichromis-nigripinnis_su	1970-01-04 12:30:00	8.240645364438445	764.5041835208068	0.10722003657117526	0.5644151382501247	0.8987936726090088	0.3188958968533838	Paracyprichromis nigripinnis	m	d
1647	FISH20210908_c3_r1_Paracyprichromis-nigripinnis_su	1970-01-04 13:00:00	4.155256743591895	794.5004154894466	0.006149243809207246	0.9736302697911473	0.9371255149170915	0.11939078375838205	Paracyprichromis nigripinnis	m	d
1648	FISH20210908_c3_r1_Paracyprichromis-nigripinnis_su	1970-01-04 13:30:00	6.179031916268192	824.5046827376004	0.04993072873372125	0.8612912164034359	0.9269470722039679	0.21133246607273204	Paracyprichromis nigripinnis	m	d
1649	FISH20210908_c3_r1_Paracyprichromis-nigripinnis_su	1970-01-04 14:00:00	4.038263701333866	854.5002215820962	0.023432306669621095	0.8272767560381121	0.9406218712138787	0.13047492429278698	Paracyprichromis nigripinnis	m	d
1650	FISH20210908_c3_r1_Paracyprichromis-nigripinnis_su	1970-01-04 14:30:00	2.7244197584456993	884.504488529314	0.006095533636262884	0.9381580405630057	0.9685726763327538	0.06364432138583224	Paracyprichromis nigripinnis	m	d
1651	FISH20210908_c3_r1_Paracyprichromis-nigripinnis_su	1970-01-04 15:00:00	3.0104074315681153	914.4999169021107	0.00637083818071021	0.9351836463353831	0.9529141516577055	0.055521857353109196	Paracyprichromis nigripinnis	m	d
1652	FISH20210908_c3_r1_Paracyprichromis-nigripinnis_su	1970-01-04 15:30:00	4.584305899964635	944.5042389316784	0.05241868454590791	0.8288912284590236	0.9378301769729123	0.11527976176873773	Paracyprichromis nigripinnis	m	d
1653	FISH20210908_c3_r1_Paracyprichromis-nigripinnis_su	1970-01-04 16:00:00	6.394494064755425	974.4965089216447	0.07780117477557354	0.6935054859802726	0.906791361428832	0.1858918086088033	Paracyprichromis nigripinnis	m	d
1654	FISH20210908_c3_r1_Paracyprichromis-nigripinnis_su	1970-01-04 16:30:00	2.153273958339172	1004.4999169021107	0.0006647831145088915	1.0	0.9722652783424491	0.07337703757848185	Paracyprichromis nigripinnis	m	d
1655	FISH20210908_c3_r1_Paracyprichromis-nigripinnis_su	1970-01-04 17:00:00	3.127828530414265	1034.4962043552946	0.0153488114368039	0.9182689643708095	0.9690006073765158	0.09129396607646398	Paracyprichromis nigripinnis	m	d
1656	FISH20210908_c3_r1_Paracyprichromis-nigripinnis_su	1970-01-04 17:30:00	9.040641217579555	1064.5005816852251	0.14896681624286742	0.4587003490111351	0.8776240157371664	0.3725687346825769	Paracyprichromis nigripinnis	m	d
1657	FISH20210908_c3_r1_Paracyprichromis-nigripinnis_su	1970-01-04 18:00:00	5.049188365221658	1094.4959547822232	0.03574199268535964	0.7834423140862241	0.9351754287151938	0.2468088456931525	Paracyprichromis nigripinnis	m	d
1658	FISH20210908_c3_r1_Paracyprichromis-nigripinnis_su	1970-01-04 18:30:00	8.94067628590618	1124.5002215820962	0.15183913139818303	0.40571681808109905	0.9191931204191555	0.35665892578870967	Paracyprichromis nigripinnis	m	d
1659	FISH20210908_c3_r1_Paracyprichromis-nigripinnis_su	1970-01-04 19:00:00	7.733553483756031	1154.4957605985037	0.18171238570241063	0.16724854530340816	0.6738277132630571	0.1364585228411599	Paracyprichromis nigripinnis	m	n
1660	FISH20210908_c3_r1_Paracyprichromis-nigripinnis_su	1970-01-04 19:30:00	3.6691517647433147	1184.5000276992964	0.06121544512769376	0.541687441138995	0.6472139336949716	0.013610236806787364	Paracyprichromis nigripinnis	m	n
1661	FISH20210908_c3_r1_Paracyprichromis-nigripinnis_su	1970-01-04 20:00:00	4.907935689371155	1214.4945968412303	0.10229980604045442	0.4513161540592962	0.5870080165083891	0.015124827679104693	Paracyprichromis nigripinnis	m	n
1662	FISH20210908_c3_r1_Paracyprichromis-nigripinnis_su	1970-01-04 20:30:00	4.082205998927987	1244.4997784179038	0.062098382450697986	0.6048637270108576	0.5687322216911621	0.44236205610384977	Paracyprichromis nigripinnis	m	n
1663	FISH20210908_c3_r1_Paracyprichromis-nigripinnis_su	1970-01-04 21:00:00	2.5783921620479076	1274.4960101961653	0.045938158040563004	0.7194946248476116	0.564617326078388	0.06659932598141387	Paracyprichromis nigripinnis	m	n
1664	FISH20210908_c3_r1_Paracyprichromis-nigripinnis_su	1970-01-04 21:30:00	4.3010005557799635	1304.4994737133677	0.07351393274610825	0.4488393994792532	0.5435717042670889	0.14478890109614614	Paracyprichromis nigripinnis	m	n
1665	FISH20210908_c3_r1_Paracyprichromis-nigripinnis_su	1970-01-04 22:00:00	2.890913666174752	1334.4960381226797	0.042777192885244085	0.6532387654457804	0.6450483549821814	0.01689374958572621	Paracyprichromis nigripinnis	m	n
1666	FISH20210908_c3_r1_Paracyprichromis-nigripinnis_su	1970-01-04 22:30:00	3.843626785231479	1364.5000830978893	0.07351393274610825	0.5430170073680128	0.5829276907671551	0.15507474584718145	Paracyprichromis nigripinnis	m	n
1667	FISH20210908_c3_r1_Paracyprichromis-nigripinnis_su	1970-01-04 23:00:00	3.227034534754626	1394.4950401773344	0.03912441119423663	0.7177057356608478	0.505259491490123	0.4276237842305071	Paracyprichromis nigripinnis	m	n
1668	FISH20210908_c3_r1_Paracyprichromis-nigripinnis_su	1970-01-04 23:30:00	4.106433222938279	1424.4997784179038	0.06082428539773986	0.5255373365832041	0.5220196467101205	0.2910308491518202	Paracyprichromis nigripinnis	m	n
1669	FISH20210908_c3_r1_Paracyprichromis-nigripinnis_su	1970-01-05 00:00:00	4.369498546040574	14.495649764477694	0.07364921030756442	0.4536436686062621	0.5537260663510903	0.2543061054206603	Paracyprichromis nigripinnis	m	n
1670	FISH20210908_c3_r1_Paracyprichromis-nigripinnis_su	1970-01-05 00:30:00	2.9464323738549467	44.499529111960555	0.03722785441249792	0.718353553819733	0.5110487226455189	0.4982646990672113	Paracyprichromis nigripinnis	m	n
1671	FISH20210908_c3_r1_Paracyprichromis-nigripinnis_su	1970-01-05 01:00:00	3.5625555326897507	74.49684175531915	0.041555851063829786	0.667220744680851	0.47760895558003635	0.617080544914603	Paracyprichromis nigripinnis	m	n
1672	FISH20210908_c3_r1_Paracyprichromis-nigripinnis_su	1970-01-05 01:30:00	4.878307129291115	104.5001384964822	0.0894133289014459	0.4446291064206969	0.5348573030864253	0.14230942286644535	Paracyprichromis nigripinnis	m	n
1673	FISH20210908_c3_r1_Paracyprichromis-nigripinnis_su	1970-01-05 02:00:00	5.56039533445402	134.4965922313958	0.10927023882085665	0.4054967584640106	0.561418098836428	0.12072252738781179	Paracyprichromis nigripinnis	m	n
1674	FISH20210908_c3_r1_Paracyprichromis-nigripinnis_su	1970-01-05 02:30:00	5.197795185887511	164.4998892089519	0.10447595834256591	0.44067139375138487	0.5178309174014173	0.08412436263848998	Paracyprichromis nigripinnis	m	n
1675	FISH20210908_c3_r1_Paracyprichromis-nigripinnis_su	1970-01-05 03:00:00	6.5420390986457875	194.49639809376038	0.137814474121689	0.336528870663859	0.607462021459452	0.1340811495781002	Paracyprichromis nigripinnis	m	n
1676	FISH20210908_c3_r1_Paracyprichromis-nigripinnis_su	1970-01-05 03:30:00	5.941728990469601	224.4996399091463	0.12475763115616863	0.27693756578582907	0.5804706428339972	0.055416193144323396	Paracyprichromis nigripinnis	m	n
1677	FISH20210908_c3_r1_Paracyprichromis-nigripinnis_su	1970-01-05 04:00:00	5.486391964170606	254.4860803016859	0.10947204968944099	0.32475598935226263	0.5054705613708187	0.1185467158150456	Paracyprichromis nigripinnis	m	n
1678	FISH20210908_c3_r1_Paracyprichromis-nigripinnis_su	1970-01-05 04:30:00	6.100597796531077	284.50024929366793	0.1398814470112459	0.35920447620630436	0.5442830205737242	0.018316381468242722	Paracyprichromis nigripinnis	m	n
1679	FISH20210908_c3_r1_Paracyprichromis-nigripinnis_su	1970-01-05 05:00:00	5.597958898888578	314.4961764379918	0.11226864679153276	0.35304222542391667	0.5604966665974537	0.13010715658017463	Paracyprichromis nigripinnis	m	n
1680	FISH20210908_c3_r1_Paracyprichromis-nigripinnis_su	1970-01-05 05:30:00	7.180219306165239	344.5	0.15815422113893196	0.309993352537115	0.5504604307725801	0.11971808894414157	Paracyprichromis nigripinnis	m	n
1681	FISH20210908_c3_r1_Paracyprichromis-nigripinnis_su	1970-01-05 06:00:00	18.439599985402122	374.4961485175949	0.4147963424771405	0.03275145469659185	0.5520429243049836	0.46208649228572624	Paracyprichromis nigripinnis	m	n
1682	FISH20210908_c3_r1_Paracyprichromis-nigripinnis_su	1970-01-05 06:30:00	29.64157619525095	404.49969530773916	0.5709378981773863	0.13517256661680793	0.5920802671803791	0.3603770797554854	Paracyprichromis nigripinnis	m	n
1683	FISH20210908_c3_r1_Paracyprichromis-nigripinnis_su	1970-01-05 07:00:00	12.55118123043755	434.49653682052417	0.26109602704050533	0.08217432260209453	0.825443014526487	0.46183951393027595	Paracyprichromis nigripinnis	m	d
1684	FISH20210908_c3_r1_Paracyprichromis-nigripinnis_su	1970-01-05 07:30:00	7.057035148446897	464.5003600908537	0.0946761952246413	0.5091684671209351	0.8746391986650339	0.3927722676521846	Paracyprichromis nigripinnis	m	d
1685	FISH20210908_c3_r1_Paracyprichromis-nigripinnis_su	1970-01-05 08:00:00	7.057900225096689	494.49767287234044	0.0920877659574468	0.7143727836879432	0.9147043512481668	0.21054505415981997	Paracyprichromis nigripinnis	m	d
1686	FISH20210908_c3_r1_Paracyprichromis-nigripinnis_su	1970-01-05 08:30:00	7.963801879356466	524.500055395524	0.10912918236206515	0.524097052958121	0.905584467489129	0.27992803172087843	Paracyprichromis nigripinnis	m	d
1687	FISH20210908_c3_r1_Paracyprichromis-nigripinnis_su	1970-01-05 09:00:00	6.883520173435533	554.4968968192397	0.08339798293250582	0.6794303446747202	0.9186516127731308	0.24403726154525018	Paracyprichromis nigripinnis	m	d
1688	FISH20210908_c3_r1_Paracyprichromis-nigripinnis_su	1970-01-05 09:30:00	8.854309024115576	584.4998615035178	0.13788709766771923	0.6055066201318486	0.9070602522501315	0.22046458793511362	Paracyprichromis nigripinnis	m	d
1689	FISH20210908_c3_r1_Paracyprichromis-nigripinnis_su	1970-01-05 10:00:00	4.6390760850282655	614.4975620567376	0.036070478723404256	0.8180961879432624	0.9437566161636279	0.1842474333990219	Paracyprichromis nigripinnis	m	d
1690	FISH20210908_c3_r1_Paracyprichromis-nigripinnis_su	1970-01-05 10:30:00	4.090214157797959	644.5004154894466	0.004930474765940945	0.941388288737466	0.9670669385517888	0.11623553311651684	Paracyprichromis nigripinnis	m	d
1691	FISH20210908_c3_r1_Paracyprichromis-nigripinnis_su	1970-01-05 11:00:00	3.840852528265002	674.4966751634711	0.007314640363515461	0.9653108722154494	0.9714817187812712	0.09761880759632391	Paracyprichromis nigripinnis	m	d
1692	FISH20210908_c3_r1_Paracyprichromis-nigripinnis_su	1970-01-05 11:30:00	5.046641175927386	704.5001661865721	0.03744737425216042	0.8058386882339907	0.9572827381484124	0.12923405412194722	Paracyprichromis nigripinnis	m	d
1693	FISH20210908_c3_r1_Paracyprichromis-nigripinnis_su	1970-01-05 12:00:00	7.615464337080547	734.4985593971631	0.09912455673758866	0.6407912234042553	0.9263175535553785	0.2112675990203207	Paracyprichromis nigripinnis	m	d
1694	FISH20210908_c3_r1_Paracyprichromis-nigripinnis_su	1970-01-05 12:30:00	4.769934159249953	764.4998615035178	0.004764278987313722	1.0	0.9428700684737298	0.1249324862252067	Paracyprichromis nigripinnis	m	d
1695	FISH20210908_c3_r1_Paracyprichromis-nigripinnis_su	1970-01-05 13:00:00	5.814652123343785	794.4970355183686	0.031085498974898877	0.7809054136421566	0.9279503276025685	0.2389667406417481	Paracyprichromis nigripinnis	m	d
1696	FISH20210908_c3_r1_Paracyprichromis-nigripinnis_su	1970-01-05 13:30:00	18.37749356923902	824.5005262866323	0.49598360201650876	0.3289014459032741	0.6476053446682888	0.34394581537704005	Paracyprichromis nigripinnis	m	d
1697	FISH20210908_c3_r1_Paracyprichromis-nigripinnis_su	1970-01-05 14:00:00	30.67207110649303	854.4960931005819	0.8700471044610696	0.0	0.5879012000322975	0.4708741851168265	Paracyprichromis nigripinnis	m	d
1698	FISH20210908_c3_r1_Paracyprichromis-nigripinnis_su	1970-01-05 14:30:00	24.11032684323965	884.5002215820962	0.5565034345224906	0.0	0.5494444836818893	0.4948021054889363	Paracyprichromis nigripinnis	m	d
1699	FISH20210908_c3_r1_Paracyprichromis-nigripinnis_su	1970-01-05 15:00:00	9.867787591935107	914.4979775031861	0.14351415747769714	0.2653072532830941	0.6634392550171194	0.3110364577447266	Paracyprichromis nigripinnis	m	d
1700	FISH20210908_c3_r1_Paracyprichromis-nigripinnis_su	1970-01-05 15:30:00	13.122205884349842	944.4999723007036	0.2824774250734031	0.0021051465292781565	0.3427168015595907	0.5281562044180946	Paracyprichromis nigripinnis	m	d
1701	FISH20210908_c3_r1_Paracyprichromis-nigripinnis_su	1970-01-05 16:00:00	11.823286253792448	974.4970355183686	0.21255610350750817	0.1265030198925029	0.7027481518276018	0.3997386193009138	Paracyprichromis nigripinnis	m	d
1702	FISH20210908_c3_r1_Paracyprichromis-nigripinnis_su	1970-01-05 16:30:00	7.885591631566259	1004.5005816852251	0.08996731483020332	0.4801950030469226	0.8332842627603259	0.3114883953510679	Paracyprichromis nigripinnis	m	d
1703	FISH20210908_c3_r1_Paracyprichromis-nigripinnis_su	1970-01-05 17:00:00	10.21767791177949	1034.496481019673	0.16636187309504016	0.14170130229980604	0.6827919561182175	0.493210372269786	Paracyprichromis nigripinnis	m	d
1704	FISH20210908_c3_r1_Paracyprichromis-nigripinnis_su	1970-01-05 17:30:00	8.262548200139086	1064.4994183147749	0.10426015179214448	0.45781397152512326	0.8467198235490511	0.3289795360101872	Paracyprichromis nigripinnis	m	d
1705	FISH20210908_c3_r1_Paracyprichromis-nigripinnis_su	1970-01-05 18:00:00	12.44664699024419	1094.4957051814906	0.2685508451094486	0.0042671100027708506	0.6543571531727073	0.5264755040626078	Paracyprichromis nigripinnis	m	d
1706	FISH20210908_c3_r1_Paracyprichromis-nigripinnis_su	1970-01-05 18:30:00	13.573680147626671	1124.5000276992964	0.28125865603013683	0.11716802393219213	0.783601668697035	0.5005088417587388	Paracyprichromis nigripinnis	m	d
1707	FISH20210908_c3_r1_Paracyprichromis-nigripinnis_su	1970-01-05 19:00:00	9.987611396003492	1154.495344712924	0.23132343161161606	0.10241631567279982	0.6192956231902965	0.514994417099644	Paracyprichromis nigripinnis	m	n
1708	FISH20210908_c3_r1_Paracyprichromis-nigripinnis_su	1970-01-05 19:30:00	3.491441094724457	1184.4997784179038	0.04403944161311766	0.6946598714823842	0.44847685800830883	0.827478568921715	Paracyprichromis nigripinnis	m	n
1709	FISH20210908_c3_r1_Paracyprichromis-nigripinnis_su	1970-01-05 20:00:00	3.0102404245041097	1214.4977558596997	0.02582146617166288	0.78317725937829	0.662904796496411	0.9201227057519046	Paracyprichromis nigripinnis	m	n
1710	FISH20210908_c3_r1_Paracyprichromis-nigripinnis_su	1970-01-05 20:30:00	2.387378070078534	1244.4994737133677	0.02077447232840286	0.8043321699628829	0.5108793641913467	0.9337654711582282	Paracyprichromis nigripinnis	m	n
1711	FISH20210908_c3_r1_Paracyprichromis-nigripinnis_su	1970-01-05 21:00:00	3.1243637501115464	1274.496869285754	0.03163960769102898	0.7165733916994514	0.5336427751309931	0.9246658938363704	Paracyprichromis nigripinnis	m	n
1712	FISH20210908_c3_r1_Paracyprichromis-nigripinnis_su	1970-01-05 21:30:00	2.8226023016072794	1304.5000830978893	0.029638247188521413	0.7269403357154728	0.5803392894777667	0.9172200005405777	Paracyprichromis nigripinnis	m	n
1713	FISH20210908_c3_r1_Paracyprichromis-nigripinnis_su	1970-01-05 22:00:00	2.9012039158849823	1334.496619749529	0.018508256677380028	0.78277734678045	0.47167149826716837	0.9263343645963089	Paracyprichromis nigripinnis	m	n
1714	FISH20210908_c3_r1_Paracyprichromis-nigripinnis_su	1970-01-05 22:30:00	4.21028803425283	1364.4997784179038	0.05129625526257479	0.6434190117438511	0.5183205653345124	0.8484329013107869	Paracyprichromis nigripinnis	m	n
1715	FISH20210908_c3_r1_Paracyprichromis-nigripinnis_su	1970-01-05 23:00:00	5.777239008468381	1394.4980329140578	0.12583808943314678	0.3360115254612955	0.5666230201825179	0.16531095545745308	Paracyprichromis nigripinnis	m	n
1716	FISH20210908_c3_r1_Paracyprichromis-nigripinnis_su	1970-01-05 23:30:00	5.021535331356387	1424.4995291119606	0.08520303584288959	0.5173674588665448	0.5534146639241699	0.3431941263719984	Paracyprichromis nigripinnis	m	n
1717	FISH20210908_c3_r1_Paracyprichromis-nigripinnis_su	1970-01-06 00:00:00	5.219961250856827	14.497201750983542	0.09563916440405608	0.4778633567906023	0.5969669028817437	0.3007134436687859	Paracyprichromis nigripinnis	m	n
1718	FISH20210908_c3_r1_Paracyprichromis-nigripinnis_su	1970-01-06 00:30:00	3.9459553259215365	44.50013849648219	0.06309899728546894	0.6320425461193285	0.5044478302086768	0.41351950639640966	Paracyprichromis nigripinnis	m	n
1719	FISH20210908_c3_r1_Paracyprichromis-nigripinnis_su	1970-01-06 01:00:00	5.290449971730242	74.49747880534161	0.11691693910345209	0.45015792098409707	0.6015137660557559	0.12687972025057517	Paracyprichromis nigripinnis	m	n
1720	FISH20210908_c3_r1_Paracyprichromis-nigripinnis_su	1970-01-06 01:30:00	5.31162599438332	104.49988920895191	0.09954575670285841	0.5644249944604476	0.510038231331616	0.39574311478493057	Paracyprichromis nigripinnis	m	n
1721	FISH20210908_c3_r1_Paracyprichromis-nigripinnis_su	1970-01-06 02:00:00	4.744273219032977	134.49750637260334	0.09270752521334368	0.49584395433891165	0.5114282841531107	0.47829210371644165	Paracyprichromis nigripinnis	m	n
1722	FISH20210908_c3_r1_Paracyprichromis-nigripinnis_su	1970-01-06 02:30:00	4.674649524402103	164.4996399091463	0.0980555093900615	0.47570771702398756	0.5072226957500575	0.269631054761043	Paracyprichromis nigripinnis	m	n
1723	FISH20210908_c3_r1_Paracyprichromis-nigripinnis_su	1970-01-06 03:00:00	4.754328257693067	194.49678599135544	0.10151834201485094	0.4378809708522664	0.5064906319273429	0.23577840077009457	Paracyprichromis nigripinnis	m	n
1724	FISH20210908_c3_r1_Paracyprichromis-nigripinnis_su	1970-01-06 03:30:00	4.116303604025323	224.50019389507506	0.08060495263420309	0.48252174394770375	0.5769132835358982	0.15473377150733733	Paracyprichromis nigripinnis	m	n
1725	FISH20210908_c3_r1_Paracyprichromis-nigripinnis_su	1970-01-06 04:00:00	5.295649971220378	254.4975342162132	0.12240261539314014	0.40882141076079126	0.507213033779046	0.12107286781220945	Paracyprichromis nigripinnis	m	n
1726	FISH20210908_c3_r1_Paracyprichromis-nigripinnis_su	1970-01-06 04:30:00	6.271051447660609	284.49994460447596	0.11422557057389762	0.4967870596055839	0.48478037910237065	0.80495294405822	Paracyprichromis nigripinnis	m	n
1727	FISH20210908_c3_r1_Paracyprichromis-nigripinnis_su	1970-01-06 05:00:00	6.9363198697562245	314.4978942701984	0.15682145627839963	0.3405186744985038	0.5434974429990379	0.28170027089174177	Paracyprichromis nigripinnis	m	n
1728	FISH20210908_c3_r1_Paracyprichromis-nigripinnis_su	1970-01-06 05:30:00	7.724339636160324	344.4996399091463	0.160822115118276	0.32075785275054014	0.5221914561728714	0.6131079121814093	Paracyprichromis nigripinnis	m	n
1729	FISH20210908_c3_r1_Paracyprichromis-nigripinnis_su	1970-01-06 06:00:00	11.607958142469702	374.49764503795643	0.27273231007923754	0.17133041502742838	0.5796393320769225	0.6474753565105449	Paracyprichromis nigripinnis	m	n
1730	FISH20210908_c3_r1_Paracyprichromis-nigripinnis_su	1970-01-06 06:30:00	22.1198560974688	404.50030469226084	0.5187524236884383	0.03739405019112515	0.6409726468795109	0.3958601682946414	Paracyprichromis nigripinnis	m	n
1731	FISH20210908_c3_r1_Paracyprichromis-nigripinnis_su	1970-01-06 07:00:00	13.438299528580668	434.4973401307769	0.29397096309431453	0.020558572536850273	0.8122966418241371	0.4198308445063915	Paracyprichromis nigripinnis	m	d
1732	FISH20210908_c3_r1_Paracyprichromis-nigripinnis_su	1970-01-06 07:30:00	12.866140506965559	464.5	0.28118768003545314	0.1013738089962331	0.8319230840347911	0.3938861702309633	Paracyprichromis nigripinnis	m	d
1733	FISH20210908_c3_r1_Paracyprichromis-nigripinnis_su	1970-01-06 08:00:00	16.319269298481572	494.4975339429205	0.370130229980604	0.019395954558049322	0.6997546413643564	0.27139135838996364	Paracyprichromis nigripinnis	m	d
1734	FISH20210908_c3_r1_Paracyprichromis-nigripinnis_su	1970-01-06 08:30:00	12.087485286558477	524.4997507063321	0.2522297933632486	0.12126751980499695	0.7552793684348147	0.3030190876842917	Paracyprichromis nigripinnis	m	d
1735	FISH20210908_c3_r1_Paracyprichromis-nigripinnis_su	1970-01-06 09:00:00	9.3597472352954	553.6134709461878	0.12510440281589308	0.4218470349600286	0.8414353982720459	0.344824872711071	Paracyprichromis nigripinnis	m	d
1736	FISH20210908_c3_r1_Paracyprichromis-nigripinnis_su	1970-01-06 09:30:00	7.754097396000557	584.4997507063321	0.07301534541022658	0.5919893634701678	0.919197666195981	0.23997282860729335	Paracyprichromis nigripinnis	m	d
1737	FISH20210908_c3_r1_Paracyprichromis-nigripinnis_su	1970-01-06 10:00:00	7.548258840174392	614.4970909292404	0.11132044107053804	0.465728375907353	0.932268206507726	0.29356111062588325	Paracyprichromis nigripinnis	m	d
1738	FISH20210908_c3_r1_Paracyprichromis-nigripinnis_su	1970-01-06 10:30:00	7.749169086579956	644.5003600908537	0.08475984709988366	0.6140934020275886	0.8870912006910443	0.27732126088645276	Paracyprichromis nigripinnis	m	d
1739	FISH20210908_c3_r1_Paracyprichromis-nigripinnis_su	1970-01-06 11:00:00	7.019914321609157	674.4957326535136	0.07897362003990246	0.4738417202394148	0.9340302239042909	0.3275849087229356	Paracyprichromis nigripinnis	m	d
1740	FISH20210908_c3_r1_Paracyprichromis-nigripinnis_su	1970-01-06 11:30:00	8.867950826581597	704.500055395524	0.12680035453135385	0.431752714380678	0.8781583524060222	0.2541688228931028	Paracyprichromis nigripinnis	m	d
1741	FISH20210908_c3_r1_Paracyprichromis-nigripinnis_su	1970-01-06 12:00:00	7.299286799711739	734.4972014408423	0.06755333887503463	0.5770019395954558	0.9074890175192876	0.22162670132056683	Paracyprichromis nigripinnis	m	d
1742	FISH20210908_c3_r1_Paracyprichromis-nigripinnis_su	1970-01-06 12:30:00	6.580021980852395	764.4998615035178	0.06509334662899563	0.5522131737853858	0.9140030060746908	0.3632460174306308	Paracyprichromis nigripinnis	m	d
1743	FISH20210908_c3_r1_Paracyprichromis-nigripinnis_su	1970-01-06 13:00:00	7.408622341037339	794.49642560266	0.10695483513438625	0.5385979495705181	0.90613919677172	0.2856974533742998	Paracyprichromis nigripinnis	m	d
1744	FISH20210908_c3_r1_Paracyprichromis-nigripinnis_su	1970-01-06 13:30:00	3.6873732763569533	824.5003600908537	0.0104149354606393	0.9225527671597141	0.9653889270465941	0.1702868064790836	Paracyprichromis nigripinnis	m	d
1745	FISH20210908_c3_r1_Paracyprichromis-nigripinnis_su	1970-01-06 14:00:00	6.227965716852113	854.4972293028926	0.03934389892496952	0.772082455945916	0.9200109268977997	0.27537176255472817	Paracyprichromis nigripinnis	m	d
1746	FISH20210908_c3_r1_Paracyprichromis-nigripinnis_su	1970-01-06 14:30:00	4.366872216729734	884.5001107910481	0.023376911145579438	0.8272213605140705	0.9361592934126416	0.27143812158711456	Paracyprichromis nigripinnis	m	d
1747	FISH20210908_c3_r1_Paracyprichromis-nigripinnis_su	1970-01-06 15:00:00	3.691881244397974	914.4972568578554	0.019506788584095318	0.8709891936824605	0.9538574145272729	0.17593702643928766	Paracyprichromis nigripinnis	m	d
1748	FISH20210908_c3_r1_Paracyprichromis-nigripinnis_su	1970-01-06 15:30:00	5.531963540492035	944.4998615035178	0.025206359758462134	0.7895407456650602	0.9155620103883898	0.20254508021372383	Paracyprichromis nigripinnis	m	d
1749	FISH20210908_c3_r1_Paracyprichromis-nigripinnis_su	1970-01-06 16:00:00	3.2103048395652385	974.4970076471241	0.005873877867671506	0.9359968968192397	0.9521560923320075	0.13194926167072027	Paracyprichromis nigripinnis	m	d
1750	FISH20210908_c3_r1_Paracyprichromis-nigripinnis_su	1970-01-06 16:30:00	3.1716852929159747	1004.5004154894466	0.005983048030580023	0.9510830424907207	0.9539932447316504	0.08277707452714629	Paracyprichromis nigripinnis	m	d
1751	FISH20210908_c3_r1_Paracyprichromis-nigripinnis_su	1970-01-06 17:00:00	3.0872057135773696	1034.4972293028927	0.009808267760168458	0.9591045106948909	0.9511886934938945	0.09506235686036156	Paracyprichromis nigripinnis	m	d
1752	FISH20210908_c3_r1_Paracyprichromis-nigripinnis_su	1970-01-06 17:30:00	3.3544696828728893	1064.5002215820962	0.013017948149789496	0.925936184356304	0.9558980016083964	0.11988493796744688	Paracyprichromis nigripinnis	m	d
1753	FISH20210908_c3_r1_Paracyprichromis-nigripinnis_su	1970-01-06 18:00:00	5.710786800892952	1094.4976447769466	0.06555832640620671	0.6620116375727348	0.9404932990388288	0.3367805726316501	Paracyprichromis nigripinnis	m	d
1754	FISH20210908_c3_r1_Paracyprichromis-nigripinnis_su	1970-01-06 18:30:00	7.6303940938505495	1124.4998615035179	0.12054733809761232	0.35981386072793753	0.9295976614161104	0.3801645361064951	Paracyprichromis nigripinnis	m	d
1755	FISH20210908_c3_r1_Paracyprichromis-nigripinnis_su	1970-01-06 19:00:00	6.167628785685647	1154.497395544719	0.1309431452953563	0.19400421145960323	0.6991559546198032	0.1570958038584883	Paracyprichromis nigripinnis	m	n
1756	FISH20210908_c3_r1_Paracyprichromis-nigripinnis_su	1970-01-06 19:30:00	3.6847569095432315	1184.5004708880394	0.06420696914298377	0.5964766494931029	0.6379927263391693	0.060914005607004794	Paracyprichromis nigripinnis	m	n
1757	FISH20210908_c3_r1_Paracyprichromis-nigripinnis_su	1970-01-06 20:00:00	3.7592719019743637	1214.4970906068163	0.06888334718758658	0.7252978664449986	0.6890498079076196	0.02476736327437231	Paracyprichromis nigripinnis	m	n
1758	FISH20210908_c3_r1_Paracyprichromis-nigripinnis_su	1970-01-06 20:30:00	2.2998339983471916	1244.5002215820962	0.03307112785286949	0.7198094393972967	0.6016967853621876	0.015253360974759055	Paracyprichromis nigripinnis	m	n
1759	FISH20210908_c3_r1_Paracyprichromis-nigripinnis_su	1970-01-06 21:00:00	2.4097832644902124	1274.4977001939596	0.019562205597118316	0.8633970628983098	0.4467465096189727	0.8534371019510004	Paracyprichromis nigripinnis	m	n
1760	FISH20210908_c3_r1_Paracyprichromis-nigripinnis_su	1970-01-06 21:30:00	3.934443117126685	1304.4999169021107	0.06193562683507839	0.6550883607556368	0.5620245282628372	0.362650959732723	Paracyprichromis nigripinnis	m	n
1761	FISH20210908_c3_r1_Paracyprichromis-nigripinnis_su	1970-01-06 22:00:00	2.4702554097961964	1334.497395544719	0.014407624958439544	0.8907237060844508	0.45776809469880597	0.9205980823645985	Paracyprichromis nigripinnis	m	n
1762	FISH20210908_c3_r1_Paracyprichromis-nigripinnis_su	1970-01-06 22:30:00	2.5176775310557153	1364.5005262866323	0.014569829926319871	0.8649936291618193	0.43585343123800585	0.919506887839557	Paracyprichromis nigripinnis	m	n
1763	FISH20210908_c3_r1_Paracyprichromis-nigripinnis_su	1970-01-06 23:00:00	3.870109450293643	1394.4971460238294	0.06749792186201163	0.6704350235522305	0.6770662642678748	0.2353413390565068	Paracyprichromis nigripinnis	m	n
1764	FISH20210908_c3_r1_Paracyprichromis-nigripinnis_su	1970-01-06 23:30:00	4.2580672512251425	1424.5002215820962	0.07517172612452913	0.5347883890981608	0.6153025626227273	0.010438039845552187	Paracyprichromis nigripinnis	m	n
1765	FISH20210908_c3_r1_Paracyprichromis-nigripinnis_su	1970-01-07 00:00:00	4.407743483898988	14.498088113050706	0.06212247159878083	0.6752008866722083	0.5106916551151642	0.4238733048108011	Paracyprichromis nigripinnis	m	n
1766	FISH20210908_c3_r1_Paracyprichromis-nigripinnis_su	1970-01-07 00:30:00	6.52542522285686	44.50002769929644	0.1356711539526896	0.4281203257437261	0.5646025272217213	0.01430832978876065	Paracyprichromis nigripinnis	m	n
1767	FISH20210908_c3_r1_Paracyprichromis-nigripinnis_su	1970-01-07 01:00:00	4.071222538580854	74.49692435577722	0.05802161263507897	0.6123025768911056	0.49354429703214453	0.5587508003375107	Paracyprichromis nigripinnis	m	n
1768	FISH20210908_c3_r1_Paracyprichromis-nigripinnis_su	1970-01-07 01:30:00	2.8814713775725362	104.49977841790383	0.028417903833370263	0.7943718147573676	0.4692294914554717	0.7243390927986455	Paracyprichromis nigripinnis	m	n
1769	FISH20210908_c3_r1_Paracyprichromis-nigripinnis_su	1970-01-07 02:00:00	3.9686507432074185	134.4971181556196	0.045111948570161826	0.6375526490800266	0.4397077246348436	0.7912685500727837	Paracyprichromis nigripinnis	m	n
1770	FISH20210908_c3_r1_Paracyprichromis-nigripinnis_su	1970-01-07 02:30:00	2.7525145964757147	164.49947371336768	0.038945210791645896	0.7357487119827156	0.5496167152485505	0.32882048675438186	Paracyprichromis nigripinnis	m	n
1771	FISH20210908_c3_r1_Paracyprichromis-nigripinnis_su	1970-01-07 03:00:00	4.0196929949251	194.49770044882806	0.06333462625367096	0.6010971352579376	0.5500399966434919	0.42619939753455377	Paracyprichromis nigripinnis	m	n
1772	FISH20210908_c3_r1_Paracyprichromis-nigripinnis_su	1970-01-07 03:30:00	4.919507000036832	224.5000830978893	0.09727992908980113	0.4612486842834192	0.5642218608304537	0.23341518970992559	Paracyprichromis nigripinnis	m	n
1773	FISH20210908_c3_r1_Paracyprichromis-nigripinnis_su	1970-01-07 04:00:00	4.900584052746499	254.49661937486144	0.10302593659942363	0.45738195522057196	0.5937304418655905	0.16584681471237	Paracyprichromis nigripinnis	m	n
1774	FISH20210908_c3_r1_Paracyprichromis-nigripinnis_su	1970-01-07 04:30:00	5.273343834731322	284.49983381342787	0.1103478838909816	0.39895856414801684	0.5783385541025492	0.12346723401695314	Paracyprichromis nigripinnis	m	n
1775	FISH20210908_c3_r1_Paracyprichromis-nigripinnis_su	1970-01-07 05:00:00	4.713479329515143	314.4976447769465	0.08639512330285398	0.3579384871155445	0.6427648010238044	0.21921258790665607	Paracyprichromis nigripinnis	m	n
1776	FISH20210908_c3_r1_Paracyprichromis-nigripinnis_su	1970-01-07 05:30:00	5.074622284039061	344.4995845105534	0.09705833471829815	0.4200875297767437	0.6233733862886359	0.051631227738178964	Paracyprichromis nigripinnis	m	n
1777	FISH20210908_c3_r1_Paracyprichromis-nigripinnis_su	1970-01-07 06:00:00	8.284545339620463	374.49739554471904	0.18192397207137315	0.17566219660866675	0.5795946593526652	0.18516363647832398	Paracyprichromis nigripinnis	m	n
1778	FISH20210908_c3_r1_Paracyprichromis-nigripinnis_su	1970-01-07 06:30:00	6.694811471689181	404.5001384964822	0.1444795302199324	0.3279042712315107	0.5167755502895091	0.12687239680081527	Paracyprichromis nigripinnis	m	n
1779	FISH20210908_c3_r1_Paracyprichromis-nigripinnis_su	1970-01-07 07:00:00	9.043613662573097	434.4971181556196	0.16238084681888718	0.2061072932830858	0.8186093061466138	0.30410471828437197	Paracyprichromis nigripinnis	m	d
1780	FISH20210908_c3_r1_Paracyprichromis-nigripinnis_su	1970-01-07 07:30:00	3.7208837493904268	464.49994460447596	0.022379791712829604	0.8773543097717704	0.9446614628722267	0.15773802444747317	Paracyprichromis nigripinnis	m	d
1781	FISH20210908_c3_r1_Paracyprichromis-nigripinnis_su	1970-01-07 08:00:00	11.426979705775528	494.497672356462	0.22362003990246065	0.2314342717800931	0.8846356269717349	0.43575314537679993	Paracyprichromis nigripinnis	m	d
1782	FISH20210908_c3_r1_Paracyprichromis-nigripinnis_su	1970-01-07 08:30:00	5.442409676878942	524.4996399091463	0.04836297158052186	0.7281037061658634	0.9274755497818048	0.26359490162753463	Paracyprichromis nigripinnis	m	d
1783	FISH20210908_c3_r1_Paracyprichromis-nigripinnis_su	1970-01-07 09:00:00	3.190440194927424	554.4978388562562	0.008644574975063726	0.9356644131663526	0.9650613199616708	0.12505251975993234	Paracyprichromis nigripinnis	m	d
1784	FISH20210908_c3_r1_Paracyprichromis-nigripinnis_su	1970-01-07 09:30:00	4.998989167961802	584.5002492936679	0.0814359315273392	0.8379591158384577	0.9050977668962105	0.10249860868851078	Paracyprichromis nigripinnis	m	d
1785	FISH20210908_c3_r1_Paracyprichromis-nigripinnis_su	1970-01-07 10:00:00	26.04733378018475	614.4975339429204	0.5870324189526185	0.0	0.5402664868456621	0.5389472541704918	Paracyprichromis nigripinnis	m	d
1786	FISH20210908_c3_r1_Paracyprichromis-nigripinnis_su	1970-01-07 10:30:00	15.286126925377618	644.5	0.3248393529802792	0.014070463106580989	0.5452039979957594	0.5030813890651957	Paracyprichromis nigripinnis	m	d
1787	FISH20210908_c3_r1_Paracyprichromis-nigripinnis_su	1970-01-07 11:00:00	12.75605969094727	674.4981435300638	0.2687170961485176	0.02632308118592408	0.5486927424515988	0.482567791837076	Paracyprichromis nigripinnis	m	d
1788	FISH20210908_c3_r1_Paracyprichromis-nigripinnis_su	1970-01-07 11:30:00	11.00387218451468	704.4996953077392	0.19699739626613483	0.27017893745498867	0.685389014986401	0.5177049717404842	Paracyprichromis nigripinnis	m	d
[truncated: 1,566 more rows]
