# Supplementary material for: Widespread temporal niche partitioning in an adaptive radiation of cichlid fishes
Source: Nat Ecol Evol. 2025 Aug 27;9(10):1938–50. doi: 10.1038/s41559-025-02819-z (PMC12507676; doi:10.1038/s41559-025-02819-z)
Supplement: Supplementary file 5 — Raw activity patterns for each species binned in 30-min intervals. [file 41559_2025_2819_MOESM5_ESM.zip › Supplementary_Data_2/Neolamprologus brichardi_als_30m.csv]

	FishID	ts	speed_mm	time_of_day_m	movement	rest	vertical_pos	horizontal_pos	species	sex	daynight
0	FISH20220216_c1_r0_Neolamprologus-brichardi_su	1970-01-02 00:00:00	5.942149306718728	14.502605032701474	0.07748586631193881	0.6703247976942689	0.19210811799162955	0.5257413229846504	Neolamprologus brichardi	f	n
1	FISH20220216_c1_r0_Neolamprologus-brichardi_su	1970-01-02 00:30:00	3.1153206502285298	44.49986150351781	0.015400808819455986	0.9333000941776078	0.059084301493368255	0.581927158603919	Neolamprologus brichardi	f	n
2	FISH20220216_c1_r0_Neolamprologus-brichardi_su	1970-01-02 01:00:00	3.8547601734999613	74.50296513883501	0.012248517430582497	0.9289475142714626	0.058234874664705776	0.6136735108455924	Neolamprologus brichardi	f	n
3	FISH20220216_c1_r0_Neolamprologus-brichardi_su	1970-01-02 01:30:00	3.493372591912199	104.50052628663232	0.026037338651598248	0.8571824275663398	0.055675276350776744	0.7204843207935817	Neolamprologus brichardi	f	n
4	FISH20220216_c1_r0_Neolamprologus-brichardi_su	1970-01-02 02:00:00	3.6786121594584347	134.50246633043287	0.008812281771324058	1.0	0.114509426116438	0.5885764894073807	Neolamprologus brichardi	f	n
5	FISH20220216_c1_r0_Neolamprologus-brichardi_su	1970-01-02 02:30:00	3.2558784969442995	164.49952911196056	0.009750152346130409	0.9381197717577974	0.1119415999794442	0.7012843821028942	Neolamprologus brichardi	f	n
6	FISH20220216_c1_r0_Neolamprologus-brichardi_su	1970-01-02 03:00:00	3.728626754049799	194.50257717674444	0.011417170093665134	0.9341572909161447	0.15757848182043546	0.6069683207762443	Neolamprologus brichardi	f	n
7	FISH20220216_c1_r0_Neolamprologus-brichardi_su	1970-01-02 03:30:00	4.845716712190676	224.50019389507506	0.026702121766107142	0.8355215777519251	0.1990540690266593	0.6036748145299304	Neolamprologus brichardi	f	n
8	FISH20220216_c1_r0_Neolamprologus-brichardi_su	1970-01-02 04:00:00	6.613316883088196	254.50274375034644	0.0616373815198714	0.7463000942298099	0.18770787922853946	0.5155104223386703	Neolamprologus brichardi	f	n
9	FISH20220216_c1_r0_Neolamprologus-brichardi_su	1970-01-02 04:30:00	4.95864582551705	284.50005539552404	0.01839131398183027	0.9124196764901396	0.2888167113750854	0.5726003288224364	Neolamprologus brichardi	f	n
10	FISH20220216_c1_r0_Neolamprologus-brichardi_su	1970-01-02 05:00:00	5.858408062820614	314.5031038687507	0.04677973617115619	0.8231349074381997	0.28087535043929013	0.620998490562807	Neolamprologus brichardi	f	n
11	FISH20220216_c1_r0_Neolamprologus-brichardi_su	1970-01-02 05:30:00	4.632464631008014	344.4998615035178	0.010082543903384854	0.9641571104093956	0.3501347361866369	0.61317174024508	Neolamprologus brichardi	f	n
12	FISH20220216_c1_r0_Neolamprologus-brichardi_su	1970-01-02 06:00:00	5.259851010308332	374.50266016404345	0.019175349146530702	0.901130569718466	0.31287602062741326	0.5756258197788302	Neolamprologus brichardi	f	n
13	FISH20220216_c1_r0_Neolamprologus-brichardi_su	1970-01-02 06:30:00	3.2406459292825693	404.5005816852252	0.008420586117112626	0.9699739626613484	0.11306682586798744	0.7558322189002324	Neolamprologus brichardi	f	n
14	FISH20220216_c1_r0_Neolamprologus-brichardi_su	1970-01-02 07:00:00	13.806070151373788	434.50363061914527	0.3359569868632559	0.05481957762873455	0.49233658962406324	0.6183046212183148	Neolamprologus brichardi	f	d
15	FISH20220216_c1_r0_Neolamprologus-brichardi_su	1970-01-02 07:30:00	12.434931019061173	464.49952911196056	0.2883496759182317	0.0018281535648994515	0.4382696419734432	0.5566788846971062	Neolamprologus brichardi	f	d
16	FISH20220216_c1_r0_Neolamprologus-brichardi_su	1970-01-02 08:00:00	11.00943409611228	494.5024106400665	0.2317539484621779	0.0006095871432529787	0.5638591293337166	0.607912043196046	Neolamprologus brichardi	f	d
17	FISH20220216_c1_r0_Neolamprologus-brichardi_su	1970-01-02 08:30:00	9.598848531328018	524.5002492936679	0.18564068472660794	0.018392332834746	0.5903957254569482	0.6033391080466953	Neolamprologus brichardi	f	d
18	FISH20220216_c1_r0_Neolamprologus-brichardi_su	1970-01-02 09:00:00	13.706271428190687	554.5040190697932	0.3438106325184323	0.002550030489494983	0.4597604476458737	0.5735616554036028	Neolamprologus brichardi	f	d
19	FISH20220216_c1_r0_Neolamprologus-brichardi_su	1970-01-02 09:30:00	12.750679284260155	584.500055395524	0.32495014402836253	0.0006093507644582318	0.42941387821897137	0.4877730392568919	Neolamprologus brichardi	f	d
20	FISH20220216_c1_r0_Neolamprologus-brichardi_su	1970-01-02 10:00:00	10.865483561385304	614.5040186242447	0.2397871514882767	0.02932209966188127	0.5852854098005922	0.5477842727625125	Neolamprologus brichardi	f	d
21	FISH20220216_c1_r0_Neolamprologus-brichardi_su	1970-01-02 10:30:00	8.74080218108379	644.4998615035178	0.16940889701401585	0.2054733809761232	0.6121928279558003	0.6073174686596331	Neolamprologus brichardi	f	d
22	FISH20220216_c1_r0_Neolamprologus-brichardi_su	1970-01-02 11:00:00	7.805114496919969	674.5041849121445	0.13896125491935038	0.15741921179535504	0.618847696076512	0.6042491336782829	Neolamprologus brichardi	f	d
23	FISH20220216_c1_r0_Neolamprologus-brichardi_su	1970-01-02 11:30:00	8.688808132814247	704.5005816852251	0.16591878566284415	0.10060384466234558	0.5288020843488587	0.6084936493322863	Neolamprologus brichardi	f	d
24	FISH20220216_c1_r0_Neolamprologus-brichardi_su	1970-01-02 12:00:00	8.365611692522963	735.092080921406	0.15921704362356032	0.05854269857373038	0.5826233546024107	0.6260103101231814	Neolamprologus brichardi	f	d
25	FISH20220216_c1_r0_Neolamprologus-brichardi_su	1970-01-02 12:30:00	8.282392943913063	764.4997784179038	0.14352980279193442	0.2097828495457567	0.6050220607258696	0.665719586733652	Neolamprologus brichardi	f	d
26	FISH20220216_c1_r0_Neolamprologus-brichardi_su	1970-01-02 13:00:00	8.420727925387064	794.5018842828641	0.15733761915318112	0.1343937042784305	0.5682383007892493	0.642714585891671	Neolamprologus brichardi	f	d
27	FISH20220216_c1_r0_Neolamprologus-brichardi_su	1970-01-02 13:30:00	13.18531269802576	824.4996399091463	0.3234169852085757	0.10088083762672428	0.49130663771083716	0.5912469886145251	Neolamprologus brichardi	f	d
28	FISH20220216_c1_r0_Neolamprologus-brichardi_su	1970-01-02 14:00:00	9.789884210342947	854.5018010529233	0.21014131338320866	0.03773898586866168	0.5328451837507538	0.611653478429236	Neolamprologus brichardi	f	d
29	FISH20220216_c1_r0_Neolamprologus-brichardi_su	1970-01-02 14:30:00	8.76233805597498	884.5003046922608	0.1739515816298266	0.1078056617361919	0.584065275635869	0.6537411523783652	Neolamprologus brichardi	f	d
30	FISH20220216_c1_r0_Neolamprologus-brichardi_su	1970-01-02 15:00:00	8.333968490624322	914.5025496064737	0.15973838820529876	0.18567786276466025	0.5639480876093618	0.6419250956692452	Neolamprologus brichardi	f	d
31	FISH20220216_c1_r0_Neolamprologus-brichardi_su	1970-01-02 15:30:00	6.089143805925254	944.5001661865721	0.07661200974961223	0.37896077996897853	0.6138640296746658	0.6850274550554687	Neolamprologus brichardi	f	d
32	FISH20220216_c1_r0_Neolamprologus-brichardi_su	1970-01-02 16:00:00	5.409721190458587	974.5032147212061	0.043731293648154305	0.567509145327569	0.6629195904775717	0.6803089388227213	Neolamprologus brichardi	f	d
33	FISH20220216_c1_r0_Neolamprologus-brichardi_su	1970-01-02 16:30:00	6.400666444163114	1004.4999723007036	0.08470444850700792	0.40712425904382027	0.44303283774805663	0.67043006275998	Neolamprologus brichardi	f	d
34	FISH20220216_c1_r0_Neolamprologus-brichardi_su	1970-01-02 17:00:00	4.702371445748879	1034.5025220331468	0.0308186907599357	0.7954658832658944	0.6698731923158232	0.7115358042358395	Neolamprologus brichardi	f	d
35	FISH20220216_c1_r0_Neolamprologus-brichardi_su	1970-01-02 17:30:00	5.219598518353756	1064.4997784179038	0.05035453135386661	0.6236982051850211	0.6708978221821936	0.7205650320979454	Neolamprologus brichardi	f	d
36	FISH20220216_c1_r0_Neolamprologus-brichardi_su	1970-01-02 18:00:00	5.93155932647444	1094.5022722234537	0.053702061627133674	0.5540900022168034	0.6359328113525238	0.7253530135710736	Neolamprologus brichardi	f	d
37	FISH20220216_c1_r0_Neolamprologus-brichardi_su	1970-01-02 18:30:00	6.675629297239406	1124.4996399091463	0.09290344025261758	0.4281203257437261	0.4817865520070453	0.6878692701083641	Neolamprologus brichardi	f	d
38	FISH20220216_c1_r0_Neolamprologus-brichardi_su	1970-01-02 19:00:00	6.633233863171236	1154.5039636343479	0.11358722767337436	0.3714174843394867	0.09065359938630661	0.6259333085729333	Neolamprologus brichardi	f	n
39	FISH20220216_c1_r0_Neolamprologus-brichardi_su	1970-01-02 19:30:00	6.0997095542046855	1184.500304692261	0.06254501135671153	0.5373663508946873	0.19453448005324883	0.5929004624377793	Neolamprologus brichardi	f	n
40	FISH20220216_c1_r0_Neolamprologus-brichardi_su	1970-01-02 20:00:00	6.170052057936315	1214.5025496064738	0.0396297527990245	0.7371134020618557	0.24976470947057666	0.5661513151755467	Neolamprologus brichardi	f	n
41	FISH20220216_c1_r0_Neolamprologus-brichardi_su	1970-01-02 20:30:00	7.097009579154559	1244.5001661865722	0.08414580101927764	0.48149789497008644	0.24277080674450305	0.5276528163623629	Neolamprologus brichardi	f	n
42	FISH20220216_c1_r0_Neolamprologus-brichardi_su	1970-01-02 21:00:00	4.607918684612673	1274.5040740535446	0.028823235962529795	0.8615376087800011	0.11383529260942765	0.554561713329775	Neolamprologus brichardi	f	n
43	FISH20220216_c1_r0_Neolamprologus-brichardi_su	1970-01-02 21:30:00	5.324225297556223	1304.4999723007036	0.029859841560024376	0.7568555758683729	0.22646952504836465	0.5267469013589181	Neolamprologus brichardi	f	n
44	FISH20220216_c1_r0_Neolamprologus-brichardi_su	1970-01-02 22:00:00	5.763089079868469	1334.502715885157	0.0442301296973728	0.7706462698148764	0.2636444896730716	0.5469249348994913	Neolamprologus brichardi	f	n
45	FISH20220216_c1_r0_Neolamprologus-brichardi_su	1970-01-02 22:30:00	5.742459317931267	1364.4997784179038	0.04963438954132506	0.7337137159317527	0.22006204608165644	0.5785280431694139	Neolamprologus brichardi	f	n
46	FISH20220216_c1_r0_Neolamprologus-brichardi_su	1970-01-02 23:00:00	4.785474532508634	1394.5033809998893	0.024498392639396963	0.8328899235118058	0.17253093186042603	0.6461524416883551	Neolamprologus brichardi	f	n
47	FISH20220216_c1_r0_Neolamprologus-brichardi_su	1970-01-02 23:30:00	5.256993185857691	1424.4996399091463	0.038391224862888484	0.70915738740236	0.2709979236359725	0.5192703949133258	Neolamprologus brichardi	f	n
48	FISH20220216_c1_r0_Neolamprologus-brichardi_su	1970-01-03 00:00:00	3.9517364491875058	14.503242254613978	0.019287258216482847	0.8994623953887935	0.15398278847831787	0.7049548863381535	Neolamprologus brichardi	f	n
49	FISH20220216_c1_r0_Neolamprologus-brichardi_su	1970-01-03 00:30:00	4.063514246668601	44.50030469226082	0.02592654146584677	0.8037781840341255	0.10543450911429378	0.6922610413160373	Neolamprologus brichardi	f	n
50	FISH20220216_c1_r0_Neolamprologus-brichardi_su	1970-01-03 01:00:00	4.836794445812037	74.50593323721858	0.025507374958411887	0.8560496839303537	0.17967388415301874	0.6045896853385416	Neolamprologus brichardi	f	n
51	FISH20220216_c1_r0_Neolamprologus-brichardi_su	1970-01-03 01:30:00	4.764388602988358	104.50016618657213	0.02265676933303789	0.8100487480611567	0.15050337200909486	0.6408019384163485	Neolamprologus brichardi	f	n
52	FISH20220216_c1_r0_Neolamprologus-brichardi_su	1970-01-03 02:00:00	4.751211961473488	134.50376898348298	0.014410819199645273	0.902228134353176	0.1552259501263126	0.638853830581942	Neolamprologus brichardi	f	n
53	FISH20220216_c1_r0_Neolamprologus-brichardi_su	1970-01-03 02:30:00	3.7412079966421112	164.49997230070358	0.006260040994958728	0.9678688161320702	0.12673751187277138	0.7312024315150686	Neolamprologus brichardi	f	n
54	FISH20220216_c1_r0_Neolamprologus-brichardi_su	1970-01-03 03:00:00	3.4175426823593464	194.50263259990024	0.01424375103918417	0.877625672005764	0.06091732444251285	0.6620424118673223	Neolamprologus brichardi	f	n
55	FISH20220216_c1_r0_Neolamprologus-brichardi_su	1970-01-03 03:30:00	1.9824209483093402	224.49983381342787	0.006592067360957235	0.9402836250830933	0.030763471015451335	0.7760235362434286	Neolamprologus brichardi	f	n
56	FISH20220216_c1_r0_Neolamprologus-brichardi_su	1970-01-03 04:00:00	4.577716734855684	254.50471175166297	0.03442350332594235	0.76019955654102	0.09514997708382594	0.5932786280656825	Neolamprologus brichardi	f	n
57	FISH20220216_c1_r0_Neolamprologus-brichardi_su	1970-01-03 04:30:00	4.355540887004384	284.4996399091463	0.023932192122320093	0.8209517478256052	0.1116638332917125	0.5933224131807113	Neolamprologus brichardi	f	n
58	FISH20220216_c1_r0_Neolamprologus-brichardi_su	1970-01-03 05:00:00	3.251946565289116	314.50249362739663	0.02393882300786878	0.8149728471683475	0.06343890256867386	0.636711140944994	Neolamprologus brichardi	f	n
59	FISH20220216_c1_r0_Neolamprologus-brichardi_su	1970-01-03 05:30:00	4.377062749717169	344.5003600908537	0.02781009362362196	0.7452218713644674	0.10650990721819066	0.6907835956788373	Neolamprologus brichardi	f	n
60	FISH20220216_c1_r0_Neolamprologus-brichardi_su	1970-01-03 06:00:00	5.088938946639343	374.50396319494484	0.0640208414167729	0.7925835596696413	0.09143318493349956	0.6339434416513449	Neolamprologus brichardi	f	n
61	FISH20220216_c1_r0_Neolamprologus-brichardi_su	1970-01-03 06:30:00	5.251432742727944	404.50016618657213	0.026035896299578993	0.8010746731664081	0.1543700724288736	0.633537146912553	Neolamprologus brichardi	f	n
62	FISH20220216_c1_r0_Neolamprologus-brichardi_su	1970-01-03 07:00:00	12.15022268963152	434.50426781953223	0.26892805675645715	0.07815098104423013	0.30781458719226606	0.5636474100436774	Neolamprologus brichardi	f	d
63	FISH20220216_c1_r0_Neolamprologus-brichardi_su	1970-01-03 07:30:00	11.376881077295877	464.5000276992964	0.2630325189740181	0.005816852251952801	0.4447388590799026	0.6072416186592469	Neolamprologus brichardi	f	d
64	FISH20220216_c1_r0_Neolamprologus-brichardi_su	1970-01-03 08:00:00	8.299263420267922	494.5027988693676	0.14781355650390735	0.08219254004323007	0.44108657871003465	0.6323359376220689	Neolamprologus brichardi	f	d
65	FISH20220216_c1_r0_Neolamprologus-brichardi_su	1970-01-03 08:30:00	9.814228171500082	524.4998338134279	0.20247064037225793	0.012796366053622867	0.3334094892842158	0.5592148375506691	Neolamprologus brichardi	f	d
66	FISH20220216_c1_r0_Neolamprologus-brichardi_su	1970-01-03 09:00:00	9.711135972799797	554.5047671840355	0.19983370288248337	0.11491130820399113	0.3717848836849242	0.6361238604318634	Neolamprologus brichardi	f	d
67	FISH20220216_c1_r0_Neolamprologus-brichardi_su	1970-01-03 09:30:00	6.511228729617321	584.4996399091463	0.09406681070300814	0.25134341587723674	0.401633221700528	0.6297383916631228	Neolamprologus brichardi	f	d
68	FISH20220216_c1_r0_Neolamprologus-brichardi_su	1970-01-03 10:00:00	11.698364429482302	614.5037685657283	0.25997561516293505	0.10901130569718466	0.410253714074462	0.5702673271511597	Neolamprologus brichardi	f	d
69	FISH20220216_c1_r0_Neolamprologus-brichardi_su	1970-01-03 10:30:00	7.754405831078027	644.5003600908537	0.12974350451498531	0.15013018669325798	0.3678110654201633	0.5806283818565432	Neolamprologus brichardi	f	d
70	FISH20220216_c1_r0_Neolamprologus-brichardi_su	1970-01-03 11:00:00	6.775089326457596	674.5036302167046	0.09538325112231891	0.33525466940087567	0.503919794952916	0.6527481847230101	Neolamprologus brichardi	f	d
71	FISH20220216_c1_r0_Neolamprologus-brichardi_su	1970-01-03 11:30:00	7.4491127160528805	704.5001661865721	0.11411477952581431	0.6689009528030135	0.44215658952969683	0.7119718716585604	Neolamprologus brichardi	f	d
72	FISH20220216_c1_r0_Neolamprologus-brichardi_su	1970-01-03 12:00:00	20.950158911180033	734.5052380688431	0.620198436893742	0.0	0.1438537422054473	0.5568573633215167	Neolamprologus brichardi	f	d
73	FISH20220216_c1_r0_Neolamprologus-brichardi_su	1970-01-03 12:30:00	16.08429999157569	764.5000276992964	0.4418591767769099	0.0	0.10980318334550514	0.5327169144264803	Neolamprologus brichardi	f	d
74	FISH20220216_c1_r0_Neolamprologus-brichardi_su	1970-01-03 13:00:00	16.89569339543485	794.5041849121445	0.47408680228368716	0.0	0.12910513575688035	0.5571963477825467	Neolamprologus brichardi	f	d
75	FISH20220216_c1_r0_Neolamprologus-brichardi_su	1970-01-03 13:30:00	15.401891301820008	824.4998338134279	0.40854198980722356	0.0	0.12294827667309459	0.4950062002535814	Neolamprologus brichardi	f	d
76	FISH20220216_c1_r0_Neolamprologus-brichardi_su	1970-01-03 14:00:00	17.281275848453852	854.5039073324835	0.48345618799534446	0.0	0.1811857273298386	0.5016770282486095	Neolamprologus brichardi	f	d
77	FISH20220216_c1_r0_Neolamprologus-brichardi_su	1970-01-03 14:30:00	19.863651919786275	884.4996399091463	0.5772533377652208	0.0	0.3640632268163892	0.4850605277384572	Neolamprologus brichardi	f	d
78	FISH20220216_c1_r0_Neolamprologus-brichardi_su	1970-01-03 15:00:00	18.958361096191396	914.5051826395432	0.5660994401640708	0.0	0.3875212156419646	0.5147875365701275	Neolamprologus brichardi	f	d
79	FISH20220216_c1_r0_Neolamprologus-brichardi_su	1970-01-03 15:30:00	15.916954757726513	944.5003600908537	0.4467342529499751	0.0	0.4711421301965994	0.5565846059558776	Neolamprologus brichardi	f	d
80	FISH20220216_c1_r0_Neolamprologus-brichardi_su	1970-01-03 16:00:00	17.377423233302334	974.5045449506706	0.5094778849351513	0.0	0.39687222675334083	0.6093937225131472	Neolamprologus brichardi	f	d
81	FISH20220216_c1_r0_Neolamprologus-brichardi_su	1970-01-03 16:30:00	12.683832897120311	1004.5001661865721	0.3370263682694438	0.0	0.4724040543334247	0.6862379540017101	Neolamprologus brichardi	f	d
82	FISH20220216_c1_r0_Neolamprologus-brichardi_su	1970-01-03 17:00:00	12.465503055833631	1034.505210065403	0.3240771533089458	0.0	0.45709920954148786	0.6458128576706097	Neolamprologus brichardi	f	d
83	FISH20220216_c1_r0_Neolamprologus-brichardi_su	1970-01-03 17:30:00	9.818600911376018	1064.4999723007036	0.2279098110907983	0.0	0.639344560368843	0.6463765106370322	Neolamprologus brichardi	f	d
84	FISH20220216_c1_r0_Neolamprologus-brichardi_su	1970-01-03 18:00:00	17.643832227640715	1094.5036856398604	0.48384415008590587	0.0	0.4730302099546771	0.5981708784705131	Neolamprologus brichardi	f	d
85	FISH20220216_c1_r0_Neolamprologus-brichardi_su	1970-01-03 18:30:00	11.041703092717883	1124.4997784179038	0.272158209616663	0.0	0.552519598874503	0.6716782574028868	Neolamprologus brichardi	f	d
86	FISH20220216_c1_r0_Neolamprologus-brichardi_su	1970-01-03 19:00:00	8.526870780971985	1154.50435071773	0.17408413235049602	0.20961037521476472	0.11534332787254567	0.6285659264059247	Neolamprologus brichardi	f	n
87	FISH20220216_c1_r0_Neolamprologus-brichardi_su	1970-01-03 19:30:00	11.825467693650122	1184.4996399091463	0.2610935682233671	0.0	0.27939800608394066	0.6206967906909686	Neolamprologus brichardi	f	n
88	FISH20220216_c1_r0_Neolamprologus-brichardi_su	1970-01-03 20:00:00	9.961604940691162	1214.5046832566647	0.1785179848140553	0.04855068447597406	0.28236565225778265	0.6121298691575063	Neolamprologus brichardi	f	n
89	FISH20220216_c1_r0_Neolamprologus-brichardi_su	1970-01-03 20:30:00	7.245535923309648	1244.500304692261	0.06991302420918509	0.4255165918785663	0.1952938895352039	0.5178870594617939	Neolamprologus brichardi	f	n
90	FISH20220216_c1_r0_Neolamprologus-brichardi_su	1970-01-03 21:00:00	6.9492924754476295	1274.504489524443	0.06357388316151202	0.5569227358385989	0.2613878448734523	0.52694861415318	Neolamprologus brichardi	f	n
91	FISH20220216_c1_r0_Neolamprologus-brichardi_su	1970-01-03 21:30:00	7.248365348701688	1304.500110791048	0.08375803235098604	0.4597828495457567	0.31601931787375126	0.5768364009494212	Neolamprologus brichardi	f	n
92	FISH20220216_c1_r0_Neolamprologus-brichardi_su	1970-01-03 22:00:00	6.591615345761668	1334.504627833509	0.04500360250512664	0.6470099207448872	0.22419061292746484	0.5781841418050369	Neolamprologus brichardi	f	n
93	FISH20220216_c1_r0_Neolamprologus-brichardi_su	1970-01-03 22:30:00	5.98107264924985	1364.4999169021107	0.035732092404852915	0.7580189463187635	0.23814029090141406	0.5503883913316118	Neolamprologus brichardi	f	n
94	FISH20220216_c1_r0_Neolamprologus-brichardi_su	1970-01-03 23:00:00	5.7540874737705705	1394.5136169504688	0.04037938876254923	0.6753009040989517	0.3925533071950141	0.5261766117851333	Neolamprologus brichardi	f	n
95	FISH20220216_c1_r0_Neolamprologus-brichardi_su	1970-01-03 23:30:00	5.644358943355099	1424.5005816852251	0.031466400753420866	0.7911473048584566	0.38159053692997913	0.5336343061348648	Neolamprologus brichardi	f	n
96	FISH20220216_c1_r0_Neolamprologus-brichardi_su	1970-01-04 00:00:00	5.360583098773236	14.504738679820429	0.033253893476694565	0.7872859280607438	0.4028199858996042	0.616873888937165	Neolamprologus brichardi	f	n
97	FISH20220216_c1_r0_Neolamprologus-brichardi_su	1970-01-04 00:30:00	4.784264404171988	44.499529111960555	0.01905711594925489	0.8951858622790981	0.4557403155368188	0.5844164994314816	Neolamprologus brichardi	f	n
98	FISH20220216_c1_r0_Neolamprologus-brichardi_su	1970-01-04 01:00:00	5.307520212992873	74.50454444690756	0.032420749279538905	0.7434050099756152	0.3833626275436087	0.6085328718664952	Neolamprologus brichardi	f	n
99	FISH20220216_c1_r0_Neolamprologus-brichardi_su	1970-01-04 01:30:00	5.488117624079402	104.50024929366793	0.03545509944047421	0.7209572876848928	0.37198630881032885	0.5863421904783389	Neolamprologus brichardi	f	n
100	FISH20220216_c1_r0_Neolamprologus-brichardi_su	1970-01-04 02:00:00	6.285812699862474	134.50435071772986	0.06988859945685308	0.5941916532727374	0.625917539632972	0.6031731274365111	Neolamprologus brichardi	f	n
101	FISH20220216_c1_r0_Neolamprologus-brichardi_su	1970-01-04 02:30:00	6.4528286442261225	164.50005539552404	0.06370485264790605	0.5966651894526922	0.6560417638925202	0.5842015336357571	Neolamprologus brichardi	f	n
102	FISH20220216_c1_r0_Neolamprologus-brichardi_su	1970-01-04 03:00:00	4.982323250265138	194.50967563071805	0.023177155530912114	0.8460770723593014	0.7295572079739348	0.604918315805809	Neolamprologus brichardi	f	n
103	FISH20220216_c1_r0_Neolamprologus-brichardi_su	1970-01-04 03:30:00	4.9724799251685	224.49986150351782	0.013018669325799124	0.8992853581519029	0.8010663610150012	0.7154105738046895	Neolamprologus brichardi	f	n
104	FISH20220216_c1_r0_Neolamprologus-brichardi_su	1970-01-04 04:00:00	5.078254857406802	254.50604145881832	0.01945460591952112	0.8883161512027491	0.7938121880726519	0.784625259114801	Neolamprologus brichardi	f	n
105	FISH20220216_c1_r0_Neolamprologus-brichardi_su	1970-01-04 04:30:00	4.675243698998275	284.5005262866323	0.017838346905988588	0.8956844496149797	0.8644117118196019	0.7286006079461911	Neolamprologus brichardi	f	n
106	FISH20220216_c1_r0_Neolamprologus-brichardi_su	1970-01-04 05:00:00	5.342424779876784	314.50576432767986	0.028489081033144886	0.803347744152533	0.7990795375656674	0.7163914130495277	Neolamprologus brichardi	f	n
107	FISH20220216_c1_r0_Neolamprologus-brichardi_su	1970-01-04 05:30:00	9.167425651728415	344.49952911196056	0.17118165198603955	0.5056783557697635	0.6125061859182794	0.6645349445446526	Neolamprologus brichardi	f	n
108	FISH20220216_c1_r0_Neolamprologus-brichardi_su	1970-01-04 06:00:00	6.328710141834023	374.50429481850927	0.07686339706289831	0.630368523136603	0.7365859482268832	0.7130071485698652	Neolamprologus brichardi	f	n
109	FISH20220216_c1_r0_Neolamprologus-brichardi_su	1970-01-04 06:30:00	5.960715516065079	404.5001938950751	0.07079940169519694	0.6518198437759681	0.7938801344669237	0.7381675404025012	Neolamprologus brichardi	f	n
110	FISH20220216_c1_r0_Neolamprologus-brichardi_su	1970-01-04 07:00:00	14.52064575512698	434.50665188470066	0.36213968957871395	0.07982261640798226	0.3598424590295871	0.6571081054946601	Neolamprologus brichardi	f	d
111	FISH20220216_c1_r0_Neolamprologus-brichardi_su	1970-01-04 07:30:00	15.143156442267449	464.5	0.40366718369155774	0.0	0.45749476682508206	0.6287783005956551	Neolamprologus brichardi	f	d
112	FISH20220216_c1_r0_Neolamprologus-brichardi_su	1970-01-04 08:00:00	12.251647313966712	494.506096885046	0.31221594058308394	0.009755016073606031	0.5670027230069593	0.6426898202143964	Neolamprologus brichardi	f	d
113	FISH20220216_c1_r0_Neolamprologus-brichardi_su	1970-01-04 08:30:00	14.68029654409979	524.4998061049249	0.375103872361642	0.0	0.5250464698252484	0.6368313218475139	Neolamprologus brichardi	f	d
114	FISH20220216_c1_r0_Neolamprologus-brichardi_su	1970-01-04 09:00:00	9.809444933881727	554.5065402948675	0.2109522225917304	0.05481653918634298	0.4376836574374278	0.6341417018167919	Neolamprologus brichardi	f	d
115	FISH20220216_c1_r0_Neolamprologus-brichardi_su	1970-01-04 09:30:00	6.998295468855562	584.5005262866323	0.11738961830369508	0.27366904880616033	0.590420639349268	0.7012380855100412	Neolamprologus brichardi	f	d
116	FISH20220216_c1_r0_Neolamprologus-brichardi_su	1970-01-04 10:00:00	6.044698600417635	614.5057089014522	0.07859439086575767	0.4994457377230906	0.6788266855920863	0.7373754680593091	Neolamprologus brichardi	f	d
117	FISH20220216_c1_r0_Neolamprologus-brichardi_su	1970-01-04 10:30:00	5.2573913848995835	644.4994737133677	0.05977508171292449	0.7001274167636142	0.1701922145479256	0.8399909968858583	Neolamprologus brichardi	f	d
118	FISH20220216_c1_r0_Neolamprologus-brichardi_su	1970-01-04 11:00:00	4.5339160839907064	674.5055146040015	0.045834949842044004	0.6931219863659037	0.48209940437137616	0.8281558400211159	Neolamprologus brichardi	f	d
119	FISH20220216_c1_r0_Neolamprologus-brichardi_su	1970-01-04 11:30:00	5.185132895798763	704.5001384964822	0.0612708437205695	0.5944823001495761	0.6821187733451866	0.808726413318731	Neolamprologus brichardi	f	d
120	FISH20220216_c1_r0_Neolamprologus-brichardi_su	1970-01-04 12:00:00	5.46169411142436	734.5051820650668	0.05315080640691681	0.6542703541539655	0.6366319348223651	0.8488414930345989	Neolamprologus brichardi	f	d
121	FISH20220216_c1_r0_Neolamprologus-brichardi_su	1970-01-04 12:30:00	8.096229837779282	764.499944604476	0.13527586970972746	0.3936405938400177	0.7554729771968527	0.7836590170654051	Neolamprologus brichardi	f	d
122	FISH20220216_c1_r0_Neolamprologus-brichardi_su	1970-01-04 13:00:00	10.166199775232167	794.5058471429363	0.20744887213877958	0.20445602172587707	0.6531424619708922	0.7203013670632967	Neolamprologus brichardi	f	d
123	FISH20220216_c1_r0_Neolamprologus-brichardi_su	1970-01-04 13:30:00	8.8972922016514	824.4997507063321	0.17284360977231178	0.5417982383247466	0.7082559609969036	0.7663441861761363	Neolamprologus brichardi	f	d
124	FISH20220216_c1_r0_Neolamprologus-brichardi_su	1970-01-04 14:00:00	9.904364844837103	854.5070391309167	0.20535417359494512	0.16855115840815874	0.6132878033192365	0.7510827226892056	Neolamprologus brichardi	f	d
125	FISH20220216_c1_r0_Neolamprologus-brichardi_su	1970-01-04 14:30:00	5.424258246632666	884.5004708880394	0.030801617638911972	0.7821173342197109	0.7593437928352702	0.8759390089585225	Neolamprologus brichardi	f	d
126	FISH20220216_c1_r0_Neolamprologus-brichardi_su	1970-01-04 15:00:00	4.040320246623845	914.5068455185411	0.016129926279031096	0.852114627792251	0.758606327796517	0.8367951161052636	Neolamprologus brichardi	f	d
127	FISH20220216_c1_r0_Neolamprologus-brichardi_su	1970-01-04 15:30:00	3.871526513228074	944.4994183147749	0.02099606669990582	0.891363359370672	0.6771211393912345	0.8501253435302815	Neolamprologus brichardi	f	d
128	FISH20220216_c1_r0_Neolamprologus-brichardi_su	1970-01-04 16:00:00	5.446570369055663	974.5060134124037	0.035082857617912765	0.7052596574848972	0.632625754056787	0.8486671293132451	Neolamprologus brichardi	f	d
129	FISH20220216_c1_r0_Neolamprologus-brichardi_su	1970-01-04 16:30:00	7.097345980783489	1004.5000830978893	0.07096559747382417	0.6724281203257437	0.5648165084092802	0.8472827102564804	Neolamprologus brichardi	f	d
130	FISH20220216_c1_r0_Neolamprologus-brichardi_su	1970-01-04 17:00:00	9.942122772113878	1034.5065129427414	0.20098664153871737	0.12188903054154426	0.633029506967215	0.5930404972311714	Neolamprologus brichardi	f	d
131	FISH20220216_c1_r0_Neolamprologus-brichardi_su	1970-01-04 17:30:00	7.917507616901276	1064.499889208952	0.10984932417460669	0.3478838909816087	0.6569362159224456	0.6503056978959608	Neolamprologus brichardi	f	d
132	FISH20220216_c1_r0_Neolamprologus-brichardi_su	1970-01-04 18:00:00	6.711587992393728	1094.506983704689	0.06717658796142334	0.3978494623655914	0.7906562217643667	0.5182654716187337	Neolamprologus brichardi	f	d
133	FISH20220216_c1_r0_Neolamprologus-brichardi_su	1970-01-04 18:30:00	7.8106680941534625	1124.499695307739	0.09528557974627444	0.2611489668162429	0.791501128552892	0.5051744870264478	Neolamprologus brichardi	f	d
134	FISH20220216_c1_r0_Neolamprologus-brichardi_su	1970-01-04 19:00:00	8.201590086869862	1154.5090354767185	0.18059866962305987	0.1741130820399113	0.079713067794716	0.6409366946564607	Neolamprologus brichardi	f	n
135	FISH20220216_c1_r0_Neolamprologus-brichardi_su	1970-01-04 19:30:00	4.252104782139185	1184.5003600908537	0.04697800675862833	0.6832862445293889	0.09422085902482163	0.5151733150035239	Neolamprologus brichardi	f	n
136	FISH20220216_c1_r0_Neolamprologus-brichardi_su	1970-01-04 20:00:00	6.593946052339931	1214.5058471429363	0.06229562711300782	0.6118162168153854	0.2860756752103957	0.5628508142426306	Neolamprologus brichardi	f	n
137	FISH20220216_c1_r0_Neolamprologus-brichardi_su	1970-01-04 20:30:00	5.716044918282873	1244.5002215820962	0.037059605583868824	0.7244626634167959	0.4833402603527659	0.5490915583513687	Neolamprologus brichardi	f	n
138	FISH20220216_c1_r0_Neolamprologus-brichardi_su	1970-01-04 21:00:00	5.836971059819772	1274.5080649631395	0.03198270605842248	0.7600465606119394	0.49279697795737365	0.6213500845999591	Neolamprologus brichardi	f	n
139	FISH20220216_c1_r0_Neolamprologus-brichardi_su	1970-01-04 21:30:00	3.6441362676049174	1304.5000276992964	0.026702121766107142	0.7970749542961609	0.08368313366628481	0.6985953591261945	Neolamprologus brichardi	f	n
140	FISH20220216_c1_r0_Neolamprologus-brichardi_su	1970-01-04 22:00:00	4.309593786533786	1334.5055146040015	0.028099539987806905	0.8351161115113894	0.39580663449241454	0.6358508674173426	Neolamprologus brichardi	f	n
141	FISH20220216_c1_r0_Neolamprologus-brichardi_su	1970-01-04 22:30:00	3.215675117755053	1364.4998338134278	0.01767117216928872	0.8405716818081099	0.03879489358488607	0.5700040990440661	Neolamprologus brichardi	f	n
142	FISH20220216_c1_r0_Neolamprologus-brichardi_su	1970-01-04 23:00:00	2.1586414017305757	1394.5061796818711	0.011417170093665134	0.90201186055534	0.02348873594025031	0.6476175518951149	Neolamprologus brichardi	f	n
143	FISH20220216_c1_r0_Neolamprologus-brichardi_su	1970-01-04 23:30:00	3.7917570721839318	1424.4996399091463	0.03711705722674644	0.7529776743670711	0.05110876105534877	0.5953196841538925	Neolamprologus brichardi	f	n
144	FISH20220216_c1_r0_Neolamprologus-brichardi_su	1970-01-05 00:00:00	2.6194240850950834	14.50673391342903	0.02056199079975614	0.8603336473978829	0.0224595372259426	0.6042187476637485	Neolamprologus brichardi	f	n
145	FISH20220216_c1_r0_Neolamprologus-brichardi_su	1970-01-05 00:30:00	3.7557437029384952	44.50036009085369	0.03816963049138552	0.7291562794305024	0.06361793354583661	0.6732062851445347	Neolamprologus brichardi	f	n
146	FISH20220216_c1_r0_Neolamprologus-brichardi_su	1970-01-05 01:00:00	3.879438029074898	74.50709455714444	0.032424343199201865	0.7820640727192107	0.05081756782280791	0.5307580711492942	Neolamprologus brichardi	f	n
147	FISH20220216_c1_r0_Neolamprologus-brichardi_su	1970-01-05 01:30:00	5.297128468947161	104.50016618657213	0.06453578550853091	0.6321737203633946	0.14887129298723736	0.507285017050097	Neolamprologus brichardi	f	n
148	FISH20220216_c1_r0_Neolamprologus-brichardi_su	1970-01-05 02:00:00	5.936073326953986	134.51017240423528	0.06247574699262708	0.5711513942014524	0.3582526499846205	0.5722165868474998	Neolamprologus brichardi	f	n
149	FISH20220216_c1_r0_Neolamprologus-brichardi_su	1970-01-05 02:30:00	5.633644843174633	164.49997230070358	0.03650767270511329	0.7342529499750706	0.49956648279904853	0.6661280754787537	Neolamprologus brichardi	f	n
150	FISH20220216_c1_r0_Neolamprologus-brichardi_su	1970-01-05 03:00:00	6.861082650140576	194.50590256609212	0.05370503796486172	0.7267638419331597	0.6254803469179983	0.6424606127417627	Neolamprologus brichardi	f	n
151	FISH20220216_c1_r0_Neolamprologus-brichardi_su	1970-01-05 03:30:00	5.384264005671263	224.49977841790383	0.021715045424329713	0.8774651008198537	0.5824324855445229	0.7015106011077245	Neolamprologus brichardi	f	n
152	FISH20220216_c1_r0_Neolamprologus-brichardi_su	1970-01-05 04:00:00	7.3795341625329405	254.50656764396166	0.09366513329268969	0.7735964085795045	0.5606682298680077	0.6394931130826866	Neolamprologus brichardi	f	n
153	FISH20220216_c1_r0_Neolamprologus-brichardi_su	1970-01-05 04:30:00	6.483276806080593	284.4996399091463	0.10243199822724502	0.7368566838402305	0.7476786364765989	0.7487944063827252	Neolamprologus brichardi	f	n
154	FISH20220216_c1_r0_Neolamprologus-brichardi_su	1970-01-05 05:00:00	4.6733117186309245	314.5072327218312	0.0385190932771712	0.8874355705813889	0.8519167587547709	0.5846109232631952	Neolamprologus brichardi	f	n
155	FISH20220216_c1_r0_Neolamprologus-brichardi_su	1970-01-05 05:30:00	7.211911163647198	344.50030469226084	0.09788931361143427	0.6783003711705723	0.7134028848739942	0.6482161259797784	Neolamprologus brichardi	f	n
156	FISH20220216_c1_r0_Neolamprologus-brichardi_su	1970-01-05 06:00:00	5.621504687942422	374.50623510502686	0.04201075209222413	0.7601840048772377	0.7340789244316068	0.7190729516000613	Neolamprologus brichardi	f	n
157	FISH20220216_c1_r0_Neolamprologus-brichardi_su	1970-01-05 06:30:00	7.930853942508854	404.4928781244804	0.1307986476749986	0.5231945906999944	0.539155143655899	0.6998522461386212	Neolamprologus brichardi	f	n
158	FISH20220216_c1_r0_Neolamprologus-brichardi_su	1970-01-05 07:00:00	12.99937948945796	434.50047088803944	0.3128912525621849	0.0879175668938009	0.467656815930278	0.6605264686723258	Neolamprologus brichardi	f	d
159	FISH20220216_c1_r0_Neolamprologus-brichardi_su	1970-01-05 07:30:00	9.454847355537959	464.49354320234994	0.17668902067283712	0.022224685473590865	0.6215504891015937	0.6072986113070598	Neolamprologus brichardi	f	d
160	FISH20220216_c1_r0_Neolamprologus-brichardi_su	1970-01-05 08:00:00	8.188436365723534	494.4994183147748	0.11151736745886655	0.07462190460362307	0.5943444226460667	0.5910137639096301	Neolamprologus brichardi	f	d
161	FISH20220216_c1_r0_Neolamprologus-brichardi_su	1970-01-05 08:30:00	8.98147249122955	524.4925455855456	0.15684753089840936	0.06573186277226625	0.5954165359784485	0.501385859945351	Neolamprologus brichardi	f	d
162	FISH20220216_c1_r0_Neolamprologus-brichardi_su	1970-01-05 09:00:00	7.418814777831834	554.5001384964822	0.08797296548667664	0.22043100105257327	0.7544809414913637	0.5317547993104497	Neolamprologus brichardi	f	d
163	FISH20220216_c1_r0_Neolamprologus-brichardi_su	1970-01-05 09:30:00	7.794463100103949	584.4923511805787	0.09472342312382219	0.18867087905997118	0.7220212892450056	0.4720280805233971	Neolamprologus brichardi	f	d
164	FISH20220216_c1_r0_Neolamprologus-brichardi_su	1970-01-05 10:00:00	7.038992359776496	614.499944604476	0.0827609129182362	0.323731442499446	0.7260387279702318	0.5312939765176953	Neolamprologus brichardi	f	d
165	FISH20220216_c1_r0_Neolamprologus-brichardi_su	1970-01-05 10:30:00	10.943121170022613	644.4938203181289	0.22352158731918195	0.014576289973951117	0.630629901195056	0.5496625764077825	Neolamprologus brichardi	f	d
166	FISH20220216_c1_r0_Neolamprologus-brichardi_su	1970-01-05 11:00:00	7.5814921091353185	674.4997507063321	0.09439920226026259	0.15345410226580244	0.7089234134570338	0.5668443579342378	Neolamprologus brichardi	f	d
167	FISH20220216_c1_r0_Neolamprologus-brichardi_su	1970-01-05 11:30:00	7.3772149279373895	704.4928227013246	0.09056143656819819	0.22518428199301668	0.7891813845076002	0.6022191296675835	Neolamprologus brichardi	f	d
168	FISH20220216_c1_r0_Neolamprologus-brichardi_su	1970-01-05 12:00:00	8.053106992842759	734.5004154894466	0.09772311783280704	0.1748933577087142	0.7187333359330408	0.6413580498706388	Neolamprologus brichardi	f	d
169	FISH20220216_c1_r0_Neolamprologus-brichardi_su	1970-01-05 12:30:00	8.174234885629927	764.4934877791942	0.11976943967189492	0.14831236490605776	0.6742617805942751	0.5858567076464458	Neolamprologus brichardi	f	d
170	FISH20220216_c1_r0_Neolamprologus-brichardi_su	1970-01-05 13:00:00	6.816615890272093	794.5002215820962	0.06946598714823843	0.4886993130955019	0.6645514757491326	0.5187494185155344	Neolamprologus brichardi	f	d
171	FISH20220216_c1_r0_Neolamprologus-brichardi_su	1970-01-05 13:30:00	9.286687819035247	824.4938476887263	0.1709344861988693	0.1461589624210176	0.5035880741336668	0.5570287539576895	Neolamprologus brichardi	f	d
172	FISH20220216_c1_r0_Neolamprologus-brichardi_su	1970-01-05 14:00:00	7.76841611436009	854.5000830978893	0.10276438978449948	0.23056894354883387	0.6123026966735116	0.5286779861836094	Neolamprologus brichardi	f	d
173	FISH20220216_c1_r0_Neolamprologus-brichardi_su	1970-01-05 14:30:00	7.336451458305625	884.4942917313234	0.0757038350698293	0.2899024606517402	0.6398301358937588	0.5649169283289078	Neolamprologus brichardi	f	d
174	FISH20220216_c1_r0_Neolamprologus-brichardi_su	1970-01-05 15:00:00	6.876695168913043	914.4998892089519	0.07295590516286284	0.27282295590516287	0.6378226711907384	0.56124205529305	Neolamprologus brichardi	f	d
175	FISH20220216_c1_r0_Neolamprologus-brichardi_su	1970-01-05 15:30:00	6.877294725114804	944.4942082802195	0.07360195089508396	0.4066951172199745	0.6737690873168712	0.5982973511891027	Neolamprologus brichardi	f	d
176	FISH20220216_c1_r0_Neolamprologus-brichardi_su	1970-01-05 16:00:00	5.971343792019717	974.4996953077392	0.04880616032352778	0.5886100493047477	0.7037042625039274	0.6028734452295059	Neolamprologus brichardi	f	d
177	FISH20220216_c1_r0_Neolamprologus-brichardi_su	1970-01-05 16:30:00	8.068448589117287	1004.4933215097268	0.10425095604943746	0.3584769716787674	0.7249691689344122	0.573045302302955	Neolamprologus brichardi	f	d
178	FISH20220216_c1_r0_Neolamprologus-brichardi_su	1970-01-05 17:00:00	23.903344493905617	1034.5003600908537	0.6604620242645837	0.0	0.18279709661855106	0.49132247902972476	Neolamprologus brichardi	f	d
179	FISH20220216_c1_r0_Neolamprologus-brichardi_su	1970-01-05 17:30:00	23.287571288979986	1064.4923784712598	0.6367717975721967	0.0	0.20239699207794318	0.47212069240977184	Neolamprologus brichardi	f	d
180	FISH20220216_c1_r0_Neolamprologus-brichardi_su	1970-01-05 18:00:00	23.11738620214872	1094.5002215820962	0.6456348327055174	0.0	0.3382201572861557	0.6133254213992568	Neolamprologus brichardi	f	d
181	FISH20220216_c1_r0_Neolamprologus-brichardi_su	1970-01-05 18:30:00	20.096332923767843	1124.4937922624986	0.5722758009089901	0.0	0.492247914394659	0.5439467026790991	Neolamprologus brichardi	f	d
182	FISH20220216_c1_r0_Neolamprologus-brichardi_su	1970-01-05 19:00:00	14.351706756313016	1154.5000276992964	0.3696194116669437	0.0	0.17488376353899895	0.6422326284677113	Neolamprologus brichardi	f	n
183	FISH20220216_c1_r0_Neolamprologus-brichardi_su	1970-01-05 19:30:00	12.866152166420727	1184.4932380002217	0.30484425230018847	0.049994457377230905	0.5268325644879547	0.5553688340008085	Neolamprologus brichardi	f	n
184	FISH20220216_c1_r0_Neolamprologus-brichardi_su	1970-01-05 20:00:00	12.237289149215487	1214.4998338134278	0.2470086417017505	0.08697097274540218	0.7472956771685044	0.626364774918878	Neolamprologus brichardi	f	n
185	FISH20220216_c1_r0_Neolamprologus-brichardi_su	1970-01-05 20:30:00	11.087424428386324	1244.4939585411817	0.16827402726970403	0.1550825850792595	0.6510212205041074	0.7238133559445387	Neolamprologus brichardi	f	n
186	FISH20220216_c1_r0_Neolamprologus-brichardi_su	1970-01-05 21:00:00	15.924015747703393	1274.4996399091463	0.37759680904105036	0.0	0.6946859750879671	0.5450825433415343	Neolamprologus brichardi	f	n
187	FISH20220216_c1_r0_Neolamprologus-brichardi_su	1970-01-05 21:30:00	13.338101201859187	1304.4930717215386	0.28538964638066733	0.0	0.565888663571468	0.6022596474801929	Neolamprologus brichardi	f	n
188	FISH20220216_c1_r0_Neolamprologus-brichardi_su	1970-01-05 22:00:00	15.854658990200656	1334.5003600908537	0.40789983934408064	0.0	0.3069204293607611	0.5120234611355228	Neolamprologus brichardi	f	n
189	FISH20220216_c1_r0_Neolamprologus-brichardi_su	1970-01-05 22:30:00	14.536098871990026	1364.4935705575879	0.36464915197871633	0.0	0.19970751053253696	0.44343680386962964	Neolamprologus brichardi	f	n
190	FISH20220216_c1_r0_Neolamprologus-brichardi_su	1970-01-05 23:00:00	14.261743648128462	1394.5001661865722	0.3552514956791491	0.0	0.19831976710359991	0.45157228902395863	Neolamprologus brichardi	f	n
191	FISH20220216_c1_r0_Neolamprologus-brichardi_su	1970-01-05 23:30:00	13.476156072494515	1424.4935979158583	0.31406241339171886	0.0	0.20524471106935518	0.47609687332651407	Neolamprologus brichardi	f	n
192	FISH20220216_c1_r0_Neolamprologus-brichardi_su	1970-01-06 00:00:00	15.225084024722781	14.499972300703561	0.35770871419865935	0.016508780676970806	0.21006805980200882	0.5044208189485186	Neolamprologus brichardi	f	n
193	FISH20220216_c1_r0_Neolamprologus-brichardi_su	1970-01-06 00:30:00	12.870832516015566	44.493931164440504	0.2891980269356537	0.02488499695172643	0.4510814017537805	0.4084265006325284	Neolamprologus brichardi	f	n
194	FISH20220216_c1_r0_Neolamprologus-brichardi_su	1970-01-06 01:00:00	9.233316228851303	74.49977841790383	0.14657655661422558	0.14026146687347663	0.5512012472967653	0.5991160762080598	Neolamprologus brichardi	f	n
195	FISH20220216_c1_r0_Neolamprologus-brichardi_su	1970-01-06 01:30:00	9.83986797467228	104.4937642037581	0.16340557618757276	0.06690316501302589	0.578130733564989	0.5514868488083173	Neolamprologus brichardi	f	n
196	FISH20220216_c1_r0_Neolamprologus-brichardi_su	1970-01-06 02:00:00	9.464329771923834	134.4996399091463	0.16165309401141212	0.27871032075785274	0.5218698324950806	0.6209347349514368	Neolamprologus brichardi	f	n
197	FISH20220216_c1_r0_Neolamprologus-brichardi_su	1970-01-06 02:30:00	7.226743453484386	164.49490135225005	0.07498337397472844	0.540512081578364	0.5104974618220556	0.4073889923347187	Neolamprologus brichardi	f	n
198	FISH20220216_c1_r0_Neolamprologus-brichardi_su	1970-01-06 03:00:00	5.488756155884986	194.5003046922608	0.03373774306132624	0.8225583070190017	0.5783914848339339	0.34024107714641666	Neolamprologus brichardi	f	n
199	FISH20220216_c1_r0_Neolamprologus-brichardi_su	1970-01-06 03:30:00	5.312298216193845	224.4927937915743	0.02688470066518847	0.7817627494456763	0.73316202975386	0.4392571387450891	Neolamprologus brichardi	f	n
200	FISH20220216_c1_r0_Neolamprologus-brichardi_su	1970-01-06 04:00:00	10.723740709538397	254.5001107910481	0.214103700421006	0.4106470197208066	0.5587876101566309	0.4493370852470751	Neolamprologus brichardi	f	n
201	FISH20220216_c1_r0_Neolamprologus-brichardi_su	1970-01-06 04:30:00	4.891104596079298	284.49345898004435	0.018569844789356985	0.8607538802660754	0.7640339902637316	0.4633045564735602	Neolamprologus brichardi	f	n
202	FISH20220216_c1_r0_Neolamprologus-brichardi_su	1970-01-06 05:00:00	5.819213156877238	314.49991690211067	0.038446623455764224	0.7500969475375325	0.768593810398789	0.4930024160753403	Neolamprologus brichardi	f	n
203	FISH20220216_c1_r0_Neolamprologus-brichardi_su	1970-01-06 05:30:00	6.384932880428868	344.4943191265311	0.05780635149365405	0.6081028653771545	0.7501687464799472	0.4960304991490262	Neolamprologus brichardi	f	n
204	FISH20220216_c1_r0_Neolamprologus-brichardi_su	1970-01-06 06:00:00	7.054232239120138	374.4997784179038	0.09023930866385996	0.5572235763350322	0.6345899245754316	0.6704512409271647	Neolamprologus brichardi	f	n
205	FISH20220216_c1_r0_Neolamprologus-brichardi_su	1970-01-06 06:30:00	9.744905249557398	404.4956772334294	0.1879849257370871	0.32875193970294836	0.5608550452091686	0.6039626821612049	Neolamprologus brichardi	f	n
206	FISH20220216_c1_r0_Neolamprologus-brichardi_su	1970-01-06 07:00:00	14.36950020616432	434.4995845105534	0.34164312226469445	0.002825328236662789	0.48957400029525355	0.5641516267352826	Neolamprologus brichardi	f	d
207	FISH20220216_c1_r0_Neolamprologus-brichardi_su	1970-01-06 07:30:00	13.648358356086659	464.4935705575879	0.338598824963973	0.0	0.524723426220267	0.5214418554137776	Neolamprologus brichardi	f	d
208	FISH20220216_c1_r0_Neolamprologus-brichardi_su	1970-01-06 08:00:00	12.533736903619966	494.50024929366793	0.3080161763891197	0.0	0.44051661199538233	0.5570001515876434	Neolamprologus brichardi	f	d
209	FISH20220216_c1_r0_Neolamprologus-brichardi_su	1970-01-06 08:30:00	10.12698854426539	524.4933481152993	0.22427937915742793	0.003880266075388027	0.6273208822108579	0.5045926788790321	Neolamprologus brichardi	f	d
210	FISH20220216_c1_r0_Neolamprologus-brichardi_su	1970-01-06 09:00:00	10.088885327234406	554.5001107910481	0.22141590959450477	0.07722136051407047	0.4633485108816717	0.5794984199353714	Neolamprologus brichardi	f	d
211	FISH20220216_c1_r0_Neolamprologus-brichardi_su	1970-01-06 09:30:00	11.043653570639025	584.4957601285818	0.2650889541650502	0.02421991908219254	0.5055714978835641	0.5980039344819646	Neolamprologus brichardi	f	d
212	FISH20220216_c1_r0_Neolamprologus-brichardi_su	1970-01-06 10:00:00	15.797744520421732	614.4999169021107	0.39366240097501526	0.030081435931527338	0.4583849019955605	0.5544810326117912	Neolamprologus brichardi	f	d
213	FISH20220216_c1_r0_Neolamprologus-brichardi_su	1970-01-06 10:30:00	15.181297697795877	644.4944019510032	0.38166500387983593	0.0	0.5774867952431239	0.5802576274021818	Neolamprologus brichardi	f	d
214	FISH20220216_c1_r0_Neolamprologus-brichardi_su	1970-01-06 11:00:00	12.596752338664066	674.5005816852251	0.31632596532048085	0.01445903274056839	0.39695304644289986	0.62221474584688	Neolamprologus brichardi	f	d
215	FISH20220216_c1_r0_Neolamprologus-brichardi_su	1970-01-06 11:30:00	11.571283009236568	704.4948453608248	0.25080368030151867	0.06390644052765769	0.47907226403444597	0.5990414972681531	Neolamprologus brichardi	f	d
216	FISH20220216_c1_r0_Neolamprologus-brichardi_su	1970-01-06 12:00:00	12.668081456247958	734.4995291119606	0.312448063819179	0.008586781895739849	0.45163377878134503	0.592559305991608	Neolamprologus brichardi	f	d
217	FISH20220216_c1_r0_Neolamprologus-brichardi_su	1970-01-06 12:30:00	11.44001635819202	764.4934870572584	0.2717698575466992	0.0	0.3245605370015409	0.6115806985958232	Neolamprologus brichardi	f	d
218	FISH20220216_c1_r0_Neolamprologus-brichardi_su	1970-01-06 13:00:00	8.548115886016365	794.5001938950751	0.15306631211567226	0.09445460085313832	0.6123063331733265	0.5945426430387581	Neolamprologus brichardi	f	d
219	FISH20220216_c1_r0_Neolamprologus-brichardi_su	1970-01-06 13:30:00	7.872632145625265	824.4956218133451	0.11350033252050543	0.15844602083795167	0.6667338003068871	0.5690204314627803	Neolamprologus brichardi	f	d
220	FISH20220216_c1_r0_Neolamprologus-brichardi_su	1970-01-06 14:00:00	9.778007765840119	854.500055395524	0.20175049855971638	0.062319964546864615	0.5602841016702814	0.5193195541930082	Neolamprologus brichardi	f	d
221	FISH20220216_c1_r0_Neolamprologus-brichardi_su	1970-01-06 14:30:00	9.389597504754354	884.4950945069563	0.17731833046948617	0.09256693087966299	0.6151596735430835	0.5340216722941148	Neolamprologus brichardi	f	d
222	FISH20220216_c1_r0_Neolamprologus-brichardi_su	1970-01-06 15:00:00	11.511325487899347	914.4998615035178	0.2595978062157221	0.0014957620076450058	0.5744840271001203	0.5859774362542414	Neolamprologus brichardi	f	d
223	FISH20220216_c1_r0_Neolamprologus-brichardi_su	1970-01-06 15:30:00	10.379166995297943	944.4954830128028	0.21969738956936208	0.005764008202627058	0.6038666320710593	0.536326899488144	Neolamprologus brichardi	f	d
224	FISH20220216_c1_r0_Neolamprologus-brichardi_su	1970-01-06 16:00:00	11.925220043260307	974.5005262866323	0.2856351448673204	0.007368012852473547	0.4326838622041985	0.5689872047229763	Neolamprologus brichardi	f	d
225	FISH20220216_c1_r0_Neolamprologus-brichardi_su	1970-01-06 16:30:00	10.346594022753633	1004.4958155517376	0.22152635371058027	0.022224685473590865	0.5124878587681676	0.4891138466941524	Neolamprologus brichardi	f	d
226	FISH20220216_c1_r0_Neolamprologus-brichardi_su	1970-01-06 17:00:00	8.828732441699113	1034.4994737133677	0.13893967093235832	0.04210293058556313	0.6327666738158777	0.5117098354302204	Neolamprologus brichardi	f	d
227	FISH20220216_c1_r0_Neolamprologus-brichardi_su	1970-01-06 17:30:00	8.88688870584277	1064.4956218133452	0.14453557969408112	0.0583019286189315	0.5526952118285623	0.5346544147436812	Neolamprologus brichardi	f	d
228	FISH20220216_c1_r0_Neolamprologus-brichardi_su	1970-01-06 18:00:00	7.762923914740438	1094.5001384964821	0.08509223865713811	0.16686056174173175	0.6919152717208156	0.5122045459882922	Neolamprologus brichardi	f	d
229	FISH20220216_c1_r0_Neolamprologus-brichardi_su	1970-01-06 18:30:00	8.3051749138609	1124.4954275896469	0.11117885052374882	0.1993570913927839	0.6017853222763561	0.5009484329692977	Neolamprologus brichardi	f	d
230	FISH20220216_c1_r0_Neolamprologus-brichardi_su	1970-01-06 19:00:00	11.821024247317451	1154.5	0.28561932195878575	0.01534456015953911	0.17343139372662675	0.6035316500584825	Neolamprologus brichardi	f	n
231	FISH20220216_c1_r0_Neolamprologus-brichardi_su	1970-01-06 19:30:00	7.591756676200019	1184.4966747949456	0.10130791398802926	0.3585125249390379	0.7357108678475486	0.6264470487512328	Neolamprologus brichardi	f	n
232	FISH20220216_c1_r0_Neolamprologus-brichardi_su	1970-01-06 20:00:00	8.122557145977268	1214.499806104925	0.11733421971081935	0.3059664284527173	0.6780870169529025	0.6174401287854386	Neolamprologus brichardi	f	n
233	FISH20220216_c1_r0_Neolamprologus-brichardi_su	1970-01-06 20:30:00	5.522244704174836	1244.4954275896469	0.03663470598015851	0.7622900847974283	0.8420973391621509	0.5320361579319328	Neolamprologus brichardi	f	n
234	FISH20220216_c1_r0_Neolamprologus-brichardi_su	1970-01-06 21:00:00	5.931740977536264	1274.5004708880394	0.058223921112403744	0.5547061104647942	0.841501298772033	0.5927579206222472	Neolamprologus brichardi	f	n
235	FISH20220216_c1_r0_Neolamprologus-brichardi_su	1970-01-06 21:30:00	4.928781410832507	1304.4966747949456	0.021890933274218576	0.8872201285745954	0.9146985547094976	0.5388280718556603	Neolamprologus brichardi	f	n
236	FISH20220216_c1_r0_Neolamprologus-brichardi_su	1970-01-06 22:00:00	4.651274472813984	1334.4994737133677	0.02609273724447399	0.8822225915461748	0.9182995605898113	0.49162491622151255	Neolamprologus brichardi	f	n
237	FISH20220216_c1_r0_Neolamprologus-brichardi_su	1970-01-06 22:30:00	6.726936821068213	1364.4955384359585	0.08108407692734024	0.5616582608213712	0.7937660251100854	0.5197823005421258	Neolamprologus brichardi	f	n
238	FISH20220216_c1_r0_Neolamprologus-brichardi_su	1970-01-06 23:00:00	7.772405047472784	1394.5001384964821	0.1002160545122154	0.43482355548169077	0.6978941416452205	0.5529739211966753	Neolamprologus brichardi	f	n
239	FISH20220216_c1_r0_Neolamprologus-brichardi_su	1970-01-06 23:30:00	5.404589780851304	1424.4958709748933	0.024386188549576013	0.8412680818045779	0.83243490023986	0.5160104906028516	Neolamprologus brichardi	f	n
240	FISH20220216_c1_r0_Neolamprologus-brichardi_su	1970-01-07 00:00:00	7.545850703486331	14.499944604475958	0.11627520496343896	0.5758918679370707	0.822760957858986	0.5548842647340608	Neolamprologus brichardi	f	n
241	FISH20220216_c1_r0_Neolamprologus-brichardi_su	1970-01-07 00:30:00	4.324849122788048	44.49606473783394	0.010918966855115841	0.9430772641614011	0.8955612524167881	0.5617559503078715	Neolamprologus brichardi	f	n
242	FISH20220216_c1_r0_Neolamprologus-brichardi_su	1970-01-07 01:00:00	7.151186398109383	74.49980610492493	0.11910697468284305	0.6377486011855299	0.6749636891625039	0.6657792778473103	Neolamprologus brichardi	f	n
243	FISH20220216_c1_r0_Neolamprologus-brichardi_su	1970-01-07 01:30:00	4.380237423538907	104.49587097489331	0.008535165992351604	0.9537770880673946	0.9187768427458739	0.6131086793668886	Neolamprologus brichardi	f	n
244	FISH20220216_c1_r0_Neolamprologus-brichardi_su	1970-01-07 02:00:00	4.687640786693645	134.50047088803944	0.014514431333444131	0.8784554872306244	0.8981654902401517	0.5166775371970489	Neolamprologus brichardi	f	n
245	FISH20220216_c1_r0_Neolamprologus-brichardi_su	1970-01-07 02:30:00	5.497922632421844	164.49473392461198	0.017904656319290467	0.8899113082039911	0.8316016781454028	0.4243999136469443	Neolamprologus brichardi	f	n
246	FISH20220216_c1_r0_Neolamprologus-brichardi_su	1970-01-07 03:00:00	5.668246349959471	194.4994183147748	0.028031687995124923	0.909755692205418	0.8421988490710168	0.4892511559820978	Neolamprologus brichardi	f	n
247	FISH20220216_c1_r0_Neolamprologus-brichardi_su	1970-01-07 03:30:00	7.676635928972001	224.49728471683477	0.09359414828770919	0.573035575750859	0.5091248033424247	0.5411025328780056	Neolamprologus brichardi	f	n
248	FISH20220216_c1_r0_Neolamprologus-brichardi_su	1970-01-07 04:00:00	6.576659924973019	254.50013849648218	0.03312835853969309	0.7913688992299596	0.674541700439684	0.5994209779525999	Neolamprologus brichardi	f	n
249	FISH20220216_c1_r0_Neolamprologus-brichardi_su	1970-01-07 04:30:00	7.382630306834901	284.49542708275595	0.07893132309738927	0.5280749404135026	0.6526331317337913	0.5843203327826693	Neolamprologus brichardi	f	n
250	FISH20220216_c1_r0_Neolamprologus-brichardi_su	1970-01-07 05:00:00	5.7525990066920185	314.49994460447596	0.018889873698205186	0.9295368934190117	0.8058045689237932	0.5094426333841048	Neolamprologus brichardi	f	n
251	FISH20220216_c1_r0_Neolamprologus-brichardi_su	1970-01-07 05:30:00	6.9054880030361225	344.49567627494457	0.044456762749445676	0.7644678492239468	0.6442472655427476	0.5018099288037056	Neolamprologus brichardi	f	n
252	FISH20220216_c1_r0_Neolamprologus-brichardi_su	1970-01-07 06:00:00	6.603876884364356	374.49975070633207	0.04564844052961055	0.7856074455708825	0.6126186852954385	0.6105444086020422	Neolamprologus brichardi	f	n
253	FISH20220216_c1_r0_Neolamprologus-brichardi_su	1970-01-07 06:30:00	6.064446941702082	404.49636978329545	0.059524469323283265	0.5897023776533836	0.47197310614587995	0.6013052659080487	Neolamprologus brichardi	f	n
254	FISH20220216_c1_r0_Neolamprologus-brichardi_su	1970-01-07 07:00:00	14.49351477164457	434.5004154894466	0.35942607057780734	0.07667165254002549	0.4440570153652202	0.6221786749577982	Neolamprologus brichardi	f	d
255	FISH20220216_c1_r0_Neolamprologus-brichardi_su	1970-01-07 07:30:00	9.663996872429683	464.4957596585555	0.1754891635718641	0.011363006485228092	0.4083681676033416	0.5642727467848926	Neolamprologus brichardi	f	d
256	FISH20220216_c1_r0_Neolamprologus-brichardi_su	1970-01-07 08:00:00	9.138092192151976	494.5002215820962	0.15964990028805673	0.04525814314203412	0.4321909270177973	0.5518150405252534	Neolamprologus brichardi	f	d
257	FISH20220216_c1_r0_Neolamprologus-brichardi_su	1970-01-07 08:30:00	8.677117943594439	524.497672356462	0.14060075371314565	0.06905342496120594	0.5486048845218907	0.557780552654034	Neolamprologus brichardi	f	d
258	FISH20220216_c1_r0_Neolamprologus-brichardi_su	1970-01-07 09:00:00	8.527950468504688	554.5000830978893	0.11722342252506786	0.12536701567780179	0.5138915840252696	0.5435306523336034	Neolamprologus brichardi	f	d
259	FISH20220216_c1_r0_Neolamprologus-brichardi_su	1970-01-07 09:30:00	7.938883500271464	584.4957042292556	0.09977273987029543	0.08164735879385843	0.4163097308768161	0.5432803329535687	Neolamprologus brichardi	f	d
260	FISH20220216_c1_r0_Neolamprologus-brichardi_su	1970-01-07 10:00:00	7.999220211286017	614.4998892089519	0.10691336140039885	0.13317083979614447	0.4336475353014927	0.5698225185839071	Neolamprologus brichardi	f	d
261	FISH20220216_c1_r0_Neolamprologus-brichardi_su	1970-01-07 10:30:00	7.837796161874138	644.4973674000997	0.10713296015075098	0.04522529512830461	0.5271554111732537	0.5448572876222427	Neolamprologus brichardi	f	d
262	FISH20220216_c1_r0_Neolamprologus-brichardi_su	1970-01-07 11:00:00	9.168073550208595	674.4997507063321	0.1614868982327849	0.08032795966982438	0.497764713200861	0.5807151317829174	Neolamprologus brichardi	f	d
263	FISH20220216_c1_r0_Neolamprologus-brichardi_su	1970-01-07 11:30:00	10.72567555201323	704.4968131685418	0.20268248074045336	0.22601562932993405	0.4788622198924527	0.562665152291697	Neolamprologus brichardi	f	d
264	FISH20220216_c1_r0_Neolamprologus-brichardi_su	1970-01-07 12:00:00	19.81376109938235	734.5004154894466	0.5505512159991136	0.0	0.22410084834123947	0.6022377660410627	Neolamprologus brichardi	f	d
265	FISH20220216_c1_r0_Neolamprologus-brichardi_su	1970-01-07 12:30:00	19.519033868265602	764.4966190001109	0.5573661456601263	0.0	0.2074214325481386	0.6713537243389495	Neolamprologus brichardi	f	d
266	FISH20220216_c1_r0_Neolamprologus-brichardi_su	1970-01-07 13:00:00	17.227196244003434	794.5002215820962	0.47584755151783736	0.0	0.2059218743617132	0.5846351468756639	Neolamprologus brichardi	f	d
267	FISH20220216_c1_r0_Neolamprologus-brichardi_su	1970-01-07 13:30:00	17.755998972984944	824.4973395410708	0.4791597383882053	0.0	0.34967648423076947	0.5480619033389067	Neolamprologus brichardi	f	d
268	FISH20220216_c1_r0_Neolamprologus-brichardi_su	1970-01-07 14:00:00	15.536106555321256	854.5000276992964	0.4132181042601518	0.0	0.3017610872236948	0.571953613960347	Neolamprologus brichardi	f	d
269	FISH20220216_c1_r0_Neolamprologus-brichardi_su	1970-01-07 14:30:00	15.059265270748991	884.4966468990744	0.40281549631436014	0.0	0.18085744576039095	0.545985424272126	Neolamprologus brichardi	f	d
270	FISH20220216_c1_r0_Neolamprologus-brichardi_su	1970-01-07 15:00:00	13.435901269088085	914.4998338134279	0.3319299800576113	0.0	0.26872422870244217	0.5525731614191948	Neolamprologus brichardi	f	d
271	FISH20220216_c1_r0_Neolamprologus-brichardi_su	1970-01-07 15:30:00	16.17127116578501	944.4965910980544	0.41771520425697023	0.0	0.4344677037622843	0.4930834240196392	Neolamprologus brichardi	f	d
272	FISH20220216_c1_r0_Neolamprologus-brichardi_su	1970-01-07 16:00:00	16.966755943818285	974.4996953077392	0.44385352612043655	0.0	0.3942799869643086	0.4736206621244327	Neolamprologus brichardi	f	d
273	FISH20220216_c1_r0_Neolamprologus-brichardi_su	1970-01-07 16:30:00	16.934512867355394	1004.4975615162936	0.4399800487696741	0.0	0.4132230618141473	0.5580339337288209	Neolamprologus brichardi	f	d
274	FISH20220216_c1_r0_Neolamprologus-brichardi_su	1970-01-07 17:00:00	14.587775977610665	1034.5003600908537	0.36446734252949975	0.007589607223976511	0.5531729389324926	0.549479820697346	Neolamprologus brichardi	f	d
275	FISH20220216_c1_r0_Neolamprologus-brichardi_su	1970-01-07 17:30:00	16.181607931901464	1064.49711783616	0.41680523223589405	0.0	0.6468727686298694	0.5260495400297637	Neolamprologus brichardi	f	d
276	FISH20220216_c1_r0_Neolamprologus-brichardi_su	1970-01-07 18:00:00	13.680532787958843	1094.5001661865722	0.33165300243740303	0.0	0.4614658367447549	0.5919481425981908	Neolamprologus brichardi	f	d
277	FISH20220216_c1_r0_Neolamprologus-brichardi_su	1970-01-07 18:30:00	13.173154441353052	1124.498087901125	0.32998946960039904	0.0	0.30058191217318597	0.6465744049121284	Neolamprologus brichardi	f	d
278	FISH20220216_c1_r0_Neolamprologus-brichardi_su	1970-01-07 19:00:00	10.66138545350098	1154.4999723007036	0.21516813472937787	0.04077336435654534	0.2040173109770577	0.6279814809133968	Neolamprologus brichardi	f	n
279	FISH20220216_c1_r0_Neolamprologus-brichardi_su	1970-01-07 19:30:00	9.201152979036122	1184.4961197339246	0.14861419068736142	0.2292128603104213	0.3491736241003859	0.5534179173619129	Neolamprologus brichardi	f	n
280	FISH20220216_c1_r0_Neolamprologus-brichardi_su	1970-01-07 20:00:00	7.927713115861708	1214.4997784179038	0.09505871925548416	0.3534788389098161	0.48090974305141987	0.3925025697680277	Neolamprologus brichardi	f	n
281	FISH20220216_c1_r0_Neolamprologus-brichardi_su	1970-01-07 20:30:00	8.521716872315949	1244.4976999390344	0.12392617635648173	0.2372111068004212	0.4873652234249845	0.573701274136762	Neolamprologus brichardi	f	n
282	FISH20220216_c1_r0_Neolamprologus-brichardi_su	1970-01-07 21:00:00	7.07991054061101	1274.4996399091463	0.07578527505401363	0.5490000553985929	0.5615793272258651	0.7222648293211987	Neolamprologus brichardi	f	n
283	FISH20220216_c1_r0_Neolamprologus-brichardi_su	1970-01-07 21:30:00	5.648885743771843	1304.4978664449986	0.03613189249099474	0.8157938487115545	0.5326221225335204	0.6821066558305532	Neolamprologus brichardi	f	n
284	FISH20220216_c1_r0_Neolamprologus-brichardi_su	1970-01-07 22:00:00	5.629715990089373	1334.500304692261	0.04082876294942109	0.7907595147083264	0.5541606354930453	0.6802891019955435	Neolamprologus brichardi	f	n
285	FISH20220216_c1_r0_Neolamprologus-brichardi_su	1970-01-07 22:30:00	5.695828587864242	1364.4975612459816	0.044340982152754685	0.7155525994900787	0.5171422639539444	0.5965676662050422	Neolamprologus brichardi	f	n
286	FISH20220216_c1_r0_Neolamprologus-brichardi_su	1970-01-07 23:00:00	4.368188751913737	1394.500110791048	0.009805007755373366	0.9327498338134279	0.5129039850116389	0.6821775632171901	Neolamprologus brichardi	f	n
287	FISH20220216_c1_r0_Neolamprologus-brichardi_su	1970-01-07 23:30:00	4.889472824311492	1424.4984758632156	0.025051266419109906	0.8353932272903619	0.5292961692691364	0.5482477682624117	Neolamprologus brichardi	f	n
288	FISH20220216_c1_r0_Neolamprologus-brichardi_su	1970-01-08 00:00:00	4.864417475394145	14.499972300703561	0.025372555537089357	0.8410060384466235	0.5482821174889553	0.4901017996901535	Neolamprologus brichardi	f	n
289	FISH20220216_c1_r0_Neolamprologus-brichardi_su	1970-01-08 00:30:00	4.7506535363904305	44.49767235646198	0.0272666814453558	0.8212148082465085	0.5560573378049217	0.42231914054579334	Neolamprologus brichardi	f	n
290	FISH20220216_c1_r0_Neolamprologus-brichardi_su	1970-01-08 01:00:00	4.426902814736488	74.49977841790383	0.019776202082871706	0.8683248393529803	0.527352081571913	0.3566712166654936	Neolamprologus brichardi	f	n
291	FISH20220216_c1_r0_Neolamprologus-brichardi_su	1970-01-08 01:30:00	4.752693509502884	104.49864228318094	0.026988085342200055	0.8441119423663065	0.5061896004866728	0.34728099741629964	Neolamprologus brichardi	f	n
292	FISH20220216_c1_r0_Neolamprologus-brichardi_su	1970-01-08 02:00:00	5.432569540933843	134.49958451055343	0.02853027533100659	0.8185142097390726	0.47214000121938254	0.2471035694111267	Neolamprologus brichardi	f	n
293	FISH20220216_c1_r0_Neolamprologus-brichardi_su	1970-01-08 02:30:00	4.477607847539632	164.49794945688316	0.009753934825980935	0.9439148747506096	0.4600707581343581	0.21531770659325614	Neolamprologus brichardi	f	n
294	FISH20220216_c1_r0_Neolamprologus-brichardi_su	1970-01-08 03:00:00	5.139825014550236	194.5003046922608	0.021273059664284527	0.8644396432330619	0.515128922429281	0.22057180112736088	Neolamprologus brichardi	f	n
295	FISH20220216_c1_r0_Neolamprologus-brichardi_su	1970-01-08 03:30:00	7.8923486738338795	224.49775536219033	0.13190711079088843	0.42371002604888325	0.2839205968857156	0.7001677534139271	Neolamprologus brichardi	f	n
296	FISH20220216_c1_r0_Neolamprologus-brichardi_su	1970-01-08 04:00:00	4.438962004501324	254.5001107910481	0.010857522712164856	0.9017283403500997	0.3989447152670138	0.771039062721212	Neolamprologus brichardi	f	n
297	FISH20220216_c1_r0_Neolamprologus-brichardi_su	1970-01-08 04:30:00	5.41579510492676	284.49866991797825	0.029317224562181336	0.8309687430724895	0.2066849470382183	0.6865309635270698	Neolamprologus brichardi	f	n
298	FISH20220216_c1_r0_Neolamprologus-brichardi_su	1970-01-08 05:00:00	4.90498467375419	314.49991690211067	0.025317156944213617	0.8003434712758296	0.15321208159748212	0.5770075837639519	Neolamprologus brichardi	f	n
299	FISH20220216_c1_r0_Neolamprologus-brichardi_su	1970-01-08 05:30:00	8.380131358368182	344.49786620850193	0.13390234439949011	0.44726486726154185	0.1586388754115323	0.6900144673548049	Neolamprologus brichardi	f	n
300	FISH20220216_c1_r0_Neolamprologus-brichardi_su	1970-01-08 06:00:00	4.426466991378328	374.4997784179038	0.00603811212054066	0.9701418125415466	0.07932731884425487	0.7159175948319616	Neolamprologus brichardi	f	n
301	FISH20220216_c1_r0_Neolamprologus-brichardi_su	1970-01-08 06:30:00	9.00198289532474	404.4985312863715	0.15911988028598348	0.40420107520922244	0.13229164376720087	0.6970491497716885	Neolamprologus brichardi	f	n
302	FISH20220216_c1_r0_Neolamprologus-brichardi_su	1970-01-08 07:00:00	13.68696976360361	434.4995845105534	0.31338983989806657	0.0731815411888538	0.3509377836663262	0.6665846362958779	Neolamprologus brichardi	f	d
303	FISH20220216_c1_r0_Neolamprologus-brichardi_su	1970-01-08 07:30:00	9.424999828974185	464.4985314491549	0.16641729010806317	0.1487392629537268	0.34563238861258094	0.7227838112629156	Neolamprologus brichardi	f	d
304	FISH20220216_c1_r0_Neolamprologus-brichardi_su	1970-01-08 08:00:00	8.260705379136072	494.50024929366793	0.13733311173896184	0.14170960057614537	0.41822185062868417	0.7369724253223079	Neolamprologus brichardi	f	d
305	FISH20220216_c1_r0_Neolamprologus-brichardi_su	1970-01-08 08:30:00	7.57041092783461	518.6985174471163	0.11001627192189478	0.21126378593382752	0.36263785933826903	0.7634267193245653	Neolamprologus brichardi	f	d
306	FISH20220216_c1_r1_Neolamprologus-brichardi_su	1970-01-02 00:00:00	12.16396604719297	14.502605032701474	0.30961090788160955	0.032812326793038464	0.13562636926930882	0.5519671073706272	Neolamprologus brichardi	m	n
307	FISH20220216_c1_r1_Neolamprologus-brichardi_su	1970-01-02 00:30:00	11.597657591921422	44.49986150351781	0.30790537920336825	0.06287740291396599	0.1314557557453401	0.6274392061296132	Neolamprologus brichardi	m	n
308	FISH20220216_c1_r1_Neolamprologus-brichardi_su	1970-01-02 01:00:00	6.440509074317089	74.50296513883501	0.1571800698331763	0.22767832400376878	0.09437517061018277	0.7572099743352041	Neolamprologus brichardi	m	n
309	FISH20220216_c1_r1_Neolamprologus-brichardi_su	1970-01-02 01:30:00	8.641050649981848	104.50052628663232	0.23771536202980445	0.022270234336047863	0.09752014290538343	0.6329464265072917	Neolamprologus brichardi	m	n
310	FISH20220216_c1_r1_Neolamprologus-brichardi_su	1970-01-02 02:00:00	8.282904878599853	134.50246633043287	0.2330543701158344	0.10020506567643962	0.0943481481527175	0.7051513425357216	Neolamprologus brichardi	m	n
311	FISH20220216_c1_r1_Neolamprologus-brichardi_su	1970-01-02 02:30:00	8.45813594812764	164.49952911196056	0.21040385574206416	0.1574428009528558	0.09957192342837005	0.7195121509700195	Neolamprologus brichardi	m	n
312	FISH20220216_c1_r1_Neolamprologus-brichardi_su	1970-01-02 03:00:00	6.559453212355328	194.50257717674444	0.16565981266973343	0.29618134456575956	0.07415821386883857	0.7522113620960943	Neolamprologus brichardi	m	n
313	FISH20220216_c1_r1_Neolamprologus-brichardi_su	1970-01-02 03:30:00	6.271462245985979	224.50019389507506	0.15323250789429949	0.21189961774970917	0.08676810355905029	0.709370693795389	Neolamprologus brichardi	m	n
314	FISH20220216_c1_r1_Neolamprologus-brichardi_su	1970-01-02 04:00:00	5.75990100485676	254.50274375034644	0.1415110027160357	0.4372817471315337	0.10323534613758203	0.7589019673910721	Neolamprologus brichardi	m	n
315	FISH20220216_c1_r1_Neolamprologus-brichardi_su	1970-01-02 04:30:00	5.89783974143417	284.50005539552404	0.15471969864834922	0.4453246177708841	0.11152988492748576	0.7641774375339467	Neolamprologus brichardi	m	n
316	FISH20220216_c1_r1_Neolamprologus-brichardi_su	1970-01-02 05:00:00	5.037851216175865	314.5031038687507	0.1375678971289214	0.3910320363596054	0.10553301140174245	0.7958895588560022	Neolamprologus brichardi	m	n
317	FISH20220216_c1_r1_Neolamprologus-brichardi_su	1970-01-02 05:30:00	3.1833358893187493	344.4998615035178	0.07944158218381253	0.6504348789540746	0.07698356839374473	0.8246995252508601	Neolamprologus brichardi	m	n
318	FISH20220216_c1_r1_Neolamprologus-brichardi_su	1970-01-02 06:00:00	4.27690396206389	374.50266016404345	0.10369097761028596	0.4610951008645533	0.09594715146899441	0.8040609830388916	Neolamprologus brichardi	m	n
319	FISH20220216_c1_r1_Neolamprologus-brichardi_su	1970-01-02 06:30:00	5.283628731140345	404.5005816852252	0.1289125256218492	0.3837460528502576	0.09155303235931003	0.71593677945688	Neolamprologus brichardi	m	n
320	FISH20220216_c1_r1_Neolamprologus-brichardi_su	1970-01-02 07:00:00	23.838559118520593	434.50363061914527	0.5945346710271049	0.010531566986308962	0.5360203742094062	0.4538332523605031	Neolamprologus brichardi	m	d
321	FISH20220216_c1_r1_Neolamprologus-brichardi_su	1970-01-02 07:30:00	31.506695453516915	464.49952911196056	0.7404021937842779	0.0	0.5395068207314516	0.6397594719597999	Neolamprologus brichardi	m	d
322	FISH20220216_c1_r1_Neolamprologus-brichardi_su	1970-01-02 08:00:00	32.32656583558395	494.5024106400665	0.7512884455527847	0.0	0.5121938890287723	0.5730308960756498	Neolamprologus brichardi	m	d
323	FISH20220216_c1_r1_Neolamprologus-brichardi_su	1970-01-02 08:30:00	33.64253830165437	524.5002492936679	0.8013960445404686	0.0	0.5656776753555129	0.5536730030443076	Neolamprologus brichardi	m	d
324	FISH20220216_c1_r1_Neolamprologus-brichardi_su	1970-01-02 09:00:00	35.20130256796929	554.5040190697932	0.801208492710239	0.0	0.5820719852644448	0.5967552040570064	Neolamprologus brichardi	m	d
325	FISH20220216_c1_r1_Neolamprologus-brichardi_su	1970-01-02 09:30:00	32.51296749120685	584.500055395524	0.7712164857079548	0.0	0.526222271973479	0.5856729400280286	Neolamprologus brichardi	m	d
326	FISH20220216_c1_r1_Neolamprologus-brichardi_su	1970-01-02 10:00:00	30.917428978543406	614.5040186242447	0.7496258522254864	0.0	0.5449361041236699	0.5563415374516623	Neolamprologus brichardi	m	d
327	FISH20220216_c1_r1_Neolamprologus-brichardi_su	1970-01-02 10:30:00	25.010393177568744	644.4998615035178	0.6230679740734585	0.0	0.5505220225497569	0.5735718395429931	Neolamprologus brichardi	m	d
328	FISH20220216_c1_r1_Neolamprologus-brichardi_su	1970-01-02 11:00:00	24.251836193198066	674.5041849121445	0.6169835374979215	0.0	0.5752783175681788	0.5611419003171684	Neolamprologus brichardi	m	d
329	FISH20220216_c1_r1_Neolamprologus-brichardi_su	1970-01-02 11:30:00	25.509173250616946	704.5005816852251	0.6134840175059554	0.0	0.5554229973734349	0.5733782716249809	Neolamprologus brichardi	m	d
330	FISH20220216_c1_r1_Neolamprologus-brichardi_su	1970-01-02 12:00:00	26.315957434561405	735.092080921406	0.6380020290028048	0.0	0.5657902632462305	0.6195775980798152	Neolamprologus brichardi	m	d
331	FISH20220216_c1_r1_Neolamprologus-brichardi_su	1970-01-02 12:30:00	24.383862198703163	764.4997784179038	0.6008198537558165	0.0	0.5476158624585091	0.5610139714490644	Neolamprologus brichardi	m	d
332	FISH20220216_c1_r1_Neolamprologus-brichardi_su	1970-01-02 13:00:00	23.42155730609433	794.5018842828641	0.6199290622921747	0.0	0.582288706904561	0.45871105539041085	Neolamprologus brichardi	m	d
333	FISH20220216_c1_r1_Neolamprologus-brichardi_su	1970-01-02 13:30:00	23.45243078757169	824.4996399091463	0.5996343692870201	0.0	0.49485199189357343	0.5382714308584094	Neolamprologus brichardi	m	d
334	FISH20220216_c1_r1_Neolamprologus-brichardi_su	1970-01-02 14:00:00	20.40997248775319	854.5018010529233	0.5182044887780549	0.0	0.5572815310731899	0.6208290516054675	Neolamprologus brichardi	m	d
335	FISH20220216_c1_r1_Neolamprologus-brichardi_su	1970-01-02 14:30:00	23.566870814523742	884.5003046922608	0.5767547504293391	0.0	0.573959764990432	0.6053385704632965	Neolamprologus brichardi	m	d
336	FISH20220216_c1_r1_Neolamprologus-brichardi_su	1970-01-02 15:00:00	23.798863301834025	914.5025496064737	0.5946679968961313	0.0	0.540490277565041	0.6066959247320557	Neolamprologus brichardi	m	d
337	FISH20220216_c1_r1_Neolamprologus-brichardi_su	1970-01-02 15:30:00	23.171591008439457	944.5001661865721	0.5925105251495679	0.0	0.6138887152191992	0.5839803777712994	Neolamprologus brichardi	m	d
338	FISH20220216_c1_r1_Neolamprologus-brichardi_su	1970-01-02 16:00:00	22.134617535849284	974.5032147212061	0.5633521782507482	0.0	0.5783330903165362	0.5868066920841767	Neolamprologus brichardi	m	d
339	FISH20220216_c1_r1_Neolamprologus-brichardi_su	1970-01-02 16:30:00	21.42944820967935	1004.4999723007036	0.5435709932967703	0.0	0.5057296550200113	0.6397788832777838	Neolamprologus brichardi	m	d
340	FISH20220216_c1_r1_Neolamprologus-brichardi_su	1970-01-02 17:00:00	19.788567734816862	1034.5025220331468	0.4946510725569536	0.0	0.5876770009728132	0.6220529179598361	Neolamprologus brichardi	m	d
341	FISH20220216_c1_r1_Neolamprologus-brichardi_su	1970-01-02 17:30:00	20.21232899904206	1064.4997784179038	0.5078661644139154	0.0	0.6325654732187534	0.5947921555576157	Neolamprologus brichardi	m	d
342	FISH20220216_c1_r1_Neolamprologus-brichardi_su	1970-01-02 18:00:00	21.065563616148697	1094.5022722234537	0.5653956994014631	0.0	0.5715914425257724	0.5618307588449578	Neolamprologus brichardi	m	d
343	FISH20220216_c1_r1_Neolamprologus-brichardi_su	1970-01-02 18:30:00	20.515737928432916	1124.4996399091463	0.5262866323195391	0.0	0.5985885771779382	0.6361725766496253	Neolamprologus brichardi	m	d
344	FISH20220216_c1_r1_Neolamprologus-brichardi_su	1970-01-02 19:00:00	24.798296715127318	1154.5039636343479	0.584566771994013	0.0	0.2765222377794184	0.5495026523896415	Neolamprologus brichardi	m	n
345	FISH20220216_c1_r1_Neolamprologus-brichardi_su	1970-01-02 19:30:00	20.43446463637588	1184.500304692261	0.49747936402415377	0.007312614259597806	0.2319090071599036	0.5546796107441805	Neolamprologus brichardi	m	n
346	FISH20220216_c1_r1_Neolamprologus-brichardi_su	1970-01-02 20:00:00	19.375411109980174	1214.5025496064738	0.4838709677419355	0.0	0.2694155852419351	0.5540759225848183	Neolamprologus brichardi	m	n
347	FISH20220216_c1_r1_Neolamprologus-brichardi_su	1970-01-02 20:30:00	18.154676793840586	1244.5001661865722	0.4463771327276756	0.0216042543762464	0.23953361719133812	0.6098115396291885	Neolamprologus brichardi	m	n
348	FISH20220216_c1_r1_Neolamprologus-brichardi_su	1970-01-02 21:00:00	13.390608657661447	1274.5040740535446	0.34449309905215897	0.05459786042902278	0.12959876316762228	0.5418172605094272	Neolamprologus brichardi	m	n
349	FISH20220216_c1_r1_Neolamprologus-brichardi_su	1970-01-02 21:30:00	9.367670509796534	1304.4999723007036	0.23572101268627776	0.026203534430225474	0.09046479112930104	0.53578525542461	Neolamprologus brichardi	m	n
350	FISH20220216_c1_r1_Neolamprologus-brichardi_su	1970-01-02 22:00:00	10.570574267876358	1334.502715885157	0.2556811883383217	0.02854450726083583	0.1087794531370877	0.46084584351298863	Neolamprologus brichardi	m	n
351	FISH20220216_c1_r1_Neolamprologus-brichardi_su	1970-01-02 22:30:00	7.906747887889674	1364.4997784179038	0.1774872590294704	0.14890316862397518	0.09909868494244137	0.5134879922568926	Neolamprologus brichardi	m	n
352	FISH20220216_c1_r1_Neolamprologus-brichardi_su	1970-01-02 23:00:00	6.908474326793943	1394.5033809998893	0.13984037246425007	0.20330340317038023	0.06044755260623751	0.42631677660264294	Neolamprologus brichardi	m	n
353	FISH20220216_c1_r1_Neolamprologus-brichardi_su	1970-01-02 23:30:00	6.8893660939403265	1424.4996399091463	0.14924380920724614	0.29682566062822	0.09414971703425509	0.5363961666790785	Neolamprologus brichardi	m	n
354	FISH20220216_c1_r1_Neolamprologus-brichardi_su	1970-01-03 00:00:00	6.1510517222500285	14.503242254613978	0.12858172144321897	0.32029041733636315	0.06731627990427247	0.49740031714478666	Neolamprologus brichardi	m	n
355	FISH20220216_c1_r1_Neolamprologus-brichardi_su	1970-01-03 00:30:00	4.116374994516064	44.50030469226082	0.07462190460362307	0.4783114508891474	0.04760847320329114	0.5834074657565059	Neolamprologus brichardi	m	n
356	FISH20220216_c1_r1_Neolamprologus-brichardi_su	1970-01-03 01:00:00	3.5734565278922386	74.50593323721858	0.05728069202617279	0.597260729732727	0.05107851746384904	0.7514926008919384	Neolamprologus brichardi	m	n
357	FISH20220216_c1_r1_Neolamprologus-brichardi_su	1970-01-03 01:30:00	2.486365359014315	104.50016618657213	0.04741856857965877	0.63970751163306	0.07906821292013473	0.7451873545700678	Neolamprologus brichardi	m	n
358	FISH20220216_c1_r1_Neolamprologus-brichardi_su	1970-01-03 02:00:00	2.1402784121603147	134.50376898348298	0.03763440860215054	0.7185456157853897	0.07324061029876285	0.7699727612500596	Neolamprologus brichardi	m	n
359	FISH20220216_c1_r1_Neolamprologus-brichardi_su	1970-01-03 02:30:00	2.0786785058583974	164.49997230070358	0.046590216608498145	0.7273835244584788	0.10524031634013262	0.8566245954431772	Neolamprologus brichardi	m	n
360	FISH20220216_c1_r1_Neolamprologus-brichardi_su	1970-01-03 03:00:00	4.705805844546685	194.50263259990024	0.11633320401263648	0.4422213600842432	0.08288662324991643	0.7710827256441227	Neolamprologus brichardi	m	n
361	FISH20220216_c1_r1_Neolamprologus-brichardi_su	1970-01-03 03:30:00	2.7682937761183632	224.49983381342787	0.06874584533569687	0.668014624418347	0.13643570412254635	0.836752890068826	Neolamprologus brichardi	m	n
362	FISH20220216_c1_r1_Neolamprologus-brichardi_su	1970-01-03 04:00:00	1.6608443778457271	254.50471175166297	0.037638580931263856	0.7971175166297118	0.07088174879316063	0.8237049417049372	Neolamprologus brichardi	m	n
363	FISH20220216_c1_r1_Neolamprologus-brichardi_su	1970-01-03 04:30:00	1.3582521797891354	284.4996399091463	0.032131183867929757	0.7827267187413439	0.07238637986961101	0.8587038267631978	Neolamprologus brichardi	m	n
364	FISH20220216_c1_r1_Neolamprologus-brichardi_su	1970-01-03 05:00:00	1.1739843805739876	314.50249362739663	0.03130887731353209	0.8567549595478222	0.06361447746338814	0.8504795598829509	Neolamprologus brichardi	m	n
365	FISH20220216_c1_r1_Neolamprologus-brichardi_su	1970-01-03 05:30:00	1.3804658451442708	344.5003600908537	0.027976289402249183	0.7842224807489889	0.07249523850845867	0.8719062199138518	Neolamprologus brichardi	m	n
366	FISH20220216_c1_r1_Neolamprologus-brichardi_su	1970-01-03 06:00:00	3.025672827649798	374.50396319494484	0.06196995731943906	0.6515159913530292	0.06523411511252704	0.774602286964802	Neolamprologus brichardi	m	n
367	FISH20220216_c1_r1_Neolamprologus-brichardi_su	1970-01-03 06:30:00	7.058383039055954	404.50016618657213	0.17006425880788834	0.32467316640815425	0.12528482169929117	0.7462392597230559	Neolamprologus brichardi	m	n
368	FISH20220216_c1_r1_Neolamprologus-brichardi_su	1970-01-03 07:00:00	25.047064005375017	434.50426781953223	0.6272586187784059	0.008203081698259616	0.44754328898941886	0.5656508395471288	Neolamprologus brichardi	m	d
369	FISH20220216_c1_r1_Neolamprologus-brichardi_su	1970-01-03 07:30:00	25.09504505734657	464.5000276992964	0.634535482798737	0.0	0.5494519408778211	0.629089354004427	Neolamprologus brichardi	m	d
370	FISH20220216_c1_r1_Neolamprologus-brichardi_su	1970-01-03 08:00:00	22.722074451436267	494.5027988693676	0.5791165548966358	0.0	0.5527811653872188	0.6715127379431816	Neolamprologus brichardi	m	d
371	FISH20220216_c1_r1_Neolamprologus-brichardi_su	1970-01-03 08:30:00	21.944506089388252	524.4998338134279	0.580046532240195	0.0	0.5190303929113356	0.6812397060286043	Neolamprologus brichardi	m	d
372	FISH20220216_c1_r1_Neolamprologus-brichardi_su	1970-01-03 09:00:00	17.834833944963126	554.5047671840355	0.4207871396895787	0.0	0.5095556056465913	0.7425244317090878	Neolamprologus brichardi	m	d
373	FISH20220216_c1_r1_Neolamprologus-brichardi_su	1970-01-03 09:30:00	19.954636014942693	584.4996399091463	0.5116614038003434	0.0	0.5114710717053189	0.5905882589007372	Neolamprologus brichardi	m	d
374	FISH20220216_c1_r1_Neolamprologus-brichardi_su	1970-01-03 10:00:00	20.425297283704346	614.5037685657283	0.48747506096209264	0.008091332298825095	0.539999618268296	0.6291261234567516	Neolamprologus brichardi	m	d
375	FISH20220216_c1_r1_Neolamprologus-brichardi_su	1970-01-03 10:30:00	17.45311482822751	644.5003600908537	0.42047531992687387	0.0	0.5078212392381659	0.6897516310959787	Neolamprologus brichardi	m	d
376	FISH20220216_c1_r1_Neolamprologus-brichardi_su	1970-01-03 11:00:00	19.073445700117443	674.5036302167046	0.5090062628166048	0.0	0.5593554785252886	0.571273632848215	Neolamprologus brichardi	m	d
377	FISH20220216_c1_r1_Neolamprologus-brichardi_su	1970-01-03 11:30:00	18.88360109222397	704.5001661865721	0.5043208508752492	0.0	0.5431356824100242	0.5354652940499134	Neolamprologus brichardi	m	d
378	FISH20220216_c1_r1_Neolamprologus-brichardi_su	1970-01-03 12:00:00	31.218745054897052	734.5052380688431	0.7751787594922677	0.0	0.29458794602091043	0.605335637504603	Neolamprologus brichardi	m	d
379	FISH20220216_c1_r1_Neolamprologus-brichardi_su	1970-01-03 12:30:00	25.425938809219005	764.5000276992964	0.6615699961220985	0.0	0.2877601368123055	0.6694121685844744	Neolamprologus brichardi	m	d
380	FISH20220216_c1_r1_Neolamprologus-brichardi_su	1970-01-03 13:00:00	21.7077139951438	794.5041849121445	0.5649354248655839	0.0	0.30798424182569184	0.6716849459695424	Neolamprologus brichardi	m	d
381	FISH20220216_c1_r1_Neolamprologus-brichardi_su	1970-01-03 13:30:00	22.38004116766643	824.4998338134279	0.5756702858409041	0.0	0.24526433395578673	0.6130547403738339	Neolamprologus brichardi	m	d
382	FISH20220216_c1_r1_Neolamprologus-brichardi_su	1970-01-03 14:00:00	23.920895608732792	854.5039073324835	0.6053871307432245	0.0	0.34568859591528983	0.5688116118930282	Neolamprologus brichardi	m	d
383	FISH20220216_c1_r1_Neolamprologus-brichardi_su	1970-01-03 14:30:00	23.700995848191532	884.4996399091463	0.607999556811257	0.0	0.3360386695970455	0.572764961218813	Neolamprologus brichardi	m	d
384	FISH20220216_c1_r1_Neolamprologus-brichardi_su	1970-01-03 15:00:00	24.046324912780268	914.5051826395432	0.6160412393991463	0.0	0.5210873220004516	0.6651622921892216	Neolamprologus brichardi	m	d
385	FISH20220216_c1_r1_Neolamprologus-brichardi_su	1970-01-03 15:30:00	23.620755300613183	944.5003600908537	0.6011855298875408	0.0	0.4802040062760579	0.6259859422799073	Neolamprologus brichardi	m	d
386	FISH20220216_c1_r1_Neolamprologus-brichardi_su	1970-01-03 16:00:00	21.211315694471708	974.5045449506706	0.5135239995565902	0.0	0.5133869288856183	0.6274660307052531	Neolamprologus brichardi	m	d
387	FISH20220216_c1_r1_Neolamprologus-brichardi_su	1970-01-03 16:30:00	23.754981699865457	1004.5001661865721	0.6035342344338578	0.0	0.5077526533919692	0.5897701369272692	Neolamprologus brichardi	m	d
388	FISH20220216_c1_r1_Neolamprologus-brichardi_su	1970-01-03 17:00:00	20.750110510234748	1034.505210065403	0.553818867087906	0.0	0.5225120944935175	0.6496565428697849	Neolamprologus brichardi	m	d
389	FISH20220216_c1_r1_Neolamprologus-brichardi_su	1970-01-03 17:30:00	18.031676140849058	1064.4999723007036	0.4557088249958451	0.0	0.5271009073492655	0.6406146059480778	Neolamprologus brichardi	m	d
390	FISH20220216_c1_r1_Neolamprologus-brichardi_su	1970-01-03 18:00:00	21.103633113087447	1094.5036856398604	0.5336695671451532	0.0	0.45912488600116036	0.6676234070752225	Neolamprologus brichardi	m	d
391	FISH20220216_c1_r1_Neolamprologus-brichardi_su	1970-01-03 18:30:00	19.329082435253362	1124.4997784179038	0.5028251717261245	0.0	0.3930532710329064	0.700057282025156	Neolamprologus brichardi	m	d
392	FISH20220216_c1_r1_Neolamprologus-brichardi_su	1970-01-03 19:00:00	22.003227772117302	1154.50435071773	0.5034085240813612	0.0	0.18998496018584096	0.5367202097576285	Neolamprologus brichardi	m	n
393	FISH20220216_c1_r1_Neolamprologus-brichardi_su	1970-01-03 19:30:00	20.563593503912426	1184.4996399091463	0.49027754695030745	0.009916348124757631	0.2619061257981986	0.5783270765327478	Neolamprologus brichardi	m	n
394	FISH20220216_c1_r1_Neolamprologus-brichardi_su	1970-01-03 20:00:00	15.246047040806381	1214.5046832566647	0.39034528626059967	0.015019675220307045	0.19803724604715858	0.5351849758734926	Neolamprologus brichardi	m	n
395	FISH20220216_c1_r1_Neolamprologus-brichardi_su	1970-01-03 20:30:00	18.456507021861885	1244.500304692261	0.46030690820453163	0.009916348124757631	0.2302336019973573	0.531025174952681	Neolamprologus brichardi	m	n
396	FISH20220216_c1_r1_Neolamprologus-brichardi_su	1970-01-03 21:00:00	10.180517438010364	1274.504489524443	0.24498392639396963	0.12071832391087463	0.11008745078143559	0.6469905194965421	Neolamprologus brichardi	m	n
397	FISH20220216_c1_r1_Neolamprologus-brichardi_su	1970-01-03 21:30:00	13.017322292829917	1304.500110791048	0.3286062486151119	0.07849545756702858	0.18512509887680037	0.6622298813925055	Neolamprologus brichardi	m	n
398	FISH20220216_c1_r1_Neolamprologus-brichardi_su	1970-01-03 22:00:00	10.693579632923882	1334.504627833509	0.26492268469766667	0.10053760461120656	0.12571202728761433	0.6062783303301068	Neolamprologus brichardi	m	n
399	FISH20220216_c1_r1_Neolamprologus-brichardi_su	1970-01-03 22:30:00	8.283441627097197	1364.4999169021107	0.1957232286299928	0.2192676306021827	0.098002173162107	0.6607550919392586	Neolamprologus brichardi	m	n
400	FISH20220216_c1_r1_Neolamprologus-brichardi_su	1970-01-03 23:00:00	9.034594326231636	1394.5136169504688	0.2285761828165733	0.22308502967441343	0.17148635665898426	0.7116455094439155	Neolamprologus brichardi	m	n
401	FISH20220216_c1_r1_Neolamprologus-brichardi_su	1970-01-03 23:30:00	6.830012750696755	1424.5005816852251	0.17179103650767272	0.28153564899451555	0.1053191230962098	0.7204192233989921	Neolamprologus brichardi	m	n
402	FISH20220216_c1_r1_Neolamprologus-brichardi_su	1970-01-04 00:00:00	7.0930075891743645	14.504738679820429	0.17718782907498754	0.2788338968020839	0.12030904057937007	0.7220004963814536	Neolamprologus brichardi	m	n
403	FISH20220216_c1_r1_Neolamprologus-brichardi_su	1970-01-04 00:30:00	7.12723094826182	44.499529111960555	0.17960223810315218	0.36784665669491995	0.09335029129397247	0.7414844527327634	Neolamprologus brichardi	m	n
404	FISH20220216_c1_r1_Neolamprologus-brichardi_su	1970-01-04 01:00:00	7.114023816646752	74.50454444690756	0.16886499667479496	0.30625138550210596	0.1005086689630446	0.6955959554497504	Neolamprologus brichardi	m	n
405	FISH20220216_c1_r1_Neolamprologus-brichardi_su	1970-01-04 01:30:00	9.620279280997675	104.50024929366793	0.22824220264805273	0.20658135283363802	0.15668240448626033	0.6621540636376847	Neolamprologus brichardi	m	n
406	FISH20220216_c1_r1_Neolamprologus-brichardi_su	1970-01-04 02:00:00	8.649214741226535	134.50435071772986	0.20373552070054868	0.2669179183062684	0.212053302204376	0.6580791844640211	Neolamprologus brichardi	m	n
407	FISH20220216_c1_r1_Neolamprologus-brichardi_su	1970-01-04 02:30:00	3.595160658827639	164.50005539552404	0.07190339020607135	0.6248061156658542	0.08672262618086385	0.7830096083412463	Neolamprologus brichardi	m	n
408	FISH20220216_c1_r1_Neolamprologus-brichardi_su	1970-01-04 03:00:00	2.8372257478346365	194.50967563071805	0.06487385639035209	0.6939839201552537	0.08053034440389671	0.8256969005865203	Neolamprologus brichardi	m	n
409	FISH20220216_c1_r1_Neolamprologus-brichardi_su	1970-01-04 03:30:00	3.409131397133854	224.49986150351782	0.087252783779292	0.5449559581186638	0.09608758845103078	0.8437244134524052	Neolamprologus brichardi	m	n
410	FISH20220216_c1_r1_Neolamprologus-brichardi_su	1970-01-04 04:00:00	7.91837723100845	254.50604145881832	0.17886043675867422	0.31687174370912313	0.13137703864747444	0.7664303545597851	Neolamprologus brichardi	m	n
411	FISH20220216_c1_r1_Neolamprologus-brichardi_su	1970-01-04 04:30:00	1.9361321001415595	284.5005262866323	0.02725610769486455	0.8482078555204697	0.07951452038498807	0.8369482881927436	Neolamprologus brichardi	m	n
412	FISH20220216_c1_r1_Neolamprologus-brichardi_su	1970-01-04 05:00:00	5.970839220635528	314.50576432767986	0.1139008979048886	0.5478882607249751	0.09437787927186969	0.7880584014947647	Neolamprologus brichardi	m	n
413	FISH20220216_c1_r1_Neolamprologus-brichardi_su	1970-01-04 05:30:00	8.20845902371533	344.49952911196056	0.14846822890698577	0.4957066090521301	0.1258397784031762	0.7843367003712948	Neolamprologus brichardi	m	n
414	FISH20220216_c1_r1_Neolamprologus-brichardi_su	1970-01-04 06:00:00	5.7828517638295045	374.50429481850927	0.12402327514546965	0.5578830701025215	0.08939331565943963	0.7341194492043404	Neolamprologus brichardi	m	n
415	FISH20220216_c1_r1_Neolamprologus-brichardi_su	1970-01-04 06:30:00	22.919940187292838	404.5001938950751	0.41964434103373777	0.09611655863941056	0.23664145013096996	0.6197677667473559	Neolamprologus brichardi	m	n
416	FISH20220216_c1_r1_Neolamprologus-brichardi_su	1970-01-04 07:00:00	27.576289891605413	434.50665188470066	0.644179600886918	0.0	0.3539586994323335	0.5738750938422107	Neolamprologus brichardi	m	d
417	FISH20220216_c1_r1_Neolamprologus-brichardi_su	1970-01-04 07:30:00	27.141876246974373	464.5	0.6431974296476844	0.0	0.4534093378311736	0.6253949657245658	Neolamprologus brichardi	m	d
418	FISH20220216_c1_r1_Neolamprologus-brichardi_su	1970-01-04 08:00:00	26.36352219885013	494.506096885046	0.6346857332889924	0.0	0.48301837743589987	0.5773128775639029	Neolamprologus brichardi	m	d
419	FISH20220216_c1_r1_Neolamprologus-brichardi_su	1970-01-04 08:30:00	23.906933785757	524.4998061049249	0.5843997562461913	0.0	0.521969488171403	0.6054098906990156	Neolamprologus brichardi	m	d
420	FISH20220216_c1_r1_Neolamprologus-brichardi_su	1970-01-04 09:00:00	20.420316115416494	554.5065402948675	0.510808114399734	0.0	0.49072542122782836	0.6133223593766824	Neolamprologus brichardi	m	d
421	FISH20220216_c1_r1_Neolamprologus-brichardi_su	1970-01-04 09:30:00	17.882619168809523	584.5005262866323	0.3789817738629439	0.0	0.5574259668299585	0.4636849682679601	Neolamprologus brichardi	m	d
422	FISH20220216_c1_r1_Neolamprologus-brichardi_su	1970-01-04 10:00:00	19.25291688317883	614.5057089014522	0.4271145105864095	0.0	0.5967635759376868	0.47814002672680056	Neolamprologus brichardi	m	d
423	FISH20220216_c1_r1_Neolamprologus-brichardi_su	1970-01-04 10:30:00	17.889508814684355	644.4994737133677	0.4194227466622348	0.0	0.5077520484644938	0.6185142751704759	Neolamprologus brichardi	m	d
424	FISH20220216_c1_r1_Neolamprologus-brichardi_su	1970-01-04 11:00:00	15.019152824175473	674.5055146040015	0.3020007759241811	0.0011638862716843096	0.613747441661768	0.5697283850783664	Neolamprologus brichardi	m	d
425	FISH20220216_c1_r1_Neolamprologus-brichardi_su	1970-01-04 11:30:00	14.088533308419617	704.5001384964822	0.27095451775524904	0.0029915240152900116	0.6834946597059062	0.441865447286937	Neolamprologus brichardi	m	d
426	FISH20220216_c1_r1_Neolamprologus-brichardi_su	1970-01-04 12:00:00	11.570789002089294	734.5051820650668	0.19586543257773098	0.048273568697001605	0.7264897157850014	0.294867881233867	Neolamprologus brichardi	m	d
427	FISH20220216_c1_r1_Neolamprologus-brichardi_su	1970-01-04 12:30:00	12.96320809550144	764.499944604476	0.2560381121205407	0.08309328606248616	0.6770741677876024	0.45219442607620175	Neolamprologus brichardi	m	d
428	FISH20220216_c1_r1_Neolamprologus-brichardi_su	1970-01-04 13:00:00	12.258190324911856	794.5058471429363	0.2329435238042454	0.04921576234550795	0.6363896022480248	0.4635117617101107	Neolamprologus brichardi	m	d
429	FISH20220216_c1_r1_Neolamprologus-brichardi_su	1970-01-04 13:30:00	12.982122051393903	824.4997507063321	0.283142208187912	0.009528557974627445	0.4754415415901951	0.45243604633678625	Neolamprologus brichardi	m	d
430	FISH20220216_c1_r1_Neolamprologus-brichardi_su	1970-01-04 14:00:00	10.497391843627055	854.5070391309167	0.24005099212947567	0.22430994346524777	0.3551056311807087	0.7201232534418652	Neolamprologus brichardi	m	d
431	FISH20220216_c1_r1_Neolamprologus-brichardi_su	1970-01-04 14:30:00	12.572551624498956	884.5004708880394	0.26779679796133177	0.15334330508005098	0.6488532606209519	0.6628661378064101	Neolamprologus brichardi	m	d
432	FISH20220216_c1_r1_Neolamprologus-brichardi_su	1970-01-04 15:00:00	10.152463754793516	914.5068455185411	0.15204256970234467	0.2134582340225043	0.7170389054652836	0.29393573998333616	Neolamprologus brichardi	m	d
433	FISH20220216_c1_r1_Neolamprologus-brichardi_su	1970-01-04 15:30:00	14.080860489223483	944.4994183147749	0.2897346407401252	0.04958174062378816	0.6398898755661732	0.4298228510035308	Neolamprologus brichardi	m	d
434	FISH20220216_c1_r1_Neolamprologus-brichardi_su	1970-01-04 16:00:00	10.325016219336165	974.5060134124037	0.1994125145485784	0.18699772765061243	0.5722497945395398	0.5821577914701792	Neolamprologus brichardi	m	d
435	FISH20220216_c1_r1_Neolamprologus-brichardi_su	1970-01-04 16:30:00	11.078207007912978	1004.5000830978893	0.22159437150296382	0.15362029804442967	0.5182421129988746	0.5224264518248246	Neolamprologus brichardi	m	d
436	FISH20220216_c1_r1_Neolamprologus-brichardi_su	1970-01-04 17:00:00	12.73629801349601	1034.5065129427414	0.24444321268222383	0.04445429854220941	0.6403789953466263	0.2486623316880603	Neolamprologus brichardi	m	d
437	FISH20220216_c1_r1_Neolamprologus-brichardi_su	1970-01-04 17:30:00	8.72692186854244	1064.499889208952	0.17687790826501218	0.2865610458674939	0.4448058689527333	0.5346677293592987	Neolamprologus brichardi	m	d
438	FISH20220216_c1_r1_Neolamprologus-brichardi_su	1970-01-04 18:00:00	11.11954677123045	1094.506983704689	0.22009755016073607	0.10209511140671766	0.5622885389753669	0.6382302296391636	Neolamprologus brichardi	m	d
439	FISH20220216_c1_r1_Neolamprologus-brichardi_su	1970-01-04 18:30:00	10.592158846196538	1124.499695307739	0.21406016287186305	0.10315217993462966	0.3869823114515009	0.8159370301207237	Neolamprologus brichardi	m	d
440	FISH20220216_c1_r1_Neolamprologus-brichardi_su	1970-01-04 19:00:00	14.178974523961474	1154.5090354767185	0.3529933481152993	0.0	0.09382745581511134	0.5943647755643603	Neolamprologus brichardi	m	n
441	FISH20220216_c1_r1_Neolamprologus-brichardi_su	1970-01-04 19:30:00	2.4322418841172033	1184.5003600908537	0.03334995291119606	0.7762450833748823	0.043691390912699274	0.8038549330576706	Neolamprologus brichardi	m	n
442	FISH20220216_c1_r1_Neolamprologus-brichardi_su	1970-01-04 20:00:00	1.7430494295266734	1214.5058471429363	0.018788449814332427	0.8396608102865377	0.055857971226187	0.8425539664995065	Neolamprologus brichardi	m	n
443	FISH20220216_c1_r1_Neolamprologus-brichardi_su	1970-01-04 20:30:00	3.894193839579865	1244.5002215820962	0.07201418125415467	0.7112231331708398	0.06972086019211887	0.7558367035912836	Neolamprologus brichardi	m	n
444	FISH20220216_c1_r1_Neolamprologus-brichardi_su	1970-01-04 21:00:00	5.075176547973999	1274.5080649631395	0.08669142508730114	0.6127709107033978	0.07090227297343961	0.6623406821786072	Neolamprologus brichardi	m	n
445	FISH20220216_c1_r1_Neolamprologus-brichardi_su	1970-01-04 21:30:00	6.294357343694397	1304.5000276992964	0.1228186804055177	0.4079552379369564	0.0713961258546212	0.6782193710831865	Neolamprologus brichardi	m	n
446	FISH20220216_c1_r1_Neolamprologus-brichardi_su	1970-01-04 22:00:00	8.176754366029396	1334.5055146040015	0.1627778085684199	0.45906999944576843	0.10240001369290841	0.7378624743973501	Neolamprologus brichardi	m	n
447	FISH20220216_c1_r1_Neolamprologus-brichardi_su	1970-01-04 22:30:00	11.176107923436847	1364.4998338134278	0.23183026811433635	0.2087303345889652	0.12489614296980248	0.5228545248110623	Neolamprologus brichardi	m	n
448	FISH20220216_c1_r1_Neolamprologus-brichardi_su	1970-01-04 23:00:00	13.014342650665254	1394.5061796818711	0.25001385578894864	0.26514437732084467	0.1805417349011689	0.6353383278179373	Neolamprologus brichardi	m	n
449	FISH20220216_c1_r1_Neolamprologus-brichardi_su	1970-01-04 23:30:00	19.835450650864246	1424.4996399091463	0.3553265747050025	0.146917068306465	0.23450867999404845	0.5621420629301725	Neolamprologus brichardi	m	n
450	FISH20220216_c1_r1_Neolamprologus-brichardi_su	1970-01-05 00:00:00	7.697666668683691	14.50673391342903	0.12497921631657706	0.44083578118938094	0.09657266424169055	0.6007458778482244	Neolamprologus brichardi	m	n
451	FISH20220216_c1_r1_Neolamprologus-brichardi_su	1970-01-05 00:30:00	6.550441433158696	44.50036009085369	0.08586781895739848	0.6740900781120159	0.053182610849100975	0.28958921943382193	Neolamprologus brichardi	m	n
452	FISH20220216_c1_r1_Neolamprologus-brichardi_su	1970-01-05 01:00:00	6.277965530125705	74.50709455714444	0.018900343642611683	0.91774747810664	0.04390063878918998	0.17045976274082927	Neolamprologus brichardi	m	n
453	FISH20220216_c1_r1_Neolamprologus-brichardi_su	1970-01-05 01:30:00	6.353079792223777	104.50016618657213	0.014735209395080877	0.9468202969200089	0.04551550630283175	0.20256289354811588	Neolamprologus brichardi	m	n
454	FISH20220216_c1_r1_Neolamprologus-brichardi_su	1970-01-05 02:00:00	11.328680465160735	134.51017240423528	0.18293696989855313	0.41715172681412493	0.12621274621139605	0.328858776238527	Neolamprologus brichardi	m	n
455	FISH20220216_c1_r1_Neolamprologus-brichardi_su	1970-01-05 02:30:00	6.417631501822915	164.49997230070358	0.038945210791645896	0.8905323804775359	0.0589850196228269	0.17974607815039606	Neolamprologus brichardi	m	n
456	FISH20220216_c1_r1_Neolamprologus-brichardi_su	1970-01-05 03:00:00	5.28517169794718	194.50590256609212	0.00593027767001053	1.0	0.031424009449074926	0.21474345406707457	Neolamprologus brichardi	m	n
457	FISH20220216_c1_r1_Neolamprologus-brichardi_su	1970-01-05 03:30:00	5.331016638236544	224.49977841790383	0.009417239087081765	0.9542986926656326	0.03026791512701007	0.19279848857940565	Neolamprologus brichardi	m	n
458	FISH20220216_c1_r1_Neolamprologus-brichardi_su	1970-01-05 04:00:00	5.400150069495801	254.50656764396166	0.008867704927118551	0.9640857950451699	0.03502045865689542	0.21015642422017305	Neolamprologus brichardi	m	n
459	FISH20220216_c1_r1_Neolamprologus-brichardi_su	1970-01-05 04:30:00	5.903908189919172	284.4996399091463	0.024098387900947316	0.8667109855409673	0.03913684548152624	0.19389104012820577	Neolamprologus brichardi	m	n
460	FISH20220216_c1_r1_Neolamprologus-brichardi_su	1970-01-05 05:00:00	5.060396232653982	314.5072327218312	0.009809898575624896	0.91126752757302	0.04114559892999016	0.23088828481042886	Neolamprologus brichardi	m	n
461	FISH20220216_c1_r1_Neolamprologus-brichardi_su	1970-01-05 05:30:00	6.8514584538941605	344.50030469226084	0.05794692814802504	0.7699850423799236	0.05041800651956658	0.22923697816815028	Neolamprologus brichardi	m	n
462	FISH20220216_c1_r1_Neolamprologus-brichardi_su	1970-01-05 06:00:00	12.288317534136382	374.50623510502686	0.17918306268358922	0.5607714903286594	0.11956261854557428	0.2829199907831857	Neolamprologus brichardi	m	n
463	FISH20220216_c1_r1_Neolamprologus-brichardi_su	1970-01-05 06:30:00	12.941306970734843	404.4928781244804	0.18627722662528404	0.5729645846034473	0.13010091383815123	0.3359857531941354	Neolamprologus brichardi	m	n
464	FISH20220216_c1_r1_Neolamprologus-brichardi_su	1970-01-05 07:00:00	21.740110901473447	434.50047088803944	0.5503850202204864	0.0	0.3933149529537216	0.47369335657457023	Neolamprologus brichardi	m	d
465	FISH20220216_c1_r1_Neolamprologus-brichardi_su	1970-01-05 07:30:00	16.236241853590045	464.49354320234994	0.3937815219198581	0.010474976445158787	0.5143063799718005	0.5193254980119625	Neolamprologus brichardi	m	d
466	FISH20220216_c1_r1_Neolamprologus-brichardi_su	1970-01-05 08:00:00	14.925933768484617	494.4994183147748	0.3673480693590383	0.0	0.5136220389241354	0.5677571138118274	Neolamprologus brichardi	m	d
467	FISH20220216_c1_r1_Neolamprologus-brichardi_su	1970-01-05 08:30:00	11.66732815438315	524.4925455855456	0.24419442443052708	0.028265809455190378	0.4445099461056432	0.5091800972053258	Neolamprologus brichardi	m	d
468	FISH20220216_c1_r1_Neolamprologus-brichardi_su	1970-01-05 09:00:00	8.276148632891005	554.5001384964822	0.14087862168300924	0.3168245526563625	0.2940295514765883	0.7530399766467628	Neolamprologus brichardi	m	d
469	FISH20220216_c1_r1_Neolamprologus-brichardi_su	1970-01-05 09:30:00	8.773401690554397	584.4923511805787	0.15896242101762553	0.25728854894135905	0.23432743300824835	0.8080987647370786	Neolamprologus brichardi	m	d
470	FISH20220216_c1_r1_Neolamprologus-brichardi_su	1970-01-05 10:00:00	8.71515987814297	614.499944604476	0.15804343009084865	0.20252603589629958	0.29111566125705945	0.7418032617059224	Neolamprologus brichardi	m	d
471	FISH20220216_c1_r1_Neolamprologus-brichardi_su	1970-01-05 10:30:00	10.52043499180842	644.4938203181289	0.220140774815718	0.2109405309538325	0.3247598387408495	0.6700942106367878	Neolamprologus brichardi	m	d
472	FISH20220216_c1_r1_Neolamprologus-brichardi_su	1970-01-05 11:00:00	7.449395768464043	674.4997507063321	0.12830314110021607	0.4419145753697856	0.20845698285436007	0.7975623299225275	Neolamprologus brichardi	m	d
473	FISH20220216_c1_r1_Neolamprologus-brichardi_su	1970-01-05 11:30:00	10.281823925280507	704.4928227013246	0.21332372665299562	0.2889209111566813	0.3258860779565848	0.7609565262451263	Neolamprologus brichardi	m	d
474	FISH20220216_c1_r1_Neolamprologus-brichardi_su	1970-01-05 12:00:00	13.035902651282958	734.5004154894466	0.2864661237604565	0.02653592598747992	0.5122412117564858	0.5131194882216894	Neolamprologus brichardi	m	d
475	FISH20220216_c1_r1_Neolamprologus-brichardi_su	1970-01-05 12:30:00	9.280866117817062	764.4934877791942	0.1572354929889708	0.2550573629662473	0.4299991360733512	0.7295778762981646	Neolamprologus brichardi	m	d
476	FISH20220216_c1_r1_Neolamprologus-brichardi_su	1970-01-05 13:00:00	9.12642241308752	794.5002215820962	0.17721028140926212	0.321792599157988	0.3566951117324226	0.7172271658420538	Neolamprologus brichardi	m	d
477	FISH20220216_c1_r1_Neolamprologus-brichardi_su	1970-01-05 13:30:00	4.336038507417072	824.4938476887263	0.07028045671211618	0.6032590621882274	0.21579634506525613	0.8042132359061588	Neolamprologus brichardi	m	d
478	FISH20220216_c1_r1_Neolamprologus-brichardi_su	1970-01-05 14:00:00	5.663809772976726	854.5000830978893	0.09788931361143427	0.6123206470555648	0.2015408624388567	0.8398309884897296	Neolamprologus brichardi	m	d
479	FISH20220216_c1_r1_Neolamprologus-brichardi_su	1970-01-05 14:30:00	7.8345306353118485	884.4942917313234	0.16792285524273998	0.4507315451119486	0.24948949894289466	0.7940716015435696	Neolamprologus brichardi	m	d
480	FISH20220216_c1_r1_Neolamprologus-brichardi_su	1970-01-05 15:00:00	4.477146339098747	914.4998892089519	0.09572346554398405	0.627742078440062	0.22710996934654312	0.8432326247483783	Neolamprologus brichardi	m	d
481	FISH20220216_c1_r1_Neolamprologus-brichardi_su	1970-01-05 15:30:00	6.959042512980816	944.4942082802195	0.17408413235049602	0.3872970126919027	0.27933271332499526	0.80333587352644	Neolamprologus brichardi	m	d
482	FISH20220216_c1_r1_Neolamprologus-brichardi_su	1970-01-05 16:00:00	10.92493149568702	974.4996953077392	0.2886266688826104	0.15888316436762506	0.2926020372274924	0.7327551309114956	Neolamprologus brichardi	m	d
483	FISH20220216_c1_r1_Neolamprologus-brichardi_su	1970-01-05 16:30:00	10.420959269125898	1004.4933215097268	0.2599346006761625	0.26774926564318574	0.3705182846970196	0.7459861306825827	Neolamprologus brichardi	m	d
484	FISH20220216_c1_r1_Neolamprologus-brichardi_su	1970-01-05 17:00:00	20.353751256376285	1034.5003600908537	0.5715472826990194	0.0	0.21303410124365013	0.5434848419417063	Neolamprologus brichardi	m	d
485	FISH20220216_c1_r1_Neolamprologus-brichardi_su	1970-01-05 17:30:00	18.466208393099738	1064.4923784712598	0.5001940025497478	0.0	0.1685351247347101	0.5589556072410836	Neolamprologus brichardi	m	d
486	FISH20220216_c1_r1_Neolamprologus-brichardi_su	1970-01-05 18:00:00	18.682530046159382	1094.5002215820962	0.4802791934411699	0.0	0.18810822148579656	0.47602871741769737	Neolamprologus brichardi	m	d
487	FISH20220216_c1_r1_Neolamprologus-brichardi_su	1970-01-05 18:30:00	18.557051621272148	1124.4937922624986	0.4786054761112959	0.0	0.1530992000684455	0.37700221792195937	Neolamprologus brichardi	m	d
488	FISH20220216_c1_r1_Neolamprologus-brichardi_su	1970-01-05 19:00:00	11.755939306454529	1154.5000276992964	0.25594149908592323	0.19428286521522353	0.10395862592011984	0.6535358821258916	Neolamprologus brichardi	m	n
489	FISH20220216_c1_r1_Neolamprologus-brichardi_su	1970-01-05 19:30:00	7.768036106349605	1184.4932380002217	0.13136015962753575	0.3347744152532979	0.06266243034441815	0.7073272148677259	Neolamprologus brichardi	m	n
490	FISH20220216_c1_r1_Neolamprologus-brichardi_su	1970-01-05 20:00:00	5.031564178456518	1214.4998338134278	0.016729448260580544	0.9102038555284733	0.047924407099328846	0.6594521993331598	Neolamprologus brichardi	m	n
491	FISH20220216_c1_r1_Neolamprologus-brichardi_su	1970-01-05 20:30:00	5.363374072804103	1244.4939585411817	0.021283671433322247	0.9020064294424122	0.04349387314032851	0.48386027528067954	Neolamprologus brichardi	m	n
492	FISH20220216_c1_r1_Neolamprologus-brichardi_su	1970-01-05 21:00:00	5.250460540330449	1274.4996399091463	0.014957620076450058	0.9149077613428619	0.048151721344619	0.4977273490639136	Neolamprologus brichardi	m	n
493	FISH20220216_c1_r1_Neolamprologus-brichardi_su	1970-01-05 21:30:00	5.273018381081509	1304.4930717215386	0.022225917304068286	0.8389868085578096	0.04217989590295282	0.32909759118487175	Neolamprologus brichardi	m	n
494	FISH20220216_c1_r1_Neolamprologus-brichardi_su	1970-01-05 22:00:00	5.751440358596744	1334.5003600908537	0.038557420641515704	0.75065093346629	0.046945441887298295	0.424339589884656	Neolamprologus brichardi	m	n
495	FISH20220216_c1_r1_Neolamprologus-brichardi_su	1970-01-05 22:30:00	5.866805382470844	1364.4935705575879	0.04262276909433544	0.6471566345194546	0.05074934266640651	0.46172464381011113	Neolamprologus brichardi	m	n
496	FISH20220216_c1_r1_Neolamprologus-brichardi_su	1970-01-05 23:00:00	5.18096593672901	1394.5001661865722	0.021881231996454687	0.8615111898958564	0.049398403076529304	0.3423674018714047	Neolamprologus brichardi	m	n
497	FISH20220216_c1_r1_Neolamprologus-brichardi_su	1970-01-05 23:30:00	7.101867780648343	1424.4935979158583	0.07521756000221717	0.7097167562773682	0.06072509804201333	0.335557906815053	Neolamprologus brichardi	m	n
498	FISH20220216_c1_r1_Neolamprologus-brichardi_su	1970-01-06 00:00:00	5.339152743235948	14.499972300703561	0.02592654146584677	0.831477480471996	0.04515425902926293	0.4251337636102762	Neolamprologus brichardi	m	n
499	FISH20220216_c1_r1_Neolamprologus-brichardi_su	1970-01-06 00:30:00	5.718825215205219	44.493931164440504	0.044781909881948676	0.8235326719503409	0.05276556564696643	0.5594425346972909	Neolamprologus brichardi	m	n
500	FISH20220216_c1_r1_Neolamprologus-brichardi_su	1970-01-06 01:00:00	5.0159637447916525	74.49977841790383	0.027309993352537115	0.7938732550409927	0.04968557102135368	0.5831940993734618	Neolamprologus brichardi	m	n
501	FISH20220216_c1_r1_Neolamprologus-brichardi_su	1970-01-06 01:30:00	4.664538573719912	104.4937642037581	0.03076326146000776	0.7281747131533729	0.04015756947656469	0.5121599663408904	Neolamprologus brichardi	m	n
502	FISH20220216_c1_r1_Neolamprologus-brichardi_su	1970-01-06 02:00:00	15.76740527787577	134.4996399091463	0.264971469724669	0.34358207301534543	0.14401975254835617	0.4775429044653425	Neolamprologus brichardi	m	n
503	FISH20220216_c1_r1_Neolamprologus-brichardi_su	1970-01-06 02:30:00	13.739671375078537	164.49490135225005	0.21602748836178232	0.5571381068499224	0.1470979345708628	0.456296027034532	Neolamprologus brichardi	m	n
504	FISH20220216_c1_r1_Neolamprologus-brichardi_su	1970-01-06 03:00:00	5.470149945035691	194.5003046922608	0.025206359758462134	0.8350229904160434	0.04508311436331031	0.48981778225037936	Neolamprologus brichardi	m	n
505	FISH20220216_c1_r1_Neolamprologus-brichardi_su	1970-01-06 03:30:00	5.328438304223513	224.4927937915743	0.0229490022172949	0.8704545454545455	0.03798305900826051	0.43630416659392335	Neolamprologus brichardi	m	n
506	FISH20220216_c1_r1_Neolamprologus-brichardi_su	1970-01-06 04:00:00	7.9702858790031845	254.5001107910481	0.08497673387990251	0.7309439397296699	0.06526696045449323	0.5436595788021028	Neolamprologus brichardi	m	n
507	FISH20220216_c1_r1_Neolamprologus-brichardi_su	1970-01-06 04:30:00	11.690265786192098	284.49345898004435	0.19817073170731708	0.4228381374722838	0.11314958613562211	0.3177767690346815	Neolamprologus brichardi	m	n
508	FISH20220216_c1_r1_Neolamprologus-brichardi_su	1970-01-06 05:00:00	7.3526129077099425	314.49991690211067	0.08880394437981275	0.7847764666777464	0.08734132191769921	0.35250042857573477	Neolamprologus brichardi	m	n
509	FISH20220216_c1_r1_Neolamprologus-brichardi_su	1970-01-06 05:30:00	41.68772898907587	344.4943191265311	0.670232223022779	0.0	0.4914254322067081	0.46752181250303	Neolamprologus brichardi	m	n
510	FISH20220216_c1_r1_Neolamprologus-brichardi_su	1970-01-06 06:00:00	34.30464901119035	374.4997784179038	0.5034345224905827	0.08292709949036117	0.3369569131621977	0.3388631442673941	Neolamprologus brichardi	m	n
511	FISH20220216_c1_r1_Neolamprologus-brichardi_su	1970-01-06 06:30:00	41.658374861258075	404.4956772334294	0.5514852582575925	0.04250720461095101	0.3177058277399623	0.5233709658978666	Neolamprologus brichardi	m	n
512	FISH20220216_c1_r1_Neolamprologus-brichardi_su	1970-01-06 07:00:00	24.661307285969233	434.4995845105534	0.5946484959282035	0.0	0.3768327605364033	0.5057938967326566	Neolamprologus brichardi	m	d
513	FISH20220216_c1_r1_Neolamprologus-brichardi_su	1970-01-06 07:30:00	19.114305450417927	464.4935705575879	0.45543731293648154	0.0	0.43667679977700535	0.37517697114431875	Neolamprologus brichardi	m	d
514	FISH20220216_c1_r1_Neolamprologus-brichardi_su	1970-01-06 08:00:00	15.056020397720125	494.50024929366793	0.3485125477812864	0.039720791091906266	0.39636903983357963	0.541186509177634	Neolamprologus brichardi	m	d
515	FISH20220216_c1_r1_Neolamprologus-brichardi_su	1970-01-06 08:30:00	12.77011309602932	524.4933481152993	0.2693458980044346	0.07688470066518847	0.47241982623522727	0.6646369288719597	Neolamprologus brichardi	m	d
516	FISH20220216_c1_r1_Neolamprologus-brichardi_su	1970-01-06 09:00:00	9.63207304922385	554.5001107910481	0.17510525149567915	0.1890649235541768	0.5203436652498303	0.6815981630495226	Neolamprologus brichardi	m	d
517	FISH20220216_c1_r1_Neolamprologus-brichardi_su	1970-01-06 09:30:00	9.690651534218354	584.4957601285818	0.16405254115169318	0.302665853793715	0.39130081826195245	0.7113648235776608	Neolamprologus brichardi	m	d
518	FISH20220216_c1_r1_Neolamprologus-brichardi_su	1970-01-06 10:00:00	13.143887041261326	614.4999169021107	0.24763171015456206	0.2896238435543737	0.47962134793588423	0.6404232845084186	Neolamprologus brichardi	m	d
519	FISH20220216_c1_r1_Neolamprologus-brichardi_su	1970-01-06 10:30:00	9.415818516603812	644.4944019510032	0.15641281454384215	0.4083250193991797	0.4456799459523303	0.6620505775595887	Neolamprologus brichardi	m	d
520	FISH20220216_c1_r1_Neolamprologus-brichardi_su	1970-01-06 11:00:00	8.750831640523499	674.5005816852251	0.1517921444795302	0.4562074123317268	0.4154537784560496	0.6922928779656247	Neolamprologus brichardi	m	d
521	FISH20220216_c1_r1_Neolamprologus-brichardi_su	1970-01-06 11:30:00	8.302237334851414	704.4948453608248	0.13523999556590177	0.32579536636736506	0.3415118833678817	0.7169154518721291	Neolamprologus brichardi	m	d
522	FISH20220216_c1_r1_Neolamprologus-brichardi_su	1970-01-06 12:00:00	7.866325924748637	734.4995291119606	0.1136225139881447	0.4283419201152291	0.3357396857666156	0.693128546109753	Neolamprologus brichardi	m	d
523	FISH20220216_c1_r1_Neolamprologus-brichardi_su	1970-01-06 12:30:00	9.574630978891145	764.4934870572584	0.17050052657834933	0.20414611163461005	0.3728944436765082	0.6284745332918609	Neolamprologus brichardi	m	d
524	FISH20220216_c1_r1_Neolamprologus-brichardi_su	1970-01-06 13:00:00	10.350478424809019	794.5001938950751	0.21018226137056117	0.1213229183978727	0.4218734639437485	0.5726092889918097	Neolamprologus brichardi	m	d
525	FISH20220216_c1_r1_Neolamprologus-brichardi_su	1970-01-06 13:30:00	10.057419085050926	824.4956218133451	0.2027820882287741	0.19596541786743515	0.42329266281010375	0.5559119374861499	Neolamprologus brichardi	m	d
526	FISH20220216_c1_r1_Neolamprologus-brichardi_su	1970-01-06 14:00:00	11.747852737603694	854.500055395524	0.26019277642366495	0.1345557278971859	0.37820567776623365	0.56867467202264	Neolamprologus brichardi	m	d
527	FISH20220216_c1_r1_Neolamprologus-brichardi_su	1970-01-06 14:30:00	9.788197346320334	884.4950945069563	0.19355911534837314	0.1576409289950668	0.4438868420425187	0.5536688195348713	Neolamprologus brichardi	m	d
528	FISH20220216_c1_r1_Neolamprologus-brichardi_su	1970-01-06 15:00:00	11.833873936346242	914.4998615035178	0.2575480582793197	0.13195944823001496	0.41660021517334217	0.5789381965446262	Neolamprologus brichardi	m	d
529	FISH20220216_c1_r1_Neolamprologus-brichardi_su	1970-01-06 15:30:00	8.286678156183065	944.4954830128028	0.14105193149697945	0.34778030261043064	0.15827737932642846	0.7173418508977476	Neolamprologus brichardi	m	d
530	FISH20220216_c1_r1_Neolamprologus-brichardi_su	1970-01-06 16:00:00	9.172085779610141	974.5005262866323	0.17372998725832364	0.23206470555647887	0.29846099184322716	0.511256601483898	Neolamprologus brichardi	m	d
531	FISH20220216_c1_r1_Neolamprologus-brichardi_su	1970-01-06 16:30:00	11.748531461224589	1004.4958155517376	0.23410741007592972	0.15241367843485007	0.34819223100682695	0.6726463325064366	Neolamprologus brichardi	m	d
532	FISH20220216_c1_r1_Neolamprologus-brichardi_su	1970-01-06 17:00:00	8.014501942677196	1034.4994737133677	0.12625339316381365	0.38690377264417486	0.18567562491796558	0.8363160786345858	Neolamprologus brichardi	m	d
533	FISH20220216_c1_r1_Neolamprologus-brichardi_su	1970-01-06 17:30:00	8.6739204689747	1064.4956218133452	0.1678120150742629	0.3421081800044336	0.264697781939525	0.7433093885113834	Neolamprologus brichardi	m	d
534	FISH20220216_c1_r1_Neolamprologus-brichardi_su	1970-01-06 18:00:00	9.793373401877012	1094.5001384964821	0.1817627832253061	0.2588222259154617	0.34379474078094213	0.761780161807525	Neolamprologus brichardi	m	d
535	FISH20220216_c1_r1_Neolamprologus-brichardi_su	1970-01-06 18:30:00	10.782993867657613	1124.4954275896469	0.24513661807903342	0.12946849193593082	0.293544681833909	0.7133303817957255	Neolamprologus brichardi	m	d
536	FISH20220216_c1_r1_Neolamprologus-brichardi_su	1970-01-06 19:00:00	10.197341947018534	1154.5	0.2347662308885442	0.14308663859960116	0.05589779977866241	0.671694446576915	Neolamprologus brichardi	m	n
537	FISH20220216_c1_r1_Neolamprologus-brichardi_su	1970-01-06 19:30:00	5.1793937929780896	1184.4966747949456	0.09981157171358901	0.30126357792063846	0.07721175194000841	0.7872617700040588	Neolamprologus brichardi	m	n
538	FISH20220216_c1_r1_Neolamprologus-brichardi_su	1970-01-06 20:00:00	7.040887022629369	1214.499806104925	0.15168134729377875	0.3745498864328846	0.07929300974731757	0.5559416735697147	Neolamprologus brichardi	m	n
539	FISH20220216_c1_r1_Neolamprologus-brichardi_su	1970-01-06 20:30:00	8.21148872064975	1244.4954275896469	0.08950839660810286	0.32023499418056867	0.061130667640520775	0.2419810985218574	Neolamprologus brichardi	m	n
540	FISH20220216_c1_r1_Neolamprologus-brichardi_su	1970-01-06 21:00:00	21.15642235061034	1274.5004708880394	0.4319428286521522	0.07556368068251067	0.24140699246708916	0.36408053385051276	Neolamprologus brichardi	m	n
541	FISH20220216_c1_r1_Neolamprologus-brichardi_su	1970-01-06 21:30:00	29.073053688443622	1304.4966747949456	0.5206716914209709	0.04317224562181334	0.29998588819154337	0.5586894328299891	Neolamprologus brichardi	m	n
542	FISH20220216_c1_r1_Neolamprologus-brichardi_su	1970-01-06 22:00:00	22.673962578840047	1334.4994737133677	0.37715362029804445	0.20879729654866766	0.2746841533129602	0.6846130299235503	Neolamprologus brichardi	m	n
543	FISH20220216_c1_r1_Neolamprologus-brichardi_su	1970-01-06 22:30:00	38.76254483300057	1364.4955384359585	0.5432577730976001	0.00593027767001053	0.3502659123291578	0.756427502013914	Neolamprologus brichardi	m	n
544	FISH20220216_c1_r1_Neolamprologus-brichardi_su	1970-01-06 23:00:00	33.7589875943086	1394.5001384964821	0.4910531272505678	0.11013240263697302	0.3246487460490215	0.8370221147969901	Neolamprologus brichardi	m	n
545	FISH20220216_c1_r1_Neolamprologus-brichardi_su	1970-01-06 23:30:00	3.7579331642732305	1424.4958709748933	0.06866929002937427	0.6799866984426093	0.07622874134640302	0.829736640109146	Neolamprologus brichardi	m	n
546	FISH20220216_c1_r1_Neolamprologus-brichardi_su	1970-01-07 00:00:00	1.1251994409049486	14.499944604475958	0.0031021493463328164	0.9927985818745846	0.308148847095494	0.9043191534808938	Neolamprologus brichardi	m	n
547	FISH20220216_c1_r1_Neolamprologus-brichardi_su	1970-01-07 00:30:00	0.9179238148794797	44.49606473783394	0.0033255736614566014	1.0	0.1301476804636942	0.8966117749181263	Neolamprologus brichardi	m	n
548	FISH20220216_c1_r1_Neolamprologus-brichardi_su	1970-01-07 01:00:00	12.403503915149402	74.49980610492493	0.2407622846379702	0.425793584842945	0.20709963174936305	0.8063660088394377	Neolamprologus brichardi	m	n
549	FISH20220216_c1_r1_Neolamprologus-brichardi_su	1970-01-07 01:30:00	16.84898485998387	104.49587097489331	0.23643518261929836	0.5296790999279499	0.21224504485941595	0.8263815094387884	Neolamprologus brichardi	m	n
550	FISH20220216_c1_r1_Neolamprologus-brichardi_su	1970-01-07 02:00:00	3.220198760775717	134.50047088803944	0.022325632928923606	0.8421140103041382	0.04623721340327503	0.8471324903151553	Neolamprologus brichardi	m	n
551	FISH20220216_c1_r1_Neolamprologus-brichardi_su	1970-01-07 02:30:00	4.388332902760324	164.49473392461198	0.054767184035476715	0.799279379157428	0.06255508735773561	0.8257774172007168	Neolamprologus brichardi	m	n
552	FISH20220216_c1_r1_Neolamprologus-brichardi_su	1970-01-07 03:00:00	2.8161240316036973	194.4994183147748	0.023433604786438425	0.8797850534596421	0.05360311911701317	0.8388930401484058	Neolamprologus brichardi	m	n
553	FISH20220216_c1_r1_Neolamprologus-brichardi_su	1970-01-07 03:30:00	3.480797357612515	224.49728471683477	0.03513243932173335	0.7897040895489306	0.050188936250052676	0.7928414676928829	Neolamprologus brichardi	m	n
554	FISH20220216_c1_r1_Neolamprologus-brichardi_su	1970-01-07 04:00:00	7.256971458097822	254.50013849648218	0.12060273669048806	0.517533654645172	0.10512360995232625	0.7952255676135337	Neolamprologus brichardi	m	n
555	FISH20220216_c1_r1_Neolamprologus-brichardi_su	1970-01-07 04:30:00	7.204043241839301	284.49542708275595	0.1312011529294385	0.5527409788814367	0.10834173103750193	0.7497768461682379	Neolamprologus brichardi	m	n
556	FISH20220216_c1_r1_Neolamprologus-brichardi_su	1970-01-07 05:00:00	5.276384303695026	314.49994460447596	0.07805229337469533	0.7889430534012851	0.09806413713695131	0.7928801703216788	Neolamprologus brichardi	m	n
557	FISH20220216_c1_r1_Neolamprologus-brichardi_su	1970-01-07 05:30:00	18.74991671494241	344.49567627494457	0.2944013303769401	0.3874722838137472	0.23942591076231398	0.7451659261134818	Neolamprologus brichardi	m	n
558	FISH20220216_c1_r1_Neolamprologus-brichardi_su	1970-01-07 06:00:00	26.892750796615864	374.49975070633207	0.4403634147692649	0.19483685114398094	0.35089674277629174	0.7305204508144465	Neolamprologus brichardi	m	n
559	FISH20220216_c1_r1_Neolamprologus-brichardi_su	1970-01-07 06:30:00	45.988904992992545	404.49636978329545	0.6675164883888489	0.0	0.4088525043076472	0.6458442978165949	Neolamprologus brichardi	m	n
560	FISH20220216_c1_r1_Neolamprologus-brichardi_su	1970-01-07 07:00:00	25.138002886536093	434.5004154894466	0.6271674699462634	0.0	0.33020655915868374	0.43486849506415687	Neolamprologus brichardi	m	d
561	FISH20220216_c1_r1_Neolamprologus-brichardi_su	1970-01-07 07:30:00	14.705394967358362	464.4957596585555	0.3543040851394047	0.0	0.22103134837407193	0.5607716806032818	Neolamprologus brichardi	m	d
562	FISH20220216_c1_r1_Neolamprologus-brichardi_su	1970-01-07 08:00:00	12.854067437663838	494.5002215820962	0.28296033680478616	0.02526035896299579	0.3670030469836809	0.39022651753202453	Neolamprologus brichardi	m	d
563	FISH20220216_c1_r1_Neolamprologus-brichardi_su	1970-01-07 08:30:00	11.727454378327256	524.497672356462	0.22755486588339613	0.01950786965196187	0.40008372035409256	0.281156887712796	Neolamprologus brichardi	m	d
564	FISH20220216_c1_r1_Neolamprologus-brichardi_su	1970-01-07 09:00:00	11.643934235205625	554.5000830978893	0.2307351393274611	0.007423411445349288	0.33523589571364415	0.4581692204545613	Neolamprologus brichardi	m	d
565	FISH20220216_c1_r1_Neolamprologus-brichardi_su	1970-01-07 09:30:00	10.25274015839212	584.4957042292556	0.1739371431738817	0.0911257690815365	0.38189499666619164	0.3163185932130935	Neolamprologus brichardi	m	d
566	FISH20220216_c1_r1_Neolamprologus-brichardi_su	1970-01-07 10:00:00	9.363033458273124	614.4998892089519	0.12652337691114557	0.18252825171726125	0.43610835027378453	0.22148542661532572	Neolamprologus brichardi	m	d
567	FISH20220216_c1_r1_Neolamprologus-brichardi_su	1970-01-07 10:30:00	9.097431351410142	644.4973674000997	0.09627002161503076	0.43158011417170095	0.43720219156802886	0.14216246752617706	Neolamprologus brichardi	m	d
568	FISH20220216_c1_r1_Neolamprologus-brichardi_su	1970-01-07 11:00:00	9.776801291604887	674.4997507063321	0.09899728546894909	0.42523959891418756	0.4336032539738871	0.15176041024620956	Neolamprologus brichardi	m	d
569	FISH20220216_c1_r1_Neolamprologus-brichardi_su	1970-01-07 11:30:00	14.726414215837892	704.4968131685418	0.2711855013024442	0.36623621348999613	0.40667250334589605	0.2112355392476648	Neolamprologus brichardi	m	d
570	FISH20220216_c1_r1_Neolamprologus-brichardi_su	1970-01-07 12:00:00	17.89454567204001	734.5004154894466	0.4529942939449338	0.0	0.2028217575943021	0.40644377239117824	Neolamprologus brichardi	m	d
571	FISH20220216_c1_r1_Neolamprologus-brichardi_su	1970-01-07 12:30:00	13.68973107815487	764.4966190001109	0.3251302516350737	0.0	0.21774550024125533	0.43884861395152486	Neolamprologus brichardi	m	d
572	FISH20220216_c1_r1_Neolamprologus-brichardi_su	1970-01-07 13:00:00	14.350455815209495	794.5002215820962	0.3447263461112342	0.0	0.38414355608310274	0.48936733077322175	Neolamprologus brichardi	m	d
573	FISH20220216_c1_r1_Neolamprologus-brichardi_su	1970-01-07 13:30:00	13.946874776502483	824.4973395410708	0.3323910874625873	0.0	0.29914200421001125	0.47007014012118187	Neolamprologus brichardi	m	d
574	FISH20220216_c1_r1_Neolamprologus-brichardi_su	1970-01-07 14:00:00	14.336558458969026	854.5000276992964	0.34313888427233946	0.0	0.25773088129812577	0.46651242302540485	Neolamprologus brichardi	m	d
575	FISH20220216_c1_r1_Neolamprologus-brichardi_su	1970-01-07 14:30:00	16.566159874247177	884.4966468990744	0.41922075042952944	0.0	0.12185298237520875	0.28546203710208584	Neolamprologus brichardi	m	d
576	FISH20220216_c1_r1_Neolamprologus-brichardi_su	1970-01-07 15:00:00	17.378055511215468	914.4998338134279	0.4187901617549302	0.0	0.27804465361085956	0.48069941792535276	Neolamprologus brichardi	m	d
577	FISH20220216_c1_r1_Neolamprologus-brichardi_su	1970-01-07 15:30:00	22.363056177290698	944.4965910980544	0.5306801175101159	0.0	0.4977851279738336	0.5411599077473217	Neolamprologus brichardi	m	d
578	FISH20220216_c1_r1_Neolamprologus-brichardi_su	1970-01-07 16:00:00	29.89546888739268	974.4996953077392	0.6904880616032353	0.0	0.5031232480258812	0.5134050067774844	Neolamprologus brichardi	m	d
579	FISH20220216_c1_r1_Neolamprologus-brichardi_su	1970-01-07 16:30:00	26.875548567645144	1004.4975615162936	0.6367213478164487	0.0	0.48877005173559457	0.4633360812256444	Neolamprologus brichardi	m	d
580	FISH20220216_c1_r1_Neolamprologus-brichardi_su	1970-01-07 17:00:00	24.800611700130062	1034.5003600908537	0.6215168134729377	0.0	0.5097704958128059	0.2957546575167453	Neolamprologus brichardi	m	d
581	FISH20220216_c1_r1_Neolamprologus-brichardi_su	1970-01-07 17:30:00	21.921946355472958	1064.49711783616	0.5561467686509256	0.0	0.5496440557811193	0.29630109335629756	Neolamprologus brichardi	m	d
582	FISH20220216_c1_r1_Neolamprologus-brichardi_su	1970-01-07 18:00:00	17.59992228569166	1094.5001661865722	0.45512962552625746	0.0	0.3927932645172334	0.24739346611974758	Neolamprologus brichardi	m	d
583	FISH20220216_c1_r1_Neolamprologus-brichardi_su	1970-01-07 18:30:00	14.74021767966471	1124.498087901125	0.3615252452474644	0.0	0.23920649372342245	0.3441961264014544	Neolamprologus brichardi	m	d
584	FISH20220216_c1_r1_Neolamprologus-brichardi_su	1970-01-07 19:00:00	23.240202843768227	1154.4999723007036	0.5421860284748767	0.0019943493435266744	0.17901040030042686	0.5498427028929833	Neolamprologus brichardi	m	n
585	FISH20220216_c1_r1_Neolamprologus-brichardi_su	1970-01-07 19:30:00	38.72831639801818	1184.4961197339246	0.6273835920177384	0.0	0.37424698610433527	0.5594064807863582	Neolamprologus brichardi	m	n
586	FISH20220216_c1_r1_Neolamprologus-brichardi_su	1970-01-07 20:00:00	10.485408810294222	1214.4997784179038	0.19056060270330158	0.1452470640372258	0.12733385250355253	0.577112423253239	Neolamprologus brichardi	m	n
587	FISH20220216_c1_r1_Neolamprologus-brichardi_su	1970-01-07 20:30:00	10.266966829135749	1244.4976999390344	0.20722717951560163	0.30111400543146927	0.1479917839694853	0.598941698994902	Neolamprologus brichardi	m	n
588	FISH20220216_c1_r1_Neolamprologus-brichardi_su	1970-01-07 21:00:00	34.68396422503557	1274.4996399091463	0.5186970250955626	0.037061658633870696	0.3533289969900944	0.6887257435057996	Neolamprologus brichardi	m	n
589	FISH20220216_c1_r1_Neolamprologus-brichardi_su	1970-01-07 21:30:00	14.25835449978267	1304.4978664449986	0.20820171792740372	0.4835134386256581	0.15355988696724598	0.8002932538228601	Neolamprologus brichardi	m	n
590	FISH20220216_c1_r1_Neolamprologus-brichardi_su	1970-01-07 22:00:00	3.497502255024742	1334.500304692261	0.04609162927261647	0.8133621406016287	0.06399518254450344	0.8034121498274613	Neolamprologus brichardi	m	n
591	FISH20220216_c1_r1_Neolamprologus-brichardi_su	1970-01-07 22:30:00	2.507859573807487	1364.4975612459816	0.005764327679858109	0.9681299190777076	0.04407144049775665	0.798142643106578	Neolamprologus brichardi	m	n
592	FISH20220216_c1_r1_Neolamprologus-brichardi_su	1970-01-07 23:00:00	2.360501523572837	1394.500110791048	0.010857522712164856	0.913970751163306	0.04216024614920882	0.7878502458339736	Neolamprologus brichardi	m	n
593	FISH20220216_c1_r1_Neolamprologus-brichardi_su	1970-01-07 23:30:00	4.740650360534677	1424.4984758632156	0.06151970293188494	0.8611095715790057	0.0605437417866611	0.7784425525898523	Neolamprologus brichardi	m	n
594	FISH20220216_c1_r1_Neolamprologus-brichardi_su	1970-01-08 00:00:00	1.8266859965950102	14.499972300703561	0.02321201041493546	0.8951304636862224	0.04799858982613412	0.8558282155067316	Neolamprologus brichardi	m	n
595	FISH20220216_c1_r1_Neolamprologus-brichardi_su	1970-01-08 00:30:00	5.479315490551043	44.49767235646198	0.09072267789847041	0.65512081578364	0.07168219296779031	0.7529433737653282	Neolamprologus brichardi	m	n
596	FISH20220216_c1_r1_Neolamprologus-brichardi_su	1970-01-08 01:00:00	4.345488817742457	74.49977841790383	0.07683359184577886	0.7604697540438733	0.08835589840925925	0.8324540737403601	Neolamprologus brichardi	m	n
597	FISH20220216_c1_r1_Neolamprologus-brichardi_su	1970-01-08 01:30:00	7.710923021935395	104.49864228318094	0.11055694098088113	0.743308395677473	0.10628936918209698	0.8276701544715089	Neolamprologus brichardi	m	n
598	FISH20220216_c1_r1_Neolamprologus-brichardi_su	1970-01-08 02:00:00	11.479722803278456	134.49958451055343	0.1654201983269625	0.6710985540967259	0.1413299221536882	0.8061774356885145	Neolamprologus brichardi	m	n
599	FISH20220216_c1_r1_Neolamprologus-brichardi_su	1970-01-08 02:30:00	19.49834332693342	164.49794945688316	0.3140656173797384	0.2878519175349147	0.2089023167868222	0.7078754523420471	Neolamprologus brichardi	m	n
600	FISH20220216_c1_r1_Neolamprologus-brichardi_su	1970-01-08 03:00:00	25.17586260487321	194.5003046922608	0.48734142152789317	0.15157055010802725	0.43357986895472844	0.6260020847999653	Neolamprologus brichardi	m	n
601	FISH20220216_c1_r1_Neolamprologus-brichardi_su	1970-01-08 03:30:00	19.6175465822501	224.49775536219033	0.3440115280164053	0.3493875741284709	0.3015037689662361	0.6914536730060188	Neolamprologus brichardi	m	n
602	FISH20220216_c1_r1_Neolamprologus-brichardi_su	1970-01-08 04:00:00	10.993619416622373	254.5001107910481	0.14768446709505872	0.7188677154885885	0.1663368351352894	0.829850711578068	Neolamprologus brichardi	m	n
603	FISH20220216_c1_r1_Neolamprologus-brichardi_su	1970-01-08 04:30:00	16.97881754888839	284.49866991797825	0.3075260474395921	0.3329638661050765	0.3050018525405434	0.7418444389800118	Neolamprologus brichardi	m	n
604	FISH20220216_c1_r1_Neolamprologus-brichardi_su	1970-01-08 05:00:00	11.388743180496038	314.49991690211067	0.20054290621018225	0.37776300481967756	0.21186322171704644	0.8122585308380503	Neolamprologus brichardi	m	n
605	FISH20220216_c1_r1_Neolamprologus-brichardi_su	1970-01-08 05:30:00	21.38425338110718	344.49786620850193	0.3705592196419664	0.12930222246854736	0.341096484661784	0.7343019366247303	Neolamprologus brichardi	m	n
606	FISH20220216_c1_r1_Neolamprologus-brichardi_su	1970-01-08 06:00:00	21.895983658864328	374.4997784179038	0.4295922889430534	0.11466873476623089	0.41736291308948087	0.6488639119534134	Neolamprologus brichardi	m	n
607	FISH20220216_c1_r1_Neolamprologus-brichardi_su	1970-01-08 06:30:00	28.689110663126808	404.4985312863715	0.4901069666906834	0.09011805132184227	0.3664945001887685	0.6586407100099311	Neolamprologus brichardi	m	n
608	FISH20220216_c1_r1_Neolamprologus-brichardi_su	1970-01-08 07:00:00	22.272106646345517	434.4995845105534	0.5497756356988532	0.0	0.29245112568331605	0.4284323245118741	Neolamprologus brichardi	m	d
609	FISH20220216_c1_r1_Neolamprologus-brichardi_su	1970-01-08 07:30:00	16.94600739489477	464.4985314491549	0.400055417013023	0.0	0.3635484645284514	0.3230027948501422	Neolamprologus brichardi	m	d
610	FISH20220216_c1_r1_Neolamprologus-brichardi_su	1970-01-08 08:00:00	14.521132451165968	494.50024929366793	0.32945543183203146	0.0019389507506509334	0.3346150151391417	0.2801129236939277	Neolamprologus brichardi	m	d
611	FISH20220216_c1_r1_Neolamprologus-brichardi_su	1970-01-08 08:30:00	14.730545546875849	518.6985174471163	0.32100885915747607	0.0	0.3224221098991163	0.3016400866048458	Neolamprologus brichardi	m	d
612	FISH20220216_c2_r0_Neolamprologus-brichardi_su	1970-01-02 00:00:00	8.591482980094742	14.502133791498087	0.12874799091060246	0.373219531120102	0.17685303782039685	0.6283550407360184	Neolamprologus brichardi	m	n
613	FISH20220216_c2_r0_Neolamprologus-brichardi_su	1970-01-02 00:30:00	8.73611527177052	44.50041548944657	0.07633926098277104	0.580632651930641	0.2128652796884629	0.3971958916984891	Neolamprologus brichardi	m	n
614	FISH20220216_c2_r0_Neolamprologus-brichardi_su	1970-01-02 01:00:00	8.106314452366515	74.50249418024609	0.08380445626870635	0.616450504378672	0.28000759073852355	0.6538461922181575	Neolamprologus brichardi	m	n
615	FISH20220216_c2_r0_Neolamprologus-brichardi_su	1970-01-02 01:30:00	7.433910597967686	104.49963990914631	0.05224087308182372	0.6470001661957786	0.22086518450907203	0.7461628718630576	Neolamprologus brichardi	m	n
616	FISH20220216_c2_r0_Neolamprologus-brichardi_su	1970-01-02 02:00:00	8.484300693987779	134.50224438902742	0.0999168744804655	0.4662787475755057	0.24326894423351092	0.6978447215295063	Neolamprologus brichardi	m	n
617	FISH20220216_c2_r0_Neolamprologus-brichardi_su	1970-01-02 02:30:00	9.067155158410085	164.50063708381808	0.12697357487119826	0.2994847930862556	0.34573763306818367	0.4778186250069234	Neolamprologus brichardi	m	n
618	FISH20220216_c2_r0_Neolamprologus-brichardi_su	1970-01-02 03:00:00	7.722571600899636	194.50329804334572	0.08785544038578792	0.4371154592317499	0.36151343388213686	0.674190621362455	Neolamprologus brichardi	m	n
619	FISH20220216_c2_r0_Neolamprologus-brichardi_su	1970-01-02 03:30:00	6.727363597662484	224.4999169021107	0.038391224862888484	0.7971303528890367	0.29948455187322537	0.6605713810869132	Neolamprologus brichardi	m	n
620	FISH20220216_c2_r0_Neolamprologus-brichardi_su	1970-01-02 04:00:00	6.968268493837824	254.50227247533533	0.04483981820197317	0.764272253630418	0.2730398944954938	0.6123628200864664	Neolamprologus brichardi	m	n
621	FISH20220216_c2_r0_Neolamprologus-brichardi_su	1970-01-02 04:30:00	7.3760303409820125	284.5	0.058608464436073565	0.6924994460447595	0.19836740787860965	0.7015783403501016	Neolamprologus brichardi	m	n
622	FISH20220216_c2_r0_Neolamprologus-brichardi_su	1970-01-02 05:00:00	7.818508916363024	314.50351976054543	0.07943018679674076	0.5711435064575134	0.3168745855372669	0.5945830053766321	Neolamprologus brichardi	m	n
623	FISH20220216_c2_r0_Neolamprologus-brichardi_su	1970-01-02 05:30:00	7.30554562242557	344.50008309788933	0.05013572655254556	0.7156944213616974	0.26452707491650734	0.6579727438923068	Neolamprologus brichardi	m	n
624	FISH20220216_c2_r0_Neolamprologus-brichardi_su	1970-01-02 06:00:00	7.221745426784621	374.50218921465387	0.0708862162611539	0.5894806850302056	0.1525838894619317	0.799787951005912	Neolamprologus brichardi	m	n
625	FISH20220216_c2_r0_Neolamprologus-brichardi_su	1970-01-02 06:30:00	7.07753446162989	404.49936291618195	0.034901113511716805	0.8457149188410614	0.352436038545524	0.7594206415157088	Neolamprologus brichardi	m	n
626	FISH20220216_c2_r0_Neolamprologus-brichardi_su	1970-01-02 07:00:00	12.523533671961529	434.50257717674447	0.2884775259103253	0.044671063570359694	0.5354447571504528	0.6081350108075142	Neolamprologus brichardi	m	d
627	FISH20220216_c2_r0_Neolamprologus-brichardi_su	1970-01-02 07:30:00	13.81985472789449	464.50030469226084	0.3529998338042214	0.0	0.4978970645901734	0.6370927926430663	Neolamprologus brichardi	m	d
628	FISH20220216_c2_r0_Neolamprologus-brichardi_su	1970-01-02 08:00:00	13.656165023721222	494.5024939037907	0.32326535136333406	0.014464641986255819	0.5083582576247244	0.6483015960984307	Neolamprologus brichardi	m	d
629	FISH20220216_c2_r0_Neolamprologus-brichardi_su	1970-01-02 08:30:00	11.143895202918042	524.4995291119606	0.2337266633427511	0.05240706886045095	0.493391687589884	0.6957829483131169	Neolamprologus brichardi	m	d
630	FISH20220216_c2_r0_Neolamprologus-brichardi_su	1970-01-02 09:00:00	12.197310407648525	554.5037135572553	0.29819310497727525	0.020230573107194325	0.5046855675734202	0.6590152976388465	Neolamprologus brichardi	m	d
631	FISH20220216_c2_r0_Neolamprologus-brichardi_su	1970-01-02 09:30:00	12.109736079106316	584.5005262866323	0.29710265359259874	0.019611101878012297	0.5113143786525176	0.6573896183036948	Neolamprologus brichardi	m	d
632	FISH20220216_c2_r0_Neolamprologus-brichardi_su	1970-01-02 10:00:00	11.0051489504807	614.5048785896441	0.24930701851646525	0.07949883579110766	0.47477024395040646	0.6844808737110486	Neolamprologus brichardi	m	d
633	FISH20220216_c2_r0_Neolamprologus-brichardi_su	1970-01-02 10:30:00	8.967428784036791	644.4998061049249	0.1733975957010692	0.028585673923882334	0.5350960538432528	0.6262952745000396	Neolamprologus brichardi	m	d
634	FISH20220216_c2_r0_Neolamprologus-brichardi_su	1970-01-02 11:00:00	9.19965929628167	674.5034368070953	0.17372505543237252	0.08082039911308204	0.537882032831404	0.6807138580931235	Neolamprologus brichardi	m	d
635	FISH20220216_c2_r0_Neolamprologus-brichardi_su	1970-01-02 11:30:00	9.292598197582114	704.4998892089519	0.172058497673388	0.09334145801019278	0.6197301490260166	0.5969553512076257	Neolamprologus brichardi	m	d
636	FISH20220216_c2_r0_Neolamprologus-brichardi_su	1970-01-02 12:00:00	9.80671401691593	734.5043791574279	0.20493348115299334	0.037749445676274945	0.6537617582601545	0.6097452328159608	Neolamprologus brichardi	m	d
637	FISH20220216_c2_r0_Neolamprologus-brichardi_su	1970-01-02 12:30:00	10.55649484063955	764.5000276992964	0.2084649049914132	0.1345631820951748	0.619636196073713	0.6705024652373802	Neolamprologus brichardi	m	d
638	FISH20220216_c2_r0_Neolamprologus-brichardi_su	1970-01-02 13:00:00	7.596945980633867	794.5021613832853	0.10745954333850588	0.3114608734205276	0.6386583159565771	0.701455774772794	Neolamprologus brichardi	m	d
639	FISH20220216_c2_r0_Neolamprologus-brichardi_su	1970-01-02 13:30:00	9.85748249743289	824.5001107910481	0.22601373808996233	0.07168180810990472	0.5656844587334631	0.6360117438511019	Neolamprologus brichardi	m	d
640	FISH20220216_c2_r0_Neolamprologus-brichardi_su	1970-01-02 14:00:00	9.229029342661539	854.5026598692231	0.184473013410174	0.02693117588385238	0.6228117725914731	0.5792144519561196	Neolamprologus brichardi	m	d
641	FISH20220216_c2_r0_Neolamprologus-brichardi_su	1970-01-02 14:30:00	20.973221503897424	884.5002492936679	0.465569774527727	0.04232452495706609	0.6304831967830812	0.6208986858222661	Neolamprologus brichardi	m	d
642	FISH20220216_c2_r0_Neolamprologus-brichardi_su	1970-01-02 15:00:00	14.185497547210646	914.5040186242447	0.32154536888199103	0.06324483121778172	0.5763340299940904	0.6344806274596723	Neolamprologus brichardi	m	d
643	FISH20220216_c2_r0_Neolamprologus-brichardi_su	1970-01-02 15:30:00	12.032011673621401	944.4994737133677	0.2614813583734973	0.11356711539526897	0.5352083304689313	0.6536065813528392	Neolamprologus brichardi	m	d
644	FISH20220216_c2_r0_Neolamprologus-brichardi_su	1970-01-02 16:00:00	7.8389736349589345	974.5036856398604	0.1510280995399878	0.24175580557556947	0.4367203102216684	0.6668803414066435	Neolamprologus brichardi	m	d
645	FISH20220216_c2_r0_Neolamprologus-brichardi_su	1970-01-02 16:30:00	6.776658909581215	1004.5004708880394	0.09960666999058224	0.4605839011689103	0.3824897725004642	0.646912024572353	Neolamprologus brichardi	m	d
646	FISH20220216_c2_r0_Neolamprologus-brichardi_su	1970-01-02 17:00:00	7.929301958814431	1034.5041849121446	0.1292056981320326	0.2838534449309905	0.5279961809292784	0.6570373039188456	Neolamprologus brichardi	m	d
647	FISH20220216_c2_r0_Neolamprologus-brichardi_su	1970-01-02 17:30:00	8.772967191390244	1064.499695307739	0.15982494044651266	0.09295883884549333	0.5734170053096642	0.6375039609993759	Neolamprologus brichardi	m	d
648	FISH20220216_c2_r0_Neolamprologus-brichardi_su	1970-01-02 18:00:00	6.774979757462533	1094.5039073324835	0.10264368453139722	0.4534168375547304	0.5128087819880647	0.6771579559940141	Neolamprologus brichardi	m	d
649	FISH20220216_c2_r0_Neolamprologus-brichardi_su	1970-01-02 18:30:00	10.437447172449396	1124.500637083818	0.22214835743172123	0.08525843443576533	0.5284194379430842	0.6034985319372903	Neolamprologus brichardi	m	d
650	FISH20220216_c2_r0_Neolamprologus-brichardi_su	1970-01-02 19:00:00	9.090663900177475	1154.504822616408	0.16995565410199556	0.24024390243902438	0.24879634427034458	0.6139929440748918	Neolamprologus brichardi	m	n
651	FISH20220216_c2_r0_Neolamprologus-brichardi_su	1970-01-02 19:30:00	9.038050767123305	1184.4999169021107	0.09844329954019168	0.2518974018059941	0.17914140228177777	0.7936195076911648	Neolamprologus brichardi	m	n
652	FISH20220216_c2_r0_Neolamprologus-brichardi_su	1970-01-02 20:00:00	8.219328813345994	1214.5036860484452	0.059863643922177266	0.4101213901668422	0.2052201930950875	0.6679992572473841	Neolamprologus brichardi	m	n
653	FISH20220216_c2_r0_Neolamprologus-brichardi_su	1970-01-02 20:30:00	8.689632608632364	1244.500055395524	0.11588743629514735	0.30866385996011525	0.25820854734443627	0.5725597163749214	Neolamprologus brichardi	m	n
654	FISH20220216_c2_r0_Neolamprologus-brichardi_su	1970-01-02 21:00:00	8.395231284363884	1274.5052380688433	0.08719028878665262	0.5250263289174658	0.27562778509103203	0.6832871792029293	Neolamprologus brichardi	m	n
655	FISH20220216_c2_r0_Neolamprologus-brichardi_su	1970-01-02 21:30:00	7.363959313564312	1304.5001384964821	0.037061658633870696	0.6980776688272118	0.15564713074284944	0.7998129743504442	Neolamprologus brichardi	m	n
656	FISH20220216_c2_r0_Neolamprologus-brichardi_su	1970-01-02 22:00:00	8.73481322893886	1334.504933481153	0.0832039911308204	0.5227272727272727	0.31231121616533464	0.6113060975609761	Neolamprologus brichardi	m	n
657	FISH20220216_c2_r0_Neolamprologus-brichardi_su	1970-01-02 22:30:00	8.539056414111746	1364.4994183147749	0.09600576145365908	0.6246745332668551	0.31920974751508013	0.6863979834912134	Neolamprologus brichardi	m	n
658	FISH20220216_c2_r0_Neolamprologus-brichardi_su	1970-01-02 23:00:00	7.974120939059307	1394.5046003768985	0.07277463695820863	0.5602483095000554	0.20140177676052942	0.6550706130140862	Neolamprologus brichardi	m	n
659	FISH20220216_c2_r0_Neolamprologus-brichardi_su	1970-01-02 23:30:00	7.2577908909174065	1424.5003600908537	0.05656196332613152	0.6853913910586671	0.2516523293661022	0.625069746828426	Neolamprologus brichardi	m	n
660	FISH20220216_c2_r0_Neolamprologus-brichardi_su	1970-01-03 00:00:00	7.251219958912901	14.503269784970072	0.05780314786078475	0.6745178452671248	0.18933656448243485	0.6924528929283997	Neolamprologus brichardi	m	n
661	FISH20220216_c2_r0_Neolamprologus-brichardi_su	1970-01-03 00:30:00	7.350108887448918	44.49958451055343	0.043709489778959616	0.7928092626447288	0.2698371385895116	0.7600692482410937	Neolamprologus brichardi	m	n
662	FISH20220216_c2_r0_Neolamprologus-brichardi_su	1970-01-03 01:00:00	8.168417683590546	74.51142666962502	0.08880630130907477	0.5546927002440648	0.20520675304952105	0.7271793876192622	Neolamprologus brichardi	m	n
663	FISH20220216_c2_r0_Neolamprologus-brichardi_su	1970-01-03 01:30:00	7.862875407358139	104.50052628663232	0.08005096670544568	0.6696027920890809	0.28486869046008395	0.5314648495928166	Neolamprologus brichardi	m	n
664	FISH20220216_c2_r0_Neolamprologus-brichardi_su	1970-01-03 02:00:00	8.158952435338263	134.50302022720976	0.06605707952341369	0.6140205042948185	0.2082417726044506	0.6612628428927713	Neolamprologus brichardi	m	n
665	FISH20220216_c2_r0_Neolamprologus-brichardi_su	1970-01-03 02:30:00	9.986421515368818	164.49980610492494	0.16453382084095064	0.2520635975846213	0.3352512181459136	0.627604564844054	Neolamprologus brichardi	m	n
666	FISH20220216_c2_r0_Neolamprologus-brichardi_su	1970-01-03 03:00:00	8.396188132850098	194.50315894480158	0.09194191975171802	0.5941587231212592	0.3091547866061339	0.6512281090667268	Neolamprologus brichardi	m	n
667	FISH20220216_c2_r0_Neolamprologus-brichardi_su	1970-01-03 03:30:00	8.111095739540948	224.49994460447596	0.06974296476844671	0.6057500553955241	0.31984712282562267	0.6133575227121624	Neolamprologus brichardi	m	n
668	FISH20220216_c2_r0_Neolamprologus-brichardi_su	1970-01-03 04:00:00	9.236791814038593	254.50573693254253	0.12759824843412226	0.38373704340114184	0.3073763848173917	0.625960423479848	Neolamprologus brichardi	m	n
669	FISH20220216_c2_r0_Neolamprologus-brichardi_su	1970-01-03 04:30:00	5.5232810698118655	284.5000276992964	0.03307295994681735	0.8535815190294167	0.10284455291527446	0.8608278765719751	Neolamprologus brichardi	m	n
670	FISH20220216_c2_r0_Neolamprologus-brichardi_su	1970-01-03 05:00:00	7.455080872796122	314.5023273855702	0.02693117588385238	0.88817466474565	0.25564100258539496	0.7808563670619552	Neolamprologus brichardi	m	n
671	FISH20220216_c2_r0_Neolamprologus-brichardi_su	1970-01-03 05:30:00	7.432041278007589	344.50016618657213	0.041989807223576335	0.7361511189895856	0.2459689103274256	0.7853128739197869	Neolamprologus brichardi	m	n
672	FISH20220216_c2_r0_Neolamprologus-brichardi_su	1970-01-03 06:00:00	7.555877294536154	374.5069571484007	0.04811796662786186	0.729364155440989	0.29024615349214	0.7636599589777753	Neolamprologus brichardi	m	n
673	FISH20220216_c2_r0_Neolamprologus-brichardi_su	1970-01-03 06:30:00	6.811825089541359	404.50024929366793	0.025594149908592323	0.8457149188410614	0.33076573506630275	0.8643759678168408	Neolamprologus brichardi	m	n
674	FISH20220216_c2_r0_Neolamprologus-brichardi_su	1970-01-03 07:00:00	18.565285546467187	434.5041290251067	0.4549132627611816	0.03375270187884498	0.4569541058463219	0.644131131186603	Neolamprologus brichardi	m	d
675	FISH20220216_c2_r0_Neolamprologus-brichardi_su	1970-01-03 07:30:00	14.530745984378955	464.49952911196056	0.34053515040717963	0.005539859287574096	0.5847330965747009	0.6090636419034963	Neolamprologus brichardi	m	d
676	FISH20220216_c2_r0_Neolamprologus-brichardi_su	1970-01-03 08:00:00	12.229382843773648	494.50368523136603	0.2503186478248822	0.07686339706289831	0.655461563797328	0.5211610418398426	Neolamprologus brichardi	m	d
677	FISH20220216_c2_r0_Neolamprologus-brichardi_su	1970-01-03 08:30:00	10.482547066618505	524.5004708880394	0.21755027422303475	0.13301202149465405	0.535811223143852	0.5188738983989835	Neolamprologus brichardi	m	d
678	FISH20220216_c2_r0_Neolamprologus-brichardi_su	1970-01-03 09:00:00	9.88225407861651	554.5054043567429	0.17770633556898177	0.1547586053988138	0.5717263105509791	0.373757818302755	Neolamprologus brichardi	m	d
679	FISH20220216_c2_r0_Neolamprologus-brichardi_su	1970-01-03 09:30:00	8.593864406565045	584.4997507063321	0.14303916680516315	0.12198770151238159	0.5133305017795087	0.5682491837940582	Neolamprologus brichardi	m	d
680	FISH20220216_c2_r0_Neolamprologus-brichardi_su	1970-01-03 10:00:00	10.6906149205663	614.504073601951	0.2311145596630272	0.16460677270963808	0.5968001983971934	0.48751597184504153	Neolamprologus brichardi	m	d
681	FISH20220216_c2_r0_Neolamprologus-brichardi_su	1970-01-03 10:30:00	12.337687272212438	644.4998892089519	0.266009306448039	0.12042986926656327	0.5727359310644958	0.41449972302238824	Neolamprologus brichardi	m	d
682	FISH20220216_c2_r0_Neolamprologus-brichardi_su	1970-01-03 11:00:00	12.180579197280986	674.5050157955994	0.2667516488388849	0.03419608712520091	0.6792700585369731	0.6678302942969477	Neolamprologus brichardi	m	d
683	FISH20220216_c2_r0_Neolamprologus-brichardi_su	1970-01-03 11:30:00	16.26837099881802	704.4999723007036	0.37881557808431665	0.1639244363193175	0.6588224430071967	0.7309680239321952	Neolamprologus brichardi	m	d
684	FISH20220216_c2_r0_Neolamprologus-brichardi_su	1970-01-03 12:00:00	22.778658919898362	734.5054043567429	0.6485782384568483	0.0	0.3138467298603593	0.6595452580233921	Neolamprologus brichardi	m	d
685	FISH20220216_c2_r0_Neolamprologus-brichardi_su	1970-01-03 12:30:00	16.73927707062897	764.5001107910481	0.4542986926656326	0.0	0.4037376943948737	0.7365454243297115	Neolamprologus brichardi	m	d
686	FISH20220216_c2_r0_Neolamprologus-brichardi_su	1970-01-03 13:00:00	13.237196864374473	794.507511502855	0.32402017850213427	0.0	0.5059231043591871	0.7391191307722207	Neolamprologus brichardi	m	d
687	FISH20220216_c2_r0_Neolamprologus-brichardi_su	1970-01-03 13:30:00	14.36979767821476	824.5001938950751	0.36241759459309736	0.0	0.3282804027517907	0.6824785330452615	Neolamprologus brichardi	m	d
688	FISH20220216_c2_r0_Neolamprologus-brichardi_su	1970-01-03 14:00:00	14.730545481285555	854.5044615640414	0.37898353932272905	0.0	0.33180942446229966	0.6331021448761279	Neolamprologus brichardi	m	d
689	FISH20220216_c2_r0_Neolamprologus-brichardi_su	1970-01-03 14:30:00	13.994158762370478	884.4994737133677	0.3664616918730264	0.0	0.23075893901322353	0.6660822115118298	Neolamprologus brichardi	m	d
690	FISH20220216_c2_r0_Neolamprologus-brichardi_su	1970-01-03 15:00:00	13.318489942423867	914.5057089014522	0.33117171045338656	0.0	0.5601671410476078	0.501344086021503	Neolamprologus brichardi	m	d
691	FISH20220216_c2_r0_Neolamprologus-brichardi_su	1970-01-03 15:30:00	10.408275384582037	944.5004154894466	0.22608165752589884	0.02714531050911307	0.487196130878656	0.5385573098443338	Neolamprologus brichardi	m	d
692	FISH20220216_c2_r0_Neolamprologus-brichardi_su	1970-01-03 16:00:00	11.597094240420182	974.5064020841417	0.2610720026606064	0.017515658777229645	0.5667411006810911	0.5331666759048814	Neolamprologus brichardi	m	d
693	FISH20220216_c2_r0_Neolamprologus-brichardi_su	1970-01-03 16:30:00	14.047178239644747	1004.4996399091463	0.3808099274278433	0.0	0.5352933661029287	0.6313605894410288	Neolamprologus brichardi	m	d
694	FISH20220216_c2_r0_Neolamprologus-brichardi_su	1970-01-03 17:00:00	13.181519746095184	1034.5064848686397	0.33305620219487864	0.0	0.5081455639148077	0.5594607028045607	Neolamprologus brichardi	m	d
695	FISH20220216_c2_r0_Neolamprologus-brichardi_su	1970-01-03 17:30:00	13.152185795741467	1064.5005262866323	0.3289014459032741	0.0	0.4280305210600801	0.5973064279602842	Neolamprologus brichardi	m	d
696	FISH20220216_c2_r0_Neolamprologus-brichardi_su	1970-01-03 18:00:00	14.539717407514157	1094.5059306063629	0.35688948010198424	0.0	0.5179986819980956	0.5495159073273482	Neolamprologus brichardi	m	d
697	FISH20220216_c2_r0_Neolamprologus-brichardi_su	1970-01-03 18:30:00	15.64599925097124	1124.499806104925	0.40014403634147694	0.0	0.5043609305966569	0.5602935017450547	Neolamprologus brichardi	m	d
698	FISH20220216_c2_r0_Neolamprologus-brichardi_su	1970-01-03 19:00:00	9.09632598208918	1154.5026598692232	0.13332594480771362	0.38047212678709963	0.10210267470704257	0.7872502958488897	Neolamprologus brichardi	m	n
699	FISH20220216_c2_r0_Neolamprologus-brichardi_su	1970-01-03 19:30:00	10.87077785551009	1184.499889208952	0.153944161311766	0.10940615998227343	0.39611525728224445	0.5134406423132439	Neolamprologus brichardi	m	n
700	FISH20220216_c2_r0_Neolamprologus-brichardi_su	1970-01-03 20:00:00	10.119341499942136	1214.5080658573092	0.14707023670935196	0.16614002993514052	0.5309170076670705	0.5862748489384101	Neolamprologus brichardi	m	n
701	FISH20220216_c2_r0_Neolamprologus-brichardi_su	1970-01-03 20:30:00	11.509036348910382	1244.5000276992964	0.1978837737521467	0.09489778959614426	0.44417076145888656	0.5586499362916229	Neolamprologus brichardi	m	n
702	FISH20220216_c2_r0_Neolamprologus-brichardi_su	1970-01-03 21:00:00	12.187620667966653	1274.5041010862337	0.20893371757925072	0.0	0.2997523550720572	0.5852022833074666	Neolamprologus brichardi	m	n
703	FISH20220216_c2_r0_Neolamprologus-brichardi_su	1970-01-03 21:30:00	13.257374096208544	1304.500110791048	0.2825171726124529	0.0072014181254154664	0.36867807626862165	0.553436073565255	Neolamprologus brichardi	m	n
704	FISH20220216_c2_r0_Neolamprologus-brichardi_su	1970-01-03 22:00:00	13.620573352664817	1334.5075388026607	0.3182926829268293	0.0	0.18600262778587687	0.637913564917464	Neolamprologus brichardi	m	n
705	FISH20220216_c2_r0_Neolamprologus-brichardi_su	1970-01-03 22:30:00	14.593043002639385	1364.500193895075	0.35227965209683676	0.0	0.21016634131048847	0.732258933023105	Neolamprologus brichardi	m	n
706	FISH20220216_c2_r0_Neolamprologus-brichardi_su	1970-01-03 23:00:00	14.41072310425831	1394.5171419061355	0.38505492067014313	0.0	0.3001203551006869	0.6197496948851656	Neolamprologus brichardi	m	n
707	FISH20220216_c2_r0_Neolamprologus-brichardi_su	1970-01-03 23:30:00	13.32502549709657	1424.4994737133677	0.31361143426956956	0.0007201817073846324	0.27689675522106233	0.6774684874337521	Neolamprologus brichardi	m	n
708	FISH20220216_c2_r0_Neolamprologus-brichardi_su	1970-01-04 00:00:00	12.905016023207306	14.504045217776792	0.2959104510694891	0.0	0.29586163211029437	0.7127038678931633	Neolamprologus brichardi	m	n
709	FISH20220216_c2_r0_Neolamprologus-brichardi_su	1970-01-04 00:30:00	13.03871970075167	44.50041548944657	0.29926319871475265	0.0	0.2900368806684564	0.657290898011191	Neolamprologus brichardi	m	n
710	FISH20220216_c2_r0_Neolamprologus-brichardi_su	1970-01-04 01:00:00	12.145414880084434	74.50557002715735	0.23693399102144877	0.0	0.22150841559193932	0.6602071717563559	Neolamprologus brichardi	m	n
711	FISH20220216_c2_r0_Neolamprologus-brichardi_su	1970-01-04 01:30:00	12.756162282841702	104.49963990914631	0.2747216220707994	0.021550052628663233	0.42181190816500874	0.7095439188922595	Neolamprologus brichardi	m	n
712	FISH20220216_c2_r0_Neolamprologus-brichardi_su	1970-01-04 02:00:00	10.309974983121315	134.5042668735454	0.17167239277402194	0.014629280727030921	0.46091242071744565	0.7913933281613699	Neolamprologus brichardi	m	n
713	FISH20220216_c2_r0_Neolamprologus-brichardi_su	1970-01-04 02:30:00	11.512344046670382	164.5005816852252	0.23621960002215944	0.005539859287574096	0.5196239263708516	0.7871220431001055	Neolamprologus brichardi	m	n
714	FISH20220216_c2_r0_Neolamprologus-brichardi_su	1970-01-04 03:00:00	11.946937279051125	194.5154473348494	0.24754562094403462	0.002163181540850851	0.4383911873637532	0.77469022131011	Neolamprologus brichardi	m	n
715	FISH20220216_c2_r0_Neolamprologus-brichardi_su	1970-01-04 03:30:00	10.363904341502833	224.49980610492494	0.1714032463575425	0.019998892028142486	0.41951111103606636	0.8046820674754841	Neolamprologus brichardi	m	n
716	FISH20220216_c2_r0_Neolamprologus-brichardi_su	1970-01-04 04:00:00	10.428369172031594	254.5050157955994	0.16687912209721223	0.042454137338580056	0.16513582654949463	0.7446316022834334	Neolamprologus brichardi	m	n
717	FISH20220216_c2_r0_Neolamprologus-brichardi_su	1970-01-04 04:30:00	10.546423867444599	284.4998892089519	0.14735209395080878	0.017449590073122093	0.13663567304516608	0.7083004653224084	Neolamprologus brichardi	m	n
718	FISH20220216_c2_r0_Neolamprologus-brichardi_su	1970-01-04 05:00:00	10.232228787420809	314.50490440565255	0.1485730119146578	0.12701579384871156	0.14640222536707898	0.801565209199223	Neolamprologus brichardi	m	n
719	FISH20220216_c2_r0_Neolamprologus-brichardi_su	1970-01-04 05:30:00	9.569776739803343	344.5000276992964	0.09866489391169464	0.1390504681181098	0.13936903012822968	0.7517230070356187	Neolamprologus brichardi	m	n
720	FISH20220216_c2_r0_Neolamprologus-brichardi_su	1970-01-04 06:00:00	10.173031432315204	374.504876967413	0.13311904234094435	0.15877854134338285	0.1582968129188483	0.7646902017291104	Neolamprologus brichardi	m	n
721	FISH20220216_c2_r0_Neolamprologus-brichardi_su	1970-01-04 06:30:00	10.565610161103368	404.5001107910481	0.1518945269222247	0.04863727010857523	0.13882264563305452	0.8000040635694389	Neolamprologus brichardi	m	n
722	FISH20220216_c2_r0_Neolamprologus-brichardi_su	1970-01-04 07:00:00	23.435519109800417	434.5073162620552	0.5784281121826849	0.020618556701030927	0.27798477476116545	0.6358322802350067	Neolamprologus brichardi	m	d
723	FISH20220216_c2_r0_Neolamprologus-brichardi_su	1970-01-04 07:30:00	20.28623345982235	464.50024929366793	0.5497202371059775	0.0	0.4454163935934155	0.6526691263641919	Neolamprologus brichardi	m	d
724	FISH20220216_c2_r0_Neolamprologus-brichardi_su	1970-01-04 08:00:00	14.687602780950689	494.50734438224043	0.3743140624133917	0.0	0.6463437504771394	0.5905444015722728	Neolamprologus brichardi	m	d
725	FISH20220216_c2_r0_Neolamprologus-brichardi_su	1970-01-04 08:30:00	14.363419776021914	524.4994737133677	0.3810315217993463	0.0	0.42640383978626906	0.5983743685483728	Neolamprologus brichardi	m	d
726	FISH20220216_c2_r0_Neolamprologus-brichardi_su	1970-01-04 09:00:00	13.468136073684567	554.5104224415123	0.34371881583324093	0.0	0.47470928214243435	0.6123753557304947	Neolamprologus brichardi	m	d
727	FISH20220216_c2_r0_Neolamprologus-brichardi_su	1970-01-04 09:30:00	12.078115789878039	584.5004154894466	0.2794305024652374	0.001384964821893524	0.5238552853674788	0.5935496094399196	Neolamprologus brichardi	m	d
728	FISH20220216_c2_r0_Neolamprologus-brichardi_su	1970-01-04 10:00:00	11.66306398043547	614.5060134124037	0.27633985479133183	0.024552458016959485	0.5156260318942977	0.573418999057812	Neolamprologus brichardi	m	d
729	FISH20220216_c2_r0_Neolamprologus-brichardi_su	1970-01-04 10:30:00	9.072893137930102	644.4996399091463	0.16968588997839454	0.12774915517145866	0.6796770159296474	0.6661844945493889	Neolamprologus brichardi	m	d
730	FISH20220216_c2_r0_Neolamprologus-brichardi_su	1970-01-04 11:00:00	11.060999355002336	674.5060962092663	0.24157614719574375	0.09349368211039681	0.6772200368780854	0.5669006317889568	Neolamprologus brichardi	m	d
731	FISH20220216_c2_r0_Neolamprologus-brichardi_su	1970-01-04 11:30:00	9.073439675502156	704.5005816852251	0.1596033460750097	0.16098831089690321	0.7796030903892059	0.5516483851310165	Neolamprologus brichardi	m	d
732	FISH20220216_c2_r0_Neolamprologus-brichardi_su	1970-01-04 12:00:00	11.049367634302234	734.5074825407382	0.26881720430107525	0.05387429331559694	0.4350392097880679	0.6260097194338006	Neolamprologus brichardi	m	d
733	FISH20220216_c2_r0_Neolamprologus-brichardi_su	1970-01-04 12:30:00	11.365064688358983	764.4998615035178	0.2708991191623733	0.010802725610769486	0.5568080059784365	0.5006203362079047	Neolamprologus brichardi	m	d
734	FISH20220216_c2_r0_Neolamprologus-brichardi_su	1970-01-04 13:00:00	10.23940484273525	794.5042948185093	0.21806594624549736	0.11055694098088113	0.6675831385895887	0.6048755112219489	Neolamprologus brichardi	m	d
735	FISH20220216_c2_r0_Neolamprologus-brichardi_su	1970-01-04 13:30:00	10.162453706333041	824.499944604476	0.20961666297363174	0.005539552404165743	0.4464375934447712	0.5651890095280285	Neolamprologus brichardi	m	d
736	FISH20220216_c2_r0_Neolamprologus-brichardi_su	1970-01-04 14:00:00	11.597759068338439	854.5076488194213	0.24381997561245983	0.08563352178250748	0.6837227407939798	0.5715065957210945	Neolamprologus brichardi	m	d
737	FISH20220216_c2_r0_Neolamprologus-brichardi_su	1970-01-04 14:30:00	10.48722382729209	884.5000276992964	0.1932856905434602	0.0915738740235998	0.7096620854683507	0.5382802614813625	Neolamprologus brichardi	m	d
738	FISH20220216_c2_r0_Neolamprologus-brichardi_su	1970-01-04 15:00:00	12.671074916143002	914.5076769580401	0.30885205919849235	0.01940025497477967	0.5297722917698595	0.5506202538661924	Neolamprologus brichardi	m	d
739	FISH20220216_c2_r0_Neolamprologus-brichardi_su	1970-01-04 15:30:00	12.227180922947314	944.5001107910481	0.2744848216264126	0.041325060935076444	0.6015494023554595	0.4567547086195423	Neolamprologus brichardi	m	d
740	FISH20220216_c2_r0_Neolamprologus-brichardi_su	1970-01-04 16:00:00	11.748933031429607	974.5086192561388	0.26195887145945346	0.14162186131589158	0.5937787670769082	0.6358730932355043	Neolamprologus brichardi	m	d
741	FISH20220216_c2_r0_Neolamprologus-brichardi_su	1970-01-04 16:30:00	8.763920983222123	1004.5002492936679	0.12182150573375436	0.31416542019832694	0.7235159549153591	0.7295776411279128	Neolamprologus brichardi	m	d
742	FISH20220216_c2_r0_Neolamprologus-brichardi_su	1970-01-04 17:00:00	9.854756850969078	1034.5078986752396	0.17493487057258467	0.14771908430796518	0.4975910780226534	0.7190883543040852	Neolamprologus brichardi	m	d
743	FISH20220216_c2_r0_Neolamprologus-brichardi_su	1970-01-04 17:30:00	8.100549157022277	1064.4930443939477	0.09976168043008368	0.42986199634207173	0.5646792250121447	0.7543505329860145	Neolamprologus brichardi	m	d
744	FISH20220216_c2_r0_Neolamprologus-brichardi_su	1970-01-04 18:00:00	10.353894425944985	1094.499944604476	0.16906713937513848	0.11261910037668957	0.5799476403757932	0.5661367715488624	Neolamprologus brichardi	m	d
745	FISH20220216_c2_r0_Neolamprologus-brichardi_su	1970-01-04 18:30:00	12.859282714682584	1124.4907699983369	0.2355452076057431	0.050335384444814016	0.5344516408610146	0.40918626309662665	Neolamprologus brichardi	m	d
746	FISH20220216_c2_r0_Neolamprologus-brichardi_su	1970-01-04 19:00:00	11.469078587904589	1154.5000276992964	0.3173231399922442	0.10093623621960002	0.07991468134271872	0.6212440862002114	Neolamprologus brichardi	m	n
747	FISH20220216_c2_r0_Neolamprologus-brichardi_su	1970-01-04 19:30:00	10.435303508218519	1184.4924066068063	0.1919964527214278	0.03602704799911318	0.11327318984295476	0.825076044784387	Neolamprologus brichardi	m	n
748	FISH20220216_c2_r0_Neolamprologus-brichardi_su	1970-01-04 20:00:00	11.79639132447448	1214.500110791048	0.2194216707290051	0.007810768889873698	0.1618352496915068	0.7948353645025387	Neolamprologus brichardi	m	n
749	FISH20220216_c2_r0_Neolamprologus-brichardi_su	1970-01-04 20:30:00	10.954156161917846	1244.4893274934857	0.17685867938127184	0.05777013915839663	0.21943331611613012	0.8041277374286223	Neolamprologus brichardi	m	n
750	FISH20220216_c2_r0_Neolamprologus-brichardi_su	1970-01-04 21:00:00	11.624311143941753	1274.500249293668	0.22164977009583955	0.0	0.2857794706644344	0.7581267519804988	Neolamprologus brichardi	m	n
751	FISH20220216_c2_r0_Neolamprologus-brichardi_su	1970-01-04 21:30:00	13.792251576010086	1304.4934323560383	0.32250734356814276	0.0	0.28613795737811865	0.6985507011029216	Neolamprologus brichardi	m	n
752	FISH20220216_c2_r0_Neolamprologus-brichardi_su	1970-01-04 22:00:00	11.656116821207606	1334.4994737133677	0.22176056728159105	0.0	0.1254786446018186	0.6873398531321702	Neolamprologus brichardi	m	n
753	FISH20220216_c2_r0_Neolamprologus-brichardi_su	1970-01-04 22:30:00	11.447513575277698	1364.4967309397164	0.23337765957446807	0.03346631205673759	0.1956287828490263	0.7078431959219822	Neolamprologus brichardi	m	n
754	FISH20220216_c2_r0_Neolamprologus-brichardi_su	1970-01-04 23:00:00	9.634922758197389	1394.5004708880394	0.13644673425294998	0.02431998227245028	0.10276752555390477	0.6420627112071339	Neolamprologus brichardi	m	n
755	FISH20220216_c2_r0_Neolamprologus-brichardi_su	1970-01-04 23:30:00	10.861918964992991	1424.4911862527715	0.2020509977827051	0.005432372505543237	0.1396596500600161	0.7475178492239438	Neolamprologus brichardi	m	n
756	FISH20220216_c2_r0_Neolamprologus-brichardi_su	1970-01-05 00:00:00	9.919212458521622	14.499695307739183	0.13766550329621627	0.02138385685003601	0.16279306679775768	0.644041992133401	Neolamprologus brichardi	m	n
757	FISH20220216_c2_r0_Neolamprologus-brichardi_su	1970-01-05 00:30:00	10.793028983957832	44.493376932882555	0.19037854015407638	0.06340409022889763	0.2243903392532601	0.7176695671451503	Neolamprologus brichardi	m	n
758	FISH20220216_c2_r0_Neolamprologus-brichardi_su	1970-01-05 01:00:00	9.32467532647973	74.5005816852252	0.1065868926929256	0.1500193895075065	0.11095196411328538	0.744044208077116	Neolamprologus brichardi	m	n
759	FISH20220216_c2_r0_Neolamprologus-brichardi_su	1970-01-05 01:30:00	9.821801775138114	104.49052001330524	0.1425878700521122	0.06602727575119192	0.12894098267952533	0.6020221199689579	Neolamprologus brichardi	m	n
760	FISH20220216_c2_r0_Neolamprologus-brichardi_su	1970-01-05 02:00:00	10.107357741933699	134.49986150351782	0.14658467674921058	0.10863664062932801	0.11709968023996152	0.5954166528170182	Neolamprologus brichardi	m	n
761	FISH20220216_c2_r0_Neolamprologus-brichardi_su	1970-01-05 02:30:00	10.245121718757407	164.49348777919414	0.15867649503962755	0.0195643739954553	0.14322348957219963	0.6655644848417638	Neolamprologus brichardi	m	n
762	FISH20220216_c2_r0_Neolamprologus-brichardi_su	1970-01-05 03:00:00	9.321384674592956	194.49994460447596	0.11682916020385553	0.11367161533348105	0.21119837000479516	0.7003739197872755	Neolamprologus brichardi	m	n
763	FISH20220216_c2_r0_Neolamprologus-brichardi_su	1970-01-05 03:30:00	11.667383535062521	224.49448539599845	0.2275120545363853	0.012026824807404534	0.32703506950457933	0.5968419885828318	Neolamprologus brichardi	m	n
764	FISH20220216_c2_r0_Neolamprologus-brichardi_su	1970-01-05 04:00:00	10.170901379352067	254.50002769929642	0.1517921444795302	0.06404077336435654	0.1358349376010036	0.7411535095008664	Neolamprologus brichardi	m	n
765	FISH20220216_c2_r0_Neolamprologus-brichardi_su	1970-01-05 04:30:00	10.853239740411333	284.49370947181734	0.19520035470819708	0.04328548467549742	0.18994633606687217	0.7749318849415244	Neolamprologus brichardi	m	n
766	FISH20220216_c2_r0_Neolamprologus-brichardi_su	1970-01-05 05:00:00	15.076923467682528	314.50016618657213	0.32827387547086195	0.02287835142920452	0.23140065130342435	0.5973354198980672	Neolamprologus brichardi	m	n
767	FISH20220216_c2_r0_Neolamprologus-brichardi_su	1970-01-05 05:30:00	10.760739675019131	344.4946516654658	0.1927617358532395	0.03264423876295516	0.1958509131588309	0.6873708363354201	Neolamprologus brichardi	m	n
768	FISH20220216_c2_r0_Neolamprologus-brichardi_su	1970-01-05 06:00:00	11.278248718905278	374.50024929366793	0.18253836352556646	0.03816963049138552	0.180675073262428	0.603638357985705	Neolamprologus brichardi	m	n
769	FISH20220216_c2_r0_Neolamprologus-brichardi_su	1970-01-05 06:30:00	8.937386712801088	404.49229490022174	0.08847006651884701	0.21951219512195122	0.13357404378486887	0.6865029379157442	Neolamprologus brichardi	m	n
770	FISH20220216_c2_r0_Neolamprologus-brichardi_su	1970-01-05 07:00:00	12.395833216858836	434.4994737133677	0.29400033239155726	0.07406791867486566	0.38452677902851884	0.568548335272279	Neolamprologus brichardi	m	d
771	FISH20220216_c2_r0_Neolamprologus-brichardi_su	1970-01-05 07:30:00	12.266297254645421	464.4964814096526	0.28381448440183965	0.006870948080013299	0.6425881364600095	0.5252086773424964	Neolamprologus brichardi	m	d
772	FISH20220216_c2_r0_Neolamprologus-brichardi_su	1970-01-05 08:00:00	14.492484669963364	494.50047088803944	0.3656307129798903	0.0	0.7025878700881346	0.5242773807545273	Neolamprologus brichardi	m	d
773	FISH20220216_c2_r0_Neolamprologus-brichardi_su	1970-01-05 08:30:00	13.375391526231464	524.4910189599734	0.3293048009757179	0.0	0.6596965080384848	0.5540775510958362	Neolamprologus brichardi	m	d
774	FISH20220216_c2_r0_Neolamprologus-brichardi_su	1970-01-05 09:00:00	13.278766983658166	554.4996953077392	0.3132790427123151	0.0	0.6885136467299882	0.5304514160495815	Neolamprologus brichardi	m	d
775	FISH20220216_c2_r0_Neolamprologus-brichardi_su	1970-01-05 09:30:00	11.765288098510233	584.4967030531391	0.25106665927855043	0.017953122402615394	0.6809230100118375	0.43555194769213557	Neolamprologus brichardi	m	d
776	FISH20220216_c2_r0_Neolamprologus-brichardi_su	1970-01-05 10:00:00	12.018774564649982	614.5006370838181	0.24574815799678687	0.07933078499806105	0.6224079580878237	0.41396646387703806	Neolamprologus brichardi	m	d
777	FISH20220216_c2_r0_Neolamprologus-brichardi_su	1970-01-05 10:30:00	10.51224139114366	644.4933207693587	0.2064741422315836	0.00931212238789424	0.7350488268685784	0.4788107133605714	Neolamprologus brichardi	m	d
778	FISH20220216_c2_r0_Neolamprologus-brichardi_su	1970-01-05 11:00:00	11.70278470780557	674.4999169021107	0.25610769486455043	0.02492936679408343	0.7439105971236701	0.5472497368566867	Neolamprologus brichardi	m	d
779	FISH20220216_c2_r0_Neolamprologus-brichardi_su	1970-01-05 11:30:00	13.767480845751114	704.4926001884596	0.2808602627348817	0.03076326146000776	0.8092199922946042	0.5580057092178898	Neolamprologus brichardi	m	d
780	FISH20220216_c2_r0_Neolamprologus-brichardi_su	1970-01-05 12:00:00	10.194514065780776	734.5	0.1918346997562597	0.08813427875027698	0.7924256952258889	0.562811599822737	Neolamprologus brichardi	m	d
781	FISH20220216_c2_r0_Neolamprologus-brichardi_su	1970-01-05 12:30:00	12.3547970167362	764.4949287812448	0.26453472260710525	0.021393338136673504	0.697462946724512	0.48464543590312203	Neolamprologus brichardi	m	d
782	FISH20220216_c2_r0_Neolamprologus-brichardi_su	1970-01-05 13:00:00	9.921293759108073	794.5000276992964	0.18148579026092737	0.08215611323472384	0.8066484180967959	0.5522274112237533	Neolamprologus brichardi	m	d
783	FISH20220216_c2_r0_Neolamprologus-brichardi_su	1970-01-05 13:30:00	10.249380205962133	824.4945962423101	0.1908773485562268	0.07288144986975559	0.7984906561305277	0.6074144543590329	Neolamprologus brichardi	m	d
784	FISH20220216_c2_r0_Neolamprologus-brichardi_su	1970-01-05 14:00:00	13.26737394760913	854.5001661865721	0.3174163527586971	0.005650343452249058	0.5449817685210022	0.7332419122534907	Neolamprologus brichardi	m	d
785	FISH20220216_c2_r0_Neolamprologus-brichardi_su	1970-01-05 14:30:00	10.634584934056095	884.4974509586611	0.20885514795522553	0.1358195722043666	0.8072396666670418	0.6820478776460168	Neolamprologus brichardi	m	d
786	FISH20220216_c2_r0_Neolamprologus-brichardi_su	1970-01-05 15:00:00	9.116700741022884	914.5002492936679	0.16442302365519915	0.11838679297545843	0.8011212224933668	0.6588853803113429	Neolamprologus brichardi	m	d
787	FISH20220216_c2_r0_Neolamprologus-brichardi_su	1970-01-05 15:30:00	8.176815736443189	944.4935424865583	0.11617981264896625	0.33978160855828393	0.810803347543563	0.6439806551743259	Neolamprologus brichardi	m	d
788	FISH20220216_c2_r0_Neolamprologus-brichardi_su	1970-01-05 16:00:00	9.743134695820594	974.4995291119606	0.16874411389950694	0.11589385629605008	0.4746224995957687	0.6971370007201794	Neolamprologus brichardi	m	d
789	FISH20220216_c2_r0_Neolamprologus-brichardi_su	1970-01-05 16:30:00	14.197810739743367	1004.4936259838155	0.3144884159184126	0.06374016184458486	0.5931345647448312	0.7266808557809529	Neolamprologus brichardi	m	d
790	FISH20220216_c2_r0_Neolamprologus-brichardi_su	1970-01-05 17:00:00	24.297412916894373	1034.5004708880394	0.6889369010027145	0.0	0.24178434445413668	0.5417450002769917	Neolamprologus brichardi	m	d
791	FISH20220216_c2_r0_Neolamprologus-brichardi_su	1970-01-05 17:30:00	20.519122710239515	1064.4936533451582	0.5987472978216285	0.0	0.3505043221579901	0.6176785100604154	Neolamprologus brichardi	m	d
792	FISH20220216_c2_r0_Neolamprologus-brichardi_su	1970-01-05 18:00:00	18.993077944823156	1094.499695307739	0.5169242701235388	0.0	0.4289728127988272	0.5611520137388538	Neolamprologus brichardi	m	d
793	FISH20220216_c2_r0_Neolamprologus-brichardi_su	1970-01-05 18:30:00	18.310480382597195	1124.4944299728427	0.47924402815496314	0.0	0.6330053178075558	0.6110590256609235	Neolamprologus brichardi	m	d
794	FISH20220216_c2_r0_Neolamprologus-brichardi_su	1970-01-05 19:00:00	10.781492626070715	1154.500637083818	0.2320093069636031	0.076560855354274	0.09512928174236761	0.8226598526397442	Neolamprologus brichardi	m	n
795	FISH20220216_c2_r0_Neolamprologus-brichardi_su	1970-01-05 19:30:00	13.193643358103829	1184.4961760141875	0.2869651961870982	0.011416537353136776	0.19651893500776696	0.7458727554865872	Neolamprologus brichardi	m	n
796	FISH20220216_c2_r0_Neolamprologus-brichardi_su	1970-01-05 20:00:00	17.06102404142017	1214.4999169021107	0.49975070633205915	0.0	0.20173606646994813	0.631553321145642	Neolamprologus brichardi	m	n
797	FISH20220216_c2_r0_Neolamprologus-brichardi_su	1970-01-05 20:30:00	14.943137421826133	1244.4931263858093	0.40404656319290466	0.0	0.1766899230543932	0.7160456762749416	Neolamprologus brichardi	m	n
798	FISH20220216_c2_r0_Neolamprologus-brichardi_su	1970-01-05 21:00:00	14.178235259660477	1274.5	0.3797917128296034	0.0	0.15479849054030795	0.6983208508752468	Neolamprologus brichardi	m	n
799	FISH20220216_c2_r0_Neolamprologus-brichardi_su	1970-01-05 21:30:00	14.065650553366654	1304.4940687361418	0.36607538802660755	0.0	0.16858778589105256	0.6725522172948956	Neolamprologus brichardi	m	n
800	FISH20220216_c2_r0_Neolamprologus-brichardi_su	1970-01-05 22:00:00	14.2352506902104	1334.5000830978893	0.36153121710708547	0.0	0.1779356972692821	0.7106073901722851	Neolamprologus brichardi	m	n
801	FISH20220216_c2_r0_Neolamprologus-brichardi_su	1970-01-05 22:30:00	16.317363615001614	1364.4950396275565	0.4615640414565205	0.0	0.34320950105726217	0.7580075375491884	Neolamprologus brichardi	m	n
802	FISH20220216_c2_r0_Neolamprologus-brichardi_su	1970-01-05 23:00:00	12.000820014165958	1394.5001661865722	0.2525481941059162	0.005594947928207401	0.19361258251842833	0.773589962331043	Neolamprologus brichardi	m	n
803	FISH20220216_c2_r0_Neolamprologus-brichardi_su	1970-01-05 23:30:00	12.294156249070532	1424.4953996231015	0.2765214499501164	0.0	0.29281732400241706	0.7793366589069873	Neolamprologus brichardi	m	n
804	FISH20220216_c2_r0_Neolamprologus-brichardi_su	1970-01-06 00:00:00	13.472368570948406	14.500249293667942	0.3224752091296881	0.015511606005207467	0.29773093313502613	0.7846602404298925	Neolamprologus brichardi	m	n
805	FISH20220216_c2_r0_Neolamprologus-brichardi_su	1970-01-06 00:30:00	14.09797289903986	44.49526132017957	0.3642409798813944	0.0	0.29381029530567526	0.7327477692179822	Neolamprologus brichardi	m	n
806	FISH20220216_c2_r0_Neolamprologus-brichardi_su	1970-01-06 01:00:00	14.200195668528712	74.49952911196056	0.36806825106642294	0.0	0.2633846095954966	0.7078894244086162	Neolamprologus brichardi	m	n
807	FISH20220216_c2_r0_Neolamprologus-brichardi_su	1970-01-06 01:30:00	8.84466438962135	104.49381963305804	0.09411895127764536	0.24133917188625909	0.059438310527809644	0.836588104872229	Neolamprologus brichardi	m	n
808	FISH20220216_c2_r0_Neolamprologus-brichardi_su	1970-01-06 02:00:00	9.219415124708053	134.50047088803944	0.09844329954019168	0.12337266633427511	0.0775703318906374	0.8371182759957836	Neolamprologus brichardi	m	n
809	FISH20220216_c2_r0_Neolamprologus-brichardi_su	1970-01-06 02:30:00	9.708405601904653	164.49534419687396	0.135018290655138	0.13235783172597274	0.07405346241771993	0.7438493515131286	Neolamprologus brichardi	m	n
810	FISH20220216_c2_r0_Neolamprologus-brichardi_su	1970-01-06 03:00:00	3.8270706038763014	194.49975070633207	0.03689546285524348	0.693534984211401	0.022454521092031023	0.9246040662567148	Neolamprologus brichardi	m	n
811	FISH20220216_c2_r0_Neolamprologus-brichardi_su	1970-01-06 03:30:00	2.7777930490541625	224.4943739260573	0.01590820907931933	0.9483953217670861	0.021507453310067797	0.9385466437558557	Neolamprologus brichardi	m	n
812	FISH20220216_c2_r0_Neolamprologus-brichardi_su	1970-01-06 04:00:00	2.3437859302427007	254.50063708381808	0.01800454268461581	0.9162927261647554	0.020073346450499678	0.9322285745941805	Neolamprologus brichardi	m	n
813	FISH20220216_c2_r0_Neolamprologus-brichardi_su	1970-01-06 04:30:00	1.7634284188169436	284.49445676274945	0.008481152993348116	0.9645787139689579	0.021013374568367695	0.9257541019955734	Neolamprologus brichardi	m	n
814	FISH20220216_c2_r0_Neolamprologus-brichardi_su	1970-01-06 05:00:00	2.8740936943013757	314.49991690211067	0.04055176998504238	0.7449448784000886	0.025475473097145474	0.9130061492438146	Neolamprologus brichardi	m	n
815	FISH20220216_c2_r0_Neolamprologus-brichardi_su	1970-01-06 05:30:00	7.477697520700151	344.4958434936821	0.10984260696076258	0.3261471957437375	0.04697885735851276	0.8765534249612069	Neolamprologus brichardi	m	n
816	FISH20220216_c2_r0_Neolamprologus-brichardi_su	1970-01-06 06:00:00	2.6327669837813663	374.5	0.025758918679370708	0.8283292709949036	0.026929460674319283	0.9215121870152981	Neolamprologus brichardi	m	n
817	FISH20220216_c2_r0_Neolamprologus-brichardi_su	1970-01-06 06:30:00	2.24821672238052	404.4967856351142	0.026102859676346707	0.8087452892928397	0.02511253735828227	0.934581689204195	Neolamprologus brichardi	m	n
818	FISH20220216_c2_r0_Neolamprologus-brichardi_su	1970-01-06 07:00:00	16.11446190989372	434.50008309788933	0.4532158883164368	0.022602625893302312	0.3948255798397245	0.6347195179091342	Neolamprologus brichardi	m	d
819	FISH20220216_c2_r0_Neolamprologus-brichardi_su	1970-01-06 07:30:00	13.989586196575356	464.4950116395078	0.3632634962864427	0.0005542622769094336	0.506212322835168	0.6270225030484374	Neolamprologus brichardi	m	d
820	FISH20220216_c2_r0_Neolamprologus-brichardi_su	1970-01-06 08:00:00	11.081612531624469	494.49936291618195	0.21367237272173287	0.04609162927261647	0.7427218993049789	0.6729414326076063	Neolamprologus brichardi	m	d
821	FISH20220216_c2_r0_Neolamprologus-brichardi_su	1970-01-06 08:30:00	14.187764214265286	524.4941796008869	0.32766075388026605	0.009035476718403547	0.7630222822761975	0.5809965185390545	Neolamprologus brichardi	m	d
822	FISH20220216_c2_r0_Neolamprologus-brichardi_su	1970-01-06 09:00:00	12.32492537832217	554.5002492936679	0.28220043210902446	0.0	0.6921087719611455	0.5435930419367339	Neolamprologus brichardi	m	d
823	FISH20220216_c2_r0_Neolamprologus-brichardi_su	1970-01-06 09:30:00	13.09844715649852	584.4942624313986	0.2936415544098897	0.026941626475968733	0.7149838140447529	0.6345585909338151	Neolamprologus brichardi	m	d
824	FISH20220216_c2_r0_Neolamprologus-brichardi_su	1970-01-06 10:00:00	20.07938339374622	614.4995291119606	0.5239044928258823	0.001218769043266301	0.5501474343183844	0.5345224604361732	Neolamprologus brichardi	m	d
825	FISH20220216_c2_r0_Neolamprologus-brichardi_su	1970-01-06 10:30:00	19.429508215589905	644.4957601285818	0.4943745496868592	0.0	0.6171003097204382	0.5092715948671931	Neolamprologus brichardi	m	d
826	FISH20220216_c2_r0_Neolamprologus-brichardi_su	1970-01-06 11:00:00	13.877336744827963	674.5004708880394	0.3044706664450723	0.00864218048861559	0.7445652025571277	0.563554794792022	Neolamprologus brichardi	m	d
827	FISH20220216_c2_r0_Neolamprologus-brichardi_su	1970-01-06 11:30:00	15.647448945786746	704.4963143601396	0.3736074932106634	0.013301557390677825	0.6482542304049956	0.5177227729139023	Neolamprologus brichardi	m	d
828	FISH20220216_c2_r0_Neolamprologus-brichardi_su	1970-01-06 12:00:00	17.132946223962158	734.4997507063321	0.3705057891529555	0.0016065591933964877	0.7770531194286094	0.5091014959657646	Neolamprologus brichardi	m	d
829	FISH20220216_c2_r0_Neolamprologus-brichardi_su	1970-01-06 12:30:00	13.870929468869175	764.494651072557	0.3347375422648412	0.0	0.7386167270133508	0.556019349671658	Neolamprologus brichardi	m	d
830	FISH20220216_c2_r0_Neolamprologus-brichardi_su	1970-01-06 13:00:00	15.151185382053146	794.4998338134279	0.3686572124972302	0.002825171726124529	0.7163925084025788	0.5184878351429117	Neolamprologus brichardi	m	d
831	FISH20220216_c2_r0_Neolamprologus-brichardi_su	1970-01-06 13:30:00	13.717423770201648	824.4969518953669	0.3332409665262691	0.01136111726889825	0.730176448626039	0.5598775445379569	Neolamprologus brichardi	m	d
832	FISH20220216_c2_r0_Neolamprologus-brichardi_su	1970-01-06 14:00:00	14.382020070962046	854.4999169021107	0.36153121710708547	0.0	0.7270084009264071	0.5002374528332392	Neolamprologus brichardi	m	d
833	FISH20220216_c2_r0_Neolamprologus-brichardi_su	1970-01-06 14:30:00	14.042884343749046	884.4934301713146	0.32189388479237124	0.0	0.7747283229832063	0.5817611961872324	Neolamprologus brichardi	m	d
834	FISH20220216_c2_r0_Neolamprologus-brichardi_su	1970-01-06 15:00:00	13.989641329220433	914.5	0.31891203190782186	0.01318413472191447	0.8218647995989827	0.5683972653076271	Neolamprologus brichardi	m	d
835	FISH20220216_c2_r0_Neolamprologus-brichardi_su	1970-01-06 15:30:00	11.872823653245776	944.4975615162936	0.27405231655952117	0.012136998448237641	0.8511020794516442	0.6949460208379469	Neolamprologus brichardi	m	d
836	FISH20220216_c2_r0_Neolamprologus-brichardi_su	1970-01-06 16:00:00	14.813181904309735	974.5000830978893	0.407179657636696	0.0	0.6097167523817149	0.6639055453991373	Neolamprologus brichardi	m	d
837	FISH20220216_c2_r0_Neolamprologus-brichardi_su	1970-01-06 16:30:00	13.559095999365034	1004.4976726144298	0.3264989471350992	0.011027374487421035	0.716971561307523	0.6113305995788535	Neolamprologus brichardi	m	d
838	FISH20220216_c2_r0_Neolamprologus-brichardi_su	1970-01-06 17:00:00	14.310696868799827	1034.499362916182	0.36153121710708547	0.0	0.6016494126985323	0.6454494958728055	Neolamprologus brichardi	m	d
839	FISH20220216_c2_r0_Neolamprologus-brichardi_su	1970-01-06 17:30:00	14.350783119429453	1064.49567675424	0.3687506928278461	0.0	0.6202691586452753	0.587808968231736	Neolamprologus brichardi	m	d
840	FISH20220216_c2_r0_Neolamprologus-brichardi_su	1970-01-06 18:00:00	12.949971904262823	1094.500304692261	0.29981718464351004	0.015733200376710433	0.7004874377080753	0.6518347311052076	Neolamprologus brichardi	m	d
841	FISH20220216_c2_r0_Neolamprologus-brichardi_su	1970-01-06 18:30:00	12.017719302072194	1124.496231016517	0.2646048109965636	0.006761999778295089	0.6496544749881288	0.7241990910098676	Neolamprologus brichardi	m	d
842	FISH20220216_c2_r0_Neolamprologus-brichardi_su	1970-01-06 19:00:00	14.762570128342402	1154.4995291119606	0.422580466456152	0.04753199268738574	0.12989908692023244	0.7346708769597331	Neolamprologus brichardi	m	n
843	FISH20220216_c2_r0_Neolamprologus-brichardi_su	1970-01-06 19:30:00	6.00771855439442	1184.4958430329232	0.07382773528433655	0.47406052544063854	0.03109178084549943	0.8591110741602942	Neolamprologus brichardi	m	n
844	FISH20220216_c2_r0_Neolamprologus-brichardi_su	1970-01-06 20:00:00	9.602841752628288	1214.5004708880394	0.1669159603346075	0.11711262533931638	0.07675856963566978	0.8020983879009542	Neolamprologus brichardi	m	n
845	FISH20220216_c2_r0_Neolamprologus-brichardi_su	1970-01-06 20:30:00	12.26369559423091	1244.4971735757038	0.27283307470627355	0.045222788738638886	0.1568739887242252	0.7379298381733527	Neolamprologus brichardi	m	n
846	FISH20220216_c2_r0_Neolamprologus-brichardi_su	1970-01-06 21:00:00	10.55347462445189	1274.499750706332	0.20142928369619412	0.1237604564844053	0.10641137001041806	0.7800217162484078	Neolamprologus brichardi	m	n
847	FISH20220216_c2_r0_Neolamprologus-brichardi_su	1970-01-06 21:30:00	11.820439682740307	1304.4972014408424	0.228983097811028	0.0	0.20385039658553944	0.663082515932394	Neolamprologus brichardi	m	n
848	FISH20220216_c2_r0_Neolamprologus-brichardi_su	1970-01-06 22:00:00	13.386813518365313	1334.4998338134278	0.34068247285619324	0.0	0.16317471185483542	0.6231655218258345	Neolamprologus brichardi	m	n
849	FISH20220216_c2_r0_Neolamprologus-brichardi_su	1970-01-06 22:30:00	11.7207514945272	1364.4970624099324	0.243653696929387	0.014410819199645273	0.14006650181989821	0.7474807670989922	Neolamprologus brichardi	m	n
850	FISH20220216_c2_r0_Neolamprologus-brichardi_su	1970-01-06 23:00:00	11.849405932086132	1394.4999723007036	0.24735471719018337	0.0	0.1858116243615204	0.7481622070799403	Neolamprologus brichardi	m	n
851	FISH20220216_c2_r0_Neolamprologus-brichardi_su	1970-01-06 23:30:00	11.078952499402503	1424.4966468990744	0.20085351659923517	0.005653161891038076	0.14863170721293717	0.7652591389704846	Neolamprologus brichardi	m	n
852	FISH20220216_c2_r0_Neolamprologus-brichardi_su	1970-01-07 00:00:00	12.325508359846722	14.500055395524042	0.26296255262574786	0.006093507644582318	0.1905431559272213	0.661939618878799	Neolamprologus brichardi	m	n
853	FISH20220216_c2_r0_Neolamprologus-brichardi_su	1970-01-07 00:30:00	11.73343511225215	44.49728411484315	0.22547389424675757	0.0	0.13855772589324977	0.6172046336326293	Neolamprologus brichardi	m	n
854	FISH20220216_c2_r0_Neolamprologus-brichardi_su	1970-01-07 01:00:00	13.823597990134395	74.5001384964822	0.3299540191679131	0.002271342307905379	0.20742849299987778	0.6410322973796477	Neolamprologus brichardi	m	n
855	FISH20220216_c2_r0_Neolamprologus-brichardi_su	1970-01-07 01:30:00	7.005251285999452	104.49650814765548	0.07454827624431881	0.3675313158186454	0.0410835449424669	0.8372950892362314	Neolamprologus brichardi	m	n
856	FISH20220216_c2_r0_Neolamprologus-brichardi_su	1970-01-07 02:00:00	3.312743901138791	134.4994183147748	0.016065591933964878	0.9339648772921167	0.018697788936828337	0.8588998947426529	Neolamprologus brichardi	m	n
857	FISH20220216_c2_r0_Neolamprologus-brichardi_su	1970-01-07 02:30:00	2.8531262245008193	164.49664689907442	0.01064124591254226	0.9674666075486338	0.017015230588884444	0.8967302555007488	Neolamprologus brichardi	m	n
858	FISH20220216_c2_r0_Neolamprologus-brichardi_su	1970-01-07 03:00:00	2.2362821801837725	194.5003600908537	0.014957620076450058	0.9226635643454656	0.018458023183627735	0.9283167691540544	Neolamprologus brichardi	m	n
859	FISH20220216_c2_r0_Neolamprologus-brichardi_su	1970-01-07 03:30:00	2.7465804596775354	224.49814353006374	0.034192297035189806	0.8739817123857024	0.02499098166533304	0.9215102244388125	Neolamprologus brichardi	m	n
860	FISH20220216_c2_r0_Neolamprologus-brichardi_su	1970-01-07 04:00:00	6.974273947040116	254.49958451055343	0.12342806492715085	0.5026868317544735	0.06285987476701892	0.8187509833249962	Neolamprologus brichardi	m	n
861	FISH20220216_c2_r0_Neolamprologus-brichardi_su	1970-01-07 04:30:00	11.045180584172794	284.49645232815965	0.296119733924612	0.24107538802660755	0.3311299032306742	0.6432177937915766	Neolamprologus brichardi	m	n
862	FISH20220216_c2_r0_Neolamprologus-brichardi_su	1970-01-07 05:00:00	1.9808754534146116	314.5005262866323	0.008586781895739849	0.9819400587225084	0.01863820931807491	0.913235721012714	Neolamprologus brichardi	m	n
863	FISH20220216_c2_r0_Neolamprologus-brichardi_su	1970-01-07 05:30:00	2.945538509697799	344.49653528466104	0.032651477354620546	0.7900659681800544	0.02415199256634039	0.9022783968069155	Neolamprologus brichardi	m	n
864	FISH20220216_c2_r0_Neolamprologus-brichardi_su	1970-01-07 06:00:00	2.4374233666857776	374.49975070633207	0.034402526175835134	0.8273225860063155	0.020293252330783752	0.9122906210182643	Neolamprologus brichardi	m	n
865	FISH20220216_c2_r0_Neolamprologus-brichardi_su	1970-01-07 06:30:00	3.0044281882279926	404.4969794380092	0.0550351937039295	0.7382364351826193	0.03930643993742778	0.9142573851355407	Neolamprologus brichardi	m	n
866	FISH20220216_c2_r0_Neolamprologus-brichardi_su	1970-01-07 07:00:00	14.713672765228248	434.4998892089519	0.42106137824063816	0.07489474850432085	0.3569545559327191	0.6464658544573408	Neolamprologus brichardi	m	d
867	FISH20220216_c2_r0_Neolamprologus-brichardi_su	1970-01-07 07:30:00	12.221801069442481	464.49792163165773	0.3037743169096048	0.08585046832566647	0.33118168058148756	0.6934392907067755	Neolamprologus brichardi	m	d
868	FISH20220216_c2_r0_Neolamprologus-brichardi_su	1970-01-07 08:00:00	13.057198793686684	494.4999723007036	0.2969918564068473	0.01340645947592931	0.5554726050742098	0.661868882610375	Neolamprologus brichardi	m	d
869	FISH20220216_c2_r0_Neolamprologus-brichardi_su	1970-01-07 08:30:00	16.154139931988794	524.4959254947613	0.406951604856145	0.0	0.6459787860055803	0.554782526747604	Neolamprologus brichardi	m	d
870	FISH20220216_c2_r0_Neolamprologus-brichardi_su	1970-01-07 09:00:00	14.094237011392103	554.5001107910481	0.3697097274540217	0.0	0.5277184247924956	0.6300717925991612	Neolamprologus brichardi	m	d
871	FISH20220216_c2_r0_Neolamprologus-brichardi_su	1970-01-07 09:30:00	11.669567404074627	584.4977829508923	0.2662121715996009	0.13341093005210064	0.1490339667046865	0.5178826072497479	Neolamprologus brichardi	m	d
872	FISH20220216_c2_r0_Neolamprologus-brichardi_su	1970-01-07 10:00:00	8.951255972750465	614.5001938950751	0.16807933078499807	0.376599634369287	0.08630377130943602	0.49973076283860723	Neolamprologus brichardi	m	d
873	FISH20220216_c2_r0_Neolamprologus-brichardi_su	1970-01-07 10:30:00	7.064803514880424	644.4980602970517	0.1082908446020838	0.47262247838616717	0.06046258798440586	0.5223140101972927	Neolamprologus brichardi	m	d
874	FISH20220216_c2_r0_Neolamprologus-brichardi_su	1970-01-07 11:00:00	11.576544953503891	674.4994737133677	0.26480527394604175	0.07722563846878289	0.4069111875327771	0.4716580798847568	Neolamprologus brichardi	m	d
875	FISH20220216_c2_r0_Neolamprologus-brichardi_su	1970-01-07 11:30:00	14.57491856900078	704.4966461555518	0.36687177781473473	0.15200399135207052	0.27293577188145396	0.5085134985309614	Neolamprologus brichardi	m	d
876	FISH20220216_c2_r0_Neolamprologus-brichardi_su	1970-01-07 12:00:00	16.963768123822327	734.5004154894466	0.52224253503961	0.0	0.42099039015323647	0.660096393551603	Neolamprologus brichardi	m	d
877	FISH20220216_c2_r0_Neolamprologus-brichardi_su	1970-01-07 12:30:00	15.77118130078977	764.4975333961532	0.46244664929881935	0.0	0.25346483405119397	0.6826765700349147	Neolamprologus brichardi	m	d
878	FISH20220216_c2_r0_Neolamprologus-brichardi_su	1970-01-07 13:00:00	16.737751398350955	794.4996399091463	0.48689823278488725	0.0	0.5539355152338524	0.6506245083374866	Neolamprologus brichardi	m	d
879	FISH20220216_c2_r0_Neolamprologus-brichardi_su	1970-01-07 13:30:00	16.22008861042384	824.4988640771319	0.47553610018285586	0.0	0.5323790514968384	0.617364691002946	Neolamprologus brichardi	m	d
880	FISH20220216_c2_r0_Neolamprologus-brichardi_su	1970-01-07 14:00:00	15.624976574153544	854.5005816852251	0.43454656251731205	0.0	0.40651704543947215	0.6006663896736993	Neolamprologus brichardi	m	d
881	FISH20220216_c2_r0_Neolamprologus-brichardi_su	1970-01-07 14:30:00	14.805285498489384	884.4980046558031	0.40533200310386874	0.0	0.5565576789136861	0.5522969737279668	Neolamprologus brichardi	m	d
882	FISH20220216_c2_r0_Neolamprologus-brichardi_su	1970-01-07 15:00:00	13.74485220031366	914.4998061049249	0.3620852030358429	0.0	0.354087382958411	0.39571176112126777	Neolamprologus brichardi	m	d
883	FISH20220216_c2_r0_Neolamprologus-brichardi_su	1970-01-07 15:30:00	16.18097434877402	944.4974782464113	0.31530233331485896	0.0	0.4657802635165948	0.26272188660422513	Neolamprologus brichardi	m	d
884	FISH20220216_c2_r0_Neolamprologus-brichardi_su	1970-01-07 16:00:00	16.697275764599542	974.4998892089519	0.3914801684023931	0.0	0.53706949477031	0.32813654996676334	Neolamprologus brichardi	m	d
885	FISH20220216_c2_r0_Neolamprologus-brichardi_su	1970-01-07 16:30:00	15.683843327017103	1004.4982815964523	0.3698447893569845	0.0	0.5667964915894094	0.414118625277165	Neolamprologus brichardi	m	d
886	FISH20220216_c2_r0_Neolamprologus-brichardi_su	1970-01-07 17:00:00	11.034895275421892	1034.5000276992964	0.24486178051077503	0.1882998171846435	0.24247067593280125	0.3509576200764451	Neolamprologus brichardi	m	d
887	FISH20220216_c2_r0_Neolamprologus-brichardi_su	1970-01-07 17:30:00	9.99595122697192	1064.498087901125	0.2233553178517985	0.36052762844316355	0.20755376589084332	0.42923227844593065	Neolamprologus brichardi	m	d
888	FISH20220216_c2_r0_Neolamprologus-brichardi_su	1970-01-07 18:00:00	7.238054365407828	1094.500110791048	0.1272989142477288	0.583924218923111	0.14172695586400397	0.48707971415910273	Neolamprologus brichardi	m	d
889	FISH20220216_c2_r0_Neolamprologus-brichardi_su	1970-01-07 18:30:00	4.661616661027696	1124.4992241188206	0.05536466415428951	0.6703059188649967	0.017319540462131067	0.5428329638661283	Neolamprologus brichardi	m	d
890	FISH20220216_c2_r0_Neolamprologus-brichardi_su	1970-01-07 19:00:00	7.428155814886808	1154.500249293668	0.14963159935737633	0.277159160157332	0.030280745792454933	0.7812181855113889	Neolamprologus brichardi	m	n
891	FISH20220216_c2_r0_Neolamprologus-brichardi_su	1970-01-07 19:30:00	11.533923631520999	1184.4975331226785	0.2338267087976052	0.0	0.06409606310983453	0.6142315760297153	Neolamprologus brichardi	m	n
892	FISH20220216_c2_r0_Neolamprologus-brichardi_su	1970-01-07 20:00:00	9.519222119853447	1214.4994737133677	0.17168023932192122	0.18863220874189796	0.07614315478823912	0.6517407345853524	Neolamprologus brichardi	m	n
893	FISH20220216_c2_r0_Neolamprologus-brichardi_su	1970-01-07 20:30:00	5.900311244902489	1244.498586866168	0.0912718204488778	0.599002493765586	0.037666195742708415	0.771643336104187	Neolamprologus brichardi	m	n
894	FISH20220216_c2_r0_Neolamprologus-brichardi_su	1970-01-07 21:00:00	7.325143579837877	1274.5004708880394	0.18381253116170848	0.6543681790482522	0.1222692775243566	0.8874260151792377	Neolamprologus brichardi	m	n
895	FISH20220216_c2_r0_Neolamprologus-brichardi_su	1970-01-07 21:30:00	6.695709570741613	1304.4982817869416	0.13596053652588405	0.5406274248974615	0.08397654304124072	0.815281565236653	Neolamprologus brichardi	m	n
896	FISH20220216_c2_r0_Neolamprologus-brichardi_su	1970-01-07 22:00:00	2.5489738701528117	1334.4996399091463	0.02143925544291175	0.842169408897014	0.01829423953531354	0.8704782006537654	Neolamprologus brichardi	m	n
897	FISH20220216_c2_r0_Neolamprologus-brichardi_su	1970-01-07 22:30:00	5.797792987354567	1364.498753117207	0.07941257966195622	0.4680520919922416	0.027163384877588438	0.6424321418675593	Neolamprologus brichardi	m	n
898	FISH20220216_c2_r0_Neolamprologus-brichardi_su	1970-01-07 23:00:00	4.928096698491633	1394.5005816852251	0.054733809761232065	0.5635698853249127	0.024139072498907444	0.7518048861558547	Neolamprologus brichardi	m	n
899	FISH20220216_c2_r0_Neolamprologus-brichardi_su	1970-01-07 23:30:00	5.256356688859257	1424.4992795389048	0.08878297495012193	0.47123697628020395	0.03738096747219291	0.5420755375747663	Neolamprologus brichardi	m	n
900	FISH20220216_c2_r0_Neolamprologus-brichardi_su	1970-01-08 00:00:00	6.166449004234839	14.49986150351781	0.09982826436208521	0.46712093512824776	0.03339574318498989	0.4940493047476653	Neolamprologus brichardi	m	n
901	FISH20220216_c2_r0_Neolamprologus-brichardi_su	1970-01-08 00:30:00	10.409197828428951	44.49836501690406	0.19475696946184115	0.0673391342903065	0.051672962839055495	0.46246344842876125	Neolamprologus brichardi	m	n
902	FISH20220216_c2_r0_Neolamprologus-brichardi_su	1970-01-08 01:00:00	10.581184995785303	74.49994460447596	0.21692887214713052	0.14258807888322625	0.11882842406247014	0.5119475404387315	Neolamprologus brichardi	m	n
903	FISH20220216_c2_r0_Neolamprologus-brichardi_su	1970-01-08 01:30:00	7.877119266859493	104.49950121924185	0.13051429838173353	0.2761582797605852	0.057707510008595156	0.4370108623365102	Neolamprologus brichardi	m	n
904	FISH20220216_c2_r0_Neolamprologus-brichardi_su	1970-01-08 02:00:00	9.034029746851433	134.50002769929642	0.17090465902166085	0.2062489612763836	0.05015542561677565	0.5279915240152777	Neolamprologus brichardi	m	n
905	FISH20220216_c2_r0_Neolamprologus-brichardi_su	1970-01-08 02:30:00	8.779217403319551	164.4987253380625	0.12120372422966083	0.16454223010418975	0.05084109026829911	0.35660324761694534	Neolamprologus brichardi	m	n
906	FISH20220216_c2_r0_Neolamprologus-brichardi_su	1970-01-08 03:00:00	8.475047521013657	194.50016618657213	0.12209173498781299	0.29193441169953466	0.03889572198618352	0.26318475515177914	Neolamprologus brichardi	m	n
907	FISH20220216_c2_r0_Neolamprologus-brichardi_su	1970-01-08 03:30:00	8.398311509972487	224.49966747949458	0.15972068277543783	0.2987696741299047	0.0906832644858773	0.7800715473287482	Neolamprologus brichardi	m	n
908	FISH20220216_c2_r0_Neolamprologus-brichardi_su	1970-01-08 04:00:00	5.242591906093004	254.50024929366793	0.076560855354274	0.6462245858955182	0.054607615143645365	0.848557476040103	Neolamprologus brichardi	m	n
909	FISH20220216_c2_r0_Neolamprologus-brichardi_su	1970-01-08 04:30:00	6.455555219883587	284.49839246119734	0.06175166297117517	0.45521064301552105	0.04418378446220219	0.8172958980044299	Neolamprologus brichardi	m	n
910	FISH20220216_c2_r0_Neolamprologus-brichardi_su	1970-01-08 05:00:00	7.155480820297293	314.49952911196056	0.09046590216608498	0.3415877236718187	0.053476383202848726	0.7790878264669611	Neolamprologus brichardi	m	n
911	FISH20220216_c2_r0_Neolamprologus-brichardi_su	1970-01-08 05:30:00	6.832705291011027	344.49925178739676	0.07570803081527462	0.5373274954275896	0.05273099007877244	0.7792854846754976	Neolamprologus brichardi	m	n
912	FISH20220216_c2_r0_Neolamprologus-brichardi_su	1970-01-08 06:00:00	7.280693288585232	374.50047088803944	0.08730818237216775	0.42318985097778516	0.06327607177181198	0.6667142355917532	Neolamprologus brichardi	m	n
913	FISH20220216_c2_r0_Neolamprologus-brichardi_su	1970-01-08 06:30:00	7.238393162209941	404.49966751634713	0.06145406184195944	0.563393549817134	0.05929975436101211	0.7850905463814833	Neolamprologus brichardi	m	n
914	FISH20220216_c2_r0_Neolamprologus-brichardi_su	1970-01-08 07:00:00	11.262385329375515	434.49975070633207	0.2679075951470833	0.09262644728823888	0.16834084591319315	0.6050578915295448	Neolamprologus brichardi	m	d
915	FISH20220216_c2_r0_Neolamprologus-brichardi_su	1970-01-08 07:30:00	8.777064962432028	464.49886395123303	0.1737877528401219	0.24898863951233027	0.12184580477528635	0.39369747852591247	Neolamprologus brichardi	m	d
916	FISH20220216_c2_r0_Neolamprologus-brichardi_su	1970-01-08 08:00:00	10.90186516284945	494.49983381342787	0.2290604919122535	0.10868601816973189	0.23955500912217226	0.495579492577	Neolamprologus brichardi	m	d
917	FISH20220216_c2_r0_Neolamprologus-brichardi_su	1970-01-08 08:30:00	11.456367151346349	517.7221041982802	0.2622154779969651	0.04218512898330804	0.3366339904548147	0.6419578148710146	Neolamprologus brichardi	m	d
918	FISH20220216_c2_r1_Neolamprologus-brichardi_su	1970-01-02 00:00:00	5.928838758920121	14.502133791498087	0.04976999390345286	0.6325999002383196	0.20268545270678165	0.4932470451501083	Neolamprologus brichardi	m	n
919	FISH20220216_c2_r1_Neolamprologus-brichardi_su	1970-01-02 00:30:00	5.279020586308957	44.50041548944657	0.029693645781397153	0.781452551105202	0.21459331411243004	0.48618748529331396	Neolamprologus brichardi	m	n
920	FISH20220216_c2_r1_Neolamprologus-brichardi_su	1970-01-02 01:00:00	5.318812187570076	74.50249418024609	0.0379669659682962	0.8191996452721427	0.19554409276905033	0.554798155239532	Neolamprologus brichardi	m	n
921	FISH20220216_c2_r1_Neolamprologus-brichardi_su	1970-01-02 01:30:00	5.263212153840113	104.49963990914631	0.03944379812752756	0.8268239986704338	0.18639759810970616	0.5868654324298977	Neolamprologus brichardi	m	n
922	FISH20220216_c2_r1_Neolamprologus-brichardi_su	1970-01-02 02:00:00	8.116121334829293	134.50224438902742	0.1376004433361042	0.428318093654752	0.27857012059224356	0.6211363231086081	Neolamprologus brichardi	m	n
923	FISH20220216_c2_r1_Neolamprologus-brichardi_su	1970-01-02 02:30:00	5.720069186550752	164.50063708381808	0.03877901501301867	0.7384078444407512	0.22455534600435742	0.4374552628937477	Neolamprologus brichardi	m	n
924	FISH20220216_c2_r1_Neolamprologus-brichardi_su	1970-01-02 03:00:00	5.587909670957283	194.50329804334572	0.03758106535114462	0.7384291336400421	0.19292203989464135	0.45783800485253606	Neolamprologus brichardi	m	n
925	FISH20220216_c2_r1_Neolamprologus-brichardi_su	1970-01-02 03:30:00	4.953842096814842	224.4999169021107	0.01562240319095895	0.8900891917345299	0.1631824966138674	0.43608302329318427	Neolamprologus brichardi	m	n
926	FISH20220216_c2_r1_Neolamprologus-brichardi_su	1970-01-02 04:00:00	5.622126679758405	254.50227247533533	0.03674758895909545	0.7336769759450171	0.1670362551791462	0.4191437800248237	Neolamprologus brichardi	m	n
927	FISH20220216_c2_r1_Neolamprologus-brichardi_su	1970-01-02 04:30:00	5.400414547308215	284.5	0.027697762020828718	0.7889430534012851	0.1496992183611347	0.4312106609508673	Neolamprologus brichardi	m	n
928	FISH20220216_c2_r1_Neolamprologus-brichardi_su	1970-01-02 05:00:00	5.51160778914544	314.50351976054543	0.03503131755445929	0.7017349370877446	0.1809957030242745	0.4291567996110063	Neolamprologus brichardi	m	n
929	FISH20220216_c2_r1_Neolamprologus-brichardi_su	1970-01-02 05:30:00	5.17497538571982	344.50008309788933	0.023876793529444353	0.7941388288737466	0.23993909366296579	0.46006293499549966	Neolamprologus brichardi	m	n
930	FISH20220216_c2_r1_Neolamprologus-brichardi_su	1970-01-02 06:00:00	4.8626509521609025	374.50218921465387	0.01939810452807183	0.8532949066119825	0.30003461939151	0.5110660287333498	Neolamprologus brichardi	m	n
931	FISH20220216_c2_r1_Neolamprologus-brichardi_su	1970-01-02 06:30:00	6.803024176182823	404.49936291618195	0.07933078499806105	0.5041825937621185	0.22225650511955472	0.563308853737288	Neolamprologus brichardi	m	n
932	FISH20220216_c2_r1_Neolamprologus-brichardi_su	1970-01-02 07:00:00	22.206560912923006	434.50257717674447	0.5548412126586488	0.055866541040846866	0.40296983775473616	0.41739189603712845	Neolamprologus brichardi	m	d
933	FISH20220216_c2_r1_Neolamprologus-brichardi_su	1970-01-02 07:30:00	21.50223565915547	464.50030469226084	0.556257271065315	0.0	0.41816202723523327	0.3584569791531257	Neolamprologus brichardi	m	d
934	FISH20220216_c2_r1_Neolamprologus-brichardi_su	1970-01-02 08:00:00	19.119212203741	494.5024939037907	0.4903569053424961	0.0	0.4333213256484166	0.411111013562004	Neolamprologus brichardi	m	d
935	FISH20220216_c2_r1_Neolamprologus-brichardi_su	1970-01-02 08:30:00	16.28091338878666	524.4995291119606	0.4144368733034181	0.0	0.47289820548703143	0.34051496557334154	Neolamprologus brichardi	m	d
936	FISH20220216_c2_r1_Neolamprologus-brichardi_su	1970-01-02 09:00:00	29.415514980412727	554.5037135572553	0.6137900454495067	0.0	0.4974279820515405	0.2710937405679394	Neolamprologus brichardi	m	d
937	FISH20220216_c2_r1_Neolamprologus-brichardi_su	1970-01-02 09:30:00	27.47585842561522	584.5005262866323	0.5695529333554927	0.0	0.480927910373107	0.37272453022267577	Neolamprologus brichardi	m	d
938	FISH20220216_c2_r1_Neolamprologus-brichardi_su	1970-01-02 10:00:00	22.8404994820438	614.5048785896441	0.495454041468012	0.0	0.5309189858446968	0.3909780123150321	Neolamprologus brichardi	m	d
939	FISH20220216_c2_r1_Neolamprologus-brichardi_su	1970-01-02 10:30:00	16.557940450327486	644.4998061049249	0.373608110353997	0.0	0.45042941938260317	0.4229785135734789	Neolamprologus brichardi	m	d
940	FISH20220216_c2_r1_Neolamprologus-brichardi_su	1970-01-02 11:00:00	17.07846693289229	674.5034368070953	0.40072062084257204	0.0	0.46380916803238936	0.44797402911022854	Neolamprologus brichardi	m	d
941	FISH20220216_c2_r1_Neolamprologus-brichardi_su	1970-01-02 11:30:00	13.245152698785903	704.4998892089519	0.33464436073565257	0.0	0.502583599071275	0.3846868672021224	Neolamprologus brichardi	m	d
942	FISH20220216_c2_r1_Neolamprologus-brichardi_su	1970-01-02 12:00:00	15.083498867793896	734.5043791574279	0.3535476718403548	0.0	0.3922229586426313	0.4189791662093057	Neolamprologus brichardi	m	d
943	FISH20220216_c2_r1_Neolamprologus-brichardi_su	1970-01-02 12:30:00	13.694446809291687	764.5000276992964	0.3377652207633926	0.003656307129798903	0.5044417226874827	0.409514735751448	Neolamprologus brichardi	m	d
944	FISH20220216_c2_r1_Neolamprologus-brichardi_su	1970-01-02 13:00:00	12.797816065312274	794.5021613832853	0.29766127244513413	0.0	0.4080864730015871	0.3869234390741218	Neolamprologus brichardi	m	d
945	FISH20220216_c2_r1_Neolamprologus-brichardi_su	1970-01-02 13:30:00	19.200907830494828	824.5001107910481	0.4517504985597164	0.0	0.46504177143646247	0.4254790890123795	Neolamprologus brichardi	m	d
946	FISH20220216_c2_r1_Neolamprologus-brichardi_su	1970-01-02 14:00:00	24.75617629748219	854.5026598692231	0.5308101518342014	0.0	0.46722128794851003	0.4016567122743488	Neolamprologus brichardi	m	d
947	FISH20220216_c2_r1_Neolamprologus-brichardi_su	1970-01-02 14:30:00	23.604219293279044	884.5002492936679	0.5221871364467342	0.0	0.48848500103169396	0.3703395385242354	Neolamprologus brichardi	m	d
948	FISH20220216_c2_r1_Neolamprologus-brichardi_su	1970-01-02 15:00:00	38.07969034934279	914.5040186242447	0.6737431406241339	0.0	0.5215778281595298	0.27560079049865027	Neolamprologus brichardi	m	d
949	FISH20220216_c2_r1_Neolamprologus-brichardi_su	1970-01-02 15:30:00	27.169724275884693	944.4994737133677	0.5667830037117058	0.0	0.5134879465909362	0.31314049138003297	Neolamprologus brichardi	m	d
950	FISH20220216_c2_r1_Neolamprologus-brichardi_su	1970-01-02 16:00:00	20.998817452798637	974.5036856398604	0.46688466441279164	0.0	0.47768523181739003	0.3136344255719186	Neolamprologus brichardi	m	d
951	FISH20220216_c2_r1_Neolamprologus-brichardi_su	1970-01-02 16:30:00	19.66104593740577	1004.5004708880394	0.4547116503240818	0.0	0.3391959094963637	0.29024853125166433	Neolamprologus brichardi	m	d
952	FISH20220216_c2_r1_Neolamprologus-brichardi_su	1970-01-02 17:00:00	12.909155696296082	1034.5041849121446	0.3182750401862425	0.0	0.36035471538661257	0.3060952472942516	Neolamprologus brichardi	m	d
953	FISH20220216_c2_r1_Neolamprologus-brichardi_su	1970-01-02 17:30:00	10.808640649465271	1064.499695307739	0.23245249570660906	0.0532934463464628	0.31506010747327057	0.35897311851842467	Neolamprologus brichardi	m	d
954	FISH20220216_c2_r1_Neolamprologus-brichardi_su	1970-01-02 18:00:00	9.749802058933447	1094.5039073324835	0.1931496979438009	0.1199357091392784	0.2534920202704254	0.3936869184341243	Neolamprologus brichardi	m	d
955	FISH20220216_c2_r1_Neolamprologus-brichardi_su	1970-01-02 18:30:00	8.571856305968076	1124.500637083818	0.14575369785607445	0.21417096005761455	0.2919825791497331	0.3014796909307167	Neolamprologus brichardi	m	d
956	FISH20220216_c2_r1_Neolamprologus-brichardi_su	1970-01-02 19:00:00	12.641716140865519	1154.504822616408	0.2237250554323725	0.29107538802660754	0.19690936405411677	0.3815332813769176	Neolamprologus brichardi	m	n
957	FISH20220216_c2_r1_Neolamprologus-brichardi_su	1970-01-02 19:30:00	6.465831261571599	1184.4999169021107	0.05379203368234447	0.6204642402082987	0.2665045655666459	0.3959384055407322	Neolamprologus brichardi	m	n
958	FISH20220216_c2_r1_Neolamprologus-brichardi_su	1970-01-02 20:00:00	6.189977377618836	1214.5036860484452	0.04977551133529184	0.6172052546976332	0.2563269332574987	0.3921312895105341	Neolamprologus brichardi	m	n
959	FISH20220216_c2_r1_Neolamprologus-brichardi_su	1970-01-02 20:30:00	5.760055798011113	1244.500055395524	0.04559051628628407	0.5802681143363616	0.24819623342549976	0.3907208657936538	Neolamprologus brichardi	m	n
960	FISH20220216_c2_r1_Neolamprologus-brichardi_su	1970-01-02 21:00:00	5.021841388330176	1274.5052380688433	0.013912754281913419	0.9308796629898565	0.21281866826688772	0.44196310823366647	Neolamprologus brichardi	m	n
961	FISH20220216_c2_r1_Neolamprologus-brichardi_su	1970-01-02 21:30:00	5.191791797702676	1304.5001384964821	0.032241981053681236	0.7786272228685391	0.2700191647016224	0.48587423641816047	Neolamprologus brichardi	m	n
962	FISH20220216_c2_r1_Neolamprologus-brichardi_su	1970-01-02 22:00:00	5.024866804100431	1334.504933481153	0.024778270509977825	0.8113636363636364	0.23535561072013916	0.4648366665934925	Neolamprologus brichardi	m	n
963	FISH20220216_c2_r1_Neolamprologus-brichardi_su	1970-01-02 22:30:00	5.216186618142129	1364.4994183147749	0.02841947814525511	0.7739183424741012	0.24323177727517367	0.4641638569707102	Neolamprologus brichardi	m	n
964	FISH20220216_c2_r1_Neolamprologus-brichardi_su	1970-01-02 23:00:00	4.752532178653109	1394.5046003768985	0.015796474891918856	0.9052765768761778	0.21513115933996352	0.5092082720077835	Neolamprologus brichardi	m	n
965	FISH20220216_c2_r1_Neolamprologus-brichardi_su	1970-01-02 23:30:00	4.703243581085869	1424.5003600908537	0.009694753753254667	0.9680350119106975	0.15048040214561753	0.45507377063117027	Neolamprologus brichardi	m	n
966	FISH20220216_c2_r1_Neolamprologus-brichardi_su	1970-01-03 00:00:00	5.297886308822171	14.503269784970072	0.022555974285080913	0.872478386167147	0.1667718041887994	0.40151126728722125	Neolamprologus brichardi	m	n
967	FISH20220216_c2_r1_Neolamprologus-brichardi_su	1970-01-03 00:30:00	5.076268163339311	44.49958451055343	0.01972189906376378	0.9092017062766605	0.17084010761779386	0.4530099262211406	Neolamprologus brichardi	m	n
968	FISH20220216_c2_r1_Neolamprologus-brichardi_su	1970-01-03 01:00:00	5.28505892306153	74.51142666962502	0.025238517861104946	0.8244952296427779	0.18110921658097362	0.38520129303811856	Neolamprologus brichardi	m	n
969	FISH20220216_c2_r1_Neolamprologus-brichardi_su	1970-01-03 01:30:00	5.245944818165141	104.50052628663232	0.020497479364024154	0.8675973630269791	0.16488471071096053	0.3813080979030275	Neolamprologus brichardi	m	n
970	FISH20220216_c2_r1_Neolamprologus-brichardi_su	1970-01-03 02:00:00	5.711373220148291	134.50302022720976	0.03518980326960377	0.7868661679135495	0.18529658141281544	0.403127714267684	Neolamprologus brichardi	m	n
971	FISH20220216_c2_r1_Neolamprologus-brichardi_su	1970-01-03 02:30:00	5.287687136941315	164.49980610492494	0.02781009362362196	0.7566893800897457	0.162538748907085	0.44701031346279424	Neolamprologus brichardi	m	n
972	FISH20220216_c2_r1_Neolamprologus-brichardi_su	1970-01-03 03:00:00	4.886229110645038	194.50315894480158	0.009864774994457991	0.9754489026823321	0.1329741469323027	0.46115699577051555	Neolamprologus brichardi	m	n
973	FISH20220216_c2_r1_Neolamprologus-brichardi_su	1970-01-03 03:30:00	4.840169213961947	224.49994460447596	0.011633060048748062	0.9350210502991358	0.15992446940722355	0.4310914783036014	Neolamprologus brichardi	m	n
974	FISH20220216_c2_r1_Neolamprologus-brichardi_su	1970-01-03 04:00:00	5.033011584135828	254.50573693254253	0.01418990078155313	0.8896402638434676	0.1571360002056587	0.4823699153907428	Neolamprologus brichardi	m	n
975	FISH20220216_c2_r1_Neolamprologus-brichardi_su	1970-01-03 04:30:00	4.891863910268797	284.5000276992964	0.014126641183313944	0.8873192620907429	0.15484934392811772	0.5271495339661938	Neolamprologus brichardi	m	n
976	FISH20220216_c2_r1_Neolamprologus-brichardi_su	1970-01-03 05:00:00	5.423088097923273	314.5023273855702	0.03164136096641915	0.768868447301341	0.12371965685117706	0.46814093356583036	Neolamprologus brichardi	m	n
977	FISH20220216_c2_r1_Neolamprologus-brichardi_su	1970-01-03 05:30:00	4.969163579185421	344.50016618657213	0.013294925769997783	0.9580655883004653	0.12658912898968785	0.4738782680616878	Neolamprologus brichardi	m	n
978	FISH20220216_c2_r1_Neolamprologus-brichardi_su	1970-01-03 06:00:00	4.999188777261954	374.5069571484007	0.009368590276622873	0.9896890071511725	0.10534735127032016	0.42370518442165594	Neolamprologus brichardi	m	n
979	FISH20220216_c2_r1_Neolamprologus-brichardi_su	1970-01-03 06:30:00	5.153344243944293	404.50024929366793	0.017062766605728214	0.868262146141488	0.12507990644864245	0.4395018843749003	Neolamprologus brichardi	m	n
980	FISH20220216_c2_r1_Neolamprologus-brichardi_su	1970-01-03 07:00:00	20.37303219054463	434.5041290251067	0.48218145541207114	0.03136950617968187	0.3064785652953075	0.39388814290174795	Neolamprologus brichardi	m	d
981	FISH20220216_c2_r1_Neolamprologus-brichardi_su	1970-01-03 07:30:00	17.613032634895696	464.49952911196056	0.44955958118663786	0.0	0.26335664088625255	0.3258306635051085	Neolamprologus brichardi	m	d
982	FISH20220216_c2_r1_Neolamprologus-brichardi_su	1970-01-03 08:00:00	19.953291705001195	494.50368523136603	0.44488778054862843	0.0	0.3850363222378881	0.33268292415276224	Neolamprologus brichardi	m	d
983	FISH20220216_c2_r1_Neolamprologus-brichardi_su	1970-01-03 08:30:00	11.945114285221017	524.5004708880394	0.27051132901224306	0.00033239155725444574	0.32124528008003567	0.3305951070426979	Neolamprologus brichardi	m	d
984	FISH20220216_c2_r1_Neolamprologus-brichardi_su	1970-01-03 09:00:00	9.910303161901135	554.5054043567429	0.21423424422149548	0.10609168006208082	0.2442784912626617	0.3475623456143102	Neolamprologus brichardi	m	d
985	FISH20220216_c2_r1_Neolamprologus-brichardi_su	1970-01-03 09:30:00	10.076499735226578	584.4997507063321	0.22353332225361475	0.06104924934906653	0.3090826394458865	0.311491368515283	Neolamprologus brichardi	m	d
986	FISH20220216_c2_r1_Neolamprologus-brichardi_su	1970-01-03 10:00:00	13.104212992891426	614.504073601951	0.3127528681483124	0.023166879122097212	0.2912374785837758	0.33268687618082776	Neolamprologus brichardi	m	d
987	FISH20220216_c2_r1_Neolamprologus-brichardi_su	1970-01-03 10:30:00	12.157806744048685	644.4998892089519	0.27886106802570354	0.02415244848216264	0.2970651611929457	0.28913276935936333	Neolamprologus brichardi	m	d
988	FISH20220216_c2_r1_Neolamprologus-brichardi_su	1970-01-03 11:00:00	16.116476791418208	674.5050157955994	0.38746328215928616	0.0	0.3484241349369136	0.30177853455688886	Neolamprologus brichardi	m	d
989	FISH20220216_c2_r1_Neolamprologus-brichardi_su	1970-01-03 11:30:00	15.574282489435564	704.4999723007036	0.35538197329787824	0.021882444185917678	0.43572293959385866	0.2959290810251064	Neolamprologus brichardi	m	d
990	FISH20220216_c2_r1_Neolamprologus-brichardi_su	1970-01-03 12:00:00	27.054708752742304	734.5054043567429	0.6749625852225486	0.0	0.29022170916648493	0.4878924847198943	Neolamprologus brichardi	m	d
991	FISH20220216_c2_r1_Neolamprologus-brichardi_su	1970-01-03 12:30:00	19.584853919583747	764.5001107910481	0.5165078661644139	0.0	0.2122292443408297	0.5764920043965326	Neolamprologus brichardi	m	d
992	FISH20220216_c2_r1_Neolamprologus-brichardi_su	1970-01-03 13:00:00	19.163530463992483	794.507511502855	0.52769000498919	0.0	0.2236887745186956	0.5674746568841725	Neolamprologus brichardi	m	d
993	FISH20220216_c2_r1_Neolamprologus-brichardi_su	1970-01-03 13:30:00	20.57283483870194	824.5001938950751	0.5611323472383801	0.0	0.26804837983202623	0.5684376664357471	Neolamprologus brichardi	m	d
994	FISH20220216_c2_r1_Neolamprologus-brichardi_su	1970-01-03 14:00:00	21.64584055403322	854.5044615640414	0.5823310979327163	0.0	0.36577250641985115	0.45480356881224226	Neolamprologus brichardi	m	d
995	FISH20220216_c2_r1_Neolamprologus-brichardi_su	1970-01-03 14:30:00	15.971037864457404	884.4994737133677	0.4386460583901169	0.0	0.3211954614903566	0.47135783048140406	Neolamprologus brichardi	m	d
996	FISH20220216_c2_r1_Neolamprologus-brichardi_su	1970-01-03 15:00:00	16.316266426153497	914.5057089014522	0.437368362709234	0.0	0.2998306688580138	0.42498949096772537	Neolamprologus brichardi	m	d
997	FISH20220216_c2_r1_Neolamprologus-brichardi_su	1970-01-03 15:30:00	13.711185106849168	944.5004154894466	0.3489557365242923	0.0	0.2610001533497338	0.36301792884955725	Neolamprologus brichardi	m	d
998	FISH20220216_c2_r1_Neolamprologus-brichardi_su	1970-01-03 16:00:00	15.843327254361462	974.5064020841417	0.3770855274097888	0.0	0.3114860354313813	0.4358606715945738	Neolamprologus brichardi	m	d
999	FISH20220216_c2_r1_Neolamprologus-brichardi_su	1970-01-03 16:30:00	13.557634055457788	1004.4996399091463	0.3274610824885048	0.0	0.17270952911999407	0.5510177160312081	Neolamprologus brichardi	m	d
1000	FISH20220216_c2_r1_Neolamprologus-brichardi_su	1970-01-03 17:00:00	16.354652931540787	1034.5064848686397	0.4181908879281676	0.0	0.2926604830275298	0.44886716473442856	Neolamprologus brichardi	m	d
1001	FISH20220216_c2_r1_Neolamprologus-brichardi_su	1970-01-03 17:30:00	14.070641842293773	1064.5005262866323	0.3572101268627777	0.02720070910198881	0.23745494849938367	0.46650699804898055	Neolamprologus brichardi	m	d
1002	FISH20220216_c2_r1_Neolamprologus-brichardi_su	1970-01-03 18:00:00	17.9240998269324	1094.5059306063629	0.4541625096995898	0.0	0.49309100022653	0.4346333253212288	Neolamprologus brichardi	m	d
1003	FISH20220216_c2_r1_Neolamprologus-brichardi_su	1970-01-03 18:30:00	16.812042834524906	1124.499806104925	0.43914464572599854	0.0	0.30165425015596153	0.37738355188351413	Neolamprologus brichardi	m	d
1004	FISH20220216_c2_r1_Neolamprologus-brichardi_su	1970-01-03 19:00:00	12.714849195546947	1154.5026598692232	0.2324060733680594	0.2839410395655547	0.21032988160691019	0.3949180477174392	Neolamprologus brichardi	m	n
1005	FISH20220216_c2_r1_Neolamprologus-brichardi_su	1970-01-03 19:30:00	5.183881360810388	1184.499889208952	0.018225127409705295	0.8519277642366497	0.15917068886341748	0.5172595998797775	Neolamprologus brichardi	m	n
1006	FISH20220216_c2_r1_Neolamprologus-brichardi_su	1970-01-03 20:00:00	5.157131212500651	1214.5080658573092	0.021675259160707356	0.8579743888242142	0.13643932510157653	0.44142850007602036	Neolamprologus brichardi	m	n
1007	FISH20220216_c2_r1_Neolamprologus-brichardi_su	1970-01-03 20:30:00	5.319454987123907	1244.5000276992964	0.021771647000166195	0.8395656750318542	0.1495998856701549	0.3921627994609386	Neolamprologus brichardi	m	n
1008	FISH20220216_c2_r1_Neolamprologus-brichardi_su	1970-01-03 21:00:00	5.520795778193921	1274.5041010862337	0.029538904899135448	0.8155619596541787	0.12142516360973288	0.41896936202155793	Neolamprologus brichardi	m	n
1009	FISH20220216_c2_r1_Neolamprologus-brichardi_su	1970-01-03 21:30:00	4.769487286533502	1304.500110791048	0.010192776423664968	0.9653224019499225	0.13755142149732227	0.41103467869498617	Neolamprologus brichardi	m	n
1010	FISH20220216_c2_r1_Neolamprologus-brichardi_su	1970-01-03 22:00:00	5.78378426805439	1334.5075388026607	0.04029933481152993	0.7317627494456763	0.18136548410938994	0.4805470242146187	Neolamprologus brichardi	m	n
1011	FISH20220216_c2_r1_Neolamprologus-brichardi_su	1970-01-03 22:30:00	5.511910416859986	1364.500193895075	0.031189407789042157	0.7650545676139826	0.18109944529148575	0.43558021250023127	Neolamprologus brichardi	m	n
1012	FISH20220216_c2_r1_Neolamprologus-brichardi_su	1970-01-03 23:00:00	5.698411282401222	1394.5171419061355	0.04399201153888827	0.7107511372462	0.20444780244960492	0.4328918734545155	Neolamprologus brichardi	m	n
1013	FISH20220216_c2_r1_Neolamprologus-brichardi_su	1970-01-03 23:30:00	5.588615944279275	1424.4994737133677	0.037726441748379594	0.719406127084372	0.14808051904467834	0.3708343412037635	Neolamprologus brichardi	m	n
1014	FISH20220216_c2_r1_Neolamprologus-brichardi_su	1970-01-04 00:00:00	6.330414734342107	14.504045217776792	0.0479330599578854	0.6142081347667073	0.14000894654081006	0.3230966788014646	Neolamprologus brichardi	m	n
1015	FISH20220216_c2_r1_Neolamprologus-brichardi_su	1970-01-04 00:30:00	5.55655289285097	44.50041548944657	0.035011910697468285	0.7849980610492493	0.1553558797577634	0.3477216263322229	Neolamprologus brichardi	m	n
1016	FISH20220216_c2_r1_Neolamprologus-brichardi_su	1970-01-04 01:00:00	5.464427314437499	74.50557002715735	0.02665853793715014	0.773762678046888	0.13650787530915212	0.3373212946190657	Neolamprologus brichardi	m	n
1017	FISH20220216_c2_r1_Neolamprologus-brichardi_su	1970-01-04 01:30:00	5.655192596940721	104.49963990914631	0.029250457038391225	0.7596809041050357	0.09304715544283768	0.3840466313541822	Neolamprologus brichardi	m	n
1018	FISH20220216_c2_r1_Neolamprologus-brichardi_su	1970-01-04 02:00:00	5.711283153437764	134.5042668735454	0.03912224315637815	0.6465698769810484	0.10669805986955036	0.4023896028082271	Neolamprologus brichardi	m	n
1019	FISH20220216_c2_r1_Neolamprologus-brichardi_su	1970-01-04 02:30:00	6.199795264790948	164.5005816852252	0.05617417317600133	0.6655586948091519	0.0932667827628554	0.3629957694124038	Neolamprologus brichardi	m	n
1020	FISH20220216_c2_r1_Neolamprologus-brichardi_su	1970-01-04 03:00:00	4.979872922871419	194.5154473348494	0.020467025348050363	0.8825780686671474	0.10763126396201167	0.3408004375788489	Neolamprologus brichardi	m	n
1021	FISH20220216_c2_r1_Neolamprologus-brichardi_su	1970-01-04 03:30:00	5.773500176420627	224.49980610492494	0.04681181098000111	0.6810703008143593	0.10000252906620391	0.39327400747388036	Neolamprologus brichardi	m	n
1022	FISH20220216_c2_r1_Neolamprologus-brichardi_su	1970-01-04 04:00:00	4.725617325915175	254.5050157955994	0.01939810452807183	0.8616638031369506	0.12417839187705883	0.34730388296823983	Neolamprologus brichardi	m	n
1023	FISH20220216_c2_r1_Neolamprologus-brichardi_su	1970-01-04 04:30:00	5.298688223949733	284.4998892089519	0.029747396410370042	0.8288832262353202	0.1395570606011033	0.31400980226540937	Neolamprologus brichardi	m	n
1024	FISH20220216_c2_r1_Neolamprologus-brichardi_su	1970-01-04 05:00:00	5.333150896547269	314.50490440565255	0.03524522028262676	0.7825436408977556	0.14392448829617366	0.3586342724047955	Neolamprologus brichardi	m	n
1025	FISH20220216_c2_r1_Neolamprologus-brichardi_su	1970-01-04 05:30:00	5.0520792022683	344.5000276992964	0.03013683452440308	0.76261702952745	0.1230790136481314	0.3716216594237107	Neolamprologus brichardi	m	n
1026	FISH20220216_c2_r1_Neolamprologus-brichardi_su	1970-01-04 06:00:00	5.355387417046591	374.504876967413	0.030758146752383062	0.7739968964752827	0.12314619818222768	0.39123029294726985	Neolamprologus brichardi	m	n
1027	FISH20220216_c2_r1_Neolamprologus-brichardi_su	1970-01-04 06:30:00	5.712053173363854	404.5001107910481	0.036671836915577224	0.7185907378683802	0.10547042842417316	0.39571677420345763	Neolamprologus brichardi	m	n
1028	FISH20220216_c2_r1_Neolamprologus-brichardi_su	1970-01-04 07:00:00	19.940574255705425	434.5073162620552	0.5080368030151868	0.029542179359272808	0.2557361325988182	0.39290116241421075	Neolamprologus brichardi	m	d
1029	FISH20220216_c2_r1_Neolamprologus-brichardi_su	1970-01-04 07:30:00	13.35807607378123	464.50024929366793	0.3174893357708714	0.02315661182205972	0.1628993616315833	0.3157690723368471	Neolamprologus brichardi	m	d
1030	FISH20220216_c2_r1_Neolamprologus-brichardi_su	1970-01-04 08:00:00	8.474235067336652	494.50734438224043	0.14888309960645196	0.21007704672689984	0.0909933010879485	0.26403357369160635	Neolamprologus brichardi	m	d
1031	FISH20220216_c2_r1_Neolamprologus-brichardi_su	1970-01-04 08:30:00	9.36658909766415	524.4994737133677	0.18818901999889204	0.33687884327738077	0.15222858904601957	0.2688051072017645	Neolamprologus brichardi	m	d
1032	FISH20220216_c2_r1_Neolamprologus-brichardi_su	1970-01-04 09:00:00	10.333517522356189	554.5104224415123	0.20944672358354585	0.1976937576227963	0.15963196054706497	0.2845804621486664	Neolamprologus brichardi	m	d
1033	FISH20220216_c2_r1_Neolamprologus-brichardi_su	1970-01-04 09:30:00	7.306590658751166	584.5004154894466	0.12060273669048806	0.3929422192676306	0.08927049687721174	0.2405591198973682	Neolamprologus brichardi	m	d
1034	FISH20220216_c2_r1_Neolamprologus-brichardi_su	1970-01-04 10:00:00	5.761436427338249	614.5060134124037	0.06501136174693788	0.6761625006927895	0.054183243411279114	0.216783064439578	Neolamprologus brichardi	m	d
1035	FISH20220216_c2_r1_Neolamprologus-brichardi_su	1970-01-04 10:30:00	11.88337251641008	644.4996399091463	0.2722840839842668	0.31843111184975903	0.2996177898530717	0.2059585300394821	Neolamprologus brichardi	m	d
1036	FISH20220216_c2_r1_Neolamprologus-brichardi_su	1970-01-04 11:00:00	4.354010352368794	674.5060962092663	0.029871425404566616	0.9045666149412547	0.044835651338604246	0.18591391559906306	Neolamprologus brichardi	m	d
1037	FISH20220216_c2_r1_Neolamprologus-brichardi_su	1970-01-04 11:30:00	6.879568839332906	704.5005816852251	0.1111849759016121	0.5061215445127694	0.09166708817770722	0.2554929350339035	Neolamprologus brichardi	m	d
1038	FISH20220216_c2_r1_Neolamprologus-brichardi_su	1970-01-04 12:00:00	7.911566513638335	734.5074825407382	0.14349850349185234	0.32041902228134356	0.1077959399083379	0.39775018905281534	Neolamprologus brichardi	m	d
1039	FISH20220216_c2_r1_Neolamprologus-brichardi_su	1970-01-04 12:30:00	7.844526830185163	764.4998615035178	0.14918841061437038	0.46429560689158494	0.14014294442719202	0.3015151240901042	Neolamprologus brichardi	m	d
1040	FISH20220216_c2_r1_Neolamprologus-brichardi_su	1970-01-04 13:00:00	5.611363891732873	794.5042948185093	0.07946799667497922	0.6036575228595179	0.13145003835017835	0.22839644562960143	Neolamprologus brichardi	m	d
1041	FISH20220216_c2_r1_Neolamprologus-brichardi_su	1970-01-04 13:30:00	8.352450274448445	824.499944604476	0.1746620873033459	0.36029248836693994	0.3296688792762978	0.23914313545248278	Neolamprologus brichardi	m	d
1042	FISH20220216_c2_r1_Neolamprologus-brichardi_su	1970-01-04 14:00:00	8.663497868799933	854.5076488194213	0.17248642057421573	0.33987362820086464	0.21714526009360557	0.2589858536901378	Neolamprologus brichardi	m	d
1043	FISH20220216_c2_r1_Neolamprologus-brichardi_su	1970-01-04 14:30:00	11.44020669499378	884.5000276992964	0.266467231732314	0.10869203922220376	0.24676135008779834	0.3629875418986122	Neolamprologus brichardi	m	d
1044	FISH20220216_c2_r1_Neolamprologus-brichardi_su	1970-01-04 15:00:00	7.1644550072196855	914.5076769580401	0.13641150712266503	0.4448755612216618	0.139078299107758	0.2974284646468209	Neolamprologus brichardi	m	d
1045	FISH20220216_c2_r1_Neolamprologus-brichardi_su	1970-01-04 15:30:00	8.094342544665816	944.5001107910481	0.16253046753822292	0.4877575891867937	0.20064587969698866	0.24765243641581614	Neolamprologus brichardi	m	d
1046	FISH20220216_c2_r1_Neolamprologus-brichardi_su	1970-01-04 16:00:00	8.593386777885753	974.5086192561388	0.14239787151488276	0.38190787650351976	0.4187013236356122	0.22651935278335306	Neolamprologus brichardi	m	d
1047	FISH20220216_c2_r1_Neolamprologus-brichardi_su	1970-01-04 16:30:00	7.93830811022059	1004.5002492936679	0.09439920226026259	0.44823001495762005	0.4779552539945206	0.18012715348317743	Neolamprologus brichardi	m	d
1048	FISH20220216_c2_r1_Neolamprologus-brichardi_su	1970-01-04 17:00:00	6.700047600232599	1034.5078986752396	0.07294495870517155	0.53810764370046	0.2996936125363373	0.1926342692470076	Neolamprologus brichardi	m	d
1049	FISH20220216_c2_r1_Neolamprologus-brichardi_su	1970-01-04 17:30:00	7.592406392921931	1064.4930443939477	0.10735465277392894	0.43479465720778143	0.2762576036151991	0.2038690301441645	Neolamprologus brichardi	m	d
1050	FISH20220216_c2_r1_Neolamprologus-brichardi_su	1970-01-04 18:00:00	7.341280731528477	1094.499944604476	0.10923997341014846	0.5149567914912475	0.28033322414795886	0.24054787818689527	Neolamprologus brichardi	m	d
1051	FISH20220216_c2_r1_Neolamprologus-brichardi_su	1970-01-04 18:30:00	14.880447131094053	1124.4907699983369	0.3450856477631798	0.06497034203669827	0.2521312116822617	0.40309241966936726	Neolamprologus brichardi	m	d
1052	FISH20220216_c2_r1_Neolamprologus-brichardi_su	1970-01-04 19:00:00	19.121863075046708	1154.5000276992964	0.42590438202869646	0.054733809761232065	0.16421824958111148	0.3538506684306482	Neolamprologus brichardi	m	n
1053	FISH20220216_c2_r1_Neolamprologus-brichardi_su	1970-01-04 19:30:00	6.679829574088898	1184.4924066068063	0.05636847356168939	0.6054206850681743	0.0774283113957997	0.3404673473665922	Neolamprologus brichardi	m	n
1054	FISH20220216_c2_r1_Neolamprologus-brichardi_su	1970-01-04 20:00:00	6.951713014315436	1214.500110791048	0.06957677819632174	0.5579991136716154	0.09387510155846807	0.3272836667668547	Neolamprologus brichardi	m	n
1055	FISH20220216_c2_r1_Neolamprologus-brichardi_su	1970-01-04 20:30:00	6.430954369371636	1244.4893274934857	0.05987691966513278	0.6495536951821256	0.09568154188693377	0.3546065101603554	Neolamprologus brichardi	m	n
1056	FISH20220216_c2_r1_Neolamprologus-brichardi_su	1970-01-04 21:00:00	6.443699090424388	1274.500249293668	0.06753088471552822	0.5014126641183314	0.06758837079162285	0.3912685235616809	Neolamprologus brichardi	m	n
1057	FISH20220216_c2_r1_Neolamprologus-brichardi_su	1970-01-04 21:30:00	6.525974662261765	1304.4934323560383	0.06961148367788061	0.46810397384027047	0.061711475083283306	0.36677321448267625	Neolamprologus brichardi	m	n
1058	FISH20220216_c2_r1_Neolamprologus-brichardi_su	1970-01-04 22:00:00	6.411860170771205	1334.4994737133677	0.05628497036175281	0.6575258988421694	0.05535102234490964	0.3247334971157109	Neolamprologus brichardi	m	n
1059	FISH20220216_c2_r1_Neolamprologus-brichardi_su	1970-01-04 22:30:00	5.992905739308924	1364.4967309397164	0.0477061170212766	0.6361369680851063	0.06555570009765505	0.3770814681202104	Neolamprologus brichardi	m	n
1060	FISH20220216_c2_r1_Neolamprologus-brichardi_su	1970-01-04 23:00:00	6.15803607919898	1394.5004708880394	0.06021827045593042	0.5009694753753254	0.06647626411159446	0.28558402458162313	Neolamprologus brichardi	m	n
1061	FISH20220216_c2_r1_Neolamprologus-brichardi_su	1970-01-04 23:30:00	5.477874810226708	1424.4911862527715	0.029046563192904655	0.7747782705099778	0.0756475947170611	0.3506528945577539	Neolamprologus brichardi	m	n
1062	FISH20220216_c2_r1_Neolamprologus-brichardi_su	1970-01-05 00:00:00	6.459207709026235	14.499695307739183	0.06093845216331505	0.5301091352279652	0.060911314881595034	0.38853742778299666	Neolamprologus brichardi	m	n
1063	FISH20220216_c2_r1_Neolamprologus-brichardi_su	1970-01-05 00:30:00	6.149315848740523	44.493376932882555	0.05037964861719226	0.6533281605054592	0.06140861565006117	0.3571424259867632	Neolamprologus brichardi	m	n
1064	FISH20220216_c2_r1_Neolamprologus-brichardi_su	1970-01-05 01:00:00	5.989598563196514	74.5005816852252	0.043875685557586835	0.6658356877735305	0.057743559110708415	0.2915522630873752	Neolamprologus brichardi	m	n
1065	FISH20220216_c2_r1_Neolamprologus-brichardi_su	1970-01-05 01:30:00	6.8575578751590625	104.49052001330524	0.07556270096463022	0.37282403814170084	0.05272412025499274	0.3426709729405127	Neolamprologus brichardi	m	n
1066	FISH20220216_c2_r1_Neolamprologus-brichardi_su	1970-01-05 02:00:00	5.938357388842404	134.49986150351782	0.04121655309955127	0.7281591047587391	0.06995862768854387	0.30843023973330375	Neolamprologus brichardi	m	n
1067	FISH20220216_c2_r1_Neolamprologus-brichardi_su	1970-01-05 02:30:00	6.217859237362412	164.49348777919414	0.05243030538158843	0.5767333591974727	0.09564699305283655	0.26825065314268925	Neolamprologus brichardi	m	n
1068	FISH20220216_c2_r1_Neolamprologus-brichardi_su	1970-01-05 03:00:00	5.423774216969736	194.49994460447596	0.032960336804786175	0.7573676046975404	0.0772644726827879	0.2296717074765395	Neolamprologus brichardi	m	n
1069	FISH20220216_c2_r1_Neolamprologus-brichardi_su	1970-01-05 03:30:00	5.113409166632487	224.49448539599845	0.024607881172753976	0.8003103696724492	0.0867070372146473	0.269680405938948	Neolamprologus brichardi	m	n
1070	FISH20220216_c2_r1_Neolamprologus-brichardi_su	1970-01-05 04:00:00	5.5200630844131435	254.50002769929642	0.037726441748379594	0.7657747493213672	0.12099992051506993	0.264880583122302	Neolamprologus brichardi	m	n
1071	FISH20220216_c2_r1_Neolamprologus-brichardi_su	1970-01-05 04:30:00	5.7897076542143235	284.49370947181734	0.044005985700825805	0.6848085129967301	0.0903267315519281	0.2699142806815226	Neolamprologus brichardi	m	n
1072	FISH20220216_c2_r1_Neolamprologus-brichardi_su	1970-01-05 05:00:00	5.19112698266228	314.50016618657213	0.027365388876578772	0.7961998670507423	0.10346093571872012	0.28998185659470077	Neolamprologus brichardi	m	n
1073	FISH20220216_c2_r1_Neolamprologus-brichardi_su	1970-01-05 05:30:00	4.853047716649104	344.4946516654658	0.019619797151249792	0.8328437621238153	0.09724474624629323	0.27037138453080173	Neolamprologus brichardi	m	n
1074	FISH20220216_c2_r1_Neolamprologus-brichardi_su	1970-01-05 06:00:00	4.984765185484899	374.50024929366793	0.023267409007811202	0.8784000886377487	0.11382829165994685	0.29762054816085676	Neolamprologus brichardi	m	n
1075	FISH20220216_c2_r1_Neolamprologus-brichardi_su	1970-01-05 06:30:00	5.194277121883413	404.49229490022174	0.028658536585365855	0.7848669623059867	0.08874031941901273	0.34863762595772374	Neolamprologus brichardi	m	n
1076	FISH20220216_c2_r1_Neolamprologus-brichardi_su	1970-01-05 07:00:00	15.306509746565256	434.4994737133677	0.38934131073070744	0.016453382084095063	0.23508978987876197	0.4335316164157536	Neolamprologus brichardi	m	d
1077	FISH20220216_c2_r1_Neolamprologus-brichardi_su	1970-01-05 07:30:00	10.907915437991253	464.4964814096526	0.23926414362497922	0.07868343769047487	0.21292297969152077	0.3526883873625928	Neolamprologus brichardi	m	d
1078	FISH20220216_c2_r1_Neolamprologus-brichardi_su	1970-01-05 08:00:00	9.994892529980918	494.50047088803944	0.17577973519472606	0.3105645116614038	0.11711210346852187	0.2791107264291266	Neolamprologus brichardi	m	d
1079	FISH20220216_c2_r1_Neolamprologus-brichardi_su	1970-01-05 08:30:00	6.17995931627809	524.4910189599734	0.09596407583989355	0.4999445614813172	0.08454783862089821	0.26268230215859695	Neolamprologus brichardi	m	d
1080	FISH20220216_c2_r1_Neolamprologus-brichardi_su	1970-01-05 09:00:00	5.456517756418243	554.4996953077392	0.06858345798016731	0.5932081325134342	0.05621528053767911	0.2639330477837557	Neolamprologus brichardi	m	d
1081	FISH20220216_c2_r1_Neolamprologus-brichardi_su	1970-01-05 09:30:00	5.446237745914892	584.4967030531391	0.06272510666592786	0.5387044938216878	0.06356498289892713	0.2542768140614214	Neolamprologus brichardi	m	d
1082	FISH20220216_c2_r1_Neolamprologus-brichardi_su	1970-01-05 10:00:00	8.661722681262892	614.5006370838181	0.1556700459808321	0.18962938341366128	0.21318570812649565	0.33809360826393065	Neolamprologus brichardi	m	d
1083	FISH20220216_c2_r1_Neolamprologus-brichardi_su	1970-01-05 10:30:00	10.216256770557463	644.4933207693587	0.22509838700737209	0.06873233191064797	0.2106517039689851	0.3995522849219666	Neolamprologus brichardi	m	d
1084	FISH20220216_c2_r1_Neolamprologus-brichardi_su	1970-01-05 11:00:00	10.450298365496778	674.4999169021107	0.21483574317212342	0.11500747881003823	0.2591223417707829	0.4019169010136713	Neolamprologus brichardi	m	d
1085	FISH20220216_c2_r1_Neolamprologus-brichardi_su	1970-01-05 11:30:00	8.08836723043505	704.4926001884596	0.14433789701236074	0.2522033146721357	0.1949522384198997	0.38166503031322707	Neolamprologus brichardi	m	d
1086	FISH20220216_c2_r1_Neolamprologus-brichardi_su	1970-01-05 12:00:00	8.333934191318711	734.5	0.1474628849988921	0.34738533126523374	0.18930826244312685	0.3899027671435536	Neolamprologus brichardi	m	d
1087	FISH20220216_c2_r1_Neolamprologus-brichardi_su	1970-01-05 12:30:00	8.436450554316204	764.4949287812448	0.16122596020617413	0.35160450036025054	0.2018724592700109	0.2963872882327866	Neolamprologus brichardi	m	d
1088	FISH20220216_c2_r1_Neolamprologus-brichardi_su	1970-01-05 13:00:00	7.349038208359064	794.5000276992964	0.11428729710265359	0.27937510387236164	0.10811786090779223	0.3759081941100881	Neolamprologus brichardi	m	d
1089	FISH20220216_c2_r1_Neolamprologus-brichardi_su	1970-01-05 13:30:00	9.54683766607389	824.4945962423101	0.1883833065454747	0.20384636701213768	0.1659587764173726	0.43255408010455904	Neolamprologus brichardi	m	d
1090	FISH20220216_c2_r1_Neolamprologus-brichardi_su	1970-01-05 14:00:00	7.119381567343714	854.5001661865721	0.10940615998227343	0.46332816308442276	0.0852029724114293	0.5300170245253771	Neolamprologus brichardi	m	d
1091	FISH20220216_c2_r1_Neolamprologus-brichardi_su	1970-01-05 14:30:00	6.916732444954596	884.4974509586611	0.11066164246924526	0.4896930067605009	0.092867824095274	0.47050288426826364	Neolamprologus brichardi	m	d
1092	FISH20220216_c2_r1_Neolamprologus-brichardi_su	1970-01-05 15:00:00	4.815249396571858	914.5002492936679	0.041770539028308684	0.6019057115949255	0.058056802023903134	0.49474283808635455	Neolamprologus brichardi	m	d
1093	FISH20220216_c2_r1_Neolamprologus-brichardi_su	1970-01-05 15:30:00	5.310605056940176	944.4935424865583	0.052934981431184525	0.7037858211850785	0.06068620669988382	0.5044098124130049	Neolamprologus brichardi	m	d
1094	FISH20220216_c2_r1_Neolamprologus-brichardi_su	1970-01-05 16:00:00	7.85310073199476	974.4995291119606	0.14226358650490278	0.15168134729377875	0.07777573043848138	0.326743807835984	Neolamprologus brichardi	m	d
1095	FISH20220216_c2_r1_Neolamprologus-brichardi_su	1970-01-05 16:30:00	15.155471260154627	1004.4936259838155	0.31980933377674314	0.16783061744817648	0.23967911427281885	0.2861721988627267	Neolamprologus brichardi	m	d
1096	FISH20220216_c2_r1_Neolamprologus-brichardi_su	1970-01-05 17:00:00	17.141018591664768	1034.5004708880394	0.44845160932912304	0.0	0.10224192255828041	0.5657771940683276	Neolamprologus brichardi	m	d
1097	FISH20220216_c2_r1_Neolamprologus-brichardi_su	1970-01-05 17:30:00	15.113695393172401	1064.4936533451582	0.37924727010697856	0.0	0.11029371482521041	0.5346375014925615	Neolamprologus brichardi	m	d
1098	FISH20220216_c2_r1_Neolamprologus-brichardi_su	1970-01-05 18:00:00	13.168219125535844	1094.499695307739	0.297047254999723	0.014403634147692648	0.10972701189223753	0.6182409088714925	Neolamprologus brichardi	m	d
1099	FISH20220216_c2_r1_Neolamprologus-brichardi_su	1970-01-05 18:30:00	12.196369864047638	1124.4944299728427	0.24203292135454194	0.015795599401429918	0.1265217873244884	0.5958833216359412	Neolamprologus brichardi	m	d
1100	FISH20220216_c2_r1_Neolamprologus-brichardi_su	1970-01-05 19:00:00	20.629110253703985	1154.500637083818	0.38258268239986704	0.14154340479751815	0.27692604448427993	0.3450863367872472	Neolamprologus brichardi	m	n
1101	FISH20220216_c2_r1_Neolamprologus-brichardi_su	1970-01-05 19:30:00	4.5587288492187605	1184.4961760141875	0.026269119929062293	0.7933385058745289	0.04847365859301051	0.4089743223934426	Neolamprologus brichardi	m	n
1102	FISH20220216_c2_r1_Neolamprologus-brichardi_su	1970-01-05 20:00:00	5.105925650679692	1214.4999169021107	0.028197883773752146	0.8165198603955459	0.07045536840466478	0.2948461208095251	Neolamprologus brichardi	m	n
1103	FISH20220216_c2_r1_Neolamprologus-brichardi_su	1970-01-05 20:30:00	5.139075994075608	1244.4931263858093	0.027660753880266075	0.8785476718403548	0.0747403113853351	0.30490735658932344	Neolamprologus brichardi	m	n
1104	FISH20220216_c2_r1_Neolamprologus-brichardi_su	1970-01-05 21:00:00	5.487533627401585	1274.5	0.041602038555284736	0.787668956348327	0.07319462775814252	0.33201532207286805	Neolamprologus brichardi	m	n
1105	FISH20220216_c2_r1_Neolamprologus-brichardi_su	1970-01-05 21:30:00	5.054656750205154	1304.4940687361418	0.028381374722838137	0.8228381374722838	0.07668787557441549	0.3192265811947109	Neolamprologus brichardi	m	n
1106	FISH20220216_c2_r1_Neolamprologus-brichardi_su	1970-01-05 22:00:00	5.036189487504616	1334.5000830978893	0.030081435931527338	0.7913688992299596	0.09114064096975424	0.3076524105792685	Neolamprologus brichardi	m	n
1107	FISH20220216_c2_r1_Neolamprologus-brichardi_su	1970-01-05 22:30:00	4.667869874533069	1364.4950396275565	0.017957102477415065	0.9245136618079034	0.1065790498864697	0.32328107277279694	Neolamprologus brichardi	m	n
1108	FISH20220216_c2_r1_Neolamprologus-brichardi_su	1970-01-05 23:00:00	5.0067416634738775	1394.5001661865722	0.031243075559494793	0.8228451141147796	0.12040951743273498	0.30861060347116803	Neolamprologus brichardi	m	n
1109	FISH20220216_c2_r1_Neolamprologus-brichardi_su	1970-01-05 23:30:00	4.64641572637492	1424.4953996231015	0.014798802793481875	0.9026715441747035	0.12168025010884936	0.30956514008566766	Neolamprologus brichardi	m	n
1110	FISH20220216_c2_r1_Neolamprologus-brichardi_su	1970-01-06 00:00:00	5.600442070911989	14.500249293667942	0.04753199268738574	0.6906542573818625	0.10993682151778336	0.2680706096203861	Neolamprologus brichardi	m	n
1111	FISH20220216_c2_r1_Neolamprologus-brichardi_su	1970-01-06 00:30:00	4.882900461021673	44.49526132017957	0.023776533835836614	0.8480851299673003	0.07304964709908765	0.2791672588530326	Neolamprologus brichardi	m	n
1112	FISH20220216_c2_r1_Neolamprologus-brichardi_su	1970-01-06 01:00:00	5.029172159557086	74.49952911196056	0.025815744280095285	0.799623289568445	0.09414204038638392	0.29637062426535543	Neolamprologus brichardi	m	n
1113	FISH20220216_c2_r1_Neolamprologus-brichardi_su	1970-01-06 01:30:00	5.181983616771892	104.49381963305804	0.025164902167285626	0.8140901280416828	0.12209821589953887	0.2825866933459093	Neolamprologus brichardi	m	n
1114	FISH20220216_c2_r1_Neolamprologus-brichardi_su	1970-01-06 02:00:00	5.391411791802471	134.50047088803944	0.04066256717079386	0.7145310509113069	0.10851203393927225	0.29914730047045024	Neolamprologus brichardi	m	n
1115	FISH20220216_c2_r1_Neolamprologus-brichardi_su	1970-01-06 02:30:00	5.289256939214616	164.49534419687396	0.034641392306839595	0.712337878284004	0.05959572591490311	0.3296149468621671	Neolamprologus brichardi	m	n
1116	FISH20220216_c2_r1_Neolamprologus-brichardi_su	1970-01-06 03:00:00	5.376426012027659	194.49975070633207	0.032352778239432715	0.7167469946263365	0.05297655033765746	0.2968334493412859	Neolamprologus brichardi	m	n
1117	FISH20220216_c2_r1_Neolamprologus-brichardi_su	1970-01-06 03:30:00	5.623385559137989	224.4943739260573	0.048389778837093285	0.5996341666204755	0.09257118849256354	0.3099047768531611	Neolamprologus brichardi	m	n
1118	FISH20220216_c2_r1_Neolamprologus-brichardi_su	1970-01-06 04:00:00	5.308449867005378	254.50063708381808	0.034402526175835134	0.7785718242756634	0.09372109136834372	0.2953914404237474	Neolamprologus brichardi	m	n
1119	FISH20220216_c2_r1_Neolamprologus-brichardi_su	1970-01-06 04:30:00	5.198970182587935	284.49445676274945	0.031097560975609756	0.7978381374722838	0.05782592628298603	0.253059537661086	Neolamprologus brichardi	m	n
1120	FISH20220216_c2_r1_Neolamprologus-brichardi_su	1970-01-06 05:00:00	4.782803705980022	314.49991690211067	0.01972189906376378	0.8606171403246358	0.059293435106176115	0.25966274872460243	Neolamprologus brichardi	m	n
1121	FISH20220216_c2_r1_Neolamprologus-brichardi_su	1970-01-06 05:30:00	5.387871815033836	344.4958434936821	0.04245178452671248	0.6771225892263356	0.08497951063263143	0.31096747005669484	Neolamprologus brichardi	m	n
1122	FISH20220216_c2_r1_Neolamprologus-brichardi_su	1970-01-06 06:00:00	5.657806039726125	374.5	0.04680921781520053	0.7151008198537558	0.07523703664454709	0.39452955488325986	Neolamprologus brichardi	m	n
1123	FISH20220216_c2_r1_Neolamprologus-brichardi_su	1970-01-06 06:30:00	5.314985271552748	404.4967856351142	0.03247616936377743	0.7444025714919087	0.0698219971149514	0.4379953512974895	Neolamprologus brichardi	m	n
1124	FISH20220216_c2_r1_Neolamprologus-brichardi_su	1970-01-06 07:00:00	19.328135050086914	434.50008309788933	0.4773142762173841	0.025594149908592323	0.2058302603171898	0.45449970956876135	Neolamprologus brichardi	m	d
1125	FISH20220216_c2_r1_Neolamprologus-brichardi_su	1970-01-06 07:30:00	6.411520696006313	464.4950116395078	0.11384547167719765	0.35749916860658465	0.06424205035272794	0.26306209603335823	Neolamprologus brichardi	m	d
1126	FISH20220216_c2_r1_Neolamprologus-brichardi_su	1970-01-06 08:00:00	7.687463748608202	494.49936291618195	0.15760899673148301	0.32862445293889536	0.07613207827420812	0.26777019566674154	Neolamprologus brichardi	m	d
1127	FISH20220216_c2_r1_Neolamprologus-brichardi_su	1970-01-06 08:30:00	5.652260669304515	524.4941796008869	0.10182926829268292	0.5639689578713969	0.06763368038819861	0.22787200061470217	Neolamprologus brichardi	m	d
1128	FISH20220216_c2_r1_Neolamprologus-brichardi_su	1970-01-06 09:00:00	5.160924821902182	554.5002492936679	0.0723505622957177	0.6620685834579801	0.050293251247074525	0.18635324227122382	Neolamprologus brichardi	m	d
1129	FISH20220216_c2_r1_Neolamprologus-brichardi_su	1970-01-06 09:30:00	3.9074771427427377	584.4942624313986	0.0404124397139531	0.7851322135373358	0.032434073999096376	0.1369834006517235	Neolamprologus brichardi	m	d
1130	FISH20220216_c2_r1_Neolamprologus-brichardi_su	1970-01-06 10:00:00	5.257546657233387	614.4995291119606	0.1003822502908426	0.7473270178937454	0.08100863977185879	0.1476007198526086	Neolamprologus brichardi	m	d
1131	FISH20220216_c2_r1_Neolamprologus-brichardi_su	1970-01-06 10:30:00	1.8748997125466325	644.4957601285818	0.020395721332372666	0.7815773430139112	0.018384664011177197	0.0912287094142068	Neolamprologus brichardi	m	d
1132	FISH20220216_c2_r1_Neolamprologus-brichardi_su	1970-01-06 11:00:00	3.027411071187428	674.5004708880394	0.04919395047365797	0.6795191402138385	0.02372585243581358	0.08320890589973406	Neolamprologus brichardi	m	d
1133	FISH20220216_c2_r1_Neolamprologus-brichardi_su	1970-01-06 11:30:00	2.304179556178553	704.4963143601396	0.021116222357701046	0.892977886160838	0.02096417013463478	0.08068382296856562	Neolamprologus brichardi	m	d
1134	FISH20220216_c2_r1_Neolamprologus-brichardi_su	1970-01-06 12:00:00	2.758822914715765	734.4997507063321	0.028807268295385297	0.7952468007312614	0.027784120515230548	0.08239361413289122	Neolamprologus brichardi	m	d
1135	FISH20220216_c2_r1_Neolamprologus-brichardi_su	1970-01-06 12:30:00	2.310121387164434	764.494651072557	0.017792805276869352	0.8880328141455573	0.023526243363551493	0.07433167905228054	Neolamprologus brichardi	m	d
1136	FISH20220216_c2_r1_Neolamprologus-brichardi_su	1970-01-06 13:00:00	3.578245337926442	794.4998338134279	0.05412142698869931	0.8192998005761134	0.038499712585552306	0.12124542301339347	Neolamprologus brichardi	m	d
1137	FISH20220216_c2_r1_Neolamprologus-brichardi_su	1970-01-06 13:30:00	2.793132735018587	824.4969518953669	0.03264242961649302	0.8431611616049657	0.02354047683048158	0.09998444945359314	Neolamprologus brichardi	m	d
1138	FISH20220216_c2_r1_Neolamprologus-brichardi_su	1970-01-06 14:00:00	1.4458542208096923	854.4999169021107	0.010304138274887818	0.8988975680017728	0.02234257365805168	0.09825648012698904	Neolamprologus brichardi	m	d
1139	FISH20220216_c2_r1_Neolamprologus-brichardi_su	1970-01-06 14:30:00	4.860604218702942	884.4934301713146	0.09641292897932029	0.5951100515606809	0.04550159776241522	0.258872164313478	Neolamprologus brichardi	m	d
1140	FISH20220216_c2_r1_Neolamprologus-brichardi_su	1970-01-06 15:00:00	2.035427784472856	914.5	0.019499224462663417	0.9141923332594727	0.022714212082970378	0.08981621849312649	Neolamprologus brichardi	m	d
1141	FISH20220216_c2_r1_Neolamprologus-brichardi_su	1970-01-06 15:30:00	3.2764674507576363	944.4975615162936	0.04101086233651075	0.8019286189315008	0.026520408512957484	0.10924681971633535	Neolamprologus brichardi	m	d
1142	FISH20220216_c2_r1_Neolamprologus-brichardi_su	1970-01-06 16:00:00	2.1977317259017686	974.5000830978893	0.02199324137166916	0.8356877735305523	0.028966077594967384	0.11274535131758526	Neolamprologus brichardi	m	d
1143	FISH20220216_c2_r1_Neolamprologus-brichardi_su	1970-01-06 16:30:00	2.3803598227844334	1004.4976726144298	0.02305219993350327	0.8399091211348776	0.0281537359437369	0.114057145490682	Neolamprologus brichardi	m	d
1144	FISH20220216_c2_r1_Neolamprologus-brichardi_su	1970-01-06 17:00:00	4.402264435503221	1034.499362916182	0.09118608387346962	0.693756578582904	0.07111786331642213	0.1427896537368574	Neolamprologus brichardi	m	d
1145	FISH20220216_c2_r1_Neolamprologus-brichardi_su	1970-01-06 17:30:00	2.7415122236156786	1064.49567675424	0.028599933488526772	0.8686952666001552	0.03038979900361593	0.09341580316994393	Neolamprologus brichardi	m	d
1146	FISH20220216_c2_r1_Neolamprologus-brichardi_su	1970-01-06 18:00:00	3.075519616575244	1094.500304692261	0.043764888371835356	0.8651044263475708	0.04129411112959288	0.08604679480745386	Neolamprologus brichardi	m	d
1147	FISH20220216_c2_r1_Neolamprologus-brichardi_su	1970-01-06 18:30:00	19.80126818485149	1124.496231016517	0.39613124930717214	0.24614787717547942	0.2625897463085384	0.23570996607476227	Neolamprologus brichardi	m	d
1148	FISH20220216_c2_r1_Neolamprologus-brichardi_su	1970-01-06 19:00:00	18.28846840464337	1154.4995291119606	0.4148246634535483	0.1577197939172345	0.14734963497146591	0.3678540553628677	Neolamprologus brichardi	m	n
1149	FISH20220216_c2_r1_Neolamprologus-brichardi_su	1970-01-06 19:30:00	2.9708406647402765	1184.4958430329232	0.024720097550160736	0.7938144329896907	0.021579960767873677	0.2046468581011794	Neolamprologus brichardi	m	n
1150	FISH20220216_c2_r1_Neolamprologus-brichardi_su	1970-01-06 20:00:00	2.340934153327073	1214.5004708880394	0.010913522796520969	0.9095894964267908	0.021261417931002054	0.12172025246400851	Neolamprologus brichardi	m	n
1151	FISH20220216_c2_r1_Neolamprologus-brichardi_su	1970-01-06 20:30:00	2.477979164617329	1244.4971735757038	0.011915318111283529	0.8882176900908889	0.023590803800056535	0.15095937104241416	Neolamprologus brichardi	m	n
1152	FISH20220216_c2_r1_Neolamprologus-brichardi_su	1970-01-06 21:00:00	2.5276475622604204	1274.499750706332	0.011135117168023932	0.8946318763503407	0.015769410181620133	0.17081086536443693	Neolamprologus brichardi	m	n
1153	FISH20220216_c2_r1_Neolamprologus-brichardi_su	1970-01-06 21:30:00	1.9494800090974655	1304.4972014408424	0.025824328068717095	0.8361318924909947	0.017466157472664057	0.12140117253620512	Neolamprologus brichardi	m	n
1154	FISH20220216_c2_r1_Neolamprologus-brichardi_su	1970-01-06 22:00:00	2.1949372781280108	1334.4998338134278	0.011965433192998006	0.9008974074894749	0.02142763096626215	0.1344563998832865	Neolamprologus brichardi	m	n
1155	FISH20220216_c2_r1_Neolamprologus-brichardi_su	1970-01-06 22:30:00	3.3498893558960554	1364.4970624099324	0.030539851457709787	0.7577319587628866	0.040111760160273215	0.17423196260430673	Neolamprologus brichardi	m	n
1156	FISH20220216_c2_r1_Neolamprologus-brichardi_su	1970-01-06 23:00:00	4.395716747497522	1394.4999723007036	0.04149354606392998	0.7307074400310232	0.038000062624503284	0.23886227745260818	Neolamprologus brichardi	m	n
1157	FISH20220216_c2_r1_Neolamprologus-brichardi_su	1970-01-06 23:30:00	4.8078461646982555	1424.4966468990744	0.049437454968685915	0.6010641245912542	0.0436213168702529	0.2824317924781251	Neolamprologus brichardi	m	n
1158	FISH20220216_c2_r1_Neolamprologus-brichardi_su	1970-01-07 00:00:00	2.613860307680588	14.500055395524042	0.011688455572789719	0.9571238643917571	0.02418929854816071	0.31864103261645205	Neolamprologus brichardi	m	n
1159	FISH20220216_c2_r1_Neolamprologus-brichardi_su	1970-01-07 00:30:00	5.012319099730035	44.49728411484315	0.06285334220152976	0.6158962421017625	0.06570610604242684	0.22729686836325877	Neolamprologus brichardi	m	n
1160	FISH20220216_c2_r1_Neolamprologus-brichardi_su	1970-01-07 01:00:00	4.000970966344128	74.5001384964822	0.026480527394604176	0.826990194449061	0.0637535035595618	0.28410603400377293	Neolamprologus brichardi	m	n
1161	FISH20220216_c2_r1_Neolamprologus-brichardi_su	1970-01-07 01:30:00	6.851232792824977	104.49650814765548	0.10664006207737502	0.4879725085910653	0.15067041637146653	0.23851738682349027	Neolamprologus brichardi	m	n
1162	FISH20220216_c2_r1_Neolamprologus-brichardi_su	1970-01-07 02:00:00	7.067903502512817	134.4994183147748	0.09340202758849925	0.4378704780898565	0.19006149243812795	0.24233966358247874	Neolamprologus brichardi	m	n
1163	FISH20220216_c2_r1_Neolamprologus-brichardi_su	1970-01-07 02:30:00	2.343087121809348	164.49664689907442	0.025106689574904396	0.8758521310203403	0.05790972772772185	0.15429652924834358	Neolamprologus brichardi	m	n
1164	FISH20220216_c2_r1_Neolamprologus-brichardi_su	1970-01-07 03:00:00	2.056601708748023	194.5003600908537	0.02149465403578749	0.8389008919173453	0.033668575108061184	0.13744604807830116	Neolamprologus brichardi	m	n
1165	FISH20220216_c2_r1_Neolamprologus-brichardi_su	1970-01-07 03:30:00	2.929916791013346	224.49814353006374	0.026156830146855086	0.7892490994735384	0.09050329088713396	0.2021111138545262	Neolamprologus brichardi	m	n
1166	FISH20220216_c2_r1_Neolamprologus-brichardi_su	1970-01-07 04:00:00	4.239197053732016	254.49958451055343	0.05567558584011966	0.6794083430280871	0.05064900655871549	0.20028664658056694	Neolamprologus brichardi	m	n
1167	FISH20220216_c2_r1_Neolamprologus-brichardi_su	1970-01-07 04:30:00	3.649925895479599	284.49645232815965	0.022172949002217297	0.8098115299334812	0.03310296764035345	0.4319193870606591	Neolamprologus brichardi	m	n
1168	FISH20220216_c2_r1_Neolamprologus-brichardi_su	1970-01-07 05:00:00	2.43977623983263	314.5005262866323	0.016010193341089135	0.9090355104980333	0.03964154701775003	0.1487821908333468	Neolamprologus brichardi	m	n
1169	FISH20220216_c2_r1_Neolamprologus-brichardi_su	1970-01-07 05:30:00	3.1943874031764254	344.49653528466104	0.02976883419258274	0.7897333555075114	0.045349448176306005	0.3014364366754471	Neolamprologus brichardi	m	n
1170	FISH20220216_c2_r1_Neolamprologus-brichardi_su	1970-01-07 06:00:00	8.054705738712025	374.49975070633207	0.13384300038779015	0.5718242756633981	0.20245905522115717	0.5375591489679158	Neolamprologus brichardi	m	n
1171	FISH20220216_c2_r1_Neolamprologus-brichardi_su	1970-01-07 06:30:00	7.44191552932522	404.4969794380092	0.11855013024441612	0.5780635149365405	0.20141995731612194	0.4430274651917547	Neolamprologus brichardi	m	n
1172	FISH20220216_c2_r1_Neolamprologus-brichardi_su	1970-01-07 07:00:00	19.259243570992684	434.4998892089519	0.4229448260580545	0.07334367383115445	0.29482589748777693	0.5152017384321945	Neolamprologus brichardi	m	d
1173	FISH20220216_c2_r1_Neolamprologus-brichardi_su	1970-01-07 07:30:00	3.717140790598114	464.49792163165773	0.048772377099152026	0.7717120212824918	0.02318214057079826	0.1976003419773318	Neolamprologus brichardi	m	d
1174	FISH20220216_c2_r1_Neolamprologus-brichardi_su	1970-01-07 08:00:00	3.614425211398688	494.4999723007036	0.06387457758572933	0.6302143925544291	0.02912681380212245	0.17411481550348953	Neolamprologus brichardi	m	d
1175	FISH20220216_c2_r1_Neolamprologus-brichardi_su	1970-01-07 08:30:00	2.519521789343299	524.4959254947613	0.0003326126725428239	1.0	0.02083344380252226	0.08853183339287866	Neolamprologus brichardi	m	d
1176	FISH20220216_c2_r1_Neolamprologus-brichardi_su	1970-01-07 09:00:00	3.7320112410117177	554.5001107910481	0.059107024152448485	0.7673387990250388	0.0383406471481805	0.19777628106262643	Neolamprologus brichardi	m	d
1177	FISH20220216_c2_r1_Neolamprologus-brichardi_su	1970-01-07 09:30:00	2.5104588838177784	584.4977829508923	0.021394523888704133	0.8504600376898348	0.018227999402362954	0.08218568115541246	Neolamprologus brichardi	m	d
1178	FISH20220216_c2_r1_Neolamprologus-brichardi_su	1970-01-07 10:00:00	3.0850588053494916	614.5001938950751	0.03346075009694754	0.736524292282976	0.017088217843325648	0.08072364823319257	Neolamprologus brichardi	m	d
1179	FISH20220216_c2_r1_Neolamprologus-brichardi_su	1970-01-07 10:30:00	2.6206574778205893	644.4980602970517	0.021669252937264464	0.8216027488361782	0.016372859901240776	0.08248878977900212	Neolamprologus brichardi	m	d
1180	FISH20220216_c2_r1_Neolamprologus-brichardi_su	1970-01-07 11:00:00	2.7677859300462475	674.4994737133677	0.03451332336158661	0.7691540634867874	0.01832621581846797	0.11750436469607076	Neolamprologus brichardi	m	d
1181	FISH20220216_c2_r1_Neolamprologus-brichardi_su	1970-01-07 11:30:00	7.001137294178255	704.4966461555518	0.16242585509174567	0.555407727701092	0.0742299777838667	0.2414395214754502	Neolamprologus brichardi	m	d
1182	FISH20220216_c2_r1_Neolamprologus-brichardi_su	1970-01-07 12:00:00	12.696686727842245	734.5004154894466	0.2606503794803612	0.0	0.1230795355189341	0.49824172545225076	Neolamprologus brichardi	m	d
1183	FISH20220216_c2_r1_Neolamprologus-brichardi_su	1970-01-07 12:30:00	8.526817242027183	764.4975333961532	0.1858544426583892	0.29804334571254365	0.1561556245877958	0.3354497264481589	Neolamprologus brichardi	m	d
1184	FISH20220216_c2_r1_Neolamprologus-brichardi_su	1970-01-07 13:00:00	3.7973527810559946	794.4996399091463	0.05678355769763448	0.7113733311173897	0.05031260061067827	0.14402504235800012	Neolamprologus brichardi	m	d
1185	FISH20220216_c2_r1_Neolamprologus-brichardi_su	1970-01-07 13:30:00	2.503860010949817	824.4988640771319	0.019670859422618717	0.8794813542417023	0.02041705916034438	0.09148016702263288	Neolamprologus brichardi	m	d
1186	FISH20220216_c2_r1_Neolamprologus-brichardi_su	1970-01-07 14:00:00	3.8814224867325864	854.5005816852251	0.046756412387125364	0.7417871586061714	0.034750614001076444	0.23617944975483007	Neolamprologus brichardi	m	d
1187	FISH20220216_c2_r1_Neolamprologus-brichardi_su	1970-01-07 14:30:00	2.810129222327634	884.4980046558031	0.04007316262055204	0.7588959095443965	0.02973601050046936	0.16102208158959963	Neolamprologus brichardi	m	d
1188	FISH20220216_c2_r1_Neolamprologus-brichardi_su	1970-01-07 15:00:00	2.292191308734314	914.4998061049249	0.018226137056118776	0.9011689103096782	0.0252658530299451	0.27330385689390496	Neolamprologus brichardi	m	d
1189	FISH20220216_c2_r1_Neolamprologus-brichardi_su	1970-01-07 15:30:00	2.493229558447106	944.4974782464113	0.036690129135953	0.8224796319902455	0.024341086952511762	0.13221610860304853	Neolamprologus brichardi	m	d
1190	FISH20220216_c2_r1_Neolamprologus-brichardi_su	1970-01-07 16:00:00	2.073477881196014	974.4998892089519	0.02243518723687126	0.845723465543984	0.0202495528216443	0.1301688411695146	Neolamprologus brichardi	m	d
1191	FISH20220216_c2_r1_Neolamprologus-brichardi_su	1970-01-07 16:30:00	2.1675031880641416	1004.4982815964523	0.01541019955654102	0.9101995565410199	0.02202456698480292	0.22591792715857162	Neolamprologus brichardi	m	d
1192	FISH20220216_c2_r1_Neolamprologus-brichardi_su	1970-01-07 17:00:00	2.3252944901049237	1034.5000276992964	0.01390504681181098	0.907595147083264	0.0180352527741475	0.10684869218183814	Neolamprologus brichardi	m	d
1193	FISH20220216_c2_r1_Neolamprologus-brichardi_su	1970-01-07 17:30:00	1.924483343592477	1064.498087901125	0.01479798259712908	0.9085517929390899	0.01576049806942778	0.08832695052468188	Neolamprologus brichardi	m	d
1194	FISH20220216_c2_r1_Neolamprologus-brichardi_su	1970-01-07 18:00:00	1.2967521592022049	1094.500110791048	0.0068136494571238646	0.9442721028140926	0.014463691043908123	0.09357730034027523	Neolamprologus brichardi	m	d
1195	FISH20220216_c2_r1_Neolamprologus-brichardi_su	1970-01-07 18:30:00	1.9078256512871319	1124.4992241188206	0.013189980048769675	0.9559964531146087	0.01884604139960672	0.10122176593630464	Neolamprologus brichardi	m	d
1196	FISH20220216_c2_r1_Neolamprologus-brichardi_su	1970-01-07 19:00:00	19.16820713402418	1154.500249293668	0.408675419644341	0.043820286964711096	0.2144150408744752	0.3229814971912522	Neolamprologus brichardi	m	n
1197	FISH20220216_c2_r1_Neolamprologus-brichardi_su	1970-01-07 19:30:00	10.726714327447839	1184.4975331226785	0.17157270358667331	0.45185431564942624	0.09662007888555164	0.254941284350085	Neolamprologus brichardi	m	n
1198	FISH20220216_c2_r1_Neolamprologus-brichardi_su	1970-01-07 20:00:00	8.611145977826038	1214.4994737133677	0.16215168134729377	0.45504404188133624	0.14614473966274785	0.4216450529879316	Neolamprologus brichardi	m	n
1199	FISH20220216_c2_r1_Neolamprologus-brichardi_su	1970-01-07 20:30:00	20.74407359461704	1244.498586866168	0.4224438902743142	0.0	0.4826955557964987	0.6096378964579746	Neolamprologus brichardi	m	n
1200	FISH20220216_c2_r1_Neolamprologus-brichardi_su	1970-01-07 21:00:00	19.634586986742264	1274.5004708880394	0.379591158384577	0.011356711539526896	0.5069689623361826	0.7374505183608101	Neolamprologus brichardi	m	n
1201	FISH20220216_c2_r1_Neolamprologus-brichardi_su	1970-01-07 21:30:00	15.99332328493736	1304.4982817869416	0.34785500498836047	0.0	0.6806845621087042	0.6685542864230044	Neolamprologus brichardi	m	n
1202	FISH20220216_c2_r1_Neolamprologus-brichardi_su	1970-01-07 22:00:00	13.043258734697725	1334.4996399091463	0.2533377652207634	0.021106863885657304	0.6969407130682029	0.7914366939436253	Neolamprologus brichardi	m	n
1203	FISH20220216_c2_r1_Neolamprologus-brichardi_su	1970-01-07 22:30:00	15.436947934795826	1364.498753117207	0.28484344693821	0.04932114159046827	0.6954437979126261	0.8033088346241232	Neolamprologus brichardi	m	n
1204	FISH20220216_c2_r1_Neolamprologus-brichardi_su	1970-01-07 23:00:00	6.4178058325037854	1394.5005816852251	0.10315217993462966	0.11229294775912692	0.9263045365024474	0.7926067561052285	Neolamprologus brichardi	m	n
1205	FISH20220216_c2_r1_Neolamprologus-brichardi_su	1970-01-07 23:30:00	6.97682113662344	1424.4992795389048	0.09582132564841499	0.27948348481489693	0.8694551000934794	0.7953187587657095	Neolamprologus brichardi	m	n
1206	FISH20220216_c2_r1_Neolamprologus-brichardi_su	1970-01-08 00:00:00	10.119272830456755	14.49986150351781	0.16924270123538862	0.11184975901612099	0.8551411901384168	0.7215702374625034	Neolamprologus brichardi	m	n
1207	FISH20220216_c2_r1_Neolamprologus-brichardi_su	1970-01-08 00:30:00	5.71920585849622	44.49836501690406	0.06905725211993571	0.5156016183561491	0.9589423253788979	0.5990063341533322	Neolamprologus brichardi	m	n
1208	FISH20220216_c2_r1_Neolamprologus-brichardi_su	1970-01-08 01:00:00	7.514551891020516	74.49994460447596	0.10691336140039885	0.23210724573454464	0.8793921425061837	0.7285772345238196	Neolamprologus brichardi	m	n
1209	FISH20220216_c2_r1_Neolamprologus-brichardi_su	1970-01-08 01:30:00	7.309828517071236	104.49950121924185	0.07354245178452672	0.3778541343382842	0.8891034074516667	0.7029098287793771	Neolamprologus brichardi	m	n
1210	FISH20220216_c2_r1_Neolamprologus-brichardi_su	1970-01-08 02:00:00	8.058742628132627	134.50002769929642	0.0927926430668661	0.22935017450556755	0.7016251458227416	0.7467715510125063	Neolamprologus brichardi	m	n
1211	FISH20220216_c2_r1_Neolamprologus-brichardi_su	1970-01-08 02:30:00	7.862834854758541	164.4987253380625	0.09133229882509421	0.164985590778098	0.5305977899434227	0.7734315567447178	Neolamprologus brichardi	m	n
1212	FISH20220216_c2_r1_Neolamprologus-brichardi_su	1970-01-08 03:00:00	7.364057021937753	194.50016618657213	0.07949257699977842	0.3195213826722801	0.5380972681175481	0.74699520417365	Neolamprologus brichardi	m	n
1213	FISH20220216_c2_r1_Neolamprologus-brichardi_su	1970-01-08 03:30:00	7.908427444385814	224.49966747949458	0.10546442030591886	0.20045444469075593	0.6237043346537705	0.7619987225944789	Neolamprologus brichardi	m	n
1214	FISH20220216_c2_r1_Neolamprologus-brichardi_su	1970-01-08 04:00:00	8.007903015433602	254.50024929366793	0.12547781286355328	0.14724945986371946	0.5725002990721124	0.8572257042889039	Neolamprologus brichardi	m	n
1215	FISH20220216_c2_r1_Neolamprologus-brichardi_su	1970-01-08 04:30:00	7.233870744651322	284.49839246119734	0.08409090909090909	0.34556541019955656	0.5355237154150169	0.8081172202586183	Neolamprologus brichardi	m	n
1216	FISH20220216_c2_r1_Neolamprologus-brichardi_su	1970-01-08 05:00:00	8.047176920395511	314.49952911196056	0.1032075785275054	0.2768821671929533	0.43900538650955945	0.7834300066204011	Neolamprologus brichardi	m	n
1217	FISH20220216_c2_r1_Neolamprologus-brichardi_su	1970-01-08 05:30:00	8.250551110983922	344.49925178739676	0.10408468658205398	0.35055146040015517	0.5684769556140794	0.7228647406114062	Neolamprologus brichardi	m	n
1218	FISH20220216_c2_r1_Neolamprologus-brichardi_su	1970-01-08 06:00:00	6.140397668535894	374.50047088803944	0.0627666057282145	0.5331006592432552	0.2709651558908363	0.8281169798881319	Neolamprologus brichardi	m	n
1219	FISH20220216_c2_r1_Neolamprologus-brichardi_su	1970-01-08 06:30:00	5.192532115592549	404.49966751634713	0.04538401861908456	0.6232960212789538	0.1999288854409117	0.8415915652298727	Neolamprologus brichardi	m	n
1220	FISH20220216_c2_r1_Neolamprologus-brichardi_su	1970-01-08 07:00:00	17.43279719902533	434.49975070633207	0.3696194116669437	0.021716248407290455	0.1971452462788685	0.5427088047013151	Neolamprologus brichardi	m	d
1221	FISH20220216_c2_r1_Neolamprologus-brichardi_su	1970-01-08 07:30:00	10.770636462182416	464.49886395123303	0.1800498753117207	0.10490440565253532	0.06833090381936462	0.2732094955131099	Neolamprologus brichardi	m	d
1222	FISH20220216_c2_r1_Neolamprologus-brichardi_su	1970-01-08 08:00:00	1.5388984068082805	494.49983381342787	0.01706182140483049	0.9059384001772657	0.015683837673451703	0.10783303679360748	Neolamprologus brichardi	m	d
1223	FISH20220216_c2_r1_Neolamprologus-brichardi_su	1970-01-08 08:30:00	1.461240002444704	517.7221041982802	0.0	1.0	0.012730898081560476	0.10206964247259248	Neolamprologus brichardi	m	d
1224	FISH20220216_c3_r0_Neolamprologus-brichardi_su	1970-01-02 00:00:00	5.5482282108743695	14.502715885156857	0.04456268706351846	0.7149429109854784	0.061816515113826215	0.8603461684180891	Neolamprologus brichardi	m	n
1225	FISH20220216_c3_r0_Neolamprologus-brichardi_su	1970-01-02 00:30:00	6.276506479470592	44.49997230070356	0.05927649437704283	0.7769098664893912	0.07336210644163865	0.8684944023311367	Neolamprologus brichardi	m	n
1226	FISH20220216_c3_r0_Neolamprologus-brichardi_su	1970-01-02 01:00:00	6.411225578932672	74.50166278683074	0.07393858773971844	0.6212171599600931	0.06803294546861625	0.8517275508232918	Neolamprologus brichardi	m	n
1227	FISH20220216_c3_r0_Neolamprologus-brichardi_su	1970-01-02 01:30:00	6.080982134510934	104.49977841790383	0.05129625526257479	0.73997341014846	0.08127381042196377	0.8863288132585979	Neolamprologus brichardi	m	n
1228	FISH20220216_c3_r0_Neolamprologus-brichardi_su	1970-01-02 02:00:00	5.791412039676424	134.50313175544593	0.04611717754004767	0.6979657446926445	0.07713027951078956	0.8811206625098847	Neolamprologus brichardi	m	n
1229	FISH20220216_c3_r0_Neolamprologus-brichardi_su	1970-01-02 02:30:00	5.6660507395094255	164.49958451055343	0.058888704226912635	0.7738075452883497	0.07458202652805367	0.8985635691352751	Neolamprologus brichardi	m	n
1230	FISH20220216_c3_r0_Neolamprologus-brichardi_su	1970-01-02 03:00:00	6.962439944136819	194.50293759006763	0.10608579980046558	0.49634186897239774	0.09005621527131173	0.8762075573929805	Neolamprologus brichardi	m	n
1231	FISH20220216_c3_r0_Neolamprologus-brichardi_su	1970-01-02 03:30:00	5.247595213567182	224.50024929366793	0.05168688715306631	0.7139770649825494	0.05965533609494576	0.8416906450421708	Neolamprologus brichardi	m	n
1232	FISH20220216_c3_r0_Neolamprologus-brichardi_su	1970-01-02 04:00:00	4.635049562484156	254.5024387540184	0.027546835162398847	0.7787384990577542	0.06205270811359703	0.8538711628593741	Neolamprologus brichardi	m	n
1233	FISH20220216_c3_r0_Neolamprologus-brichardi_su	1970-01-02 04:30:00	5.565259611126737	284.5	0.03268335918457788	0.8084976733879903	0.07622383266927853	0.8718968327475151	Neolamprologus brichardi	m	n
1234	FISH20220216_c3_r0_Neolamprologus-brichardi_su	1970-01-02 05:00:00	2.990538406100527	314.5034089019456	0.02666149326534006	0.7637603237071116	0.05425852314648993	0.9091796817415568	Neolamprologus brichardi	m	n
1235	FISH20220216_c3_r0_Neolamprologus-brichardi_su	1970-01-02 05:30:00	3.1407371382990292	344.4998615035178	0.008309788931361143	0.9672594316104371	0.04594340461929267	0.9356064758276806	Neolamprologus brichardi	m	n
1236	FISH20220216_c3_r0_Neolamprologus-brichardi_su	1970-01-02 06:00:00	4.689301125685685	374.5019949019173	0.014352211016291699	0.9342236506705087	0.06539639984680388	0.8925035976189354	Neolamprologus brichardi	m	n
1237	FISH20220216_c3_r0_Neolamprologus-brichardi_su	1970-01-02 06:30:00	4.334392527828774	404.5005262866323	0.024042989308071576	0.836407955237937	0.05983523300009404	0.8731445087832537	Neolamprologus brichardi	m	n
1238	FISH20220216_c3_r0_Neolamprologus-brichardi_su	1970-01-02 07:00:00	22.46585132612273	434.5027158851569	0.554761112958652	0.09466799689613124	0.3314110611135834	0.7238150740899586	Neolamprologus brichardi	m	d
1239	FISH20220216_c3_r0_Neolamprologus-brichardi_su	1970-01-02 07:30:00	23.463299105195656	464.4994183147748	0.5701623178771259	0.0	0.38932957751666736	0.6786100996671002	Neolamprologus brichardi	m	d
1240	FISH20220216_c3_r0_Neolamprologus-brichardi_su	1970-01-02 08:00:00	16.520373747071023	494.5019118869493	0.4195622055971183	0.0	0.3843384538356196	0.6406761947484576	Neolamprologus brichardi	m	d
1241	FISH20220216_c3_r0_Neolamprologus-brichardi_su	1970-01-02 08:30:00	15.359390256216356	524.5001384964822	0.38895352058057725	0.0	0.43548703903135566	0.6440429850219235	Neolamprologus brichardi	m	d
1242	FISH20220216_c3_r0_Neolamprologus-brichardi_su	1970-01-02 09:00:00	16.994147700062314	554.5021059632011	0.4234094435823543	0.0	0.48762501945013775	0.5899818377438093	Neolamprologus brichardi	m	d
1243	FISH20220216_c3_r0_Neolamprologus-brichardi_su	1970-01-02 09:30:00	15.027494508734163	584.4998892089519	0.375969421670729	0.0	0.42841472083219084	0.6163219869775584	Neolamprologus brichardi	m	d
1244	FISH20220216_c3_r0_Neolamprologus-brichardi_su	1970-01-02 10:00:00	14.58841153558075	614.5034918523445	0.36620108635406273	0.0	0.39155041275451213	0.6388281737626159	Neolamprologus brichardi	m	d
1245	FISH20220216_c3_r0_Neolamprologus-brichardi_su	1970-01-02 10:30:00	13.819013106487676	644.4996953077392	0.3270732923383746	0.0	0.24878271617369796	0.6777715664203837	Neolamprologus brichardi	m	d
1246	FISH20220216_c3_r0_Neolamprologus-brichardi_su	1970-01-02 11:00:00	14.687328538650496	674.5036027048	0.3717437091231571	0.0	0.37209718134600084	0.6551703343391413	Neolamprologus brichardi	m	d
1247	FISH20220216_c3_r0_Neolamprologus-brichardi_su	1970-01-02 11:30:00	12.23708873340495	704.5003600908537	0.2946097169131904	0.0	0.3462946361537763	0.6282968725940589	Neolamprologus brichardi	m	d
1248	FISH20220216_c3_r0_Neolamprologus-brichardi_su	1970-01-02 12:00:00	12.050161987224833	734.5031038687507	0.2960869083250194	0.0	0.3538839446118114	0.620005019450643	Neolamprologus brichardi	m	d
1249	FISH20220216_c3_r0_Neolamprologus-brichardi_su	1970-01-02 12:30:00	13.24252949380866	764.5001661865721	0.3252271216485708	0.0	0.4292060796661895	0.6466496851348382	Neolamprologus brichardi	m	d
1250	FISH20220216_c3_r0_Neolamprologus-brichardi_su	1970-01-02 13:00:00	13.508159980956924	794.5037689834829	0.3221372353397628	0.0	0.3246699018940853	0.6389675433873753	Neolamprologus brichardi	m	d
1251	FISH20220216_c3_r0_Neolamprologus-brichardi_su	1970-01-02 13:30:00	11.642437536040847	824.4999723007036	0.2681291895185862	0.0	0.38105996370426665	0.5495027145846247	Neolamprologus brichardi	m	d
1252	FISH20220216_c3_r0_Neolamprologus-brichardi_su	1970-01-02 14:00:00	13.458731329122932	854.5030208968461	0.3323540823679397	0.0	0.4423157455025346	0.5387124877924153	Neolamprologus brichardi	m	d
1253	FISH20220216_c3_r0_Neolamprologus-brichardi_su	1970-01-02 14:30:00	12.297863910569365	884.4997784179038	0.3003545313538666	0.007755373365832041	0.3977387116397129	0.63531037137074	Neolamprologus brichardi	m	d
1254	FISH20220216_c3_r0_Neolamprologus-brichardi_su	1970-01-02 15:00:00	11.733011716884675	914.5038798359384	0.27491408934707906	0.0030484425230018846	0.4206244782430509	0.6240799192599554	Neolamprologus brichardi	m	d
1255	FISH20220216_c3_r0_Neolamprologus-brichardi_su	1970-01-02 15:30:00	12.654750131426676	944.4995845105534	0.31233726663342753	0.0028807268295385296	0.37887970232687684	0.669462045373915	Neolamprologus brichardi	m	d
1256	FISH20220216_c3_r0_Neolamprologus-brichardi_su	1970-01-02 16:00:00	13.798852504483351	974.5040461146215	0.3520673982928722	0.0	0.41844784718885075	0.6541061936504455	Neolamprologus brichardi	m	d
1257	FISH20220216_c3_r0_Neolamprologus-brichardi_su	1970-01-02 16:30:00	13.032943265018616	1004.5002492936679	0.3322807600686943	0.0	0.4463200630682523	0.6919255854382906	Neolamprologus brichardi	m	d
1258	FISH20220216_c3_r0_Neolamprologus-brichardi_su	1970-01-02 17:00:00	12.556579568260924	1034.5034364261169	0.3152643831060858	0.0	0.3694856104300005	0.6741125424728871	Neolamprologus brichardi	m	d
1259	FISH20220216_c3_r0_Neolamprologus-brichardi_su	1970-01-02 17:30:00	11.652446516073967	1064.5	0.2768114336361622	0.0022712164857079547	0.3966027321131888	0.6273738107105924	Neolamprologus brichardi	m	d
1260	FISH20220216_c3_r0_Neolamprologus-brichardi_su	1970-01-02 18:00:00	12.072766321095145	1094.5032697849701	0.3019840390157393	0.0	0.4069486013634836	0.6388572185677952	Neolamprologus brichardi	m	d
1261	FISH20220216_c3_r0_Neolamprologus-brichardi_su	1970-01-02 18:30:00	13.998936263243902	1124.4998615035179	0.3558805606337599	0.0	0.36138644558321165	0.6271350558759659	Neolamprologus brichardi	m	d
1262	FISH20220216_c3_r0_Neolamprologus-brichardi_su	1970-01-02 19:00:00	11.581892266928321	1154.5047392051438	0.24078487888697966	0.27226872124605067	0.15161392140303298	0.8387859182131894	Neolamprologus brichardi	m	n
1263	FISH20220216_c3_r0_Neolamprologus-brichardi_su	1970-01-02 19:30:00	7.995487802863331	1184.5004708880394	0.11871918453271287	0.2797074954296161	0.08865635094369927	0.7688380129071264	Neolamprologus brichardi	m	n
1264	FISH20220216_c3_r0_Neolamprologus-brichardi_su	1970-01-02 20:00:00	6.48627043294261	1214.5028818443805	0.05863444912436267	0.6118377299933496	0.10940444656285293	0.780998103925625	Neolamprologus brichardi	m	n
1265	FISH20220216_c3_r0_Neolamprologus-brichardi_su	1970-01-02 20:30:00	6.856104195755427	1244.4994183147749	0.08110353997008476	0.46701013794249624	0.14265130239418974	0.8270330560296132	Neolamprologus brichardi	m	n
1266	FISH20220216_c3_r0_Neolamprologus-brichardi_su	1970-01-02 21:00:00	8.368191696005601	1274.5032697849701	0.1321769009088894	0.35901130569718465	0.16653735313677573	0.8197936636299067	Neolamprologus brichardi	m	n
1267	FISH20220216_c3_r0_Neolamprologus-brichardi_su	1970-01-02 21:30:00	7.4882994445476765	1304.5001384964821	0.09306963603124481	0.4614702786549222	0.20395786558282095	0.7971768577039577	Neolamprologus brichardi	m	n
1268	FISH20220216_c3_r0_Neolamprologus-brichardi_su	1970-01-02 22:00:00	7.543283292266081	1334.5038244097107	0.10835827513579425	0.37551269260614123	0.2853041295065742	0.8024049622447708	Neolamprologus brichardi	m	n
1269	FISH20220216_c3_r0_Neolamprologus-brichardi_su	1970-01-02 22:30:00	6.805132818768533	1364.499889208952	0.0733990693551961	0.49213383558608464	0.29220749084117514	0.7701008069959887	Neolamprologus brichardi	m	n
1270	FISH20220216_c3_r0_Neolamprologus-brichardi_su	1970-01-02 23:00:00	6.324130104990853	1394.504489524443	0.059361489857000335	0.6726526992572885	0.245728019785831	0.7674274211237825	Neolamprologus brichardi	m	n
1271	FISH20220216_c3_r0_Neolamprologus-brichardi_su	1970-01-02 23:30:00	7.2989118366575045	1424.499695307739	0.08126973574871198	0.50728491496316	0.25821692574048905	0.7583875023346328	Neolamprologus brichardi	m	n
1272	FISH20220216_c3_r0_Neolamprologus-brichardi_su	1970-01-03 00:00:00	6.590983807726285	14.50376856572822	0.07587009532254489	0.5003879405896697	0.25992253520287406	0.7638270966264942	Neolamprologus brichardi	m	n
1273	FISH20220216_c3_r0_Neolamprologus-brichardi_su	1970-01-03 00:30:00	6.6938333187241605	44.50036009085369	0.06287740291396599	0.5867818957398482	0.17939029764193445	0.7333792702323065	Neolamprologus brichardi	m	n
1274	FISH20220216_c3_r0_Neolamprologus-brichardi_su	1970-01-03 01:00:00	6.178370476616996	74.51353900787926	0.059871268449672624	0.5135944956164687	0.16958673982915334	0.7433421154930547	Neolamprologus brichardi	m	n
1275	FISH20220216_c3_r0_Neolamprologus-brichardi_su	1970-01-03 01:30:00	6.097149779864696	104.50016618657213	0.04647684467095059	0.6573786838023488	0.15146591704988066	0.75094986715789	Neolamprologus brichardi	m	n
1276	FISH20220216_c3_r0_Neolamprologus-brichardi_su	1970-01-03 02:00:00	6.816684251979108	134.5042398714183	0.06440170703319847	0.5666463448428753	0.15049318436342063	0.7083228320568015	Neolamprologus brichardi	m	n
1277	FISH20220216_c3_r0_Neolamprologus-brichardi_su	1970-01-03 02:30:00	6.704790682969837	164.49997230070358	0.06797407345853415	0.534430225472273	0.16592662018234627	0.6964554115799331	Neolamprologus brichardi	m	n
1278	FISH20220216_c3_r0_Neolamprologus-brichardi_su	1970-01-03 03:00:00	6.076532095521447	194.50412948284463	0.05626073942686104	0.6504628346543984	0.16842594013962875	0.7651717874083641	Neolamprologus brichardi	m	n
1279	FISH20220216_c3_r0_Neolamprologus-brichardi_su	1970-01-03 03:30:00	6.844653957184376	224.49977841790383	0.0733990693551961	0.3774097052958121	0.21851417917496577	0.7572933511227633	Neolamprologus brichardi	m	n
1280	FISH20220216_c3_r0_Neolamprologus-brichardi_su	1970-01-03 04:00:00	6.888938733824823	254.5048775080368	0.06828511251524222	0.5859106529209622	0.2148154158022101	0.7339682584607539	Neolamprologus brichardi	m	n
1281	FISH20220216_c3_r0_Neolamprologus-brichardi_su	1970-01-03 04:30:00	6.990746050010709	284.4995845105534	0.07816741454767048	0.3984820785552047	0.19822047243860638	0.7101031281774464	Neolamprologus brichardi	m	n
1282	FISH20220216_c3_r0_Neolamprologus-brichardi_su	1970-01-03 05:00:00	6.688120246394725	314.50462783350883	0.061963088178240866	0.5178185445879289	0.18920090953410315	0.7272379403983431	Neolamprologus brichardi	m	n
1283	FISH20220216_c3_r0_Neolamprologus-brichardi_su	1970-01-03 05:30:00	7.0005489299394315	344.50024929366793	0.0757298764611379	0.4311118497590161	0.19019380299161145	0.7483753050003412	Neolamprologus brichardi	m	n
1284	FISH20220216_c3_r0_Neolamprologus-brichardi_su	1970-01-03 06:00:00	7.743600755065389	374.5039073324835	0.1149476251177742	0.2824364019287258	0.22295480011334262	0.7311936207411727	Neolamprologus brichardi	m	n
1285	FISH20220216_c3_r0_Neolamprologus-brichardi_su	1970-01-03 06:30:00	6.79366657039962	404.50005539552404	0.08597385331265234	0.29259915798803454	0.17841984935981545	0.7694489720433914	Neolamprologus brichardi	m	n
1286	FISH20220216_c3_r0_Neolamprologus-brichardi_su	1970-01-03 07:00:00	16.16991565197983	434.50562607394266	0.4156643201596364	0.015631062579679618	0.3208807745479369	0.750667697916094	Neolamprologus brichardi	m	d
1287	FISH20220216_c3_r0_Neolamprologus-brichardi_su	1970-01-03 07:30:00	15.330224734613108	464.4998615035178	0.41288571270289737	0.0	0.34880921987048	0.6711646680847339	Neolamprologus brichardi	m	d
1288	FISH20220216_c3_r0_Neolamprologus-brichardi_su	1970-01-03 08:00:00	16.153551462991096	494.50332483652886	0.42796187520780227	0.0	0.2594433231250823	0.6754366286371889	Neolamprologus brichardi	m	d
1289	FISH20220216_c3_r0_Neolamprologus-brichardi_su	1970-01-03 08:30:00	17.15544417282054	524.5005262866323	0.4581463630823777	0.0	0.37186260911331953	0.6964146930783972	Neolamprologus brichardi	m	d
1290	FISH20220216_c3_r0_Neolamprologus-brichardi_su	1970-01-03 09:00:00	14.736601888390052	554.5041844482624	0.3788172698553456	0.0	0.3190676161014843	0.6429682112288916	Neolamprologus brichardi	m	d
1291	FISH20220216_c3_r0_Neolamprologus-brichardi_su	1970-01-03 09:30:00	13.96193942088255	584.4994183147749	0.3645781397152512	0.0	0.3890929824537958	0.6482346332929162	Neolamprologus brichardi	m	d
1292	FISH20220216_c3_r0_Neolamprologus-brichardi_su	1970-01-03 10:00:00	14.630502330500768	614.5041565063179	0.3907670139658612	0.0	0.32964556998887706	0.644512532657108	Neolamprologus brichardi	m	d
1293	FISH20220216_c3_r0_Neolamprologus-brichardi_su	1970-01-03 10:30:00	13.828782552417989	644.5001384964822	0.3635255664506122	0.0	0.345534947675066	0.6387839226639906	Neolamprologus brichardi	m	d
1294	FISH20220216_c3_r0_Neolamprologus-brichardi_su	1970-01-03 11:00:00	12.808444593178315	674.5048220818092	0.3224697927059084	0.0	0.34015506861707284	0.6032028855087074	Neolamprologus brichardi	m	d
1295	FISH20220216_c3_r0_Neolamprologus-brichardi_su	1970-01-03 11:30:00	13.247639106121696	704.4998892089519	0.3357522712164857	0.0	0.2562102980930275	0.6463602531542217	Neolamprologus brichardi	m	d
1296	FISH20220216_c3_r0_Neolamprologus-brichardi_su	1970-01-03 12:00:00	21.767181094538696	734.5049049492878	0.5577232167599623	0.0	0.13980632207331908	0.6807134171527234	Neolamprologus brichardi	m	d
1297	FISH20220216_c3_r0_Neolamprologus-brichardi_su	1970-01-03 12:30:00	19.634275271856318	764.4996953077392	0.4861780510775026	0.0	0.14799726660669277	0.671855489609432	Neolamprologus brichardi	m	d
1298	FISH20220216_c3_r0_Neolamprologus-brichardi_su	1970-01-03 13:00:00	17.2069515839243	794.5052374882226	0.4350163498309594	0.0	0.26328955894609307	0.7146961197680561	Neolamprologus brichardi	m	d
1299	FISH20220216_c3_r0_Neolamprologus-brichardi_su	1970-01-03 13:30:00	17.551993751845945	824.5003600908537	0.4188687607334774	0.0	0.37121561147198834	0.7126336758938063	Neolamprologus brichardi	m	d
1300	FISH20220216_c3_r0_Neolamprologus-brichardi_su	1970-01-03 14:00:00	15.532492350234417	854.5050992129476	0.3540627424897462	0.0	0.5573509888900872	0.5629050161701004	Neolamprologus brichardi	m	d
1301	FISH20220216_c3_r0_Neolamprologus-brichardi_su	1970-01-03 14:30:00	13.263201107184893	884.5001661865721	0.29509195656990916	0.0	0.6075181082473105	0.6177442042566935	Neolamprologus brichardi	m	d
1302	FISH20220216_c3_r0_Neolamprologus-brichardi_su	1970-01-03 15:00:00	13.495263024334376	914.505126641911	0.31103475031868316	0.0	0.432433118143896	0.5651404859077752	Neolamprologus brichardi	m	d
1303	FISH20220216_c3_r0_Neolamprologus-brichardi_su	1970-01-03 15:30:00	14.39164116298664	944.4999169021107	0.3396487729211678	0.0	0.5117291296940477	0.5234688048594756	Neolamprologus brichardi	m	d
1304	FISH20220216_c3_r0_Neolamprologus-brichardi_su	1970-01-03 16:00:00	15.96934710903506	974.5046558031261	0.3709677419354839	0.0	0.3660202452840917	0.5549094880053077	Neolamprologus brichardi	m	d
1305	FISH20220216_c3_r0_Neolamprologus-brichardi_su	1970-01-03 16:30:00	14.86673974635515	1004.4997784179038	0.3606248615111899	0.0	0.329588219673994	0.5849375712802113	Neolamprologus brichardi	m	d
1306	FISH20220216_c3_r0_Neolamprologus-brichardi_su	1970-01-03 17:00:00	15.662371171953605	1034.5064575134415	0.3851227758993404	0.0	0.2904469682030485	0.6333702933475084	Neolamprologus brichardi	m	d
1307	FISH20220216_c3_r0_Neolamprologus-brichardi_su	1970-01-03 17:30:00	15.38575000341331	1064.4995291119606	0.37648883718353554	0.0	0.2264877901055721	0.5458305486700216	Neolamprologus brichardi	m	d
1308	FISH20220216_c3_r0_Neolamprologus-brichardi_su	1970-01-03 18:00:00	16.44873393955929	1094.5055700271573	0.4033143047165106	0.0	0.27436802372170815	0.6285873495199701	Neolamprologus brichardi	m	d
1309	FISH20220216_c3_r0_Neolamprologus-brichardi_su	1970-01-03 18:30:00	15.645352141434726	1124.500193895075	0.37632264140490834	0.0	0.35917677690987093	0.6486491583539309	Neolamprologus brichardi	m	d
1310	FISH20220216_c3_r0_Neolamprologus-brichardi_su	1970-01-03 19:00:00	13.666191526168566	1154.505376344086	0.28184236780844696	0.13202527435982708	0.14002998068551678	0.7637033575429226	Neolamprologus brichardi	m	n
1311	FISH20220216_c3_r0_Neolamprologus-brichardi_su	1970-01-03 19:30:00	11.096138474462967	1184.5	0.2303345889652116	0.10270330157323289	0.16631986296365198	0.7004518110371892	Neolamprologus brichardi	m	n
1312	FISH20220216_c3_r0_Neolamprologus-brichardi_su	1970-01-03 20:00:00	8.280787301607214	1214.5047661272445	0.1268565728219907	0.28613389492352026	0.16710418322087972	0.6922328698341883	Neolamprologus brichardi	m	n
1313	FISH20220216_c3_r0_Neolamprologus-brichardi_su	1970-01-03 20:30:00	9.27355310865148	1244.499806104925	0.15849537421749488	0.14342695695529334	0.16863413358308582	0.6941010249596998	Neolamprologus brichardi	m	n
1314	FISH20220216_c3_r0_Neolamprologus-brichardi_su	1970-01-03 21:00:00	7.692432114524419	1274.5052094879184	0.10269341609399246	0.3109066725781423	0.14736794716281973	0.7203708900701385	Neolamprologus brichardi	m	n
1315	FISH20220216_c3_r0_Neolamprologus-brichardi_su	1970-01-03 21:30:00	6.039852631514916	1304.5004154894466	0.05257326463907817	0.5662290177829483	0.1492819050224516	0.769060678818137	Neolamprologus brichardi	m	n
1316	FISH20220216_c3_r0_Neolamprologus-brichardi_su	1970-01-03 22:00:00	9.18173428227179	1334.5049603724435	0.1558499140941085	0.12747325832732917	0.15842753660119807	0.7298074522382604	Neolamprologus brichardi	m	n
1317	FISH20220216_c3_r0_Neolamprologus-brichardi_su	1970-01-03 22:30:00	9.100081444325788	1364.5002215820962	0.16795922889430534	0.11943274983381343	0.20569969447808845	0.6495680220604916	Neolamprologus brichardi	m	n
1318	FISH20220216_c3_r0_Neolamprologus-brichardi_su	1970-01-03 23:00:00	8.349297121828124	1394.5151414309485	0.13261231281198002	0.14176372712146423	0.17828537186310012	0.6469004485324813	Neolamprologus brichardi	m	n
1319	FISH20220216_c3_r0_Neolamprologus-brichardi_su	1970-01-03 23:30:00	10.219002080472386	1424.5000276992964	0.19289790039333002	0.07174117777408454	0.176675877982296	0.6795111572444621	Neolamprologus brichardi	m	n
1320	FISH20220216_c3_r0_Neolamprologus-brichardi_su	1970-01-04 00:00:00	8.782573757403021	14.505015795599402	0.13589757800809177	0.15568364462672504	0.25576181653627905	0.6733090121803426	Neolamprologus brichardi	m	n
1321	FISH20220216_c3_r0_Neolamprologus-brichardi_su	1970-01-04 00:30:00	8.665538609619125	44.49983381342788	0.11018169731885663	0.26645247064037225	0.24240390732996925	0.5908420698253625	Neolamprologus brichardi	m	n
1322	FISH20220216_c3_r0_Neolamprologus-brichardi_su	1970-01-04 01:00:00	10.886845107100909	74.50498780758147	0.2092662380846819	0.06428729771669253	0.28294872587294584	0.5872001258904235	Neolamprologus brichardi	m	n
1323	FISH20220216_c3_r0_Neolamprologus-brichardi_su	1970-01-04 01:30:00	8.924525495314027	104.49963990914631	0.16010193341089135	0.21865824608054957	0.1689801891364313	0.7010830157022837	Neolamprologus brichardi	m	n
1324	FISH20220216_c3_r0_Neolamprologus-brichardi_su	1970-01-04 02:00:00	7.202910363825726	134.50410063171893	0.0988584727917544	0.3050537515238834	0.10153694951150932	0.7049577364187373	Neolamprologus brichardi	m	n
1325	FISH20220216_c3_r0_Neolamprologus-brichardi_su	1970-01-04 02:30:00	5.869194148977467	164.5003046922608	0.06387457758572933	0.5497202371059775	0.07697211193248615	0.7237233062094931	Neolamprologus brichardi	m	n
1326	FISH20220216_c3_r0_Neolamprologus-brichardi_su	1970-01-04 03:00:00	4.693254677000138	194.51847536617842	0.07184864624944519	0.49040168664003553	0.05803674487040968	0.8445907820306289	Neolamprologus brichardi	m	n
1327	FISH20220216_c3_r0_Neolamprologus-brichardi_su	1970-01-04 03:30:00	5.446796412048269	224.50005539552404	0.11084644360735653	0.47257921559937954	0.09658684859764943	0.8583056962885464	Neolamprologus brichardi	m	n
1328	FISH20220216_c3_r0_Neolamprologus-brichardi_su	1970-01-04 04:00:00	3.2030069708082944	254.5066511473229	0.033422015297638843	0.6974836492628311	0.026848546421174468	0.9380778077029207	Neolamprologus brichardi	m	n
1329	FISH20220216_c3_r0_Neolamprologus-brichardi_su	1970-01-04 04:30:00	6.205935236850045	284.4998615035178	0.10597750817129245	0.39421638690377264	0.09188153671835134	0.8401427526371533	Neolamprologus brichardi	m	n
1330	FISH20220216_c3_r0_Neolamprologus-brichardi_su	1970-01-04 05:00:00	4.376855288784083	314.5050706566916	0.09005264616237185	0.47625380991964533	0.06887889005516767	0.9039553491084316	Neolamprologus brichardi	m	n
1331	FISH20220216_c3_r0_Neolamprologus-brichardi_su	1970-01-04 05:30:00	5.9635265556726695	344.5005262866323	0.13705611877458312	0.4356545343748269	0.09347205556850118	0.8945240258982967	Neolamprologus brichardi	m	n
1332	FISH20220216_c3_r0_Neolamprologus-brichardi_su	1970-01-04 06:00:00	10.128273564171089	374.5075106701402	0.25669308796629897	0.17077767307798902	0.2699485295112036	0.7463104403176811	Neolamprologus brichardi	m	n
1333	FISH20220216_c3_r0_Neolamprologus-brichardi_su	1970-01-04 06:30:00	6.83835643624133	404.4994737133677	0.15494986427344745	0.2894022491828708	0.07980527468864948	0.7796326483946386	Neolamprologus brichardi	m	n
1334	FISH20220216_c3_r0_Neolamprologus-brichardi_su	1970-01-04 07:00:00	35.47598079641203	434.5057636887608	0.7342052759920195	0.009753934825980935	0.40104688241968234	0.5267103902903166	Neolamprologus brichardi	m	d
1335	FISH20220216_c3_r0_Neolamprologus-brichardi_su	1970-01-04 07:30:00	34.40330574247532	464.5001384964822	0.6935903828042768	0.0	0.44446940846629907	0.588068653965272	Neolamprologus brichardi	m	d
1336	FISH20220216_c3_r0_Neolamprologus-brichardi_su	1970-01-04 08:00:00	29.071176471242815	494.5070672357408	0.6175378304972008	0.0	0.44748222821119465	0.5533644759513406	Neolamprologus brichardi	m	d
1337	FISH20220216_c3_r0_Neolamprologus-brichardi_su	1970-01-04 08:30:00	27.054476361983586	524.499944604476	0.5440948371371593	0.0	0.45519025202473923	0.6795157435912609	Neolamprologus brichardi	m	d
1338	FISH20220216_c3_r0_Neolamprologus-brichardi_su	1970-01-04 09:00:00	18.27537051574609	554.50773238734	0.3577407017349371	0.1031539271658999	0.2751626524675177	0.7913912948457565	Neolamprologus brichardi	m	d
1339	FISH20220216_c3_r0_Neolamprologus-brichardi_su	1970-01-04 09:30:00	3.1430454755381296	584.4996953077392	0.04276771370007202	0.8185696083319484	0.041008622724145384	0.9224108417510697	Neolamprologus brichardi	m	d
1340	FISH20220216_c3_r0_Neolamprologus-brichardi_su	1970-01-04 10:00:00	0.7889361794336895	614.506040789182	0.0022722234537796496	0.9678009310574152	0.0280697154943856	0.9899154205903097	Neolamprologus brichardi	m	d
1341	FISH20220216_c3_r0_Neolamprologus-brichardi_su	1970-01-04 10:30:00	1.9082049362091564	644.5003600908537	0.01972189906376378	0.9481469170683064	0.0289361108672871	0.9784831650962014	Neolamprologus brichardi	m	d
1342	FISH20220216_c3_r0_Neolamprologus-brichardi_su	1970-01-04 11:00:00	1.190095630989321	674.5058471429363	0.0	1.0	0.022766496969778692	0.9840039874656059	Neolamprologus brichardi	m	d
1343	FISH20220216_c3_r0_Neolamprologus-brichardi_su	1970-01-04 11:30:00	1.5259180737487064	704.5001661865721	0.0034899180146244183	0.966042543762464	0.02257398606884183	0.9809470470220719	Neolamprologus brichardi	m	d
1344	FISH20220216_c3_r0_Neolamprologus-brichardi_su	1970-01-04 12:00:00	1.1808477630490708	734.5093680709534	0.01579822616407982	0.9333148558758315	0.02313852000024034	0.9653126836131339	Neolamprologus brichardi	m	d
1345	FISH20220216_c3_r0_Neolamprologus-brichardi_su	1970-01-04 12:30:00	1.5952631447481358	764.4999723007036	0.012797074954296161	0.9515262312337267	0.023257346662859064	0.9694935522945655	Neolamprologus brichardi	m	d
1346	FISH20220216_c3_r0_Neolamprologus-brichardi_su	1970-01-04 13:00:00	2.215965764787634	794.5050432276657	0.006373309687430725	0.9770006650410109	0.024354935477948092	0.9773659729959217	Neolamprologus brichardi	m	d
1347	FISH20220216_c3_r0_Neolamprologus-brichardi_su	1970-01-04 13:30:00	5.705006194889003	824.4997784179038	0.12691114557943717	0.5286948814535786	0.06676883403263534	0.9187805184335534	Neolamprologus brichardi	m	d
1348	FISH20220216_c3_r0_Neolamprologus-brichardi_su	1970-01-04 14:00:00	11.145339984804219	854.5073716882829	0.2626094667996896	0.20928943576100212	0.1944421535927595	0.8733753522031279	Neolamprologus brichardi	m	d
1349	FISH20220216_c3_r0_Neolamprologus-brichardi_su	1970-01-04 14:30:00	14.499341231904856	884.4995845105534	0.36557531438701457	0.0557309844329954	0.31745536143275754	0.8123668947009871	Neolamprologus brichardi	m	d
1350	FISH20220216_c3_r0_Neolamprologus-brichardi_su	1970-01-04 15:00:00	13.116954999310291	914.5063178896032	0.3221569496785635	0.09454666371092885	0.3258989568543494	0.8156189876712282	Neolamprologus brichardi	m	d
1351	FISH20220216_c3_r0_Neolamprologus-brichardi_su	1970-01-04 15:30:00	12.748072020030614	944.5001938950751	0.30075896072239766	0.01157830591102986	0.37461605284877325	0.7975397881373605	Neolamprologus brichardi	m	d
1352	FISH20220216_c3_r0_Neolamprologus-brichardi_su	1970-01-04 16:00:00	13.669503085200638	974.5045164865613	0.34114713216957604	0.010141313383208644	0.3309221732680545	0.8006728825904367	Neolamprologus brichardi	m	d
1353	FISH20220216_c3_r0_Neolamprologus-brichardi_su	1970-01-04 16:30:00	14.205167688472073	1004.5	0.3587968092178152	0.0	0.29135416957505655	0.7194982279861191	Neolamprologus brichardi	m	d
1354	FISH20220216_c3_r0_Neolamprologus-brichardi_su	1970-01-04 17:00:00	12.890843729272701	1034.506789336585	0.3152469101590645	0.0003325389347669456	0.3456012662036604	0.7766427525218865	Neolamprologus brichardi	m	d
1355	FISH20220216_c3_r0_Neolamprologus-brichardi_su	1970-01-04 17:30:00	10.477470797670307	1064.499806104925	0.21622070799401696	0.0881945598581796	0.4587674808180563	0.8274617789891866	Neolamprologus brichardi	m	d
1356	FISH20220216_c3_r0_Neolamprologus-brichardi_su	1970-01-04 18:00:00	12.463425978629727	1094.5073989912985	0.2909715679210774	0.0	0.19303253666137477	0.7494956975229135	Neolamprologus brichardi	m	d
1357	FISH20220216_c3_r0_Neolamprologus-brichardi_su	1970-01-04 18:30:00	12.208209887926138	1124.4932380002217	0.2868861545283228	0.010641835716661123	0.1059723469188519	0.6359764032216229	Neolamprologus brichardi	m	d
1358	FISH20220216_c3_r0_Neolamprologus-brichardi_su	1970-01-04 19:00:00	2.9023733104401845	1154.4999169021107	0.03739405019112515	0.6433992576588554	0.027180175977416943	0.8614997703580668	Neolamprologus brichardi	m	n
1359	FISH20220216_c3_r0_Neolamprologus-brichardi_su	1970-01-04 19:30:00	10.68485419343808	1184.4945968412303	0.28162926018287615	0.4479357162648933	0.15423906721132813	0.8174552842697592	Neolamprologus brichardi	m	n
1360	FISH20220216_c3_r0_Neolamprologus-brichardi_su	1970-01-04 20:00:00	7.467883300039154	1214.5005816852251	0.20198326962495153	0.4820785552046978	0.1945409959240843	0.8082173579329017	Neolamprologus brichardi	m	n
1361	FISH20220216_c3_r0_Neolamprologus-brichardi_su	1970-01-04 20:30:00	3.1870869481284094	1244.4904373856643	0.0445146626753146	0.754809024890515	0.03166865095989756	0.9432513650864977	Neolamprologus brichardi	m	n
1362	FISH20220216_c3_r0_Neolamprologus-brichardi_su	1970-01-04 21:00:00	4.779658142752341	1274.4995291119606	0.06969142983768212	0.6933133898398981	0.05430294736699114	0.8825585748214608	Neolamprologus brichardi	m	n
1363	FISH20220216_c3_r0_Neolamprologus-brichardi_su	1970-01-04 21:30:00	7.095174363087106	1304.4926010087015	0.08158288532949066	0.35481904339633097	0.047113322820270614	0.6713054168577268	Neolamprologus brichardi	m	n
1364	FISH20220216_c3_r0_Neolamprologus-brichardi_su	1970-01-04 22:00:00	9.622303462871734	1334.500193895075	0.14697246689934076	0.0768378483186527	0.0687332421113079	0.6839146488774015	Neolamprologus brichardi	m	n
1365	FISH20220216_c3_r0_Neolamprologus-brichardi_su	1970-01-04 22:30:00	10.542342865966155	1364.4940146309023	0.18787408556861007	0.01723564619818222	0.08252213980362683	0.579182436914366	Neolamprologus brichardi	m	n
1366	FISH20220216_c3_r0_Neolamprologus-brichardi_su	1970-01-04 23:00:00	9.512943167610477	1394.5	0.13876578772435189	0.06979836029248837	0.06972651690172414	0.5771046763251304	Neolamprologus brichardi	m	n
1367	FISH20220216_c3_r0_Neolamprologus-brichardi_su	1970-01-04 23:30:00	8.436287928082791	1424.494679671913	0.11721347816448681	0.23054755043227665	0.06671708953330216	0.517631519256382	Neolamprologus brichardi	m	n
1368	FISH20220216_c3_r0_Neolamprologus-brichardi_su	1970-01-05 00:00:00	8.794766130065543	14.499806104924934	0.11151736745886655	0.18625006924824108	0.07032439217866934	0.5035698874679898	Neolamprologus brichardi	m	n
1369	FISH20220216_c3_r0_Neolamprologus-brichardi_su	1970-01-05 00:30:00	7.578581858551386	44.49487392629537	0.09969520642837351	0.3509559434746467	0.05006837983979778	0.47874478857659086	Neolamprologus brichardi	m	n
1370	FISH20220216_c3_r0_Neolamprologus-brichardi_su	1970-01-05 01:00:00	8.754581313741719	74.50041548944657	0.11184975901612099	0.14519971192731704	0.061839533297301796	0.5194641938106417	Neolamprologus brichardi	m	n
1371	FISH20220216_c3_r0_Neolamprologus-brichardi_su	1970-01-05 01:30:00	9.006756716830292	104.49243390055983	0.12421706113851783	0.20547641483288065	0.0682327251911905	0.5116875948905147	Neolamprologus brichardi	m	n
1372	FISH20220216_c3_r0_Neolamprologus-brichardi_su	1970-01-05 02:00:00	8.297096756412172	134.50022158209617	0.09356304010635941	0.25758918679370707	0.07298033562855966	0.5843775621769203	Neolamprologus brichardi	m	n
1373	FISH20220216_c3_r0_Neolamprologus-brichardi_su	1970-01-05 02:30:00	8.639245377782263	164.4938476887263	0.10242766877286331	0.23046225473894247	0.06334630871725394	0.4436334025678723	Neolamprologus brichardi	m	n
1374	FISH20220216_c3_r0_Neolamprologus-brichardi_su	1970-01-05 03:00:00	8.458551974936569	194.50002769929642	0.1351171680239322	0.27206248961276386	0.048319603245080285	0.47211254122347485	Neolamprologus brichardi	m	n
1375	FISH20220216_c3_r0_Neolamprologus-brichardi_su	1970-01-05 03:30:00	7.454166108391505	224.49279459040017	0.10752688172043011	0.2835605808668662	0.03977463368910138	0.3448194809575036	Neolamprologus brichardi	m	n
1376	FISH20220216_c3_r0_Neolamprologus-brichardi_su	1970-01-05 04:00:00	7.848934601613703	254.49983381342787	0.10153999556835808	0.22147130511854643	0.04816696507973123	0.5371993265961583	Neolamprologus brichardi	m	n
1377	FISH20220216_c3_r0_Neolamprologus-brichardi_su	1970-01-05 04:30:00	8.707925897199205	284.4919068736142	0.13453436807095343	0.1380820399113082	0.04937664588076641	0.602342312591403	Neolamprologus brichardi	m	n
1378	FISH20220216_c3_r0_Neolamprologus-brichardi_su	1970-01-05 05:00:00	9.008174206519431	314.4996399091463	0.13146086089413328	0.13251343415877237	0.054975900126882894	0.5091730211638665	Neolamprologus brichardi	m	n
1379	FISH20220216_c3_r0_Neolamprologus-brichardi_su	1970-01-05 05:30:00	9.208167384228444	344.49476309226935	0.1284012191742865	0.12430036021058465	0.06065139504530283	0.4657929108027284	Neolamprologus brichardi	m	n
1380	FISH20220216_c3_r0_Neolamprologus-brichardi_su	1970-01-05 06:00:00	8.191554797196769	374.50030469226084	0.0777796243975403	0.3006481635366462	0.07335464322637913	0.533856416062508	Neolamprologus brichardi	m	n
1381	FISH20220216_c3_r0_Neolamprologus-brichardi_su	1970-01-05 06:30:00	9.172388242038474	404.49226761266004	0.13086857712987085	0.08319937919184081	0.0794967242472575	0.6138881809829938	Neolamprologus brichardi	m	n
1382	FISH20220216_c3_r0_Neolamprologus-brichardi_su	1970-01-05 07:00:00	14.166780112485057	434.5001107910481	0.35414358519831596	0.11605362286727232	0.14072419771537917	0.7143581233839491	Neolamprologus brichardi	m	d
1383	FISH20220216_c3_r0_Neolamprologus-brichardi_su	1970-01-05 07:30:00	7.829484843890596	464.494873358089	0.17763121432134346	0.260100870143546	0.2317126245479444	0.8999902017864138	Neolamprologus brichardi	m	d
1384	FISH20220216_c3_r0_Neolamprologus-brichardi_su	1970-01-05 08:00:00	10.318874136699685	494.4998615035178	0.21300758960722396	0.06531494100049859	0.17310229743756733	0.8680654114866885	Neolamprologus brichardi	m	d
1385	FISH20220216_c3_r0_Neolamprologus-brichardi_su	1970-01-05 08:30:00	10.337041984923587	524.4932934264494	0.2073495177918191	0.04567121161733732	0.2563220076598128	0.8369080570008913	Neolamprologus brichardi	m	d
1386	FISH20220216_c3_r0_Neolamprologus-brichardi_su	1970-01-05 09:00:00	10.776630636480512	554.5005816852251	0.21671929532989861	0.10758406736468894	0.24667730973144864	0.8405974604299212	Neolamprologus brichardi	m	d
1387	FISH20220216_c3_r0_Neolamprologus-brichardi_su	1970-01-05 09:30:00	13.930611597249865	584.4937922624986	0.31687174370912313	0.005764327679858109	0.2461535981131855	0.7633440519295444	Neolamprologus brichardi	m	d
1388	FISH20220216_c3_r0_Neolamprologus-brichardi_su	1970-01-05 10:00:00	8.855209152575	614.4994737133677	0.15954794748213397	0.10160101933410891	0.24616305335656793	0.8538602264569792	Neolamprologus brichardi	m	d
1389	FISH20220216_c3_r0_Neolamprologus-brichardi_su	1970-01-05 10:30:00	8.150019259744498	644.4949847603215	0.12995289553893044	0.21590468273760044	0.1882572389401784	0.8630374418563271	Neolamprologus brichardi	m	d
1390	FISH20220216_c3_r0_Neolamprologus-brichardi_su	1970-01-05 11:00:00	8.603901934497966	674.5001384964822	0.1443133344413052	0.13544955958118665	0.13590299632126596	0.8234457560445101	Neolamprologus brichardi	m	d
1391	FISH20220216_c3_r0_Neolamprologus-brichardi_su	1970-01-05 11:30:00	7.472257824057849	704.4934042789048	0.09017847245316483	0.4621438864870857	0.10130591919420939	0.842709692857203	Neolamprologus brichardi	m	d
1392	FISH20220216_c3_r0_Neolamprologus-brichardi_su	1970-01-05 12:00:00	10.040707159708756	734.499944604476	0.1944382893862176	0.09666518945269222	0.07497828733079209	0.7689619843126695	Neolamprologus brichardi	m	d
1393	FISH20220216_c3_r0_Neolamprologus-brichardi_su	1970-01-05 12:30:00	7.915406277688801	764.4940139674094	0.08701917747478106	0.4200753796696597	0.07993977710038079	0.8116580332544301	Neolamprologus brichardi	m	d
1394	FISH20220216_c3_r0_Neolamprologus-brichardi_su	1970-01-05 13:00:00	9.176104186078065	794.4997507063321	0.16270566727605118	0.22347792366073901	0.11108468662590427	0.7968162310804776	Neolamprologus brichardi	m	d
1395	FISH20220216_c3_r0_Neolamprologus-brichardi_su	1970-01-05 13:30:00	8.43989465877787	824.4943191265311	0.1571246466773818	0.250623510502688	0.18895406846824697	0.8352859722277362	Neolamprologus brichardi	m	d
1396	FISH20220216_c3_r0_Neolamprologus-brichardi_su	1970-01-05 14:00:00	9.130758160386446	854.5003600908537	0.1585507728103706	0.17422857459420532	0.07427265583379192	0.7289180226195525	Neolamprologus brichardi	m	d
1397	FISH20220216_c3_r0_Neolamprologus-brichardi_su	1970-01-05 14:30:00	7.691929042568947	884.4934870572584	0.0976109971731057	0.2555290726678122	0.05685560132394337	0.753115110573945	Neolamprologus brichardi	m	d
1398	FISH20220216_c3_r0_Neolamprologus-brichardi_su	1970-01-05 15:00:00	7.291373962136743	914.5002215820962	0.08464436073565255	0.45490804343009084	0.061872270693718714	0.7727556669514115	Neolamprologus brichardi	m	d
1399	FISH20220216_c3_r0_Neolamprologus-brichardi_su	1970-01-05 15:30:00	7.983642198079647	944.496065174019	0.12458434936821104	0.34305032143648856	0.07961161961556222	0.7349051555471174	Neolamprologus brichardi	m	d
1400	FISH20220216_c3_r0_Neolamprologus-brichardi_su	1970-01-05 16:00:00	7.965424380237536	974.4999723007036	0.11639244363193176	0.4652927815633483	0.0906234094254551	0.7736147217527923	Neolamprologus brichardi	m	d
1401	FISH20220216_c3_r0_Neolamprologus-brichardi_su	1970-01-05 16:30:00	8.09118776927171	1004.4950121924186	0.11527377521613832	0.5758700953225449	0.08472765114527846	0.7631684337491021	Neolamprologus brichardi	m	d
1402	FISH20220216_c3_r0_Neolamprologus-brichardi_su	1970-01-05 17:00:00	20.64297265537483	1034.4997784179038	0.5817637934854863	0.0	0.399649226036906	0.5665548291396284	Neolamprologus brichardi	m	d
1403	FISH20220216_c3_r0_Neolamprologus-brichardi_su	1970-01-05 17:30:00	17.12110248541216	1064.4944019510033	0.46452721427779625	0.0	0.15879253888677236	0.6134030803260058	Neolamprologus brichardi	m	d
1404	FISH20220216_c3_r0_Neolamprologus-brichardi_su	1970-01-05 18:00:00	15.457000492244402	1094.4995845105534	0.39609993906154783	0.04631322364411944	0.21706431123136974	0.6144970509625322	Neolamprologus brichardi	m	d
1405	FISH20220216_c3_r0_Neolamprologus-brichardi_su	1970-01-05 18:30:00	18.085711180681276	1124.4935705575879	0.4436315264383106	0.0	0.2821214306920994	0.41475789244824623	Neolamprologus brichardi	m	d
1406	FISH20220216_c3_r0_Neolamprologus-brichardi_su	1970-01-05 19:00:00	19.806712964511945	1154.500249293668	0.4878954074566506	0.08016176389119717	0.22396849082499812	0.6279077430195276	Neolamprologus brichardi	m	n
1407	FISH20220216_c3_r0_Neolamprologus-brichardi_su	1970-01-05 19:30:00	17.885781522010447	1184.4950396275565	0.46106523305437014	0.0	0.3565026889145812	0.6840020363989598	Neolamprologus brichardi	m	n
1408	FISH20220216_c3_r0_Neolamprologus-brichardi_su	1970-01-05 20:00:00	12.593965089475684	1214.5	0.28412364280966096	0.010192776423664968	0.21582237254425457	0.6217748983058075	Neolamprologus brichardi	m	n
1409	FISH20220216_c3_r0_Neolamprologus-brichardi_su	1970-01-05 20:30:00	9.719687502526925	1244.4951224919632	0.17775191220485534	0.03070613014078262	0.32692439713947147	0.5488254678477495	Neolamprologus brichardi	m	n
1410	FISH20220216_c3_r0_Neolamprologus-brichardi_su	1970-01-05 21:00:00	11.396922587508636	1274.4998615035179	0.23998670433770983	0.029915240152900115	0.23705310378414107	0.5761682968533024	Neolamprologus brichardi	m	n
1411	FISH20220216_c3_r0_Neolamprologus-brichardi_su	1970-01-05 21:30:00	7.589510583985685	1304.4949287812449	0.10790888433187386	0.28731363963864104	0.043235336377695	0.6783295782447913	Neolamprologus brichardi	m	n
1412	FISH20220216_c3_r0_Neolamprologus-brichardi_su	1970-01-05 22:00:00	7.088463221478671	1334.5004708880394	0.06636751426513766	0.5105534319428287	0.04226222010529369	0.6757930758616698	Neolamprologus brichardi	m	n
1413	FISH20220216_c3_r0_Neolamprologus-brichardi_su	1970-01-05 22:30:00	7.621099824978529	1364.4941522088577	0.08419710659054376	0.4604511945014135	0.04852493419442455	0.6600582683093277	Neolamprologus brichardi	m	n
1414	FISH20220216_c3_r0_Neolamprologus-brichardi_su	1970-01-05 23:00:00	6.502687446213996	1394.4994183147749	0.057448340812143374	0.5755359813860728	0.03652865139477535	0.48653069473158156	Neolamprologus brichardi	m	n
1415	FISH20220216_c3_r0_Neolamprologus-brichardi_su	1970-01-05 23:30:00	5.890887826923232	1424.4962872658762	0.057630499833758175	0.5412833869001441	0.0314872641527664	0.5881863584808246	Neolamprologus brichardi	m	n
1416	FISH20220216_c3_r0_Neolamprologus-brichardi_su	1970-01-06 00:00:00	6.937051126847351	14.50013849648219	0.10176721511273613	0.4270123538862113	0.05012908020661923	0.6185825632446804	Neolamprologus brichardi	m	n
1417	FISH20220216_c3_r0_Neolamprologus-brichardi_su	1970-01-06 00:30:00	9.148951316186182	44.4949287812448	0.2041789059469046	0.21825638751870532	0.16956948540714126	0.5289890441177829	Neolamprologus brichardi	m	n
1418	FISH20220216_c3_r0_Neolamprologus-brichardi_su	1970-01-06 01:00:00	3.29544183979524	74.49988920895191	0.022545978284954575	0.7958674939064924	0.0302178870810526	0.48062667445562196	Neolamprologus brichardi	m	n
1419	FISH20220216_c3_r0_Neolamprologus-brichardi_su	1970-01-06 01:30:00	4.982104915447535	104.49559385911434	0.07332483511611151	0.5986809288920911	0.031333250817715985	0.4434659690567293	Neolamprologus brichardi	m	n
1420	FISH20220216_c3_r0_Neolamprologus-brichardi_su	1970-01-06 02:00:00	5.0264500672156425	134.4996953077392	0.06193562683507839	0.710653149410005	0.043314533456964545	0.6222988765872614	Neolamprologus brichardi	m	n
1421	FISH20220216_c3_r0_Neolamprologus-brichardi_su	1970-01-06 02:30:00	3.718263757844472	164.49420763815752	0.03176098885871072	0.7885926500748296	0.02677194320413757	0.5433672088195343	Neolamprologus brichardi	m	n
1422	FISH20220216_c3_r0_Neolamprologus-brichardi_su	1970-01-06 03:00:00	3.9717752158906645	194.5003600908537	0.051354495595811865	0.8076006869425516	0.038407487988679066	0.6417923770036211	Neolamprologus brichardi	m	n
1423	FISH20220216_c3_r0_Neolamprologus-brichardi_su	1970-01-06 03:30:00	4.680284661743329	224.4951224919632	0.095887373905332	0.6357388316151202	0.09590097041962392	0.7723516179848858	Neolamprologus brichardi	m	n
1424	FISH20220216_c3_r0_Neolamprologus-brichardi_su	1970-01-06 04:00:00	2.8321937330659686	254.50016618657213	0.020274761799246623	0.893751384888101	0.030875578979758917	0.6136361493403857	Neolamprologus brichardi	m	n
1425	FISH20220216_c3_r0_Neolamprologus-brichardi_su	1970-01-06 04:30:00	6.219629183557854	284.4946784922395	0.1342572062084257	0.44174057649667403	0.06755675502161067	0.6151456577281613	Neolamprologus brichardi	m	n
1426	FISH20220216_c3_r0_Neolamprologus-brichardi_su	1970-01-06 05:00:00	6.823554518508024	314.4999723007036	0.1341753919450446	0.4067918674865658	0.07432363590618687	0.527991697816838	Neolamprologus brichardi	m	n
1427	FISH20220216_c3_r0_Neolamprologus-brichardi_su	1970-01-06 05:30:00	2.6854689080649106	344.49467908214166	0.008868196430550937	0.9480656246535861	0.027632352036493595	0.8538097330170473	Neolamprologus brichardi	m	n
1428	FISH20220216_c3_r0_Neolamprologus-brichardi_su	1970-01-06 06:00:00	2.186323626529343	374.4997784179038	0.005761134500332373	0.9439951251938843	0.02972430256589745	0.88264485018759	Neolamprologus brichardi	m	n
1429	FISH20220216_c3_r0_Neolamprologus-brichardi_su	1970-01-06 06:30:00	4.073543653349116	404.495344196874	0.054151424454051654	0.7542401064183571	0.0649334602935608	0.8406389818556513	Neolamprologus brichardi	m	n
1430	FISH20220216_c3_r0_Neolamprologus-brichardi_su	1970-01-06 07:00:00	10.276293890808422	434.4995845105534	0.2502354440197219	0.1384964821893524	0.14078713231782986	0.7418345742296727	Neolamprologus brichardi	m	d
1431	FISH20220216_c3_r0_Neolamprologus-brichardi_su	1970-01-06 07:30:00	14.000989652049416	464.4956772334294	0.3440478829527821	0.0	0.21186110151948698	0.5891284125158098	Neolamprologus brichardi	m	d
1432	FISH20220216_c3_r0_Neolamprologus-brichardi_su	1970-01-06 08:00:00	12.298662909431537	494.5001938950751	0.2959946817350839	0.00986094953188189	0.21666315412853207	0.6858856386595115	Neolamprologus brichardi	m	d
1433	FISH20220216_c3_r0_Neolamprologus-brichardi_su	1970-01-06 08:30:00	11.608452127014672	524.4949836483565	0.2768139238401419	0.04484230364170501	0.2512484595335802	0.7176298517121541	Neolamprologus brichardi	m	d
1434	FISH20220216_c3_r0_Neolamprologus-brichardi_su	1970-01-06 09:00:00	5.526641235457671	554.5	0.1169953467759805	0.5753379126966541	0.10088946944453771	0.9247883076656905	Neolamprologus brichardi	m	d
1435	FISH20220216_c3_r0_Neolamprologus-brichardi_su	1970-01-06 09:30:00	9.318305926168922	584.4956487999557	0.18552186685882158	0.12477135413779723	0.47485411914743664	0.8367298342685164	Neolamprologus brichardi	m	d
1436	FISH20220216_c3_r0_Neolamprologus-brichardi_su	1970-01-06 10:00:00	12.25739882859072	614.4998061049249	0.27477702066367515	0.08104814137720902	0.2832836008431804	0.7767691733511779	Neolamprologus brichardi	m	d
1437	FISH20220216_c3_r0_Neolamprologus-brichardi_su	1970-01-06 10:30:00	8.839407648690946	644.495926398049	0.16898520201740286	0.07271518040237211	0.27090678820731967	0.820106030821922	Neolamprologus brichardi	m	d
1438	FISH20220216_c3_r0_Neolamprologus-brichardi_su	1970-01-06 11:00:00	8.855649210492631	674.5004708880394	0.15594703894521078	0.22525067863276274	0.13329484393562727	0.8007114915219133	Neolamprologus brichardi	m	d
1439	FISH20220216_c3_r0_Neolamprologus-brichardi_su	1970-01-06 11:30:00	6.539719082571011	704.4952053655562	0.04916578903608448	0.6586663710437337	0.058890733395024174	0.8830314187638609	Neolamprologus brichardi	m	d
1440	FISH20220216_c3_r0_Neolamprologus-brichardi_su	1970-01-06 12:00:00	7.796485265217454	734.5002215820962	0.10962774207844006	0.40483048969643254	0.10785619916012945	0.8243755092209254	Neolamprologus brichardi	m	d
1441	FISH20220216_c3_r0_Neolamprologus-brichardi_su	1970-01-06 12:30:00	8.423212784838139	764.495399113082	0.1638580931263858	0.1824279379157428	0.30869898141157764	0.8622424592673859	Neolamprologus brichardi	m	d
1442	FISH20220216_c3_r0_Neolamprologus-brichardi_su	1970-01-06 13:00:00	3.6685191315661925	794.5000830978893	0.05717134784776467	0.7196831200487508	0.0687993342663477	0.9573828376016207	Neolamprologus brichardi	m	d
1443	FISH20220216_c3_r0_Neolamprologus-brichardi_su	1970-01-06 13:30:00	7.528728948453274	824.4952887706463	0.12520784835384105	0.5693936370690611	0.109232835626614	0.9055530111664979	Neolamprologus brichardi	m	d
1444	FISH20220216_c3_r0_Neolamprologus-brichardi_su	1970-01-06 14:00:00	6.717568102754001	854.4998338134279	0.08287170396631952	0.5170618214048305	0.0702289379682982	0.9035314807298137	Neolamprologus brichardi	m	d
1445	FISH20220216_c3_r0_Neolamprologus-brichardi_su	1970-01-06 14:30:00	7.191730454866527	884.4954270827559	0.0757718530014966	0.5294052436117732	0.09203232791320048	0.8816928601379385	Neolamprologus brichardi	m	d
1446	FISH20220216_c3_r0_Neolamprologus-brichardi_su	1970-01-06 15:00:00	7.11714034654423	914.4996399091463	0.10896903218658247	0.47781286355326574	0.10428209587282951	0.8709244932180796	Neolamprologus brichardi	m	d
1447	FISH20220216_c3_r0_Neolamprologus-brichardi_su	1970-01-06 15:30:00	5.197742908249414	944.4970906068163	0.0457190357439734	0.7393183707398171	0.05908281872025351	0.9178245017158381	Neolamprologus brichardi	m	d
1448	FISH20220216_c3_r0_Neolamprologus-brichardi_su	1970-01-06 16:00:00	4.183491821910923	974.5003046922608	0.027976289402249183	0.8328070467010138	0.041808969017337896	0.9468526044893342	Neolamprologus brichardi	m	d
1449	FISH20220216_c3_r0_Neolamprologus-brichardi_su	1970-01-06 16:30:00	6.09283993099865	1004.4968410551984	0.05065395699401463	0.7308800709377078	0.05115139971289332	0.9253910671257196	Neolamprologus brichardi	m	d
1450	FISH20220216_c3_r0_Neolamprologus-brichardi_su	1970-01-06 17:00:00	4.169414441894117	1034.500110791048	0.030966097939286504	0.7804121426988699	0.04586385532649605	0.9356565451794165	Neolamprologus brichardi	m	d
1451	FISH20220216_c3_r0_Neolamprologus-brichardi_su	1970-01-06 17:30:00	6.609137702384033	1064.4966744263386	0.07754129253962976	0.5428444740050992	0.06809528140029504	0.8891516721031164	Neolamprologus brichardi	m	d
1452	FISH20220216_c3_r0_Neolamprologus-brichardi_su	1970-01-06 18:00:00	6.251001831090468	1094.4998615035179	0.08503684006426236	0.55775303307296	0.08737256652769203	0.9079704537980957	Neolamprologus brichardi	m	d
1453	FISH20220216_c3_r0_Neolamprologus-brichardi_su	1970-01-06 18:30:00	6.022607102262796	1124.496480629607	0.06589813223964973	0.6015075098376101	0.08458312797295908	0.8944184058049233	Neolamprologus brichardi	m	d
1454	FISH20220216_c3_r0_Neolamprologus-brichardi_su	1970-01-06 19:00:00	4.25071669149455	1154.5005262866323	0.08509223865713811	0.7467730319649881	0.060443577869847415	0.9238216306752823	Neolamprologus brichardi	m	n
1455	FISH20220216_c3_r0_Neolamprologus-brichardi_su	1970-01-06 19:30:00	11.328959467487113	1184.4971181556195	0.26557304367102635	0.38250942141432054	0.1568878324239269	0.7124004743187513	Neolamprologus brichardi	m	n
1456	FISH20220216_c3_r0_Neolamprologus-brichardi_su	1970-01-06 20:00:00	6.034928223975414	1214.4994737133677	0.1301312946651155	0.6200764500581685	0.10680262045739931	0.5176973323059788	Neolamprologus brichardi	m	n
1457	FISH20220216_c3_r0_Neolamprologus-brichardi_su	1970-01-06 20:30:00	4.144765044386461	1244.4964531146088	0.05403458213256484	0.6308468188871648	0.030070893134031364	0.639324966222682	Neolamprologus brichardi	m	n
1458	FISH20220216_c3_r0_Neolamprologus-brichardi_su	1970-01-06 21:00:00	8.927018747917934	1274.5001384964821	0.20918508669879785	0.326131516259487	0.09501831495303309	0.5235727441923408	Neolamprologus brichardi	m	n
1459	FISH20220216_c3_r0_Neolamprologus-brichardi_su	1970-01-06 21:30:00	5.705270873350722	1304.4963972952	0.09583194767764106	0.31670546502605035	0.023391651234993666	0.35689087379824946	Neolamprologus brichardi	m	n
1460	FISH20220216_c3_r0_Neolamprologus-brichardi_su	1970-01-06 22:00:00	5.528010686512731	1334.499944604476	0.08425659206736096	0.49889208951916686	0.021486174295139566	0.3389531381492858	Neolamprologus brichardi	m	n
1461	FISH20220216_c3_r0_Neolamprologus-brichardi_su	1970-01-06 22:30:00	5.302579985284422	1364.4970069837048	0.06684403059527769	0.4798248531204966	0.025792859548423492	0.309087969487136	Neolamprologus brichardi	m	n
1462	FISH20220216_c3_r0_Neolamprologus-brichardi_su	1970-01-06 23:00:00	5.743831313449695	1394.499695307739	0.0789983934408066	0.37632264140490834	0.027487875802593324	0.5297223094633786	Neolamprologus brichardi	m	n
1463	FISH20220216_c3_r0_Neolamprologus-brichardi_su	1970-01-06 23:30:00	6.553165563939091	1424.4975339429204	0.08722637849819895	0.3167636464394569	0.03749592358097856	0.6430036557006308	Neolamprologus brichardi	m	n
1464	FISH20220216_c3_r0_Neolamprologus-brichardi_su	1970-01-07 00:00:00	6.038223400348492	14.500360090853693	0.09999446014071242	0.32524513877347516	0.03823100708255565	0.610405002289357	Neolamprologus brichardi	m	n
1465	FISH20220216_c3_r0_Neolamprologus-brichardi_su	1970-01-07 00:30:00	7.293457172621744	44.49733983595655	0.12718909332742187	0.21026379960097538	0.04167434326457248	0.5466176704526778	Neolamprologus brichardi	m	n
1466	FISH20220216_c3_r0_Neolamprologus-brichardi_su	1970-01-07 01:00:00	8.264290383598242	74.50016618657213	0.12020828717039664	0.15167294482605806	0.051543047520152346	0.5668402178790508	Neolamprologus brichardi	m	n
1467	FISH20220216_c3_r0_Neolamprologus-brichardi_su	1970-01-07 01:30:00	8.346948102893329	104.49800487696741	0.13334072267789848	0.13234316116160497	0.06108444772771749	0.5837414624127472	Neolamprologus brichardi	m	n
1468	FISH20220216_c3_r0_Neolamprologus-brichardi_su	1970-01-07 02:00:00	5.4969112722113564	134.49997230070358	0.06409617195723229	0.6055620187247244	0.04752118773395367	0.8319627271409623	Neolamprologus brichardi	m	n
1469	FISH20220216_c3_r0_Neolamprologus-brichardi_su	1970-01-07 02:30:00	6.364304102138857	164.49689647528265	0.07542673464863667	0.3589558856129461	0.044889822495264	0.7991525765300733	Neolamprologus brichardi	m	n
1470	FISH20220216_c3_r0_Neolamprologus-brichardi_su	1970-01-07 03:00:00	7.620345605799386	194.49977841790383	0.09732993574119211	0.33337026368269446	0.0568935051495579	0.7707730536455655	Neolamprologus brichardi	m	n
1471	FISH20220216_c3_r0_Neolamprologus-brichardi_su	1970-01-07 03:30:00	8.860311872516506	224.4980048769674	0.13561294613167812	0.2977721126136112	0.07185507365670896	0.7538235034325923	Neolamprologus brichardi	m	n
1472	FISH20220216_c3_r0_Neolamprologus-brichardi_su	1970-01-07 04:00:00	5.962632516337993	254.49958451055343	0.06935903828042768	0.5413550495817406	0.04859848986109432	0.7421576433931655	Neolamprologus brichardi	m	n
1473	FISH20220216_c3_r0_Neolamprologus-brichardi_su	1970-01-07 04:30:00	7.62364642192906	284.4968407050216	0.14987251967631082	0.29015630196208847	0.07680975549157684	0.678148686805787	Neolamprologus brichardi	m	n
1474	FISH20220216_c3_r0_Neolamprologus-brichardi_su	1970-01-07 05:00:00	7.4376516144606635	314.50024929366793	0.1037615644562628	0.28441637582405405	0.056270043931232465	0.6101888727693553	Neolamprologus brichardi	m	n
1475	FISH20220216_c3_r0_Neolamprologus-brichardi_su	1970-01-07 05:30:00	7.560394395373432	344.49664652735436	0.11363006485228092	0.304417715204257	0.05879871035486211	0.5278115708288319	Neolamprologus brichardi	m	n
1476	FISH20220216_c3_r0_Neolamprologus-brichardi_su	1970-01-07 06:00:00	5.942419106397871	374.5	0.057168180810990475	0.4471526700642588	0.041270890647156604	0.6526958869305579	Neolamprologus brichardi	m	n
1477	FISH20220216_c3_r0_Neolamprologus-brichardi_su	1970-01-07 06:30:00	7.807766845468129	404.4973116789535	0.0822570810930658	0.298708497311679	0.078158062072792	0.6601432348861062	Neolamprologus brichardi	m	n
1478	FISH20220216_c3_r0_Neolamprologus-brichardi_su	1970-01-07 07:00:00	15.690949915651368	434.4998615035178	0.4040773364356545	0.001218769043266301	0.18776855507548287	0.640979775013132	Neolamprologus brichardi	m	d
1479	FISH20220216_c3_r0_Neolamprologus-brichardi_su	1970-01-07 07:30:00	12.455868150543274	464.49711783616004	0.27059084358718544	0.07488083361046448	0.20116830463799854	0.7490109580975501	Neolamprologus brichardi	m	d
1480	FISH20220216_c3_r0_Neolamprologus-brichardi_su	1970-01-07 08:00:00	11.472695040363107	494.50047088803944	0.26585784721068084	0.09910808265470057	0.35136059983754914	0.8071214408949072	Neolamprologus brichardi	m	d
1481	FISH20220216_c3_r0_Neolamprologus-brichardi_su	1970-01-07 08:30:00	10.200432963219576	524.496923673854	0.22798071060362507	0.0685106147109362	0.36004696184279644	0.8375374187979551	Neolamprologus brichardi	m	d
1482	FISH20220216_c3_r0_Neolamprologus-brichardi_su	1970-01-07 09:00:00	7.734886295509726	554.4994183147749	0.13395379757354164	0.28303141100216056	0.4230270711981846	0.8431190072143566	Neolamprologus brichardi	m	d
1483	FISH20220216_c3_r0_Neolamprologus-brichardi_su	1970-01-07 09:30:00	8.305894809394712	584.4967298525662	0.15114732291320251	0.1811329120940029	0.30662049201253927	0.8612317015723409	Neolamprologus brichardi	m	d
1484	FISH20220216_c3_r0_Neolamprologus-brichardi_su	1970-01-07 10:00:00	6.056514896121931	614.5000830978893	0.09816630657581298	0.47299318597307627	0.15079957398036398	0.9088201310557371	Neolamprologus brichardi	m	d
1485	FISH20220216_c3_r0_Neolamprologus-brichardi_su	1970-01-07 10:30:00	6.446604497549747	644.4973395410708	0.06412814543842146	0.5879059971178362	0.11204330200042811	0.8877368023933736	Neolamprologus brichardi	m	d
1486	FISH20220216_c3_r0_Neolamprologus-brichardi_su	1970-01-07 11:00:00	5.936106313526644	674.4998892089519	0.055783292709949035	0.6676822512740971	0.10630920860736501	0.9044060764068655	Neolamprologus brichardi	m	d
1487	FISH20220216_c3_r0_Neolamprologus-brichardi_su	1970-01-07 11:30:00	10.44121449959494	704.497699684053	0.17293941577517877	0.5583393381741588	0.1292500564323775	0.7538167147107433	Neolamprologus brichardi	m	d
1488	FISH20220216_c3_r0_Neolamprologus-brichardi_su	1970-01-07 12:00:00	10.960847512994343	734.4996399091463	0.22502908426125975	0.010858124203645228	0.30947250588628405	0.8274425984318606	Neolamprologus brichardi	m	d
1489	FISH20220216_c3_r0_Neolamprologus-brichardi_su	1970-01-07 12:30:00	11.687854709726006	764.4967570264427	0.23022340484505793	0.12339930151338765	0.217273655069954	0.8056282095862864	Neolamprologus brichardi	m	d
1490	FISH20220216_c3_r0_Neolamprologus-brichardi_su	1970-01-07 13:00:00	11.577505790796938	794.5003600908537	0.24818569608331947	0.06570273115062877	0.27049127858318195	0.7504248386288092	Neolamprologus brichardi	m	d
1491	FISH20220216_c3_r0_Neolamprologus-brichardi_su	1970-01-07 13:30:00	8.15570731730549	824.4980602970517	0.1173797384172024	0.34022389714032364	0.14627700354747558	0.843837886927574	Neolamprologus brichardi	m	d
1492	FISH20220216_c3_r0_Neolamprologus-brichardi_su	1970-01-07 14:00:00	12.763941224178769	854.5001107910481	0.274097052958121	0.11056946598714824	0.22571355524018027	0.6425420052365324	Neolamprologus brichardi	m	d
1493	FISH20220216_c3_r0_Neolamprologus-brichardi_su	1970-01-07 14:30:00	10.093965992528432	884.4984758632156	0.2116610319791609	0.15668126143102587	0.20200001812767873	0.6834346190612065	Neolamprologus brichardi	m	d
1494	FISH20220216_c3_r0_Neolamprologus-brichardi_su	1970-01-07 15:00:00	10.362971557539085	914.4999169021107	0.21793806437316493	0.11301312946651156	0.25395167965414706	0.7305689435488353	Neolamprologus brichardi	m	d
1495	FISH20220216_c3_r0_Neolamprologus-brichardi_su	1970-01-07 15:30:00	10.623142131633776	944.4984760321419	0.22111388196176227	0.11360487669714603	0.2931849702523561	0.8036346378841249	Neolamprologus brichardi	m	d
1496	FISH20220216_c3_r0_Neolamprologus-brichardi_su	1970-01-07 16:00:00	9.080137227713038	974.5005816852251	0.16226247853304526	0.11478588443853525	0.47919734567964634	0.8292888074375816	Neolamprologus brichardi	m	d
1497	FISH20220216_c3_r0_Neolamprologus-brichardi_su	1970-01-07 16:30:00	7.202701821975654	1004.4980876891525	0.10897400365833379	0.2708275594479242	0.3849489091944736	0.8722815654048877	Neolamprologus brichardi	m	d
1498	FISH20220216_c3_r0_Neolamprologus-brichardi_su	1970-01-07 17:00:00	6.651866883630167	1034.4995291119606	0.09351282477425073	0.42102930585563125	0.26148625958948574	0.8782730040513804	Neolamprologus brichardi	m	d
1499	FISH20220216_c3_r0_Neolamprologus-brichardi_su	1970-01-07 17:30:00	7.659858015624923	1064.4982819773886	0.13140101972954998	0.1510197295499889	0.278136167592709	0.8631968620012102	Neolamprologus brichardi	m	d
1500	FISH20220216_c3_r0_Neolamprologus-brichardi_su	1970-01-07 18:00:00	8.195866087650677	1094.5001384964821	0.146917068306465	0.15976954185363693	0.3230619440925757	0.8662165772092002	Neolamprologus brichardi	m	d
1501	FISH20220216_c3_r0_Neolamprologus-brichardi_su	1970-01-07 18:30:00	8.092862888240697	1124.4978938033478	0.13158186453829954	0.2582307948121051	0.30785495149387604	0.8539428310087412	Neolamprologus brichardi	m	d
1502	FISH20220216_c3_r0_Neolamprologus-brichardi_su	1970-01-07 19:00:00	10.248087340858532	1154.499944604476	0.23941945490804342	0.22629071571017062	0.1421946295747199	0.7558939980396086	Neolamprologus brichardi	m	n
1503	FISH20220216_c3_r0_Neolamprologus-brichardi_su	1970-01-07 19:30:00	10.347522624616513	1184.4987529789946	0.21271407193925623	0.046943412957933826	0.17618490026580733	0.6219870091124524	Neolamprologus brichardi	m	n
1504	FISH20220216_c3_r0_Neolamprologus-brichardi_su	1970-01-07 20:00:00	8.722555286803228	1214.499750706332	0.15422968256606281	0.16492161099108082	0.14703811348928494	0.7027018976000513	Neolamprologus brichardi	m	n
1505	FISH20220216_c3_r0_Neolamprologus-brichardi_su	1970-01-07 20:30:00	9.764102199719611	1244.498697700194	0.18974785259074536	0.12175117761152673	0.15624551965334962	0.5838322740322991	Neolamprologus brichardi	m	n
1506	FISH20220216_c3_r0_Neolamprologus-brichardi_su	1970-01-07 21:00:00	8.803110680225021	1274.5004154894466	0.13572655254556534	0.19223311727882111	0.11719616879371986	0.5802949562527947	Neolamprologus brichardi	m	n
1507	FISH20220216_c3_r0_Neolamprologus-brichardi_su	1970-01-07 21:30:00	9.059542496099507	1304.4985036577255	0.14098869430281535	0.1134449124362669	0.14474511367208956	0.5535523094846142	Neolamprologus brichardi	m	n
1508	FISH20220216_c3_r0_Neolamprologus-brichardi_su	1970-01-07 22:00:00	9.098008932440129	1334.5002215820962	0.16707290050963883	0.2537668956348327	0.12997371608620933	0.6538570499751312	Neolamprologus brichardi	m	n
1509	FISH20220216_c3_r0_Neolamprologus-brichardi_su	1970-01-07 22:30:00	8.069406609921156	1364.4985865528517	0.10803170555955878	0.24898841527631507	0.11929908535711084	0.7678032317747716	Neolamprologus brichardi	m	n
1510	FISH20220216_c3_r0_Neolamprologus-brichardi_su	1970-01-07 23:00:00	8.245074643845204	1394.5000276992964	0.11750041548944656	0.17278821117943605	0.11590874122786132	0.6724313664601529	Neolamprologus brichardi	m	n
1511	FISH20220216_c3_r0_Neolamprologus-brichardi_su	1970-01-07 23:30:00	8.91899005712613	1424.4985036577255	0.13566836621591666	0.15068720904455774	0.17658952816139054	0.5470658769946893	Neolamprologus brichardi	m	n
1512	FISH20220216_c3_r0_Neolamprologus-brichardi_su	1970-01-08 00:00:00	9.674591234157678	14.499778417903833	0.17687790826501218	0.1002105029913583	0.12621636244177753	0.5914869937309919	Neolamprologus brichardi	m	n
1513	FISH20220216_c3_r0_Neolamprologus-brichardi_su	1970-01-08 00:30:00	7.404926813486031	44.49930728733721	0.10313106123579939	0.3793294541424217	0.10179641007698065	0.5514821371244014	Neolamprologus brichardi	m	n
1514	FISH20220216_c3_r0_Neolamprologus-brichardi_su	1970-01-08 01:00:00	6.381984884189596	74.49963990914631	0.08509223865713811	0.4362085203035843	0.07982127790146752	0.6135993151576066	Neolamprologus brichardi	m	n
1515	FISH20220216_c3_r0_Neolamprologus-brichardi_su	1970-01-08 01:30:00	6.310790384216244	104.49883617823099	0.09316116160496564	0.44834848148969186	0.05852216030757254	0.6680420566618259	Neolamprologus brichardi	m	n
1516	FISH20220216_c3_r0_Neolamprologus-brichardi_su	1970-01-08 02:00:00	8.715390744394316	134.50024929366793	0.14708326408509223	0.14276217384078443	0.09186148628929312	0.6342524356360999	Neolamprologus brichardi	m	n
1517	FISH20220216_c3_r0_Neolamprologus-brichardi_su	1970-01-08 02:30:00	10.164122930116099	164.49891936824605	0.199722914934885	0.10152396785813245	0.13500583512918402	0.5112997111776787	Neolamprologus brichardi	m	n
1518	FISH20220216_c3_r0_Neolamprologus-brichardi_su	1970-01-08 03:00:00	11.782189952596566	194.50005539552404	0.2565366718369156	0.0	0.21455124576068002	0.6039121454847144	Neolamprologus brichardi	m	n
1519	FISH20220216_c3_r0_Neolamprologus-brichardi_su	1970-01-08 03:30:00	9.233788159283066	224.4993903790734	0.1638217690090889	0.11981822212369762	0.1342564912816614	0.6752361624518094	Neolamprologus brichardi	m	n
1520	FISH20220216_c3_r0_Neolamprologus-brichardi_su	1970-01-08 04:00:00	10.825753541208963	254.49986150351782	0.22597086034014735	0.01794914409174007	0.16723312841794646	0.5739910357147303	Neolamprologus brichardi	m	n
1521	FISH20220216_c3_r0_Neolamprologus-brichardi_su	1970-01-08 04:30:00	10.667416180711834	284.4991964533112	0.20764754779717373	0.02089221390967027	0.2209928708166988	0.5846612782464606	Neolamprologus brichardi	m	n
1522	FISH20220216_c3_r0_Neolamprologus-brichardi_su	1970-01-08 05:00:00	9.91411007071512	314.5005262866323	0.18552988754085648	0.07273835244584788	0.17324602930956806	0.6270010598597421	Neolamprologus brichardi	m	n
1523	FISH20220216_c3_r0_Neolamprologus-brichardi_su	1970-01-08 05:30:00	9.446401254617124	344.4990576496674	0.16302660753880266	0.03165188470066519	0.16740799415062171	0.6055131086302844	Neolamprologus brichardi	m	n
1524	FISH20220216_c3_r0_Neolamprologus-brichardi_su	1970-01-08 06:00:00	9.684849305521693	374.4994183147748	0.18309234945432387	0.09207246135948147	0.14694929751464905	0.679738912968163	Neolamprologus brichardi	m	n
1525	FISH20220216_c3_r0_Neolamprologus-brichardi_su	1970-01-08 06:30:00	10.5456460759903	404.4991964533112	0.2058187863674148	0.02881684677195899	0.20062548424886373	0.584403916064133	Neolamprologus brichardi	m	n
1526	FISH20220216_c3_r0_Neolamprologus-brichardi_su	1970-01-08 07:00:00	13.56575305097496	434.5001384964822	0.30469226081657524	0.011190515760899673	0.25432142441812605	0.741784640488312	Neolamprologus brichardi	m	d
1527	FISH20220216_c3_r0_Neolamprologus-brichardi_su	1970-01-08 07:30:00	8.089333658547224	464.4990024384837	0.12602527155841278	0.1800044336067391	0.44418736921305885	0.8502615785097665	Neolamprologus brichardi	m	d
1528	FISH20220216_c3_r0_Neolamprologus-brichardi_su	1970-01-08 08:00:00	8.464186636194954	494.4998892089519	0.1527808553068912	0.16430312430755595	0.4530274916253278	0.8489176550356626	Neolamprologus brichardi	m	d
1529	FISH20220216_c3_r0_Neolamprologus-brichardi_su	1970-01-08 08:30:00	7.103406190526597	517.7286970585262	0.09895885979985848	0.25917315273425656	0.3744108881926676	0.8601813094501887	Neolamprologus brichardi	m	d
1530	FISH20220216_c3_r1_Neolamprologus-brichardi_su	1970-01-02 00:00:00	9.009122805395297	14.502715885156857	0.09810442301296973	0.3174260059860326	0.2945184341793664	0.7465799976033121	Neolamprologus brichardi	f	n
1531	FISH20220216_c3_r1_Neolamprologus-brichardi_su	1970-01-02 00:30:00	9.970130832721642	44.49997230070356	0.1390504681181098	0.16913190404963713	0.30978153481876775	0.688506414147026	Neolamprologus brichardi	f	n
1532	FISH20220216_c3_r1_Neolamprologus-brichardi_su	1970-01-02 01:00:00	10.505497087681825	74.50166278683074	0.1667220928943576	0.13274581531980933	0.29994616708757493	0.6130447515241193	Neolamprologus brichardi	f	n
1533	FISH20220216_c3_r1_Neolamprologus-brichardi_su	1970-01-02 01:30:00	9.249545072697755	104.49977841790383	0.12148238422335475	0.22102814092621317	0.2623125608671521	0.6239208584653559	Neolamprologus brichardi	f	n
1534	FISH20220216_c3_r1_Neolamprologus-brichardi_su	1970-01-02 02:00:00	8.649116409207714	134.50313175544593	0.10465051826395433	0.3564103985366665	0.20780716403312205	0.7205471106686376	Neolamprologus brichardi	f	n
1535	FISH20220216_c3_r1_Neolamprologus-brichardi_su	1970-01-02 02:30:00	7.1443327975780875	164.49958451055343	0.06055066201318487	0.790427123151072	0.14996811939287466	0.7352630815921326	Neolamprologus brichardi	f	n
1536	FISH20220216_c3_r1_Neolamprologus-brichardi_su	1970-01-02 03:00:00	10.857427981070073	194.50293759006763	0.16794146990355838	0.37628865979381443	0.18809936216041057	0.7902269372283176	Neolamprologus brichardi	f	n
1537	FISH20220216_c3_r1_Neolamprologus-brichardi_su	1970-01-02 03:30:00	8.664982497901905	224.50024929366793	0.114841283031411	0.4945986371946153	0.17620828021546003	0.7966503417495884	Neolamprologus brichardi	f	n
1538	FISH20220216_c3_r1_Neolamprologus-brichardi_su	1970-01-02 04:00:00	9.170394128902633	254.5024387540184	0.1596829619776078	0.3979048885932823	0.15414973108462834	0.8018591926797506	Neolamprologus brichardi	f	n
1539	FISH20220216_c3_r1_Neolamprologus-brichardi_su	1970-01-02 04:30:00	6.2702277005620175	284.5	0.06558830046532241	0.6052514956791492	0.09140811637686334	0.8244639310914705	Neolamprologus brichardi	f	n
1540	FISH20220216_c3_r1_Neolamprologus-brichardi_su	1970-01-02 05:00:00	8.130036553522439	314.5034089019456	0.10614710936200876	0.4192672246549526	0.10907521719909216	0.8284860701539943	Neolamprologus brichardi	f	n
1541	FISH20220216_c3_r1_Neolamprologus-brichardi_su	1970-01-02 05:30:00	47.99997220353026	344.4998615035178	0.6780233782061935	0.06260040994958728	0.41403236545802896	0.5967187505260537	Neolamprologus brichardi	f	n
1542	FISH20220216_c3_r1_Neolamprologus-brichardi_su	1970-01-02 06:00:00	68.76397873153503	374.5019949019173	0.9192618862905907	0.0	0.46318974454916173	0.2950243919837713	Neolamprologus brichardi	f	n
1543	FISH20220216_c3_r1_Neolamprologus-brichardi_su	1970-01-02 06:30:00	45.34530861150622	404.5005262866323	0.5860617140324635	0.12774915517145866	0.3079893938381067	0.26363946751789435	Neolamprologus brichardi	f	n
1544	FISH20220216_c3_r1_Neolamprologus-brichardi_su	1970-01-02 07:00:00	32.048104122237305	434.5027158851569	0.6512581753685844	0.041237113402061855	0.4309165081657801	0.5285185600286482	Neolamprologus brichardi	f	d
1545	FISH20220216_c3_r1_Neolamprologus-brichardi_su	1970-01-02 07:30:00	17.47977867155018	464.4994183147748	0.46363082377707604	0.0	0.4707868653106204	0.56022765658953	Neolamprologus brichardi	f	d
1546	FISH20220216_c3_r1_Neolamprologus-brichardi_su	1970-01-02 08:00:00	13.800111034075718	494.5019118869493	0.3467442504848989	0.0	0.4748793320966467	0.6262657250877381	Neolamprologus brichardi	f	d
1547	FISH20220216_c3_r1_Neolamprologus-brichardi_su	1970-01-02 08:30:00	15.093873669200798	524.5001384964822	0.4074566506010747	0.0	0.4308673864860905	0.5693089959050971	Neolamprologus brichardi	f	d
1548	FISH20220216_c3_r1_Neolamprologus-brichardi_su	1970-01-02 09:00:00	14.825528248338276	554.5021059632011	0.39420305918864995	0.0	0.4553321671457622	0.5756125399218517	Neolamprologus brichardi	f	d
1549	FISH20220216_c3_r1_Neolamprologus-brichardi_su	1970-01-02 09:30:00	14.788302623642126	584.4998892089519	0.37945933968535345	0.0	0.40036669723734847	0.5724210782111291	Neolamprologus brichardi	f	d
1550	FISH20220216_c3_r1_Neolamprologus-brichardi_su	1970-01-02 10:00:00	14.654147920088075	614.5034918523445	0.3733510697261944	0.0	0.4951385006284173	0.5768646944728761	Neolamprologus brichardi	f	d
1551	FISH20220216_c3_r1_Neolamprologus-brichardi_su	1970-01-02 10:30:00	16.253159640443826	644.4996953077392	0.4112237549166251	0.0	0.4117592117519939	0.5982161449047603	Neolamprologus brichardi	f	d
1552	FISH20220216_c3_r1_Neolamprologus-brichardi_su	1970-01-02 11:00:00	14.860691862421138	674.5036027048	0.3918634297749695	0.0	0.49230749655586636	0.5919011767712868	Neolamprologus brichardi	f	d
1553	FISH20220216_c3_r1_Neolamprologus-brichardi_su	1970-01-02 11:30:00	12.932276884004724	704.5003600908537	0.3209794471220431	0.0	0.38868796206690776	0.5603510026278073	Neolamprologus brichardi	f	d
1554	FISH20220216_c3_r1_Neolamprologus-brichardi_su	1970-01-02 12:00:00	12.634260586681345	734.5031038687507	0.30772641614011753	0.011473229132025274	0.440495262794319	0.5559402217416595	Neolamprologus brichardi	f	d
1555	FISH20220216_c3_r1_Neolamprologus-brichardi_su	1970-01-02 12:30:00	12.342032786016265	764.5001661865721	0.3139818302681143	0.029304232218036783	0.3828012973118473	0.5653421321420988	Neolamprologus brichardi	f	d
1556	FISH20220216_c3_r1_Neolamprologus-brichardi_su	1970-01-02 13:00:00	12.279523803529662	794.5037689834829	0.307227580090899	0.02333444185788715	0.45736805612818604	0.5983802782253791	Neolamprologus brichardi	f	d
1557	FISH20220216_c3_r1_Neolamprologus-brichardi_su	1970-01-02 13:30:00	12.686922227239213	824.4999723007036	0.30552323970971135	0.0	0.5022041318897055	0.6205482563063335	Neolamprologus brichardi	f	d
1558	FISH20220216_c3_r1_Neolamprologus-brichardi_su	1970-01-02 14:00:00	11.984986578234606	854.5030208968461	0.2721578626461948	0.007372096890416274	0.5473034702819685	0.6625380514998412	Neolamprologus brichardi	f	d
1559	FISH20220216_c3_r1_Neolamprologus-brichardi_su	1970-01-02 14:30:00	13.119885204884593	884.4997784179038	0.3024595612674496	0.0024927985818745846	0.5522721330359303	0.6587345796521364	Neolamprologus brichardi	f	d
1560	FISH20220216_c3_r1_Neolamprologus-brichardi_su	1970-01-02 15:00:00	10.942486093282659	914.5038798359384	0.24154750027713115	0.004822081809112072	0.540791438203375	0.6428714113559014	Neolamprologus brichardi	f	d
1561	FISH20220216_c3_r1_Neolamprologus-brichardi_su	1970-01-02 15:30:00	13.720648140445006	944.4995845105534	0.34081214337155835	0.014015843997562462	0.5616727904502659	0.5950619653155848	Neolamprologus brichardi	f	d
1562	FISH20220216_c3_r1_Neolamprologus-brichardi_su	1970-01-02 16:00:00	15.005627748249747	974.5040461146215	0.3833277907105642	0.0	0.5267028689038334	0.6054536039603098	Neolamprologus brichardi	f	d
1563	FISH20220216_c3_r1_Neolamprologus-brichardi_su	1970-01-02 16:30:00	13.349237945210362	1004.5002492936679	0.32264140490831533	0.014348235554816907	0.5039027704881641	0.5622697527865865	Neolamprologus brichardi	f	d
1564	FISH20220216_c3_r1_Neolamprologus-brichardi_su	1970-01-02 17:00:00	11.862155720184065	1034.5034364261169	0.2535195654583749	0.028045671211617336	0.5215605005214855	0.7137579839796804	Neolamprologus brichardi	f	d
1565	FISH20220216_c3_r1_Neolamprologus-brichardi_su	1970-01-02 17:30:00	11.760470591663902	1064.5	0.25914026146687347	0.0	0.5048019013796662	0.6486616931075644	Neolamprologus brichardi	f	d
1566	FISH20220216_c3_r1_Neolamprologus-brichardi_su	1970-01-02 18:00:00	12.781132479363038	1094.5032697849701	0.3115162935047661	0.0	0.5041386873262264	0.6765649182497699	Neolamprologus brichardi	f	d
1567	FISH20220216_c3_r1_Neolamprologus-brichardi_su	1970-01-02 18:30:00	18.363633919353155	1124.4998615035179	0.4360977231178328	0.0	0.44736707243494495	0.5864335375531589	Neolamprologus brichardi	f	d
1568	FISH20220216_c3_r1_Neolamprologus-brichardi_su	1970-01-02 19:00:00	27.91370314741884	1154.5047392051438	0.5129427415331744	0.007094950390776565	0.2858873981713176	0.8916233726631908	Neolamprologus brichardi	f	n
1569	FISH20220216_c3_r1_Neolamprologus-brichardi_su	1970-01-02 19:30:00	9.729030836819074	1184.5004708880394	0.1536756966373054	0.5585286133732204	0.14870250306541088	0.865111210889789	Neolamprologus brichardi	f	n
1570	FISH20220216_c3_r1_Neolamprologus-brichardi_su	1970-01-02 20:00:00	8.03813618212972	1214.5028818443805	0.17878519175349147	0.5972622478386167	0.21680019836463765	0.717238667256174	Neolamprologus brichardi	f	n
1571	FISH20220216_c3_r1_Neolamprologus-brichardi_su	1970-01-02 20:30:00	12.186565404769272	1244.4994183147749	0.24746551437593486	0.20059830480305801	0.09327956952727012	0.3946794191574653	Neolamprologus brichardi	f	n
1572	FISH20220216_c3_r1_Neolamprologus-brichardi_su	1970-01-02 21:00:00	5.6991566867761785	1274.5032697849701	0.06750166260252716	0.537463976945245	0.048589294591423964	0.31774916482035076	Neolamprologus brichardi	f	n
1573	FISH20220216_c3_r1_Neolamprologus-brichardi_su	1970-01-02 21:30:00	9.757902180137014	1304.5001384964821	0.1816519860395546	0.34629660406625673	0.09278924669537045	0.45511035695567187	Neolamprologus brichardi	f	n
1574	FISH20220216_c3_r1_Neolamprologus-brichardi_su	1970-01-02 22:00:00	5.937340431898946	1334.5038244097107	0.0737723090566456	0.4898015741048664	0.06156215273656524	0.4303901700206914	Neolamprologus brichardi	f	n
1575	FISH20220216_c3_r1_Neolamprologus-brichardi_su	1970-01-02 22:30:00	7.5933299760835595	1364.499889208952	0.11649678705960559	0.45756702858409043	0.08165013454923917	0.32099390383989146	Neolamprologus brichardi	f	n
1576	FISH20220216_c3_r1_Neolamprologus-brichardi_su	1970-01-02 23:00:00	9.22532877139981	1394.504489524443	0.12343420906773085	0.5076488194213502	0.13198204341248007	0.37040286395382743	Neolamprologus brichardi	f	n
1577	FISH20220216_c3_r1_Neolamprologus-brichardi_su	1970-01-02 23:30:00	10.297312756302906	1424.499695307739	0.1442025372555537	0.41681901279707495	0.1254654864287481	0.38690375306861585	Neolamprologus brichardi	f	n
1578	FISH20220216_c3_r1_Neolamprologus-brichardi_su	1970-01-03 00:00:00	6.429626287168857	14.50376856572822	0.04655287076036355	0.5986477499445799	0.13432652957049793	0.30257551235240876	Neolamprologus brichardi	f	n
1579	FISH20220216_c3_r1_Neolamprologus-brichardi_su	1970-01-03 00:30:00	11.939904349695448	44.50036009085369	0.16165309401141212	0.4668993407567448	0.19323485818337585	0.43040447196214077	Neolamprologus brichardi	f	n
1580	FISH20220216_c3_r1_Neolamprologus-brichardi_su	1970-01-03 01:00:00	13.477581914847192	74.51353900787926	0.16829430695816225	0.6172455887248918	0.18488396864020423	0.41555680973509845	Neolamprologus brichardi	f	n
1581	FISH20220216_c3_r1_Neolamprologus-brichardi_su	1970-01-03 01:30:00	7.038960054515865	104.50016618657213	0.05002215820961666	0.6788167516064701	0.1185385724920639	0.31119471108428376	Neolamprologus brichardi	f	n
1582	FISH20220216_c3_r1_Neolamprologus-brichardi_su	1970-01-03 02:00:00	12.438217239775978	134.5042398714183	0.16305492434739233	0.5492434739234052	0.14728284580840562	0.305156629614801	Neolamprologus brichardi	f	n
1583	FISH20220216_c3_r1_Neolamprologus-brichardi_su	1970-01-03 02:30:00	6.98636420462308	164.49997230070358	0.051354495595811865	0.6243975403024763	0.1156136179100166	0.2932014908036815	Neolamprologus brichardi	f	n
1584	FISH20220216_c3_r1_Neolamprologus-brichardi_su	1970-01-03 03:00:00	16.046653067928606	194.50412948284463	0.23529737819411342	0.39460118618701845	0.16612138533377033	0.3163804912138413	Neolamprologus brichardi	f	n
1585	FISH20220216_c3_r1_Neolamprologus-brichardi_su	1970-01-03 03:30:00	24.224014263174368	224.49977841790383	0.34910259251052517	0.5451473520939508	0.18818327435546517	0.30332696539850723	Neolamprologus brichardi	f	n
1586	FISH20220216_c3_r1_Neolamprologus-brichardi_su	1970-01-03 04:00:00	45.55277099043891	254.5048775080368	0.6640062077375014	0.07382773528433655	0.3218494162357899	0.22040477585812454	Neolamprologus brichardi	f	n
1587	FISH20220216_c3_r1_Neolamprologus-brichardi_su	1970-01-03 04:30:00	54.782188913429664	284.4995845105534	0.714918841061437	0.07556368068251067	0.37419356932530234	0.18121736724461868	Neolamprologus brichardi	f	n
1588	FISH20220216_c3_r1_Neolamprologus-brichardi_su	1970-01-03 05:00:00	65.74967116068999	314.50462783350883	0.8275785623233387	0.0048772377099152026	0.440589550296739	0.3169963312121925	Neolamprologus brichardi	f	n
1589	FISH20220216_c3_r1_Neolamprologus-brichardi_su	1970-01-03 05:30:00	13.85682960433292	344.50024929366793	0.18298155226857238	0.6457813971525124	0.5788139816986141	0.8482083860411589	Neolamprologus brichardi	f	n
1590	FISH20220216_c3_r1_Neolamprologus-brichardi_su	1970-01-03 06:00:00	2.297940425092592	374.5039073324835	0.03946128692567755	0.8364462672504572	0.5540164503665801	0.9242939053722437	Neolamprologus brichardi	f	n
1591	FISH20220216_c3_r1_Neolamprologus-brichardi_su	1970-01-03 06:30:00	8.918440370416926	404.50005539552404	0.14269886993130956	0.5041546643031243	0.3153656512129205	0.8816571635214207	Neolamprologus brichardi	f	n
1592	FISH20220216_c3_r1_Neolamprologus-brichardi_su	1970-01-03 07:00:00	24.247906167439837	434.50562607394266	0.5848345435397151	0.03541932265395488	0.3950749897411436	0.5195270443445624	Neolamprologus brichardi	f	d
1593	FISH20220216_c3_r1_Neolamprologus-brichardi_su	1970-01-03 07:30:00	16.877858074242717	464.4998615035178	0.4798626114896682	0.0	0.3727158458240561	0.44688422704118697	Neolamprologus brichardi	f	d
1594	FISH20220216_c3_r1_Neolamprologus-brichardi_su	1970-01-03 08:00:00	15.338168885612212	494.50332483652886	0.42979053529868116	0.0	0.27627658925525317	0.5859748332938433	Neolamprologus brichardi	f	d
1595	FISH20220216_c3_r1_Neolamprologus-brichardi_su	1970-01-03 08:30:00	19.93821423424343	524.5005262866323	0.5534873414215279	0.0	0.41294339105772804	0.5972216395564431	Neolamprologus brichardi	f	d
1596	FISH20220216_c3_r1_Neolamprologus-brichardi_su	1970-01-03 09:00:00	16.153876809571837	554.5041844482624	0.46494485395998447	0.0	0.4201894852759393	0.5100864529782485	Neolamprologus brichardi	f	d
1597	FISH20220216_c3_r1_Neolamprologus-brichardi_su	1970-01-03 09:30:00	17.021448165151448	584.4994183147749	0.4972023710597751	0.0	0.3742998380157243	0.5299894620245617	Neolamprologus brichardi	f	d
1598	FISH20220216_c3_r1_Neolamprologus-brichardi_su	1970-01-03 10:00:00	18.916259927151486	614.5041565063179	0.5544779428064731	0.0	0.4280764715617957	0.5561813194103369	Neolamprologus brichardi	f	d
1599	FISH20220216_c3_r1_Neolamprologus-brichardi_su	1970-01-03 10:30:00	17.265725906307086	644.5001384964822	0.5048473768766273	0.0	0.37464392818591585	0.5726196994743671	Neolamprologus brichardi	f	d
1600	FISH20220216_c3_r1_Neolamprologus-brichardi_su	1970-01-03 11:00:00	17.91662736858746	674.5048220818092	0.5128588848242989	0.0	0.30248575052599735	0.5636460041727445	Neolamprologus brichardi	f	d
1601	FISH20220216_c3_r1_Neolamprologus-brichardi_su	1970-01-03 11:30:00	17.22772696120381	704.4998892089519	0.483990693551961	0.0	0.37559908674365433	0.5438089839909949	Neolamprologus brichardi	f	d
1602	FISH20220216_c3_r1_Neolamprologus-brichardi_su	1970-01-03 12:00:00	24.389492559589247	734.5049049492878	0.6238984647785845	0.0	0.18952204852440535	0.6182116713408894	Neolamprologus brichardi	f	d
1603	FISH20220216_c3_r1_Neolamprologus-brichardi_su	1970-01-03 12:30:00	18.212826777612985	764.4996953077392	0.46091629272616474	0.0	0.18964644074607204	0.616128152554874	Neolamprologus brichardi	f	d
1604	FISH20220216_c3_r1_Neolamprologus-brichardi_su	1970-01-03 13:00:00	18.627132200050674	794.5052374882226	0.47791387241589534	0.0	0.22731452459693363	0.538336441827267	Neolamprologus brichardi	f	d
1605	FISH20220216_c3_r1_Neolamprologus-brichardi_su	1970-01-03 13:30:00	17.31401311777401	824.5003600908537	0.4564290067032297	0.0	0.3390694274185605	0.47488489998615624	Neolamprologus brichardi	f	d
1606	FISH20220216_c3_r1_Neolamprologus-brichardi_su	1970-01-03 14:00:00	14.611137012368829	854.5050992129476	0.3745704467353952	0.0	0.1787242875917439	0.45732803119710647	Neolamprologus brichardi	f	d
1607	FISH20220216_c3_r1_Neolamprologus-brichardi_su	1970-01-03 14:30:00	14.666050829520678	884.5001661865721	0.38051185464214493	0.0	0.32143498105080653	0.3845845478521435	Neolamprologus brichardi	f	d
1608	FISH20220216_c3_r1_Neolamprologus-brichardi_su	1970-01-03 15:00:00	10.386155869679575	914.505126641911	0.22075042952945742	0.02300060965471374	0.4906766774678934	0.34036921620328137	Neolamprologus brichardi	f	d
1609	FISH20220216_c3_r1_Neolamprologus-brichardi_su	1970-01-03 15:30:00	11.52637768547132	944.4999169021107	0.27006814026923714	0.02371059775081713	0.256204227290003	0.5189266792991807	Neolamprologus brichardi	f	d
1610	FISH20220216_c3_r1_Neolamprologus-brichardi_su	1970-01-03 16:00:00	12.831126935996515	974.5046558031261	0.33272364482873296	0.0	0.2678106972317354	0.48036411050703715	Neolamprologus brichardi	f	d
1611	FISH20220216_c3_r1_Neolamprologus-brichardi_su	1970-01-03 16:30:00	12.383403101315748	1004.4997784179038	0.31614225570573895	0.0	0.24900001267908303	0.45499435026865104	Neolamprologus brichardi	f	d
1612	FISH20220216_c3_r1_Neolamprologus-brichardi_su	1970-01-03 17:00:00	13.315272402327487	1034.5064575134415	0.3512554736433679	0.0	0.20095817172118158	0.5672260942769711	Neolamprologus brichardi	f	d
1613	FISH20220216_c3_r1_Neolamprologus-brichardi_su	1970-01-03 17:30:00	13.365366466123367	1064.4995291119606	0.34784776466677747	0.0	0.2735075324727056	0.5452203002073279	Neolamprologus brichardi	f	d
1614	FISH20220216_c3_r1_Neolamprologus-brichardi_su	1970-01-03 18:00:00	14.484119060768501	1094.5055700271573	0.37266529956215705	0.0	0.29312891803579705	0.5372534958181039	Neolamprologus brichardi	f	d
1615	FISH20220216_c3_r1_Neolamprologus-brichardi_su	1970-01-03 18:30:00	12.542238304866704	1124.500193895075	0.28070467010137945	0.0038779015013018668	0.29384613712556146	0.5692343149290575	Neolamprologus brichardi	f	d
1616	FISH20220216_c3_r1_Neolamprologus-brichardi_su	1970-01-03 19:00:00	19.527190900858	1154.505376344086	0.319975612459816	0.11523112736947123	0.20404845383310846	0.8719832940110005	Neolamprologus brichardi	f	n
1617	FISH20220216_c3_r1_Neolamprologus-brichardi_su	1970-01-03 19:30:00	51.244753902698726	1184.5	0.6010414358519831	0.02786394859295369	0.3732524800673455	0.8694131706688903	Neolamprologus brichardi	f	n
1618	FISH20220216_c3_r1_Neolamprologus-brichardi_su	1970-01-03 20:00:00	53.67309817715572	1214.5047661272445	0.5841276878740855	0.18532476169363776	0.45231986588965506	0.8602579058429036	Neolamprologus brichardi	f	n
1619	FISH20220216_c3_r1_Neolamprologus-brichardi_su	1970-01-03 20:30:00	1.1079166985275803	1244.499806104925	0.02841947814525511	0.8428895906043986	0.15616713790212763	0.8929164912358629	Neolamprologus brichardi	f	n
1620	FISH20220216_c3_r1_Neolamprologus-brichardi_su	1970-01-03 21:00:00	2.7274490808509184	1274.5052094879184	0.0373531367767679	0.8212148082465085	0.4664634253337466	0.9178046705252225	Neolamprologus brichardi	f	n
1621	FISH20220216_c3_r1_Neolamprologus-brichardi_su	1970-01-03 21:30:00	1.0184021779449972	1304.5004154894466	0.022214835743172123	0.8693701179990029	0.09009298907116152	0.8641092695839423	Neolamprologus brichardi	f	n
1622	FISH20220216_c3_r1_Neolamprologus-brichardi_su	1970-01-03 22:00:00	2.0904231260837802	1334.5049603724435	0.02970681150584714	0.8290749875297899	0.2930454186090655	0.9207116381615489	Neolamprologus brichardi	f	n
1623	FISH20220216_c3_r1_Neolamprologus-brichardi_su	1970-01-03 22:30:00	1.0970762055837997	1364.5002215820962	0.018003545313538667	0.8910370042100598	0.267515539930081	0.8980430655290117	Neolamprologus brichardi	f	n
1624	FISH20220216_c3_r1_Neolamprologus-brichardi_su	1970-01-03 23:00:00	3.106065585451488	1394.5151414309485	0.06006655574043261	0.7394897393233499	0.18811814091193638	0.8377778570206943	Neolamprologus brichardi	f	n
1625	FISH20220216_c3_r1_Neolamprologus-brichardi_su	1970-01-03 23:30:00	3.830772871351891	1424.5000276992964	0.08154672871309068	0.5121599911362251	0.1446739866087293	0.8167513102552265	Neolamprologus brichardi	f	n
1626	FISH20220216_c3_r1_Neolamprologus-brichardi_su	1970-01-04 00:00:00	3.505924948745751	14.505015795599402	0.0666186332649781	0.7095826636368675	0.42425635732826583	0.8953142618597322	Neolamprologus brichardi	f	n
1627	FISH20220216_c3_r1_Neolamprologus-brichardi_su	1970-01-04 00:30:00	5.061892141525341	44.49983381342788	0.10691336140039885	0.5093618435630402	0.06025181710798983	0.6326655272727867	Neolamprologus brichardi	f	n
1628	FISH20220216_c3_r1_Neolamprologus-brichardi_su	1970-01-04 01:00:00	3.5940024030388273	74.50498780758147	0.04910219463533585	0.6083462646863224	0.12113926721180358	0.7212241984797171	Neolamprologus brichardi	f	n
1629	FISH20220216_c3_r1_Neolamprologus-brichardi_su	1970-01-04 01:30:00	3.1948897669457734	104.49963990914631	0.06592432552213173	0.6868317544734364	0.3730578257885081	0.88623715035741	Neolamprologus brichardi	f	n
1630	FISH20220216_c3_r1_Neolamprologus-brichardi_su	1970-01-04 02:00:00	2.122073890079518	134.50410063171893	0.0514241383131996	0.8252798404078466	0.094582339747062	0.8178033519834984	Neolamprologus brichardi	f	n
1631	FISH20220216_c3_r1_Neolamprologus-brichardi_su	1970-01-04 02:30:00	4.228255479783064	164.5003046922608	0.10664229128580134	0.6207966317655531	0.21771713661973588	0.8213758964791521	Neolamprologus brichardi	f	n
1632	FISH20220216_c3_r1_Neolamprologus-brichardi_su	1970-01-04 03:00:00	6.462686727113615	194.51847536617842	0.11678872614292055	0.5916000887705282	0.15934053380756608	0.8308499754561497	Neolamprologus brichardi	f	n
1633	FISH20220216_c3_r1_Neolamprologus-brichardi_su	1970-01-04 03:30:00	2.751294811615084	224.50005539552404	0.05617106137824064	0.7022490582760913	0.13011853503315748	0.8392744540199886	Neolamprologus brichardi	f	n
1634	FISH20220216_c3_r1_Neolamprologus-brichardi_su	1970-01-04 04:00:00	3.0887639391061037	254.5066511473229	0.06540294867531316	0.6917747478106641	0.14971400016409925	0.8520830204685766	Neolamprologus brichardi	f	n
1635	FISH20220216_c3_r1_Neolamprologus-brichardi_su	1970-01-04 04:30:00	4.852361504317118	284.4998615035178	0.10126862777685447	0.5251786604620242	0.22019159108533592	0.8309435469285097	Neolamprologus brichardi	f	n
1636	FISH20220216_c3_r1_Neolamprologus-brichardi_su	1970-01-04 05:00:00	6.812446273633808	314.5050706566916	0.1404267110002771	0.3689110556940981	0.132489923385538	0.7696156293394819	Neolamprologus brichardi	f	n
1637	FISH20220216_c3_r1_Neolamprologus-brichardi_su	1970-01-04 05:30:00	6.443297890449132	344.5005262866323	0.1215999113622514	0.46944767602902887	0.2114243061296666	0.7281196708500354	Neolamprologus brichardi	f	n
1638	FISH20220216_c3_r1_Neolamprologus-brichardi_su	1970-01-04 06:00:00	6.339398266909154	374.5075106701402	0.11667867634831772	0.53622304750291	0.2950485723943664	0.8408351476050676	Neolamprologus brichardi	f	n
1639	FISH20220216_c3_r1_Neolamprologus-brichardi_su	1970-01-04 06:30:00	3.6922681472362595	404.4994737133677	0.0535704393108415	0.7902609273724447	0.22595654753544825	0.875379006687391	Neolamprologus brichardi	f	n
1640	FISH20220216_c3_r1_Neolamprologus-brichardi_su	1970-01-04 07:00:00	35.80309785912173	434.5057636887608	0.7906783418310795	0.004932387497228996	0.3387476897991309	0.5585644816932753	Neolamprologus brichardi	f	d
1641	FISH20220216_c3_r1_Neolamprologus-brichardi_su	1970-01-04 07:30:00	22.691992094380613	464.5001384964822	0.5822392111240374	0.0	0.35988801483897387	0.59981612360232	Neolamprologus brichardi	f	d
1642	FISH20220216_c3_r1_Neolamprologus-brichardi_su	1970-01-04 08:00:00	21.400066873735984	494.5070672357408	0.524804611717754	0.0	0.5313313740258846	0.5923569528502824	Neolamprologus brichardi	f	d
1643	FISH20220216_c3_r1_Neolamprologus-brichardi_su	1970-01-04 08:30:00	20.972173306597156	524.499944604476	0.5151783735874141	0.0	0.454226504901673	0.5636147201516039	Neolamprologus brichardi	f	d
1644	FISH20220216_c3_r1_Neolamprologus-brichardi_su	1970-01-04 09:00:00	18.55590177774685	554.50773238734	0.44576243002050886	0.0	0.4747076706465152	0.6148317526795705	Neolamprologus brichardi	f	d
1645	FISH20220216_c3_r1_Neolamprologus-brichardi_su	1970-01-04 09:30:00	15.602277335807933	584.4996953077392	0.35853969309179545	0.0	0.5418801168747549	0.697833623685675	Neolamprologus brichardi	f	d
1646	FISH20220216_c3_r1_Neolamprologus-brichardi_su	1970-01-04 10:00:00	16.937700333295826	614.506040789182	0.40384615384615385	0.0	0.5499661892183618	0.7286396400368601	Neolamprologus brichardi	f	d
1647	FISH20220216_c3_r1_Neolamprologus-brichardi_su	1970-01-04 10:30:00	17.799020713430796	644.5003600908537	0.42546119328569054	0.0	0.5301139656229782	0.6625925235569051	Neolamprologus brichardi	f	d
1648	FISH20220216_c3_r1_Neolamprologus-brichardi_su	1970-01-04 11:00:00	15.658319929151235	674.5058471429363	0.3664024829573796	0.0	0.6216125238814202	0.674812951952615	Neolamprologus brichardi	f	d
1649	FISH20220216_c3_r1_Neolamprologus-brichardi_su	1970-01-04 11:30:00	16.181855144201965	704.5001661865721	0.39114779525814314	0.0072014181254154664	0.5904672303022885	0.7212517123644102	Neolamprologus brichardi	f	d
1650	FISH20220216_c3_r1_Neolamprologus-brichardi_su	1970-01-04 12:00:00	13.820071720480122	734.5093680709534	0.2789911308203991	0.008203991130820399	0.6854442443978592	0.7783074648928422	Neolamprologus brichardi	f	d
1651	FISH20220216_c3_r1_Neolamprologus-brichardi_su	1970-01-04 12:30:00	15.582663196509785	764.4999723007036	0.3488449393385408	0.0208298709212786	0.6342811323110089	0.6932764574446416	Neolamprologus brichardi	f	d
1652	FISH20220216_c3_r1_Neolamprologus-brichardi_su	1970-01-04 13:00:00	14.737245273085183	794.5050432276657	0.33329638661050764	0.0031035247173575703	0.759131553689213	0.6329130286392197	Neolamprologus brichardi	f	d
1653	FISH20220216_c3_r1_Neolamprologus-brichardi_su	1970-01-04 13:30:00	12.743673853800132	824.4997784179038	0.29564591181032573	0.062319964546864615	0.5168396625356904	0.7061440678457745	Neolamprologus brichardi	f	d
1654	FISH20220216_c3_r1_Neolamprologus-brichardi_su	1970-01-04 14:00:00	15.010817473270743	854.5073716882829	0.3693049551047556	0.025939474559361488	0.6758978929831823	0.6626812858166041	Neolamprologus brichardi	f	d
1655	FISH20220216_c3_r1_Neolamprologus-brichardi_su	1970-01-04 14:30:00	14.968822045153521	884.4995845105534	0.3536092183258545	0.010470334053515041	0.47495523204992457	0.688483918033348	Neolamprologus brichardi	f	d
1656	FISH20220216_c3_r1_Neolamprologus-brichardi_su	1970-01-04 15:00:00	16.17292265359112	914.5063178896032	0.3689869208601197	0.015129682997118156	0.5223356152716689	0.6658553697060625	Neolamprologus brichardi	f	d
1657	FISH20220216_c3_r1_Neolamprologus-brichardi_su	1970-01-04 15:30:00	14.522035745119648	944.5001938950751	0.35704393108415045	0.02099606669990582	0.6034250972531999	0.54583157215799	Neolamprologus brichardi	f	d
1658	FISH20220216_c3_r1_Neolamprologus-brichardi_su	1970-01-04 16:00:00	13.984779530642065	974.5045164865613	0.3506788584095317	0.0	0.6443625646752004	0.537516715679596	Neolamprologus brichardi	f	d
1659	FISH20220216_c3_r1_Neolamprologus-brichardi_su	1970-01-04 16:30:00	15.321603287997736	1004.5	0.3766341679592289	0.007533791269665411	0.5949652579667084	0.5065766321072068	Neolamprologus brichardi	f	d
1660	FISH20220216_c3_r1_Neolamprologus-brichardi_su	1970-01-04 17:00:00	13.881725362104607	1034.506789336585	0.3102034029817658	0.0030482735686970016	0.6400431016972543	0.4996017289983265	Neolamprologus brichardi	f	d
1661	FISH20220216_c3_r1_Neolamprologus-brichardi_su	1970-01-04 17:30:00	14.346435260395879	1064.499806104925	0.32984322198216165	0.07838900891917346	0.670932924380008	0.46582447542480665	Neolamprologus brichardi	f	d
1662	FISH20220216_c3_r1_Neolamprologus-brichardi_su	1970-01-04 18:00:00	14.367161683100043	1094.5073989912985	0.3387463282159286	0.02543922850967134	0.5130646498275904	0.6238476347019974	Neolamprologus brichardi	f	d
1663	FISH20220216_c3_r1_Neolamprologus-brichardi_su	1970-01-04 18:30:00	11.981696147842044	1124.4932380002217	0.23872076266489303	0.013246868418135462	0.5044096019369944	0.7673074122321071	Neolamprologus brichardi	f	d
1664	FISH20220216_c3_r1_Neolamprologus-brichardi_su	1970-01-04 19:00:00	14.790268171240063	1154.4999169021107	0.36596310453714476	0.029472051409894187	0.11374443220506245	0.6846145524365966	Neolamprologus brichardi	f	n
1665	FISH20220216_c3_r1_Neolamprologus-brichardi_su	1970-01-04 19:30:00	45.89805881889496	1184.4945968412303	0.6009420892213909	0.06999168744804656	0.3785372883711527	0.8041998754921098	Neolamprologus brichardi	f	n
1666	FISH20220216_c3_r1_Neolamprologus-brichardi_su	1970-01-04 20:00:00	11.753462338477354	1214.5005816852251	0.16037892637527007	0.5634590881391612	0.26996668067123986	0.9008218207594284	Neolamprologus brichardi	f	n
1667	FISH20220216_c3_r1_Neolamprologus-brichardi_su	1970-01-04 20:30:00	19.920316601329276	1244.4904373856643	0.2593824491379788	0.43982482399246076	0.35393999313839336	0.8922036447003613	Neolamprologus brichardi	f	n
1668	FISH20220216_c3_r1_Neolamprologus-brichardi_su	1970-01-04 21:00:00	3.1684206968908972	1274.4995291119606	0.04559304193673481	0.6969142983768213	0.38077710727856756	0.9337859157046615	Neolamprologus brichardi	f	n
1669	FISH20220216_c3_r1_Neolamprologus-brichardi_su	1970-01-04 21:30:00	2.351199483062626	1304.4926010087015	0.02882004101313529	0.7953777088067394	0.2673068349618377	0.931577290599377	Neolamprologus brichardi	f	n
1670	FISH20220216_c3_r1_Neolamprologus-brichardi_su	1970-01-04 22:00:00	0.9397354563986143	1334.500193895075	0.006038446623455764	0.9537421749487563	0.23005751694547835	0.9246130695761988	Neolamprologus brichardi	f	n
1671	FISH20220216_c3_r1_Neolamprologus-brichardi_su	1970-01-04 22:30:00	0.43729277266448435	1364.4940146309023	0.0015517623586787852	1.0	0.16980195100257578	0.8818125230467687	Neolamprologus brichardi	f	n
1672	FISH20220216_c3_r1_Neolamprologus-brichardi_su	1970-01-04 23:00:00	0.9662707709414935	1394.5	0.01512297806337248	0.8971859073786838	0.2284364685167795	0.8912428795057737	Neolamprologus brichardi	f	n
1673	FISH20220216_c3_r1_Neolamprologus-brichardi_su	1970-01-04 23:30:00	2.3264330617475535	1424.494679671913	0.04078918199955664	0.7849146530702726	0.19109709575772907	0.8536526799619969	Neolamprologus brichardi	f	n
1674	FISH20220216_c3_r1_Neolamprologus-brichardi_su	1970-01-05 00:00:00	2.0427439744650004	14.499806104924934	0.039222203756024594	0.8561852528945765	0.5182677084934136	0.9302549815878449	Neolamprologus brichardi	f	n
1675	FISH20220216_c3_r1_Neolamprologus-brichardi_su	1970-01-05 00:30:00	2.1804113827833906	44.49487392629537	0.038958160155167634	0.771016902188972	0.222792568622099	0.8988676060969994	Neolamprologus brichardi	f	n
1676	FISH20220216_c3_r1_Neolamprologus-brichardi_su	1970-01-05 01:00:00	1.4098182789520126	74.50041548944657	0.031743393717799565	0.8165198603955459	0.13675015906613822	0.8653544966764861	Neolamprologus brichardi	f	n
1677	FISH20220216_c3_r1_Neolamprologus-brichardi_su	1970-01-05 01:30:00	3.321593629038101	104.49243390055983	0.0664043013136744	0.6917022338007871	0.28696806401322245	0.8812760476787027	Neolamprologus brichardi	f	n
1678	FISH20220216_c3_r1_Neolamprologus-brichardi_su	1970-01-05 02:00:00	2.510655913423441	134.50022158209617	0.04913582982495014	0.6828052293374696	0.2655102645217989	0.9004032544966909	Neolamprologus brichardi	f	n
1679	FISH20220216_c3_r1_Neolamprologus-brichardi_su	1970-01-05 02:30:00	5.494092278194733	164.4938476887263	0.07948121050881277	0.685954993903115	0.27607413416788046	0.900172977516595	Neolamprologus brichardi	f	n
1680	FISH20220216_c3_r1_Neolamprologus-brichardi_su	1970-01-05 03:00:00	2.347265969032374	194.50002769929642	0.03196498808930253	0.8516425682787657	0.22364339481604006	0.8949640114117495	Neolamprologus brichardi	f	n
1681	FISH20220216_c3_r1_Neolamprologus-brichardi_su	1970-01-05 03:30:00	1.41106944517099	224.49279459040017	0.02510808114399734	0.8484646934929608	0.2604371642874831	0.9151150069907567	Neolamprologus brichardi	f	n
1682	FISH20220216_c3_r1_Neolamprologus-brichardi_su	1970-01-05 04:00:00	2.973735782293365	254.49983381342787	0.06171061378240638	0.7303345889652116	0.33223234087482906	0.8792063447822083	Neolamprologus brichardi	f	n
1683	FISH20220216_c3_r1_Neolamprologus-brichardi_su	1970-01-05 04:30:00	4.379501227184107	284.4919068736142	0.07838137472283814	0.7582039911308204	0.36125513005959736	0.8878669059422445	Neolamprologus brichardi	f	n
1684	FISH20220216_c3_r1_Neolamprologus-brichardi_su	1970-01-05 05:00:00	2.862631634399661	314.4996399091463	0.04969253780953964	0.8284305578638302	0.22476024881667478	0.8370709999047149	Neolamprologus brichardi	f	n
1685	FISH20220216_c3_r1_Neolamprologus-brichardi_su	1970-01-05 05:30:00	2.591064418579861	344.49476309226935	0.04483236353560543	0.8610695483513439	0.4047421947486418	0.9092977763631781	Neolamprologus brichardi	f	n
1686	FISH20220216_c3_r1_Neolamprologus-brichardi_su	1970-01-05 06:00:00	2.0295968903272397	374.50030469226084	0.031521799346296606	0.8016730375048474	0.25080917272865216	0.8727009549051757	Neolamprologus brichardi	f	n
1687	FISH20220216_c3_r1_Neolamprologus-brichardi_su	1970-01-05 06:30:00	4.081299999823676	404.49226761266004	0.08286680339227316	0.780555401585278	0.386936960772375	0.9041808850452374	Neolamprologus brichardi	f	n
1688	FISH20220216_c3_r1_Neolamprologus-brichardi_su	1970-01-05 07:00:00	36.32743495325464	434.5001107910481	0.7626301794814979	0.0	0.4642240379198178	0.650174806785766	Neolamprologus brichardi	f	d
1689	FISH20220216_c3_r1_Neolamprologus-brichardi_su	1970-01-05 07:30:00	21.48357191983965	464.494873358089	0.5452530067062018	0.0	0.5219978582801165	0.5728522582996692	Neolamprologus brichardi	f	d
1690	FISH20220216_c3_r1_Neolamprologus-brichardi_su	1970-01-05 08:00:00	18.35794239662116	494.4998615035178	0.45454545454545453	0.03866821782726719	0.4770608767136762	0.650831096219815	Neolamprologus brichardi	f	d
1691	FISH20220216_c3_r1_Neolamprologus-brichardi_su	1970-01-05 08:30:00	18.309895632773905	524.4932934264494	0.4466799689613125	0.0	0.49606194386879027	0.6180366335722105	Neolamprologus brichardi	f	d
1692	FISH20220216_c3_r1_Neolamprologus-brichardi_su	1970-01-05 09:00:00	18.416008750363282	554.5005816852251	0.4834081214337156	0.0	0.47795623571542895	0.6250497133505367	Neolamprologus brichardi	f	d
1693	FISH20220216_c3_r1_Neolamprologus-brichardi_su	1970-01-05 09:30:00	21.52270555652024	584.4937922624986	0.5271588515685622	0.0	0.5484032108214095	0.6421189890301416	Neolamprologus brichardi	f	d
1694	FISH20220216_c3_r1_Neolamprologus-brichardi_su	1970-01-05 10:00:00	18.4985797082701	614.4994737133677	0.410171181651986	0.0008309788931361143	0.6720476512430701	0.7146204742384825	Neolamprologus brichardi	f	d
1695	FISH20220216_c3_r1_Neolamprologus-brichardi_su	1970-01-05 10:30:00	13.352277249294058	644.4949847603215	0.2944860072042117	0.07963424771404821	0.7508561685234287	0.7191421271753103	Neolamprologus brichardi	f	d
1696	FISH20220216_c3_r1_Neolamprologus-brichardi_su	1970-01-05 11:00:00	11.95206241532443	674.5001384964822	0.23195390837072738	0.09434380366738684	0.7692909372581513	0.7440342193945492	Neolamprologus brichardi	f	d
1697	FISH20220216_c3_r1_Neolamprologus-brichardi_su	1970-01-05 11:30:00	11.126919734234795	704.4934042789048	0.21577430440084247	0.07000332557366146	0.7088680189760027	0.792510035413583	Neolamprologus brichardi	f	d
1698	FISH20220216_c3_r1_Neolamprologus-brichardi_su	1970-01-05 12:00:00	11.544527179404948	734.499944604476	0.22778639485929536	0.10658098825614891	0.796606684534117	0.7516594275020555	Neolamprologus brichardi	f	d
1699	FISH20220216_c3_r1_Neolamprologus-brichardi_su	1970-01-05 12:30:00	12.441825012749215	764.4940139674094	0.27430440084247865	0.08463584968407051	0.7000893615774604	0.7303366015413711	Neolamprologus brichardi	f	d
1700	FISH20220216_c3_r1_Neolamprologus-brichardi_su	1970-01-05 13:00:00	11.091935639117159	794.4997507063321	0.21538972910088083	0.18846601296327073	0.8018453098533169	0.7232768325499132	Neolamprologus brichardi	f	d
1701	FISH20220216_c3_r1_Neolamprologus-brichardi_su	1970-01-05 13:30:00	11.542109906521448	824.4943191265311	0.22130466108740232	0.13550961591753036	0.7570941731704994	0.6992963969697882	Neolamprologus brichardi	f	d
1702	FISH20220216_c3_r1_Neolamprologus-brichardi_su	1970-01-05 14:00:00	11.873866402786398	854.5003600908537	0.24801950030469225	0.0692482410946762	0.7592440175180419	0.7412137372594652	Neolamprologus brichardi	f	d
1703	FISH20220216_c3_r1_Neolamprologus-brichardi_su	1970-01-05 14:30:00	10.83558233655142	884.4934870572584	0.19638600964469818	0.2770910703397816	0.7919835790321491	0.7419855408128593	Neolamprologus brichardi	f	d
1704	FISH20220216_c3_r1_Neolamprologus-brichardi_su	1970-01-05 15:00:00	9.419207673073604	914.5002215820962	0.1582650121870153	0.23742521604254377	0.768267957055344	0.7815781521685559	Neolamprologus brichardi	f	d
1705	FISH20220216_c3_r1_Neolamprologus-brichardi_su	1970-01-05 15:30:00	5.626368444360135	944.496065174019	0.051318998004876965	0.613666592773221	0.9221973746283035	0.7890713124823122	Neolamprologus brichardi	f	d
1706	FISH20220216_c3_r1_Neolamprologus-brichardi_su	1970-01-05 16:00:00	9.817497669367384	974.4999723007036	0.18231676915406347	0.3141100216054512	0.8432103590236378	0.7871980381348335	Neolamprologus brichardi	f	d
1707	FISH20220216_c3_r1_Neolamprologus-brichardi_su	1970-01-05 16:30:00	14.141250027852504	1004.4950121924186	0.2944469075592995	0.16814453557969408	0.6479487581430569	0.7388958767235522	Neolamprologus brichardi	f	d
1708	FISH20220216_c3_r1_Neolamprologus-brichardi_su	1970-01-05 17:00:00	21.01287673028957	1034.4997784179038	0.5240416574340794	0.0	0.2136306875505257	0.5700759500179302	Neolamprologus brichardi	f	d
1709	FISH20220216_c3_r1_Neolamprologus-brichardi_su	1970-01-05 17:30:00	18.270765561537658	1064.4944019510033	0.44917414920740495	0.0	0.33999158555022263	0.5670282754513095	Neolamprologus brichardi	f	d
1710	FISH20220216_c3_r1_Neolamprologus-brichardi_su	1970-01-05 18:00:00	16.04631617593691	1094.4995845105534	0.40357874909977287	0.0	0.4118270259695665	0.393645720183236	Neolamprologus brichardi	f	d
1711	FISH20220216_c3_r1_Neolamprologus-brichardi_su	1970-01-05 18:30:00	15.429143089136847	1124.4935705575879	0.3867087905997118	0.0	0.18405721194898983	0.5571861890497753	Neolamprologus brichardi	f	d
1712	FISH20220216_c3_r1_Neolamprologus-brichardi_su	1970-01-05 19:00:00	37.19573333314473	1154.500249293668	0.6976898786770817	0.0	0.3787730387582538	0.6385533905151034	Neolamprologus brichardi	f	n
1713	FISH20220216_c3_r1_Neolamprologus-brichardi_su	1970-01-05 19:30:00	60.23288621501129	1184.4950396275565	0.7631214321343457	0.0	0.5304966664712483	0.8299141799636621	Neolamprologus brichardi	f	n
1714	FISH20220216_c3_r1_Neolamprologus-brichardi_su	1970-01-05 20:00:00	42.27045563863028	1214.5	0.6172723243961888	0.0	0.7861974243321305	0.49901761933819877	Neolamprologus brichardi	f	n
1715	FISH20220216_c3_r1_Neolamprologus-brichardi_su	1970-01-05 20:30:00	9.561173801942898	1244.4951224919632	0.2022503048442523	0.040571998669770536	0.9372787177548701	0.529283823124689	Neolamprologus brichardi	f	n
1716	FISH20220216_c3_r1_Neolamprologus-brichardi_su	1970-01-05 21:00:00	14.85584911075193	1274.4998615035179	0.30513544955958116	0.02886266688826104	0.9050427841369492	0.564265443875403	Neolamprologus brichardi	f	n
1717	FISH20220216_c3_r1_Neolamprologus-brichardi_su	1970-01-05 21:30:00	13.686071865984406	1304.4949287812449	0.32283988250290974	0.0	0.9088682523629288	0.4645158603618179	Neolamprologus brichardi	f	n
1718	FISH20220216_c3_r1_Neolamprologus-brichardi_su	1970-01-05 22:00:00	14.920306168465423	1334.5004708880394	0.36430114675087255	0.0	0.8380881815870108	0.4669901034051014	Neolamprologus brichardi	f	n
1719	FISH20220216_c3_r1_Neolamprologus-brichardi_su	1970-01-05 22:30:00	19.33418572174422	1364.4941522088577	0.3541932265395488	0.029710104761376865	0.8220768746599477	0.39153306000578314	Neolamprologus brichardi	f	n
1720	FISH20220216_c3_r1_Neolamprologus-brichardi_su	1970-01-05 23:00:00	12.1849988847354	1394.4994183147749	0.2885712702897346	0.13423079053792034	0.7926520183737346	0.42026549325442747	Neolamprologus brichardi	f	n
1721	FISH20220216_c3_r1_Neolamprologus-brichardi_su	1970-01-05 23:30:00	12.806299849916126	1424.4962872658762	0.3200155159038014	0.057408844065166796	0.5930389670237268	0.4712693813579389	Neolamprologus brichardi	f	n
1722	FISH20220216_c3_r1_Neolamprologus-brichardi_su	1970-01-06 00:00:00	14.735661913623233	14.50013849648219	0.33449670378372387	0.014403634147692648	0.6328207680418592	0.3786648388191685	Neolamprologus brichardi	f	n
1723	FISH20220216_c3_r1_Neolamprologus-brichardi_su	1970-01-06 00:30:00	10.476537518845038	44.4949287812448	0.22551682092778363	0.04561325721886604	0.8112070721264767	0.33870461656144263	Neolamprologus brichardi	f	n
1724	FISH20220216_c3_r1_Neolamprologus-brichardi_su	1970-01-06 01:00:00	11.208603919093408	74.49988920895191	0.26163306004874803	0.10996011522269	0.7509807598234497	0.40752751464773623	Neolamprologus brichardi	f	n
1725	FISH20220216_c3_r1_Neolamprologus-brichardi_su	1970-01-06 01:30:00	12.485503550821903	104.49559385911434	0.2867594080806961	0.022169262317796375	0.6703153403784071	0.3352362300221125	Neolamprologus brichardi	f	n
1726	FISH20220216_c3_r1_Neolamprologus-brichardi_su	1970-01-06 02:00:00	10.53720616239452	134.4996953077392	0.24519417206802946	0.03135560356766938	0.8675838778295846	0.3693509683857551	Neolamprologus brichardi	f	n
1727	FISH20220216_c3_r1_Neolamprologus-brichardi_su	1970-01-06 02:30:00	12.33915159008343	164.49420763815752	0.30120281580843633	0.03076326146000776	0.8499870984654496	0.36317262726726374	Neolamprologus brichardi	f	n
1728	FISH20220216_c3_r1_Neolamprologus-brichardi_su	1970-01-06 03:00:00	17.845464848458732	194.5003600908537	0.3253005373663509	0.028087086588000666	0.827485204825889	0.369543910026317	Neolamprologus brichardi	f	n
1729	FISH20220216_c3_r1_Neolamprologus-brichardi_su	1970-01-06 03:30:00	8.58210305348701	224.4951224919632	0.182019731737058	0.08153198093337767	0.8946598927005254	0.3531445605805664	Neolamprologus brichardi	f	n
1730	FISH20220216_c3_r1_Neolamprologus-brichardi_su	1970-01-06 04:00:00	10.796384239986295	254.50016618657213	0.23255040992687792	0.03345889652116109	0.8640903709159087	0.35021806187275956	Neolamprologus brichardi	f	n
1731	FISH20220216_c3_r1_Neolamprologus-brichardi_su	1970-01-06 04:30:00	11.293744139171821	284.4946784922395	0.2316518847006652	0.0708980044345898	0.8136585617590139	0.37249825433965056	Neolamprologus brichardi	f	n
1732	FISH20220216_c3_r1_Neolamprologus-brichardi_su	1970-01-06 05:00:00	11.525093998421097	314.4999723007036	0.24530496925378095	0.0814359315273392	0.7465435957490714	0.3840808623571469	Neolamprologus brichardi	f	n
1733	FISH20220216_c3_r1_Neolamprologus-brichardi_su	1970-01-06 05:30:00	16.077760914573886	344.49467908214166	0.3637069061079703	0.017459261722647158	0.5247579217973668	0.46005922746658456	Neolamprologus brichardi	f	n
1734	FISH20220216_c3_r1_Neolamprologus-brichardi_su	1970-01-06 06:00:00	9.305606330790557	374.4997784179038	0.20324617770884112	0.21465765566142256	0.3591232956442448	0.6674352158017967	Neolamprologus brichardi	f	n
1735	FISH20220216_c3_r1_Neolamprologus-brichardi_su	1970-01-06 06:30:00	4.562568648417109	404.495344196874	0.07792927613346635	0.5267708679747256	0.1623042676383026	0.8659535056629728	Neolamprologus brichardi	f	n
1736	FISH20220216_c3_r1_Neolamprologus-brichardi_su	1970-01-06 07:00:00	33.81851003960665	434.4995845105534	0.7353055232397097	0.004099495872804831	0.4044266029275924	0.6085071374914498	Neolamprologus brichardi	f	d
1737	FISH20220216_c3_r1_Neolamprologus-brichardi_su	1970-01-06 07:30:00	17.53345250762031	464.4956772334294	0.4237419640877854	0.0	0.24639448307910292	0.6168393047084951	Neolamprologus brichardi	f	d
1738	FISH20220216_c3_r1_Neolamprologus-brichardi_su	1970-01-06 08:00:00	16.087025498566863	494.5001938950751	0.3772644174837959	0.0	0.39712836873718815	0.601815096863602	Neolamprologus brichardi	f	d
1739	FISH20220216_c3_r1_Neolamprologus-brichardi_su	1970-01-06 08:30:00	16.1356239505613	524.4949836483565	0.37143173881713876	0.0	0.4388570057139172	0.5865371394967399	Neolamprologus brichardi	f	d
1740	FISH20220216_c3_r1_Neolamprologus-brichardi_su	1970-01-06 09:00:00	15.40574763486973	554.5	0.356082428539774	0.0	0.4921166475440647	0.5545524771649601	Neolamprologus brichardi	f	d
1741	FISH20220216_c3_r1_Neolamprologus-brichardi_su	1970-01-06 09:30:00	13.853347026376788	584.4956487999557	0.30014965910980546	0.0016074496979103154	0.5345592018905599	0.4670731992393405	Neolamprologus brichardi	f	d
1742	FISH20220216_c3_r1_Neolamprologus-brichardi_su	1970-01-06 10:00:00	18.816525370190735	614.4998061049249	0.4310564511661404	0.0	0.5088925685429275	0.5099627686767993	Neolamprologus brichardi	f	d
1743	FISH20220216_c3_r1_Neolamprologus-brichardi_su	1970-01-06 10:30:00	15.01665010017169	644.495926398049	0.3276616970570304	0.008313473369173641	0.5631133451861414	0.5796438914241099	Neolamprologus brichardi	f	d
1744	FISH20220216_c3_r1_Neolamprologus-brichardi_su	1970-01-06 11:00:00	11.075916458687793	674.5004708880394	0.21134563182095176	0.01905711594925489	0.6072294484428519	0.6931636708066625	Neolamprologus brichardi	f	d
1745	FISH20220216_c3_r1_Neolamprologus-brichardi_su	1970-01-06 11:30:00	14.426441556517945	704.4952053655562	0.30663488720137466	0.062025386619367	0.6995924721405651	0.747920040756592	Neolamprologus brichardi	f	d
1746	FISH20220216_c3_r1_Neolamprologus-brichardi_su	1970-01-06 12:00:00	12.355247380023242	734.5002215820962	0.24313095501883447	0.010525149567914912	0.6872264755854782	0.7614461729842996	Neolamprologus brichardi	f	d
1747	FISH20220216_c3_r1_Neolamprologus-brichardi_su	1970-01-06 12:30:00	14.298177939734	764.495399113082	0.3237250554323725	0.003215077605321508	0.6982280881856392	0.5908936136280842	Neolamprologus brichardi	f	d
1748	FISH20220216_c3_r1_Neolamprologus-brichardi_su	1970-01-06 13:00:00	14.201886248935823	794.5000830978893	0.31233726663342753	0.06985762561630934	0.7054775849292886	0.660574096740233	Neolamprologus brichardi	f	d
1749	FISH20220216_c3_r1_Neolamprologus-brichardi_su	1970-01-06 13:30:00	10.9707249658272	824.4952887706463	0.20873517348409268	0.18567786276466025	0.7714361313157613	0.6926257394501979	Neolamprologus brichardi	f	d
1750	FISH20220216_c3_r1_Neolamprologus-brichardi_su	1970-01-06 14:00:00	14.613589223195357	854.4998338134279	0.36527808553068913	0.03478838909816087	0.6726430185639907	0.6105397278743401	Neolamprologus brichardi	f	d
1751	FISH20220216_c3_r1_Neolamprologus-brichardi_su	1970-01-06 14:30:00	10.419020935476173	884.4954270827559	0.1986586109417438	0.16357186408735658	0.7470122852171319	0.7297036839456084	Neolamprologus brichardi	f	d
1752	FISH20220216_c3_r1_Neolamprologus-brichardi_su	1970-01-06 15:00:00	13.255534112047522	914.4996399091463	0.29078721400476426	0.1078056617361919	0.7115538897737005	0.6292398466264894	Neolamprologus brichardi	f	d
1753	FISH20220216_c3_r1_Neolamprologus-brichardi_su	1970-01-06 15:30:00	15.387234416282812	944.4970906068163	0.371404821280133	0.08068717096148517	0.7220614449344448	0.6435399632696371	Neolamprologus brichardi	f	d
1754	FISH20220216_c3_r1_Neolamprologus-brichardi_su	1970-01-06 16:00:00	13.062842066849967	974.5003046922608	0.280372278544125	0.07988477092681846	0.7839428017159873	0.6210572341374495	Neolamprologus brichardi	f	d
1755	FISH20220216_c3_r1_Neolamprologus-brichardi_su	1970-01-06 16:30:00	14.885344503597407	1004.4968410551984	0.34216360008867214	0.12979383728663269	0.8108276574307897	0.5989107146721053	Neolamprologus brichardi	f	d
1756	FISH20220216_c3_r1_Neolamprologus-brichardi_su	1970-01-06 17:00:00	14.633041010204925	1034.500110791048	0.3478838909816087	0.05423221803678263	0.8548200219046269	0.5714334464095798	Neolamprologus brichardi	f	d
1757	FISH20220216_c3_r1_Neolamprologus-brichardi_su	1970-01-06 17:30:00	13.32962091844842	1064.4966744263386	0.29054428555592504	0.052821194989469016	0.8121266847232409	0.5985409938708581	Neolamprologus brichardi	f	d
1758	FISH20220216_c3_r1_Neolamprologus-brichardi_su	1970-01-06 18:00:00	13.157120064518422	1094.4998615035179	0.2752756079995568	0.16076671652540026	0.8330215539773346	0.6262498631613843	Neolamprologus brichardi	f	d
1759	FISH20220216_c3_r1_Neolamprologus-brichardi_su	1970-01-06 18:30:00	13.522655702708553	1124.496480629607	0.23870753200687247	0.09854237100260489	0.7444038469408769	0.6887323295311842	Neolamprologus brichardi	f	d
1760	FISH20220216_c3_r1_Neolamprologus-brichardi_su	1970-01-06 19:00:00	24.738662731515344	1154.5005262866323	0.5927649437704282	0.0	0.5401439865280295	0.6206780808172618	Neolamprologus brichardi	f	n
1761	FISH20220216_c3_r1_Neolamprologus-brichardi_su	1970-01-06 19:30:00	19.298673337751975	1184.4971181556195	0.41731323431611617	0.09244070050986478	0.5846739432581584	0.5567538057749714	Neolamprologus brichardi	f	n
1762	FISH20220216_c3_r1_Neolamprologus-brichardi_su	1970-01-06 20:00:00	5.088070908919784	1214.4994737133677	0.07916458921943383	0.526508226691042	0.9138409349579643	0.631395788959347	Neolamprologus brichardi	f	n
1763	FISH20220216_c3_r1_Neolamprologus-brichardi_su	1970-01-06 20:30:00	12.589133506253114	1244.4964531146088	0.2891265794724008	0.025659499002438482	0.8081667760974186	0.49565442240024915	Neolamprologus brichardi	f	n
1764	FISH20220216_c3_r1_Neolamprologus-brichardi_su	1970-01-06 21:00:00	13.572890700832327	1274.5001384964821	0.2904548224475098	0.036784665669492	0.6427868999441329	0.47853868563720475	Neolamprologus brichardi	f	n
1765	FISH20220216_c3_r1_Neolamprologus-brichardi_su	1970-01-06 21:30:00	13.637595682804312	1304.4963972952	0.3225806451612903	0.017570114178029044	0.6814414243311864	0.36430707950542546	Neolamprologus brichardi	f	n
1766	FISH20220216_c3_r1_Neolamprologus-brichardi_su	1970-01-06 22:00:00	10.201645865815845	1334.499944604476	0.17898293817859517	0.07555949479282074	0.7304405911851225	0.30365323959417445	Neolamprologus brichardi	f	n
1767	FISH20220216_c3_r1_Neolamprologus-brichardi_su	1970-01-06 22:30:00	11.182063002066213	1364.4970069837048	0.21522004212393306	0.04140339208513469	0.7210811320794084	0.313814221633327	Neolamprologus brichardi	f	n
1768	FISH20220216_c3_r1_Neolamprologus-brichardi_su	1970-01-06 23:00:00	15.069687128931635	1394.499695307739	0.3728325300537366	0.006592432552213174	0.560524736377414	0.3056010834046742	Neolamprologus brichardi	f	n
1769	FISH20220216_c3_r1_Neolamprologus-brichardi_su	1970-01-06 23:30:00	13.819045298684266	1424.4975339429204	0.3363258520365752	0.0	0.4381036887043679	0.35611590014119365	Neolamprologus brichardi	f	n
1770	FISH20220216_c3_r1_Neolamprologus-brichardi_su	1970-01-07 00:00:00	16.79303849392709	14.500360090853693	0.43199822724502795	0.0	0.49195803382997344	0.38023451662891244	Neolamprologus brichardi	f	n
1771	FISH20220216_c3_r1_Neolamprologus-brichardi_su	1970-01-07 00:30:00	12.585274453047768	44.49733983595655	0.2915096430946575	0.005542008423852805	0.4034986080045346	0.49667908158203455	Neolamprologus brichardi	f	n
1772	FISH20220216_c3_r1_Neolamprologus-brichardi_su	1970-01-07 01:00:00	16.839859887589842	74.50016618657213	0.41042543762463995	0.007810768889873698	0.6008091369105653	0.4706684780901058	Neolamprologus brichardi	f	n
1773	FISH20220216_c3_r1_Neolamprologus-brichardi_su	1970-01-07 01:30:00	15.64544503926245	104.49800487696741	0.41210374639769454	0.0	0.3897658282478743	0.5486357167439759	Neolamprologus brichardi	f	n
1774	FISH20220216_c3_r1_Neolamprologus-brichardi_su	1970-01-07 02:00:00	14.510111674333043	134.49997230070358	0.34252949975070635	0.0	0.2970678596534731	0.6459869228713928	Neolamprologus brichardi	f	n
1775	FISH20220216_c3_r1_Neolamprologus-brichardi_su	1970-01-07 02:30:00	14.409891190282927	164.49689647528265	0.34715140767013963	0.0	0.3566399452262333	0.5693336893282763	Neolamprologus brichardi	f	n
1776	FISH20220216_c3_r1_Neolamprologus-brichardi_su	1970-01-07 03:00:00	15.020583134154117	194.49977841790383	0.38959672058497674	0.0	0.4867249985056771	0.4990308333731201	Neolamprologus brichardi	f	n
1777	FISH20220216_c3_r1_Neolamprologus-brichardi_su	1970-01-07 03:30:00	15.032224075647427	224.4980048769674	0.3974174240744846	0.0	0.4304248787553518	0.4982264552415968	Neolamprologus brichardi	f	n
1778	FISH20220216_c3_r1_Neolamprologus-brichardi_su	1970-01-07 04:00:00	16.10483542772575	254.49958451055343	0.43426956955293333	0.0	0.5671002248096078	0.4318373366723463	Neolamprologus brichardi	f	n
1779	FISH20220216_c3_r1_Neolamprologus-brichardi_su	1970-01-07 04:30:00	15.776154211466691	284.4968407050216	0.3976831836825186	0.014022835605808668	0.5426009459610912	0.44911116949748997	Neolamprologus brichardi	f	n
1780	FISH20220216_c3_r1_Neolamprologus-brichardi_su	1970-01-07 05:00:00	14.832895564591123	314.50024929366793	0.3690100271453105	0.0018835521577751926	0.4742232385172069	0.48662027060019103	Neolamprologus brichardi	f	n
1781	FISH20220216_c3_r1_Neolamprologus-brichardi_su	1970-01-07 05:30:00	4.324645220744843	344.49664652735436	0.07349925170445097	0.6662601851338618	0.06856591059792727	0.8300859031085834	Neolamprologus brichardi	f	n
1782	FISH20220216_c3_r1_Neolamprologus-brichardi_su	1970-01-07 06:00:00	4.41185468158954	374.5	0.07910480833148682	0.7866718369155772	0.13949785300813983	0.8408612651903938	Neolamprologus brichardi	f	n
1783	FISH20220216_c3_r1_Neolamprologus-brichardi_su	1970-01-07 06:30:00	4.527380128864306	404.4973116789535	0.0790976109971731	0.6891524860041017	0.31584806363457457	0.902751829854104	Neolamprologus brichardi	f	n
1784	FISH20220216_c3_r1_Neolamprologus-brichardi_su	1970-01-07 07:00:00	34.15100760725877	434.4998615035178	0.7537532546673315	0.012409284804165975	0.47761697738876446	0.5954389197783736	Neolamprologus brichardi	f	d
1785	FISH20220216_c3_r1_Neolamprologus-brichardi_su	1970-01-07 07:30:00	18.274092582659016	464.49711783616004	0.46247644385323133	0.0	0.6714468679190291	0.6269320974771079	Neolamprologus brichardi	f	d
1786	FISH20220216_c3_r1_Neolamprologus-brichardi_su	1970-01-07 08:00:00	17.32072097489135	494.50047088803944	0.4219710819345189	0.0009417760788875963	0.8523702220034477	0.57073381098551	Neolamprologus brichardi	f	d
1787	FISH20220216_c3_r1_Neolamprologus-brichardi_su	1970-01-07 08:30:00	13.192953367372906	524.496923673854	0.2526467490715592	0.1493265340058755	0.8312642576162318	0.6314237873936226	Neolamprologus brichardi	f	d
1788	FISH20220216_c3_r1_Neolamprologus-brichardi_su	1970-01-07 09:00:00	15.049715216093702	554.4994183147749	0.32430336269458754	0.03672926707661625	0.6547239376414166	0.7166602443067817	Neolamprologus brichardi	f	d
1789	FISH20220216_c3_r1_Neolamprologus-brichardi_su	1970-01-07 09:30:00	17.02006894988769	584.4967298525662	0.39142001995344194	0.034918523445294315	0.7641096192679656	0.6139782405725974	Neolamprologus brichardi	f	d
1790	FISH20220216_c3_r1_Neolamprologus-brichardi_su	1970-01-07 10:00:00	12.401676309554128	614.5000830978893	0.22918397872694032	0.14170960057614537	0.8574461753527646	0.6757310920958164	Neolamprologus brichardi	f	d
1791	FISH20220216_c3_r1_Neolamprologus-brichardi_su	1970-01-07 10:30:00	11.452469522593601	644.4973395410708	0.1904999445737723	0.37046890588626535	0.9048928731671164	0.7071096578710361	Neolamprologus brichardi	f	d
1792	FISH20220216_c3_r1_Neolamprologus-brichardi_su	1970-01-07 11:00:00	11.465265580332838	674.4998892089519	0.18092178152005317	0.28428982938178593	0.928354875121949	0.6046447169077112	Neolamprologus brichardi	f	d
1793	FISH20220216_c3_r1_Neolamprologus-brichardi_su	1970-01-07 11:30:00	14.5380171637462	704.497699684053	0.3373427193614545	0.16490216728562718	0.7061365521193131	0.5730244788242245	Neolamprologus brichardi	f	d
1794	FISH20220216_c3_r1_Neolamprologus-brichardi_su	1970-01-07 12:00:00	21.409732917542378	734.4996399091463	0.5480582793197053	0.0	0.29699950956395627	0.550517170860181	Neolamprologus brichardi	f	d
1795	FISH20220216_c3_r1_Neolamprologus-brichardi_su	1970-01-07 12:30:00	21.712143924548684	764.4967570264427	0.5621708520427962	0.0	0.486895825590056	0.5248486764332023	Neolamprologus brichardi	f	d
1796	FISH20220216_c3_r1_Neolamprologus-brichardi_su	1970-01-07 13:00:00	20.620273121362565	794.5003600908537	0.5414658467674921	0.0	0.525904966725729	0.5223851405463151	Neolamprologus brichardi	f	d
1797	FISH20220216_c3_r1_Neolamprologus-brichardi_su	1970-01-07 13:30:00	18.2782398342019	824.4980602970517	0.4438040345821326	0.0	0.7401939864303686	0.5348152839003502	Neolamprologus brichardi	f	d
1798	FISH20220216_c3_r1_Neolamprologus-brichardi_su	1970-01-07 14:00:00	12.893828738369544	854.5001107910481	0.27708841125637046	0.058442277863948594	0.9014976886954439	0.5576270711190621	Neolamprologus brichardi	f	d
1799	FISH20220216_c3_r1_Neolamprologus-brichardi_su	1970-01-07 14:30:00	12.998574377366761	884.4984758632156	0.31652164274233774	0.07714903286593139	0.731829334635708	0.5233523591249052	Neolamprologus brichardi	f	d
1800	FISH20220216_c3_r1_Neolamprologus-brichardi_su	1970-01-07 15:00:00	15.256262019622627	914.4999169021107	0.36319317489335773	0.0	0.6129478067599742	0.5588772651599834	Neolamprologus brichardi	f	d
1801	FISH20220216_c3_r1_Neolamprologus-brichardi_su	1970-01-07 15:30:00	14.907451355893103	944.4984760321419	0.3532280410085896	0.0	0.7126015569613734	0.5012885220956249	Neolamprologus brichardi	f	d
1802	FISH20220216_c3_r1_Neolamprologus-brichardi_su	1970-01-07 16:00:00	15.142059495434616	974.5005816852251	0.3443576533156058	0.0	0.6659045209025559	0.37541585928063764	Neolamprologus brichardi	f	d
1803	FISH20220216_c3_r1_Neolamprologus-brichardi_su	1970-01-07 16:30:00	10.601611297915039	1004.4980876891525	0.21639598691868522	0.0042126267945235855	0.591285879710554	0.4396765378798045	Neolamprologus brichardi	f	d
1804	FISH20220216_c3_r1_Neolamprologus-brichardi_su	1970-01-07 17:00:00	13.319019232763274	1034.4995291119606	0.31505179768433883	0.00986094953188189	0.7125102837826495	0.3423530939627248	Neolamprologus brichardi	f	d
1805	FISH20220216_c3_r1_Neolamprologus-brichardi_su	1970-01-07 17:30:00	12.476430424164379	1064.4982819773886	0.24817113722012857	0.022999334958989138	0.7747046653140411	0.39172525863499963	Neolamprologus brichardi	f	d
1806	FISH20220216_c3_r1_Neolamprologus-brichardi_su	1970-01-07 18:00:00	10.483767875948784	1094.5001384964821	0.2196554207523129	0.04886155891640352	0.5819345566006916	0.32848876209446604	Neolamprologus brichardi	f	d
1807	FISH20220216_c3_r1_Neolamprologus-brichardi_su	1970-01-07 18:30:00	11.155313762061056	1124.4978938033478	0.25124709012304625	0.0012193770092007539	0.464628114176227	0.4453880070708721	Neolamprologus brichardi	f	d
1808	FISH20220216_c3_r1_Neolamprologus-brichardi_su	1970-01-07 19:00:00	7.373529339457313	1154.499944604476	0.16518945269222246	0.3948592953689342	0.06994178488907159	0.6703173439203023	Neolamprologus brichardi	f	n
1809	FISH20220216_c3_r1_Neolamprologus-brichardi_su	1970-01-07 19:30:00	6.8440888705265595	1184.4987529789946	0.13528792329435238	0.4789114892201962	0.16523328632357281	0.7895166393783498	Neolamprologus brichardi	f	n
1810	FISH20220216_c3_r1_Neolamprologus-brichardi_su	1970-01-07 20:00:00	1.82577030754883	1214.499750706332	0.01911251454213063	0.8788986759736303	0.07081959335848718	0.8685321854809859	Neolamprologus brichardi	f	n
1811	FISH20220216_c3_r1_Neolamprologus-brichardi_su	1970-01-07 20:30:00	12.633311659691481	1244.498697700194	0.27592130784150737	0.3024660570795234	0.396540513687025	0.5651918903375881	Neolamprologus brichardi	f	n
1812	FISH20220216_c3_r1_Neolamprologus-brichardi_su	1970-01-07 21:00:00	8.94342005946718	1274.5004154894466	0.15544845160932913	0.18907539748490387	0.7103584953138372	0.42014930481907786	Neolamprologus brichardi	f	n
1813	FISH20220216_c3_r1_Neolamprologus-brichardi_su	1970-01-07 21:30:00	4.097778254842706	1304.4985036577255	0.037574817113722014	0.7185213921525161	0.9713955600251746	0.29388654607753256	Neolamprologus brichardi	f	n
1814	FISH20220216_c3_r1_Neolamprologus-brichardi_su	1970-01-07 22:00:00	4.102845984029771	1334.5002215820962	0.06603146465765566	0.6027586970972746	0.9619464434703071	0.32320642124929855	Neolamprologus brichardi	f	n
1815	FISH20220216_c3_r1_Neolamprologus-brichardi_su	1970-01-07 22:30:00	10.00764457373211	1364.4985865528517	0.18230696746300093	0.17465772407294497	0.7933653469005671	0.3649930590879356	Neolamprologus brichardi	f	n
1816	FISH20220216_c3_r1_Neolamprologus-brichardi_su	1970-01-07 23:00:00	8.893497755873156	1394.5000276992964	0.15467287130906876	0.16902110686388566	0.8914551559124898	0.25227906330966365	Neolamprologus brichardi	f	n
1817	FISH20220216_c3_r1_Neolamprologus-brichardi_su	1970-01-07 23:30:00	10.865793743529158	1424.4985036577255	0.22511638217690091	0.08324096652626913	0.674740695919197	0.3880721996119172	Neolamprologus brichardi	f	n
1818	FISH20220216_c3_r1_Neolamprologus-brichardi_su	1970-01-08 00:00:00	8.00691067008648	14.499778417903833	0.13538666075781078	0.4661533348105473	0.8244361505453934	0.365793274106031	Neolamprologus brichardi	f	n
1819	FISH20220216_c3_r1_Neolamprologus-brichardi_su	1970-01-08 00:30:00	7.223411833840727	44.49930728733721	0.11050152396785813	0.4690495982266556	0.5662983920980921	0.5466724724489391	Neolamprologus brichardi	f	n
1820	FISH20220216_c3_r1_Neolamprologus-brichardi_su	1970-01-08 01:00:00	3.2596136192758065	74.49963990914631	0.039665392499030526	0.7493767658301479	0.079365767624483	0.8472128743473128	Neolamprologus brichardi	f	n
1821	FISH20220216_c3_r1_Neolamprologus-brichardi_su	1970-01-08 01:30:00	6.249988379522705	104.49883617823099	0.1346153846153846	0.7691199290622922	0.1307602910717196	0.7686504403192668	Neolamprologus brichardi	f	n
1822	FISH20220216_c3_r1_Neolamprologus-brichardi_su	1970-01-08 02:00:00	7.676747431399525	134.50024929366793	0.13423079053792034	0.3762118442191568	0.4108746079266248	0.6036370451513005	Neolamprologus brichardi	f	n
1823	FISH20220216_c3_r1_Neolamprologus-brichardi_su	1970-01-08 02:30:00	3.463732368553608	164.49891936824605	0.05281241341091715	0.8106954835134387	0.06526814208802043	0.8349381814544472	Neolamprologus brichardi	f	n
1824	FISH20220216_c3_r1_Neolamprologus-brichardi_su	1970-01-08 03:00:00	3.5846447352666857	194.50005539552404	0.054509195656990916	0.7430755594947929	0.07658110448109214	0.8281808864834843	Neolamprologus brichardi	f	n
1825	FISH20220216_c3_r1_Neolamprologus-brichardi_su	1970-01-08 03:30:00	2.860015395300217	224.4993903790734	0.04771669252937265	0.7695632897362004	0.07693453361147955	0.8490230347507973	Neolamprologus brichardi	f	n
1826	FISH20220216_c3_r1_Neolamprologus-brichardi_su	1970-01-08 04:00:00	3.2526115862589915	254.49986150351782	0.04271231510719628	0.847099883662955	0.10211275160892372	0.8369595326683757	Neolamprologus brichardi	f	n
1827	FISH20220216_c3_r1_Neolamprologus-brichardi_su	1970-01-08 04:30:00	2.4496322079770545	284.4991964533112	0.018952618453865335	0.8605707952341369	0.051243379684833196	0.8372945891218191	Neolamprologus brichardi	f	n
1828	FISH20220216_c3_r1_Neolamprologus-brichardi_su	1970-01-08 05:00:00	1.9462642431497963	314.5005262866323	0.012520081989917456	0.9224419699739627	0.0468430198603204	0.8280502664183629	Neolamprologus brichardi	f	n
1829	FISH20220216_c3_r1_Neolamprologus-brichardi_su	1970-01-08 05:30:00	2.908584071151635	344.4990576496674	0.031929046563192905	0.821729490022173	0.05530266528513961	0.8275706124716349	Neolamprologus brichardi	f	n
1830	FISH20220216_c3_r1_Neolamprologus-brichardi_su	1970-01-08 06:00:00	3.375887967331198	374.4994183147748	0.04442967148634425	0.7724225804664562	0.06160451835150161	0.8314263158416083	Neolamprologus brichardi	f	n
1831	FISH20220216_c3_r1_Neolamprologus-brichardi_su	1970-01-08 06:30:00	2.241558344506877	404.4991964533112	0.01856469936270435	0.8973676918814076	0.05473513461275789	0.8451711421263025	Neolamprologus brichardi	f	n
1832	FISH20220216_c3_r1_Neolamprologus-brichardi_su	1970-01-08 07:00:00	33.14195717649077	434.5001384964822	0.7212342806492715	0.014015843997562462	0.4434709076796974	0.6143641148977457	Neolamprologus brichardi	f	d
1833	FISH20220216_c3_r1_Neolamprologus-brichardi_su	1970-01-08 07:30:00	16.8862689561342	464.4990024384837	0.43366215916648193	0.0	0.5570508239924539	0.5242932255223829	Neolamprologus brichardi	f	d
1834	FISH20220216_c3_r1_Neolamprologus-brichardi_su	1970-01-08 08:00:00	12.777907960600922	494.4998892089519	0.2680589408375803	0.03971859073786838	0.6083920816413045	0.413420342408816	Neolamprologus brichardi	f	d
1835	FISH20220216_c3_r1_Neolamprologus-brichardi_su	1970-01-08 08:30:00	10.914554361981963	517.7286970585262	0.220863236631962	0.018396846254927726	0.36557727631157844	0.3678906658520552	Neolamprologus brichardi	f	d
1836	FISH20220216_c4_r0_Neolamprologus-brichardi_su	1970-01-02 00:00:00	8.196004053375178	14.502743750346433	0.13269774402749293	0.325369990577019	0.1809180612498929	0.58624284605226	Neolamprologus brichardi	f	n
1837	FISH20220216_c4_r0_Neolamprologus-brichardi_su	1970-01-02 00:30:00	8.341898961464768	44.49975070633206	0.12569940723505624	0.22004321090244308	0.2714128286174882	0.6148101558779222	Neolamprologus brichardi	f	n
1838	FISH20220216_c4_r0_Neolamprologus-brichardi_su	1970-01-02 01:00:00	8.057317914972511	74.50291003824621	0.11052602405631617	0.34975888254531345	0.18492041097984613	0.6169917799786483	Neolamprologus brichardi	f	n
1839	FISH20220216_c4_r0_Neolamprologus-brichardi_su	1970-01-02 01:30:00	6.623055278461048	104.50052628663232	0.08254390338485403	0.4140490831532879	0.1612859584631624	0.6379783781835199	Neolamprologus brichardi	f	n
1840	FISH20220216_c4_r0_Neolamprologus-brichardi_su	1970-01-02 02:00:00	5.509281339054521	134.5030212317756	0.0681301624258551	0.5538000997838017	0.11472073859205263	0.6821566136533213	Neolamprologus brichardi	f	n
1841	FISH20220216_c4_r0_Neolamprologus-brichardi_su	1970-01-02 02:30:00	11.015236135422771	164.49958451055343	0.19428286521522353	0.2037006260040995	0.216899359198353	0.5758507913539729	Neolamprologus brichardi	f	n
1842	FISH20220216_c4_r0_Neolamprologus-brichardi_su	1970-01-02 03:00:00	9.206939938501781	194.5029930162953	0.1472674869748365	0.13934153641503158	0.1816936690553835	0.5925965384384848	Neolamprologus brichardi	f	n
1843	FISH20220216_c4_r0_Neolamprologus-brichardi_su	1970-01-02 03:30:00	8.594688452457463	224.5003046922608	0.13085147637250014	0.17267741399368455	0.23231768754618295	0.5963415255799336	Neolamprologus brichardi	f	n
1844	FISH20220216_c4_r0_Neolamprologus-brichardi_su	1970-01-02 04:00:00	9.224196788042793	254.50321507760532	0.15437915742793792	0.11552106430155211	0.301637543142773	0.5826673703590566	Neolamprologus brichardi	f	n
1845	FISH20220216_c4_r0_Neolamprologus-brichardi_su	1970-01-02 04:30:00	9.959748921610467	284.5002215820962	0.1713937513848881	0.21327276756038113	0.31560058189641665	0.5106232250765455	Neolamprologus brichardi	f	n
1846	FISH20220216_c4_r0_Neolamprologus-brichardi_su	1970-01-02 05:00:00	13.540316077649202	314.5039356984479	0.2504988913525499	0.050997782705099776	0.3769066226553828	0.47222583657519485	Neolamprologus brichardi	f	n
1847	FISH20220216_c4_r0_Neolamprologus-brichardi_su	1970-01-02 05:30:00	32.173230382575916	344.50008309788933	0.47659409450999946	0.04913855188078223	0.36536338341853297	0.5870109539936244	Neolamprologus brichardi	f	n
1848	FISH20220216_c4_r0_Neolamprologus-brichardi_su	1970-01-02 06:00:00	55.084505231831876	374.5032984090027	0.6888408448361882	0.0	0.575427054077015	0.5182902779174745	Neolamprologus brichardi	f	n
1849	FISH20220216_c4_r0_Neolamprologus-brichardi_su	1970-01-02 06:30:00	74.79516679587952	404.5	0.7550409926877908	0.01251938843341458	0.48850253440874614	0.5244945401070703	Neolamprologus brichardi	f	n
1850	FISH20220216_c4_r0_Neolamprologus-brichardi_su	1970-01-02 07:00:00	33.74145573300661	434.50437964297595	0.5914735558265883	0.041135380862623354	0.39263715611735023	0.5130631863129387	Neolamprologus brichardi	f	d
1851	FISH20220216_c4_r0_Neolamprologus-brichardi_su	1970-01-02 07:30:00	21.684351937075405	464.49991690211067	0.4672317323139992	0.0	0.5127727320306605	0.553989190750405	Neolamprologus brichardi	f	d
1852	FISH20220216_c4_r0_Neolamprologus-brichardi_su	1970-01-02 08:00:00	17.127024362910202	494.5024666038468	0.38634222049775513	0.0	0.3956116822526893	0.48973733703260336	Neolamprologus brichardi	f	d
1853	FISH20220216_c4_r0_Neolamprologus-brichardi_su	1970-01-02 08:30:00	16.054882044333418	524.4997784179038	0.38793485486372703	0.0	0.40485431493513746	0.4865464064116383	Neolamprologus brichardi	f	d
1854	FISH20220216_c4_r0_Neolamprologus-brichardi_su	1970-01-02 09:00:00	17.958571615532527	554.5032426140458	0.4357851560334793	0.0	0.5123622778341541	0.4689944783547715	Neolamprologus brichardi	f	d
1855	FISH20220216_c4_r0_Neolamprologus-brichardi_su	1970-01-02 09:30:00	16.363331748420322	584.4996953077392	0.34402526175835135	0.004099495872804831	0.5852942918023061	0.5028592574833763	Neolamprologus brichardi	f	d
1856	FISH20220216_c4_r0_Neolamprologus-brichardi_su	1970-01-02 10:00:00	17.504549481145773	614.5040186242447	0.37686381021007703	0.0	0.5558563064573222	0.5676022103567377	Neolamprologus brichardi	f	d
1857	FISH20220216_c4_r0_Neolamprologus-brichardi_su	1970-01-02 10:30:00	19.00220036742585	644.5004708880394	0.37693202592654146	0.021937842778793418	0.5410544984866389	0.5655959186951192	Neolamprologus brichardi	f	d
1858	FISH20220216_c4_r0_Neolamprologus-brichardi_su	1970-01-02 11:00:00	21.945147027877248	674.5042962470203	0.46454903265147734	0.005266367315261378	0.5288518118227591	0.5964062003643857	Neolamprologus brichardi	f	d
1859	FISH20220216_c4_r0_Neolamprologus-brichardi_su	1970-01-02 11:30:00	14.898671449806978	704.4994737133677	0.33538308126973576	0.06697689878677082	0.34376583770487396	0.6649798470878481	Neolamprologus brichardi	f	d
1860	FISH20220216_c4_r0_Neolamprologus-brichardi_su	1970-01-02 12:00:00	15.71528158380248	734.5048785896441	0.3452710943563588	0.005322097793546956	0.5267873215610029	0.5688793364103898	Neolamprologus brichardi	f	d
1861	FISH20220216_c4_r0_Neolamprologus-brichardi_su	1970-01-02 12:30:00	16.9397458828286	764.5002492936679	0.36989640463132234	0.0	0.4142675055680838	0.5566323449715839	Neolamprologus brichardi	f	d
1862	FISH20220216_c4_r0_Neolamprologus-brichardi_su	1970-01-02 13:00:00	13.816090728648055	794.5051563539588	0.28005100909292524	0.057440674207141273	0.5153577517254294	0.5791193726983866	Neolamprologus brichardi	f	d
1863	FISH20220216_c4_r0_Neolamprologus-brichardi_su	1970-01-02 13:30:00	13.901160967942312	824.5001107910481	0.3058386882339907	0.07794150232661201	0.4851469937728342	0.6517176202903762	Neolamprologus brichardi	f	d
1864	FISH20220216_c4_r0_Neolamprologus-brichardi_su	1970-01-02 14:00:00	16.006911353535312	854.5055164384321	0.32571935465986585	0.05366746132948938	0.4596457186282442	0.7061903359660947	Neolamprologus brichardi	f	d
1865	FISH20220216_c4_r0_Neolamprologus-brichardi_su	1970-01-02 14:30:00	13.818712017377118	884.5000276992964	0.2730042656916514	0.18647166361974407	0.4537801923253187	0.6731755943483373	Neolamprologus brichardi	f	d
1866	FISH20220216_c4_r0_Neolamprologus-brichardi_su	1970-01-02 15:00:00	14.358433438547424	914.5042133274198	0.3103448275862069	0.031211886018405587	0.5480728950821281	0.6118730163578062	Neolamprologus brichardi	f	d
1867	FISH20220216_c4_r0_Neolamprologus-brichardi_su	1970-01-02 15:30:00	13.740499571674132	944.4998892089519	0.27531575448703743	0.12148238422335475	0.6581056486321423	0.6185279231034825	Neolamprologus brichardi	f	d
1868	FISH20220216_c4_r0_Neolamprologus-brichardi_su	1970-01-02 16:00:00	14.78301609539507	974.5043237250554	0.31812638580931263	0.0475609756097561	0.6027375202618531	0.5621291032957666	Neolamprologus brichardi	f	d
1869	FISH20220216_c4_r0_Neolamprologus-brichardi_su	1970-01-02 16:30:00	10.020582245277161	1004.4998061049249	0.19683120048750763	0.20442080771148413	0.5791077566070519	0.6590749530921077	Neolamprologus brichardi	f	d
1870	FISH20220216_c4_r0_Neolamprologus-brichardi_su	1970-01-02 17:00:00	14.557654790494704	1034.50432324576	0.31387872741381223	0.05487196541403392	0.5498644013207216	0.5664916721918714	Neolamprologus brichardi	f	d
[truncated: 1,801 more rows]
