# Supplementary material for: Widespread temporal niche partitioning in an adaptive radiation of cichlid fishes
Source: Nat Ecol Evol. 2025 Aug 27;9(10):1938–50. doi: 10.1038/s41559-025-02819-z (PMC12507676; doi:10.1038/s41559-025-02819-z)
Supplement: Supplementary file 5 — Raw activity patterns for each species binned in 30-min intervals. [file 41559_2025_2819_MOESM5_ESM.zip › Supplementary_Data_2/Neolamprologus niger_als_30m.csv]

	FishID	ts	speed_mm	time_of_day_m	movement	rest	vertical_pos	horizontal_pos	species	sex	daynight
0	FISH20210421_c1_r0_Neolamprologus-niger_su	1970-01-02 00:00:00	39.95439687388006	14.50013849648219	0.7168023932192122	0.0	0.343519305946677	0.5724881985513146	Neolamprologus niger	m	n
1	FISH20210421_c1_r0_Neolamprologus-niger_su	1970-01-02 00:30:00	36.533626022422816	44.49958451055343	0.6734806935903828	0.0	0.3322243970156422	0.46758431052207655	Neolamprologus niger	m	n
2	FISH20210421_c1_r0_Neolamprologus-niger_su	1970-01-02 01:00:00	21.502367696484054	74.49994460447596	0.44864834921338353	0.0	0.2366955844675289	0.539958523318189	Neolamprologus niger	m	n
3	FISH20210421_c1_r0_Neolamprologus-niger_su	1970-01-02 01:30:00	28.67885049528803	104.50024929366793	0.546839510276439	0.005816852251952801	0.35045689950896486	0.5427357706190866	Neolamprologus niger	m	n
4	FISH20210421_c1_r0_Neolamprologus-niger_su	1970-01-02 02:00:00	26.387578098762845	134.4996953077392	0.5050689712481303	0.021937842778793418	0.19666400167029943	0.4630573393787781	Neolamprologus niger	m	n
5	FISH20210421_c1_r0_Neolamprologus-niger_su	1970-01-02 02:30:00	26.69113197360039	164.50005539552404	0.48930866385996014	0.0	0.2871730198183281	0.4838731931081135	Neolamprologus niger	m	n
6	FISH20210421_c1_r0_Neolamprologus-niger_su	1970-01-02 03:00:00	26.046311176922757	194.5003600908537	0.47133122818680406	0.0	0.2715510942456619	0.5749323317084087	Neolamprologus niger	m	n
7	FISH20210421_c1_r0_Neolamprologus-niger_su	1970-01-02 03:30:00	9.07735514702667	224.49986150351782	0.16968588997839454	0.3210902443077946	0.14014347155360604	0.6742862097762012	Neolamprologus niger	m	n
8	FISH20210421_c1_r0_Neolamprologus-niger_su	1970-01-02 04:00:00	14.20543100332726	254.50016618657213	0.2796920008863284	0.08530910702415245	0.19496169222063656	0.6154933596479228	Neolamprologus niger	m	n
9	FISH20210421_c1_r0_Neolamprologus-niger_su	1970-01-02 04:30:00	8.305374044857192	284.5005262866323	0.15583624175945932	0.2592100160655919	0.16976042346128617	0.5843105220738098	Neolamprologus niger	m	n
10	FISH20210421_c1_r0_Neolamprologus-niger_su	1970-01-02 05:00:00	13.754918280024842	314.4999723007036	0.2715085036840064	0.025760345687219546	0.2342760970194525	0.5437611607232423	Neolamprologus niger	m	n
11	FISH20210421_c1_r0_Neolamprologus-niger_su	1970-01-02 05:30:00	32.85327902764395	344.4994183147748	0.548113677912581	0.021716248407290455	0.44454975063689345	0.582111438800098	Neolamprologus niger	m	n
12	FISH20210421_c1_r0_Neolamprologus-niger_su	1970-01-02 06:00:00	42.60017429659193	374.4997784179038	0.6465211610901839	0.0039884777309993355	0.5729543621120547	0.6472626926858138	Neolamprologus niger	m	n
13	FISH20210421_c1_r0_Neolamprologus-niger_su	1970-01-02 06:30:00	22.88745136097746	404.5001384964822	0.4013074067918675	0.02443077945820176	0.6005871787903956	0.7532320720461431	Neolamprologus niger	m	n
14	FISH20210421_c1_r0_Neolamprologus-niger_su	1970-01-02 07:00:00	32.697138654016484	434.4995845105534	0.6231233726663343	0.062212619799457095	0.2971519567971229	0.5201143344375216	Neolamprologus niger	m	d
15	FISH20210421_c1_r0_Neolamprologus-niger_su	1970-01-02 07:30:00	11.203121633762134	464.49994460447596	0.20607134943496566	0.5232661200974961	0.16282318427672013	0.7642896367016164	Neolamprologus niger	m	d
16	FISH20210421_c1_r0_Neolamprologus-niger_su	1970-01-02 08:00:00	3.859749728737276	494.50024929366793	0.039720791091906266	0.6626225693867376	0.08046468154527307	0.7990996983128185	Neolamprologus niger	m	d
17	FISH20210421_c1_r0_Neolamprologus-niger_su	1970-01-02 08:30:00	3.326868895028458	524.4996953077392	0.03545509944047421	0.6933687884327738	0.0833983379496265	0.8309552655788954	Neolamprologus niger	m	d
18	FISH20210421_c1_r0_Neolamprologus-niger_su	1970-01-02 09:00:00	3.9247171249858703	554.500055395524	0.0409926877908265	0.742410813206293	0.07640794128012643	0.782323689695124	Neolamprologus niger	m	d
19	FISH20210421_c1_r0_Neolamprologus-niger_su	1970-01-02 09:30:00	2.956503729258507	584.5003600908537	0.019444906099385074	0.8689269292559969	0.06570589458003315	0.7030092905621473	Neolamprologus niger	m	d
20	FISH20210421_c1_r0_Neolamprologus-niger_su	1970-01-02 10:00:00	5.456387763945546	614.4998615035178	0.05672815910475874	0.6638967370228797	0.07023245342158595	0.8173205593124183	Neolamprologus niger	m	d
21	FISH20210421_c1_r0_Neolamprologus-niger_su	1970-01-02 10:30:00	6.503623993843035	644.5001661865721	0.06824728561932196	0.5933968535342344	0.06875556655579436	0.7838948352103405	Neolamprologus niger	m	d
22	FISH20210421_c1_r0_Neolamprologus-niger_su	1970-01-02 11:00:00	7.305648044154879	674.5005262866323	0.11517367458866545	0.40219378427787933	0.08535096946079074	0.7901512350999647	Neolamprologus niger	m	d
23	FISH20210421_c1_r0_Neolamprologus-niger_su	1970-01-02 11:30:00	4.80883529562576	704.4999723007036	0.05213007589607224	0.6267242812032574	0.07577817662707012	0.8065091167388068	Neolamprologus niger	m	d
24	FISH20210421_c1_r0_Neolamprologus-niger_su	1970-01-02 12:00:00	8.851053626342768	734.4994183147749	0.11844219156833416	0.4008642180488616	0.08124550850891805	0.8168774852662739	Neolamprologus niger	m	d
25	FISH20210421_c1_r0_Neolamprologus-niger_su	1970-01-02 12:30:00	7.492835584341082	764.4997784179038	0.15543984046089077	0.23615111898958563	0.18497151836817355	0.6979001082219524	Neolamprologus niger	m	d
26	FISH20210421_c1_r0_Neolamprologus-niger_su	1970-01-02 13:00:00	5.827313287326286	794.5001384964822	0.0900781120159548	0.43604232452495706	0.23202851901042906	0.7643947164652706	Neolamprologus niger	m	d
27	FISH20210421_c1_r0_Neolamprologus-niger_su	1970-01-02 13:30:00	6.580092640418897	824.4995845105534	0.11323472383801451	0.3362694587557476	0.1340712302453604	0.7638495621962362	Neolamprologus niger	m	d
28	FISH20210421_c1_r0_Neolamprologus-niger_su	1970-01-02 14:00:00	4.2280397511204875	854.4998892089519	0.04259915798803457	0.7834588965211611	0.17733611720275563	0.8457119964913402	Neolamprologus niger	m	d
29	FISH20210421_c1_r0_Neolamprologus-niger_su	1970-01-02 14:30:00	6.278544071982352	884.5001938950751	0.11284693368788433	0.33366572489058777	0.1494829953324757	0.711580244288295	Neolamprologus niger	m	d
30	FISH20210421_c1_r0_Neolamprologus-niger_su	1970-01-02 15:00:00	5.769852582258371	914.4996953077392	0.10160101933410891	0.31416542019832694	0.11672969606851005	0.6930146044683676	Neolamprologus niger	m	d
31	FISH20210421_c1_r0_Neolamprologus-niger_su	1970-01-02 15:30:00	3.3125506797186537	944.5	0.04176822512740971	0.6517837358741414	0.0762472325383672	0.7550717297487816	Neolamprologus niger	m	d
32	FISH20210421_c1_r0_Neolamprologus-niger_su	1970-01-02 16:00:00	6.750731753190136	974.5003600908537	0.10907982937233394	0.3692870201096892	0.11410798466554295	0.7016634373760132	Neolamprologus niger	m	d
33	FISH20210421_c1_r0_Neolamprologus-niger_su	1970-01-02 16:30:00	7.985737440966215	1004.4998061049249	0.1310730707440031	0.30496925378095396	0.11228577989104847	0.6531179486508912	Neolamprologus niger	m	d
34	FISH20210421_c1_r0_Neolamprologus-niger_su	1970-01-02 17:00:00	7.370089737017894	1034.5001661865722	0.09583425659206736	0.4055506315089741	0.14660842061342386	0.691040238482862	Neolamprologus niger	m	d
35	FISH20210421_c1_r0_Neolamprologus-niger_su	1970-01-02 17:30:00	13.2789234845937	1064.5004708880394	0.23184311118497591	0.2615921555592488	0.14596734507567155	0.6544227747629574	Neolamprologus niger	m	d
36	FISH20210421_c1_r0_Neolamprologus-niger_su	1970-01-02 18:00:00	11.941118219860897	1094.4999169021107	0.2406514874522187	0.11401030413827488	0.2209618975473761	0.5711580569262776	Neolamprologus niger	m	d
37	FISH20210421_c1_r0_Neolamprologus-niger_su	1970-01-02 18:30:00	9.295720121408253	1124.4994183147749	0.18514209739072626	0.18364633538308128	0.188336312357943	0.6054716375835465	Neolamprologus niger	m	d
38	FISH20210421_c1_r0_Neolamprologus-niger_su	1970-01-02 19:00:00	36.345244180702686	1154.4997784179038	0.6566031464657656	0.035065366718369156	0.3022964162199169	0.5985866393387138	Neolamprologus niger	m	n
39	FISH20210421_c1_r0_Neolamprologus-niger_su	1970-01-02 19:30:00	55.964735213728986	1184.5000830978893	0.8198437759680904	0.0	0.4498562533395051	0.48228125424839435	Neolamprologus niger	m	n
40	FISH20210421_c1_r0_Neolamprologus-niger_su	1970-01-02 20:00:00	46.461644379239935	1214.4995291119606	0.7612874632984322	0.0	0.3724976090389159	0.5053306621194643	Neolamprologus niger	m	n
41	FISH20210421_c1_r0_Neolamprologus-niger_su	1970-01-02 20:30:00	14.114211598172151	1244.4998338134278	0.3370263682694438	0.0	0.13193065128471027	0.6197996448263716	Neolamprologus niger	m	n
42	FISH20210421_c1_r0_Neolamprologus-niger_su	1970-01-02 21:00:00	11.704113711879467	1274.500193895075	0.2693479585618525	0.035122707883219764	0.17372862775525671	0.6468461179636661	Neolamprologus niger	m	n
43	FISH20210421_c1_r0_Neolamprologus-niger_su	1970-01-02 21:30:00	10.573036091232055	1304.4996399091463	0.23079053792033682	0.022270234336047863	0.21143321946530727	0.5438253233046932	Neolamprologus niger	m	n
44	FISH20210421_c1_r0_Neolamprologus-niger_su	1970-01-02 22:00:00	11.400972642625602	1334.5	0.2510525149567915	0.011189895856414802	0.1672508142679219	0.5439833579459293	Neolamprologus niger	m	n
45	FISH20210421_c1_r0_Neolamprologus-niger_su	1970-01-02 22:30:00	10.13177232204481	1364.500304692261	0.20386682178272672	0.01512381585507728	0.13528382674344996	0.5473192873240514	Neolamprologus niger	m	n
46	FISH20210421_c1_r0_Neolamprologus-niger_su	1970-01-02 23:00:00	9.903702877268286	1394.499806104925	0.20569497534762618	0.05999667608442746	0.18973663138594202	0.6089680572631115	Neolamprologus niger	m	n
47	FISH20210421_c1_r0_Neolamprologus-niger_su	1970-01-02 23:30:00	7.632398316074993	1424.500110791048	0.12613560824285397	0.22169288721471306	0.18936658998732803	0.6307363040014453	Neolamprologus niger	m	n
48	FISH20210421_c1_r0_Neolamprologus-niger_su	1970-01-03 00:00:00	8.678120380543277	14.500415489446569	0.16602958284859565	0.0814359315273392	0.20323174404183922	0.5098106549501553	Neolamprologus niger	m	n
49	FISH20210421_c1_r0_Neolamprologus-niger_su	1970-01-03 00:30:00	6.538815206007386	44.499916902110684	0.10309678134175392	0.31505179768433883	0.08730185551336891	0.5398193157115383	Neolamprologus niger	m	n
50	FISH20210421_c1_r0_Neolamprologus-niger_su	1970-01-03 01:00:00	7.698075526157431	74.50022158209617	0.1448592953689342	0.11378240638156437	0.13761320592259993	0.5725206546168063	Neolamprologus niger	m	n
51	FISH20210421_c1_r0_Neolamprologus-niger_su	1970-01-03 01:30:00	7.650512959117324	104.5005816852252	0.1432607611766661	0.12941111295773086	0.11058519740339692	0.5325768959422864	Neolamprologus niger	m	n
52	FISH20210421_c1_r0_Neolamprologus-niger_su	1970-01-03 02:00:00	7.476428312919223	134.5000830978893	0.13965985263974295	0.19777297656639523	0.13484445726276972	0.6053750628108964	Neolamprologus niger	m	n
53	FISH20210421_c1_r0_Neolamprologus-niger_su	1970-01-03 02:30:00	7.219630082763066	164.49952911196056	0.13578195113844108	0.2273558251620409	0.12240261228283907	0.603666939530537	Neolamprologus niger	m	n
54	FISH20210421_c1_r0_Neolamprologus-niger_su	1970-01-03 03:00:00	6.924711527163944	194.49983381342787	0.12862840682472856	0.2377575891867937	0.12895028722348154	0.6894741393508227	Neolamprologus niger	m	n
55	FISH20210421_c1_r0_Neolamprologus-niger_su	1970-01-03 03:30:00	7.0923062009884035	224.50019389507506	0.13029749044374273	0.16115450667553044	0.13287803868612236	0.6583423685800189	Neolamprologus niger	m	n
56	FISH20210421_c1_r0_Neolamprologus-niger_su	1970-01-03 04:00:00	9.791940039075186	254.4996399091463	0.20713533876239543	0.07163038058833306	0.13203579489805264	0.46183541617131396	Neolamprologus niger	m	n
57	FISH20210421_c1_r0_Neolamprologus-niger_su	1970-01-03 04:30:00	8.396214748779038	284.5	0.16286284068247286	0.08464436073565255	0.14092953072121364	0.528279931130632	Neolamprologus niger	m	n
58	FISH20210421_c1_r0_Neolamprologus-niger_su	1970-01-03 05:00:00	14.017425789917132	314.50030469226084	0.27006814026923714	0.1365021328458257	0.2943550608466337	0.6290791228395459	Neolamprologus niger	m	n
59	FISH20210421_c1_r0_Neolamprologus-niger_su	1970-01-03 05:30:00	31.0358780466645	344.4998061049249	0.502797628940225	0.0	0.49565757589645293	0.5226157013375784	Neolamprologus niger	m	n
60	FISH20210421_c1_r0_Neolamprologus-niger_su	1970-01-03 06:00:00	33.3189866204817	374.5001107910481	0.5204409483713716	0.008309328606248615	0.33254933377133794	0.512934840390863	Neolamprologus niger	m	n
61	FISH20210421_c1_r0_Neolamprologus-niger_su	1970-01-03 06:30:00	10.315254507966683	404.5004154894466	0.24059608885934297	0.0	0.11036364161029884	0.41193246693604574	Neolamprologus niger	m	n
62	FISH20210421_c1_r0_Neolamprologus-niger_su	1970-01-03 07:00:00	35.48001593447714	434.49991690211067	0.6615145975292227	0.0	0.2817350350628855	0.5129732493614478	Neolamprologus niger	m	d
63	FISH20210421_c1_r0_Neolamprologus-niger_su	1970-01-03 07:30:00	29.773101371239388	464.5002215820962	0.4692554841568801	0.0	0.16748233125384054	0.4170067817400024	Neolamprologus niger	m	d
64	FISH20210421_c1_r0_Neolamprologus-niger_su	1970-01-03 08:00:00	20.87162567832802	494.5005816852252	0.4141598803390394	0.0	0.1832141470064245	0.582646839239368	Neolamprologus niger	m	d
65	FISH20210421_c1_r0_Neolamprologus-niger_su	1970-01-03 08:30:00	12.564941514585483	524.5000830978893	0.13816409063209795	0.16364744335493878	0.13756507512901858	0.5334674509434266	Neolamprologus niger	m	d
66	FISH20210421_c1_r0_Neolamprologus-niger_su	1970-01-03 09:00:00	9.042420871243994	554.4995291119606	0.14204199213339982	0.3012021494654036	0.20620666598650758	0.5569487139584245	Neolamprologus niger	m	d
67	FISH20210421_c1_r0_Neolamprologus-niger_su	1970-01-03 09:30:00	8.809579911961693	584.4998338134279	0.11012630179481497	0.31736095723465546	0.1805621735290205	0.5517250831391706	Neolamprologus niger	m	d
68	FISH20210421_c1_r0_Neolamprologus-niger_su	1970-01-03 10:00:00	7.13497071036241	614.5001938950751	0.10747327017893746	0.3106753088471553	0.19263302104884678	0.5795197481072973	Neolamprologus niger	m	d
69	FISH20210421_c1_r0_Neolamprologus-niger_su	1970-01-03 10:30:00	6.956792486012553	644.4996399091463	0.11284693368788433	0.3928314220818791	0.19253001670136463	0.588123734534991	Neolamprologus niger	m	d
70	FISH20210421_c1_r0_Neolamprologus-niger_su	1970-01-03 11:00:00	6.625094904801346	674.5	0.08586306226456902	0.4462109461555506	0.14742353720326373	0.6468167185756245	Neolamprologus niger	m	d
71	FISH20210421_c1_r0_Neolamprologus-niger_su	1970-01-03 11:30:00	11.143322721426397	704.5003046922608	0.12808154672871308	0.2516204088416154	0.11307790261235488	0.6141376864928143	Neolamprologus niger	m	d
72	FISH20210421_c1_r0_Neolamprologus-niger_su	1970-01-03 12:00:00	10.327818326115459	734.4997507063321	0.1017118165198604	0.3896737022879619	0.09200518061714955	0.6084918651302187	Neolamprologus niger	m	d
73	FISH20210421_c1_r0_Neolamprologus-niger_su	1970-01-03 12:30:00	15.575189437659024	764.5001107910481	0.22335475293596277	0.08026811433636162	0.12006088638461794	0.5896655960688244	Neolamprologus niger	m	d
74	FISH20210421_c1_r0_Neolamprologus-niger_su	1970-01-03 13:00:00	13.234216108658105	794.5004154894466	0.30131294665115504	0.06620131848651044	0.13962199984942644	0.613898257903512	Neolamprologus niger	m	d
75	FISH20210421_c1_r0_Neolamprologus-niger_su	1970-01-03 13:30:00	11.596897116381328	824.4998615035178	0.1761121267519805	0.08520303584288959	0.13732747929149586	0.5796368536214397	Neolamprologus niger	m	d
76	FISH20210421_c1_r0_Neolamprologus-niger_su	1970-01-03 14:00:00	6.936734382608082	854.5002215820962	0.12181475736760469	0.46310658098825613	0.21616868168235356	0.48283655885006327	Neolamprologus niger	m	d
77	FISH20210421_c1_r0_Neolamprologus-niger_su	1970-01-03 14:30:00	3.2458925036391877	884.5005816852251	0.029416652817018447	0.759403911140657	0.11693509428159556	0.686750491606713	Neolamprologus niger	m	d
78	FISH20210421_c1_r0_Neolamprologus-niger_su	1970-01-03 15:00:00	6.5175273057751	914.5000276992964	0.10448174616364744	0.3289568444961498	0.1631773622454904	0.5696063863725906	Neolamprologus niger	m	d
79	FISH20210421_c1_r0_Neolamprologus-niger_su	1970-01-03 15:30:00	13.684364926317535	944.4995291119606	0.22076339260982772	0.11279153509500858	0.1209897105858125	0.6605473877358767	Neolamprologus niger	m	d
80	FISH20210421_c1_r0_Neolamprologus-niger_su	1970-01-03 16:00:00	13.198739940550917	974.4998338134279	0.22966984267671173	0.07273432306669621	0.14532105332351752	0.6434440142785207	Neolamprologus niger	m	d
81	FISH20210421_c1_r0_Neolamprologus-niger_su	1970-01-03 16:30:00	13.097985841129562	1004.5001384964822	0.21245360367846658	0.05844551548390671	0.15639200229494937	0.6616237889586359	Neolamprologus niger	m	d
82	FISH20210421_c1_r0_Neolamprologus-niger_su	1970-01-03 17:00:00	10.811775415898852	1034.4996399091463	0.206802947205141	0.14857902609273724	0.2295258605723772	0.6278407406298823	Neolamprologus niger	m	d
83	FISH20210421_c1_r0_Neolamprologus-niger_su	1970-01-03 17:30:00	13.172770322990019	1064.5	0.25426545535120765	0.09217815200531797	0.21877501166298707	0.625546067442752	Neolamprologus niger	m	d
84	FISH20210421_c1_r0_Neolamprologus-niger_su	1970-01-03 18:00:00	22.39436469334125	1094.500304692261	0.37682122874079	0.00986094953188189	0.20622042097067564	0.6199851602628229	Neolamprologus niger	m	d
85	FISH20210421_c1_r0_Neolamprologus-niger_su	1970-01-03 18:30:00	16.813757068581083	1124.499806104925	0.27112071353387623	0.06176943105645116	0.24296427259034534	0.6044375872985613	Neolamprologus niger	m	d
86	FISH20210421_c1_r0_Neolamprologus-niger_su	1970-01-03 19:00:00	41.00642422348887	1154.500110791048	0.7388101041435852	0.0	0.3274993358023574	0.5347272445203566	Neolamprologus niger	m	n
87	FISH20210421_c1_r0_Neolamprologus-niger_su	1970-01-03 19:30:00	45.58390411523489	1184.5004154894466	0.7216220707994017	0.0	0.4131076112722845	0.4730390945178084	Neolamprologus niger	m	n
88	FISH20210421_c1_r0_Neolamprologus-niger_su	1970-01-03 20:00:00	47.55618121071301	1214.4999169021107	0.70915738740236	0.0	0.3080084139014209	0.4732595600756943	Neolamprologus niger	m	n
89	FISH20210421_c1_r0_Neolamprologus-niger_su	1970-01-03 20:30:00	25.413731177698665	1244.5002215820962	0.4048858852204742	0.023820075337912697	0.29462480937856333	0.7407307026079863	Neolamprologus niger	m	n
90	FISH20210421_c1_r0_Neolamprologus-niger_su	1970-01-03 21:00:00	10.889040171476886	1274.5005816852251	0.20852030358428897	0.12531161708492605	0.1443435987731794	0.7505974890897723	Neolamprologus niger	m	n
91	FISH20210421_c1_r0_Neolamprologus-niger_su	1970-01-03 21:30:00	10.067541162886567	1304.5000830978893	0.24680073126142596	0.09462079663176555	0.13046017558729517	0.725769441149752	Neolamprologus niger	m	n
92	FISH20210421_c1_r0_Neolamprologus-niger_su	1970-01-03 22:00:00	9.747095481426062	1334.4995291119606	0.22807600686942553	0.13572655254556534	0.10428481796847058	0.6508135188420147	Neolamprologus niger	m	n
93	FISH20210421_c1_r0_Neolamprologus-niger_su	1970-01-03 22:30:00	9.33623951000307	1364.499889208952	0.21360514070463107	0.052958120983824505	0.09711761194987116	0.5342963667417646	Neolamprologus niger	m	n
94	FISH20210421_c1_r0_Neolamprologus-niger_su	1970-01-03 23:00:00	8.47819324555872	1394.500193895075	0.19755138219489224	0.1945044595867265	0.1428228962538556	0.6805311107830683	Neolamprologus niger	m	n
95	FISH20210421_c1_r0_Neolamprologus-niger_su	1970-01-03 23:30:00	6.487739253367989	1424.499695307739	0.12082433106199103	0.2306243421417096	0.07280856514712351	0.6960271180126435	Neolamprologus niger	m	n
96	FISH20210421_c1_r0_Neolamprologus-niger_su	1970-01-04 00:00:00	8.603532279955663	14.5	0.20634832705517395	0.06797030799911367	0.0793817473754205	0.669278858086059	Neolamprologus niger	m	n
97	FISH20210421_c1_r0_Neolamprologus-niger_su	1970-01-04 00:30:00	6.965225480225007	44.50036009085369	0.1577197939172345	0.10919062655808542	0.06818563744413408	0.7967806421029111	Neolamprologus niger	m	n
98	FISH20210421_c1_r0_Neolamprologus-niger_su	1970-01-04 01:00:00	9.264899381280749	74.4998615035178	0.211290233228076	0.22530607722563847	0.08923710273691995	0.7191532204647162	Neolamprologus niger	m	n
99	FISH20210421_c1_r0_Neolamprologus-niger_su	1970-01-04 01:30:00	18.18681931784493	104.50016618657213	0.3197429647684467	0.12524927985818746	0.08182636919998501	0.6299819235146881	Neolamprologus niger	m	n
100	FISH20210421_c1_r0_Neolamprologus-niger_su	1970-01-04 02:00:00	8.466382924972576	134.50052628663232	0.16126530386128193	0.26314331615976955	0.08554229435664554	0.6560655781703354	Neolamprologus niger	m	n
101	FISH20210421_c1_r0_Neolamprologus-niger_su	1970-01-04 02:30:00	7.5774888787106045	164.49997230070358	0.14104481746163647	0.2646944767602903	0.090133587765645	0.6898736304188936	Neolamprologus niger	m	n
102	FISH20210421_c1_r0_Neolamprologus-niger_su	1970-01-04 03:00:00	7.541840216690077	194.49947371336768	0.14076782449725778	0.2027588499252119	0.09040116759864382	0.6285266279702307	Neolamprologus niger	m	n
103	FISH20210421_c1_r0_Neolamprologus-niger_su	1970-01-04 03:30:00	8.433712446102328	224.49977841790383	0.18009084865942832	0.10043208508752492	0.10382548527404559	0.5382248613276801	Neolamprologus niger	m	n
104	FISH20210421_c1_r0_Neolamprologus-niger_su	1970-01-04 04:00:00	8.100389830573082	254.50013849648218	0.15456207412331727	0.258988421694089	0.10224894368462398	0.6329707306179614	Neolamprologus niger	m	n
105	FISH20210421_c1_r0_Neolamprologus-niger_su	1970-01-04 04:30:00	30.40749127127265	284.4996399091463	0.588111461968866	0.03190958949642679	0.2810897983414018	0.4845339286560153	Neolamprologus niger	m	n
106	FISH20210421_c1_r0_Neolamprologus-niger_su	1970-01-04 05:00:00	13.352556973388399	314.5012188365651	0.2654847645429363	0.06005540166204986	0.1404427503298603	0.6663250804356319	Neolamprologus niger	m	n
107	FISH20210421_c1_r0_Neolamprologus-niger_su	1970-01-04 05:30:00	9.602089093180906	344.50030469226084	0.21062545011356712	0.01861392720624896	0.11395424971247575	0.5313368506278425	Neolamprologus niger	m	n
108	FISH20210421_c1_r0_Neolamprologus-niger_su	1970-01-04 06:00:00	19.06733999374836	374.49975070633207	0.36363636363636365	0.010027145310509113	0.4018264406836153	0.5236602458206419	Neolamprologus niger	m	n
109	FISH20210421_c1_r0_Neolamprologus-niger_su	1970-01-04 06:30:00	13.042072586055063	404.5001107910481	0.2463438954132506	0.05057611345003324	0.21034706607404807	0.660837348648637	Neolamprologus niger	m	n
110	FISH20210421_c1_r0_Neolamprologus-niger_su	1970-01-04 07:00:00	24.960076121918146	434.5004154894466	0.5449005595257881	0.01966650047088804	0.354175742236991	0.5407556436886342	Neolamprologus niger	m	d
111	FISH20210421_c1_r0_Neolamprologus-niger_su	1970-01-04 07:30:00	8.726027678741124	464.49991690211067	0.17084926042878512	0.13046368622236995	0.27236417275780217	0.6929042660701571	Neolamprologus niger	m	d
112	FISH20210421_c1_r0_Neolamprologus-niger_su	1970-01-04 08:00:00	7.697055411326618	494.50160664819947	0.14509695290858726	0.2585595567867036	0.12633353652420107	0.722546526499304	Neolamprologus niger	m	d
113	FISH20210421_c1_r0_Neolamprologus-niger_su	1970-01-04 08:30:00	7.85359431223695	524.5005816852251	0.15932635311063098	0.19323029195058444	0.18548529090202656	0.6259938914735792	Neolamprologus niger	m	d
114	FISH20210421_c1_r0_Neolamprologus-niger_su	1970-01-04 09:00:00	8.548647163258872	554.5000830978893	0.17821727328125866	0.2775469503074622	0.23234524773432463	0.7195415840992687	Neolamprologus niger	m	d
115	FISH20210421_c1_r0_Neolamprologus-niger_su	1970-01-04 09:30:00	8.021019584218038	584.4995291119606	0.16514320536258378	0.20497479364024154	0.20721550469274072	0.6116305159306411	Neolamprologus niger	m	d
116	FISH20210421_c1_r0_Neolamprologus-niger_su	1970-01-04 10:00:00	12.583386429059681	614.5005262866323	0.3075729876461138	0.0	0.2934382449972667	0.6627666286675775	Neolamprologus niger	m	d
117	FISH20210421_c1_r0_Neolamprologus-niger_su	1970-01-04 10:30:00	11.427701392497225	644.5001938950751	0.263254113345521	0.01445903274056839	0.18193715762628157	0.6225899174790306	Neolamprologus niger	m	d
118	FISH20210421_c1_r0_Neolamprologus-niger_su	1970-01-04 11:00:00	8.639353431171623	674.4996399091463	0.17904825217439477	0.0726275552600964	0.19016508317735828	0.5847331800753635	Neolamprologus niger	m	d
119	FISH20210421_c1_r0_Neolamprologus-niger_su	1970-01-04 11:30:00	9.10030247488497	704.5	0.1931087968092178	0.16491247507201418	0.19518296570661828	0.5615060058840704	Neolamprologus niger	m	d
120	FISH20210421_c1_r0_Neolamprologus-niger_su	1970-01-04 12:00:00	10.160030682739414	734.5003600908537	0.21029305855631267	0.19777297656639523	0.20705329020575702	0.5805953869144386	Neolamprologus niger	m	d
121	FISH20210421_c1_r0_Neolamprologus-niger_su	1970-01-04 12:30:00	11.486049943720236	764.4998061049249	0.16503240817683232	0.18536369176222925	0.19784940251889846	0.5454908436133091	Neolamprologus niger	m	d
122	FISH20210421_c1_r0_Neolamprologus-niger_su	1970-01-04 13:00:00	7.772964019203555	794.5001107910481	0.13411256370485264	0.34572346554398403	0.1883706628185042	0.5450307090892111	Neolamprologus niger	m	d
123	FISH20210421_c1_r0_Neolamprologus-niger_su	1970-01-04 13:30:00	8.09547996350991	824.5004708880394	0.10553431942828652	0.4312780455376433	0.09516212164162893	0.49978536314121386	Neolamprologus niger	m	d
124	FISH20210421_c1_r0_Neolamprologus-niger_su	1970-01-04 14:00:00	4.81323595468682	854.4999169021107	0.06542573818625007	0.40230458146363085	0.0781396380944168	0.5910836022114976	Neolamprologus niger	m	d
125	FISH20210421_c1_r0_Neolamprologus-niger_su	1970-01-04 14:30:00	4.270393441796154	884.4994183147749	0.0591102985984156	0.5748157996786881	0.0766633196040504	0.5808093998222243	Neolamprologus niger	m	d
126	FISH20210421_c1_r0_Neolamprologus-niger_su	1970-01-04 15:00:00	4.528740068012533	914.4997784179038	0.05572789718590738	0.6311766009306448	0.07922154012518727	0.6730987407439352	Neolamprologus niger	m	d
127	FISH20210421_c1_r0_Neolamprologus-niger_su	1970-01-04 15:30:00	7.173157552448851	944.5000830978893	0.13345521023765997	0.266467231732314	0.14070687061373885	0.6369508843874941	Neolamprologus niger	m	d
128	FISH20210421_c1_r0_Neolamprologus-niger_su	1970-01-04 16:00:00	11.481320772839563	974.4995291119606	0.19007257215666723	0.15223533322253616	0.2025188922318385	0.5862614012999329	Neolamprologus niger	m	d
129	FISH20210421_c1_r0_Neolamprologus-niger_su	1970-01-04 16:30:00	14.1158498722575	1004.4998892089519	0.15782184799468202	0.08868823399069355	0.13136492424778903	0.5708690830711679	Neolamprologus niger	m	d
130	FISH20210421_c1_r0_Neolamprologus-niger_su	1970-01-04 17:00:00	16.53994267653455	1034.500193895075	0.2885158716968589	0.06675530441526785	0.2053013536854561	0.5570654763832331	Neolamprologus niger	m	d
131	FISH20210421_c1_r0_Neolamprologus-niger_su	1970-01-04 17:30:00	21.259819679802053	1064.499695307739	0.4420253725555371	0.0	0.37393508164502337	0.6388219501969036	Neolamprologus niger	m	d
132	FISH20210421_c1_r0_Neolamprologus-niger_su	1970-01-04 18:00:00	22.73126333002652	1094.5	0.47036339463771326	0.0	0.27104555250198453	0.5661722588464516	Neolamprologus niger	m	d
133	FISH20210421_c1_r0_Neolamprologus-niger_su	1970-01-04 18:30:00	22.53247360831194	1124.5003600908537	0.38247188521411557	0.0	0.123673191675965	0.57165591837566	Neolamprologus niger	m	d
134	FISH20210421_c1_r0_Neolamprologus-niger_su	1970-01-04 19:00:00	42.08554214345295	1154.499806104925	0.7015677801783835	0.0	0.20832744759007432	0.5471795939239668	Neolamprologus niger	m	n
135	FISH20210421_c1_r0_Neolamprologus-niger_su	1970-01-04 19:30:00	41.02853435066671	1184.5001661865722	0.6325060935076445	0.0	0.37296477185904586	0.5064991284993334	Neolamprologus niger	m	n
136	FISH20210421_c1_r0_Neolamprologus-niger_su	1970-01-04 20:00:00	25.76422970945072	1214.5004708880394	0.48966816242867434	0.0	0.3459730855426621	0.5582618284311228	Neolamprologus niger	m	n
137	FISH20210421_c1_r0_Neolamprologus-niger_su	1970-01-04 20:30:00	11.114232369604423	1244.4999723007036	0.2588222259154617	0.03711705722674644	0.1789602934057566	0.7014890981189308	Neolamprologus niger	m	n
138	FISH20210421_c1_r0_Neolamprologus-niger_su	1970-01-04 21:00:00	8.233070429186723	1274.4994183147749	0.18414492271896293	0.0695252340590549	0.10100205098244494	0.7351194849008897	Neolamprologus niger	m	n
139	FISH20210421_c1_r0_Neolamprologus-niger_su	1970-01-04 21:30:00	11.40854504978527	1304.4997784179038	0.23238422335475292	0.038610680257035235	0.15672284863226688	0.6905510833896328	Neolamprologus niger	m	n
140	FISH20210421_c1_r0_Neolamprologus-niger_su	1970-01-04 22:00:00	17.24779159553474	1334.5001384964821	0.3251343415877237	0.06808487064428563	0.17690622468774148	0.6053586611570853	Neolamprologus niger	m	n
141	FISH20210421_c1_r0_Neolamprologus-niger_su	1970-01-04 22:30:00	7.7469911154587034	1364.4995845105534	0.1463630823777076	0.17699850423799235	0.08381575631655573	0.6548097620349629	Neolamprologus niger	m	n
142	FISH20210421_c1_r0_Neolamprologus-niger_su	1970-01-04 23:00:00	8.151763218136091	1394.499889208952	0.14153556392643474	0.1832483935298028	0.121125129384803	0.6896915352428038	Neolamprologus niger	m	n
143	FISH20210421_c1_r0_Neolamprologus-niger_su	1970-01-04 23:30:00	8.394235281418311	1424.500249293668	0.1681347293778738	0.10946761952246413	0.10908893619115562	0.6120444661450886	Neolamprologus niger	m	n
144	FISH20210421_c1_r0_Neolamprologus-niger_su	1970-01-05 00:00:00	7.836383985196189	14.499695307739183	0.14846822890698577	0.09872029250457039	0.10543602164649703	0.5904523679342856	Neolamprologus niger	m	n
145	FISH20210421_c1_r0_Neolamprologus-niger_su	1970-01-05 00:30:00	10.83070585264714	44.50005539552404	0.23908708176379348	0.03478838909816087	0.10700424709304389	0.535381453807942	Neolamprologus niger	m	n
146	FISH20210421_c1_r0_Neolamprologus-niger_su	1970-01-05 01:00:00	9.897687614007106	74.50036009085369	0.18442191568334165	0.09567336989640463	0.13941314372508498	0.6177145545637807	Neolamprologus niger	m	n
147	FISH20210421_c1_r0_Neolamprologus-niger_su	1970-01-05 01:30:00	6.808040802777493	104.4998615035178	0.11162816464461803	0.2864661237604565	0.09317348910368325	0.6579732166728427	Neolamprologus niger	m	n
148	FISH20210421_c1_r0_Neolamprologus-niger_su	1970-01-05 02:00:00	9.467517209965585	134.50022158209617	0.168014624418347	0.15953910923997341	0.13550995051744652	0.6234726089204436	Neolamprologus niger	m	n
149	FISH20210421_c1_r0_Neolamprologus-niger_su	1970-01-05 02:30:00	7.008823776659758	164.50052628663232	0.12015954794748214	0.15234613040828762	0.10068532225855013	0.6083038476329896	Neolamprologus niger	m	n
150	FISH20210421_c1_r0_Neolamprologus-niger_su	1970-01-05 03:00:00	7.645968183822924	194.50002769929642	0.13151625948700904	0.1433715583624176	0.09760066996805014	0.5633415238375177	Neolamprologus niger	m	n
151	FISH20210421_c1_r0_Neolamprologus-niger_su	1970-01-05 03:30:00	13.620199174936797	224.49947371336768	0.24624674533266855	0.1808210071464185	0.15997774951781196	0.6075097437866784	Neolamprologus niger	m	n
152	FISH20210421_c1_r0_Neolamprologus-niger_su	1970-01-05 04:00:00	11.66524520140936	254.49983381342787	0.22208065588300466	0.06797030799911367	0.20024019900417214	0.6547540484608724	Neolamprologus niger	m	n
153	FISH20210421_c1_r0_Neolamprologus-niger_su	1970-01-05 04:30:00	8.787990316056973	284.5001384964822	0.19439366240097503	0.06320979447122044	0.16290951558019828	0.6617788591399542	Neolamprologus niger	m	n
154	FISH20210421_c1_r0_Neolamprologus-niger_su	1970-01-05 05:00:00	15.531944203599743	314.4996399091463	0.29566229017782947	0.0744003102321201	0.18820121077559657	0.6267187757530434	Neolamprologus niger	m	n
155	FISH20210421_c1_r0_Neolamprologus-niger_su	1970-01-05 05:30:00	16.936170396191812	344.5	0.32456237536007093	0.006315089740748948	0.3328187618930607	0.6381778726191941	Neolamprologus niger	m	n
156	FISH20210421_c1_r0_Neolamprologus-niger_su	1970-01-05 06:00:00	14.153398963229442	374.50030469226084	0.2894576477757465	0.005262866323195391	0.41086528435602576	0.6128276072636513	Neolamprologus niger	m	n
157	FISH20210421_c1_r0_Neolamprologus-niger_su	1970-01-05 06:30:00	13.976191156541214	404.4998061049249	0.29394493379868153	0.0	0.3469893179476556	0.5588974211897564	Neolamprologus niger	m	n
158	FISH20210421_c1_r0_Neolamprologus-niger_su	1970-01-05 07:00:00	18.2357989877402	434.5001107910481	0.4244959007312209	0.011079104808331486	0.3250313933686946	0.6070344172505636	Neolamprologus niger	m	d
159	FISH20210421_c1_r0_Neolamprologus-niger_su	1970-01-05 07:30:00	13.179953335490877	464.50047088803944	0.19256550883607557	0.20663675142651378	0.1962832843148497	0.5878240155891137	Neolamprologus niger	m	d
160	FISH20210421_c1_r0_Neolamprologus-niger_su	1970-01-05 08:00:00	20.009563273991873	494.49991690211067	0.21633150517976843	0.1513489557365243	0.14799735286970256	0.5496767838108065	Neolamprologus niger	m	d
161	FISH20210421_c1_r0_Neolamprologus-niger_su	1970-01-05 08:30:00	15.478722458359485	524.4994183147749	0.12968810592210958	0.23284028585673924	0.11765764838776512	0.583319712932816	Neolamprologus niger	m	d
162	FISH20210421_c1_r0_Neolamprologus-niger_su	1970-01-05 09:00:00	12.93252299975251	554.4997784179038	0.1915577221360514	0.20213826722800798	0.1742754563016465	0.6284103285949268	Neolamprologus niger	m	d
163	FISH20210421_c1_r0_Neolamprologus-niger_su	1970-01-05 09:30:00	17.988540984526747	584.5000830978893	0.20392222037560245	0.16037892637527007	0.19777915526268294	0.5625680658755469	Neolamprologus niger	m	d
164	FISH20210421_c1_r0_Neolamprologus-niger_su	1970-01-05 10:00:00	15.438732673920818	614.4995291119606	0.16940889701401585	0.2316769154063487	0.143207762160716	0.6136507408902547	Neolamprologus niger	m	d
165	FISH20210421_c1_r0_Neolamprologus-niger_su	1970-01-05 10:30:00	12.335587988503873	644.4998892089519	0.159926877908265	0.1766009306448039	0.11776796973725305	0.5798489859083162	Neolamprologus niger	m	d
166	FISH20210421_c1_r0_Neolamprologus-niger_su	1970-01-05 11:00:00	12.454577019010562	674.5001938950751	0.1776078887596255	0.19605562018724723	0.13731342560636567	0.5944985437765548	Neolamprologus niger	m	d
167	FISH20210421_c1_r0_Neolamprologus-niger_su	1970-01-05 11:30:00	8.33337534188833	704.4996953077392	0.1047033405351504	0.3285136557531439	0.18978199809934285	0.6594171937147206	Neolamprologus niger	m	d
168	FISH20210421_c1_r0_Neolamprologus-niger_su	1970-01-05 12:00:00	10.795352608955003	734.5	0.20634832705517395	0.23160868601816972	0.13762078294501673	0.5962752951866456	Neolamprologus niger	m	d
169	FISH20210421_c1_r0_Neolamprologus-niger_su	1970-01-05 12:30:00	11.22483081306857	764.5003600908537	0.19738518641626504	0.18215057337543628	0.18543861102919282	0.6290018171426779	Neolamprologus niger	m	d
170	FISH20210421_c1_r0_Neolamprologus-niger_su	1970-01-05 13:00:00	9.241996185858158	794.4998615035178	0.1624286743116725	0.29466511550606617	0.140361362397989	0.6534359228103833	Neolamprologus niger	m	d
171	FISH20210421_c1_r0_Neolamprologus-niger_su	1970-01-05 13:30:00	6.8900054774456825	824.5001661865721	0.09444936849102592	0.3556946598714824	0.08507772655534615	0.6983697659258021	Neolamprologus niger	m	d
172	FISH20210421_c1_r0_Neolamprologus-niger_su	1970-01-05 14:00:00	10.725812294188188	854.5004708880394	0.17982383247465514	0.12154451276937565	0.1215537715871214	0.6093268291026877	Neolamprologus niger	m	d
173	FISH20210421_c1_r0_Neolamprologus-niger_su	1970-01-05 14:30:00	12.10543016420393	884.4999723007036	0.16248407290454822	0.24209185086698798	0.12986146699691828	0.5837268385741123	Neolamprologus niger	m	d
174	FISH20210421_c1_r0_Neolamprologus-niger_su	1970-01-05 15:00:00	10.173297256892104	914.4994183147749	0.21960002215943716	0.11777740845382527	0.2802780700734947	0.6619154631236406	Neolamprologus niger	m	d
175	FISH20210421_c1_r0_Neolamprologus-niger_su	1970-01-05 15:30:00	13.275908130255186	944.4997784179038	0.28678262796366055	0.034234433857744294	0.1630665233892556	0.6234439362889558	Neolamprologus niger	m	d
176	FISH20210421_c1_r0_Neolamprologus-niger_su	1970-01-05 16:00:00	7.266750807945211	974.5001384964822	0.1044263475707717	0.34635200265913246	0.09705710020926024	0.6720128029244821	Neolamprologus niger	m	d
177	FISH20210421_c1_r0_Neolamprologus-niger_su	1970-01-05 16:30:00	7.28669945726285	1004.4995845105534	0.1151182759957897	0.38873192620907426	0.0913917067843519	0.7251124115443202	Neolamprologus niger	m	d
178	FISH20210421_c1_r0_Neolamprologus-niger_su	1970-01-05 17:00:00	13.314603280974984	1034.499944604476	0.2873919787281188	0.08348105473077776	0.21567328313137588	0.6531506927486177	Neolamprologus niger	m	d
179	FISH20210421_c1_r0_Neolamprologus-niger_su	1970-01-05 17:30:00	13.44459293022128	1064.500249293668	0.2520081989917456	0.024486178051077504	0.1663730849871549	0.5583913212082642	Neolamprologus niger	m	d
180	FISH20210421_c1_r0_Neolamprologus-niger_su	1970-01-05 18:00:00	14.714972930271772	1094.499695307739	0.2813694532158883	0.0453160489723561	0.1751833809230728	0.5570781795423598	Neolamprologus niger	m	d
181	FISH20210421_c1_r0_Neolamprologus-niger_su	1970-01-05 18:30:00	8.057368139056264	1124.500055395524	0.14840460890760027	0.3202415244848216	0.1401146105965155	0.7060104272258062	Neolamprologus niger	m	d
182	FISH20210421_c1_r0_Neolamprologus-niger_su	1970-01-05 19:00:00	38.09720529683145	1154.5003600908537	0.7988477092681846	0.0	0.2547949864707775	0.5148736404973686	Neolamprologus niger	m	n
183	FISH20210421_c1_r0_Neolamprologus-niger_su	1970-01-05 19:30:00	45.39485614269305	1184.4998615035179	0.7292116780233782	0.0	0.38130401220229243	0.3900777039766988	Neolamprologus niger	m	n
184	FISH20210421_c1_r0_Neolamprologus-niger_su	1970-01-05 20:00:00	40.91022228901618	1214.5002215820962	0.6155550631508974	0.0	0.296982665577438	0.341605249474978	Neolamprologus niger	m	n
185	FISH20210421_c1_r0_Neolamprologus-niger_su	1970-01-05 20:30:00	24.640149271796297	1244.5005262866323	0.2869093125034624	0.0006647831145088915	0.1120676093217441	0.6089383223825511	Neolamprologus niger	m	n
186	FISH20210421_c1_r0_Neolamprologus-niger_su	1970-01-05 21:00:00	10.06783419742785	1274.5000276992964	0.21550052628663233	0.09090909090909091	0.10046959180495808	0.7277159160157206	Neolamprologus niger	m	n
187	FISH20210421_c1_r0_Neolamprologus-niger_su	1970-01-05 21:30:00	7.275299028856086	1304.4994737133677	0.11168356323749377	0.3202038668217827	0.08372237342386002	0.7314940771104803	Neolamprologus niger	m	n
188	FISH20210421_c1_r0_Neolamprologus-niger_su	1970-01-05 22:00:00	8.986650741187031	1334.4998338134278	0.18330378905384445	0.10768889873698205	0.10537960747255931	0.666144538047197	Neolamprologus niger	m	n
189	FISH20210421_c1_r0_Neolamprologus-niger_su	1970-01-05 22:30:00	9.226380082597156	1364.5001384964821	0.19300869757908148	0.0900781120159548	0.09723085735571832	0.6827564596422314	Neolamprologus niger	m	n
190	FISH20210421_c1_r0_Neolamprologus-niger_su	1970-01-05 23:00:00	9.232977378677958	1394.4996399091463	0.18719184532712868	0.1978837737521467	0.10908646485838583	0.6222512749418424	Neolamprologus niger	m	n
191	FISH20210421_c1_r0_Neolamprologus-niger_su	1970-01-05 23:30:00	9.811820231755659	1424.4994183147749	0.18309234945432387	0.1402692371613761	0.129892108539885	0.671358801316665	Neolamprologus niger	m	n
192	FISH20210421_c1_r0_Neolamprologus-niger_su	1970-01-06 00:00:00	7.1387126907535645	14.500304692260817	0.10775026314331616	0.27859952357210127	0.08520322873492689	0.6710872564540641	Neolamprologus niger	m	n
193	FISH20210421_c1_r0_Neolamprologus-niger_su	1970-01-06 00:30:00	8.188081517741608	44.499806104924936	0.13899506952523405	0.3081269735748712	0.12410326421162729	0.6421461942485689	Neolamprologus niger	m	n
194	FISH20210421_c1_r0_Neolamprologus-niger_su	1970-01-06 01:00:00	8.764064333884303	74.50011079104809	0.16192111677376467	0.09245512962552625	0.1030048137012994	0.613838948810864	Neolamprologus niger	m	n
195	FISH20210421_c1_r0_Neolamprologus-niger_su	1970-01-06 01:30:00	8.016733921062146	104.50047088803944	0.1425959780621572	0.1326796299373996	0.10177207599205332	0.6374194211409022	Neolamprologus niger	m	n
196	FISH20210421_c1_r0_Neolamprologus-niger_su	1970-01-06 02:00:00	11.011119010406588	134.4999169021107	0.20497479364024154	0.062101822613705615	0.08896672982723403	0.6038078331775171	Neolamprologus niger	m	n
197	FISH20210421_c1_r0_Neolamprologus-niger_su	1970-01-06 02:30:00	13.770281918046518	164.4994183147748	0.2517312060273669	0.046701013794249624	0.12144050089321208	0.5734226474271199	Neolamprologus niger	m	n
198	FISH20210421_c1_r0_Neolamprologus-niger_su	1970-01-06 03:00:00	9.097672475056218	194.49977841790383	0.15350099711943274	0.15422113893197428	0.1183807209380248	0.6044767012823132	Neolamprologus niger	m	n
199	FISH20210421_c1_r0_Neolamprologus-niger_su	1970-01-06 03:30:00	8.750310739613631	224.5000830978893	0.13334441305190847	0.16170849260428785	0.1185173423057397	0.5698680056839205	Neolamprologus niger	m	n
200	FISH20210421_c1_r0_Neolamprologus-niger_su	1970-01-06 04:00:00	11.598619439974911	254.49958451055343	0.24580355658966263	0.04863996454490056	0.13634218676918322	0.5276870812201925	Neolamprologus niger	m	n
201	FISH20210421_c1_r0_Neolamprologus-niger_su	1970-01-06 04:30:00	13.473201379845644	284.4998892089519	0.2761466873476623	0.05883004653224019	0.19669802557390278	0.5621664474548492	Neolamprologus niger	m	n
202	FISH20210421_c1_r0_Neolamprologus-niger_su	1970-01-06 05:00:00	11.051602898825735	314.50024929366793	0.22026480527394604	0.03357154728269902	0.23517036164651195	0.5897940126877957	Neolamprologus niger	m	n
203	FISH20210421_c1_r0_Neolamprologus-niger_su	1970-01-06 05:30:00	18.07511045237603	344.49969530773916	0.3879563459088139	0.0	0.172912456262161	0.5475220652299507	Neolamprologus niger	m	n
204	FISH20210421_c1_r0_Neolamprologus-niger_su	1970-01-06 06:00:00	18.117358452926304	374.50005539552404	0.3410148460004432	0.012907157101706182	0.24732735258275618	0.529715864975688	Neolamprologus niger	m	n
205	FISH20210421_c1_r0_Neolamprologus-niger_su	1970-01-06 06:30:00	20.251647771504892	404.5003600908537	0.37150296382471887	0.0071464184809705835	0.2673734840478524	0.5511546456197589	Neolamprologus niger	m	n
206	FISH20210421_c1_r0_Neolamprologus-niger_su	1970-01-06 07:00:00	16.69939098986749	434.4998615035178	0.3804221372777131	0.007091019888094842	0.2860564210749847	0.5783754173389332	Neolamprologus niger	m	d
207	FISH20210421_c1_r0_Neolamprologus-niger_su	1970-01-06 07:30:00	10.360640868346845	464.5002215820962	0.2146022601373809	0.13217372036339464	0.20244687738980488	0.6271865175322816	Neolamprologus niger	m	d
208	FISH20210421_c1_r0_Neolamprologus-niger_su	1970-01-06 08:00:00	9.451557110455546	494.5005262866323	0.1858622790981109	0.10636529832142264	0.21454592499246664	0.5627419247438873	Neolamprologus niger	m	d
209	FISH20210421_c1_r0_Neolamprologus-niger_su	1970-01-06 08:30:00	9.933118131923043	524.4999723007036	0.15733200376710432	0.4115007478810038	0.15550912612088202	0.6474957064975537	Neolamprologus niger	m	d
210	FISH20210421_c1_r0_Neolamprologus-niger_su	1970-01-06 09:00:00	15.330381736629462	554.4994737133677	0.1984377596809041	0.13893967093235832	0.20040394625527658	0.5411309716687951	Neolamprologus niger	m	d
211	FISH20210421_c1_r0_Neolamprologus-niger_su	1970-01-06 09:30:00	15.251974638825473	584.4997784179038	0.16164413915355638	0.25188344781741634	0.13753488914788856	0.5821688964695989	Neolamprologus niger	m	d
212	FISH20210421_c1_r0_Neolamprologus-niger_su	1970-01-06 10:00:00	7.181761862494806	614.5001384964822	0.06930363968755193	0.6327073292338374	0.07465092349590052	0.6793430938848296	Neolamprologus niger	m	d
213	FISH20210421_c1_r0_Neolamprologus-niger_su	1970-01-06 10:30:00	12.854456131762573	644.4996399091463	0.2569940723505623	0.07960777796243976	0.21603544097974542	0.5643447850903591	Neolamprologus niger	m	d
214	FISH20210421_c1_r0_Neolamprologus-niger_su	1970-01-06 11:00:00	11.58422422619774	674.499944604476	0.27791934411699537	0.09954575670285841	0.31323761686295276	0.6162996340454591	Neolamprologus niger	m	d
215	FISH20210421_c1_r0_Neolamprologus-niger_su	1970-01-06 11:30:00	9.855172447274168	704.5002492936679	0.18181818181818182	0.16968588997839454	0.1187038303266128	0.6244702581241843	Neolamprologus niger	m	d
216	FISH20210421_c1_r0_Neolamprologus-niger_su	1970-01-06 12:00:00	10.896448354082944	734.4997507063321	0.228186804055177	0.07838900891917346	0.17389070490312103	0.6546601973038674	Neolamprologus niger	m	d
217	FISH20210421_c1_r0_Neolamprologus-niger_su	1970-01-06 12:30:00	9.573711043553454	764.500055395524	0.20025481941059162	0.10868601816973189	0.18946287635781472	0.6363270083802048	Neolamprologus niger	m	d
218	FISH20210421_c1_r0_Neolamprologus-niger_su	1970-01-06 13:00:00	7.854786675234827	794.5004154894466	0.1293003157719794	0.35266744224696694	0.18864256318640898	0.6752859995368705	Neolamprologus niger	m	d
219	FISH20210421_c1_r0_Neolamprologus-niger_su	1970-01-06 13:30:00	8.494411177232095	824.4998615035178	0.16674976455598028	0.27726995734308346	0.23687134363501566	0.636034915106545	Neolamprologus niger	m	d
220	FISH20210421_c1_r0_Neolamprologus-niger_su	1970-01-06 14:00:00	6.533765549272138	854.5002215820962	0.10508530910702416	0.41430312430755595	0.116801886780809	0.6537765411080463	Neolamprologus niger	m	d
221	FISH20210421_c1_r0_Neolamprologus-niger_su	1970-01-06 14:30:00	5.007436045869502	884.5005262866323	0.07135338762395435	0.6292172178826658	0.06946150253019978	0.7429758197185269	Neolamprologus niger	m	d
222	FISH20210421_c1_r0_Neolamprologus-niger_su	1970-01-06 15:00:00	7.386092353128227	914.5000276992964	0.14159880339039388	0.35582516204088416	0.12898169670612897	0.5973392273766208	Neolamprologus niger	m	d
223	FISH20210421_c1_r0_Neolamprologus-niger_su	1970-01-06 15:30:00	11.903160280433193	944.4994737133677	0.2626447288238879	0.18486510442634757	0.08351307013291744	0.673450069523488	Neolamprologus niger	m	d
224	FISH20210421_c1_r0_Neolamprologus-niger_su	1970-01-06 16:00:00	6.230838486254003	974.4997784179038	0.07062929315311323	0.48038998448925324	0.14474001754144436	0.6804715065151078	Neolamprologus niger	m	d
225	FISH20210421_c1_r0_Neolamprologus-niger_su	1970-01-06 16:30:00	4.512142053198449	1004.5001384964822	0.029749044374272893	0.8540801063652983	0.06043658566281229	0.7300138679996817	Neolamprologus niger	m	d
226	FISH20210421_c1_r0_Neolamprologus-niger_su	1970-01-06 17:00:00	4.717839859841831	1034.4996399091463	0.06066145919893635	0.6176943105645116	0.06861794707628938	0.7682157856626898	Neolamprologus niger	m	d
227	FISH20210421_c1_r0_Neolamprologus-niger_su	1970-01-06 17:30:00	7.1160517021486465	1064.499944604476	0.12397518280522933	0.4688677154885885	0.10931049083211965	0.6938577259437617	Neolamprologus niger	m	d
228	FISH20210421_c1_r0_Neolamprologus-niger_su	1970-01-06 18:00:00	5.6023251126959	1094.500304692261	0.0869757908149133	0.4196997396266135	0.10157856670107325	0.7316809871455716	Neolamprologus niger	m	d
229	FISH20210421_c1_r0_Neolamprologus-niger_su	1970-01-06 18:30:00	14.432273701531726	1124.499750706332	0.3324469558473215	0.0	0.2988299632008329	0.6202810692914806	Neolamprologus niger	m	d
230	FISH20210421_c1_r0_Neolamprologus-niger_su	1970-01-06 19:00:00	43.066745993823915	1154.500055395524	0.8160314646576556	0.0	0.3220589415930938	0.5282866833118737	Neolamprologus niger	m	n
231	FISH20210421_c1_r0_Neolamprologus-niger_su	1970-01-06 19:30:00	36.79400349590272	1184.5004154894466	0.6343692870201096	0.0	0.4330157418037036	0.4146227850478233	Neolamprologus niger	m	n
232	FISH20210421_c1_r0_Neolamprologus-niger_su	1970-01-06 20:00:00	28.236343269159793	1214.4998615035179	0.5085036840064262	0.0	0.46145349075853137	0.527127294290775	Neolamprologus niger	m	n
233	FISH20210421_c1_r0_Neolamprologus-niger_su	1970-01-06 20:30:00	18.044812258361773	1244.5002215820962	0.32229115887436294	0.0	0.22723065268032538	0.7179613372884704	Neolamprologus niger	m	n
234	FISH20210421_c1_r0_Neolamprologus-niger_su	1970-01-06 21:00:00	16.96176728751809	1274.5005262866323	0.4077890421583292	0.0021051465292781565	0.1251593088470856	0.5845580388322061	Neolamprologus niger	m	n
235	FISH20210421_c1_r0_Neolamprologus-niger_su	1970-01-06 21:30:00	12.82934818064262	1304.5000276992964	0.29394493379868153	0.08686499362916182	0.15573408613694725	0.5777111618300642	Neolamprologus niger	m	n
236	FISH20210421_c1_r0_Neolamprologus-niger_su	1970-01-06 22:00:00	9.697028218038902	1334.4994737133677	0.20780012187690433	0.08608941332890145	0.11706552110400982	0.7221064930706119	Neolamprologus niger	m	n
237	FISH20210421_c1_r0_Neolamprologus-niger_su	1970-01-06 22:30:00	12.793311989422392	1364.4998338134278	0.28118768003545314	0.05090848659428318	0.12179855533411103	0.6462680390993566	Neolamprologus niger	m	n
238	FISH20210421_c1_r0_Neolamprologus-niger_su	1970-01-06 23:00:00	15.571174968852993	1394.5001384964821	0.329123040274777	0.06880505235167027	0.1638941908479983	0.5976789021857031	Neolamprologus niger	m	n
239	FISH20210421_c1_r0_Neolamprologus-niger_su	1970-01-06 23:30:00	18.188021580246737	1424.4996399091463	0.3361032629771204	0.07661625394714974	0.18265074242602336	0.5887470547275163	Neolamprologus niger	m	n
240	FISH20210421_c1_r0_Neolamprologus-niger_su	1970-01-07 00:00:00	10.283928906539318	14.499944604475958	0.2142144914690893	0.09273210724573454	0.19361391449153095	0.6355792834961468	Neolamprologus niger	m	n
241	FISH20210421_c1_r0_Neolamprologus-niger_su	1970-01-07 00:30:00	11.327978554312233	44.50030469226082	0.21738407844440752	0.11434269569552934	0.1631191120670292	0.560997693101659	Neolamprologus niger	m	n
242	FISH20210421_c1_r0_Neolamprologus-niger_su	1970-01-07 01:00:00	10.21589985342654	74.49975070633207	0.21167802337820618	0.03656307129798903	0.1785360466607397	0.5779967455907332	Neolamprologus niger	m	n
243	FISH20210421_c1_r0_Neolamprologus-niger_su	1970-01-07 01:30:00	16.23897497028918	104.50011079104809	0.3125969421670729	0.04824950144028362	0.16593042569068564	0.5425524215986924	Neolamprologus niger	m	n
244	FISH20210421_c1_r0_Neolamprologus-niger_su	1970-01-07 02:00:00	12.77688890112126	134.50041548944657	0.24868428341920115	0.07307074400310232	0.21575846151780714	0.6366705078651629	Neolamprologus niger	m	n
245	FISH20210421_c1_r0_Neolamprologus-niger_su	1970-01-07 02:30:00	9.652279075889929	164.4999169021107	0.18569608331948367	0.1877458312558861	0.15822212335862326	0.64150417846467	Neolamprologus niger	m	n
246	FISH20210421_c1_r0_Neolamprologus-niger_su	1970-01-07 03:00:00	9.989883900920418	194.50022158209617	0.21559937957013073	0.07467316640815422	0.11398662915612666	0.6132316051305949	Neolamprologus niger	m	n
247	FISH20210421_c1_r0_Neolamprologus-niger_su	1970-01-07 03:30:00	13.940806542340603	224.5005816852252	0.27937510387236164	0.09561797130352889	0.1750974374833082	0.6598386467236345	Neolamprologus niger	m	n
248	FISH20210421_c1_r0_Neolamprologus-niger_su	1970-01-07 04:00:00	10.227232503962643	254.50002769929642	0.20309124148246635	0.05899950141266412	0.16561852991887133	0.6603338505015667	Neolamprologus niger	m	n
249	FISH20210421_c1_r0_Neolamprologus-niger_su	1970-01-07 04:30:00	12.735490489858751	284.49952911196056	0.25693867375768653	0.026480527394604176	0.3679525544229406	0.7261643539761149	Neolamprologus niger	m	n
250	FISH20210421_c1_r0_Neolamprologus-niger_su	1970-01-07 05:00:00	20.535749248603114	314.49983381342787	0.40699091513405716	0.0	0.5649880537006526	0.6720219113955864	Neolamprologus niger	m	n
251	FISH20210421_c1_r0_Neolamprologus-niger_su	1970-01-07 05:30:00	17.759920188869746	344.5001938950751	0.38873192620907426	0.0	0.4768134127554736	0.6842373110555209	Neolamprologus niger	m	n
252	FISH20210421_c1_r0_Neolamprologus-niger_su	1970-01-07 06:00:00	16.125561022584183	374.4996399091463	0.35227965209683676	0.0	0.5418972690962733	0.6492561391218017	Neolamprologus niger	m	n
253	FISH20210421_c1_r0_Neolamprologus-niger_su	1970-01-07 06:30:00	19.427485383501335	404.5	0.41031464657655664	0.0	0.44914991787883335	0.6679356026459418	Neolamprologus niger	m	n
254	FISH20210421_c1_r0_Neolamprologus-niger_su	1970-01-07 07:00:00	15.307377846156223	434.50030469226084	0.3756024596975237	0.021882444185917678	0.29888389581423286	0.612277291635057	Neolamprologus niger	m	d
255	FISH20210421_c1_r0_Neolamprologus-niger_su	1970-01-07 07:30:00	16.5480435133745	464.4998061049249	0.40163979834912195	0.03539970084759847	0.27759224135763966	0.5531601112238522	Neolamprologus niger	m	d
256	FISH20210421_c1_r0_Neolamprologus-niger_su	1970-01-07 08:00:00	12.366166836191558	494.5001107910481	0.29115887436295146	0.09035009971194327	0.20831463670103081	0.5482337888382186	Neolamprologus niger	m	d
257	FISH20210421_c1_r0_Neolamprologus-niger_su	1970-01-07 08:30:00	18.16702231267268	524.5004708880394	0.4193119494764833	0.058168522519528004	0.24992300007092375	0.5723420339455134	Neolamprologus niger	m	d
258	FISH20210421_c1_r0_Neolamprologus-niger_su	1970-01-07 09:00:00	18.065547791452662	554.4999169021107	0.27117611212675197	0.09473159381751703	0.14109699468078016	0.48329407739407065	Neolamprologus niger	m	d
259	FISH20210421_c1_r0_Neolamprologus-niger_su	1970-01-07 09:30:00	17.74549690750135	584.5002215820962	0.2547086195435409	0.13699313095501883	0.17343953509833115	0.47136763057542214	Neolamprologus niger	m	d
260	FISH20210421_c1_r0_Neolamprologus-niger_su	1970-01-07 10:00:00	19.41087274597062	614.5005816852251	0.24148246634535483	0.08824995845105535	0.20414619251117594	0.4715593659133292	Neolamprologus niger	m	d
261	FISH20210421_c1_r0_Neolamprologus-niger_su	1970-01-07 10:30:00	15.579972486690219	644.5000830978893	0.188410614370395	0.14913301202149465	0.15700977955936657	0.5234198225311331	Neolamprologus niger	m	d
262	FISH20210421_c1_r0_Neolamprologus-niger_su	1970-01-07 11:00:00	8.795294753472131	674.4995291119606	0.12392665226303252	0.309456539803889	0.0931220483982036	0.5612964490342477	Neolamprologus niger	m	d
263	FISH20210421_c1_r0_Neolamprologus-niger_su	1970-01-07 11:30:00	8.295005060723685	704.4998892089519	0.1296255262574784	0.4530245956126745	0.08746919090700211	0.5987937711259537	Neolamprologus niger	m	d
264	FISH20210421_c1_r0_Neolamprologus-niger_su	1970-01-07 12:00:00	10.79596089259709	734.5001938950751	0.15262312337266634	0.3292338374605285	0.1066003951354678	0.5130462539253816	Neolamprologus niger	m	d
265	FISH20210421_c1_r0_Neolamprologus-niger_su	1970-01-07 12:30:00	9.42689976597964	764.4996399091463	0.15805218547448896	0.3576533156057836	0.10941885641563864	0.558258387524754	Neolamprologus niger	m	d
266	FISH20210421_c1_r0_Neolamprologus-niger_su	1970-01-07 13:00:00	11.946889644192856	794.5	0.22961444715267007	0.11821404830489697	0.17979388853124045	0.49145830838814786	Neolamprologus niger	m	d
267	FISH20210421_c1_r0_Neolamprologus-niger_su	1970-01-07 13:30:00	9.539185841262517	824.5003600908537	0.1747825605229627	0.35704393108415045	0.15332193264241206	0.5983743093670872	Neolamprologus niger	m	d
268	FISH20210421_c1_r0_Neolamprologus-niger_su	1970-01-07 14:00:00	9.22080476288576	854.4998061049249	0.1543404797518143	0.38474322752202095	0.17121729843438152	0.6232480481745407	Neolamprologus niger	m	d
269	FISH20210421_c1_r0_Neolamprologus-niger_su	1970-01-07 14:30:00	14.381760398349174	884.5001107910481	0.20695767781963217	0.20479725238200752	0.17441226737738402	0.6168688431258554	Neolamprologus niger	m	d
270	FISH20210421_c1_r0_Neolamprologus-niger_su	1970-01-07 15:00:00	8.540797999001345	914.5004708880394	0.11284693368788433	0.48285413550495815	0.10486243788683111	0.6233822435237386	Neolamprologus niger	m	d
271	FISH20210421_c1_r0_Neolamprologus-niger_su	1970-01-07 15:30:00	10.640620260437412	944.4999169021107	0.16647277159160156	0.2042546119328569	0.16525277614553124	0.5266052293538827	Neolamprologus niger	m	d
272	FISH20210421_c1_r0_Neolamprologus-niger_su	1970-01-07 16:00:00	12.264018325032865	974.5002215820962	0.15754487037447373	0.3270551739419455	0.1257005450672704	0.5732140735368297	Neolamprologus niger	m	d
273	FISH20210421_c1_r0_Neolamprologus-niger_su	1970-01-07 16:30:00	11.420283574976603	1004.5005816852251	0.16929809982826435	0.2923937731981608	0.13744483480650774	0.5698934683912038	Neolamprologus niger	m	d
274	FISH20210421_c1_r0_Neolamprologus-niger_su	1970-01-07 17:00:00	8.157085159550435	1034.5000830978893	0.07163038058833306	0.4835743172123428	0.08559105746346934	0.4608700698835684	Neolamprologus niger	m	d
275	FISH20210421_c1_r0_Neolamprologus-niger_su	1970-01-07 17:30:00	3.4260975755462764	1064.4995291119606	0.017616752534485625	0.870201096892139	0.07053988474931559	0.5243960263036733	Neolamprologus niger	m	d
276	FISH20210421_c1_r0_Neolamprologus-niger_su	1970-01-07 18:00:00	6.644194143810898	1094.4998338134278	0.11721692887214713	0.5004985597163749	0.10337306277685912	0.679433843981419	Neolamprologus niger	m	d
277	FISH20210421_c1_r0_Neolamprologus-niger_su	1970-01-07 18:30:00	17.625154515475362	1124.500193895075	0.41476926486067256	0.0	0.3324024363652977	0.6645237848639771	Neolamprologus niger	m	d
278	FISH20210421_c1_r0_Neolamprologus-niger_su	1970-01-07 19:00:00	46.1071508599012	1154.4996399091463	0.8913079607777963	0.0	0.3336732576246652	0.6342718646374931	Neolamprologus niger	m	n
279	FISH20210421_c1_r0_Neolamprologus-niger_su	1970-01-07 19:30:00	40.9536889697157	1184.5	0.6945490804343009	0.0	0.30990441711295613	0.4338437348018661	Neolamprologus niger	m	n
280	FISH20210421_c1_r0_Neolamprologus-niger_su	1970-01-07 20:00:00	29.86167536855473	1214.500304692261	0.5214669547393497	0.006315439587834469	0.20195536156215615	0.5568354571049894	Neolamprologus niger	m	n
281	FISH20210421_c1_r0_Neolamprologus-niger_su	1970-01-07 20:30:00	15.45160316345019	1244.499806104925	0.4357099329677026	0.0	0.09761741299681483	0.548736826059772	Neolamprologus niger	m	n
282	FISH20210421_c1_r0_Neolamprologus-niger_su	1970-01-07 21:00:00	15.66506370710005	1274.500110791048	0.4055506315089741	0.0	0.12952149349639377	0.5691020283696786	Neolamprologus niger	m	n
283	FISH20210421_c1_r0_Neolamprologus-niger_su	1970-01-07 21:30:00	13.298327613595683	1304.5004154894466	0.33028641072516757	0.017228962384355437	0.13231810568155308	0.5484596189945422	Neolamprologus niger	m	n
284	FISH20210421_c1_r0_Neolamprologus-niger_su	1970-01-07 22:00:00	12.788439578120531	1334.4999169021107	0.2817572433660185	0.08016176389119717	0.14488703393619082	0.5739391714274483	Neolamprologus niger	m	n
285	FISH20210421_c1_r0_Neolamprologus-niger_su	1970-01-07 22:30:00	9.637306660283825	1364.5002215820962	0.21033680478617328	0.17676711721692887	0.11401116366399171	0.5718329702231217	Neolamprologus niger	m	n
286	FISH20210421_c1_r0_Neolamprologus-niger_su	1970-01-07 23:00:00	10.418833257697937	1394.5005816852251	0.22984876184144923	0.09822170516868872	0.12234308580038442	0.504077990207869	Neolamprologus niger	m	n
287	FISH20210421_c1_r0_Neolamprologus-niger_su	1970-01-07 23:30:00	12.849935827688872	1424.5000276992964	0.29654866766384136	0.06736468893690101	0.16660957062387205	0.5457631947577104	Neolamprologus niger	m	n
288	FISH20210421_c1_r0_Neolamprologus-niger_su	1970-01-08 00:00:00	8.6313218034432	14.499529111960555	0.1750041548944657	0.10004985873358817	0.12538707644959188	0.5452542847026524	Neolamprologus niger	m	n
289	FISH20210421_c1_r0_Neolamprologus-niger_su	1970-01-08 00:30:00	9.594842710532374	44.49983381342788	0.19111455794371815	0.2369820518502105	0.09700712951195631	0.5677388625177222	Neolamprologus niger	m	n
290	FISH20210421_c1_r0_Neolamprologus-niger_su	1970-01-08 01:00:00	9.488351787651979	74.50019389507507	0.19118054401418205	0.20663675142651378	0.13307189518278076	0.561366902357284	Neolamprologus niger	m	n
291	FISH20210421_c1_r0_Neolamprologus-niger_su	1970-01-08 01:30:00	14.11903294417682	104.49963990914631	0.2930031577197939	0.019500304692260818	0.13162505059558158	0.5507982730779024	Neolamprologus niger	m	n
292	FISH20210421_c1_r0_Neolamprologus-niger_su	1970-01-08 02:00:00	9.197272009685237	134.5	0.17721028140926212	0.18103257256813649	0.1409789854996421	0.5828532387916547	Neolamprologus niger	m	n
293	FISH20210421_c1_r0_Neolamprologus-niger_su	1970-01-08 02:30:00	8.622750426876907	164.5003046922608	0.16697135892748324	0.1556700459808321	0.11846692032741099	0.5603627311758629	Neolamprologus niger	m	n
294	FISH20210421_c1_r0_Neolamprologus-niger_su	1970-01-08 03:00:00	10.9213856233331	194.49980610492494	0.21948922497368567	0.13827488781784944	0.14649062259222148	0.5433472196845525	Neolamprologus niger	m	n
295	FISH20210421_c1_r0_Neolamprologus-niger_su	1970-01-08 03:30:00	9.552093792366682	224.5001107910481	0.19399512519388434	0.17964768446709506	0.13874071314870554	0.6045529156854832	Neolamprologus niger	m	n
296	FISH20210421_c1_r0_Neolamprologus-niger_su	1970-01-08 04:00:00	12.979895877707804	254.50041548944657	0.2678521965542075	0.10885823500083099	0.1723294367598811	0.549368117685421	Neolamprologus niger	m	n
297	FISH20210421_c1_r0_Neolamprologus-niger_su	1970-01-08 04:30:00	9.325201972825823	284.49991690211067	0.18613927206248962	0.19289790039333002	0.15600444361526483	0.5910046907582954	Neolamprologus niger	m	n
298	FISH20210421_c1_r0_Neolamprologus-niger_su	1970-01-08 05:00:00	10.751360146864172	314.5002215820962	0.21992023044538	0.13217372036339464	0.15537997008950602	0.5589521919423984	Neolamprologus niger	m	n
299	FISH20210421_c1_r0_Neolamprologus-niger_su	1970-01-08 05:30:00	14.078563749525332	344.5005816852252	0.2858013406459476	0.035510498033349956	0.2639788087265621	0.6210609507247219	Neolamprologus niger	m	n
300	FISH20210421_c1_r0_Neolamprologus-niger_su	1970-01-08 06:00:00	21.029271442433163	374.50008309788933	0.46457259985596366	0.014182039776189684	0.27768070164555325	0.5860375129908527	Neolamprologus niger	m	n
301	FISH20210421_c1_r0_Neolamprologus-niger_su	1970-01-08 06:30:00	19.070258704821565	404.49952911196056	0.4084538252728381	0.004930474765940945	0.4037731842725395	0.6401835585922575	Neolamprologus niger	m	n
302	FISH20210421_c1_r0_Neolamprologus-niger_su	1970-01-08 07:00:00	16.202990317582298	434.49983381342787	0.40178373587414135	0.0	0.21589857712198893	0.5789554812666833	Neolamprologus niger	m	d
303	FISH20210421_c1_r0_Neolamprologus-niger_su	1970-01-08 07:30:00	14.635865410178052	464.5001938950751	0.3455764223588721	0.0	0.23554840586219594	0.48157170383119513	Neolamprologus niger	m	d
304	FISH20210421_c1_r0_Neolamprologus-niger_su	1970-01-08 08:00:00	17.483440136036126	494.4996399091463	0.2767713700072018	0.02210403855742064	0.2295915430756045	0.48016311428411335	Neolamprologus niger	m	d
305	FISH20210421_c1_r0_Neolamprologus-niger_su	1970-01-08 08:30:00	10.508543533095045	517.4851701529816	0.12457071495472995	0.24810073889062337	0.1007008124765934	0.4321480947130774	Neolamprologus niger	m	d
306	FISH20210421_c1_r1_Neolamprologus-niger_su	1970-01-02 00:00:00	10.293516128574694	14.50013849648219	0.2305135449559581	0.1136225139881447	0.14578722338704572	0.6011262247079477	Neolamprologus niger	f	n
307	FISH20210421_c1_r1_Neolamprologus-niger_su	1970-01-02 00:30:00	8.233067983925261	44.49958451055343	0.1571658079884771	0.2598747991801008	0.2633693172564271	0.37457362463552607	Neolamprologus niger	f	n
308	FISH20210421_c1_r1_Neolamprologus-niger_su	1970-01-02 01:00:00	11.610681649353845	74.49994460447596	0.2518280522933747	0.121925548415688	0.1584589025213431	0.5740536823485473	Neolamprologus niger	f	n
309	FISH20210421_c1_r1_Neolamprologus-niger_su	1970-01-02 01:30:00	13.31787549835589	104.50024929366793	0.3053016453382084	0.13151625948700904	0.19002066625804748	0.6013815519667125	Neolamprologus niger	f	n
310	FISH20210421_c1_r1_Neolamprologus-niger_su	1970-01-02 02:00:00	10.605109977825649	134.4996953077392	0.25095562572710656	0.20469780067586282	0.16286900281872443	0.6565912750977597	Neolamprologus niger	f	n
311	FISH20210421_c1_r1_Neolamprologus-niger_su	1970-01-02 02:30:00	7.466177486683192	164.50005539552404	0.1461333924218923	0.3463882118324839	0.08141400075378309	0.7472768154957269	Neolamprologus niger	f	n
312	FISH20210421_c1_r1_Neolamprologus-niger_su	1970-01-02 03:00:00	9.801756544113905	194.5003600908537	0.2176610714087862	0.22203756024596974	0.14537551137995505	0.6097175001876853	Neolamprologus niger	f	n
313	FISH20210421_c1_r1_Neolamprologus-niger_su	1970-01-02 03:30:00	11.83332645607011	224.49986150351782	0.27538640518530827	0.2273558251620409	0.11749400508084168	0.7122629307664504	Neolamprologus niger	f	n
314	FISH20210421_c1_r1_Neolamprologus-niger_su	1970-01-02 04:00:00	26.715764623367164	254.50016618657213	0.5645911810325726	0.07423000221582096	0.29596142888797317	0.6221753370082804	Neolamprologus niger	f	n
315	FISH20210421_c1_r1_Neolamprologus-niger_su	1970-01-02 04:30:00	35.59542846166411	284.5005262866323	0.6882167192953299	0.020442080771148414	0.30702046582302467	0.6013563610586334	Neolamprologus niger	f	n
316	FISH20210421_c1_r1_Neolamprologus-niger_su	1970-01-02 05:00:00	45.86372187035187	314.4999723007036	0.7871032075785275	0.0	0.3138966974524559	0.6008271349091407	Neolamprologus niger	f	n
317	FISH20210421_c1_r1_Neolamprologus-niger_su	1970-01-02 05:30:00	50.147305359457434	344.4994183147748	0.7998448839399479	0.0	0.49168618279952764	0.5386498006215935	Neolamprologus niger	f	n
318	FISH20210421_c1_r1_Neolamprologus-niger_su	1970-01-02 06:00:00	50.811834968568476	374.4997784179038	0.8288278307112785	0.0	0.502531642714699	0.4177888028688098	Neolamprologus niger	f	n
319	FISH20210421_c1_r1_Neolamprologus-niger_su	1970-01-02 06:30:00	42.435599442194814	404.5001384964822	0.7744723284028585	0.0	0.5077958482711695	0.45877474140728486	Neolamprologus niger	f	n
320	FISH20210421_c1_r1_Neolamprologus-niger_su	1970-01-02 07:00:00	20.53375468055987	434.4995845105534	0.4337709822170517	0.027643897844994738	0.27895043154722254	0.44536950086789184	Neolamprologus niger	f	d
321	FISH20210421_c1_r1_Neolamprologus-niger_su	1970-01-02 07:30:00	4.273102233574626	464.49994460447596	0.06841347219144693	0.618546421449147	0.11770380570179653	0.7153760211138934	Neolamprologus niger	f	d
322	FISH20210421_c1_r1_Neolamprologus-niger_su	1970-01-02 08:00:00	2.0845000537321345	494.50024929366793	0.03617528114785885	0.7423965431278046	0.06491543800501681	0.860505042967837	Neolamprologus niger	f	d
323	FISH20210421_c1_r1_Neolamprologus-niger_su	1970-01-02 08:30:00	0.3872530553155127	524.4996953077392	0.003933300094177608	0.9617749709157387	0.05060691980968289	0.9218888086670655	Neolamprologus niger	f	d
324	FISH20210421_c1_r1_Neolamprologus-niger_su	1970-01-02 09:00:00	1.2467544824033419	554.500055395524	0.01445823177487259	0.900565034345225	0.04602886449944188	0.6648080615308901	Neolamprologus niger	f	d
325	FISH20210421_c1_r1_Neolamprologus-niger_su	1970-01-02 09:30:00	0.08460612337714454	584.5003600908537	0.00022159437150296381	1.0	0.04932254683871019	0.9215578039416912	Neolamprologus niger	f	d
326	FISH20210421_c1_r1_Neolamprologus-niger_su	1970-01-02 10:00:00	0.07075668793788313	614.4998615035178	0.0004985873358816686	1.0	0.05334602413045819	0.9423428608147412	Neolamprologus niger	f	d
327	FISH20210421_c1_r1_Neolamprologus-niger_su	1970-01-02 10:30:00	0.297742634084207	644.5001661865721	0.0017726567693330379	0.9901949922446266	0.05384355811820405	0.9361628438981879	Neolamprologus niger	f	d
328	FISH20210421_c1_r1_Neolamprologus-niger_su	1970-01-02 11:00:00	1.459351419762218	674.5005262866323	0.019832696249515263	0.8689269292559969	0.10938570451694112	0.8388682477498697	Neolamprologus niger	f	d
329	FISH20210421_c1_r1_Neolamprologus-niger_su	1970-01-02 11:30:00	0.9087710959704578	704.4999723007036	0.012797074954296161	0.8993407567447786	0.05589707415222374	0.9072937112760641	Neolamprologus niger	f	d
330	FISH20210421_c1_r1_Neolamprologus-niger_su	1970-01-02 12:00:00	0.885364017463677	734.4994183147749	0.018780122984876184	0.8769597252229794	0.05433439708731367	0.8846521859546917	Neolamprologus niger	f	d
331	FISH20210421_c1_r1_Neolamprologus-niger_su	1970-01-02 12:30:00	2.038767467332419	764.4997784179038	0.030799911367161533	0.7597496122313318	0.09805558904675292	0.7574187407546983	Neolamprologus niger	f	d
332	FISH20210421_c1_r1_Neolamprologus-niger_su	1970-01-02 13:00:00	1.7640808784268007	794.5001384964822	0.008254390338485403	0.9575092792643067	0.24976543498683423	0.35087628292698475	Neolamprologus niger	f	d
333	FISH20210421_c1_r1_Neolamprologus-niger_su	1970-01-02 13:30:00	4.186353244795486	824.4995845105534	0.03711705722674644	0.6819566783003712	0.1619659282005155	0.5169063604741947	Neolamprologus niger	f	d
334	FISH20210421_c1_r1_Neolamprologus-niger_su	1970-01-02 14:00:00	3.0725860811301953	854.4998892089519	0.019776202082871706	0.835364502548194	0.25691131343079315	0.3167622797936761	Neolamprologus niger	f	d
335	FISH20210421_c1_r1_Neolamprologus-niger_su	1970-01-02 14:30:00	3.771737979668806	884.5001938950751	0.039831588277657745	0.7086034014736026	0.17361938792469336	0.5031964988089244	Neolamprologus niger	f	d
336	FISH20210421_c1_r1_Neolamprologus-niger_su	1970-01-02 15:00:00	4.540207408469755	914.4996953077392	0.07024541576643953	0.4972023710597751	0.12574127274309843	0.5857693451321102	Neolamprologus niger	f	d
337	FISH20210421_c1_r1_Neolamprologus-niger_su	1970-01-02 15:30:00	2.0410696610637706	944.5	0.031076888987369822	0.7930977177044095	0.06391308335413559	0.8117476465938127	Neolamprologus niger	f	d
338	FISH20210421_c1_r1_Neolamprologus-niger_su	1970-01-02 16:00:00	1.3540873325216973	974.5003600908537	0.011301312946651156	0.9030524624674533	0.09375893013474848	0.74266804450964	Neolamprologus niger	f	d
339	FISH20210421_c1_r1_Neolamprologus-niger_su	1970-01-02 16:30:00	1.093087384793935	1004.4998061049249	0.007921998781230956	0.9360700238213949	0.10772731229769467	0.8373586063975186	Neolamprologus niger	f	d
340	FISH20210421_c1_r1_Neolamprologus-niger_su	1970-01-02 17:00:00	2.4947320823534107	1034.5001661865722	0.011134500332373145	0.8797363173055617	0.14715036455529698	0.34368948761275153	Neolamprologus niger	f	d
341	FISH20210421_c1_r1_Neolamprologus-niger_su	1970-01-02 17:30:00	5.0351087583055625	1064.5004708880394	0.06320979447122044	0.5499418314774804	0.20245471165032086	0.3545001746751571	Neolamprologus niger	f	d
342	FISH20210421_c1_r1_Neolamprologus-niger_su	1970-01-02 18:00:00	4.544251095292926	1094.4999169021107	0.04110575591379979	0.6971358927483242	0.2877753309516363	0.18248389405251528	Neolamprologus niger	f	d
343	FISH20210421_c1_r1_Neolamprologus-niger_su	1970-01-02 18:30:00	3.8893375196736324	1124.4994183147749	0.026037338651598248	0.8448839399479253	0.343371716644109	0.16155145455223646	Neolamprologus niger	f	d
344	FISH20210421_c1_r1_Neolamprologus-niger_su	1970-01-02 19:00:00	17.85509724853611	1154.4997784179038	0.4348548637270109	0.1894526922224684	0.2085400113956495	0.49929568171164135	Neolamprologus niger	f	n
345	FISH20210421_c1_r1_Neolamprologus-niger_su	1970-01-02 19:30:00	31.61432353585645	1184.5000830978893	0.7018447731427622	0.0	0.2768073177034543	0.6501618803256045	Neolamprologus niger	f	n
346	FISH20210421_c1_r1_Neolamprologus-niger_su	1970-01-02 20:00:00	32.543717182266484	1214.4995291119606	0.7224530496925378	0.0	0.21399562351116214	0.4658768410139538	Neolamprologus niger	f	n
347	FISH20210421_c1_r1_Neolamprologus-niger_su	1970-01-02 20:30:00	26.44337596919901	1244.4998338134278	0.6401506758253933	0.05040992687790827	0.17063467443259234	0.6828795045605167	Neolamprologus niger	f	n
348	FISH20210421_c1_r1_Neolamprologus-niger_su	1970-01-02 21:00:00	21.44306089576607	1274.500193895075	0.5092238657138108	0.08919173452994295	0.35566904880615957	0.5994279473464685	Neolamprologus niger	f	n
349	FISH20210421_c1_r1_Neolamprologus-niger_su	1970-01-02 21:30:00	29.936689293640754	1304.4996399091463	0.6909312503462413	0.0	0.28270640328592644	0.6171572607770088	Neolamprologus niger	f	n
350	FISH20210421_c1_r1_Neolamprologus-niger_su	1970-01-02 22:00:00	15.931845568454625	1334.5	0.4053844449368491	0.01961001551074673	0.12538650248488714	0.6847697920293847	Neolamprologus niger	f	n
351	FISH20210421_c1_r1_Neolamprologus-niger_su	1970-01-02 22:30:00	12.122972592881283	1364.500304692261	0.27710376156445626	0.1298543017007368	0.08135045941261536	0.6694818422632663	Neolamprologus niger	f	n
352	FISH20210421_c1_r1_Neolamprologus-niger_su	1970-01-02 23:00:00	20.41136049410736	1394.499806104925	0.5167580743449116	0.0	0.2827256459431987	0.44502333587211906	Neolamprologus niger	f	n
353	FISH20210421_c1_r1_Neolamprologus-niger_su	1970-01-02 23:30:00	14.608290682617806	1424.500110791048	0.36001551074673166	0.10674717482827388	0.10196999057396662	0.7418091864118364	Neolamprologus niger	f	n
354	FISH20210421_c1_r1_Neolamprologus-niger_su	1970-01-03 00:00:00	23.80025630721199	14.500415489446569	0.61719572322863	0.0	0.21974849038834313	0.7708805775925105	Neolamprologus niger	f	n
355	FISH20210421_c1_r1_Neolamprologus-niger_su	1970-01-03 00:30:00	23.4996294679311	44.499916902110684	0.5533211456429007	0.004099495872804831	0.17489472530651493	0.7908102760244206	Neolamprologus niger	f	n
356	FISH20210421_c1_r1_Neolamprologus-niger_su	1970-01-03 01:00:00	26.28080549139167	74.50022158209617	0.6715045424329714	0.0	0.19104392865056424	0.8470841039717298	Neolamprologus niger	f	n
357	FISH20210421_c1_r1_Neolamprologus-niger_su	1970-01-03 01:30:00	29.680970886795244	104.5005816852252	0.711927317046147	0.01800454268461581	0.22916027604327296	0.779441751771334	Neolamprologus niger	f	n
358	FISH20210421_c1_r1_Neolamprologus-niger_su	1970-01-03 02:00:00	29.74878265749047	134.5000830978893	0.6478311450889147	0.0	0.3850048275916693	0.5996197282303332	Neolamprologus niger	f	n
359	FISH20210421_c1_r1_Neolamprologus-niger_su	1970-01-03 02:30:00	33.26932182155802	164.49952911196056	0.7261647554152124	0.0	0.22007339082475888	0.538963450872566	Neolamprologus niger	f	n
360	FISH20210421_c1_r1_Neolamprologus-niger_su	1970-01-03 03:00:00	34.43498870766332	194.49983381342787	0.7918236206514514	0.0	0.3550326517046043	0.34848138258183353	Neolamprologus niger	f	n
361	FISH20210421_c1_r1_Neolamprologus-niger_su	1970-01-03 03:30:00	40.651420716324054	224.50019389507506	0.8109246025150961	0.0	0.3788407341017069	0.34498653475016866	Neolamprologus niger	f	n
362	FISH20210421_c1_r1_Neolamprologus-niger_su	1970-01-03 04:00:00	13.128303060307445	254.4996399091463	0.29942939449337985	0.14774804719960113	0.06194441146909	0.6309963041224468	Neolamprologus niger	f	n
363	FISH20210421_c1_r1_Neolamprologus-niger_su	1970-01-03 04:30:00	10.579134759441514	284.5	0.22518280522933748	0.06935519610015511	0.07511799246620747	0.6541762572522921	Neolamprologus niger	f	n
364	FISH20210421_c1_r1_Neolamprologus-niger_su	1970-01-03 05:00:00	19.61955765898025	314.50030469226084	0.4405850091407678	0.018281535648994516	0.26647563649026124	0.5964551910177381	Neolamprologus niger	f	n
365	FISH20210421_c1_r1_Neolamprologus-niger_su	1970-01-03 05:30:00	41.393437814230545	344.4998061049249	0.7714808043875686	0.0	0.4874860355975549	0.49870246320233	Neolamprologus niger	f	n
366	FISH20210421_c1_r1_Neolamprologus-niger_su	1970-01-03 06:00:00	47.826721426516144	374.5001107910481	0.8387990250387769	0.0	0.405941565635784	0.7128646495159076	Neolamprologus niger	f	n
367	FISH20210421_c1_r1_Neolamprologus-niger_su	1970-01-03 06:30:00	40.89997510288405	404.5004154894466	0.8632762727826713	0.0	0.29586188339387454	0.6106890454370236	Neolamprologus niger	f	n
368	FISH20210421_c1_r1_Neolamprologus-niger_su	1970-01-03 07:00:00	41.9303381762738	434.49991690211067	0.7447786826214614	0.0	0.4249867006005028	0.5354412783708938	Neolamprologus niger	f	d
369	FISH20210421_c1_r1_Neolamprologus-niger_su	1970-01-03 07:30:00	9.379267860488081	464.5002215820962	0.17759805007755372	0.17444050520717927	0.42480492861890806	0.7952480815060516	Neolamprologus niger	f	d
370	FISH20210421_c1_r1_Neolamprologus-niger_su	1970-01-03 08:00:00	4.96585062072284	494.5005816852252	0.05971968312004875	0.5396376932025927	0.30632826040504296	0.4809669654798944	Neolamprologus niger	f	d
371	FISH20210421_c1_r1_Neolamprologus-niger_su	1970-01-03 08:30:00	3.825838069113616	524.5000830978893	0.0242091850866988	0.8432219821616531	0.3193341403940852	0.11863431376280674	Neolamprologus niger	f	d
372	FISH20210421_c1_r1_Neolamprologus-niger_su	1970-01-03 09:00:00	5.492021934665636	554.4995291119606	0.06703229737964655	0.566506010747327	0.2829173690416838	0.15196636740120606	Neolamprologus niger	f	d
373	FISH20210421_c1_r1_Neolamprologus-niger_su	1970-01-03 09:30:00	4.583125741110148	584.4998338134279	0.04221138931974296	0.7104475958342565	0.30249461872051386	0.19223049512292392	Neolamprologus niger	f	d
374	FISH20210421_c1_r1_Neolamprologus-niger_su	1970-01-03 10:00:00	5.071354434228219	614.5001938950751	0.04880616032352778	0.7236164201429284	0.28617037441535714	0.14864222571195718	Neolamprologus niger	f	d
375	FISH20210421_c1_r1_Neolamprologus-niger_su	1970-01-03 10:30:00	5.786520114332308	644.4996399091463	0.05905490000553986	0.5670045980832087	0.25874498444882493	0.1644355731323638	Neolamprologus niger	f	d
376	FISH20210421_c1_r1_Neolamprologus-niger_su	1970-01-03 11:00:00	4.041115105182405	674.5	0.027808553068912032	0.7552071792599158	0.16694588648665762	0.25567962394351734	Neolamprologus niger	f	d
377	FISH20210421_c1_r1_Neolamprologus-niger_su	1970-01-03 11:30:00	5.522415634992587	704.5003046922608	0.06082765497756357	0.4601407124259044	0.21022816306180017	0.2139901797514756	Neolamprologus niger	f	d
378	FISH20210421_c1_r1_Neolamprologus-niger_su	1970-01-03 12:00:00	5.54533413199975	734.4997507063321	0.0655919339648773	0.47066644507229516	0.18867739816551624	0.2035937858606951	Neolamprologus niger	f	d
379	FISH20210421_c1_r1_Neolamprologus-niger_su	1970-01-03 12:30:00	3.5458529481109085	764.5001107910481	0.03999556835807667	0.7016397075116331	0.08202359849324777	0.22362489090472926	Neolamprologus niger	f	d
380	FISH20210421_c1_r1_Neolamprologus-niger_su	1970-01-03 13:00:00	4.337607333353814	794.5004154894466	0.0208298709212786	0.8248850479197828	0.18618580688050296	0.18423310823415576	Neolamprologus niger	f	d
381	FISH20210421_c1_r1_Neolamprologus-niger_su	1970-01-03 13:30:00	4.957409979320965	824.4998615035178	0.039222203756024594	0.7436153121710709	0.20769985042380018	0.23462966040662467	Neolamprologus niger	f	d
382	FISH20210421_c1_r1_Neolamprologus-niger_su	1970-01-03 14:00:00	4.126759901091845	854.5002215820962	0.02182583647241303	0.8031797030799911	0.13615510468809894	0.5358937141629752	Neolamprologus niger	f	d
383	FISH20210421_c1_r1_Neolamprologus-niger_su	1970-01-03 14:30:00	3.273303734253373	884.5005816852251	0.0	1.0	0.05278536416139115	0.9682939619604073	Neolamprologus niger	f	d
384	FISH20210421_c1_r1_Neolamprologus-niger_su	1970-01-03 15:00:00	2.6533294989425524	914.5000276992964	0.008032795966982439	0.9660960611600465	0.0468215453041711	0.9353164333707125	Neolamprologus niger	f	d
385	FISH20210421_c1_r1_Neolamprologus-niger_su	1970-01-03 15:30:00	3.6368079823591217	944.4995291119606	0.0266467231732314	0.7690432663010359	0.05498452796441924	0.8092696543466434	Neolamprologus niger	f	d
386	FISH20210421_c1_r1_Neolamprologus-niger_su	1970-01-03 16:00:00	4.855448162939784	974.4998338134279	0.057057389762907154	0.5461444715267006	0.0706017932322499	0.660717620750949	Neolamprologus niger	f	d
387	FISH20210421_c1_r1_Neolamprologus-niger_su	1970-01-03 16:30:00	5.038277408101754	1004.5001384964822	0.0600520746773032	0.5760345687219545	0.07995651210459016	0.5821380804274521	Neolamprologus niger	f	d
388	FISH20210421_c1_r1_Neolamprologus-niger_su	1970-01-03 17:00:00	5.996944518897334	1034.4996399091463	0.08908093734419145	0.4360977231178328	0.1142905418773806	0.526082222817666	Neolamprologus niger	f	d
389	FISH20210421_c1_r1_Neolamprologus-niger_su	1970-01-03 17:30:00	5.460513667474655	1064.5	0.06941059162419677	0.5214380678041214	0.1277272403532686	0.4799382283380988	Neolamprologus niger	f	d
390	FISH20210421_c1_r1_Neolamprologus-niger_su	1970-01-03 18:00:00	4.729972793179705	1094.500304692261	0.05379203368234447	0.5825716026812919	0.14076497542676839	0.43461880680474696	Neolamprologus niger	f	d
391	FISH20210421_c1_r1_Neolamprologus-niger_su	1970-01-03 18:30:00	5.934486653831998	1124.499806104925	0.08298709212785996	0.3719461525677248	0.14176383140185214	0.7391719756984692	Neolamprologus niger	f	d
392	FISH20210421_c1_r1_Neolamprologus-niger_su	1970-01-03 19:00:00	25.823424029944288	1154.500110791048	0.5712386439175715	0.01634167959228894	0.1851701433952707	0.5899667966012028	Neolamprologus niger	f	n
393	FISH20210421_c1_r1_Neolamprologus-niger_su	1970-01-03 19:30:00	31.121417820129917	1184.5004154894466	0.7382416486621239	0.0	0.2421857119114887	0.7180875275155738	Neolamprologus niger	f	n
394	FISH20210421_c1_r1_Neolamprologus-niger_su	1970-01-03 20:00:00	33.67694340416681	1214.4999169021107	0.7713146086089413	0.0	0.21455835450351055	0.7508994357257522	Neolamprologus niger	f	n
395	FISH20210421_c1_r1_Neolamprologus-niger_su	1970-01-03 20:30:00	33.4634491924977	1244.5002215820962	0.7404165743407932	0.0	0.270223961749145	0.7409639540389957	Neolamprologus niger	f	n
396	FISH20210421_c1_r1_Neolamprologus-niger_su	1970-01-03 21:00:00	35.362958611939305	1274.5005816852251	0.7726995734308348	0.0	0.23862175239567512	0.7366724389775091	Neolamprologus niger	f	n
397	FISH20210421_c1_r1_Neolamprologus-niger_su	1970-01-03 21:30:00	29.461145943660895	1304.5000830978893	0.6090521300758961	0.0	0.47216579097657196	0.6664370933710153	Neolamprologus niger	f	n
398	FISH20210421_c1_r1_Neolamprologus-niger_su	1970-01-03 22:00:00	18.744064820135485	1334.4995291119606	0.4175391945044596	0.0	0.18823396083139865	0.7941569871807072	Neolamprologus niger	f	n
399	FISH20210421_c1_r1_Neolamprologus-niger_su	1970-01-03 22:30:00	17.95955788352523	1364.499889208952	0.3766341679592289	0.0	0.06528618910448909	0.8004220799775769	Neolamprologus niger	f	n
400	FISH20210421_c1_r1_Neolamprologus-niger_su	1970-01-03 23:00:00	16.24058304419571	1394.500193895075	0.3713367680460916	0.015456207412331727	0.1852685864385916	0.7255646446091032	Neolamprologus niger	f	n
401	FISH20210421_c1_r1_Neolamprologus-niger_su	1970-01-03 23:30:00	17.897491874656566	1424.499695307739	0.2903994238546341	0.0	0.06809029410789905	0.730231562070412	Neolamprologus niger	f	n
402	FISH20210421_c1_r1_Neolamprologus-niger_su	1970-01-04 00:00:00	10.565942437428212	14.5	0.2285065366718369	0.1397629071571017	0.08163322359743655	0.5818650077654339	Neolamprologus niger	f	n
403	FISH20210421_c1_r1_Neolamprologus-niger_su	1970-01-04 00:30:00	6.466478314117395	44.50036009085369	0.12054733809761232	0.38828873746606835	0.03806754319551234	0.17370594854011132	Neolamprologus niger	f	n
404	FISH20210421_c1_r1_Neolamprologus-niger_su	1970-01-04 01:00:00	11.530066375331886	74.4998615035178	0.29887540856462247	0.005983048030580023	0.05445182608710805	0.2862285551858534	Neolamprologus niger	f	n
405	FISH20210421_c1_r1_Neolamprologus-niger_su	1970-01-04 01:30:00	10.296634516971345	104.50016618657213	0.24268779082650122	0.06071349434965655	0.06488378810420596	0.3935411645269753	Neolamprologus niger	f	n
406	FISH20210421_c1_r1_Neolamprologus-niger_su	1970-01-04 02:00:00	13.50925127321322	134.50052628663232	0.3174893357708714	0.007977397374106698	0.10284671959540442	0.5215610401340175	Neolamprologus niger	f	n
407	FISH20210421_c1_r1_Neolamprologus-niger_su	1970-01-04 02:30:00	15.560192154246964	164.49997230070358	0.3690100271453105	0.0186693257991247	0.11675896660681694	0.5181190043986552	Neolamprologus niger	f	n
408	FISH20210421_c1_r1_Neolamprologus-niger_su	1970-01-04 03:00:00	9.433030795966376	194.49947371336768	0.20259265414658467	0.2540025483352723	0.07062098076613596	0.6928100320696527	Neolamprologus niger	f	n
409	FISH20210421_c1_r1_Neolamprologus-niger_su	1970-01-04 03:30:00	12.749886209255685	224.49977841790383	0.28977398626191003	0.11234212275648128	0.14507439223196072	0.7667872800571548	Neolamprologus niger	f	n
410	FISH20210421_c1_r1_Neolamprologus-niger_su	1970-01-04 04:00:00	14.3018853473397	254.50013849648218	0.32768267686000774	0.09462079663176555	0.07851537212026051	0.4123919232808536	Neolamprologus niger	f	n
411	FISH20210421_c1_r1_Neolamprologus-niger_su	1970-01-04 04:30:00	19.376595836674017	284.4996399091463	0.4704448507007922	0.0	0.2830476531343602	0.5891893667251357	Neolamprologus niger	f	n
412	FISH20210421_c1_r1_Neolamprologus-niger_su	1970-01-04 05:00:00	30.202011791406267	314.5012188365651	0.6868144044321329	0.0	0.23261485973706172	0.7113053435593968	Neolamprologus niger	f	n
413	FISH20210421_c1_r1_Neolamprologus-niger_su	1970-01-04 05:30:00	32.50095186352788	344.50030469226084	0.6504348789540746	0.007977397374106698	0.4802328130262245	0.5299381935109263	Neolamprologus niger	f	n
414	FISH20210421_c1_r1_Neolamprologus-niger_su	1970-01-04 06:00:00	33.72558674543073	374.49975070633207	0.7005706055066201	0.0	0.3500170566112057	0.6412563910944654	Neolamprologus niger	f	n
415	FISH20210421_c1_r1_Neolamprologus-niger_su	1970-01-04 06:30:00	19.021655651668105	404.5001107910481	0.43912031907821847	0.029415023266120097	0.4478803251620709	0.657658392491218	Neolamprologus niger	f	n
416	FISH20210421_c1_r1_Neolamprologus-niger_su	1970-01-04 07:00:00	12.326305850880761	434.5004154894466	0.20990526840618248	0.5025206359758462	0.24396922028707038	0.3561178590352853	Neolamprologus niger	f	d
417	FISH20210421_c1_r1_Neolamprologus-niger_su	1970-01-04 07:30:00	4.857360204867134	464.49991690211067	0.022879618857681014	0.8204531604897236	0.3537700325268917	0.0758379602464248	Neolamprologus niger	f	d
418	FISH20210421_c1_r1_Neolamprologus-niger_su	1970-01-04 08:00:00	3.5258128121235366	494.50160664819947	0.042880886426592796	0.6282548476454294	0.10780506529480442	0.6380337497880142	Neolamprologus niger	f	d
419	FISH20210421_c1_r1_Neolamprologus-niger_su	1970-01-04 08:30:00	1.246831417730088	524.5005816852251	0.01695196941997673	0.9284804165974184	0.052201381799194896	0.9067123373349112	Neolamprologus niger	f	d
420	FISH20210421_c1_r1_Neolamprologus-niger_su	1970-01-04 09:00:00	4.960160308882519	554.5000830978893	0.0624896127638358	0.47759126918176276	0.09415849537422065	0.6045461830252177	Neolamprologus niger	f	d
421	FISH20210421_c1_r1_Neolamprologus-niger_su	1970-01-04 09:30:00	2.4748595387537793	584.4995291119606	0.02897346407401252	0.7877125921001606	0.11463292129100808	0.8067831615409575	Neolamprologus niger	f	d
422	FISH20210421_c1_r1_Neolamprologus-niger_su	1970-01-04 10:00:00	6.99862747314071	614.5005262866323	0.09860949531881891	0.36529832142263585	0.19044568781956153	0.3852828573991499	Neolamprologus niger	f	d
423	FISH20210421_c1_r1_Neolamprologus-niger_su	1970-01-04 10:30:00	4.550329392175367	644.5001938950751	0.047310398315882775	0.6145365907705944	0.16869773736318466	0.4813436759114403	Neolamprologus niger	f	d
424	FISH20210421_c1_r1_Neolamprologus-niger_su	1970-01-04 11:00:00	4.163366031530286	674.4996399091463	0.04093956013517257	0.701235388621129	0.1613738851033106	0.45404330587145686	Neolamprologus niger	f	d
425	FISH20210421_c1_r1_Neolamprologus-niger_su	1970-01-04 11:30:00	3.9865035811990546	704.5	0.04824950144028362	0.623864391757146	0.13926930908011417	0.49277851079235413	Neolamprologus niger	f	d
426	FISH20210421_c1_r1_Neolamprologus-niger_su	1970-01-04 12:00:00	4.867943891061672	734.5003600908537	0.06753088471552822	0.43737189075397487	0.10960326240881504	0.5425289308544067	Neolamprologus niger	f	d
427	FISH20210421_c1_r1_Neolamprologus-niger_su	1970-01-04 12:30:00	4.892564377044283	764.4998061049249	0.05323804775358706	0.6365852307351393	0.1629449997493869	0.4696356594084234	Neolamprologus niger	f	d
428	FISH20210421_c1_r1_Neolamprologus-niger_su	1970-01-04 13:00:00	3.1917181786391566	794.5001107910481	0.03417903833370264	0.6735541768225127	0.0739539110225074	0.67368746242189	Neolamprologus niger	f	d
429	FISH20210421_c1_r1_Neolamprologus-niger_su	1970-01-04 13:30:00	1.9357262490377634	824.5004708880394	0.0034901113511716804	1.0	0.07939242770524822	0.9087921212908111	Neolamprologus niger	f	d
430	FISH20210421_c1_r1_Neolamprologus-niger_su	1970-01-04 14:00:00	2.7967544776314277	854.4999169021107	0.018336934241870256	0.8469336878843278	0.1168907053162395	0.8486976979747376	Neolamprologus niger	f	d
431	FISH20210421_c1_r1_Neolamprologus-niger_su	1970-01-04 14:30:00	4.381965861804387	884.4994183147749	0.03783723893413107	0.6521522353332225	0.12372315087302457	0.667590487076829	Neolamprologus niger	f	d
432	FISH20210421_c1_r1_Neolamprologus-niger_su	1970-01-04 15:00:00	1.9563609815643945	914.4997784179038	0.009915798803456681	0.9364059384001773	0.03751188993772981	0.8445072780705286	Neolamprologus niger	f	d
433	FISH20210421_c1_r1_Neolamprologus-niger_su	1970-01-04 15:30:00	4.168241632611358	944.5000830978893	0.03179879231067531	0.7233948257714254	0.17585408042220635	0.5046849529476671	Neolamprologus niger	f	d
434	FISH20210421_c1_r1_Neolamprologus-niger_su	1970-01-04 16:00:00	4.735587787501343	974.4995291119606	0.05373663508946873	0.595590272007091	0.1631256542969371	0.5186988306374487	Neolamprologus niger	f	d
435	FISH20210421_c1_r1_Neolamprologus-niger_su	1970-01-04 16:30:00	4.415279964474109	1004.4998892089519	0.049080434300908485	0.5604919122534899	0.11541321629489264	0.6592993436572496	Neolamprologus niger	f	d
436	FISH20210421_c1_r1_Neolamprologus-niger_su	1970-01-04 17:00:00	3.597776197975262	1034.500193895075	0.026480527394604176	0.7718685945376987	0.08945889705004145	0.6103589822762167	Neolamprologus niger	f	d
437	FISH20210421_c1_r1_Neolamprologus-niger_su	1970-01-04 17:30:00	7.53892686877625	1064.499695307739	0.14342695695529334	0.18564068472660794	0.1830168095158961	0.4459337432829201	Neolamprologus niger	f	d
438	FISH20210421_c1_r1_Neolamprologus-niger_su	1970-01-04 18:00:00	7.7475739808932405	1094.5	0.14895856414801684	0.23304896964325283	0.1454763619385246	0.5329831168008983	Neolamprologus niger	f	d
439	FISH20210421_c1_r1_Neolamprologus-niger_su	1970-01-04 18:30:00	6.369899035383838	1124.5003600908537	0.11212675198049969	0.2699573430834857	0.1436212873050143	0.5113141450696983	Neolamprologus niger	f	d
440	FISH20210421_c1_r1_Neolamprologus-niger_su	1970-01-04 19:00:00	34.57221209809344	1154.499806104925	0.6856683840230459	0.0	0.2390152750628041	0.6543956635338174	Neolamprologus niger	f	n
441	FISH20210421_c1_r1_Neolamprologus-niger_su	1970-01-04 19:30:00	53.337137896993696	1184.5001661865722	0.9177376467981387	0.0	0.35825517992114386	0.5550798059825154	Neolamprologus niger	f	n
442	FISH20210421_c1_r1_Neolamprologus-niger_su	1970-01-04 20:00:00	57.65809828904184	1214.5004708880394	0.9336878843277381	0.0	0.39332976408113246	0.7535016897826936	Neolamprologus niger	f	n
443	FISH20210421_c1_r1_Neolamprologus-niger_su	1970-01-04 20:30:00	53.806021399913874	1244.4999723007036	0.9092571048695363	0.0	0.3327566870840279	0.6058521985152793	Neolamprologus niger	f	n
444	FISH20210421_c1_r1_Neolamprologus-niger_su	1970-01-04 21:00:00	39.04419724951373	1274.4994183147749	0.7730873635809651	0.0	0.2166958854673671	0.7373989569236294	Neolamprologus niger	f	n
445	FISH20210421_c1_r1_Neolamprologus-niger_su	1970-01-04 21:30:00	17.12353265098458	1304.4997784179038	0.35120762242410813	0.04885885220474186	0.09631734425064874	0.8102155413461618	Neolamprologus niger	f	n
446	FISH20210421_c1_r1_Neolamprologus-niger_su	1970-01-04 22:00:00	26.04726185798915	1334.5001384964821	0.5259542407622846	0.02609273724447399	0.19848549743978502	0.7583678984122884	Neolamprologus niger	f	n
447	FISH20210421_c1_r1_Neolamprologus-niger_su	1970-01-04 22:30:00	10.093161485662453	1364.4995845105534	0.22879618857681014	0.05988587889867597	0.11353049087718341	0.7201226088848206	Neolamprologus niger	f	n
448	FISH20210421_c1_r1_Neolamprologus-niger_su	1970-01-04 23:00:00	14.045271747972894	1394.499889208952	0.32517172612452916	0.04038333702636827	0.09501248685455232	0.6830808792236803	Neolamprologus niger	f	n
449	FISH20210421_c1_r1_Neolamprologus-niger_su	1970-01-04 23:30:00	25.09316132808495	1424.500249293668	0.5863387069968423	0.014791424297822835	0.19178557930659607	0.7517530740252092	Neolamprologus niger	f	n
450	FISH20210421_c1_r1_Neolamprologus-niger_su	1970-01-05 00:00:00	28.9527678744391	14.499695307739183	0.7045593041936735	0.0	0.2315908101648504	0.8426865943319228	Neolamprologus niger	f	n
451	FISH20210421_c1_r1_Neolamprologus-niger_su	1970-01-05 00:30:00	23.299875790190402	44.50005539552404	0.5988256148903168	0.0	0.13307504246990018	0.7746068817696234	Neolamprologus niger	f	n
452	FISH20210421_c1_r1_Neolamprologus-niger_su	1970-01-05 01:00:00	13.745715204109095	74.50036009085369	0.31549498642734475	0.043654091186083877	0.09766897779923603	0.7188290552680677	Neolamprologus niger	f	n
453	FISH20210421_c1_r1_Neolamprologus-niger_su	1970-01-05 01:30:00	13.972245257318626	104.4998615035178	0.3203146640075342	0.06182482964932691	0.08531125741825965	0.6687793319607064	Neolamprologus niger	f	n
454	FISH20210421_c1_r1_Neolamprologus-niger_su	1970-01-05 02:00:00	20.366229625697827	134.50022158209617	0.4508087746510082	0.03412364280966098	0.18385800473277103	0.6253005726022587	Neolamprologus niger	f	n
455	FISH20210421_c1_r1_Neolamprologus-niger_su	1970-01-05 02:30:00	18.701754115504915	164.50052628663232	0.41848097058334716	0.018226137056118776	0.17205495881402597	0.5030296158588439	Neolamprologus niger	f	n
456	FISH20210421_c1_r1_Neolamprologus-niger_su	1970-01-05 03:00:00	19.125922447465324	194.50002769929642	0.45509944047421197	0.02371059775081713	0.12177925236443166	0.6802918879950032	Neolamprologus niger	f	n
457	FISH20210421_c1_r1_Neolamprologus-niger_su	1970-01-05 03:30:00	23.029901178535518	224.49947371336768	0.5686111572766052	0.005096670544568168	0.2004512229875316	0.739734128730463	Neolamprologus niger	f	n
458	FISH20210421_c1_r1_Neolamprologus-niger_su	1970-01-05 04:00:00	26.36468537758267	254.49983381342787	0.6055838688233991	0.002714380678041214	0.1902969382981764	0.7013033895403152	Neolamprologus niger	f	n
459	FISH20210421_c1_r1_Neolamprologus-niger_su	1970-01-05 04:30:00	28.723457884786065	284.5001384964822	0.6019057115949255	0.005872250844828541	0.3687062112141789	0.5945165736500632	Neolamprologus niger	f	n
460	FISH20210421_c1_r1_Neolamprologus-niger_su	1970-01-05 05:00:00	35.848360511962326	314.4996399091463	0.7279929089801119	0.0	0.3016173469891554	0.719993572951371	Neolamprologus niger	f	n
461	FISH20210421_c1_r1_Neolamprologus-niger_su	1970-01-05 05:30:00	46.91558352922772	344.5	0.8705960558386883	0.0	0.3556786542313743	0.5518098438579719	Neolamprologus niger	f	n
462	FISH20210421_c1_r1_Neolamprologus-niger_su	1970-01-05 06:00:00	59.933152050311996	374.50030469226084	0.9851531771093014	0.0	0.42592771362972576	0.48138225142142704	Neolamprologus niger	f	n
463	FISH20210421_c1_r1_Neolamprologus-niger_su	1970-01-05 06:30:00	50.2804580871859	404.4998061049249	0.9725776965265083	0.0	0.22765423003430318	0.48104147633607003	Neolamprologus niger	f	n
464	FISH20210421_c1_r1_Neolamprologus-niger_su	1970-01-05 07:00:00	17.713604019185723	434.5001107910481	0.3353645025481941	0.25515178373587416	0.33774311512772054	0.7089801344867898	Neolamprologus niger	f	d
465	FISH20210421_c1_r1_Neolamprologus-niger_su	1970-01-05 07:30:00	7.165718462875989	464.50047088803944	0.11977175779735194	0.2809262644728824	0.2738057250488685	0.7003942344762505	Neolamprologus niger	f	d
466	FISH20210421_c1_r1_Neolamprologus-niger_su	1970-01-05 08:00:00	4.765903785753926	494.49991690211067	0.05711594925488893	0.5969752368289846	0.17332071036824237	0.48883051309272674	Neolamprologus niger	f	d
467	FISH20210421_c1_r1_Neolamprologus-niger_su	1970-01-05 08:30:00	5.0563439830267685	524.4994183147749	0.06392997617860506	0.6650047088803944	0.19325823922167845	0.2927049989755652	Neolamprologus niger	f	d
468	FISH20210421_c1_r1_Neolamprologus-niger_su	1970-01-05 09:00:00	4.250059152011122	554.4997784179038	0.024097052958120983	0.8397407489474851	0.2648869562006082	0.25701287361831565	Neolamprologus niger	f	d
469	FISH20210421_c1_r1_Neolamprologus-niger_su	1970-01-05 09:30:00	5.782800837174626	584.5000830978893	0.07910919062655808	0.5491108525843443	0.2829980927055927	0.3008764283509622	Neolamprologus niger	f	d
470	FISH20210421_c1_r1_Neolamprologus-niger_su	1970-01-05 10:00:00	6.132975166920717	614.4995291119606	0.09450999944601407	0.30657581297435044	0.17422418227719258	0.5127237566125099	Neolamprologus niger	f	d
471	FISH20210421_c1_r1_Neolamprologus-niger_su	1970-01-05 10:30:00	5.267919786027918	644.4998892089519	0.0562264569022823	0.5063150897407489	0.13289647367921723	0.48332244264867613	Neolamprologus niger	f	d
472	FISH20210421_c1_r1_Neolamprologus-niger_su	1970-01-05 11:00:00	3.7917880320282418	674.5001938950751	0.04498365741510166	0.7051686887153066	0.08914401259923177	0.7757457611596998	Neolamprologus niger	f	d
473	FISH20210421_c1_r1_Neolamprologus-niger_su	1970-01-05 11:30:00	4.418934776743816	704.4996953077392	0.012520081989917456	0.8823333887319262	0.32849605482877253	0.10152546243692712	Neolamprologus niger	f	d
474	FISH20210421_c1_r1_Neolamprologus-niger_su	1970-01-05 12:00:00	4.172652810790615	734.5	0.0454243297141591	0.782018612896078	0.13369049025917817	0.5447304285478145	Neolamprologus niger	f	d
475	FISH20210421_c1_r1_Neolamprologus-niger_su	1970-01-05 12:30:00	5.310906806452803	764.5003600908537	0.07229516370284195	0.5571990471442025	0.13850629565436676	0.49455810577515846	Neolamprologus niger	f	d
476	FISH20210421_c1_r1_Neolamprologus-niger_su	1970-01-05 13:00:00	3.9181522148493904	794.4998615035178	0.06442856351448673	0.6337599024984766	0.07756649457928025	0.7040019742501066	Neolamprologus niger	f	d
477	FISH20210421_c1_r1_Neolamprologus-niger_su	1970-01-05 13:30:00	2.2037908893060956	824.5001661865721	0.017837358741413695	0.8089408375803235	0.07641774480278674	0.7944522129413416	Neolamprologus niger	f	d
478	FISH20210421_c1_r1_Neolamprologus-niger_su	1970-01-05 14:00:00	3.6980317457944882	854.5004708880394	0.02210403855742064	0.81607667165254	0.13353328888255414	0.6217323200290257	Neolamprologus niger	f	d
479	FISH20210421_c1_r1_Neolamprologus-niger_su	1970-01-05 14:30:00	3.6765230781969693	884.4999723007036	0.022990416043432497	0.7645559802781009	0.08153741383541227	0.6375181147745865	Neolamprologus niger	f	d
480	FISH20210421_c1_r1_Neolamprologus-niger_su	1970-01-05 15:00:00	5.4981492689676355	914.4994183147749	0.06730929034402526	0.4232452495706609	0.15986721151999247	0.5495489672953974	Neolamprologus niger	f	d
481	FISH20210421_c1_r1_Neolamprologus-niger_su	1970-01-05 15:30:00	5.0717634374213345	944.4997784179038	0.07284511411477952	0.5044870374473742	0.08485878038526025	0.6395059164285867	Neolamprologus niger	f	d
482	FISH20210421_c1_r1_Neolamprologus-niger_su	1970-01-05 16:00:00	3.61807388580964	974.5001384964822	0.034347127582959394	0.7542518420032132	0.06563321383065401	0.7955182538363479	Neolamprologus niger	f	d
483	FISH20210421_c1_r1_Neolamprologus-niger_su	1970-01-05 16:30:00	4.588886501451001	1004.4995845105534	0.06182482964932691	0.5308847155282256	0.06659207641839279	0.5719771870856036	Neolamprologus niger	f	d
484	FISH20210421_c1_r1_Neolamprologus-niger_su	1970-01-05 17:00:00	5.5249055548243735	1034.499944604476	0.0823731442499446	0.3918679370706847	0.12416342447301408	0.6828216311296219	Neolamprologus niger	f	d
485	FISH20210421_c1_r1_Neolamprologus-niger_su	1970-01-05 17:30:00	3.7497254079171363	1064.500249293668	0.04010858124203645	0.5849537421749488	0.08146014862651713	0.5351012267961848	Neolamprologus niger	f	d
486	FISH20210421_c1_r1_Neolamprologus-niger_su	1970-01-05 18:00:00	4.344656502608496	1094.499695307739	0.058722508448285415	0.5745942053071852	0.08097774559383641	0.6857655576772776	Neolamprologus niger	f	d
487	FISH20210421_c1_r1_Neolamprologus-niger_su	1970-01-05 18:30:00	8.792383849224635	1124.500055395524	0.17776423664967872	0.3328163084422779	0.2076966541103355	0.5305549840144371	Neolamprologus niger	f	d
488	FISH20210421_c1_r1_Neolamprologus-niger_su	1970-01-05 19:00:00	39.168895110824444	1154.5003600908537	0.8247188521411556	0.0	0.3366591482862026	0.6422625689797263	Neolamprologus niger	f	n
489	FISH20210421_c1_r1_Neolamprologus-niger_su	1970-01-05 19:30:00	49.222968172747656	1184.4998615035179	0.9457647775746496	0.0	0.29209372298768815	0.5434801936212239	Neolamprologus niger	f	n
490	FISH20210421_c1_r1_Neolamprologus-niger_su	1970-01-05 20:00:00	54.479922164033646	1214.5002215820962	0.9348548637270109	0.0	0.3022601381722645	0.6070219976756455	Neolamprologus niger	f	n
491	FISH20210421_c1_r1_Neolamprologus-niger_su	1970-01-05 20:30:00	46.77537144705905	1244.5005262866323	0.9136335937067198	0.0	0.24545184966831446	0.5672558249325061	Neolamprologus niger	f	n
492	FISH20210421_c1_r1_Neolamprologus-niger_su	1970-01-05 21:00:00	49.97273759335272	1274.5000276992964	0.9680350119106975	0.0	0.3801242511355587	0.4698475425890843	Neolamprologus niger	f	n
493	FISH20210421_c1_r1_Neolamprologus-niger_su	1970-01-05 21:30:00	19.446694414144662	1304.4994737133677	0.45504404188133624	0.0	0.14196865231050937	0.38232782626096856	Neolamprologus niger	f	n
494	FISH20210421_c1_r1_Neolamprologus-niger_su	1970-01-05 22:00:00	38.42051848295491	1334.4998338134278	0.8239530245956127	0.0	0.2580410899465039	0.509410753062579	Neolamprologus niger	f	n
495	FISH20210421_c1_r1_Neolamprologus-niger_su	1970-01-05 22:30:00	31.553075726188922	1364.5001384964821	0.6795745388067143	0.018724724392000444	0.197815815506857	0.5148716844224724	Neolamprologus niger	f	n
496	FISH20210421_c1_r1_Neolamprologus-niger_su	1970-01-05 23:00:00	31.084388971324298	1394.4996399091463	0.6894354883385962	0.016841172234225252	0.1906093084584861	0.3988497215274062	Neolamprologus niger	f	n
497	FISH20210421_c1_r1_Neolamprologus-niger_su	1970-01-05 23:30:00	20.02411858932704	1424.4994183147749	0.4524403080161764	0.008974572045870035	0.11923064009729084	0.4796338221574961	Neolamprologus niger	f	n
498	FISH20210421_c1_r1_Neolamprologus-niger_su	1970-01-06 00:00:00	11.363971893452883	14.500304692260817	0.26031798792310673	0.011412110132402637	0.0602156451781673	0.4452299826731829	Neolamprologus niger	f	n
499	FISH20210421_c1_r1_Neolamprologus-niger_su	1970-01-06 00:30:00	10.309319374854288	44.499806104924936	0.22120658135283364	0.11007700404409727	0.05673460116969932	0.33771642006756086	Neolamprologus niger	f	n
500	FISH20210421_c1_r1_Neolamprologus-niger_su	1970-01-06 01:00:00	12.842780232173153	74.50011079104809	0.29603368047861733	0.03994017283403501	0.08009104618643827	0.5091207736590138	Neolamprologus niger	f	n
501	FISH20210421_c1_r1_Neolamprologus-niger_su	1970-01-06 01:30:00	15.54598194817977	104.50047088803944	0.3928868206747549	0.06304359869259321	0.10302921682218025	0.5679341253573488	Neolamprologus niger	f	n
502	FISH20210421_c1_r1_Neolamprologus-niger_su	1970-01-06 02:00:00	21.76937865628439	134.4999169021107	0.5822392111240374	0.006980222702343361	0.15170956188506496	0.5920382662325675	Neolamprologus niger	f	n
503	FISH20210421_c1_r1_Neolamprologus-niger_su	1970-01-06 02:30:00	20.02318574177032	164.4994183147748	0.526729821062545	0.021051465292781565	0.13403830856664511	0.7950870630969784	Neolamprologus niger	f	n
504	FISH20210421_c1_r1_Neolamprologus-niger_su	1970-01-06 03:00:00	20.406359317418804	194.49977841790383	0.5201085752271216	0.013128739197872812	0.1446056076097579	0.6358460981704124	Neolamprologus niger	f	n
505	FISH20210421_c1_r1_Neolamprologus-niger_su	1970-01-06 03:30:00	18.04183265867937	224.5000830978893	0.41814857902609276	0.002659132458035566	0.15367094318521837	0.5856804491158344	Neolamprologus niger	f	n
506	FISH20210421_c1_r1_Neolamprologus-niger_su	1970-01-06 04:00:00	24.830878097308823	254.49958451055343	0.5437371890753975	0.017062766605728214	0.1957915654598124	0.6181667191210267	Neolamprologus niger	f	n
507	FISH20210421_c1_r1_Neolamprologus-niger_su	1970-01-06 04:30:00	30.698882891715698	284.4998892089519	0.6588189674274318	0.025869709727454022	0.2703240242474204	0.4929194345586652	Neolamprologus niger	f	n
508	FISH20210421_c1_r1_Neolamprologus-niger_su	1970-01-06 05:00:00	44.211448664905895	314.50024929366793	0.8561298543017007	0.0	0.35267745356410973	0.5151880329994715	Neolamprologus niger	f	n
509	FISH20210421_c1_r1_Neolamprologus-niger_su	1970-01-06 05:30:00	45.6813975266338	344.49969530773916	0.7654423577641128	0.0	0.5025059263304265	0.5617760663255575	Neolamprologus niger	f	n
510	FISH20210421_c1_r1_Neolamprologus-niger_su	1970-01-06 06:00:00	57.74756888055605	374.50005539552404	0.9593950808774651	0.0	0.3223134380183101	0.5906623024342943	Neolamprologus niger	f	n
511	FISH20210421_c1_r1_Neolamprologus-niger_su	1970-01-06 06:30:00	43.580814399576965	404.5003600908537	0.8333056340368955	0.0	0.3135083597643554	0.5753440298389059	Neolamprologus niger	f	n
512	FISH20210421_c1_r1_Neolamprologus-niger_su	1970-01-06 07:00:00	10.883795320549307	434.4998615035178	0.19622181596587446	0.35432940003323915	0.26708472819076007	0.2964577687481842	Neolamprologus niger	f	d
513	FISH20210421_c1_r1_Neolamprologus-niger_su	1970-01-06 07:30:00	5.3370398694294074	464.5002215820962	0.04077110569465987	0.7369266563261688	0.24861068025703412	0.1619203254091356	Neolamprologus niger	f	d
514	FISH20210421_c1_r1_Neolamprologus-niger_su	1970-01-06 08:00:00	5.986595486358393	494.5005262866323	0.07091019888094842	0.5387513157165807	0.25660865642583686	0.20482273015571567	Neolamprologus niger	f	d
515	FISH20210421_c1_r1_Neolamprologus-niger_su	1970-01-06 08:30:00	6.026615922664075	524.4999723007036	0.08824995845105535	0.43249681458090966	0.21003810631781278	0.3607848058618456	Neolamprologus niger	f	d
516	FISH20210421_c1_r1_Neolamprologus-niger_su	1970-01-06 09:00:00	4.540372919958165	554.4994737133677	0.05373663508946873	0.5403024763171016	0.08972068732946133	0.6077834168771763	Neolamprologus niger	f	d
517	FISH20210421_c1_r1_Neolamprologus-niger_su	1970-01-06 09:30:00	4.670744974515697	584.4997784179038	0.03883226235320186	0.6610347883890981	0.14647724035326673	0.5232874130238268	Neolamprologus niger	f	d
518	FISH20210421_c1_r1_Neolamprologus-niger_su	1970-01-06 10:00:00	1.4679866597301665	614.5001384964822	0.006924824109467619	0.9608885934297269	0.23430323990075452	0.7377328864060252	Neolamprologus niger	f	d
519	FISH20210421_c1_r1_Neolamprologus-niger_su	1970-01-06 10:30:00	4.22515840339538	644.4996399091463	0.06442856351448673	0.5805772533377652	0.11211840670370844	0.6624050621779546	Neolamprologus niger	f	d
520	FISH20210421_c1_r1_Neolamprologus-niger_su	1970-01-06 11:00:00	7.595371006400542	674.499944604476	0.1452470640372258	0.20108575227121647	0.20136700326041893	0.5782699186477152	Neolamprologus niger	f	d
521	FISH20210421_c1_r1_Neolamprologus-niger_su	1970-01-06 11:30:00	3.9666777468123455	704.5002492936679	0.050745111074178714	0.6103816963049139	0.045175138694335884	0.7945187476500898	Neolamprologus niger	f	d
522	FISH20210421_c1_r1_Neolamprologus-niger_su	1970-01-06 12:00:00	5.428496555867796	734.4997507063321	0.07982937233394272	0.5721566672206526	0.06604885364482853	0.5844364436816621	Neolamprologus niger	f	d
523	FISH20210421_c1_r1_Neolamprologus-niger_su	1970-01-06 12:30:00	7.607064122589641	764.500055395524	0.1531686239751828	0.17538222911588744	0.1047738279889807	0.4157890244509088	Neolamprologus niger	f	d
524	FISH20210421_c1_r1_Neolamprologus-niger_su	1970-01-06 13:00:00	8.8189691086203	794.5004154894466	0.17877125921001608	0.1543404797518143	0.1729989632549027	0.45041396315881516	Neolamprologus niger	f	d
525	FISH20210421_c1_r1_Neolamprologus-niger_su	1970-01-06 13:30:00	7.63520568601347	824.4998615035178	0.1547282699019445	0.14126641183313943	0.12806840934811914	0.4506657441105084	Neolamprologus niger	f	d
526	FISH20210421_c1_r1_Neolamprologus-niger_su	1970-01-06 14:00:00	5.421657381538422	854.5002215820962	0.09179038333702637	0.31603146465765564	0.06543141242758828	0.5626891926724111	Neolamprologus niger	f	d
527	FISH20210421_c1_r1_Neolamprologus-niger_su	1970-01-06 14:30:00	3.99761890784143	884.5005262866323	0.04509445460085314	0.621683009251565	0.047490602024422866	0.7734706879261598	Neolamprologus niger	f	d
528	FISH20210421_c1_r1_Neolamprologus-niger_su	1970-01-06 15:00:00	3.9285436335872084	914.5000276992964	0.05490000553985929	0.6168079330784998	0.054091542217682635	0.6883488279805887	Neolamprologus niger	f	d
529	FISH20210421_c1_r1_Neolamprologus-niger_su	1970-01-06 15:30:00	5.050497770898495	944.4994737133677	0.06431776632873525	0.3949365686111573	0.08091530346557896	0.5966685660469997	Neolamprologus niger	f	d
530	FISH20210421_c1_r1_Neolamprologus-niger_su	1970-01-06 16:00:00	5.422413040415922	974.4997784179038	0.0778307112785287	0.4012297806337248	0.0787901276788259	0.6728889169850529	Neolamprologus niger	f	d
531	FISH20210421_c1_r1_Neolamprologus-niger_su	1970-01-06 16:30:00	3.171153491329492	1004.5001384964822	0.02371059775081713	0.7911473048584566	0.04007137955153575	0.7152254601290566	Neolamprologus niger	f	d
532	FISH20210421_c1_r1_Neolamprologus-niger_su	1970-01-06 17:00:00	4.306646380593951	1034.4996399091463	0.06138164090632098	0.528003988698687	0.05494416613246434	0.5453910631894489	Neolamprologus niger	f	d
533	FISH20210421_c1_r1_Neolamprologus-niger_su	1970-01-06 17:30:00	3.696158067706487	1064.499944604476	0.03822291158874363	0.679647684467095	0.044027808553069064	0.7438602540506419	Neolamprologus niger	f	d
534	FISH20210421_c1_r1_Neolamprologus-niger_su	1970-01-06 18:00:00	5.599248589414017	1094.500304692261	0.08996731483020332	0.30956733698964045	0.08911207926747243	0.6601796610284496	Neolamprologus niger	f	d
535	FISH20210421_c1_r1_Neolamprologus-niger_su	1970-01-06 18:30:00	8.317687068498502	1124.499750706332	0.16652817018447733	0.12137831699074844	0.1523719154036408	0.5414396710228696	Neolamprologus niger	f	d
536	FISH20210421_c1_r1_Neolamprologus-niger_su	1970-01-06 19:00:00	44.7885315140405	1154.500055395524	0.8123199645468646	0.0	0.3694999366908286	0.682138900319712	Neolamprologus niger	f	n
537	FISH20210421_c1_r1_Neolamprologus-niger_su	1970-01-06 19:30:00	58.92741696961735	1184.5004154894466	0.9142983768212287	0.0	0.4194656776039298	0.698142954373036	Neolamprologus niger	f	n
538	FISH20210421_c1_r1_Neolamprologus-niger_su	1970-01-06 20:00:00	46.492507949846726	1214.4998615035179	0.7343637471608221	0.0	0.5015672245029229	0.6432583291368874	Neolamprologus niger	f	n
539	FISH20210421_c1_r1_Neolamprologus-niger_su	1970-01-06 20:30:00	39.771026788081166	1244.5002215820962	0.7153777974739641	0.012020828717039663	0.49492788197626925	0.5113478650581579	Neolamprologus niger	f	n
540	FISH20210421_c1_r1_Neolamprologus-niger_su	1970-01-06 21:00:00	20.5204706401036	1274.5005262866323	0.41493546063929976	0.0055952578804498365	0.27357308407232894	0.4614546666243873	Neolamprologus niger	f	n
541	FISH20210421_c1_r1_Neolamprologus-niger_su	1970-01-06 21:30:00	14.449061399258252	1304.5000276992964	0.30363968755193615	0.0004985873358816686	0.2494500660826049	0.335554775452922	Neolamprologus niger	f	n
542	FISH20210421_c1_r1_Neolamprologus-niger_su	1970-01-06 22:00:00	10.736143451328305	1334.4994737133677	0.23527782394327185	0.05185308293169354	0.05457722304440626	0.224232515557146	Neolamprologus niger	f	n
543	FISH20210421_c1_r1_Neolamprologus-niger_su	1970-01-06 22:30:00	12.921210766581428	1364.4998338134278	0.26761577664524705	0.03257256813649457	0.08967294772772634	0.4779672525779597	Neolamprologus niger	f	n
544	FISH20210421_c1_r1_Neolamprologus-niger_su	1970-01-06 23:00:00	11.099480404824542	1394.5001384964821	0.2592654146584677	0.02382139493656861	0.21282376226462962	0.4041155177723915	Neolamprologus niger	f	n
545	FISH20210421_c1_r1_Neolamprologus-niger_su	1970-01-06 23:30:00	16.694884717374627	1424.4996399091463	0.34646279984488393	0.03395933743282921	0.16223612193099574	0.3350752322574435	Neolamprologus niger	f	n
546	FISH20210421_c1_r1_Neolamprologus-niger_su	1970-01-07 00:00:00	23.41953508552225	14.499944604475958	0.5036561045867494	0.0028805672501661865	0.24410926911572434	0.5351387665772954	Neolamprologus niger	f	n
547	FISH20210421_c1_r1_Neolamprologus-niger_su	1970-01-07 00:30:00	26.567869468773274	44.50030469226082	0.5690543460196111	0.01739515816298266	0.36584067151370137	0.6387733084285633	Neolamprologus niger	f	n
548	FISH20210421_c1_r1_Neolamprologus-niger_su	1970-01-07 01:00:00	26.26618562226792	74.49975070633207	0.5560356766938119	0.0	0.19420329587809554	0.6700544717849929	Neolamprologus niger	f	n
549	FISH20210421_c1_r1_Neolamprologus-niger_su	1970-01-07 01:30:00	14.736826211377736	104.50011079104809	0.32788610680257035	0.0	0.10296877187243675	0.44499593514929964	Neolamprologus niger	f	n
550	FISH20210421_c1_r1_Neolamprologus-niger_su	1970-01-07 02:00:00	34.35678917205291	134.50041548944657	0.690765054567614	0.0	0.3410133268789554	0.5520845623718429	Neolamprologus niger	f	n
551	FISH20210421_c1_r1_Neolamprologus-niger_su	1970-01-07 02:30:00	17.422210962729014	164.4999169021107	0.3491773308957952	0.008254390338485403	0.16299146773735193	0.4248527710162561	Neolamprologus niger	f	n
552	FISH20210421_c1_r1_Neolamprologus-niger_su	1970-01-07 03:00:00	33.72851074819048	194.50022158209617	0.657821847994682	0.0	0.29737262226367217	0.5432935135659622	Neolamprologus niger	f	n
553	FISH20210421_c1_r1_Neolamprologus-niger_su	1970-01-07 03:30:00	22.021006862629477	224.5005816852252	0.4663453548279874	0.006869425516591879	0.5412363088844673	0.5275758536901951	Neolamprologus niger	f	n
554	FISH20210421_c1_r1_Neolamprologus-niger_su	1970-01-07 04:00:00	27.352236517962304	254.50002769929642	0.5271176112126752	0.01102431998227245	0.3048700447057819	0.6594600351284922	Neolamprologus niger	f	n
555	FISH20210421_c1_r1_Neolamprologus-niger_su	1970-01-07 04:30:00	15.405706295208384	284.49952911196056	0.33660185031300205	0.015179214447953022	0.6368129506081964	0.38065339266491555	Neolamprologus niger	f	n
556	FISH20210421_c1_r1_Neolamprologus-niger_su	1970-01-07 05:00:00	24.737839311710353	314.49983381342787	0.46449146908929756	0.0	0.6783355900610074	0.3152087137877346	Neolamprologus niger	f	n
557	FISH20210421_c1_r1_Neolamprologus-niger_su	1970-01-07 05:30:00	46.09264712217855	344.5001938950751	0.7329233837460528	0.0	0.5591841069956534	0.4452529673929354	Neolamprologus niger	f	n
558	FISH20210421_c1_r1_Neolamprologus-niger_su	1970-01-07 06:00:00	35.436662448694754	374.4996399091463	0.5860617140324635	0.017782948313112848	0.5864459752934189	0.4864800952657996	Neolamprologus niger	f	n
559	FISH20210421_c1_r1_Neolamprologus-niger_su	1970-01-07 06:30:00	30.501264949846984	404.5	0.5663638378019056	0.0006093507644582318	0.6987615244012917	0.40067300653365656	Neolamprologus niger	f	n
560	FISH20210421_c1_r1_Neolamprologus-niger_su	1970-01-07 07:00:00	14.23683424665149	434.50030469226084	0.27560799955681126	0.30170073680128523	0.3586472455028237	0.38443209093509	Neolamprologus niger	f	d
561	FISH20210421_c1_r1_Neolamprologus-niger_su	1970-01-07 07:30:00	9.612893423424252	464.4998061049249	0.20984986981330675	0.16575258988421693	0.23770226421962873	0.3941543178680871	Neolamprologus niger	f	d
562	FISH20210421_c1_r1_Neolamprologus-niger_su	1970-01-07 08:00:00	8.169365978804299	494.5001107910481	0.15665854198980722	0.222025260358963	0.13094945334289707	0.6329775587205267	Neolamprologus niger	f	d
563	FISH20210421_c1_r1_Neolamprologus-niger_su	1970-01-07 08:30:00	9.654649184498286	524.5004708880394	0.21389396709323583	0.019943493435266746	0.14172747057938753	0.5987122314440171	Neolamprologus niger	f	d
564	FISH20210421_c1_r1_Neolamprologus-niger_su	1970-01-07 09:00:00	6.623857600517884	554.4999169021107	0.12182150573375436	0.32773807545288347	0.06503840265632384	0.7330380927508068	Neolamprologus niger	f	d
565	FISH20210421_c1_r1_Neolamprologus-niger_su	1970-01-07 09:30:00	6.35824793387952	584.5002215820962	0.1084090405495236	0.44460447595834257	0.0741566427146956	0.7630337189163274	Neolamprologus niger	f	d
566	FISH20210421_c1_r1_Neolamprologus-niger_su	1970-01-07 10:00:00	4.542269978347192	614.5005816852251	0.08010636529832142	0.6103262977120382	0.11930068526431616	0.8223793235388304	Neolamprologus niger	f	d
567	FISH20210421_c1_r1_Neolamprologus-niger_su	1970-01-07 10:30:00	4.038278551238458	644.5000830978893	0.07606226801839233	0.5954794748213396	0.06546041999286656	0.8059662465395417	Neolamprologus niger	f	d
568	FISH20210421_c1_r1_Neolamprologus-niger_su	1970-01-07 11:00:00	1.4628902975775586	674.4995291119606	0.012243089025538752	0.9286466123760456	0.03772102869661491	0.8654656156889233	Neolamprologus niger	f	d
569	FISH20210421_c1_r1_Neolamprologus-niger_su	1970-01-07 11:30:00	4.540645458311072	704.4998892089519	0.08957456237536007	0.5587192554841569	0.05127918545988238	0.7605771965277006	Neolamprologus niger	f	d
570	FISH20210421_c1_r1_Neolamprologus-niger_su	1970-01-07 12:00:00	1.4185505925475568	734.5001938950751	0.013794249626059497	0.9073181541188854	0.03506340771423217	0.890055966107106	Neolamprologus niger	f	d
571	FISH20210421_c1_r1_Neolamprologus-niger_su	1970-01-07 12:30:00	1.2417545156519207	764.4996399091463	0.0006093845216331506	1.0	0.03231589860475138	0.8843396657316602	Neolamprologus niger	f	d
572	FISH20210421_c1_r1_Neolamprologus-niger_su	1970-01-07 13:00:00	4.651947023455883	794.5	0.07229115887436295	0.5891867937070685	0.05004236174859823	0.7541270230671483	Neolamprologus niger	f	d
573	FISH20210421_c1_r1_Neolamprologus-niger_su	1970-01-07 13:30:00	6.747055300190243	824.5003600908537	0.11439809428840507	0.4137720901889092	0.07318239590999957	0.7058082937346534	Neolamprologus niger	f	d
574	FISH20210421_c1_r1_Neolamprologus-niger_su	1970-01-07 14:00:00	5.715835743436348	854.4998061049249	0.09290344025261758	0.41637582405406903	0.06749818679526047	0.7423016881119553	Neolamprologus niger	f	d
575	FISH20210421_c1_r1_Neolamprologus-niger_su	1970-01-07 14:30:00	4.760513156359843	884.5001107910481	0.06785951695103036	0.5922889430534013	0.05952513611471776	0.7539657780019035	Neolamprologus niger	f	d
576	FISH20210421_c1_r1_Neolamprologus-niger_su	1970-01-07 15:00:00	2.552808607572027	914.5004708880394	0.013461858068805052	0.8805606337599025	0.045859726714672575	0.7758559813687499	Neolamprologus niger	f	d
577	FISH20210421_c1_r1_Neolamprologus-niger_su	1970-01-07 15:30:00	2.3405804445943903	944.4999169021107	0.0150130186693258	0.8565176444518309	0.04041540484699501	0.8359033331398676	Neolamprologus niger	f	d
578	FISH20210421_c1_r1_Neolamprologus-niger_su	1970-01-07 16:00:00	4.308446071702949	974.5002215820962	0.05052071792599158	0.6577110569465987	0.059966952286887136	0.726395144122109	Neolamprologus niger	f	d
579	FISH20210421_c1_r1_Neolamprologus-niger_su	1970-01-07 16:30:00	5.5547228361196685	1004.5005816852251	0.09118608387346962	0.5179214447953022	0.07408960326692866	0.635167535520117	Neolamprologus niger	f	d
580	FISH20210421_c1_r1_Neolamprologus-niger_su	1970-01-07 17:00:00	1.9464521142576041	1034.5000830978893	0.004431887430059276	0.9668716414603069	0.03593615707875627	0.8026241408978182	Neolamprologus niger	f	d
581	FISH20210421_c1_r1_Neolamprologus-niger_su	1970-01-07 17:30:00	1.411719840109211	1064.4995291119606	0.0006647831145088915	1.0	0.030775619870675376	0.8920356343457717	Neolamprologus niger	f	d
582	FISH20210421_c1_r1_Neolamprologus-niger_su	1970-01-07 18:00:00	2.23571564377811	1094.4998338134278	0.013904276534456016	0.930312430755595	0.04286375075179608	0.8339419946196129	Neolamprologus niger	f	d
583	FISH20210421_c1_r1_Neolamprologus-niger_su	1970-01-07 18:30:00	10.488440863544813	1124.500193895075	0.22680183923328348	0.030081435931527338	0.22845424471932546	0.5857854333357032	Neolamprologus niger	f	d
584	FISH20210421_c1_r1_Neolamprologus-niger_su	1970-01-07 19:00:00	43.619297860772704	1154.4996399091463	0.8238878732480195	0.0	0.34614012678363826	0.6722671591488466	Neolamprologus niger	f	n
585	FISH20210421_c1_r1_Neolamprologus-niger_su	1970-01-07 19:30:00	51.77294010973072	1184.5	0.9772324396188788	0.0	0.19081510556804185	0.6804535197637686	Neolamprologus niger	f	n
586	FISH20210421_c1_r1_Neolamprologus-niger_su	1970-01-07 20:00:00	47.66865039838588	1214.500304692261	0.9775081712924492	0.0	0.18334259632979888	0.6878205351906008	Neolamprologus niger	f	n
587	FISH20210421_c1_r1_Neolamprologus-niger_su	1970-01-07 20:30:00	45.94837492458199	1244.499806104925	0.979890310786106	0.0	0.1708397600097787	0.7829495328868503	Neolamprologus niger	f	n
588	FISH20210421_c1_r1_Neolamprologus-niger_su	1970-01-07 21:00:00	42.0872737391599	1274.500110791048	0.9649346332816309	0.0	0.15667378565097723	0.7898532492803625	Neolamprologus niger	f	n
589	FISH20210421_c1_r1_Neolamprologus-niger_su	1970-01-07 21:30:00	39.48197223630334	1304.5004154894466	0.9510830424907207	0.0	0.15490289093819862	0.7872060689865089	Neolamprologus niger	f	n
590	FISH20210421_c1_r1_Neolamprologus-niger_su	1970-01-07 22:00:00	40.2332826322824	1334.4999169021107	0.941609883108969	0.0	0.15518187987148058	0.7374199356188271	Neolamprologus niger	f	n
591	FISH20210421_c1_r1_Neolamprologus-niger_su	1970-01-07 22:30:00	41.302194607793844	1364.5002215820962	0.9394526922224684	0.0	0.15389358534791875	0.6636987368133459	Neolamprologus niger	f	n
592	FISH20210421_c1_r1_Neolamprologus-niger_su	1970-01-07 23:00:00	44.255344844060545	1394.5005816852251	0.9421084704448507	0.0	0.1602976012409286	0.6866849255906438	Neolamprologus niger	f	n
593	FISH20210421_c1_r1_Neolamprologus-niger_su	1970-01-07 23:30:00	45.9195384040286	1424.5000276992964	0.957232286299928	0.0	0.16615936897680822	0.718576303895352	Neolamprologus niger	f	n
594	FISH20210421_c1_r1_Neolamprologus-niger_su	1970-01-08 00:00:00	46.80249268845515	14.499529111960555	0.9515816298266024	0.0	0.18209182253331016	0.768944270182036	Neolamprologus niger	f	n
595	FISH20210421_c1_r1_Neolamprologus-niger_su	1970-01-08 00:30:00	45.73760667640651	44.49983381342788	0.9623864391757146	0.0	0.19577972959070683	0.8465674628297287	Neolamprologus niger	f	n
596	FISH20210421_c1_r1_Neolamprologus-niger_su	1970-01-08 01:00:00	44.2118687876222	74.50019389507507	0.9593374328292061	0.0	0.1983034275257011	0.8040546752930886	Neolamprologus niger	f	n
597	FISH20210421_c1_r1_Neolamprologus-niger_su	1970-01-08 01:30:00	48.82437808726646	104.49963990914631	0.9751260317987923	0.0	0.19320165208716425	0.7099345261581771	Neolamprologus niger	f	n
598	FISH20210421_c1_r1_Neolamprologus-niger_su	1970-01-08 02:00:00	50.12312485750436	134.5	0.9777863948592954	0.0	0.20596269296107445	0.6262377010317358	Neolamprologus niger	f	n
599	FISH20210421_c1_r1_Neolamprologus-niger_su	1970-01-08 02:30:00	55.707854886116415	164.5003046922608	0.9811644784222481	0.0	0.24305876295821352	0.6529968792126054	Neolamprologus niger	f	n
600	FISH20210421_c1_r1_Neolamprologus-niger_su	1970-01-08 03:00:00	64.26674346332337	194.49980610492494	0.9854855686665559	0.0	0.29487488922479915	0.6506409187574016	Neolamprologus niger	f	n
601	FISH20210421_c1_r1_Neolamprologus-niger_su	1970-01-08 03:30:00	65.67779331844368	224.5001107910481	0.9963992909372923	0.0	0.29772183445355516	0.5849764726039609	Neolamprologus niger	f	n
602	FISH20210421_c1_r1_Neolamprologus-niger_su	1970-01-08 04:00:00	63.029167103958684	254.50041548944657	0.9968422802060828	0.0	0.24144785099075408	0.5604442729647586	Neolamprologus niger	f	n
603	FISH20210421_c1_r1_Neolamprologus-niger_su	1970-01-08 04:30:00	65.62987022385263	284.49991690211067	0.9944601407124259	0.0	0.2658761111594747	0.6215416900791674	Neolamprologus niger	f	n
604	FISH20210421_c1_r1_Neolamprologus-niger_su	1970-01-08 05:00:00	72.25132625090106	314.5002215820962	0.9981165521825837	0.0	0.30856512042810974	0.674026319531431	Neolamprologus niger	f	n
605	FISH20210421_c1_r1_Neolamprologus-niger_su	1970-01-08 05:30:00	72.19306381005973	344.5005816852252	0.9906930363968756	0.0	0.332766076747026	0.6304666516801525	Neolamprologus niger	f	n
606	FISH20210421_c1_r1_Neolamprologus-niger_su	1970-01-08 06:00:00	58.70442638079672	374.50008309788933	0.9460417705390283	0.0	0.28831234558130675	0.5711275654981568	Neolamprologus niger	f	n
607	FISH20210421_c1_r1_Neolamprologus-niger_su	1970-01-08 06:30:00	35.61691931566845	404.49952911196056	0.7211788820563958	0.0	0.25339207450936196	0.5725805790316529	Neolamprologus niger	f	n
608	FISH20210421_c1_r1_Neolamprologus-niger_su	1970-01-08 07:00:00	6.202400009593493	434.49983381342787	0.1285730113006869	0.4433857744294261	0.060863763187522193	0.7606176148722139	Neolamprologus niger	f	d
609	FISH20210421_c1_r1_Neolamprologus-niger_su	1970-01-08 07:30:00	2.805756197541645	464.5001938950751	0.032352778239432715	0.7782948313112847	0.0653036792579775	0.8627832592235626	Neolamprologus niger	f	d
610	FISH20210421_c1_r1_Neolamprologus-niger_su	1970-01-08 08:00:00	2.6302424769205204	494.4996399091463	0.029305855631266964	0.8341366129300316	0.048007308031944224	0.8208995982253628	Neolamprologus niger	f	d
611	FISH20210421_c1_r1_Neolamprologus-niger_su	1970-01-08 08:30:00	0.8777264787880756	517.4851701529816	0.0	1.0	0.07706934836399178	0.913051807869847	Neolamprologus niger	f	d
612	FISH20210421_c2_r0_Neolamprologus-niger_su	1970-01-02 00:00:00	23.963082645953136	14.500193895075066	0.5263974295052906	0.1447011245914354	0.2546177052740086	0.5999867000265394	Neolamprologus niger	m	n
613	FISH20210421_c2_r0_Neolamprologus-niger_su	1970-01-02 00:30:00	36.462304865015625	44.499806104924936	0.7821727328125866	0.0	0.42939266613992744	0.4410904404662224	Neolamprologus niger	m	n
614	FISH20210421_c2_r0_Neolamprologus-niger_su	1970-01-02 01:00:00	26.11712344652437	74.4994183147748	0.5944269015567004	0.045980832086864994	0.191826058052907	0.6107548823512808	Neolamprologus niger	m	n
615	FISH20210421_c2_r0_Neolamprologus-niger_su	1970-01-02 01:30:00	20.918898316379195	104.49988920895191	0.5007201418125415	0.0038776866829160206	0.17206041663044624	0.5677785767378747	Neolamprologus niger	m	n
616	FISH20210421_c2_r0_Neolamprologus-niger_su	1970-01-02 02:00:00	27.372595992412737	134.5003046922608	0.6459475929311396	0.0	0.26001371094409187	0.6749659039983691	Neolamprologus niger	m	n
617	FISH20210421_c2_r0_Neolamprologus-niger_su	1970-01-02 02:30:00	25.36999111876779	164.49997230070358	0.5356489945155393	0.0021051465292781565	0.18352391030677123	0.5203502527533952	Neolamprologus niger	m	n
618	FISH20210421_c2_r0_Neolamprologus-niger_su	1970-01-02 03:00:00	26.779772657407598	194.49952911196056	0.6021827045593042	0.0029915240152900116	0.26819335055756205	0.6416815779416396	Neolamprologus niger	m	n
619	FISH20210421_c2_r0_Neolamprologus-niger_su	1970-01-02 03:30:00	15.22729775599957	224.5	0.293984046089076	0.11544427210281409	0.169062349553629	0.67387183889864	Neolamprologus niger	m	n
620	FISH20210421_c2_r0_Neolamprologus-niger_su	1970-01-02 04:00:00	25.126437215043364	254.50047088803944	0.44451830923494545	0.16547559691983824	0.20501667145752564	0.6879735933014774	Neolamprologus niger	m	n
621	FISH20210421_c2_r0_Neolamprologus-niger_su	1970-01-02 04:30:00	19.652282676175084	284.5000276992964	0.35050689712481303	0.10149022214835743	0.1461800191441207	0.615890033841041	Neolamprologus niger	m	n
622	FISH20210421_c2_r0_Neolamprologus-niger_su	1970-01-02 05:00:00	15.057764208786777	314.49969530773916	0.2757187967425627	0.21921223200930695	0.13351731978451467	0.7410721503082592	Neolamprologus niger	m	n
623	FISH20210421_c2_r0_Neolamprologus-niger_su	1970-01-02 05:30:00	29.76192735749957	344.50016618657213	0.5261466873476623	0.14557943718147573	0.3857202492261603	0.6133652095895683	Neolamprologus niger	m	n
624	FISH20210421_c2_r0_Neolamprologus-niger_su	1970-01-02 06:00:00	38.42854104510454	374.5005816852252	0.6408509223865714	0.05423522242535039	0.3816762403427017	0.47613479155458976	Neolamprologus niger	m	n
625	FISH20210421_c2_r0_Neolamprologus-niger_su	1970-01-02 06:30:00	43.60173261898434	404.50024929366793	0.7934740457592377	0.0	0.5064268827675077	0.724322649212948	Neolamprologus niger	m	n
626	FISH20210421_c2_r0_Neolamprologus-niger_su	1970-01-02 07:00:00	27.67610179165546	434.4998061049249	0.5155393053016454	0.09101988809484239	0.22224552345362875	0.46794927971410943	Neolamprologus niger	m	d
627	FISH20210421_c2_r0_Neolamprologus-niger_su	1970-01-02 07:30:00	5.7269712473366985	464.4994737133677	0.07279375103872361	0.5997451664727715	0.07122020674887106	0.48194873496127744	Neolamprologus niger	m	d
628	FISH20210421_c2_r0_Neolamprologus-niger_su	1970-01-02 08:00:00	0.3249272920055257	494.4998892089519	0.0014402836250830932	1.0	0.18047161671911902	0.10543188165894067	Neolamprologus niger	m	d
629	FISH20210421_c2_r0_Neolamprologus-niger_su	1970-01-02 08:30:00	0.02620010495760348	524.5003600908537	5.5398592875740954e-05	1.0	0.037404581082898125	0.17871793510674552	Neolamprologus niger	m	d
630	FISH20210421_c2_r0_Neolamprologus-niger_su	1970-01-02 09:00:00	1.0757549576838636	554.4999723007036	0.0038779015013018668	0.9673702287961886	0.030033669831927942	0.19846064399698324	Neolamprologus niger	m	d
631	FISH20210421_c2_r0_Neolamprologus-niger_su	1970-01-02 09:30:00	1.2480773524550326	584.4995291119606	0.009085369231621516	0.9650434878954075	0.0350563960707975	0.31185281719290586	Neolamprologus niger	m	d
632	FISH20210421_c2_r0_Neolamprologus-niger_su	1970-01-02 10:00:00	1.8643910647108928	614.500055395524	0.008032350986040328	0.9685907378683802	0.030279716667260807	0.5514241822801469	Neolamprologus niger	m	d
633	FISH20210421_c2_r0_Neolamprologus-niger_su	1970-01-02 10:30:00	1.9072091913262437	644.5004708880394	0.013960445404686722	0.886876073347737	0.029543911197908442	0.39801107562225024	Neolamprologus niger	m	d
634	FISH20210421_c2_r0_Neolamprologus-niger_su	1970-01-02 11:00:00	3.486131718991547	674.5000830978893	0.037781840341255334	0.7210126862777686	0.10351165464252458	0.4884881448179011	Neolamprologus niger	m	d
635	FISH20210421_c2_r0_Neolamprologus-niger_su	1970-01-02 11:30:00	0.04294489341858351	704.4997507063321	0.0	1.0	0.03678017409929961	0.1755802175258086	Neolamprologus niger	m	d
636	FISH20210421_c2_r0_Neolamprologus-niger_su	1970-01-02 12:00:00	1.5389239286365033	734.5001661865721	0.011411477952581432	0.9000110791048084	0.026001205904745094	0.3660825265652937	Neolamprologus niger	m	d
637	FISH20210421_c2_r0_Neolamprologus-niger_su	1970-01-02 12:30:00	0.7860988845104164	764.5006370838181	0.006149243809207246	0.9356822336712648	0.07715189187278089	0.2439426961247736	Neolamprologus niger	m	d
638	FISH20210421_c2_r0_Neolamprologus-niger_su	1970-01-02 13:00:00	1.9406588261394253	794.5002492936679	0.023378206193562682	0.7667165254002548	0.04886632050895807	0.3502183763202148	Neolamprologus niger	m	d
639	FISH20210421_c2_r0_Neolamprologus-niger_su	1970-01-02 13:30:00	1.3218633381594047	824.4998615035178	0.014957620076450058	0.8367403467951914	0.03402538353934486	0.2277252771582631	Neolamprologus niger	m	d
640	FISH20210421_c2_r0_Neolamprologus-niger_su	1970-01-02 14:00:00	0.8848483422803008	854.4994737133677	0.012409284804165975	0.9049360146252285	0.07034378642230796	0.16524353182804316	Neolamprologus niger	m	d
641	FISH20210421_c2_r0_Neolamprologus-niger_su	1970-01-02 14:30:00	0.4993706244174892	884.4998892089519	0.0069244405052071795	0.9473742521604255	0.061528952564983634	0.16100621588050137	Neolamprologus niger	m	d
642	FISH20210421_c2_r0_Neolamprologus-niger_su	1970-01-02 15:00:00	1.4631598068202716	914.5007202216067	0.01518005540166205	0.8302493074792244	0.05252545405806678	0.222728028586974	Neolamprologus niger	m	d
643	FISH20210421_c2_r0_Neolamprologus-niger_su	1970-01-02 15:30:00	2.381638495343153	944.4999723007036	0.018115339870367293	0.8321976621793806	0.038723450307417334	0.2740922444772485	Neolamprologus niger	m	d
644	FISH20210421_c2_r0_Neolamprologus-niger_su	1970-01-02 16:00:00	3.0382721480052037	974.4995845105534	0.03927760234890034	0.669381197717578	0.04908866898534324	0.3036353019116526	Neolamprologus niger	m	d
645	FISH20210421_c2_r0_Neolamprologus-niger_su	1970-01-02 16:30:00	1.3387572563838133	1004.500055395524	0.011910037668956349	0.895856414801684	0.04070007623015434	0.21960415627189808	Neolamprologus niger	m	d
646	FISH20210421_c2_r0_Neolamprologus-niger_su	1970-01-02 17:00:00	2.0361444980055476	1034.5005262866323	0.02254722730042657	0.8437759680904106	0.07396092831479426	0.2107421166608843	Neolamprologus niger	m	d
647	FISH20210421_c2_r0_Neolamprologus-niger_su	1970-01-02 17:30:00	3.264515680602146	1064.5000830978893	0.03268516979668716	0.7353055232397097	0.08900253213928191	0.26772383133220773	Neolamprologus niger	m	d
648	FISH20210421_c2_r0_Neolamprologus-niger_su	1970-01-02 18:00:00	6.439446039777319	1094.499750706332	0.09783391501855852	0.35732092404852916	0.18401714050736317	0.42531520613773244	Neolamprologus niger	m	d
649	FISH20210421_c2_r0_Neolamprologus-niger_su	1970-01-02 18:30:00	4.91651850669479	1124.5001661865722	0.08359184577886107	0.5095834256592068	0.09287303079891801	0.5209334480423041	Neolamprologus niger	m	d
650	FISH20210421_c2_r0_Neolamprologus-niger_su	1970-01-02 19:00:00	16.28436023561811	1154.500637083818	0.3557143648551327	0.08852695141543405	0.27320852497527426	0.6032500642145623	Neolamprologus niger	m	n
651	FISH20210421_c2_r0_Neolamprologus-niger_su	1970-01-02 19:30:00	13.683721688010934	1184.500249293668	0.29671486344246856	0.0961719572322863	0.14087696995298898	0.8257119205642804	Neolamprologus niger	m	n
652	FISH20210421_c2_r0_Neolamprologus-niger_su	1970-01-02 20:00:00	30.517338551404123	1214.5002216066482	0.6793905817174515	0.0	0.36691656941612055	0.5112545889606037	Neolamprologus niger	m	n
653	FISH20210421_c2_r0_Neolamprologus-niger_su	1970-01-02 20:30:00	22.630820586376036	1244.4994737133677	0.49011135117168025	0.056007977397374106	0.3140583190206565	0.7398759071520092	Neolamprologus niger	m	n
654	FISH20210421_c2_r0_Neolamprologus-niger_su	1970-01-02 21:00:00	34.085429273881836	1274.499889208952	0.6410370042100598	0.0376135608242854	0.45651897350682197	0.5989294976639112	Neolamprologus niger	m	n
655	FISH20210421_c2_r0_Neolamprologus-niger_su	1970-01-02 21:30:00	35.27401861956883	1304.5004154894466	0.5988587889867597	0.036341476926486066	0.3419891932046453	0.5088724079871396	Neolamprologus niger	m	n
656	FISH20210421_c2_r0_Neolamprologus-niger_su	1970-01-02 22:00:00	47.70642558768052	1334.4999723007036	0.7809539637693202	0.0	0.43454941504189265	0.5325012359299207	Neolamprologus niger	m	n
657	FISH20210421_c2_r0_Neolamprologus-niger_su	1970-01-02 22:30:00	53.825905016378655	1364.4995845105534	0.8495928203423633	0.0	0.3772657048573948	0.4261517356680667	Neolamprologus niger	m	n
658	FISH20210421_c2_r0_Neolamprologus-niger_su	1970-01-02 23:00:00	51.12043827749209	1394.500055395524	0.895856414801684	0.0	0.33490347373768564	0.09424132716373117	Neolamprologus niger	m	n
659	FISH20210421_c2_r0_Neolamprologus-niger_su	1970-01-02 23:30:00	52.85916800503327	1424.5005262866323	0.828707550828209	0.0	0.4103905750299157	0.4232798467463568	Neolamprologus niger	m	n
660	FISH20210421_c2_r0_Neolamprologus-niger_su	1970-01-03 00:00:00	57.95901641722454	14.500083097889314	0.9244363193174894	0.0	0.345399221612398	0.29280969376215404	Neolamprologus niger	m	n
661	FISH20210421_c2_r0_Neolamprologus-niger_su	1970-01-03 00:30:00	40.98689484968952	44.49975070633206	0.7823389285912138	0.0	0.3800138737345617	0.4039628747515286	Neolamprologus niger	m	n
662	FISH20210421_c2_r0_Neolamprologus-niger_su	1970-01-03 01:00:00	35.38624774024332	74.50016618657213	0.7082871703966319	0.0	0.42014166304837786	0.47391221081165386	Neolamprologus niger	m	n
663	FISH20210421_c2_r0_Neolamprologus-niger_su	1970-01-03 01:30:00	19.57459119971339	104.50063708381808	0.3861281923439145	0.015954794748213395	0.18591319264748105	0.2932420506791641	Neolamprologus niger	m	n
664	FISH20210421_c2_r0_Neolamprologus-niger_su	1970-01-03 02:00:00	14.355104071866476	134.50024929366793	0.2687385740402194	0.058113123926652265	0.11119814683716608	0.37468221376851474	Neolamprologus niger	m	n
665	FISH20210421_c2_r0_Neolamprologus-niger_su	1970-01-03 02:30:00	18.783195349260414	164.4999169021107	0.3756024596975237	0.041881336214060164	0.18134098149528993	0.3553057732878357	Neolamprologus niger	m	n
666	FISH20210421_c2_r0_Neolamprologus-niger_su	1970-01-03 03:00:00	21.546928623393075	194.49947371336768	0.4372056949753476	0.03312835853969309	0.20131115698477878	0.30089091709141	Neolamprologus niger	m	n
667	FISH20210421_c2_r0_Neolamprologus-niger_su	1970-01-03 03:30:00	10.368281926153472	224.49994460447596	0.19333037890538443	0.061599822734323066	0.12333322222853271	0.4187980040655004	Neolamprologus niger	m	n
668	FISH20210421_c2_r0_Neolamprologus-niger_su	1970-01-03 04:00:00	27.247861808229526	254.50041548944657	0.538086532602072	0.0	0.29785327545633605	0.3444405356461526	Neolamprologus niger	m	n
669	FISH20210421_c2_r0_Neolamprologus-niger_su	1970-01-03 04:30:00	25.156200592320477	284.5000276992964	0.4583125588610049	0.0278654922164977	0.2663381178503838	0.43249740856494884	Neolamprologus niger	m	n
670	FISH20210421_c2_r0_Neolamprologus-niger_su	1970-01-03 05:00:00	27.84229783506804	314.4995845105534	0.5696083319483685	0.0007201817073846324	0.23379427122071314	0.5532547212211312	Neolamprologus niger	m	n
671	FISH20210421_c2_r0_Neolamprologus-niger_su	1970-01-03 05:30:00	38.14945452874805	344.5001107910481	0.7491136716153335	0.0	0.3446016052998846	0.4093412659666528	Neolamprologus niger	m	n
672	FISH20210421_c2_r0_Neolamprologus-niger_su	1970-01-03 06:00:00	40.643569847666164	374.50094182825484	0.7648199445983379	0.0	0.34911254664331665	0.4458315816930263	Neolamprologus niger	m	n
673	FISH20210421_c2_r0_Neolamprologus-niger_su	1970-01-03 06:30:00	47.72922645931433	404.5001384964822	0.8414492271896293	0.0	0.4270615427084928	0.43906860657313546	Neolamprologus niger	m	n
674	FISH20210421_c2_r0_Neolamprologus-niger_su	1970-01-03 07:00:00	37.92240927269914	434.49975070633207	0.718353553819733	0.0	0.3809513269862029	0.5880698309588909	Neolamprologus niger	m	d
675	FISH20210421_c2_r0_Neolamprologus-niger_su	1970-01-03 07:30:00	17.578222869405636	464.4994183147748	0.3508946872749432	0.05290565619633261	0.24331296909869154	0.3789585825555769	Neolamprologus niger	m	d
676	FISH20210421_c2_r0_Neolamprologus-niger_su	1970-01-03 08:00:00	7.885080884893022	494.49983381342787	0.14391757146022602	0.14812763128739198	0.09601190430709511	0.42092455991812705	Neolamprologus niger	m	d
677	FISH20210421_c2_r0_Neolamprologus-niger_su	1970-01-03 08:30:00	8.935528800400427	524.5003046922608	0.17899285358151903	0.06470555647886543	0.09049357654561559	0.5821083346428543	Neolamprologus niger	m	d
678	FISH20210421_c2_r0_Neolamprologus-niger_su	1970-01-03 09:00:00	7.777875787103475	554.4999169021107	0.14996399091463078	0.16320425461193286	0.11498140566486717	0.5656829549547154	Neolamprologus niger	m	d
679	FISH20210421_c2_r0_Neolamprologus-niger_su	1970-01-03 09:30:00	7.159831395716107	584.4995291119606	0.13029749044374273	0.32291839787269405	0.13655232931205832	0.39182411655239924	Neolamprologus niger	m	d
680	FISH20210421_c2_r0_Neolamprologus-niger_su	1970-01-03 10:00:00	5.164199097354125	614.499944604476	0.07256813649457124	0.4203412364280966	0.10695409828876948	0.37009323907328945	Neolamprologus niger	m	d
681	FISH20210421_c2_r0_Neolamprologus-niger_su	1970-01-03 10:30:00	6.238616642980418	644.5004708880394	0.10043764888371835	0.4087308182372168	0.08505179020926545	0.48045664822993805	Neolamprologus niger	m	d
682	FISH20210421_c2_r0_Neolamprologus-niger_su	1970-01-03 11:00:00	5.658465657191066	674.5000276992964	0.0888593429726885	0.3493435266744225	0.04773710037120312	0.7367957884998365	Neolamprologus niger	m	d
683	FISH20210421_c2_r0_Neolamprologus-niger_su	1970-01-03 11:30:00	5.472539154206696	704.4996399091463	0.07373552711761121	0.4216386903772644	0.07192012270414812	0.6266632780834692	Neolamprologus niger	m	d
684	FISH20210421_c2_r0_Neolamprologus-niger_su	1970-01-03 12:00:00	3.949002009451797	734.5001107910481	0.03639485929536893	0.6950476401506758	0.028818254843331812	0.6855624499392752	Neolamprologus niger	m	d
685	FISH20210421_c2_r0_Neolamprologus-niger_su	1970-01-03 12:30:00	3.9659489907586822	764.5005262866323	0.043210902443077945	0.6591324580355659	0.02783588262375647	0.666200790367654	Neolamprologus niger	m	d
686	FISH20210421_c2_r0_Neolamprologus-niger_su	1970-01-03 13:00:00	5.248888485427976	794.5001938950751	0.0823777076062268	0.3046368622236995	0.0576672773800861	0.6460280502260906	Neolamprologus niger	m	d
687	FISH20210421_c2_r0_Neolamprologus-niger_su	1970-01-03 13:30:00	4.204736578181276	824.4997507063321	0.04498365741510166	0.6162539471497424	0.056470227575262315	0.5777572062899459	Neolamprologus niger	m	d
688	FISH20210421_c2_r0_Neolamprologus-niger_su	1970-01-03 14:00:00	2.907639994620527	854.4994183147749	0.03888981219877015	0.6486621239820508	0.04806958329044854	0.5187300271366746	Neolamprologus niger	m	d
689	FISH20210421_c2_r0_Neolamprologus-niger_su	1970-01-03 14:30:00	5.030092321331158	884.4998338134279	0.07295590516286284	0.46587635719033904	0.09831488809107042	0.5381199341116666	Neolamprologus niger	m	d
690	FISH20210421_c2_r0_Neolamprologus-niger_su	1970-01-03 15:00:00	5.788360436992305	914.5003046922608	0.08315328790648717	0.3195944823001496	0.15448001443851272	0.6304486510011905	Neolamprologus niger	m	d
691	FISH20210421_c2_r0_Neolamprologus-niger_su	1970-01-03 15:30:00	4.107151528252622	944.4999723007036	0.043931084150462575	0.6197994570937898	0.04238893516512555	0.5800555473283971	Neolamprologus niger	m	d
692	FISH20210421_c2_r0_Neolamprologus-niger_su	1970-01-03 16:00:00	7.257351389068148	974.4995291119606	0.12797074954296161	0.15317710930142375	0.1519386559005682	0.6148176793507865	Neolamprologus niger	m	d
693	FISH20210421_c2_r0_Neolamprologus-niger_su	1970-01-03 16:30:00	6.956651173038551	1004.5	0.10663638378019057	0.231885663638378	0.19777697014554535	0.5933050306033756	Neolamprologus niger	m	d
694	FISH20210421_c2_r0_Neolamprologus-niger_su	1970-01-03 17:00:00	6.544255939615102	1034.5004708880394	0.10126862777685447	0.2143925544291175	0.13711782965090027	0.5671522558113089	Neolamprologus niger	m	d
695	FISH20210421_c2_r0_Neolamprologus-niger_su	1970-01-03 17:30:00	5.706537045410282	1064.5000276992964	0.08559082599301977	0.2680737909257105	0.09600459866460144	0.5570394259067366	Neolamprologus niger	m	d
696	FISH20210421_c2_r0_Neolamprologus-niger_su	1970-01-03 18:00:00	5.797274996442743	1094.499695307739	0.0848152456927594	0.37094897789596143	0.09696863384827269	0.5864163081386	Neolamprologus niger	m	d
697	FISH20210421_c2_r0_Neolamprologus-niger_su	1970-01-03 18:30:00	6.734033150172029	1124.500110791048	0.10890760026589852	0.25265898515399954	0.14582406614109017	0.5184128686604407	Neolamprologus niger	m	d
698	FISH20210421_c2_r0_Neolamprologus-niger_su	1970-01-03 19:00:00	24.063599667446038	1154.5005816852251	0.5748157996786881	0.03794803611988255	0.3071332524071083	0.6119901158233625	Neolamprologus niger	m	n
699	FISH20210421_c2_r0_Neolamprologus-niger_su	1970-01-03 19:30:00	36.97836327404148	1184.500249293668	0.8047199601130132	0.0	0.43412958636187887	0.5407646557839588	Neolamprologus niger	m	n
700	FISH20210421_c2_r0_Neolamprologus-niger_su	1970-01-03 20:00:00	48.2307113292338	1214.499806104925	0.8801174450168966	0.0	0.4914329855182137	0.40150760695968957	Neolamprologus niger	m	n
701	FISH20210421_c2_r0_Neolamprologus-niger_su	1970-01-03 20:30:00	44.88766654454315	1244.4994737133677	0.7920336823444685	0.0	0.516924936219102	0.4181126529152849	Neolamprologus niger	m	n
702	FISH20210421_c2_r0_Neolamprologus-niger_su	1970-01-03 21:00:00	47.95227260897009	1274.499889208952	0.798194105916242	0.0	0.5388275450132284	0.27172928228956955	Neolamprologus niger	m	n
703	FISH20210421_c2_r0_Neolamprologus-niger_su	1970-01-03 21:30:00	46.73174662944667	1304.5003600908537	0.7823943271840895	0.0	0.5497757822760303	0.3566364250646387	Neolamprologus niger	m	n
704	FISH20210421_c2_r0_Neolamprologus-niger_su	1970-01-03 22:00:00	48.07144367739512	1334.4999723007036	0.7624508337488228	0.0	0.5118102329345324	0.41821312745348793	Neolamprologus niger	m	n
705	FISH20210421_c2_r0_Neolamprologus-niger_su	1970-01-03 22:30:00	32.13291431225239	1364.4995845105534	0.5681125699407235	0.03196498808930253	0.6383814408235663	0.607139814001091	Neolamprologus niger	m	n
706	FISH20210421_c2_r0_Neolamprologus-niger_su	1970-01-03 23:00:00	31.593311607413735	1394.500055395524	0.6550520717925992	0.0	0.44692985049686995	0.14556350827399284	Neolamprologus niger	m	n
707	FISH20210421_c2_r0_Neolamprologus-niger_su	1970-01-03 23:30:00	33.14748907646403	1424.5005262866323	0.6477203479031632	0.0	0.3965381444228844	0.21638550264095802	Neolamprologus niger	m	n
708	FISH20210421_c2_r0_Neolamprologus-niger_su	1970-01-04 00:00:00	34.40572125570128	14.500083097889314	0.6581906819566783	0.0	0.4852855689489457	0.11192175563099906	Neolamprologus niger	m	n
709	FISH20210421_c2_r0_Neolamprologus-niger_su	1970-01-04 00:30:00	38.140413020404104	44.49975070633206	0.7488781784942663	0.0	0.47465796767562485	0.2744817052075102	Neolamprologus niger	m	n
710	FISH20210421_c2_r0_Neolamprologus-niger_su	1970-01-04 01:00:00	38.9461654816126	74.49936291618192	0.794914409174007	0.0	0.5934672351376313	0.3848300761331629	Neolamprologus niger	m	n
711	FISH20210421_c2_r0_Neolamprologus-niger_su	1970-01-04 01:30:00	37.121678651638014	104.49983381342787	0.7539884777309993	0.0	0.6563067641350349	0.42016270832689384	Neolamprologus niger	m	n
712	FISH20210421_c2_r0_Neolamprologus-niger_su	1970-01-04 02:00:00	37.99354631318204	134.50088642659279	0.7093074792243768	0.0	0.535605452121589	0.2767154036021964	Neolamprologus niger	m	n
713	FISH20210421_c2_r0_Neolamprologus-niger_su	1970-01-04 02:30:00	30.55760543210471	164.4999169021107	0.60223810315218	0.0	0.3823635714135613	0.24228643572998812	Neolamprologus niger	m	n
714	FISH20210421_c2_r0_Neolamprologus-niger_su	1970-01-04 03:00:00	26.454632079353747	194.49952911196056	0.5309401141211013	0.0	0.27405430573727657	0.16899367701587512	Neolamprologus niger	m	n
715	FISH20210421_c2_r0_Neolamprologus-niger_su	1970-01-04 03:30:00	29.311871414966724	224.49994460447596	0.5675271438067804	0.0	0.307386808637399	0.15430626913518408	Neolamprologus niger	m	n
716	FISH20210421_c2_r0_Neolamprologus-niger_su	1970-01-04 04:00:00	37.71512690367565	254.50047088803944	0.7288792864661238	0.0	0.5497337752928492	0.28925739371821696	Neolamprologus niger	m	n
717	FISH20210421_c2_r0_Neolamprologus-niger_su	1970-01-04 04:30:00	36.73404610202386	284.5000276992964	0.6879397263309512	0.0	0.4472395208781233	0.2329732688257237	Neolamprologus niger	m	n
718	FISH20210421_c2_r0_Neolamprologus-niger_su	1970-01-04 05:00:00	40.038476719739464	314.50027700831026	0.761606648199446	0.0	0.5611907552137836	0.3279134712649111	Neolamprologus niger	m	n
719	FISH20210421_c2_r0_Neolamprologus-niger_su	1970-01-04 05:30:00	27.83066007193698	344.5001107910481	0.5062042986926656	0.0965543984046089	0.37162223415951157	0.19895876891750083	Neolamprologus niger	m	n
720	FISH20210421_c2_r0_Neolamprologus-niger_su	1970-01-04 06:00:00	35.62315039338026	374.5005816852252	0.65868926929256	0.00022159437150296381	0.45226506026939206	0.26349137629983127	Neolamprologus niger	m	n
721	FISH20210421_c2_r0_Neolamprologus-niger_su	1970-01-04 06:30:00	41.59695616685728	404.5001938950751	0.7586837294332724	0.0	0.5535892680065825	0.27007358026299955	Neolamprologus niger	m	n
722	FISH20210421_c2_r0_Neolamprologus-niger_su	1970-01-04 07:00:00	32.584758165484	434.5011912017286	0.5987035292814006	0.0	0.27568765619959423	0.5289388781852092	Neolamprologus niger	m	d
723	FISH20210421_c2_r0_Neolamprologus-niger_su	1970-01-04 07:30:00	10.435371125564414	464.4994737133677	0.23433604786438425	0.0	0.10792627830637827	0.541367317028903	Neolamprologus niger	m	d
724	FISH20210421_c2_r0_Neolamprologus-niger_su	1970-01-04 08:00:00	8.37197670982101	494.5005816852252	0.17201263087917568	0.050689712481302975	0.0630438478616758	0.49898299392534273	Neolamprologus niger	m	d
725	FISH20210421_c2_r0_Neolamprologus-niger_su	1970-01-04 08:30:00	8.341056395630822	524.5003600908537	0.17345299429394492	0.15688881502409838	0.06884886458216713	0.5171590135773847	Neolamprologus niger	m	d
726	FISH20210421_c2_r0_Neolamprologus-niger_su	1970-01-04 09:00:00	8.582504694660752	554.4999723007036	0.18093180433216996	0.08304249072073569	0.09504442560172488	0.5023285731499598	Neolamprologus niger	m	d
727	FISH20210421_c2_r0_Neolamprologus-niger_su	1970-01-04 09:30:00	9.266479853657303	584.4995291119606	0.20652595424076228	0.13495097224530497	0.11805246620499063	0.6024447377480286	Neolamprologus niger	m	d
728	FISH20210421_c2_r0_Neolamprologus-niger_su	1970-01-04 10:00:00	12.07593824818561	614.5021330821652	0.29043160285888414	0.0	0.07284143954949064	0.4206440401216748	Neolamprologus niger	m	d
729	FISH20210421_c2_r0_Neolamprologus-niger_su	1970-01-04 10:30:00	14.402579414482359	644.5005262866323	0.36474433549387847	0.0	0.0768696173767857	0.47091897212114087	Neolamprologus niger	m	d
730	FISH20210421_c2_r0_Neolamprologus-niger_su	1970-01-04 11:00:00	7.11755784089366	674.5000830978893	0.1237604564844053	0.248074898897568	0.0473424995994575	0.5863705557987932	Neolamprologus niger	m	d
731	FISH20210421_c2_r0_Neolamprologus-niger_su	1970-01-04 11:30:00	5.834389487102991	704.4997507063321	0.08531383302864107	0.2959392831422082	0.04556999379651964	0.622351241305706	Neolamprologus niger	m	d
732	FISH20210421_c2_r0_Neolamprologus-niger_su	1970-01-04 12:00:00	4.753855866127348	734.5001661865721	0.05606027033015732	0.5888544205628186	0.08891604496887619	0.6196718451063487	Neolamprologus niger	m	d
733	FISH20210421_c2_r0_Neolamprologus-niger_su	1970-01-04 12:30:00	5.893891622611907	764.5006370838181	0.09872029250457039	0.3684560412165531	0.07835557873381657	0.6231233187766426	Neolamprologus niger	m	d
734	FISH20210421_c2_r0_Neolamprologus-niger_su	1970-01-04 13:00:00	1.8897801923203923	794.5002492936679	0.029416652817018447	0.7785718242756634	0.03580404059444007	0.24633724531659495	Neolamprologus niger	m	d
735	FISH20210421_c2_r0_Neolamprologus-niger_su	1970-01-04 13:30:00	3.143612682985145	824.4998615035178	0.03789263752700681	0.6858899783945488	0.05941455419658078	0.316476136655423	Neolamprologus niger	m	d
736	FISH20210421_c2_r0_Neolamprologus-niger_su	1970-01-04 14:00:00	4.267908589929423	854.4994737133677	0.058223921112403744	0.44778682621461413	0.11625702023510298	0.3354320669904831	Neolamprologus niger	m	d
737	FISH20210421_c2_r0_Neolamprologus-niger_su	1970-01-04 14:30:00	5.755323252247687	884.4998892089519	0.0887436295147352	0.44105916241967646	0.15300326792065744	0.5456090533099531	Neolamprologus niger	m	d
738	FISH20210421_c2_r0_Neolamprologus-niger_su	1970-01-04 15:00:00	1.1306091004948222	914.5004154894466	0.0	1.0	0.019507779764764723	0.8248389183522641	Neolamprologus niger	m	d
739	FISH20210421_c2_r0_Neolamprologus-niger_su	1970-01-04 15:30:00	3.533343118319392	944.5000276992964	0.026979114730485847	0.845382527283807	0.12329147874126772	0.6187345430920271	Neolamprologus niger	m	d
740	FISH20210421_c2_r0_Neolamprologus-niger_su	1970-01-04 16:00:00	3.4062096235771726	974.4995845105534	0.03606448396210736	0.744446291064207	0.09946510042303032	0.6250231995080034	Neolamprologus niger	m	d
741	FISH20210421_c2_r0_Neolamprologus-niger_su	1970-01-04 16:30:00	5.959974193608154	1004.5001107910481	0.07506093507644582	0.3392421892311101	0.2698845846299102	0.7331442952094711	Neolamprologus niger	m	d
742	FISH20210421_c2_r0_Neolamprologus-niger_su	1970-01-04 17:00:00	3.968904681561931	1034.5005262866323	0.04110575591379979	0.663398149686998	0.17417940522841707	0.7891097898798183	Neolamprologus niger	m	d
743	FISH20210421_c2_r0_Neolamprologus-niger_su	1970-01-04 17:30:00	4.365502517412901	1064.5001384964821	0.054623012575480585	0.6652263032518974	0.15121706223504602	0.6977912990582239	Neolamprologus niger	m	d
744	FISH20210421_c2_r0_Neolamprologus-niger_su	1970-01-04 18:00:00	5.573686979933291	1094.499750706332	0.06736468893690101	0.4224696692704005	0.16705379236590823	0.6103369139793668	Neolamprologus niger	m	d
745	FISH20210421_c2_r0_Neolamprologus-niger_su	1970-01-04 18:30:00	7.569651528597428	1124.499362916182	0.13882887374660682	0.20785552046978006	0.19088523712217573	0.6739309957713953	Neolamprologus niger	m	d
746	FISH20210421_c2_r0_Neolamprologus-niger_su	1970-01-04 19:00:00	27.020915659039538	1154.4998338134278	0.6414801684023931	0.0	0.3649930103638624	0.653553073222985	Neolamprologus niger	m	n
747	FISH20210421_c2_r0_Neolamprologus-niger_su	1970-01-04 19:30:00	49.00917713974	1184.500249293668	0.8704226912636419	0.0	0.5327288159144625	0.5788845784328633	Neolamprologus niger	m	n
748	FISH20210421_c2_r0_Neolamprologus-niger_su	1970-01-04 20:00:00	45.68594987603539	1214.4999169021107	0.8186250069248241	0.0	0.5346068863524003	0.3768130913988454	Neolamprologus niger	m	n
749	FISH20210421_c2_r0_Neolamprologus-niger_su	1970-01-04 20:30:00	39.522334793341166	1244.4995291119606	0.7681568888150241	0.0	0.4443035211136729	0.5662800161414961	Neolamprologus niger	m	n
750	FISH20210421_c2_r0_Neolamprologus-niger_su	1970-01-04 21:00:00	33.61102235145256	1274.499944604476	0.682417460669178	0.0	0.46869883410540614	0.6328503784479852	Neolamprologus niger	m	n
751	FISH20210421_c2_r0_Neolamprologus-niger_su	1970-01-04 21:30:00	36.11645448548273	1304.5004708880394	0.7257769652650823	0.0	0.406180281971358	0.6086622921178698	Neolamprologus niger	m	n
752	FISH20210421_c2_r0_Neolamprologus-niger_su	1970-01-04 22:00:00	34.23236681305876	1334.5000276992964	0.6793529444352113	0.0	0.34816250674729043	0.3636197656143594	Neolamprologus niger	m	n
753	FISH20210421_c2_r0_Neolamprologus-niger_su	1970-01-04 22:30:00	35.748722055114406	1364.4996399091463	0.7070522408730818	0.0	0.5151956596074616	0.41759572478062107	Neolamprologus niger	m	n
754	FISH20210421_c2_r0_Neolamprologus-niger_su	1970-01-04 23:00:00	37.13794469347014	1394.500110791048	0.7351539995568358	0.0	0.5044339673726158	0.5376399653055787	Neolamprologus niger	m	n
755	FISH20210421_c2_r0_Neolamprologus-niger_su	1970-01-04 23:30:00	34.608855665012925	1424.5005262866323	0.6948645504404188	0.0	0.49134245527110043	0.3806595644377072	Neolamprologus niger	m	n
756	FISH20210421_c2_r0_Neolamprologus-niger_su	1970-01-05 00:00:00	27.184104229645843	14.500193895075066	0.568444961497978	0.0	0.41412989672899747	0.47924622849469467	Neolamprologus niger	m	n
757	FISH20210421_c2_r0_Neolamprologus-niger_su	1970-01-05 00:30:00	26.662132150225624	44.499806104924936	0.5780289180654812	0.0	0.42448968302951817	0.5554461235750782	Neolamprologus niger	m	n
758	FISH20210421_c2_r0_Neolamprologus-niger_su	1970-01-05 01:00:00	28.526476824679843	74.4994183147748	0.5911583845770317	0.0	0.5611706196096021	0.572312268287862	Neolamprologus niger	m	n
759	FISH20210421_c2_r0_Neolamprologus-niger_su	1970-01-05 01:30:00	26.014765424040174	104.49988920895191	0.5232107245734544	0.006536671836915578	0.2903536460221025	0.3783036317046911	Neolamprologus niger	m	n
760	FISH20210421_c2_r0_Neolamprologus-niger_su	1970-01-05 02:00:00	29.62658671774045	134.5003600908537	0.600299152401529	0.0	0.44174576654574765	0.35608015124939474	Neolamprologus niger	m	n
761	FISH20210421_c2_r0_Neolamprologus-niger_su	1970-01-05 02:30:00	26.909019847009898	164.49997230070358	0.5661736191900726	0.0	0.4896334654104271	0.3019034662485718	Neolamprologus niger	m	n
762	FISH20210421_c2_r0_Neolamprologus-niger_su	1970-01-05 03:00:00	33.968882204218495	194.49952911196056	0.6787435599135782	0.0	0.4847711086196023	0.5028666978484401	Neolamprologus niger	m	n
763	FISH20210421_c2_r0_Neolamprologus-niger_su	1970-01-05 03:30:00	24.242484308368695	224.50005539552404	0.46870152891646355	0.0	0.3428646430902281	0.30928589685044683	Neolamprologus niger	m	n
764	FISH20210421_c2_r0_Neolamprologus-niger_su	1970-01-05 04:00:00	15.308513299809588	254.50047088803944	0.28303141100216056	0.16553099551271397	0.23008777894582547	0.2824168724713774	Neolamprologus niger	m	n
765	FISH20210421_c2_r0_Neolamprologus-niger_su	1970-01-05 04:30:00	23.101002846135117	284.50008309788933	0.459143537754141	0.056672760511883	0.269074137834696	0.37204087630223104	Neolamprologus niger	m	n
766	FISH20210421_c2_r0_Neolamprologus-niger_su	1970-01-05 05:00:00	29.378485707623593	314.49975070633207	0.5565342640296936	0.007921998781230956	0.37853995545102254	0.2939838886822604	Neolamprologus niger	m	n
767	FISH20210421_c2_r0_Neolamprologus-niger_su	1970-01-05 05:30:00	39.93545256633199	344.50016618657213	0.7116662973631731	0.0	0.493934685659604	0.34802266239747837	Neolamprologus niger	m	n
768	FISH20210421_c2_r0_Neolamprologus-niger_su	1970-01-05 06:00:00	43.136166827372264	374.50063708381805	0.7597363026979115	0.0	0.5071165597191425	0.3946202361790769	Neolamprologus niger	m	n
769	FISH20210421_c2_r0_Neolamprologus-niger_su	1970-01-05 06:30:00	38.81615948671936	404.50024929366793	0.7110963381530109	0.0	0.5718026810095139	0.438934260408323	Neolamprologus niger	m	n
770	FISH20210421_c2_r0_Neolamprologus-niger_su	1970-01-05 07:00:00	17.363837078958444	434.49991690211067	0.40080881945598584	0.0	0.1947568831874968	0.5100355780876801	Neolamprologus niger	m	d
771	FISH20210421_c2_r0_Neolamprologus-niger_su	1970-01-05 07:30:00	9.815678383665942	464.4994737133677	0.21743947703728325	0.03595368677635588	0.14553697520157405	0.6474414628121811	Neolamprologus niger	m	d
772	FISH20210421_c2_r0_Neolamprologus-niger_su	1970-01-05 08:00:00	8.48539540531851	494.49994460447596	0.16867937070684688	0.09223354752935962	0.10363576521067869	0.6811524165812903	Neolamprologus niger	m	d
773	FISH20210421_c2_r0_Neolamprologus-niger_su	1970-01-05 08:30:00	9.910571421808855	524.5004154894466	0.20536258379037173	0.05595257880449837	0.1328412576161641	0.5540749545117181	Neolamprologus niger	m	d
774	FISH20210421_c2_r0_Neolamprologus-niger_su	1970-01-05 09:00:00	7.802652720928076	554.5000276992964	0.16104370948977895	0.24818569608331947	0.10976782673979045	0.654199989351416	Neolamprologus niger	m	d
775	FISH20210421_c2_r0_Neolamprologus-niger_su	1970-01-05 09:30:00	7.602371378607995	584.4996399091463	0.1455321034845715	0.2172178826657803	0.08012621576863159	0.6425462271079603	Neolamprologus niger	m	d
776	FISH20210421_c2_r0_Neolamprologus-niger_su	1970-01-05 10:00:00	5.606465171206142	614.5001107910481	0.09993352537115001	0.3496011522269001	0.07316291167511961	0.5139396262073969	Neolamprologus niger	m	d
777	FISH20210421_c2_r0_Neolamprologus-niger_su	1970-01-05 10:30:00	6.228970071529642	644.5005262866323	0.09844329954019168	0.2579912470223256	0.1342928336396843	0.4801926319009274	Neolamprologus niger	m	d
778	FISH20210421_c2_r0_Neolamprologus-niger_su	1970-01-05 11:00:00	6.75062115096762	674.5001938950751	0.11428729710265359	0.2547781286355327	0.10426376474385478	0.7015175011053066	Neolamprologus niger	m	d
779	FISH20210421_c2_r0_Neolamprologus-niger_su	1970-01-05 11:30:00	4.3396722649043005	704.4997507063321	0.05368123649659299	0.6242313445238491	0.08062027653283667	0.7405375107752534	Neolamprologus niger	m	d
780	FISH20210421_c2_r0_Neolamprologus-niger_su	1970-01-05 12:00:00	4.473251904062389	734.4994183147749	0.06038446623455764	0.5133233615866157	0.07954938934056247	0.6920739810485117	Neolamprologus niger	m	d
781	FISH20210421_c2_r0_Neolamprologus-niger_su	1970-01-05 12:30:00	7.110272214227914	764.4991413218104	0.13195944823001496	0.312226469447676	0.08464871768868797	0.6444511303576373	Neolamprologus niger	m	d
782	FISH20210421_c2_r0_Neolamprologus-niger_su	1970-01-05 13:00:00	7.615329408932955	794.5003046922608	0.1450335161486898	0.4559858179602238	0.12950226731408107	0.7263573032482398	Neolamprologus niger	m	d
783	FISH20210421_c2_r0_Neolamprologus-niger_su	1970-01-05 13:30:00	6.245095277585951	824.4999723007036	0.09290344025261758	0.34036895462855243	0.12515509737236954	0.6424243933153571	Neolamprologus niger	m	d
784	FISH20210421_c2_r0_Neolamprologus-niger_su	1970-01-05 14:00:00	6.342122740756893	854.4995291119606	0.10874743781507949	0.3130020497479364	0.14890452397202134	0.6621696266113298	Neolamprologus niger	m	d
785	FISH20210421_c2_r0_Neolamprologus-niger_su	1970-01-05 14:30:00	6.160595142162705	884.499307517589	0.09046590216608498	0.38003434712758294	0.0890294424002878	0.6868154258998559	Neolamprologus niger	m	d
786	FISH20210421_c2_r0_Neolamprologus-niger_su	1970-01-05 15:00:00	6.275696079044906	914.5004708880394	0.09999446014071242	0.21411556146473879	0.1406006486535739	0.6068392472948041	Neolamprologus niger	m	d
787	FISH20210421_c2_r0_Neolamprologus-niger_su	1970-01-05 15:30:00	6.039272888795548	944.4993351800554	0.09717451523545706	0.35434903047091415	0.12191866670542936	0.670021341496309	Neolamprologus niger	m	d
788	FISH20210421_c2_r0_Neolamprologus-niger_su	1970-01-05 16:00:00	5.093330109366507	974.4996953077392	0.06525954240762284	0.5503850202204864	0.18447079435184074	0.5811238563800823	Neolamprologus niger	m	d
789	FISH20210421_c2_r0_Neolamprologus-niger_su	1970-01-05 16:30:00	5.216112930938876	1004.5001107910481	0.07871703966319521	0.5881896742743187	0.07440100579003724	0.6085105091991202	Neolamprologus niger	m	d
790	FISH20210421_c2_r0_Neolamprologus-niger_su	1970-01-05 17:00:00	5.7723822457922305	1034.5005816852251	0.0888593429726885	0.30978893136114344	0.16843954622323165	0.40014376689306136	Neolamprologus niger	m	d
791	FISH20210421_c2_r0_Neolamprologus-niger_su	1970-01-05 17:30:00	2.6471437036950385	1064.500249293668	0.03024763171015456	0.7211788820563958	0.04020725219906056	0.32535749876001896	Neolamprologus niger	m	d
792	FISH20210421_c2_r0_Neolamprologus-niger_su	1970-01-05 18:00:00	4.208411994498368	1094.499806104925	0.04825217439477037	0.538086532602072	0.05248995910885999	0.6386063632505321	Neolamprologus niger	m	d
793	FISH20210421_c2_r0_Neolamprologus-niger_su	1970-01-05 18:30:00	7.770364814999073	1124.4994737133677	0.1536756966373054	0.33682344468450504	0.14703052329577346	0.5837484994418087	Neolamprologus niger	m	d
794	FISH20210421_c2_r0_Neolamprologus-niger_su	1970-01-05 19:00:00	25.933619029669583	1154.499889208952	0.6259140261466873	0.01445823177487259	0.3994306303528876	0.7196465938003966	Neolamprologus niger	m	n
795	FISH20210421_c2_r0_Neolamprologus-niger_su	1970-01-05 19:30:00	38.44942435483761	1184.5003600908537	0.7713146086089413	0.0	0.51711873904256	0.6067632785204583	Neolamprologus niger	m	n
796	FISH20210421_c2_r0_Neolamprologus-niger_su	1970-01-05 20:00:00	43.34545620065684	1214.4999723007036	0.8072682953852972	0.0	0.6032013568510054	0.42510729484632426	Neolamprologus niger	m	n
797	FISH20210421_c2_r0_Neolamprologus-niger_su	1970-01-05 20:30:00	38.127684697933375	1244.4995845105534	0.6872195446235666	0.0	0.6441754468261415	0.5079742709434896	Neolamprologus niger	m	n
798	FISH20210421_c2_r0_Neolamprologus-niger_su	1970-01-05 21:00:00	36.40976687615635	1274.500055395524	0.7155993795701308	0.0	0.5521151456179748	0.44650236541040766	Neolamprologus niger	m	n
799	FISH20210421_c2_r0_Neolamprologus-niger_su	1970-01-05 21:30:00	34.60840929201354	1304.5005262866323	0.6893246911528447	0.0	0.5137570859547307	0.5740294331922972	Neolamprologus niger	m	n
800	FISH20210421_c2_r0_Neolamprologus-niger_su	1970-01-05 22:00:00	34.88899976792318	1334.5001384964821	0.6766384133843001	0.0	0.5800448205347226	0.5288035499073356	Neolamprologus niger	m	n
801	FISH20210421_c2_r0_Neolamprologus-niger_su	1970-01-05 22:30:00	31.796946677104664	1364.499750706332	0.660185031300205	0.0	0.5257974303524652	0.508357373520374	Neolamprologus niger	m	n
802	FISH20210421_c2_r0_Neolamprologus-niger_su	1970-01-05 23:00:00	28.786867137543883	1394.499362916182	0.580189463187635	0.0	0.6275422202476908	0.57461339003391	Neolamprologus niger	m	n
803	FISH20210421_c2_r0_Neolamprologus-niger_su	1970-01-05 23:30:00	23.20871461880482	1424.499252118996	0.5224087308182372	0.0	0.6052372434358002	0.6022076231481626	Neolamprologus niger	m	n
804	FISH20210421_c2_r0_Neolamprologus-niger_su	1970-01-06 00:00:00	24.99054399062656	14.500249293667942	0.5434047975181431	0.0	0.5455221533325084	0.463560174404261	Neolamprologus niger	m	n
805	FISH20210421_c2_r0_Neolamprologus-niger_su	1970-01-06 00:30:00	26.585107242124913	44.499916902110684	0.5878898675973631	0.0	0.5142657190600295	0.6097561987684446	Neolamprologus niger	m	n
806	FISH20210421_c2_r0_Neolamprologus-niger_su	1970-01-06 01:00:00	25.94964885880307	74.49952911196056	0.5817406237881558	0.0	0.5860477605638036	0.5104183305105988	Neolamprologus niger	m	n
807	FISH20210421_c2_r0_Neolamprologus-niger_su	1970-01-06 01:30:00	33.12586812201552	104.49994460447596	0.6772656769333038	0.0	0.4984014414387012	0.39144834131134887	Neolamprologus niger	m	n
808	FISH20210421_c2_r0_Neolamprologus-niger_su	1970-01-06 02:00:00	34.578547406573044	134.50047088803944	0.6710431555038502	0.0	0.5412114866433938	0.5694539899450431	Neolamprologus niger	m	n
809	FISH20210421_c2_r0_Neolamprologus-niger_su	1970-01-06 02:30:00	24.668870840300446	164.50002769929642	0.5239044928258823	0.0	0.47084632949092403	0.6686408202157652	Neolamprologus niger	m	n
810	FISH20210421_c2_r0_Neolamprologus-niger_su	1970-01-06 03:00:00	27.5387464103365	194.4996953077392	0.5768101490222148	0.0	0.42859176656939596	0.5577236114024161	Neolamprologus niger	m	n
811	FISH20210421_c2_r0_Neolamprologus-niger_su	1970-01-06 03:30:00	28.120321242952958	224.5001107910481	0.585530689120319	0.0	0.532366876907065	0.4293188181493129	Neolamprologus niger	m	n
812	FISH20210421_c2_r0_Neolamprologus-niger_su	1970-01-06 04:00:00	23.222685181757882	254.5005816852252	0.4841283031411002	0.0	0.35709584130984634	0.4900560064684867	Neolamprologus niger	m	n
813	FISH20210421_c2_r0_Neolamprologus-niger_su	1970-01-06 04:30:00	20.31923107571119	284.5001938950751	0.4175391945044596	0.0	0.2304998595253256	0.4203855963867174	Neolamprologus niger	m	n
814	FISH20210421_c2_r0_Neolamprologus-niger_su	1970-01-06 05:00:00	19.316319811518035	314.4998061049249	0.4258489834358207	0.0	0.23989979765901584	0.4202520929819992	Neolamprologus niger	m	n
815	FISH20210421_c2_r0_Neolamprologus-niger_su	1970-01-06 05:30:00	25.51830499274249	344.4994737133677	0.5462855243476815	0.0	0.35844364551058955	0.37370518252053414	Neolamprologus niger	m	n
816	FISH20210421_c2_r0_Neolamprologus-niger_su	1970-01-06 06:00:00	29.9592997825311	374.4998892089519	0.6411477952581431	0.0	0.47214614200339855	0.4338086815719632	Neolamprologus niger	m	n
817	FISH20210421_c2_r0_Neolamprologus-niger_su	1970-01-06 06:30:00	46.12338883850845	404.49983379501384	0.8079778393351801	0.0	0.5147672131385826	0.38892943980520095	Neolamprologus niger	m	n
818	FISH20210421_c2_r0_Neolamprologus-niger_su	1970-01-06 07:00:00	16.076763740374716	434.4999723007036	0.3585950916846712	0.0	0.17925355181069139	0.5212720680941434	Neolamprologus niger	m	d
819	FISH20210421_c2_r0_Neolamprologus-niger_su	1970-01-06 07:30:00	10.568057931827118	464.4995845105534	0.21976621793806436	0.060107473270178936	0.09691012064185606	0.601544812396021	Neolamprologus niger	m	d
820	FISH20210421_c2_r0_Neolamprologus-niger_su	1970-01-06 08:00:00	8.357232270119516	494.50005539552404	0.16585419898072234	0.17083979614447153	0.07701067805868807	0.4281016381256065	Neolamprologus niger	m	d
821	FISH20210421_c2_r0_Neolamprologus-niger_su	1970-01-06 08:30:00	6.722725241950108	524.5005262866323	0.12320647055564789	0.2314553210348457	0.08951719088104008	0.44016892690768666	Neolamprologus niger	m	d
822	FISH20210421_c2_r0_Neolamprologus-niger_su	1970-01-06 09:00:00	6.520967850168218	554.5000830978893	0.12874632984322198	0.2699573430834857	0.048085438749794845	0.6391437511572591	Neolamprologus niger	m	d
823	FISH20210421_c2_r0_Neolamprologus-niger_su	1970-01-06 09:30:00	5.879940722731103	584.4997507063321	0.09988366295496094	0.35161486898232786	0.08116649669182176	0.6760693383446343	Neolamprologus niger	m	d
824	FISH20210421_c2_r0_Neolamprologus-niger_su	1970-01-06 10:00:00	2.3778297758939986	614.5001661865721	0.012187015289164636	0.9210613782406382	0.10872740997477699	0.35032945710915186	Neolamprologus niger	m	d
825	FISH20210421_c2_r0_Neolamprologus-niger_su	1970-01-06 10:30:00	3.2068657050171656	644.5006370838181	0.039111406570273115	0.669159603346075	0.07580858186124183	0.4390547854464694	Neolamprologus niger	m	d
826	FISH20210421_c2_r0_Neolamprologus-niger_su	1970-01-06 11:00:00	7.92215399088745	674.5002492936679	0.14896681624286742	0.20142928369619412	0.12686485409447285	0.5916633201174443	Neolamprologus niger	m	d
827	FISH20210421_c2_r0_Neolamprologus-niger_su	1970-01-06 11:30:00	7.127980675665083	705.4711951335878	0.11820133587786259	0.23139312977099236	0.2592165808794121	0.5115197072615406	Neolamprologus niger	m	d
828	FISH20210421_c2_r0_Neolamprologus-niger_su	1970-01-06 12:00:00	5.875683313807154	734.5005262866323	0.09068749653758794	0.3216996288294277	0.0765881393689065	0.4826906881001133	Neolamprologus niger	m	d
829	FISH20210421_c2_r0_Neolamprologus-niger_su	1970-01-06 12:30:00	6.44453381218508	764.5001938950751	0.09661514597529222	0.3984820785552047	0.1088605627646339	0.4937235027980038	Neolamprologus niger	m	d
830	FISH20210421_c2_r0_Neolamprologus-niger_su	1970-01-06 13:00:00	5.3431288826506265	794.4997507063321	0.06719849315827378	0.515816298266024	0.15473164257305486	0.5374362548881119	Neolamprologus niger	m	d
831	FISH20210421_c2_r0_Neolamprologus-niger_su	1970-01-06 13:30:00	5.880420679711485	824.4994183147749	0.08415046257825051	0.42884050745111074	0.15586667914726726	0.6334641343689522	Neolamprologus niger	m	d
832	FISH20210421_c2_r0_Neolamprologus-niger_su	1970-01-06 14:00:00	5.775549330664898	854.4998338134279	0.09456015953910923	0.27143806780412144	0.06304753949194226	0.6130812865728874	Neolamprologus niger	m	d
833	FISH20210421_c2_r0_Neolamprologus-niger_su	1970-01-06 14:30:00	2.3058950686290833	884.5003046922608	0.014957620076450058	0.846656694919949	0.03032943337759344	0.5527365455140401	Neolamprologus niger	m	d
834	FISH20210421_c2_r0_Neolamprologus-niger_su	1970-01-06 15:00:00	1.005505680531409	914.4999169021107	0.007921998781230956	0.9376765830147914	0.03398431302326237	0.24891759826838142	Neolamprologus niger	m	d
835	FISH20210421_c2_r0_Neolamprologus-niger_su	1970-01-06 15:30:00	4.0662501468211465	944.498947368421	0.039445983379501386	0.6742382271468144	0.11451418888893018	0.5073585371374227	Neolamprologus niger	m	d
836	FISH20210421_c2_r0_Neolamprologus-niger_su	1970-01-06 16:00:00	4.124349511191987	974.499944604476	0.05301351650786616	0.6181586527808554	0.09650635421874836	0.5347790144446445	Neolamprologus niger	m	d
837	FISH20210421_c2_r0_Neolamprologus-niger_su	1970-01-06 16:30:00	2.2750700966344124	1004.5004708880394	0.016065591933964878	0.874688382915074	0.0484046230881533	0.3085132531821291	Neolamprologus niger	m	d
838	FISH20210421_c2_r0_Neolamprologus-niger_su	1970-01-06 17:00:00	1.632300023467131	1034.5000276992964	0.008032795966982439	0.9476483297324247	0.04086241944956648	0.44316781563501695	Neolamprologus niger	m	d
839	FISH20210421_c2_r0_Neolamprologus-niger_su	1970-01-06 17:30:00	2.2455460881917797	1064.499695307739	0.015234613040828763	0.8851033183757132	0.07236632433044327	0.33403095343838035	Neolamprologus niger	m	d
840	FISH20210421_c2_r0_Neolamprologus-niger_su	1970-01-06 18:00:00	6.915256505843736	1094.500110791048	0.1237536007090627	0.21792599157988035	0.15015691799568834	0.5010988575158318	Neolamprologus niger	m	d
841	FISH20210421_c2_r0_Neolamprologus-niger_su	1970-01-06 18:30:00	4.707028837935045	1124.5005816852251	0.07772422580466457	0.476261702952745	0.12517336977181956	0.36033211779767677	Neolamprologus niger	m	d
842	FISH20210421_c2_r0_Neolamprologus-niger_su	1970-01-06 19:00:00	24.142664286170728	1154.500193895075	0.533156057836131	0.04769818846601296	0.5502439997832601	0.6332509525913523	Neolamprologus niger	m	n
843	FISH20210421_c2_r0_Neolamprologus-niger_su	1970-01-06 19:30:00	34.15223328366142	1184.4992797783934	0.6090304709141274	0.0016066481994459834	0.662303590487019	0.6134839495311117	Neolamprologus niger	m	n
844	FISH20210421_c2_r0_Neolamprologus-niger_su	1970-01-06 20:00:00	33.8996777400353	1214.4994737133677	0.6148689823278489	0.0045980832086865	0.6582955508562367	0.5464371176990973	Neolamprologus niger	m	n
845	FISH20210421_c2_r0_Neolamprologus-niger_su	1970-01-06 20:30:00	29.85194171490294	1244.499889208952	0.5409372922667849	0.008697097274540218	0.6996159944992507	0.554477025299137	Neolamprologus niger	m	n
846	FISH20210421_c2_r0_Neolamprologus-niger_su	1970-01-06 21:00:00	49.22190013890525	1274.5003600908537	0.8047753587058889	0.0	0.570250286191461	0.30873576530999614	Neolamprologus niger	m	n
847	FISH20210421_c2_r0_Neolamprologus-niger_su	1970-01-06 21:30:00	37.86001534620178	1304.4999723007036	0.6842280206082766	0.0	0.5599834559897913	0.5923361051277374	Neolamprologus niger	m	n
848	FISH20210421_c2_r0_Neolamprologus-niger_su	1970-01-06 22:00:00	17.529071370883404	1334.4995845105534	0.38579580078666004	0.025317156944213617	0.6460810733537682	0.7536609045380951	Neolamprologus niger	m	n
849	FISH20210421_c2_r0_Neolamprologus-niger_su	1970-01-06 22:30:00	19.48244189320962	1364.500055395524	0.45540660314646575	0.0	0.6024484489419563	0.6791823189557927	Neolamprologus niger	m	n
850	FISH20210421_c2_r0_Neolamprologus-niger_su	1970-01-06 23:00:00	21.923759035389853	1394.5005262866323	0.4823555481690765	0.028641072516758074	0.6402746766345443	0.6010720975476742	Neolamprologus niger	m	n
851	FISH20210421_c2_r0_Neolamprologus-niger_su	1970-01-06 23:30:00	21.343679486164064	1424.5000830978893	0.44158218381253117	0.0	0.6854153595136457	0.5349505048325066	Neolamprologus niger	m	n
852	FISH20210421_c2_r0_Neolamprologus-niger_su	1970-01-07 00:00:00	26.3378106668311	14.499750706332058	0.5395268960168411	0.0	0.6298368127996408	0.44324440775394996	Neolamprologus niger	m	n
853	FISH20210421_c2_r0_Neolamprologus-niger_su	1970-01-07 00:30:00	26.65681541136571	44.49936291618193	0.5829039942385463	0.0	0.6177817081432176	0.5337631726208335	Neolamprologus niger	m	n
854	FISH20210421_c2_r0_Neolamprologus-niger_su	1970-01-07 01:00:00	28.154535521420904	74.49983381342787	0.5736760469754044	0.0	0.6421390069423624	0.5771036744835519	Neolamprologus niger	m	n
855	FISH20210421_c2_r0_Neolamprologus-niger_su	1970-01-07 01:30:00	25.144156198982053	104.50024929366793	0.529942939449338	0.0	0.3656350631952318	0.44162341516732423	Neolamprologus niger	m	n
856	FISH20210421_c2_r0_Neolamprologus-niger_su	1970-01-07 02:00:00	23.7251448617091	134.4999169021107	0.48590105811312395	0.0	0.4074784263510194	0.39740556185602355	Neolamprologus niger	m	n
857	FISH20210421_c2_r0_Neolamprologus-niger_su	1970-01-07 02:30:00	23.492192514281324	164.49952911196056	0.46750872527837795	0.023876793529444353	0.29629075735908383	0.426084442816399	Neolamprologus niger	m	n
858	FISH20210421_c2_r0_Neolamprologus-niger_su	1970-01-07 03:00:00	25.524465210405012	194.49994460447596	0.5243186350542877	0.0	0.5335433186353934	0.4933953231520613	Neolamprologus niger	m	n
859	FISH20210421_c2_r0_Neolamprologus-niger_su	1970-01-07 03:30:00	28.263565505450053	224.50047088803944	0.5984156002437538	0.0	0.4203160510487623	0.44795250465228653	Neolamprologus niger	m	n
860	FISH20210421_c2_r0_Neolamprologus-niger_su	1970-01-07 04:00:00	27.88737033737684	254.50002769929642	0.554318320314664	0.0	0.46248101320048796	0.39671849560702455	Neolamprologus niger	m	n
861	FISH20210421_c2_r0_Neolamprologus-niger_su	1970-01-07 04:30:00	20.19938831103658	284.49969530773916	0.43371558362417595	0.02382139493656861	0.37204303781299003	0.42834456070963084	Neolamprologus niger	m	n
862	FISH20210421_c2_r0_Neolamprologus-niger_su	1970-01-07 05:00:00	29.33893898111189	314.5001107910481	0.5993241746066917	0.0	0.45886398978663	0.3197459608687657	Neolamprologus niger	m	n
863	FISH20210421_c2_r0_Neolamprologus-niger_su	1970-01-07 05:30:00	28.505769769668234	344.5005816852252	0.6136502132845826	0.0	0.5502592940900849	0.43110342731509066	Neolamprologus niger	m	n
864	FISH20210421_c2_r0_Neolamprologus-niger_su	1970-01-07 06:00:00	31.5545686708136	374.50024929366793	0.6188022824220265	0.0	0.5997433858103133	0.44006116911398374	Neolamprologus niger	m	n
865	FISH20210421_c2_r0_Neolamprologus-niger_su	1970-01-07 06:30:00	43.2027535631397	404.4998061049249	0.708714198659354	0.0	0.4853368581852433	0.34896487191048636	Neolamprologus niger	m	n
866	FISH20210421_c2_r0_Neolamprologus-niger_su	1970-01-07 07:00:00	15.943568933281176	434.4994737133677	0.34906653371004376	0.06719849315827378	0.19088443928580237	0.4586359193170374	Neolamprologus niger	m	d
867	FISH20210421_c2_r0_Neolamprologus-niger_su	1970-01-07 07:30:00	10.349295387142718	464.4994737133677	0.22325632928923606	0.0731815411888538	0.10409375125651463	0.5059865334206163	Neolamprologus niger	m	d
868	FISH20210421_c2_r0_Neolamprologus-niger_su	1970-01-07 08:00:00	9.403375098105345	494.5004154894466	0.19732978782338928	0.058777907041161155	0.15397195867746755	0.5227390206779123	Neolamprologus niger	m	d
869	FISH20210421_c2_r0_Neolamprologus-niger_su	1970-01-07 08:30:00	9.574986850299702	524.4999723007036	0.2007645005816852	0.0600520746773032	0.16589650440969084	0.5560211588135426	Neolamprologus niger	m	d
870	FISH20210421_c2_r0_Neolamprologus-niger_su	1970-01-07 09:00:00	7.094029362972183	554.4995845105534	0.122541687441139	0.2329510830424907	0.10078440017679462	0.5458070584696866	Neolamprologus niger	m	d
871	FISH20210421_c2_r0_Neolamprologus-niger_su	1970-01-07 09:30:00	6.301966646515838	584.5001107910481	0.10442056281852426	0.31187680035453136	0.0944943749488464	0.4583312806006846	Neolamprologus niger	m	d
872	FISH20210421_c2_r0_Neolamprologus-niger_su	1970-01-07 10:00:00	7.643186507869378	614.5005262866323	0.14209739072627556	0.15057337543626392	0.16261530195513565	0.4857126597855986	Neolamprologus niger	m	d
873	FISH20210421_c2_r0_Neolamprologus-niger_su	1970-01-07 10:30:00	6.664281828241737	644.5001384964822	0.1331228186804055	0.24458478754639632	0.14873673592052777	0.4098550385125531	Neolamprologus niger	m	d
874	FISH20210421_c2_r0_Neolamprologus-niger_su	1970-01-07 11:00:00	4.873740613772866	674.4997507063321	0.073569331338984	0.4707772422580466	0.10759235398026062	0.5161931427430135	Neolamprologus niger	m	d
875	FISH20210421_c2_r0_Neolamprologus-niger_su	1970-01-07 11:30:00	6.038923911607254	704.4993629161819	0.09944047421195501	0.3720015511606005	0.1248167257571171	0.5519216844966025	Neolamprologus niger	m	d
876	FISH20210421_c2_r0_Neolamprologus-niger_su	1970-01-07 12:00:00	4.5205424019327065	734.4998338134279	0.061599822734323066	0.470086417017505	0.11963070370420673	0.4681395984449386	Neolamprologus niger	m	d
877	FISH20210421_c2_r0_Neolamprologus-niger_su	1970-01-07 12:30:00	5.0764447657295975	764.5003046922608	0.06498254944324414	0.5591933964877293	0.03296531890279149	0.46613173612941616	Neolamprologus niger	m	d
878	FISH20210421_c2_r0_Neolamprologus-niger_su	1970-01-07 13:00:00	6.226862173118877	794.4999169021107	0.09772311783280704	0.32541133455210236	0.22539669171563576	0.514011101705558	Neolamprologus niger	m	d
879	FISH20210421_c2_r0_Neolamprologus-niger_su	1970-01-07 13:30:00	7.199763294594995	824.4991689750692	0.1129639889196676	0.2202770083102493	0.23357390556799232	0.4545692359097702	Neolamprologus niger	m	d
880	FISH20210421_c2_r0_Neolamprologus-niger_su	1970-01-07 14:00:00	7.817739267626662	854.499944604476	0.14430534012851762	0.047806337247950366	0.3673764297775781	0.5866670517769397	Neolamprologus niger	m	d
881	FISH20210421_c2_r0_Neolamprologus-niger_su	1970-01-07 14:30:00	6.917850749018233	884.5004708880394	0.11678023378206194	0.19766217938064373	0.3092163408075014	0.5231602224307546	Neolamprologus niger	m	d
882	FISH20210421_c2_r0_Neolamprologus-niger_su	1970-01-07 15:00:00	6.795448291662072	914.5000276992964	0.1078056617361919	0.41814857902609276	0.20505145466156835	0.5427786533054948	Neolamprologus niger	m	d
883	FISH20210421_c2_r0_Neolamprologus-niger_su	1970-01-07 15:30:00	5.078367704647938	944.4996953077392	0.06686610160101933	0.4028031687995125	0.20545461023850528	0.44210717709247965	Neolamprologus niger	m	d
884	FISH20210421_c2_r0_Neolamprologus-niger_su	1970-01-07 16:00:00	5.662077659425464	974.5001107910481	0.07655661422557057	0.37945933968535345	0.23499229777977007	0.4723542925280132	Neolamprologus niger	m	d
885	FISH20210421_c2_r0_Neolamprologus-niger_su	1970-01-07 16:30:00	5.015694780079809	1004.5002216066482	0.07191135734072023	0.4438781163434903	0.2591961775345141	0.4469225131228636	Neolamprologus niger	m	d
886	FISH20210421_c2_r0_Neolamprologus-niger_su	1970-01-07 17:00:00	4.712493536023776	1034.500193895075	0.051354495595811865	0.55476150905767	0.24973170718945	0.5413163567901678	Neolamprologus niger	m	d
887	FISH20210421_c2_r0_Neolamprologus-niger_su	1970-01-07 17:30:00	3.4756456590841993	1064.499806104925	0.01794914409174007	0.8738574040219378	0.0957388598371561	0.5549928574615888	Neolamprologus niger	m	d
888	FISH20210421_c2_r0_Neolamprologus-niger_su	1970-01-07 18:00:00	4.887674048057699	1094.4994183147749	0.05839011689103097	0.4863996454490056	0.19736234591694812	0.5873177747355577	Neolamprologus niger	m	d
889	FISH20210421_c2_r0_Neolamprologus-niger_su	1970-01-07 18:30:00	7.584078822796042	1124.499889208952	0.13721471305118546	0.09245512962552625	0.3650257327573752	0.4337431272907548	Neolamprologus niger	m	d
890	FISH20210421_c2_r0_Neolamprologus-niger_su	1970-01-07 19:00:00	24.715066056819346	1154.5003600908537	0.5602459697523683	0.002603733865159825	0.46018145157104245	0.6581358222606478	Neolamprologus niger	m	n
891	FISH20210421_c2_r0_Neolamprologus-niger_su	1970-01-07 19:30:00	49.045618694351454	1184.4999723007036	0.8354107805661736	0.0	0.6131497156523955	0.5015484661164067	Neolamprologus niger	m	n
892	FISH20210421_c2_r0_Neolamprologus-niger_su	1970-01-07 20:00:00	53.84037773625263	1214.4995291119606	0.8777353055232398	0.0	0.5563108424182497	0.38828313293915695	Neolamprologus niger	m	n
893	FISH20210421_c2_r0_Neolamprologus-niger_su	1970-01-07 20:30:00	51.31461710052138	1244.500055395524	0.831819189009528	0.0	0.5833860019912538	0.4158489180844713	Neolamprologus niger	m	n
894	FISH20210421_c2_r0_Neolamprologus-niger_su	1970-01-07 21:00:00	54.268773889870666	1274.5004708880394	0.8965154285081159	0.0	0.5000551909519755	0.3092262153039403	Neolamprologus niger	m	n
895	FISH20210421_c2_r0_Neolamprologus-niger_su	1970-01-07 21:30:00	45.21330544438477	1304.5000830978893	0.8030580023267408	0.0	0.564084253369415	0.4108950817473958	Neolamprologus niger	m	n
896	FISH20210421_c2_r0_Neolamprologus-niger_su	1970-01-07 22:00:00	36.64435540853192	1334.499750706332	0.7079940169519694	0.0	0.5179051901768666	0.46186773724795044	Neolamprologus niger	m	n
897	FISH20210421_c2_r0_Neolamprologus-niger_su	1970-01-07 22:30:00	31.114499691555032	1364.5001661865722	0.6448592953689342	0.0	0.5381397513116762	0.5353813940464357	Neolamprologus niger	m	n
898	FISH20210421_c2_r0_Neolamprologus-niger_su	1970-01-07 23:00:00	34.28863504410374	1394.500637083818	0.7256661680793308	0.0	0.5193389677107684	0.4949403516668112	Neolamprologus niger	m	n
899	FISH20210421_c2_r0_Neolamprologus-niger_su	1970-01-07 23:30:00	33.76299764121253	1424.500249293668	0.6884383136668328	0.0	0.573413600661864	0.3949299401802954	Neolamprologus niger	m	n
900	FISH20210421_c2_r0_Neolamprologus-niger_su	1970-01-08 00:00:00	42.879877856081784	14.49986150351781	0.8141377209018891	0.0	0.5362418092931311	0.554198631331432	Neolamprologus niger	m	n
901	FISH20210421_c2_r0_Neolamprologus-niger_su	1970-01-08 00:30:00	38.68635969220071	44.49947371336768	0.7502631433161597	0.0	0.6120863865889923	0.510013403441655	Neolamprologus niger	m	n
902	FISH20210421_c2_r0_Neolamprologus-niger_su	1970-01-08 01:00:00	29.60794851596725	74.49994460447596	0.613671615333481	0.0	0.6293000048834451	0.47016175061925825	Neolamprologus niger	m	n
903	FISH20210421_c2_r0_Neolamprologus-niger_su	1970-01-08 01:30:00	30.67064070862524	104.50041548944657	0.637527006814027	0.0	0.5689310903796954	0.4727513829708898	Neolamprologus niger	m	n
904	FISH20210421_c2_r0_Neolamprologus-niger_su	1970-01-08 02:00:00	34.66431648502311	134.50002769929642	0.7319262090742895	0.0	0.5523188214767467	0.4363300415359982	Neolamprologus niger	m	n
905	FISH20210421_c2_r0_Neolamprologus-niger_su	1970-01-08 02:30:00	25.11868408347686	164.4996399091463	0.5491108525843443	0.0	0.4591446174868411	0.42152870153673133	Neolamprologus niger	m	n
906	FISH20210421_c2_r0_Neolamprologus-niger_su	1970-01-08 03:00:00	33.656378613323106	194.5001107910481	0.656215377797474	0.0	0.47123693305131464	0.383755348793505	Neolamprologus niger	m	n
907	FISH20210421_c2_r0_Neolamprologus-niger_su	1970-01-08 03:30:00	23.620507663372674	224.50052628663232	0.5000276992964379	0.0	0.4309149871026166	0.40581908881940343	Neolamprologus niger	m	n
908	FISH20210421_c2_r0_Neolamprologus-niger_su	1970-01-08 04:00:00	29.733544753545395	254.50019389507506	0.6101601019334109	0.001218769043266301	0.35417451900024494	0.35656723898034576	Neolamprologus niger	m	n
909	FISH20210421_c2_r0_Neolamprologus-niger_su	1970-01-08 04:30:00	31.505960803677795	284.49975070633207	0.6620131848651044	0.0	0.4269313739341094	0.358731971476407	Neolamprologus niger	m	n
910	FISH20210421_c2_r0_Neolamprologus-niger_su	1970-01-08 05:00:00	20.170964022005798	314.4994183147748	0.4048529167359149	0.05960888593429727	0.24876518031494757	0.3463059808708932	Neolamprologus niger	m	n
911	FISH20210421_c2_r0_Neolamprologus-niger_su	1970-01-08 05:30:00	21.5891876595837	344.4998892089519	0.45036561045867496	0.007755373365832041	0.25196799450928714	0.2887075146507241	Neolamprologus niger	m	n
912	FISH20210421_c2_r0_Neolamprologus-niger_su	1970-01-08 06:00:00	33.433334353921175	374.50030469226084	0.676416819012797	0.0	0.5088717675352543	0.4113916293588402	Neolamprologus niger	m	n
913	FISH20210421_c2_r0_Neolamprologus-niger_su	1970-01-08 06:30:00	35.37588742272065	404.4997783933518	0.6934072022160664	0.0	0.5625695939349513	0.46409119184897096	Neolamprologus niger	m	n
914	FISH20210421_c2_r0_Neolamprologus-niger_su	1970-01-08 07:00:00	16.402707037882838	434.49952911196056	0.3778184034125533	0.0	0.18626115727245124	0.5452212031323985	Neolamprologus niger	m	d
915	FISH20210421_c2_r0_Neolamprologus-niger_su	1970-01-08 07:30:00	11.138425862943558	464.50005539552404	0.25437624639929096	0.0005539552404165743	0.11814565518038958	0.5255681058869142	Neolamprologus niger	m	d
916	FISH20210421_c2_r0_Neolamprologus-niger_su	1970-01-08 08:00:00	10.167830747776778	494.50047088803944	0.2337266633427511	0.038945210791645896	0.1813519615462302	0.5440935292072328	Neolamprologus niger	m	d
917	FISH20210421_c2_r0_Neolamprologus-niger_su	1970-01-08 08:30:00	9.442728078108987	518.6473047904736	0.2141623488773748	0.027179347332060722	0.16243127413658623	0.6141869231476869	Neolamprologus niger	m	d
918	FISH20210421_c2_r1_Neolamprologus-niger_su	1970-01-02 00:00:00	6.366735456102575	14.500193895075066	0.13240263697302088	0.39759570106919284	0.18462841629710097	0.6776461060420133	Neolamprologus niger	f	n
919	FISH20210421_c2_r1_Neolamprologus-niger_su	1970-01-02 00:30:00	9.715941714160307	44.499806104924936	0.2180488615589164	0.33743282920613815	0.2096341054435364	0.6085660782143124	Neolamprologus niger	f	n
920	FISH20210421_c2_r1_Neolamprologus-niger_su	1970-01-02 01:00:00	11.45121556193598	74.4994183147748	0.2464683397041715	0.18231676915406347	0.19975157401870314	0.6725587932996927	Neolamprologus niger	f	n
921	FISH20210421_c2_r1_Neolamprologus-niger_su	1970-01-02 01:30:00	9.390296401650184	104.49988920895191	0.1687901617549302	0.4803345889652116	0.11525304619728677	0.7316067700294803	Neolamprologus niger	f	n
922	FISH20210421_c2_r1_Neolamprologus-niger_su	1970-01-02 02:00:00	9.952667265317148	134.5003046922608	0.19616641737299872	0.3759348512547781	0.16174584554359864	0.7132270362558287	Neolamprologus niger	f	n
923	FISH20210421_c2_r1_Neolamprologus-niger_su	1970-01-02 02:30:00	8.765820555348462	164.49997230070358	0.1877458312558861	0.27954129965098884	0.13217606885924205	0.7212111385022527	Neolamprologus niger	f	n
924	FISH20210421_c2_r1_Neolamprologus-niger_su	1970-01-02 03:00:00	21.492122091390797	194.49952911196056	0.4175945930973353	0.26547005706055066	0.23120443684769942	0.6610654537500531	Neolamprologus niger	f	n
925	FISH20210421_c2_r1_Neolamprologus-niger_su	1970-01-02 03:30:00	18.466599293959995	224.5	0.3658320407711057	0.21920008863283846	0.23798395605448958	0.6791030260440767	Neolamprologus niger	f	n
926	FISH20210421_c2_r1_Neolamprologus-niger_su	1970-01-02 04:00:00	31.693120539993593	254.50047088803944	0.5599135781951139	0.11572766051742285	0.2949998928421403	0.5490754046515693	Neolamprologus niger	f	n
927	FISH20210421_c2_r1_Neolamprologus-niger_su	1970-01-02 04:30:00	37.94782301579596	284.5000276992964	0.6681624286743116	0.026314331615976953	0.2703118536409617	0.5864731400046805	Neolamprologus niger	f	n
928	FISH20210421_c2_r1_Neolamprologus-niger_su	1970-01-02 05:00:00	53.18130344728897	314.49969530773916	0.8169076505456762	0.0	0.430935666058903	0.49085675155492214	Neolamprologus niger	f	n
929	FISH20210421_c2_r1_Neolamprologus-niger_su	1970-01-02 05:30:00	46.61566130371192	344.50016618657213	0.7991912253489918	0.0	0.42407016388988217	0.35226902948449235	Neolamprologus niger	f	n
930	FISH20210421_c2_r1_Neolamprologus-niger_su	1970-01-02 06:00:00	40.55360295053283	374.5005816852252	0.7098775691097446	0.025206359758462134	0.3497062054915627	0.5357590776125362	Neolamprologus niger	f	n
931	FISH20210421_c2_r1_Neolamprologus-niger_su	1970-01-02 06:30:00	55.499417329782865	404.50024929366793	0.8332502354440198	0.0	0.550332209591064	0.3669732464934898	Neolamprologus niger	f	n
932	FISH20210421_c2_r1_Neolamprologus-niger_su	1970-01-02 07:00:00	6.158247189322134	434.4998061049249	0.10209960666999059	0.7047808985651765	0.13803006647426874	0.6422677685643863	Neolamprologus niger	f	d
933	FISH20210421_c2_r1_Neolamprologus-niger_su	1970-01-02 07:30:00	1.9252027209067304	464.4994737133677	0.02310121322918398	0.869757908149133	0.2135807588151623	0.8710615029443711	Neolamprologus niger	f	d
934	FISH20210421_c2_r1_Neolamprologus-niger_su	1970-01-02 08:00:00	0.7637983955520417	494.4998892089519	0.00027697762020828715	1.0	0.05678599212979902	0.8617056278115001	Neolamprologus niger	f	d
935	FISH20210421_c2_r1_Neolamprologus-niger_su	1970-01-02 08:30:00	0.8780522543291748	524.5003600908537	0.0	1.0	0.05846961589365685	0.8400480535845086	Neolamprologus niger	f	d
936	FISH20210421_c2_r1_Neolamprologus-niger_su	1970-01-02 09:00:00	0.9254286936706939	554.4999723007036	0.0	1.0	0.06814621346573094	0.8102894386163633	Neolamprologus niger	f	d
937	FISH20210421_c2_r1_Neolamprologus-niger_su	1970-01-02 09:30:00	0.6478703096827847	584.4995291119606	0.0033793141654201984	0.9663176555315495	0.06239236850290483	0.8516900648967066	Neolamprologus niger	f	d
938	FISH20210421_c2_r1_Neolamprologus-niger_su	1970-01-02 10:00:00	1.5372536998394435	614.500055395524	0.0008863283846665189	1.0	0.062034165611237715	0.7835713044420882	Neolamprologus niger	f	d
939	FISH20210421_c2_r1_Neolamprologus-niger_su	1970-01-02 10:30:00	0.9463557752139006	644.5004708880394	0.0	1.0	0.06112624126208426	0.7471294589247203	Neolamprologus niger	f	d
940	FISH20210421_c2_r1_Neolamprologus-niger_su	1970-01-02 11:00:00	1.2558811369209761	674.5000830978893	0.006149243809207246	0.936901002714531	0.060949006201810665	0.8371784299326512	Neolamprologus niger	f	d
941	FISH20210421_c2_r1_Neolamprologus-niger_su	1970-01-02 11:30:00	1.2352025609386255	704.4997507063321	0.004321090244307795	0.9629937399590051	0.06223271695321588	0.7440544406621208	Neolamprologus niger	f	d
942	FISH20210421_c2_r1_Neolamprologus-niger_su	1970-01-02 12:00:00	1.7579090756107774	734.5001661865721	0.00016618657212497231	1.0	0.057102434006549935	0.6223036993311443	Neolamprologus niger	f	d
943	FISH20210421_c2_r1_Neolamprologus-niger_su	1970-01-02 12:30:00	0.8690079350068999	764.5006370838181	0.0	1.0	0.0581318866617577	0.8019103237832864	Neolamprologus niger	f	d
944	FISH20210421_c2_r1_Neolamprologus-niger_su	1970-01-02 13:00:00	1.1473710206260472	794.5002492936679	0.00011079718575148191	1.0	0.06041608791310282	0.6671400056804643	Neolamprologus niger	f	d
945	FISH20210421_c2_r1_Neolamprologus-niger_su	1970-01-02 13:30:00	1.5859924489377903	824.4998615035178	0.005983048030580023	0.9598914187579636	0.05999805094001587	0.6748244384768292	Neolamprologus niger	f	d
946	FISH20210421_c2_r1_Neolamprologus-niger_su	1970-01-02 14:00:00	1.494625623122637	854.4994737133677	0.0017727549720237105	1.0	0.05837120845745885	0.7528830776593018	Neolamprologus niger	f	d
947	FISH20210421_c2_r1_Neolamprologus-niger_su	1970-01-02 14:30:00	2.142202361811072	884.4998892089519	0.030135165078661645	0.8611788167516065	0.052962188839071465	0.721876648475327	Neolamprologus niger	f	d
948	FISH20210421_c2_r1_Neolamprologus-niger_su	1970-01-02 15:00:00	1.667469714405899	914.5007202216067	0.00443213296398892	0.9670360110803324	0.058390561497869115	0.7220358328705643	Neolamprologus niger	f	d
949	FISH20210421_c2_r1_Neolamprologus-niger_su	1970-01-02 15:30:00	1.3159772284963807	944.4999723007036	0.005318264916071132	0.9856517644451831	0.05564489421093347	0.7301770950801839	Neolamprologus niger	f	d
950	FISH20210421_c2_r1_Neolamprologus-niger_su	1970-01-02 16:00:00	1.00247268456922	974.4995845105534	0.0017173563791479697	0.9847099883662955	0.05616353826365316	0.6625904121914262	Neolamprologus niger	f	d
951	FISH20210421_c2_r1_Neolamprologus-niger_su	1970-01-02 16:30:00	1.04881885136741	1004.500055395524	0.0006647462884998893	1.0	0.05807933609475303	0.6184318410425347	Neolamprologus niger	f	d
952	FISH20210421_c2_r1_Neolamprologus-niger_su	1970-01-02 17:00:00	1.1268848689599509	1034.5005262866323	0.00116337045039056	1.0	0.059484016697208576	0.6471306510919838	Neolamprologus niger	f	d
953	FISH20210421_c2_r1_Neolamprologus-niger_su	1970-01-02 17:30:00	1.1655866176311438	1064.5000830978893	0.00044318874300592763	1.0	0.055900091670516884	0.5511326530977942	Neolamprologus niger	f	d
954	FISH20210421_c2_r1_Neolamprologus-niger_su	1970-01-02 18:00:00	1.641627799215236	1094.499750706332	0.008365187524236884	0.9330231012132292	0.05556272637098725	0.618399821228222	Neolamprologus niger	f	d
955	FISH20210421_c2_r1_Neolamprologus-niger_su	1970-01-02 18:30:00	1.3679801361009207	1124.5001661865722	0.010137380899623311	0.9305340128517616	0.058277223463122425	0.7380887404562946	Neolamprologus niger	f	d
956	FISH20210421_c2_r1_Neolamprologus-niger_su	1970-01-02 19:00:00	21.375058193941463	1154.500637083818	0.4255165918785663	0.1353941609883109	0.18263290506581742	0.6436908056596681	Neolamprologus niger	f	n
957	FISH20210421_c2_r1_Neolamprologus-niger_su	1970-01-02 19:30:00	57.42660595380069	1184.500249293668	0.882388787324802	0.0	0.5477498264244821	0.5617627715988062	Neolamprologus niger	f	n
958	FISH20210421_c2_r1_Neolamprologus-niger_su	1970-01-02 20:00:00	54.18038322372848	1214.5002216066482	0.8496952908587257	0.0	0.4502581232181463	0.6049273487232335	Neolamprologus niger	f	n
959	FISH20210421_c2_r1_Neolamprologus-niger_su	1970-01-02 20:30:00	53.54918040431491	1244.4994737133677	0.8175170350673093	0.0	0.45971179791887345	0.4396881574937533	Neolamprologus niger	f	n
960	FISH20210421_c2_r1_Neolamprologus-niger_su	1970-01-02 21:00:00	44.75724710681702	1274.499889208952	0.737868380234877	0.0	0.422248904624273	0.3894898954743827	Neolamprologus niger	f	n
961	FISH20210421_c2_r1_Neolamprologus-niger_su	1970-01-02 21:30:00	36.247323901065315	1304.5004154894466	0.6829538529721345	0.0	0.48036471683837534	0.5192391576666351	Neolamprologus niger	f	n
962	FISH20210421_c2_r1_Neolamprologus-niger_su	1970-01-02 22:00:00	12.423456726148165	1334.4999723007036	0.24220264805273947	0.023045814636308237	0.14855399563361774	0.5133377709695702	Neolamprologus niger	f	n
963	FISH20210421_c2_r1_Neolamprologus-niger_su	1970-01-02 22:30:00	7.643198389158819	1364.4995845105534	0.15328790648717522	0.1724558196221816	0.07717824638786955	0.5750106698587032	Neolamprologus niger	f	n
964	FISH20210421_c2_r1_Neolamprologus-niger_su	1970-01-02 23:00:00	7.623015893987029	1394.500055395524	0.1490139596720585	0.17106137824063816	0.08592335038599228	0.5759156712953999	Neolamprologus niger	f	n
965	FISH20210421_c2_r1_Neolamprologus-niger_su	1970-01-02 23:30:00	8.973540160111678	1424.5005262866323	0.20447620630435986	0.1368899229959559	0.10907105455871925	0.5457821072454596	Neolamprologus niger	f	n
966	FISH20210421_c2_r1_Neolamprologus-niger_su	1970-01-03 00:00:00	8.162020829268483	14.500083097889314	0.16514320536258378	0.12520081989917456	0.10103372965567883	0.5148705431402427	Neolamprologus niger	f	n
967	FISH20210421_c2_r1_Neolamprologus-niger_su	1970-01-03 00:30:00	5.896055325700094	44.49975070633206	0.10232120104149355	0.44634646279984486	0.06573249273045448	0.5484951675829021	Neolamprologus niger	f	n
968	FISH20210421_c2_r1_Neolamprologus-niger_su	1970-01-03 01:00:00	4.93287871576844	74.50016618657213	0.07400842011965433	0.6149457123864391	0.06707775986072041	0.6893430661658455	Neolamprologus niger	f	n
969	FISH20210421_c2_r1_Neolamprologus-niger_su	1970-01-03 01:30:00	6.59277987413334	104.50063708381808	0.13218104260151792	0.21339537975735418	0.06875167560525015	0.6124529597096218	Neolamprologus niger	f	n
970	FISH20210421_c2_r1_Neolamprologus-niger_su	1970-01-03 02:00:00	5.840969579836694	134.50024929366793	0.10104703340535151	0.3203146640075342	0.058236780055859354	0.6614045479454043	Neolamprologus niger	f	n
971	FISH20210421_c2_r1_Neolamprologus-niger_su	1970-01-03 02:30:00	5.860378781756041	164.4999169021107	0.10858124203645228	0.38873192620907426	0.06480292860415351	0.669249279488008	Neolamprologus niger	f	n
972	FISH20210421_c2_r1_Neolamprologus-niger_su	1970-01-03 03:00:00	5.950882671070127	194.49947371336768	0.10459254334939892	0.4211955016342585	0.07884631433356637	0.6920477023298989	Neolamprologus niger	f	n
973	FISH20210421_c2_r1_Neolamprologus-niger_su	1970-01-03 03:30:00	4.805048515925444	224.49994460447596	0.07328827830711279	0.5245402171504543	0.06391142929152709	0.7605010098073406	Neolamprologus niger	f	n
974	FISH20210421_c2_r1_Neolamprologus-niger_su	1970-01-03 04:00:00	5.528065109884113	254.50041548944657	0.1044263475707717	0.4346019611101878	0.06664163620755094	0.7228543495253531	Neolamprologus niger	f	n
975	FISH20210421_c2_r1_Neolamprologus-niger_su	1970-01-03 04:30:00	8.880984651980611	284.5000276992964	0.19040496371392165	0.1942274666223478	0.10003166211549148	0.6500891671925768	Neolamprologus niger	f	n
976	FISH20210421_c2_r1_Neolamprologus-niger_su	1970-01-03 05:00:00	23.723697302001277	314.4995845105534	0.460639299761786	0.054844606946983544	0.20418622814344486	0.6244728254507366	Neolamprologus niger	f	n
977	FISH20210421_c2_r1_Neolamprologus-niger_su	1970-01-03 05:30:00	42.395284202175404	344.5001107910481	0.6534456015953911	0.012020828717039663	0.4735007143325256	0.5329417450145452	Neolamprologus niger	f	n
978	FISH20210421_c2_r1_Neolamprologus-niger_su	1970-01-03 06:00:00	34.089533324580614	374.50094182825484	0.6058725761772853	0.0	0.5829888358985968	0.536043902633603	Neolamprologus niger	f	n
979	FISH20210421_c2_r1_Neolamprologus-niger_su	1970-01-03 06:30:00	13.903501739855585	404.5001384964822	0.28463797019555703	0.003656307129798903	0.19818696984658282	0.6420158163981625	Neolamprologus niger	f	n
980	FISH20210421_c2_r1_Neolamprologus-niger_su	1970-01-03 07:00:00	29.832389144799123	434.49975070633207	0.5805772533377652	0.00044318874300592763	0.3866027888990569	0.5339258852964858	Neolamprologus niger	f	d
981	FISH20210421_c2_r1_Neolamprologus-niger_su	1970-01-03 07:30:00	17.076274303892525	464.4994183147748	0.37693202592654146	0.034291728990083654	0.3102685133403552	0.5290357876521236	Neolamprologus niger	f	d
982	FISH20210421_c2_r1_Neolamprologus-niger_su	1970-01-03 08:00:00	7.089229577383141	494.49983381342787	0.14181254154664302	0.29703079991136716	0.10351502795654206	0.6460696358200151	Neolamprologus niger	f	d
983	FISH20210421_c2_r1_Neolamprologus-niger_su	1970-01-03 08:30:00	6.257150890485278	524.5003046922608	0.11013240263697302	0.3236385795800787	0.1179040164788583	0.6909877058935949	Neolamprologus niger	f	d
984	FISH20210421_c2_r1_Neolamprologus-niger_su	1970-01-03 09:00:00	3.064230418396475	554.4999169021107	0.025372555537089357	0.8079884770926818	0.06625607008852012	0.7504227021941052	Neolamprologus niger	f	d
985	FISH20210421_c2_r1_Neolamprologus-niger_su	1970-01-03 09:30:00	4.4186334821433455	584.4995291119606	0.06697689878677082	0.564788654368179	0.06399762716100241	0.7178367443310337	Neolamprologus niger	f	d
986	FISH20210421_c2_r1_Neolamprologus-niger_su	1970-01-03 10:00:00	2.51390987226586	614.499944604476	0.01645247064037226	0.8950254819410591	0.05536572367580273	0.8248233139402227	Neolamprologus niger	f	d
987	FISH20210421_c2_r1_Neolamprologus-niger_su	1970-01-03 10:30:00	2.2541222779423515	644.5004708880394	0.018115339870367293	0.8357985707163038	0.05445439058110731	0.8189817883509181	Neolamprologus niger	f	d
988	FISH20210421_c2_r1_Neolamprologus-niger_su	1970-01-03 11:00:00	1.7834215256112638	674.5000276992964	0.025372555537089357	0.7835576976344801	0.0504354755582306	0.8289556485465454	Neolamprologus niger	f	d
989	FISH20210421_c2_r1_Neolamprologus-niger_su	1970-01-03 11:30:00	1.680621166254526	704.4996399091463	0.014071242590438203	0.9203922220375602	0.04821692334237434	0.8254666736389019	Neolamprologus niger	f	d
990	FISH20210421_c2_r1_Neolamprologus-niger_su	1970-01-03 12:00:00	1.5009557088096988	734.5001107910481	0.013350321294039442	0.9085419898072236	0.05001641648376873	0.8432193504423946	Neolamprologus niger	f	d
991	FISH20210421_c2_r1_Neolamprologus-niger_su	1970-01-03 12:30:00	1.611996955861584	764.5005262866323	0.006537033959337433	0.9725776965265083	0.05756507728442589	0.8433587383079321	Neolamprologus niger	f	d
992	FISH20210421_c2_r1_Neolamprologus-niger_su	1970-01-03 13:00:00	2.3360503332110962	794.5001938950751	0.017062766605728214	0.8788432773807545	0.05447283476282649	0.82123911657273	Neolamprologus niger	f	d
993	FISH20210421_c2_r1_Neolamprologus-niger_su	1970-01-03 13:30:00	1.7294199829986967	824.4997507063321	0.010082543903384854	0.9493656861115728	0.05131413314737669	0.8430808993633838	Neolamprologus niger	f	d
994	FISH20210421_c2_r1_Neolamprologus-niger_su	1970-01-03 14:00:00	2.1020403773188487	848.0884715903591	0.013164262898073759	0.8162810957312941	0.05066638485846587	0.8153417558111403	Neolamprologus niger	f	d
995	FISH20210421_c2_r1_Neolamprologus-niger_su	1970-01-03 14:30:00							Neolamprologus niger	f	d
996	FISH20210421_c2_r1_Neolamprologus-niger_su	1970-01-03 15:00:00	14.097270410699375	916.5279963283504	0.15106215578284815	0.45659585628114346	0.45269461148919843	0.5113495923092048	Neolamprologus niger	f	d
997	FISH20210421_c2_r1_Neolamprologus-niger_su	1970-01-03 15:30:00	6.324266179789476	944.4999723007036	0.08863774860118553	0.5068971248130297	0.1451447648009836	0.6896458023143461	Neolamprologus niger	f	d
998	FISH20210421_c2_r1_Neolamprologus-niger_su	1970-01-03 16:00:00	3.6227050539317487	974.4995291119606	0.04226912636419035	0.7331449781175559	0.08064686945520588	0.79730152918822	Neolamprologus niger	f	d
999	FISH20210421_c2_r1_Neolamprologus-niger_su	1970-01-03 16:30:00	3.477658772440872	1004.5	0.048027919344116994	0.7119432749833814	0.06749257214761595	0.753129191704023	Neolamprologus niger	f	d
1000	FISH20210421_c2_r1_Neolamprologus-niger_su	1970-01-03 17:00:00	3.075672221935637	1034.5004708880394	0.03456872195446236	0.6770262035344302	0.06874314341321014	0.6877384216182871	Neolamprologus niger	f	d
1001	FISH20210421_c2_r1_Neolamprologus-niger_su	1970-01-03 17:30:00	2.733368062373224	1064.5000276992964	0.02487396820120769	0.8140823223090133	0.057357195973939894	0.7044816012835405	Neolamprologus niger	f	d
1002	FISH20210421_c2_r1_Neolamprologus-niger_su	1970-01-03 18:00:00	2.9455163598608984	1094.499695307739	0.0394991967204033	0.671929532989862	0.0689595699451719	0.7165387088583841	Neolamprologus niger	f	d
1003	FISH20210421_c2_r1_Neolamprologus-niger_su	1970-01-03 18:30:00	3.4763888603803093	1124.500110791048	0.042654553512076226	0.7636826944382894	0.0607462464478179	0.6531446388823015	Neolamprologus niger	f	d
1004	FISH20210421_c2_r1_Neolamprologus-niger_su	1970-01-03 19:00:00	21.657039675010047	1154.5005816852251	0.47404575923771536	0.062323416985208574	0.2261297657897582	0.5320097940649353	Neolamprologus niger	f	n
1005	FISH20210421_c2_r1_Neolamprologus-niger_su	1970-01-03 19:30:00	42.81351129786866	1184.500249293668	0.7665503296216276	0.0	0.5666880578021584	0.5947508892947456	Neolamprologus niger	f	n
1006	FISH20210421_c2_r1_Neolamprologus-niger_su	1970-01-03 20:00:00	41.686322255673105	1214.499806104925	0.7081048141377209	0.0	0.524149686189206	0.47344809118527786	Neolamprologus niger	f	n
1007	FISH20210421_c2_r1_Neolamprologus-niger_su	1970-01-03 20:30:00	31.459393187676092	1244.4994737133677	0.6066145919893635	0.0034347127582959394	0.5580298076779138	0.49731532391705335	Neolamprologus niger	f	n
1008	FISH20210421_c2_r1_Neolamprologus-niger_su	1970-01-03 21:00:00	30.722012860149064	1274.499889208952	0.5712940394416132	0.0	0.5638672383592566	0.5634280026285443	Neolamprologus niger	f	n
1009	FISH20210421_c2_r1_Neolamprologus-niger_su	1970-01-03 21:30:00	27.720341199930143	1304.5003600908537	0.5449559581186638	0.0	0.6041661440193514	0.5395039941336255	Neolamprologus niger	f	n
1010	FISH20210421_c2_r1_Neolamprologus-niger_su	1970-01-03 22:00:00	24.16105305293416	1334.4999723007036	0.5222979336324858	0.0	0.5402683879858593	0.5469373301236503	Neolamprologus niger	f	n
1011	FISH20210421_c2_r1_Neolamprologus-niger_su	1970-01-03 22:30:00	12.298313018345032	1364.4995845105534	0.2698465458977342	0.06692150019389508	0.20972179103939467	0.6741660434921102	Neolamprologus niger	f	n
1012	FISH20210421_c2_r1_Neolamprologus-niger_su	1970-01-03 23:00:00	11.569866675500432	1394.500055395524	0.25941723908708175	0.06237536007090627	0.20462726494911365	0.5999835113925437	Neolamprologus niger	f	n
1013	FISH20210421_c2_r1_Neolamprologus-niger_su	1970-01-03 23:30:00	20.819135022528823	1424.5005262866323	0.4446291064206969	0.01218769043266301	0.35225716916425576	0.5856199998698305	Neolamprologus niger	f	n
1014	FISH20210421_c2_r1_Neolamprologus-niger_su	1970-01-04 00:00:00	12.076152740568048	14.500083097889314	0.2675198049969531	0.06769708049415545	0.27076652647183597	0.5994079657726831	Neolamprologus niger	f	n
1015	FISH20210421_c2_r1_Neolamprologus-niger_su	1970-01-04 00:30:00	11.478947530036475	44.49975070633206	0.2624231344523849	0.014237438369065426	0.23502367784383704	0.6501278749275956	Neolamprologus niger	f	n
1016	FISH20210421_c2_r1_Neolamprologus-niger_su	1970-01-04 01:00:00	10.208647385295844	74.49936291618192	0.22225915461747273	0.12049193950473658	0.1851642972648072	0.6281157875421439	Neolamprologus niger	f	n
1017	FISH20210421_c2_r1_Neolamprologus-niger_su	1970-01-04 01:30:00	18.43511406566393	104.49983381342787	0.3715931752714381	0.04874806115665854	0.26090851085509953	0.624560478876341	Neolamprologus niger	f	n
1018	FISH20210421_c2_r1_Neolamprologus-niger_su	1970-01-04 02:00:00	7.650388199906549	134.50088642659279	0.15833795013850416	0.22764542936288087	0.12670335847301883	0.690053351443512	Neolamprologus niger	f	n
1019	FISH20210421_c2_r1_Neolamprologus-niger_su	1970-01-04 02:30:00	9.361776178134722	164.4999169021107	0.20674754861226524	0.1783834690598859	0.16184427981222857	0.5933824436400494	Neolamprologus niger	f	n
1020	FISH20210421_c2_r1_Neolamprologus-niger_su	1970-01-04 03:00:00	16.613621399009947	194.49952911196056	0.3358816686056174	0.18215057337543628	0.3375294330297662	0.5950765431539745	Neolamprologus niger	f	n
1021	FISH20210421_c2_r1_Neolamprologus-niger_su	1970-01-04 03:30:00	5.959692504605504	224.49994460447596	0.10314646576556614	0.265843119875914	0.07961578149741143	0.656698245187234	Neolamprologus niger	f	n
1022	FISH20210421_c2_r1_Neolamprologus-niger_su	1970-01-04 04:00:00	25.984742226360847	254.50047088803944	0.4975347626170295	0.04636862223699518	0.3167907069467002	0.5865190479198034	Neolamprologus niger	f	n
1023	FISH20210421_c2_r1_Neolamprologus-niger_su	1970-01-04 04:30:00	24.74667520934102	284.5000276992964	0.4619134673979281	0.012076893246911528	0.37481422263846376	0.5014547128606675	Neolamprologus niger	f	n
1024	FISH20210421_c2_r1_Neolamprologus-niger_su	1970-01-04 05:00:00	27.698996010926123	314.50027700831026	0.5139612188365651	0.01407202216066482	0.5077625310876084	0.4976011150585092	Neolamprologus niger	f	n
1025	FISH20210421_c2_r1_Neolamprologus-niger_su	1970-01-04 05:30:00	32.69553536755789	344.5001107910481	0.5908486594283182	0.0	0.4703621926919279	0.5555257622968776	Neolamprologus niger	f	n
1026	FISH20210421_c2_r1_Neolamprologus-niger_su	1970-01-04 06:00:00	21.36687357515078	374.5005816852252	0.40651487452218715	0.0030469226081657527	0.3629105602095656	0.6016137653027452	Neolamprologus niger	f	n
1027	FISH20210421_c2_r1_Neolamprologus-niger_su	1970-01-04 06:30:00	7.953734984889222	404.5001938950751	0.18148579026092737	0.0661459198936347	0.07875864288813557	0.6507461159543098	Neolamprologus niger	f	n
1028	FISH20210421_c2_r1_Neolamprologus-niger_su	1970-01-04 07:00:00	14.701327520884206	434.5011912017286	0.3592996841930301	0.09695828023713225	0.20002185615556672	0.5349171108849977	Neolamprologus niger	f	d
1029	FISH20210421_c2_r1_Neolamprologus-niger_su	1970-01-04 07:30:00	6.670408377645278	464.4994737133677	0.11777740845382527	0.407179657636696	0.1808526288249782	0.5953426791335747	Neolamprologus niger	f	d
1030	FISH20210421_c2_r1_Neolamprologus-niger_su	1970-01-04 08:00:00	4.692129416764214	494.5005816852252	0.06442856351448673	0.5348180156224032	0.14645867527811457	0.6630513319902103	Neolamprologus niger	f	d
1031	FISH20210421_c2_r1_Neolamprologus-niger_su	1970-01-04 08:30:00	5.611510267780238	524.5003600908537	0.08005096670544568	0.517533654645172	0.14265121490731766	0.6559305704344823	Neolamprologus niger	f	d
1032	FISH20210421_c2_r1_Neolamprologus-niger_su	1970-01-04 09:00:00	5.671512796749653	554.4999723007036	0.08974572045870034	0.5320480859786162	0.15574869580794531	0.6605782596099702	Neolamprologus niger	f	d
1033	FISH20210421_c2_r1_Neolamprologus-niger_su	1970-01-04 09:30:00	3.6455992494941474	584.4995291119606	0.042435322142817575	0.6959725222979336	0.10337377790052843	0.6964147252374945	Neolamprologus niger	f	d
1034	FISH20210421_c2_r1_Neolamprologus-niger_su	1970-01-04 10:00:00	2.8157895875328207	614.5021330821652	0.01252146933348108	0.9051470995623027	0.04702082287754568	0.8185373594063595	Neolamprologus niger	f	d
1035	FISH20210421_c2_r1_Neolamprologus-niger_su	1970-01-04 10:30:00	6.085084204686692	644.5005262866323	0.11295773087363581	0.3451332336158662	0.11624877122281721	0.6955102310363352	Neolamprologus niger	f	d
1036	FISH20210421_c2_r1_Neolamprologus-niger_su	1970-01-04 11:00:00	3.3113642713372697	674.5000830978893	0.04636862223699518	0.717910365076727	0.1032909190383972	0.7966841299133266	Neolamprologus niger	f	d
1037	FISH20210421_c2_r1_Neolamprologus-niger_su	1970-01-04 11:30:00	3.635227071218373	704.4997507063321	0.051299097002936125	0.6314331615976955	0.10823085604574326	0.7790447714428577	Neolamprologus niger	f	d
1038	FISH20210421_c2_r1_Neolamprologus-niger_su	1970-01-04 12:00:00	3.562608902060213	734.5001661865721	0.057722136051407046	0.6346111234212276	0.11728671914550395	0.7910750161162141	Neolamprologus niger	f	d
1039	FISH20210421_c2_r1_Neolamprologus-niger_su	1970-01-04 12:30:00	3.226306114583971	764.5006370838181	0.04863996454490056	0.6550883607556368	0.11285053257457642	0.8222086058988295	Neolamprologus niger	f	d
1040	FISH20210421_c2_r1_Neolamprologus-niger_su	1970-01-04 13:00:00	3.3970344831922796	794.5002492936679	0.04293390947869924	0.6694919949033294	0.12482475645849399	0.783446896581812	Neolamprologus niger	f	d
1041	FISH20210421_c2_r1_Neolamprologus-niger_su	1970-01-04 13:30:00	4.001736620239889	824.4998615035178	0.05030192233117279	0.726053958229461	0.10451822027370623	0.7474725772808465	Neolamprologus niger	f	d
1042	FISH20210421_c2_r1_Neolamprologus-niger_su	1970-01-04 14:00:00	2.449173273934447	854.4994737133677	0.03407013461858069	0.8103706165863387	0.072410701714159	0.681536635612514	Neolamprologus niger	f	d
1043	FISH20210421_c2_r1_Neolamprologus-niger_su	1970-01-04 14:30:00	2.3677672726861587	884.4998892089519	0.027753157544870375	0.8717039663195214	0.06282842105773997	0.7976244840858947	Neolamprologus niger	f	d
1044	FISH20210421_c2_r1_Neolamprologus-niger_su	1970-01-04 15:00:00	2.632508638440183	914.5004154894466	0.036341476926486066	0.8070467010137943	0.06177869111322264	0.8086468230966377	Neolamprologus niger	f	d
1045	FISH20210421_c2_r1_Neolamprologus-niger_su	1970-01-04 15:30:00	2.813350264524194	944.5000276992964	0.035732092404852915	0.8090964489501966	0.07225905352515209	0.7312166278468493	Neolamprologus niger	f	d
1046	FISH20210421_c2_r1_Neolamprologus-niger_su	1970-01-04 16:00:00	4.036574914194586	974.4995845105534	0.056007977397374106	0.597086034014736	0.08180335984562871	0.7088266368196543	Neolamprologus niger	f	d
1047	FISH20210421_c2_r1_Neolamprologus-niger_su	1970-01-04 16:30:00	3.846076857832201	1004.5001107910481	0.03694881453578551	0.8220141812541547	0.11975464818806646	0.6857744666869484	Neolamprologus niger	f	d
1048	FISH20210421_c2_r1_Neolamprologus-niger_su	1970-01-04 17:00:00	4.89511345911691	1034.5005262866323	0.06282200432109024	0.5048473768766273	0.0949131960661331	0.5779544607789542	Neolamprologus niger	f	d
1049	FISH20210421_c2_r1_Neolamprologus-niger_su	1970-01-04 17:30:00	4.851472412317911	1064.5001384964821	0.07401252008198991	0.49243809207246136	0.09281702653512164	0.6275171439980649	Neolamprologus niger	f	d
1050	FISH20210421_c2_r1_Neolamprologus-niger_su	1970-01-04 18:00:00	5.242834951097844	1094.499750706332	0.08221151182759957	0.4429671486344247	0.09114855840326194	0.5857039117429804	Neolamprologus niger	f	d
1051	FISH20210421_c2_r1_Neolamprologus-niger_su	1970-01-04 18:30:00	7.7369260781257845	1124.499362916182	0.1435377541410448	0.25355935959226633	0.16786218447569787	0.482240301462796	Neolamprologus niger	f	d
1052	FISH20210421_c2_r1_Neolamprologus-niger_su	1970-01-04 19:00:00	26.66383443992205	1154.4998338134278	0.6022601373808997	0.03467759805007756	0.29772400772823954	0.4537836687449213	Neolamprologus niger	f	n
1053	FISH20210421_c2_r1_Neolamprologus-niger_su	1970-01-04 19:30:00	50.17085989852843	1184.500249293668	0.8390670876959725	0.0	0.5189095175636241	0.5473060566390863	Neolamprologus niger	f	n
1054	FISH20210421_c2_r1_Neolamprologus-niger_su	1970-01-04 20:00:00	45.37981539796423	1214.4999169021107	0.7926430668661016	0.0	0.5875575811761204	0.49057224158191215	Neolamprologus niger	f	n
1055	FISH20210421_c2_r1_Neolamprologus-niger_su	1970-01-04 20:30:00	31.971952671728246	1244.4995291119606	0.6215168134729377	0.020497479364024154	0.47413128334277327	0.41896537874611844	Neolamprologus niger	f	n
1056	FISH20210421_c2_r1_Neolamprologus-niger_su	1970-01-04 21:00:00	36.634538296906264	1274.499944604476	0.6905606027033016	0.0	0.5080648972348726	0.4488951584777624	Neolamprologus niger	f	n
1057	FISH20210421_c2_r1_Neolamprologus-niger_su	1970-01-04 21:30:00	33.16876640042819	1304.5004708880394	0.6555869480915185	0.0	0.47940996418133597	0.4417652002833167	Neolamprologus niger	f	n
1058	FISH20210421_c2_r1_Neolamprologus-niger_su	1970-01-04 22:00:00	24.906843858944956	1334.5000276992964	0.5082820896349233	0.014514431333444131	0.4083638531055731	0.424347118160598	Neolamprologus niger	f	n
1059	FISH20210421_c2_r1_Neolamprologus-niger_su	1970-01-04 22:30:00	23.805687561464502	1364.4996399091463	0.48246634535482796	0.017173563791479697	0.3596574102492233	0.36620820841178886	Neolamprologus niger	f	n
1060	FISH20210421_c2_r1_Neolamprologus-niger_su	1970-01-04 23:00:00	27.64819182408187	1394.500110791048	0.5671947706625304	0.029913582982495013	0.35898576051989295	0.3178348036310816	Neolamprologus niger	f	n
1061	FISH20210421_c2_r1_Neolamprologus-niger_su	1970-01-04 23:30:00	22.142880301632278	1424.5005262866323	0.45271730098055507	0.017727549720237105	0.36653091989565756	0.3476822533306182	Neolamprologus niger	f	n
1062	FISH20210421_c2_r1_Neolamprologus-niger_su	1970-01-05 00:00:00	12.703733445494487	14.500193895075066	0.28452717300980557	0.04614702786549222	0.29792174402857624	0.3953803064549001	Neolamprologus niger	f	n
1063	FISH20210421_c2_r1_Neolamprologus-niger_su	1970-01-05 00:30:00	23.868331573949863	44.499806104924936	0.49410004985873357	0.011799900282532824	0.3439202874903917	0.3801468908661486	Neolamprologus niger	f	n
1064	FISH20210421_c2_r1_Neolamprologus-niger_su	1970-01-05 01:00:00	14.684449566021291	74.4994183147748	0.3428618913079608	0.018226137056118776	0.2639288035076636	0.3743473352874061	Neolamprologus niger	f	n
1065	FISH20210421_c2_r1_Neolamprologus-niger_su	1970-01-05 01:30:00	13.089482930102593	104.49988920895191	0.32096166629736317	0.004043873255040993	0.13362532570142316	0.29307924909267163	Neolamprologus niger	f	n
1066	FISH20210421_c2_r1_Neolamprologus-niger_su	1970-01-05 02:00:00	11.36748926446044	134.5003600908537	0.2649160711317933	0.032962162761065866	0.11057820212291208	0.2900353455413837	Neolamprologus niger	f	n
1067	FISH20210421_c2_r1_Neolamprologus-niger_su	1970-01-05 02:30:00	29.149328697430935	164.49997230070358	0.5871696858899784	0.00232674090078112	0.2720098455540472	0.3681013979737976	Neolamprologus niger	f	n
1068	FISH20210421_c2_r1_Neolamprologus-niger_su	1970-01-05 03:00:00	25.56968401529643	194.49952911196056	0.5011910697468285	0.0	0.4144299585885358	0.41306855035854767	Neolamprologus niger	f	n
1069	FISH20210421_c2_r1_Neolamprologus-niger_su	1970-01-05 03:30:00	12.585225771414166	224.50005539552404	0.2777531575448704	0.02398626191003767	0.19801946849410268	0.327515802694896	Neolamprologus niger	f	n
1070	FISH20210421_c2_r1_Neolamprologus-niger_su	1970-01-05 04:00:00	12.534652598438552	254.50047088803944	0.3039166805163149	0.017505955348734142	0.15526106687985125	0.3949387675920472	Neolamprologus niger	f	n
1071	FISH20210421_c2_r1_Neolamprologus-niger_su	1970-01-05 04:30:00	11.738561897328948	284.50008309788933	0.251066422912858	0.032241981053681236	0.153015442458858	0.3939786533531026	Neolamprologus niger	f	n
1072	FISH20210421_c2_r1_Neolamprologus-niger_su	1970-01-05 05:00:00	19.653537496302008	314.49975070633207	0.407179657636696	0.0	0.27296496099656314	0.5124446238190697	Neolamprologus niger	f	n
1073	FISH20210421_c2_r1_Neolamprologus-niger_su	1970-01-05 05:30:00	16.367445620739723	344.50016618657213	0.347994682029692	0.003268335918457789	0.22097476713662545	0.5134374855627364	Neolamprologus niger	f	n
1074	FISH20210421_c2_r1_Neolamprologus-niger_su	1970-01-05 06:00:00	16.575089309374498	374.50063708381805	0.36651709046590214	0.005152069137443909	0.2741986108297384	0.4625627073524742	Neolamprologus niger	f	n
1075	FISH20210421_c2_r1_Neolamprologus-niger_su	1970-01-05 06:30:00	20.34326023431849	404.50024929366793	0.4144368733034181	0.007700404409727993	0.28888429255794373	0.5301992826168996	Neolamprologus niger	f	n
1076	FISH20210421_c2_r1_Neolamprologus-niger_su	1970-01-05 07:00:00	22.74930135028644	434.49991690211067	0.5134341587723672	0.0029915240152900116	0.27454026244376273	0.49682878663551094	Neolamprologus niger	f	d
1077	FISH20210421_c2_r1_Neolamprologus-niger_su	1970-01-05 07:30:00	11.96608025204113	464.4994737133677	0.2858567392388233	0.17456096615145975	0.23835022181677595	0.5989312921964798	Neolamprologus niger	f	d
1078	FISH20210421_c2_r1_Neolamprologus-niger_su	1970-01-05 08:00:00	12.271525455005381	494.49994460447596	0.27758697097274543	0.16048083314868158	0.21273814010134842	0.6158929708208477	Neolamprologus niger	f	d
1079	FISH20210421_c2_r1_Neolamprologus-niger_su	1970-01-05 08:30:00	10.678794052247223	524.5004154894466	0.20829870921278598	0.2554983103429173	0.25464144974837377	0.6062000427166789	Neolamprologus niger	f	d
1080	FISH20210421_c2_r1_Neolamprologus-niger_su	1970-01-05 09:00:00	10.85659777057018	554.5000276992964	0.21228740789983935	0.19278710320757853	0.18906623097106787	0.592801678183121	Neolamprologus niger	f	d
1081	FISH20210421_c2_r1_Neolamprologus-niger_su	1970-01-05 09:30:00	9.949289362274028	584.4996399091463	0.14686166971358927	0.3313943825826824	0.13970201794898301	0.602961149145163	Neolamprologus niger	f	d
1082	FISH20210421_c2_r1_Neolamprologus-niger_su	1970-01-05 10:00:00	4.3409993939231954	614.5001107910481	0.04143585198315976	0.767781963217372	0.07944379240336925	0.663757653256763	Neolamprologus niger	f	d
1083	FISH20210421_c2_r1_Neolamprologus-niger_su	1970-01-05 10:30:00	3.8887476241048495	644.5005262866323	0.028142485180876406	0.7828375159270955	0.05898107937231374	0.5126741891934733	Neolamprologus niger	f	d
1084	FISH20210421_c2_r1_Neolamprologus-niger_su	1970-01-05 11:00:00	6.593822364408833	674.5001938950751	0.11340091961664174	0.43753808653260207	0.15230606936289753	0.677268914171943	Neolamprologus niger	f	d
1085	FISH20210421_c2_r1_Neolamprologus-niger_su	1970-01-05 11:30:00	5.276634725921038	704.4997507063321	0.0811589385629605	0.6442856351448674	0.10863912102619272	0.6657276866184576	Neolamprologus niger	f	d
1086	FISH20210421_c2_r1_Neolamprologus-niger_su	1970-01-05 12:00:00	5.548406404112998	734.4994183147749	0.08381807102099606	0.5215223533322254	0.11384284166535322	0.6473950763722012	Neolamprologus niger	f	d
1087	FISH20210421_c2_r1_Neolamprologus-niger_su	1970-01-05 12:30:00	9.890701913980394	764.4991413218104	0.1725666168079331	0.2999833804221373	0.15103951000237126	0.4719347450643513	Neolamprologus niger	f	d
1088	FISH20210421_c2_r1_Neolamprologus-niger_su	1970-01-05 13:00:00	13.669167865252163	794.5003046922608	0.2235887208464905	0.06891584953742175	0.16484147128777685	0.4251766643218696	Neolamprologus niger	f	d
1089	FISH20210421_c2_r1_Neolamprologus-niger_su	1970-01-05 13:30:00	8.250380966615813	824.4999723007036	0.11705722674644065	0.34169852085757024	0.1349111990280376	0.45554158781146026	Neolamprologus niger	f	d
1090	FISH20210421_c2_r1_Neolamprologus-niger_su	1970-01-05 14:00:00	8.446224577436675	854.4995291119606	0.1711262533931638	0.22458589551825384	0.1665659126662132	0.5173246357976514	Neolamprologus niger	f	d
1091	FISH20210421_c2_r1_Neolamprologus-niger_su	1970-01-05 14:30:00	4.667134864888739	884.499307517589	0.07606226801839233	0.4707218436651709	0.09866398251450247	0.6276890971370079	Neolamprologus niger	f	d
1092	FISH20210421_c2_r1_Neolamprologus-niger_su	1970-01-05 15:00:00	9.438066187480466	914.5004708880394	0.2051963880117445	0.25090022713423077	0.1083687183909141	0.47419072184163	Neolamprologus niger	f	d
1093	FISH20210421_c2_r1_Neolamprologus-niger_su	1970-01-05 15:30:00	9.625553432853966	944.4993351800554	0.20349030470914128	0.22958448753462604	0.0970148533199963	0.5270463319743086	Neolamprologus niger	f	d
1094	FISH20210421_c2_r1_Neolamprologus-niger_su	1970-01-05 16:00:00	5.534465310405469	974.4996953077392	0.08099274278433327	0.4235222425350396	0.08582839295152271	0.48522788896715935	Neolamprologus niger	f	d
1095	FISH20210421_c2_r1_Neolamprologus-niger_su	1970-01-05 16:30:00	6.274712348724262	1004.5001107910481	0.09926877908265012	0.25094172390870817	0.0702791691803592	0.40137240358243254	Neolamprologus niger	f	d
1096	FISH20210421_c2_r1_Neolamprologus-niger_su	1970-01-05 17:00:00	7.050325535429967	1034.5005816852251	0.1228186804055177	0.24137166915960334	0.08932873484575594	0.44733566906608563	Neolamprologus niger	f	d
1097	FISH20210421_c2_r1_Neolamprologus-niger_su	1970-01-05 17:30:00	7.205125085954956	1064.500249293668	0.14314996399091462	0.12941111295773086	0.1081162982255877	0.5917448086962624	Neolamprologus niger	f	d
1098	FISH20210421_c2_r1_Neolamprologus-niger_su	1970-01-05 18:00:00	8.141125406343741	1094.499806104925	0.15699961220984987	0.18264916071131793	0.11161550788580965	0.42500152249780276	Neolamprologus niger	f	d
1099	FISH20210421_c2_r1_Neolamprologus-niger_su	1970-01-05 18:30:00	12.242982726735617	1124.4994737133677	0.2860229350174506	0.08077114841283031	0.15808146181116373	0.44613735338077576	Neolamprologus niger	f	d
1100	FISH20210421_c2_r1_Neolamprologus-niger_su	1970-01-05 19:00:00	41.99052483632158	1154.499889208952	0.8437292266784844	0.0	0.3218992582301231	0.3117603662555794	Neolamprologus niger	f	n
1101	FISH20210421_c2_r1_Neolamprologus-niger_su	1970-01-05 19:30:00	61.61784805259375	1184.5003600908537	0.9292005983048031	0.0	0.3998034231299698	0.4139860478096766	Neolamprologus niger	f	n
1102	FISH20210421_c2_r1_Neolamprologus-niger_su	1970-01-05 20:00:00	60.02713444576828	1214.4999723007036	0.9025538751315717	0.0	0.47796463952297125	0.5008180978405693	Neolamprologus niger	f	n
1103	FISH20210421_c2_r1_Neolamprologus-niger_su	1970-01-05 20:30:00	47.16575344890945	1244.4995845105534	0.7890421583291785	0.0	0.40689475323775154	0.557378987111005	Neolamprologus niger	f	n
1104	FISH20210421_c2_r1_Neolamprologus-niger_su	1970-01-05 21:00:00	34.15696893978558	1274.500055395524	0.6472966984267671	0.0	0.3438469724930923	0.39022497689741287	Neolamprologus niger	f	n
1105	FISH20210421_c2_r1_Neolamprologus-niger_su	1970-01-05 21:30:00	17.143721020718544	1304.5005262866323	0.4154340479751814	0.008198991745609662	0.1426419301551481	0.36710780891380035	Neolamprologus niger	f	n
1106	FISH20210421_c2_r1_Neolamprologus-niger_su	1970-01-05 22:00:00	15.199931424505193	1334.5001384964821	0.356711539526896	0.005041271951692427	0.17611822192675863	0.33751702912086784	Neolamprologus niger	f	n
1107	FISH20210421_c2_r1_Neolamprologus-niger_su	1970-01-05 22:30:00	15.342053426483742	1364.499750706332	0.34862334496703784	0.029305855631266964	0.16273554634762125	0.35258930779007075	Neolamprologus niger	f	n
1108	FISH20210421_c2_r1_Neolamprologus-niger_su	1970-01-05 23:00:00	13.779869951108358	1394.499362916182	0.31061991025427954	0.005262866323195391	0.17676194820271823	0.4045531193343653	Neolamprologus niger	f	n
1109	FISH20210421_c2_r1_Neolamprologus-niger_su	1970-01-05 23:30:00	16.22089601316235	1424.499252118996	0.3548279873691208	0.04442967148634425	0.20427547117796002	0.35634840073922835	Neolamprologus niger	f	n
1110	FISH20210421_c2_r1_Neolamprologus-niger_su	1970-01-06 00:00:00	47.84475013024792	14.500249293667942	0.8286521522353332	0.0	0.4876067644232963	0.34358133873943436	Neolamprologus niger	f	n
1111	FISH20210421_c2_r1_Neolamprologus-niger_su	1970-01-06 00:30:00	15.538780392360955	44.499916902110684	0.36175281147858845	0.0	0.15622565566485952	0.3657002135994996	Neolamprologus niger	f	n
1112	FISH20210421_c2_r1_Neolamprologus-niger_su	1970-01-06 01:00:00	13.443079699397098	74.49952911196056	0.29859841560024375	0.019389507506509335	0.12945066027439803	0.33696307997068964	Neolamprologus niger	f	n
1113	FISH20210421_c2_r1_Neolamprologus-niger_su	1970-01-06 01:30:00	12.511902910614507	104.49994460447596	0.3047861732771992	0.03512076224241081	0.1067207518975068	0.4657295710217552	Neolamprologus niger	f	n
1114	FISH20210421_c2_r1_Neolamprologus-niger_su	1970-01-06 02:00:00	8.987282177504081	134.50047088803944	0.18026702121766108	0.09229405573098444	0.09214085393504658	0.6469120258153525	Neolamprologus niger	f	n
1115	FISH20210421_c2_r1_Neolamprologus-niger_su	1970-01-06 02:30:00	10.592391748105724	164.50002769929642	0.22270234336047864	0.09124148246634535	0.08828833931204208	0.5990971936524816	Neolamprologus niger	f	n
1116	FISH20210421_c2_r1_Neolamprologus-niger_su	1970-01-06 03:00:00	11.152038345095173	194.4996953077392	0.2421472494598637	0.03927760234890034	0.11722517457006447	0.6265360177225638	Neolamprologus niger	f	n
1117	FISH20210421_c2_r1_Neolamprologus-niger_su	1970-01-06 03:30:00	8.899700197580284	224.5001107910481	0.17721028140926212	0.11200974961223133	0.09921936789259392	0.6481445802890238	Neolamprologus niger	f	n
1118	FISH20210421_c2_r1_Neolamprologus-niger_su	1970-01-06 04:00:00	15.555658433887368	254.5005816852252	0.3236939781729544	0.022935017450556757	0.1698549972159188	0.5639398786819135	Neolamprologus niger	f	n
1119	FISH20210421_c2_r1_Neolamprologus-niger_su	1970-01-06 04:30:00	8.960132328455783	284.5001938950751	0.1725666168079331	0.07744723284028586	0.10448870131545439	0.6137055203606692	Neolamprologus niger	f	n
1120	FISH20210421_c2_r1_Neolamprologus-niger_su	1970-01-06 05:00:00	12.206919744273504	314.4998061049249	0.2515650102487397	0.19444906099385076	0.1686752093723108	0.6598462773926285	Neolamprologus niger	f	n
1121	FISH20210421_c2_r1_Neolamprologus-niger_su	1970-01-06 05:30:00	16.41054838853577	344.4994737133677	0.3510054844606947	0.035621295219101436	0.22750253034084025	0.5844151336447583	Neolamprologus niger	f	n
1122	FISH20210421_c2_r1_Neolamprologus-niger_su	1970-01-06 06:00:00	16.55660943813545	374.4998892089519	0.3730334588965212	0.0042100598271659646	0.21195275287450382	0.4776064913248201	Neolamprologus niger	f	n
1123	FISH20210421_c2_r1_Neolamprologus-niger_su	1970-01-06 06:30:00	14.93799683311595	404.49983379501384	0.33778393351800556	0.00221606648199446	0.15563636255510527	0.5786625916854494	Neolamprologus niger	f	n
1124	FISH20210421_c2_r1_Neolamprologus-niger_su	1970-01-06 07:00:00	20.67888992438816	434.4999723007036	0.4865658412276328	0.031577197939172345	0.19812055680485588	0.44748828854646083	Neolamprologus niger	f	d
1125	FISH20210421_c2_r1_Neolamprologus-niger_su	1970-01-06 07:30:00	14.74875125443251	464.4995845105534	0.3442468561298543	0.024763171015456206	0.1905061255981891	0.4822759269687049	Neolamprologus niger	f	d
1126	FISH20210421_c2_r1_Neolamprologus-niger_su	1970-01-06 08:00:00	13.419429314051136	494.50005539552404	0.3014624418346998	0.10768889873698205	0.19981547383527556	0.5639695510110058	Neolamprologus niger	f	d
1127	FISH20210421_c2_r1_Neolamprologus-niger_su	1970-01-06 08:30:00	21.321893871650804	524.5005262866323	0.36491053127250567	0.0523516702675752	0.14545638097457558	0.5316359977277418	Neolamprologus niger	f	d
1128	FISH20210421_c2_r1_Neolamprologus-niger_su	1970-01-06 09:00:00	12.238398582285974	554.5000830978893	0.28303141100216056	0.056063375990249846	0.14303730333668027	0.5700190457652997	Neolamprologus niger	f	d
1129	FISH20210421_c2_r1_Neolamprologus-niger_su	1970-01-06 09:30:00	15.084675507902112	584.4997507063321	0.2952745000276993	0.16397983491219323	0.33098580147092393	0.466666998395668	Neolamprologus niger	f	d
1130	FISH20210421_c2_r1_Neolamprologus-niger_su	1970-01-06 10:00:00	24.778443534799248	614.5001661865721	0.4677044094837137	0.16053622867272324	0.8093910887466137	0.31027526935202937	Neolamprologus niger	f	d
1131	FISH20210421_c2_r1_Neolamprologus-niger_su	1970-01-06 10:30:00	9.023512667709161	644.5006370838181	0.1540634867874356	0.33682344468450504	0.43690974044156666	0.5037119920080281	Neolamprologus niger	f	d
1132	FISH20210421_c2_r1_Neolamprologus-niger_su	1970-01-06 11:00:00	8.966201295651267	674.5002492936679	0.22591546174727162	0.1865270622126198	0.18249622824544323	0.6860316541184125	Neolamprologus niger	f	d
1133	FISH20210421_c2_r1_Neolamprologus-niger_su	1970-01-06 11:30:00	5.778727041741305	705.4711951335878	0.10621421755725191	0.5657204198473282	0.09678976639549847	0.6746077582448131	Neolamprologus niger	f	d
1134	FISH20210421_c2_r1_Neolamprologus-niger_su	1970-01-06 12:00:00	6.657544773245191	734.5005262866323	0.07124259043820287	0.5771425405794692	0.07330657217364916	0.6630692512353513	Neolamprologus niger	f	d
1135	FISH20210421_c2_r1_Neolamprologus-niger_su	1970-01-06 12:30:00	9.249943574240103	764.5001938950751	0.1605451221538973	0.38679297545842334	0.14312154581574085	0.6759145734113933	Neolamprologus niger	f	d
1136	FISH20210421_c2_r1_Neolamprologus-niger_su	1970-01-06 13:00:00	5.765075512303822	794.4997507063321	0.10365076727051133	0.5500526286632319	0.10261186168791381	0.7027676877402262	Neolamprologus niger	f	d
1137	FISH20210421_c2_r1_Neolamprologus-niger_su	1970-01-06 13:30:00	8.080042984672097	824.4994183147749	0.18010082543903386	0.34973131682455266	0.15758691816820264	0.6830371912540733	Neolamprologus niger	f	d
1138	FISH20210421_c2_r1_Neolamprologus-niger_su	1970-01-06 14:00:00	8.468773700594648	854.4998338134279	0.1669621094615555	0.2604143585198316	0.14089698696871164	0.6623184738080535	Neolamprologus niger	f	d
1139	FISH20210421_c2_r1_Neolamprologus-niger_su	1970-01-06 14:30:00	6.497543304718838	884.5003046922608	0.1179436042324525	0.3975403024763171	0.09997233035731026	0.667614284008726	Neolamprologus niger	f	d
1140	FISH20210421_c2_r1_Neolamprologus-niger_su	1970-01-06 15:00:00	5.085347552216074	914.4999169021107	0.09151847543072406	0.5063431388842723	0.07966056702550058	0.6259144380482369	Neolamprologus niger	f	d
1141	FISH20210421_c2_r1_Neolamprologus-niger_su	1970-01-06 15:30:00	6.036680917529017	944.498947368421	0.11113573407202217	0.38864265927977837	0.08043170430879551	0.5877816007418248	Neolamprologus niger	f	d
1142	FISH20210421_c2_r1_Neolamprologus-niger_su	1970-01-06 16:00:00	5.428240988010696	974.499944604476	0.10286948814535786	0.3756924440505207	0.12199473216872263	0.6597639986470238	Neolamprologus niger	f	d
1143	FISH20210421_c2_r1_Neolamprologus-niger_su	1970-01-06 16:30:00	3.593366109963251	1004.5004708880394	0.04636862223699518	0.675364245748158	0.06256397627646029	0.7027724517691604	Neolamprologus niger	f	d
1144	FISH20210421_c2_r1_Neolamprologus-niger_su	1970-01-06 17:00:00	5.753853066932728	1034.5000276992964	0.11428729710265359	0.38767935294443523	0.0831815533199347	0.688348217321051	Neolamprologus niger	f	d
1145	FISH20210421_c2_r1_Neolamprologus-niger_su	1970-01-06 17:30:00	4.706451639088085	1064.499695307739	0.07506509334662899	0.5257326463907817	0.06781438802549464	0.6956031837371414	Neolamprologus niger	f	d
1146	FISH20210421_c2_r1_Neolamprologus-niger_su	1970-01-06 18:00:00	6.8990443476436845	1094.500110791048	0.13571903390206072	0.27542654553512075	0.1286763623659781	0.592778533332319	Neolamprologus niger	f	d
1147	FISH20210421_c2_r1_Neolamprologus-niger_su	1970-01-06 18:30:00	10.129398976368273	1124.5005816852251	0.2095174782560523	0.2731704614702787	0.1651636664487147	0.5477802925603511	Neolamprologus niger	f	d
1148	FISH20210421_c2_r1_Neolamprologus-niger_su	1970-01-06 19:00:00	33.262569067148654	1154.500193895075	0.647997340867542	0.06553653537200155	0.32297306734280895	0.3488077413297717	Neolamprologus niger	f	n
1149	FISH20210421_c2_r1_Neolamprologus-niger_su	1970-01-06 19:30:00	41.48824615554738	1184.4992797783934	0.7269806094182826	0.0	0.576987182031426	0.40230485505108665	Neolamprologus niger	f	n
1150	FISH20210421_c2_r1_Neolamprologus-niger_su	1970-01-06 20:00:00	36.27112150610868	1214.4994737133677	0.6863331671375547	0.0	0.6523944606259472	0.408948527914354	Neolamprologus niger	f	n
1151	FISH20210421_c2_r1_Neolamprologus-niger_su	1970-01-06 20:30:00	60.248457104937735	1244.499889208952	0.9515843119875914	0.0	0.459090712664714	0.5238854422739628	Neolamprologus niger	f	n
1152	FISH20210421_c2_r1_Neolamprologus-niger_su	1970-01-06 21:00:00	30.502225679945887	1274.5003600908537	0.6010193341089136	0.00986094953188189	0.44566117816227807	0.47261777507993336	Neolamprologus niger	f	n
1153	FISH20210421_c2_r1_Neolamprologus-niger_su	1970-01-06 21:30:00	14.25364366424938	1304.4999723007036	0.3388731926209074	0.0	0.2702593098952828	0.41988665532196134	Neolamprologus niger	f	n
1154	FISH20210421_c2_r1_Neolamprologus-niger_su	1970-01-06 22:00:00	9.783053480525192	1334.4995845105534	0.20120768932469116	0.036341476926486066	0.12750332560044553	0.47489108908054717	Neolamprologus niger	f	n
1155	FISH20210421_c2_r1_Neolamprologus-niger_su	1970-01-06 22:30:00	11.581790502765903	1364.500055395524	0.24451584311987593	0.0413804564591181	0.20841894704834893	0.49061287986882374	Neolamprologus niger	f	n
1156	FISH20210421_c2_r1_Neolamprologus-niger_su	1970-01-06 23:00:00	8.685131121016072	1394.5005262866323	0.1739515816298266	0.11999335216885491	0.14800883394139427	0.506759668399827	Neolamprologus niger	f	n
1157	FISH20210421_c2_r1_Neolamprologus-niger_su	1970-01-06 23:30:00	10.366522028011321	1424.5000830978893	0.24042989308071575	0.006426236773585951	0.11775659758826185	0.5780140761045837	Neolamprologus niger	f	n
1158	FISH20210421_c2_r1_Neolamprologus-niger_su	1970-01-07 00:00:00	9.937312639828074	14.499750706332058	0.21273059664284527	0.05966428452717301	0.13466684065110965	0.5764985320989916	Neolamprologus niger	f	n
1159	FISH20210421_c2_r1_Neolamprologus-niger_su	1970-01-07 00:30:00	10.314250299105513	44.49936291618193	0.22730042656916513	0.11312392665226303	0.148224632474491	0.5692677661337807	Neolamprologus niger	f	n
1160	FISH20210421_c2_r1_Neolamprologus-niger_su	1970-01-07 01:00:00	9.808438379651651	74.49983381342787	0.21000443164192334	0.0737868380234877	0.1316097434885035	0.5895024335716414	Neolamprologus niger	f	n
1161	FISH20210421_c2_r1_Neolamprologus-niger_su	1970-01-07 01:30:00	8.046021672793334	104.50024929366793	0.16929809982826435	0.14475652318431112	0.10472396336899596	0.5997359258549629	Neolamprologus niger	f	n
1162	FISH20210421_c2_r1_Neolamprologus-niger_su	1970-01-07 02:00:00	7.346106641075969	134.4999169021107	0.14603069082045317	0.2004321090244308	0.07005760461116158	0.6724473602952803	Neolamprologus niger	f	n
1163	FISH20210421_c2_r1_Neolamprologus-niger_su	1970-01-07 02:30:00	11.884825680044452	164.49952911196056	0.25045703839122485	0.10586671098554097	0.14431205038500455	0.6002912298707896	Neolamprologus niger	f	n
1164	FISH20210421_c2_r1_Neolamprologus-niger_su	1970-01-07 03:00:00	8.749041863628321	194.49994460447596	0.1725570573897629	0.12048526479060492	0.08919787281188007	0.6051440222531339	Neolamprologus niger	f	n
1165	FISH20210421_c2_r1_Neolamprologus-niger_su	1970-01-07 03:30:00	7.505305749435068	224.50047088803944	0.1398814470112459	0.14569829926319872	0.09132657449383405	0.6779942505689821	Neolamprologus niger	f	n
1166	FISH20210421_c2_r1_Neolamprologus-niger_su	1970-01-07 04:00:00	8.340532196986334	254.50002769929642	0.17561353941609883	0.16348124757631155	0.0892968705456213	0.6368779194733902	Neolamprologus niger	f	n
1167	FISH20210421_c2_r1_Neolamprologus-niger_su	1970-01-07 04:30:00	20.007036916763777	284.49969530773916	0.42130629882001	0.01850313002049748	0.2988274099297637	0.5520253130180678	Neolamprologus niger	f	n
1168	FISH20210421_c2_r1_Neolamprologus-niger_su	1970-01-07 05:00:00	9.692482536449033	314.5001107910481	0.2128849988920895	0.14541325060935076	0.0986697957724717	0.6507211059078523	Neolamprologus niger	f	n
1169	FISH20210421_c2_r1_Neolamprologus-niger_su	1970-01-07 05:30:00	17.19377368154802	344.5005816852252	0.3700626004099496	0.039609993906154786	0.23776805134843318	0.599278037711017	Neolamprologus niger	f	n
1170	FISH20210421_c2_r1_Neolamprologus-niger_su	1970-01-07 06:00:00	16.687592764161085	374.50024929366793	0.3693978172954407	0.024042989308071576	0.23254517714812029	0.5380883629378684	Neolamprologus niger	f	n
1171	FISH20210421_c2_r1_Neolamprologus-niger_su	1970-01-07 06:30:00	17.940343945718716	404.4998061049249	0.3976510996620686	0.004044097279929089	0.3082524345718912	0.5305634881390121	Neolamprologus niger	f	n
1172	FISH20210421_c2_r1_Neolamprologus-niger_su	1970-01-07 07:00:00	20.73324338317834	434.4994737133677	0.5013018669325799	0.00520746773031965	0.24140063679483964	0.503325280826363	Neolamprologus niger	f	d
1173	FISH20210421_c2_r1_Neolamprologus-niger_su	1970-01-07 07:30:00	11.108007433294643	464.4994737133677	0.261758351337876	0.09306963603124481	0.18187819022098078	0.6585078018108069	Neolamprologus niger	f	d
1174	FISH20210421_c2_r1_Neolamprologus-niger_su	1970-01-07 08:00:00	12.627517355171722	494.5004154894466	0.29183978726940335	0.0894133289014459	0.22918951858623968	0.6884610381878965	Neolamprologus niger	f	d
1175	FISH20210421_c2_r1_Neolamprologus-niger_su	1970-01-07 08:30:00	14.809102435068887	524.4999723007036	0.2968810592210958	0.0578915295551493	0.17768678030969667	0.6256701432163643	Neolamprologus niger	f	d
1176	FISH20210421_c2_r1_Neolamprologus-niger_su	1970-01-07 09:00:00	18.36719803429277	554.4995845105534	0.3602016508780677	0.06509334662899563	0.14718856184847978	0.6145069058176257	Neolamprologus niger	f	d
1177	FISH20210421_c2_r1_Neolamprologus-niger_su	1970-01-07 09:30:00	21.00929953392823	584.5001107910481	0.31957677819632174	0.02376467981387104	0.16811541215461215	0.6278443711603549	Neolamprologus niger	f	d
1178	FISH20210421_c2_r1_Neolamprologus-niger_su	1970-01-07 10:00:00	14.722370591243623	614.5005262866323	0.24486178051077503	0.12414824663453548	0.16980349674297446	0.6089470025485948	Neolamprologus niger	f	d
1179	FISH20210421_c2_r1_Neolamprologus-niger_su	1970-01-07 10:30:00	15.669817839917789	644.5001384964822	0.27954129965098884	0.08104814137720902	0.13255928334619044	0.613798333509076	Neolamprologus niger	f	d
1180	FISH20210421_c2_r1_Neolamprologus-niger_su	1970-01-07 11:00:00	7.955353476782726	674.4997507063321	0.22868539139105867	0.31953908370727385	0.07377253524899356	0.7115917547179637	Neolamprologus niger	f	d
1181	FISH20210421_c2_r1_Neolamprologus-niger_su	1970-01-07 11:30:00	8.050426261436566	704.4993629161819	0.19118054401418205	0.2015400808819456	0.11665585559980525	0.6413383065570858	Neolamprologus niger	f	d
1182	FISH20210421_c2_r1_Neolamprologus-niger_su	1970-01-07 12:00:00	1.721954746375785	734.4998338134279	0.034732993574119214	0.8143142034123643	0.06230967334026875	0.7682605014698857	Neolamprologus niger	f	d
1183	FISH20210421_c2_r1_Neolamprologus-niger_su	1970-01-07 12:30:00	3.530977331876021	764.5003046922608	0.07340313556035677	0.5716580798847709	0.09321877406958493	0.6327368057490441	Neolamprologus niger	f	d
1184	FISH20210421_c2_r1_Neolamprologus-niger_su	1970-01-07 13:00:00	6.435592261828625	794.4999169021107	0.1461968865990804	0.32186582460805496	0.12577012582510447	0.5353544008399481	Neolamprologus niger	f	d
1185	FISH20210421_c2_r1_Neolamprologus-niger_su	1970-01-07 13:30:00	5.55067538302392	824.4991689750692	0.10692520775623268	0.43462603878116346	0.08995965962183765	0.5245020323988819	Neolamprologus niger	f	d
1186	FISH20210421_c2_r1_Neolamprologus-niger_su	1970-01-07 14:00:00	5.5378497229058015	854.499944604476	0.08126523376911146	0.46548858852204744	0.11178087341257462	0.6121023134806758	Neolamprologus niger	f	d
1187	FISH20210421_c2_r1_Neolamprologus-niger_su	1970-01-07 14:30:00	7.438434554069252	884.5004708880394	0.14392554429117502	0.28718630546784113	0.1101526789752836	0.6161055595618032	Neolamprologus niger	f	d
1188	FISH20210421_c2_r1_Neolamprologus-niger_su	1970-01-07 15:00:00	4.695799759330515	914.5000276992964	0.08570162317877125	0.4785884438535261	0.07243267060351943	0.6500965021128476	Neolamprologus niger	f	d
1189	FISH20210421_c2_r1_Neolamprologus-niger_su	1970-01-07 15:30:00	5.006659937463239	944.4996953077392	0.08675419644341034	0.557309844329954	0.10938739265512307	0.6628237954722161	Neolamprologus niger	f	d
1190	FISH20210421_c2_r1_Neolamprologus-niger_su	1970-01-07 16:00:00	5.606369671166505	974.5001107910481	0.10220474185685796	0.4259915798803457	0.10037122584858002	0.6306063098428645	Neolamprologus niger	f	d
1191	FISH20210421_c2_r1_Neolamprologus-niger_su	1970-01-07 16:30:00	5.9433749093155495	1004.5002216066482	0.09301939058171745	0.42969529085872576	0.0713971059034464	0.5700830143227329	Neolamprologus niger	f	d
1192	FISH20210421_c2_r1_Neolamprologus-niger_su	1970-01-07 17:00:00	5.034789757774158	1034.500193895075	0.06514874522187136	0.5477258877624508	0.0680523632284933	0.5569212953585146	Neolamprologus niger	f	d
1193	FISH20210421_c2_r1_Neolamprologus-niger_su	1970-01-07 17:30:00	6.331670207177266	1064.499806104925	0.11633704503905601	0.22879618857681014	0.08808394239211384	0.5741633909230834	Neolamprologus niger	f	d
1194	FISH20210421_c2_r1_Neolamprologus-niger_su	1970-01-07 18:00:00	7.879439364164744	1094.4994183147749	0.16547559691983824	0.2826990194449061	0.13527343171398637	0.6262990562025427	Neolamprologus niger	f	d
1195	FISH20210421_c2_r1_Neolamprologus-niger_su	1970-01-07 18:30:00	12.387528297904801	1124.499889208952	0.2798027919344117	0.08619543540881897	0.20219454643470897	0.5365000267902581	Neolamprologus niger	f	d
1196	FISH20210421_c2_r1_Neolamprologus-niger_su	1970-01-07 19:00:00	43.182656044369615	1154.5003600908537	0.823333887319262	0.0	0.38751639212013356	0.31384882366555306	Neolamprologus niger	f	n
1197	FISH20210421_c2_r1_Neolamprologus-niger_su	1970-01-07 19:30:00	54.356448674503525	1184.4999723007036	0.8790648717522574	0.0	0.4709506600722098	0.40641241696499536	Neolamprologus niger	f	n
1198	FISH20210421_c2_r1_Neolamprologus-niger_su	1970-01-07 20:00:00	44.21316994090417	1214.4995291119606	0.7613982604841837	0.0	0.4504592579567651	0.4778576054179916	Neolamprologus niger	f	n
1199	FISH20210421_c2_r1_Neolamprologus-niger_su	1970-01-07 20:30:00	41.918520489491925	1244.500055395524	0.7308885442056282	0.0	0.35223306808827487	0.5572598080633577	Neolamprologus niger	f	n
1200	FISH20210421_c2_r1_Neolamprologus-niger_su	1970-01-07 21:00:00	57.842113048374934	1274.5004708880394	0.9309733532768267	0.0	0.34880531833680456	0.7790784552928492	Neolamprologus niger	f	n
1201	FISH20210421_c2_r1_Neolamprologus-niger_su	1970-01-07 21:30:00	48.30568813858358	1304.5000830978893	0.9259320813251344	0.0	0.2051622996805074	0.8520323473078527	Neolamprologus niger	f	n
1202	FISH20210421_c2_r1_Neolamprologus-niger_su	1970-01-07 22:00:00	50.56356684707215	1334.499750706332	0.9339648772921167	0.0	0.21848210281736255	0.8380078401505482	Neolamprologus niger	f	n
1203	FISH20210421_c2_r1_Neolamprologus-niger_su	1970-01-07 22:30:00	47.187190335614325	1364.5001661865722	0.9668734766230889	0.0	0.20067529974234957	0.7627458570835679	Neolamprologus niger	f	n
1204	FISH20210421_c2_r1_Neolamprologus-niger_su	1970-01-07 23:00:00	45.810298401080644	1394.500637083818	0.9755692205417983	0.0	0.1983538126160786	0.7550239962242269	Neolamprologus niger	f	n
1205	FISH20210421_c2_r1_Neolamprologus-niger_su	1970-01-07 23:30:00	45.29370579523105	1424.500249293668	0.9494210847044485	0.0	0.17749292657017654	0.831122428842079	Neolamprologus niger	f	n
1206	FISH20210421_c2_r1_Neolamprologus-niger_su	1970-01-08 00:00:00	52.33968997689484	14.49986150351781	0.8856019057115949	0.0	0.4023400042135285	0.873593855002821	Neolamprologus niger	f	n
1207	FISH20210421_c2_r1_Neolamprologus-niger_su	1970-01-08 00:30:00	60.81600094317974	44.49947371336768	0.8739682012076894	0.0	0.550930638131137	0.8648024578584212	Neolamprologus niger	f	n
1208	FISH20210421_c2_r1_Neolamprologus-niger_su	1970-01-08 01:00:00	51.412691929907155	74.49994460447596	0.8641701750498559	0.0	0.4363679540532549	0.8543206119136623	Neolamprologus niger	f	n
1209	FISH20210421_c2_r1_Neolamprologus-niger_su	1970-01-08 01:30:00	47.38397005861934	104.50041548944657	0.7637803999778405	0.0	0.5372718093544367	0.8621654909730272	Neolamprologus niger	f	n
1210	FISH20210421_c2_r1_Neolamprologus-niger_su	1970-01-08 02:00:00	25.123641031492582	134.50002769929642	0.43426956955293333	0.19511384410835964	0.32147933670580725	0.7759527641291607	Neolamprologus niger	f	n
1211	FISH20210421_c2_r1_Neolamprologus-niger_su	1970-01-08 02:30:00	6.120528443094276	164.4996399091463	0.09162927261647554	0.3971525123261869	0.054876988661087645	0.7743938783323161	Neolamprologus niger	f	n
1212	FISH20210421_c2_r1_Neolamprologus-niger_su	1970-01-08 03:00:00	6.250476003427703	194.5001107910481	0.09328606248615112	0.41812541546643034	0.07676804721478139	0.7115118578025225	Neolamprologus niger	f	n
1213	FISH20210421_c2_r1_Neolamprologus-niger_su	1970-01-08 03:30:00	5.50891189624103	224.50052628663232	0.07955237936956401	0.3307849980610493	0.056198548556868816	0.7317738459939382	Neolamprologus niger	f	n
1214	FISH20210421_c2_r1_Neolamprologus-niger_su	1970-01-08 04:00:00	10.636556012034244	254.50019389507506	0.2071907373552712	0.21234280649271509	0.09680508631869537	0.6920099798826915	Neolamprologus niger	f	n
1215	FISH20210421_c2_r1_Neolamprologus-niger_su	1970-01-08 04:30:00	6.215122764671405	284.49975070633207	0.1080826547005706	0.23040274777020664	0.05529345686006454	0.660818464113959	Neolamprologus niger	f	n
1216	FISH20210421_c2_r1_Neolamprologus-niger_su	1970-01-08 05:00:00	8.298018696101352	314.4994183147748	0.1455321034845715	0.13810869203922221	0.06938677590682747	0.61655003220951	Neolamprologus niger	f	n
1217	FISH20210421_c2_r1_Neolamprologus-niger_su	1970-01-08 05:30:00	8.307528790105545	344.4998892089519	0.1728340350099712	0.0782184799468203	0.08570927296811913	0.6647431399811681	Neolamprologus niger	f	n
1218	FISH20210421_c2_r1_Neolamprologus-niger_su	1970-01-08 06:00:00	8.92071308724276	374.50030469226084	0.1798792310675309	0.10980001107971858	0.08675203403944537	0.6735132863971885	Neolamprologus niger	f	n
1219	FISH20210421_c2_r1_Neolamprologus-niger_su	1970-01-08 06:30:00	10.313626052286562	404.4997783933518	0.21185595567867035	0.1761218836565097	0.104528112909056	0.6741245575132178	Neolamprologus niger	f	n
1220	FISH20210421_c2_r1_Neolamprologus-niger_su	1970-01-08 07:00:00	15.59092906446858	434.49952911196056	0.37166915960334607	0.03019223311727882	0.16660981234434255	0.5598593254955567	Neolamprologus niger	f	d
1221	FISH20210421_c2_r1_Neolamprologus-niger_su	1970-01-08 07:30:00	13.483505259503682	464.50005539552404	0.23753600709062708	0.06464657655661422	0.20455652850403147	0.6285760188140234	Neolamprologus niger	f	d
1222	FISH20210421_c2_r1_Neolamprologus-niger_su	1970-01-08 08:00:00	12.976432435694923	494.50047088803944	0.22652484626890476	0.21932302919505844	0.1669435670754289	0.5426370685850459	Neolamprologus niger	f	d
1223	FISH20210421_c2_r1_Neolamprologus-niger_su	1970-01-08 08:30:00	11.436662456515105	518.6473047904736	0.17716571220798108	0.18089264612307973	0.15291683503225215	0.6042315374585703	Neolamprologus niger	f	d
1224	FISH20210421_c3_r0_Neolamprologus-niger_su	1970-01-02 00:00:00	8.594485492744004	14.500498614958449	0.15634349030470915	0.3361218836565097	0.09534883720930465	0.752809177860247	Neolamprologus niger	f	n
1225	FISH20210421_c3_r0_Neolamprologus-niger_su	1970-01-02 00:30:00	9.400559047920055	44.49986150351781	0.16652817018447733	0.31156168633316716	0.0971274503362261	0.7033265287137211	Neolamprologus niger	f	n
1226	FISH20210421_c3_r0_Neolamprologus-niger_su	1970-01-02 01:00:00	8.398903777944556	74.50058174968142	0.13729292481577926	0.36467394315474544	0.09952247336423514	0.6942819180908926	Neolamprologus niger	f	n
1227	FISH20210421_c3_r0_Neolamprologus-niger_su	1970-01-02 01:30:00	6.989725076763937	104.50047088803944	0.11445349288128082	0.42679075951470835	0.07480769829759985	0.7268599241352921	Neolamprologus niger	f	n
1228	FISH20210421_c3_r0_Neolamprologus-niger_su	1970-01-02 02:00:00	9.012055969995439	134.50030472602361	0.1673776940550723	0.22682697102332539	0.09742478656104277	0.6720798831691955	Neolamprologus niger	f	n
1229	FISH20210421_c3_r0_Neolamprologus-niger_su	1970-01-02 02:30:00	6.752906188968786	164.50022158209617	0.10270330157323289	0.5038222911588743	0.07382908563587375	0.7358548574558145	Neolamprologus niger	f	n
1230	FISH20210421_c3_r0_Neolamprologus-niger_su	1970-01-02 03:00:00	8.479048213956133	194.5007756232687	0.14454293628808865	0.2253185595567867	0.1022222811691204	0.6551006115089085	Neolamprologus niger	f	n
1231	FISH20210421_c3_r0_Neolamprologus-niger_su	1970-01-02 03:30:00	8.728207800988498	224.50002769929642	0.14342695695529334	0.2858567392388233	0.0961503586016888	0.6454440406270378	Neolamprologus niger	f	n
1232	FISH20210421_c3_r0_Neolamprologus-niger_su	1970-01-02 04:00:00	9.59720996187013	254.4998614881711	0.18172751953016789	0.1655493379134578	0.11266643115234641	0.5354687501633381	Neolamprologus niger	f	n
1233	FISH20210421_c3_r0_Neolamprologus-niger_su	1970-01-02 04:30:00	9.431282899579907	284.4997784179038	0.16253046753822292	0.11804786173277199	0.12259605991399239	0.574487000284762	Neolamprologus niger	f	n
1234	FISH20210421_c3_r0_Neolamprologus-niger_su	1970-01-02 05:00:00	9.806594296924187	314.5001384964822	0.177718685945377	0.13035288903661846	0.15045687924341816	0.5569609168153544	Neolamprologus niger	f	n
1235	FISH20210421_c3_r0_Neolamprologus-niger_su	1970-01-02 05:30:00	11.17686774069245	344.4995845105534	0.22635865049027754	0.043820286964711096	0.20362493409260063	0.5492345651840487	Neolamprologus niger	f	n
1236	FISH20210421_c3_r0_Neolamprologus-niger_su	1970-01-02 06:00:00	14.097652740830396	374.50008309788933	0.30602182704559305	0.01695196941997673	0.23847370215996835	0.514595812679357	Neolamprologus niger	f	n
1237	FISH20210421_c3_r0_Neolamprologus-niger_su	1970-01-02 06:30:00	14.717621927334473	404.5001938950751	0.33427510941222094	0.025372555537089357	0.28606128205985115	0.4881028908658146	Neolamprologus niger	f	n
1238	FISH20210421_c3_r0_Neolamprologus-niger_su	1970-01-02 07:00:00	36.43419145085217	434.4996399091463	0.7144202537255554	0.0	0.35850809088492	0.44128632396887857	Neolamprologus niger	f	d
1239	FISH20210421_c3_r0_Neolamprologus-niger_su	1970-01-02 07:30:00	12.876551697916222	464.5	0.2768114336361622	0.05827609129182362	0.2292518376006283	0.5307029169401665	Neolamprologus niger	f	d
1240	FISH20210421_c3_r0_Neolamprologus-niger_su	1970-01-02 08:00:00	8.944476946799782	494.5005540166205	0.1766759002770083	0.04265927977839335	0.19942574775191046	0.4757895259499305	Neolamprologus niger	f	d
1241	FISH20210421_c3_r0_Neolamprologus-niger_su	1970-01-02 08:30:00	9.154216969752376	524.4997507063321	0.18769043266301036	0.09135227965209684	0.19111286830496307	0.5251053879835216	Neolamprologus niger	f	d
1242	FISH20210421_c3_r0_Neolamprologus-niger_su	1970-01-02 09:00:00	8.731896394233141	554.5003046922608	0.17633372112348347	0.19688659908038336	0.14927260738138237	0.5192206985867118	Neolamprologus niger	f	d
1243	FISH20210421_c3_r0_Neolamprologus-niger_su	1970-01-02 09:30:00	5.975769333511247	584.5003600908537	0.09578416708215612	0.4423023655199158	0.08341338088972856	0.6872784970884401	Neolamprologus niger	f	d
1244	FISH20210421_c3_r0_Neolamprologus-niger_su	1970-01-02 10:00:00	4.867124410149843	614.5001108033241	0.06908587257617728	0.5199445983379501	0.058019030584596065	0.7368357288454185	Neolamprologus niger	f	d
1245	FISH20210421_c3_r0_Neolamprologus-niger_su	1970-01-02 10:30:00	5.579556191037925	644.5001661865721	0.07871703966319521	0.44460447595834257	0.058932577509023955	0.8131745188951321	Neolamprologus niger	f	d
1246	FISH20210421_c3_r0_Neolamprologus-niger_su	1970-01-02 11:00:00	5.799115764270383	674.5012189716313	0.0883200354609929	0.2971520390070922	0.06033310776066972	0.810614671149482	Neolamprologus niger	f	d
1247	FISH20210421_c3_r0_Neolamprologus-niger_su	1970-01-02 11:30:00	5.085401794228352	704.4999169021107	0.06819566783003712	0.3582627001274168	0.04659529418130797	0.7882494358228419	Neolamprologus niger	f	d
1248	FISH20210421_c3_r0_Neolamprologus-niger_su	1970-01-02 12:00:00	3.5444887297605523	734.5007202216067	0.034404432132963986	0.6925207756232687	0.04248011489592465	0.8038820885381549	Neolamprologus niger	f	d
1249	FISH20210421_c3_r0_Neolamprologus-niger_su	1970-01-02 12:30:00	2.8479339825685526	764.5005816852251	0.021106863885657304	0.868705334884494	0.03727544718448857	0.8649201476319969	Neolamprologus niger	f	d
1250	FISH20210421_c3_r0_Neolamprologus-niger_su	1970-01-02 13:00:00	4.66496146550978	794.5005263449499	0.06022494321015015	0.5695606404786969	0.045210715714685164	0.7915744038502956	Neolamprologus niger	f	d
1251	FISH20210421_c3_r0_Neolamprologus-niger_su	1970-01-02 13:30:00	3.9888024934909914	824.4994737133677	0.047310398315882775	0.6151459752922276	0.042499132833928276	0.7833932787918526	Neolamprologus niger	f	d
1252	FISH20210421_c3_r0_Neolamprologus-niger_su	1970-01-02 14:00:00	4.990218202266813	854.5003878116344	0.0710803324099723	0.4523545706371191	0.03670038008116901	0.8339735535462163	Neolamprologus niger	f	d
1253	FISH20210421_c3_r0_Neolamprologus-niger_su	1970-01-02 14:30:00	6.39363609116028	884.5001384964822	0.09655974738241649	0.39759570106919284	0.04493949314152519	0.8104556488969772	Neolamprologus niger	f	d
1254	FISH20210421_c3_r0_Neolamprologus-niger_su	1970-01-02 15:00:00	4.575467498630597	914.5004986702128	0.0584552304964539	0.5761303191489362	0.13892982365154202	0.7095187520366619	Neolamprologus niger	f	d
1255	FISH20210421_c3_r0_Neolamprologus-niger_su	1970-01-02 15:30:00	4.113258157036836	944.4998338134279	0.04614447152670064	0.586361621980944	0.06981078828968118	0.7137889911325546	Neolamprologus niger	f	d
1256	FISH20210421_c3_r0_Neolamprologus-niger_su	1970-01-02 16:00:00	3.5230476863877187	974.5004432132964	0.02443213296398892	0.8114681440443213	0.08623287645277955	0.7674074112789426	Neolamprologus niger	f	d
1257	FISH20210421_c3_r0_Neolamprologus-niger_su	1970-01-02 16:30:00	3.862822194121137	1004.4996399091463	0.0450390560079774	0.5830147914242978	0.05461861706469279	0.6844856240651445	Neolamprologus niger	f	d
1258	FISH20210421_c3_r0_Neolamprologus-niger_su	1970-01-02 17:00:00	5.803335374317137	1034.5005540166205	0.08831024930747923	0.3628808864265928	0.13950350712984022	0.6445179532744598	Neolamprologus niger	f	d
1259	FISH20210421_c3_r0_Neolamprologus-niger_su	1970-01-02 17:30:00	6.1469869366910395	1064.500249293668	0.07755803002603734	0.32186582460805496	0.156284583859943	0.6257469664043925	Neolamprologus niger	f	d
1260	FISH20210421_c3_r0_Neolamprologus-niger_su	1970-01-02 18:00:00	10.234814135210534	1094.5	0.22055401662049862	0.060110803324099724	0.23285917291609104	0.5488956253593275	Neolamprologus niger	f	d
1261	FISH20210421_c3_r0_Neolamprologus-niger_su	1970-01-02 18:30:00	11.223131220061141	1124.5	0.253711500110791	0.023210724573454466	0.3761656125729524	0.5958054940340007	Neolamprologus niger	f	d
1262	FISH20210421_c3_r0_Neolamprologus-niger_su	1970-01-02 19:00:00	26.95039362558344	1154.5006648199446	0.6894182825484765	0.0	0.2628688407334869	0.6880944637537237	Neolamprologus niger	f	n
1263	FISH20210421_c3_r0_Neolamprologus-niger_su	1970-01-02 19:30:00	37.9405438769104	1184.499806104925	0.8475984709988367	0.0	0.28253556900099064	0.6512859009626187	Neolamprologus niger	f	n
1264	FISH20210421_c3_r0_Neolamprologus-niger_su	1970-01-02 20:00:00	50.09364995983112	1214.5008310249307	0.8929639889196676	0.0	0.39632417697851013	0.44845957955524574	Neolamprologus niger	f	n
1265	FISH20210421_c3_r0_Neolamprologus-niger_su	1970-01-02 20:30:00	37.19889753278058	1244.5004154894466	0.747437815079497	0.015400808819455986	0.3728974396225435	0.3972322653948006	Neolamprologus niger	f	n
1266	FISH20210421_c3_r0_Neolamprologus-niger_su	1970-01-02 21:00:00	21.085278080599572	1274.5002216066482	0.4329639889196676	0.12265927977839335	0.2828576571387342	0.596058694402347	Neolamprologus niger	f	n
1267	FISH20210421_c3_r0_Neolamprologus-niger_su	1970-01-02 21:30:00	12.183931241425949	1304.5002215820962	0.2877243518723687	0.04680921781520053	0.18070777747095354	0.6913725129500098	Neolamprologus niger	f	n
1268	FISH20210421_c3_r0_Neolamprologus-niger_su	1970-01-02 22:00:00	11.933853837492675	1334.5012466064602	0.25896171533048923	0.052689899717435866	0.20275173529929072	0.5972050091114817	Neolamprologus niger	f	n
1269	FISH20210421_c3_r0_Neolamprologus-niger_su	1970-01-02 22:30:00	9.574114633757805	1364.6779580152672	0.16549379770992367	0.19567032442748092	0.14574941129478464	0.6201419707799279	Neolamprologus niger	f	n
1270	FISH20210421_c3_r0_Neolamprologus-niger_su	1970-01-02 23:00:00	10.031635190400156	1394.5005262866323	0.17688770705224088	0.23937731981607668	0.15147358362432783	0.5379428098375331	Neolamprologus niger	f	n
1271	FISH20210421_c3_r0_Neolamprologus-niger_su	1970-01-02 23:30:00	8.341087691944068	1424.4999723007036	0.10769486455044042	0.25488892582128414	0.11387453590416234	0.6144939965694689	Neolamprologus niger	f	n
1272	FISH20210421_c3_r0_Neolamprologus-niger_su	1970-01-03 00:00:00	8.133545083066062	14.499916892902654	0.09025430771787911	0.3778602692669954	0.15290163522782926	0.6924439445241846	Neolamprologus niger	f	n
1273	FISH20210421_c3_r0_Neolamprologus-niger_su	1970-01-03 00:30:00	7.255845059310764	44.49977841790383	0.08386882339906936	0.32478395745623756	0.08616372128185747	0.6273315244430216	Neolamprologus niger	f	n
1274	FISH20210421_c3_r0_Neolamprologus-niger_su	1970-01-03 01:00:00	6.609555310814005	74.50058174968142	0.0607789905257909	0.5370934677821486	0.06914294488957368	0.6999946163326889	Neolamprologus niger	f	n
1275	FISH20210421_c3_r0_Neolamprologus-niger_su	1970-01-03 01:30:00	7.100100155314338	104.49952911196056	0.08919173452994295	0.3473491773308958	0.07081266401223306	0.653171726230609	Neolamprologus niger	f	n
1276	FISH20210421_c3_r0_Neolamprologus-niger_su	1970-01-03 02:00:00	8.785577525284094	134.5000830978893	0.14591989363470168	0.2717300980555094	0.12513003701853853	0.5588960210222013	Neolamprologus niger	f	n
1277	FISH20210421_c3_r0_Neolamprologus-niger_su	1970-01-03 02:30:00	8.653425878863423	164.50013849648218	0.14143260761176665	0.2626447288238879	0.10362894128590462	0.6066155327201845	Neolamprologus niger	f	n
1278	FISH20210421_c3_r0_Neolamprologus-niger_su	1970-01-03 03:00:00	9.503162500361373	194.49994459833795	0.17119113573407202	0.23041551246537395	0.12053537255912546	0.5555991219359261	Neolamprologus niger	f	n
1279	FISH20210421_c3_r0_Neolamprologus-niger_su	1970-01-03 03:30:00	10.643194024580044	224.49994460447596	0.21532240194992244	0.09843784622202525	0.20213297859316637	0.505384643524576	Neolamprologus niger	f	n
1280	FISH20210421_c3_r0_Neolamprologus-niger_su	1970-01-03 04:00:00	9.894804405248248	254.50085877333925	0.18499639869244833	0.2678264723807413	0.16164859469422974	0.6134922679038332	Neolamprologus niger	f	n
1281	FISH20210421_c3_r0_Neolamprologus-niger_su	1970-01-03 04:30:00	10.67088543166486	284.49975070633207	0.1873580411057559	0.2305135449559581	0.24979282366173086	0.6303895252758648	Neolamprologus niger	f	n
1282	FISH20210421_c3_r0_Neolamprologus-niger_su	1970-01-03 05:00:00	12.901238824405434	314.5003600908537	0.24580355658966263	0.23705057891529555	0.22043827638077348	0.554938105138169	Neolamprologus niger	f	n
1283	FISH20210421_c3_r0_Neolamprologus-niger_su	1970-01-03 05:30:00	9.748305734901974	344.5003600908537	0.17633372112348347	0.20148468228906985	0.19324151060771877	0.6691878403688957	Neolamprologus niger	f	n
1284	FISH20210421_c3_r0_Neolamprologus-niger_su	1970-01-03 06:00:00	22.884734976591403	374.50016620498616	0.5021606648199446	0.0	0.3881655683596638	0.5301530862907071	Neolamprologus niger	f	n
1285	FISH20210421_c3_r0_Neolamprologus-niger_su	1970-01-03 06:30:00	25.5859042627512	404.50016618657213	0.5892421892311102	0.0	0.2588541144097218	0.5428648997236456	Neolamprologus niger	f	n
1286	FISH20210421_c3_r0_Neolamprologus-niger_su	1970-01-03 07:00:00	23.818571608464048	434.50047088803944	0.5255664506121545	0.0	0.3097131088000295	0.6405461778629279	Neolamprologus niger	f	d
1287	FISH20210421_c3_r0_Neolamprologus-niger_su	1970-01-03 07:30:00	15.408186318538325	464.49991690211067	0.3862943881225417	0.0	0.26760990329492795	0.633797732835708	Neolamprologus niger	f	d
1288	FISH20210421_c3_r0_Neolamprologus-niger_su	1970-01-03 08:00:00	16.23910516324006	494.5002215820962	0.35004431641923334	0.0	0.20986590186358625	0.6702132981878242	Neolamprologus niger	f	d
1289	FISH20210421_c3_r0_Neolamprologus-niger_su	1970-01-03 08:30:00	19.40898680667144	524.5005816852251	0.33200376710431556	0.0	0.1815791294856616	0.662568648002077	Neolamprologus niger	f	d
1290	FISH20210421_c3_r0_Neolamprologus-niger_su	1970-01-03 09:00:00	13.612693739448314	554.5000276992964	0.2731150628774029	0.04354329400033239	0.2579163343824722	0.6505033650870556	Neolamprologus niger	f	d
1291	FISH20210421_c3_r0_Neolamprologus-niger_su	1970-01-03 09:30:00	10.90400458038216	584.4994737133677	0.1951692427012354	0.037061658633870696	0.16734969872941477	0.5698873213526049	Neolamprologus niger	f	d
1292	FISH20210421_c3_r0_Neolamprologus-niger_su	1970-01-03 10:00:00	23.727089435905004	614.7490308343771	0.32993379853283233	0.0	0.11763898912954367	0.6142216793855574	Neolamprologus niger	f	d
1293	FISH20210421_c3_r0_Neolamprologus-niger_su	1970-01-03 10:30:00	23.83191062705603	644.4994737133677	0.38917511495208024	0.02254722730042657	0.13258804593867113	0.5870555600502482	Neolamprologus niger	f	d
1294	FISH20210421_c3_r0_Neolamprologus-niger_su	1970-01-03 11:00:00	12.200372199067905	674.5000276992964	0.2168300925156501	0.07827821173342198	0.10336091533194611	0.6288186883029945	Neolamprologus niger	f	d
1295	FISH20210421_c3_r0_Neolamprologus-niger_su	1970-01-03 11:30:00	8.903515538584681	704.5001384964822	0.1797684338817794	0.17422857459420532	0.11364444354513471	0.6095447629340771	Neolamprologus niger	f	d
1296	FISH20210421_c3_r0_Neolamprologus-niger_su	1970-01-03 12:00:00	5.95962421106199	734.4998337950138	0.10088642659279778	0.36171745152354573	0.05672410199665701	0.714213244133179	Neolamprologus niger	f	d
1297	FISH20210421_c3_r0_Neolamprologus-niger_su	1970-01-03 12:30:00	7.730832132667214	764.4998892089519	0.13577442942610238	0.3129847108353645	0.0979605883959501	0.6773065651012361	Neolamprologus niger	f	d
1298	FISH20210421_c3_r0_Neolamprologus-niger_su	1970-01-03 13:00:00	7.569485043818775	794.5006925591446	0.13286054629065322	0.09917446949969527	0.08422049749204659	0.6587709348869021	Neolamprologus niger	f	d
1299	FISH20210421_c3_r0_Neolamprologus-niger_su	1970-01-03 13:30:00	6.899423906054114	824.4996399091463	0.10492493490665337	0.21455875020774473	0.09747720946602297	0.683845113199541	Neolamprologus niger	f	d
1300	FISH20210421_c3_r0_Neolamprologus-niger_su	1970-01-03 14:00:00	5.868568145215944	854.5	0.08746953246177709	0.38793485486372703	0.12762526284456147	0.6492768062076906	Neolamprologus niger	f	d
1301	FISH20210421_c3_r0_Neolamprologus-niger_su	1970-01-03 14:30:00	2.293684342785557	884.5003046922608	0.0	1.0	0.4938437461090389	0.05467119889870816	Neolamprologus niger	f	d
1302	FISH20210421_c3_r0_Neolamprologus-niger_su	1970-01-03 15:00:00	5.2510799852345125	914.4997507063321	0.07883219766217939	0.50728491496316	0.2837620055230317	0.42501402211554407	Neolamprologus niger	f	d
1303	FISH20210421_c3_r0_Neolamprologus-niger_su	1970-01-03 15:30:00	7.457619816480104	944.500055395524	0.1307888322623532	0.18308220695767782	0.12775868783522143	0.6774443245950037	Neolamprologus niger	f	d
1304	FISH20210421_c3_r0_Neolamprologus-niger_su	1970-01-03 16:00:00	8.05196586590713	974.5003600908537	0.1577197939172345	0.30563403689546287	0.11088498229026114	0.7339125622058241	Neolamprologus niger	f	d
1305	FISH20210421_c3_r0_Neolamprologus-niger_su	1970-01-03 16:30:00	5.864949539434988	1004.4998615035178	0.09988366295496094	0.40640407733643563	0.05948891880362492	0.7584684066005724	Neolamprologus niger	f	d
1306	FISH20210421_c3_r0_Neolamprologus-niger_su	1970-01-03 17:00:00	8.635258751291817	1034.5001661865722	0.18862175936184356	0.1650232661200975	0.16665898000092588	0.6236382525952364	Neolamprologus niger	f	d
1307	FISH20210421_c3_r0_Neolamprologus-niger_su	1970-01-03 17:30:00	6.223179390167082	1064.5004154894466	0.09633815301091352	0.4052407068860451	0.08599090083795488	0.6849525714877017	Neolamprologus niger	f	d
1308	FISH20210421_c3_r0_Neolamprologus-niger_su	1970-01-03 18:00:00	12.953991352551661	1094.5004709402183	0.20704748185495042	0.1533048922377971	0.06235349884501573	0.6975346253438156	Neolamprologus niger	f	d
1309	FISH20210421_c3_r0_Neolamprologus-niger_su	1970-01-03 18:30:00	16.003070104259038	1124.5002215820962	0.26179924662087306	0.008918679370706848	0.15553334227985854	0.6407379906090247	Neolamprologus niger	f	d
1310	FISH20210421_c3_r0_Neolamprologus-niger_su	1970-01-03 19:00:00	27.67465707777839	1154.5005262866323	0.6822336712647499	0.0	0.15547652999544329	0.7353770493226361	Neolamprologus niger	f	n
1311	FISH20210421_c3_r0_Neolamprologus-niger_su	1970-01-03 19:30:00	39.34129751137542	1184.4999723007036	0.8657692094620797	0.0	0.22747954842649604	0.6796314002747268	Neolamprologus niger	f	n
1312	FISH20210421_c3_r0_Neolamprologus-niger_su	1970-01-03 20:00:00	34.53995547023706	1214.4997229916899	0.7498614958448754	0.0	0.23399136541771648	0.6111141165010728	Neolamprologus niger	f	n
1313	FISH20210421_c3_r0_Neolamprologus-niger_su	1970-01-03 20:30:00	33.23108870441291	1244.4997784179038	0.7491136716153335	0.0	0.3454894516405548	0.6295341340076915	Neolamprologus niger	f	n
1314	FISH20210421_c3_r0_Neolamprologus-niger_su	1970-01-03 21:00:00	35.91548780486723	1274.5000830978893	0.7678798958506454	0.0	0.2833024733951828	0.42946339436354075	Neolamprologus niger	f	n
1315	FISH20210421_c3_r0_Neolamprologus-niger_su	1970-01-03 21:30:00	30.347358180770065	1304.4995291119606	0.644784222480749	0.0	0.22625361293935592	0.5496025412275398	Neolamprologus niger	f	n
1316	FISH20210421_c3_r0_Neolamprologus-niger_su	1970-01-03 22:00:00	29.388569650127053	1334.4998338134278	0.6288499889208952	0.02875027697762021	0.30725782910776683	0.7071777966378128	Neolamprologus niger	f	n
1317	FISH20210421_c3_r0_Neolamprologus-niger_su	1970-01-03 22:30:00	36.246077903096065	1364.5001384964821	0.7935294443521135	0.0	0.312426957788924	0.34275522288526517	Neolamprologus niger	f	n
1318	FISH20210421_c3_r0_Neolamprologus-niger_su	1970-01-03 23:00:00	22.320279614387548	1394.5	0.5270914127423822	0.008753462603878116	0.25828781580274257	0.6767083050227398	Neolamprologus niger	f	n
1319	FISH20210421_c3_r0_Neolamprologus-niger_su	1970-01-03 23:30:00	17.535970231224052	1424.499944604476	0.44770662530467537	0.0	0.14679620630839102	0.66767446454478	Neolamprologus niger	f	n
1320	FISH20210421_c3_r0_Neolamprologus-niger_su	1970-01-04 00:00:00	20.009239715887173	14.500969582802371	0.436201451603967	0.04753725968197684	0.20911523039690205	0.6887928772513544	Neolamprologus niger	f	n
1321	FISH20210421_c3_r0_Neolamprologus-niger_su	1970-01-04 00:30:00	11.7664700173585	44.49969530773918	0.2406514874522187	0.09174006980222703	0.08346468711049197	0.597003249702368	Neolamprologus niger	f	n
1322	FISH20210421_c3_r0_Neolamprologus-niger_su	1970-01-04 01:00:00	25.025495112976838	74.50072022160664	0.6170637119113573	0.08365650969529086	0.2345098241319357	0.4928737782888213	Neolamprologus niger	f	n
1323	FISH20210421_c3_r0_Neolamprologus-niger_su	1970-01-04 01:30:00	19.11611021636756	104.50036009085369	0.46241205473380975	0.0057060550662013185	0.16760537346647564	0.43577270061868695	Neolamprologus niger	f	n
1324	FISH20210421_c3_r0_Neolamprologus-niger_su	1970-01-04 02:00:00	18.424965720755633	134.50052634494986	0.4394703307662474	0.029586126655216354	0.15460970777301217	0.47298841622961446	Neolamprologus niger	f	n
1325	FISH20210421_c3_r0_Neolamprologus-niger_su	1970-01-04 02:30:00	20.637918230076707	164.5001107910481	0.45396631952138267	0.03428982938178595	0.20560321557755645	0.6674235646288047	Neolamprologus niger	f	n
1326	FISH20210421_c3_r0_Neolamprologus-niger_su	1970-01-04 03:00:00	25.87432411058739	194.50047088803944	0.5941499085923218	0.0	0.49723757303842014	0.7732287345184427	Neolamprologus niger	f	n
1327	FISH20210421_c3_r0_Neolamprologus-niger_su	1970-01-04 03:30:00	16.667026319661638	224.4999169021107	0.36092183258545235	0.0	0.2336686122864754	0.685183175969981	Neolamprologus niger	f	n
1328	FISH20210421_c3_r0_Neolamprologus-niger_su	1970-01-04 04:00:00	16.380984082584487	254.50063708381808	0.3480693590382804	0.06930363968755193	0.11905600949309533	0.5649056708299182	Neolamprologus niger	f	n
1329	FISH20210421_c3_r0_Neolamprologus-niger_su	1970-01-04 04:30:00	17.681106015325522	284.5005816852252	0.37421749487563016	0.028197883773752146	0.2868422051792682	0.6144003415898037	Neolamprologus niger	f	n
1330	FISH20210421_c3_r0_Neolamprologus-niger_su	1970-01-04 05:00:00	27.255207556073035	314.50085877333925	0.5871239403845089	0.0	0.44483560824958435	0.6619658539594029	Neolamprologus niger	f	n
1331	FISH20210421_c3_r0_Neolamprologus-niger_su	1970-01-04 05:30:00	30.80303520088584	344.4994737133677	0.64411943936624	0.0	0.32692157143148326	0.5513897207388296	Neolamprologus niger	f	n
1332	FISH20210421_c3_r0_Neolamprologus-niger_su	1970-01-04 06:00:00	27.80652800995748	374.5001938950751	0.6432330618802282	0.0	0.3435117448427215	0.5939431568626835	Neolamprologus niger	f	n
1333	FISH20210421_c3_r0_Neolamprologus-niger_su	1970-01-04 06:30:00	32.687913453071765	404.5001384964822	0.6804609162927262	0.0	0.43506682426846366	0.5321924881598545	Neolamprologus niger	f	n
1334	FISH20210421_c3_r0_Neolamprologus-niger_su	1970-01-04 07:00:00	29.169508115734377	434.5	0.6228808864265928	0.04171745152354571	0.2744176572903201	0.6707142633146934	Neolamprologus niger	f	d
1335	FISH20210421_c3_r0_Neolamprologus-niger_su	1970-01-04 07:30:00	17.65401353556661	464.4998892089519	0.42444050520717924	0.007921559937957012	0.18542173953767238	0.6397449297417587	Neolamprologus niger	f	d
1336	FISH20210421_c3_r0_Neolamprologus-niger_su	1970-01-04 08:00:00	17.959746989729396	494.5001938950751	0.42817572433660184	0.0	0.17090319637755325	0.6610589075188377	Neolamprologus niger	f	d
1337	FISH20210421_c3_r0_Neolamprologus-niger_su	1970-01-04 08:30:00	18.72731916155266	524.4996399091463	0.4163204254611933	0.0033793141654201984	0.20856592595489382	0.677111078359734	Neolamprologus niger	f	d
1338	FISH20210421_c3_r0_Neolamprologus-niger_su	1970-01-04 09:00:00	15.972937378552128	554.5	0.34467095058719255	0.010912918236206515	0.17748966127038837	0.6419508735769548	Neolamprologus niger	f	d
1339	FISH20210421_c3_r0_Neolamprologus-niger_su	1970-01-04 09:30:00	11.080363670653911	584.5003046922608	0.24630214392554428	0.058833305634036895	0.0829926346396119	0.7350392478706016	Neolamprologus niger	f	d
1340	FISH20210421_c3_r0_Neolamprologus-niger_su	1970-01-04 10:00:00	23.748044166279882	614.5011635638298	0.5635527482269503	0.03163785460992908	0.2890487048975986	0.5487418770072269	Neolamprologus niger	f	d
1341	FISH20210421_c3_r0_Neolamprologus-niger_su	1970-01-04 10:30:00	12.262468951823555	644.500055395524	0.26927764236649676	0.041989807223576335	0.12837260984606555	0.6249045211109214	Neolamprologus niger	f	d
1342	FISH20210421_c3_r0_Neolamprologus-niger_su	1970-01-04 11:00:00	13.054337852352278	674.5003600908537	0.28485956456706	0.021882444185917678	0.13478276817295418	0.5891959155558297	Neolamprologus niger	f	d
1343	FISH20210421_c3_r0_Neolamprologus-niger_su	1970-01-04 11:30:00	11.525289138831683	704.4998615035178	0.24148246634535483	0.024763171015456206	0.1512364155033899	0.6075015966292658	Neolamprologus niger	f	d
1344	FISH20210421_c3_r0_Neolamprologus-niger_su	1970-01-04 12:00:00	9.087111497589667	734.501108033241	0.18554016620498615	0.08387811634349031	0.15915010364127877	0.7012214498510434	Neolamprologus niger	f	d
1345	FISH20210421_c3_r0_Neolamprologus-niger_su	1970-01-04 12:30:00	8.632912175842973	764.5004708880394	0.16115450667553044	0.16508780676970805	0.11186332447183318	0.7253772591911958	Neolamprologus niger	f	d
1346	FISH20210421_c3_r0_Neolamprologus-niger_su	1970-01-04 13:00:00	9.377998481324816	794.4998615035178	0.18630546784111685	0.12719516924270124	0.20976510466127998	0.737102684950294	Neolamprologus niger	f	d
1347	FISH20210421_c3_r0_Neolamprologus-niger_su	1970-01-04 13:30:00	8.3361369643445	824.5002215820962	0.1696764901395967	0.05290272545978285	0.29735908091020535	0.7462596524087597	Neolamprologus niger	f	d
1348	FISH20210421_c3_r0_Neolamprologus-niger_su	1970-01-04 14:00:00	11.047822153582292	854.5019392730496	0.24185505319148937	0.07219636524822695	0.25719452489061295	0.6567726105647028	Neolamprologus niger	f	d
1349	FISH20210421_c3_r0_Neolamprologus-niger_su	1970-01-04 14:30:00	8.244359340529332	884.4999723007036	0.1500193895075065	0.19954573153841892	0.10774132055240233	0.6490926651217754	Neolamprologus niger	f	d
1350	FISH20210421_c3_r0_Neolamprologus-niger_su	1970-01-04 15:00:00	10.497913566845986	914.499944598338	0.22515235457063712	0.06698060941828254	0.13058277849567	0.48840286416140544	Neolamprologus niger	f	d
1351	FISH20210421_c3_r0_Neolamprologus-niger_su	1970-01-04 15:30:00	14.916165380143969	944.4997784179038	0.29908043430090847	0.01058054509195657	0.09751044482226989	0.365236382107875	Neolamprologus niger	f	d
1352	FISH20210421_c3_r0_Neolamprologus-niger_su	1970-01-04 16:00:00	14.907131000182632	974.5000830978893	0.3130574483408121	0.0	0.12296699100231458	0.4656978184452191	Neolamprologus niger	f	d
1353	FISH20210421_c3_r0_Neolamprologus-niger_su	1970-01-04 16:30:00	11.834764872269867	1004.4995291119606	0.2345576422358872	0.01861392720624896	0.11792010424871686	0.5516421292710469	Neolamprologus niger	f	d
1354	FISH20210421_c3_r0_Neolamprologus-niger_su	1970-01-04 17:00:00	12.094425572442942	1034.5008864265928	0.26299168975069254	0.12941828254847645	0.24653480447946052	0.6959400664355356	Neolamprologus niger	f	d
1355	FISH20210421_c3_r0_Neolamprologus-niger_su	1970-01-04 17:30:00	7.846005633338259	1064.5001384964821	0.1286355326574705	0.2563292892360534	0.10007058584049787	0.7100206647204114	Neolamprologus niger	f	d
1356	FISH20210421_c3_r0_Neolamprologus-niger_su	1970-01-04 18:00:00	9.095640767164072	1094.500166204986	0.17933518005540167	0.3337950138504155	0.13989423663558193	0.6856795066116081	Neolamprologus niger	f	d
1357	FISH20210421_c3_r0_Neolamprologus-niger_su	1970-01-04 18:30:00	11.386100776731155	1124.499944604476	0.2298360292488367	0.18900952803013515	0.18603211333848718	0.6369712340450535	Neolamprologus niger	f	d
1358	FISH20210421_c3_r0_Neolamprologus-niger_su	1970-01-04 19:00:00	21.93727375343854	1154.5007756232687	0.5345152354570637	0.01445983379501385	0.22057194068763533	0.705419641457169	Neolamprologus niger	f	n
1359	FISH20210421_c3_r0_Neolamprologus-niger_su	1970-01-04 19:30:00	27.473601068558146	1184.499695307739	0.6318763503407013	0.0	0.19720015814744893	0.613787403196182	Neolamprologus niger	f	n
1360	FISH20210421_c3_r0_Neolamprologus-niger_su	1970-01-04 20:00:00	29.52938773470353	1214.501052631579	0.678005540166205	0.0	0.3539363188252391	0.62695610376487	Neolamprologus niger	f	n
1361	FISH20210421_c3_r0_Neolamprologus-niger_su	1970-01-04 20:30:00	27.508038547311116	1244.5003600908537	0.6404077336435654	0.0	0.43888341597272246	0.6316129457104169	Neolamprologus niger	f	n
1362	FISH20210421_c3_r0_Neolamprologus-niger_su	1970-01-04 21:00:00	24.53617614118292	1274.499806104925	0.5494986427344746	0.0	0.24540962788136747	0.6462762215651087	Neolamprologus niger	f	n
1363	FISH20210421_c3_r0_Neolamprologus-niger_su	1970-01-04 21:30:00	17.571232820440986	1304.500110791048	0.4053844449368491	0.006425880788832263	0.19891153478794057	0.6825171203525165	Neolamprologus niger	f	n
1364	FISH20210421_c3_r0_Neolamprologus-niger_su	1970-01-04 22:00:00	15.293494108796464	1334.5015790348496	0.33536484015734946	0.05845199180009973	0.13901596649158893	0.6702587400964088	Neolamprologus niger	f	n
1365	FISH20210421_c3_r0_Neolamprologus-niger_su	1970-01-04 22:30:00	18.609017135644436	1364.4998615035179	0.4414713866267797	0.001384964821893524	0.3225558061249313	0.5511907039070563	Neolamprologus niger	f	n
1366	FISH20210421_c3_r0_Neolamprologus-niger_su	1970-01-04 23:00:00	23.042441064197604	1394.5013850415512	0.5720221606648199	0.0	0.24668181180866577	0.4189608529765332	Neolamprologus niger	f	n
1367	FISH20210421_c3_r0_Neolamprologus-niger_su	1970-01-04 23:30:00	19.117033199528056	1424.5005262866323	0.4642402082987092	0.01678577364134951	0.2293373668965462	0.5171111619802615	Neolamprologus niger	f	n
1368	FISH20210421_c3_r0_Neolamprologus-niger_su	1970-01-05 00:00:00	18.19058512627254	14.500554016620498	0.456786703601108	0.008919667590027701	0.21688701016708023	0.3550914650081063	Neolamprologus niger	f	n
1369	FISH20210421_c3_r0_Neolamprologus-niger_su	1970-01-05 00:30:00	19.036173232713686	44.49941831477481	0.4321644230236552	0.03357154728269902	0.29519923296820766	0.3820444902963615	Neolamprologus niger	f	n
1370	FISH20210421_c3_r0_Neolamprologus-niger_su	1970-01-05 01:00:00	11.374430708912309	74.50036009085369	0.22591546174727162	0.1556700459808321	0.12037134297036194	0.340597234991358	Neolamprologus niger	f	n
1371	FISH20210421_c3_r0_Neolamprologus-niger_su	1970-01-05 01:30:00	10.274997948228998	104.50008309788932	0.20780012187690433	0.09800011079718575	0.13312164401804136	0.40292332103066475	Neolamprologus niger	f	n
1372	FISH20210421_c3_r0_Neolamprologus-niger_su	1970-01-05 02:00:00	16.22484190355525	134.49952911196056	0.35604675641238714	0.10797185751481912	0.2220477532839227	0.3598631445704704	Neolamprologus niger	f	n
1373	FISH20210421_c3_r0_Neolamprologus-niger_su	1970-01-05 02:30:00	13.156929375554993	164.49983381342787	0.26595391092399734	0.05783292709949036	0.372426722558299	0.38102018696512097	Neolamprologus niger	f	n
1374	FISH20210421_c3_r0_Neolamprologus-niger_su	1970-01-05 03:00:00	12.667980767197824	194.50013849648218	0.24957066090521302	0.1917899285358152	0.22774278168081655	0.36910174840049437	Neolamprologus niger	f	n
1375	FISH20210421_c3_r0_Neolamprologus-niger_su	1970-01-05 03:30:00	14.34606487992344	224.4996399091463	0.30834856794637416	0.07761342861891309	0.2257586253752411	0.46462444457683527	Neolamprologus niger	f	n
1376	FISH20210421_c3_r0_Neolamprologus-niger_su	1970-01-05 04:00:00	14.020546169045803	254.49994460447596	0.2891646354974518	0.1322291158874363	0.17245456430321862	0.41776351546266755	Neolamprologus niger	f	n
1377	FISH20210421_c3_r0_Neolamprologus-niger_su	1970-01-05 04:30:00	13.663209839599153	284.50024929366793	0.2865215223533322	0.0854800288072683	0.21875017288378096	0.4357218488914526	Neolamprologus niger	f	n
1378	FISH20210421_c3_r0_Neolamprologus-niger_su	1970-01-05 05:00:00	11.748381011006328	314.49969530773916	0.2192676306021827	0.12237549166251177	0.15560490905802044	0.34679174205579294	Neolamprologus niger	f	n
1379	FISH20210421_c3_r0_Neolamprologus-niger_su	1970-01-05 05:30:00	19.653290844998327	344.5	0.42521604254376244	0.0	0.30310668364097365	0.4472022402757054	Neolamprologus niger	f	n
1380	FISH20210421_c3_r0_Neolamprologus-niger_su	1970-01-05 06:00:00	23.851661277430537	374.5003600908537	0.5337654423577641	0.006758628330840397	0.24427223325773315	0.47033695003685466	Neolamprologus niger	f	n
1381	FISH20210421_c3_r0_Neolamprologus-niger_su	1970-01-05 06:30:00	30.012770578459545	404.4998061049249	0.6636751426513766	0.0	0.32977804716701264	0.6317205026011178	Neolamprologus niger	f	n
1382	FISH20210421_c3_r0_Neolamprologus-niger_su	1970-01-05 07:00:00	21.428757140444095	434.50138504155126	0.5198891966759003	0.0	0.1546425228598195	0.6953878639000731	Neolamprologus niger	f	d
1383	FISH20210421_c3_r0_Neolamprologus-niger_su	1970-01-05 07:30:00	16.100253204405423	464.5004154894466	0.37177995678909753	0.0017727549720237105	0.07411194956742657	0.6613605267256437	Neolamprologus niger	f	d
1384	FISH20210421_c3_r0_Neolamprologus-niger_su	1970-01-05 08:00:00	18.784727483042634	494.5004986149585	0.4076454293628809	0.0	0.11214051256010985	0.7031106987926689	Neolamprologus niger	f	d
1385	FISH20210421_c3_r0_Neolamprologus-niger_su	1970-01-05 08:30:00	18.869893365549615	524.5002215820962	0.396022601373809	0.0	0.1336262471234161	0.5953120907176556	Neolamprologus niger	f	d
1386	FISH20210421_c3_r0_Neolamprologus-niger_su	1970-01-05 09:00:00	13.38162082597321	554.5026041666666	0.3018062943262411	0.05053191489361702	0.13552278452339986	0.5797453982485047	Neolamprologus niger	f	d
1387	FISH20210421_c3_r0_Neolamprologus-niger_su	1970-01-05 09:30:00	11.015700681051868	584.4999723007036	0.2425350396099939	0.11273613650213285	0.1426116654885936	0.6616837200259739	Neolamprologus niger	f	d
1388	FISH20210421_c3_r0_Neolamprologus-niger_su	1970-01-05 10:00:00	10.374080429151228	614.5001108033241	0.20581717451523546	0.16880886426592798	0.13285886976062045	0.6922875659854747	Neolamprologus niger	f	d
1389	FISH20210421_c3_r0_Neolamprologus-niger_su	1970-01-05 10:30:00	9.943757632414684	644.4997784179038	0.20651451362729892	0.12004210059827165	0.09941261041593424	0.6514553344844343	Neolamprologus niger	f	d
1390	FISH20210421_c3_r0_Neolamprologus-niger_su	1970-01-05 11:00:00	9.517478697455147	674.5014682253865	0.20510831625020776	0.09917446949969527	0.06916693339510023	0.5423535720893962	Neolamprologus niger	f	d
1391	FISH20210421_c3_r0_Neolamprologus-niger_su	1970-01-05 11:30:00	7.908260964451114	704.4995291119606	0.15816298266024043	0.21106863885657304	0.08794359892752984	0.623586682596377	Neolamprologus niger	f	d
1392	FISH20210421_c3_r0_Neolamprologus-niger_su	1970-01-05 12:00:00	10.760930746452907	734.5005262866323	0.22785441249792254	0.09378981773862943	0.0773046818783189	0.5859266668966183	Neolamprologus niger	f	d
1393	FISH20210421_c3_r0_Neolamprologus-niger_su	1970-01-05 12:30:00	9.349436138734847	764.5001384964822	0.1675807434491164	0.3216996288294277	0.14030250663096958	0.6819072376693553	Neolamprologus niger	f	d
1394	FISH20210421_c3_r0_Neolamprologus-niger_su	1970-01-05 13:00:00	7.195892116009152	794.5010249875339	0.13297135575378138	0.3763643415147654	0.10767193335000365	0.690164771580927	Neolamprologus niger	f	d
1395	FISH20210421_c3_r0_Neolamprologus-niger_su	1970-01-05 13:30:00	10.48218159232813	824.499944604476	0.2215267006425881	0.04636605362286727	0.12668399361868324	0.555029652283343	Neolamprologus niger	f	d
1396	FISH20210421_c3_r0_Neolamprologus-niger_su	1970-01-05 14:00:00	10.458616773114583	854.5009418282549	0.2290858725761773	0.2146814404432133	0.16326490861757736	0.6563860345999096	Neolamprologus niger	f	d
1397	FISH20210421_c3_r0_Neolamprologus-niger_su	1970-01-05 14:30:00	10.154986088601204	884.4996953077392	0.20503019223311728	0.10475873912802615	0.16575857687305304	0.5848902951072692	Neolamprologus niger	f	d
1398	FISH20210421_c3_r0_Neolamprologus-niger_su	1970-01-05 15:00:00	11.924588113811836	914.5007478810038	0.2549443244141599	0.10492493490665337	0.15815282751462564	0.5678492698360774	Neolamprologus niger	f	d
1399	FISH20210421_c3_r0_Neolamprologus-niger_su	1970-01-05 15:30:00	12.30937543442864	944.5003600908537	0.26569165143205364	0.0757298764611379	0.07789860632752096	0.33239150499160613	Neolamprologus niger	f	d
1400	FISH20210421_c3_r0_Neolamprologus-niger_su	1970-01-05 16:00:00	11.964410376414849	974.5013020111918	0.2428943431769073	0.14532661089257023	0.09348915579333197	0.4692390839611703	Neolamprologus niger	f	d
1401	FISH20210421_c3_r0_Neolamprologus-niger_su	1970-01-05 16:30:00	9.818448420981934	1004.5001107910481	0.1893419011743851	0.13505428761356084	0.1675599794847127	0.49686142548360507	Neolamprologus niger	f	d
1402	FISH20210421_c3_r0_Neolamprologus-niger_su	1970-01-05 17:00:00	11.008002558081104	1034.501911463239	0.21425009695828023	0.1626128871405618	0.18808121439289277	0.5154560907048692	Neolamprologus niger	f	d
1403	FISH20210421_c3_r0_Neolamprologus-niger_su	1970-01-05 17:30:00	9.422700638734614	1064.4998615035179	0.1917899285358152	0.1951692427012354	0.12539865577701906	0.5555093377986664	Neolamprologus niger	f	d
1404	FISH20210421_c3_r0_Neolamprologus-niger_su	1970-01-05 18:00:00	12.546273356322445	1094.5009694753753	0.3008143593152734	0.03523350506897125	0.16372091659131946	0.5784044787149206	Neolamprologus niger	f	d
1405	FISH20210421_c3_r0_Neolamprologus-niger_su	1970-01-05 18:30:00	11.70194858974859	1124.5005262866323	0.2543903384854025	0.0029361254224142706	0.18061204607919892	0.502807339372818	Neolamprologus niger	f	d
1406	FISH20210421_c3_r0_Neolamprologus-niger_su	1970-01-05 19:00:00	25.34172587858633	1154.5014682253864	0.6543298797717325	0.0	0.21834734128155328	0.7044485713419582	Neolamprologus niger	f	n
1407	FISH20210421_c3_r0_Neolamprologus-niger_su	1970-01-05 19:30:00	23.230095368839244	1184.4994183147749	0.5764777574649604	0.0	0.24587286166926278	0.7230603437012335	Neolamprologus niger	f	n
1408	FISH20210421_c3_r0_Neolamprologus-niger_su	1970-01-05 20:00:00	12.487536714616521	1214.501274238227	0.27850415512465376	0.08271468144044321	0.10875619100310271	0.4433990487639194	Neolamprologus niger	f	n
1409	FISH20210421_c3_r0_Neolamprologus-niger_su	1970-01-05 20:30:00	16.650298876716807	1244.5000830978893	0.39826048418370175	0.015179214447953022	0.3337288914120149	0.4928305336138696	Neolamprologus niger	f	n
1410	FISH20210421_c3_r0_Neolamprologus-niger_su	1970-01-05 21:00:00	26.147377459513837	1274.501135796997	0.6325558202670508	0.0	0.2919040726570548	0.7422016272265196	Neolamprologus niger	f	n
1411	FISH20210421_c3_r0_Neolamprologus-niger_su	1970-01-05 21:30:00	12.279356251751375	1304.4998338134278	0.24390649235541767	0.2108353645025482	0.22258040535277465	0.5298357365932405	Neolamprologus niger	f	n
1412	FISH20210421_c3_r0_Neolamprologus-niger_su	1970-01-05 22:00:00	15.71084376934248	1334.5001384964821	0.3147748047199601	0.229682566062822	0.20386245195452093	0.36769939341444874	Neolamprologus niger	f	n
1413	FISH20210421_c3_r0_Neolamprologus-niger_su	1970-01-05 22:30:00	15.646470681135584	1364.4996399091463	0.31566118220597195	0.3203146640075342	0.17411459445236557	0.34204303738986647	Neolamprologus niger	f	n
1414	FISH20210421_c3_r0_Neolamprologus-niger_su	1970-01-05 23:00:00	8.443980800624818	1394.500747881004	0.1264749875353166	0.5226303251897402	0.10165454604566627	0.2508235710112163	Neolamprologus niger	f	n
1415	FISH20210421_c3_r0_Neolamprologus-niger_su	1970-01-05 23:30:00	8.657531265396639	1424.500249293668	0.14248518087640574	0.32441415988033906	0.11967998256346433	0.28600736069605864	Neolamprologus niger	f	n
1416	FISH20210421_c3_r0_Neolamprologus-niger_su	1970-01-06 00:00:00	11.355750564137667	14.501302011191756	0.22483240068701868	0.32528117901268766	0.11169222497292113	0.4095513575727308	Neolamprologus niger	f	n
1417	FISH20210421_c3_r0_Neolamprologus-niger_su	1970-01-06 00:30:00	14.65633781814994	44.5	0.2752603589629958	0.21726124529138047	0.1465990291724614	0.3667442380138569	Neolamprologus niger	f	n
1418	FISH20210421_c3_r0_Neolamprologus-niger_su	1970-01-06 01:00:00	9.561235599585379	74.50196686797052	0.1635547675771511	0.39763975843537036	0.11428328674207304	0.3470781844392222	Neolamprologus niger	f	n
1419	FISH20210421_c3_r0_Neolamprologus-niger_su	1970-01-06 01:30:00	8.942870283127943	104.49980610492493	0.1418757963547726	0.29438812254168745	0.07870859286740547	0.39745642064464987	Neolamprologus niger	f	n
1420	FISH20210421_c3_r0_Neolamprologus-niger_su	1970-01-06 02:00:00	16.117563213427776	134.50171745152355	0.3209972299168975	0.2848199445983379	0.1830854468352264	0.5475784416353672	Neolamprologus niger	f	n
1421	FISH20210421_c3_r0_Neolamprologus-niger_su	1970-01-06 02:30:00	10.09643605385904	164.49961218836566	0.1696398891966759	0.3535734072022161	0.10328844863978226	0.38225983379501216	Neolamprologus niger	f	n
1422	FISH20210421_c3_r0_Neolamprologus-niger_su	1970-01-06 03:00:00	10.379509484760497	194.49986150351782	0.17201263087917568	0.23339427178549665	0.10204121458269957	0.41606250842738607	Neolamprologus niger	f	n
1423	FISH20210421_c3_r0_Neolamprologus-niger_su	1970-01-06 03:30:00	9.722039091819678	224.49861495844874	0.1659279778393352	0.2638227146814404	0.13391193333611687	0.4900978553633295	Neolamprologus niger	f	n
1424	FISH20210421_c3_r0_Neolamprologus-niger_su	1970-01-06 04:00:00	9.925715149926502	254.50052628663232	0.17118165198603955	0.08343028087086587	0.14712111852714788	0.4686919556016879	Neolamprologus niger	f	n
1425	FISH20210421_c3_r0_Neolamprologus-niger_su	1970-01-06 04:30:00	10.152839711004903	284.49916897506927	0.18842105263157893	0.1525207756232687	0.14755183011167564	0.4794914545549587	Neolamprologus niger	f	n
1426	FISH20210421_c3_r0_Neolamprologus-niger_su	1970-01-06 05:00:00	16.34612458167698	314.4994183147748	0.3320591656971913	0.09334662899562352	0.1737340796304386	0.6039504945630989	Neolamprologus niger	f	n
1427	FISH20210421_c3_r0_Neolamprologus-niger_su	1970-01-06 05:30:00	16.800303993098673	344.4989751260318	0.3752146695473935	0.05501080272561077	0.20950323073832294	0.6114433633008338	Neolamprologus niger	f	n
1428	FISH20210421_c3_r0_Neolamprologus-niger_su	1970-01-06 06:00:00	25.340775024846593	374.50008309788933	0.5917123705057892	0.0	0.2760661027226328	0.6715372691420433	Neolamprologus niger	f	n
1429	FISH20210421_c3_r0_Neolamprologus-niger_su	1970-01-06 06:30:00	24.156160762003253	404.49711879432624	0.5636081560283688	0.0	0.26014951920278234	0.5566137051719475	Neolamprologus niger	f	n
1430	FISH20210421_c3_r0_Neolamprologus-niger_su	1970-01-06 07:00:00	24.577864554433614	434.49983381342787	0.534123642809661	0.0	0.2754094570389972	0.6190317071437259	Neolamprologus niger	f	d
1431	FISH20210421_c3_r0_Neolamprologus-niger_su	1970-01-06 07:30:00	14.977038578348353	464.4993905817175	0.29445983379501384	0.09590027700831025	0.18139640988134959	0.5592900224742579	Neolamprologus niger	f	d
1432	FISH20210421_c3_r0_Neolamprologus-niger_su	1970-01-06 08:00:00	12.151015620010316	494.4996399091463	0.24325522131737853	0.15760899673148301	0.12858146029630171	0.6222086687299984	Neolamprologus niger	f	d
1433	FISH20210421_c3_r0_Neolamprologus-niger_su	1970-01-06 08:30:00	11.299161182808612	524.4985041551247	0.24144044321329639	0.15950138504155126	0.13557794695536937	0.6096940887471891	Neolamprologus niger	f	d
1434	FISH20210421_c3_r0_Neolamprologus-niger_su	1970-01-06 09:00:00	9.841361045980838	554.5002492936679	0.20364522741122376	0.13533876239543516	0.13975719804678635	0.6714903162214443	Neolamprologus niger	f	d
1435	FISH20210421_c3_r0_Neolamprologus-niger_su	1970-01-06 09:30:00	9.484550787123931	584.498947368421	0.19800554016620497	0.21052631578947367	0.1503370330932119	0.7013292217634555	Neolamprologus niger	f	d
1436	FISH20210421_c3_r0_Neolamprologus-niger_su	1970-01-06 10:00:00	3.516788369057936	614.5	0.053456680700199426	0.7790826501218702	0.06621045812931646	0.8142361270794528	Neolamprologus niger	f	d
1437	FISH20210421_c3_r0_Neolamprologus-niger_su	1970-01-06 10:30:00	1.7836584083842504	644.4996121883656	0.0072576177285318556	0.9349584487534626	0.033280748490853364	0.81871698113214	Neolamprologus niger	f	d
1438	FISH20210421_c3_r0_Neolamprologus-niger_su	1970-01-06 11:00:00	2.972534818684147	674.4998061049249	0.011855298875408565	0.9078721400476428	0.044217777552446276	0.8146433114561421	Neolamprologus niger	f	d
1439	FISH20210421_c3_r0_Neolamprologus-niger_su	1970-01-06 11:30:00	4.063032315387953	704.4993629161819	0.039166805163148855	0.754695030746219	0.07438530486770269	0.7646769164516095	Neolamprologus niger	f	d
1440	FISH20210421_c3_r0_Neolamprologus-niger_su	1970-01-06 12:00:00	4.2150167174491555	734.5004154894466	0.04891695750927926	0.6380255941499086	0.06769128296700677	0.6663867992470269	Neolamprologus niger	f	d
1441	FISH20210421_c3_r0_Neolamprologus-niger_su	1970-01-06 12:30:00	5.504986231715036	764.497617464539	0.08721187943262411	0.5086436170212766	0.11318203137885616	0.6722591433326629	Neolamprologus niger	f	d
1442	FISH20210421_c3_r0_Neolamprologus-niger_su	1970-01-06 13:00:00	4.128885561262785	794.5002215820962	0.047640150675825395	0.5732882783071128	0.048440771348192774	0.6664825200991706	Neolamprologus niger	f	d
1443	FISH20210421_c3_r0_Neolamprologus-niger_su	1970-01-06 13:30:00	3.7671505160180767	824.4997783933518	0.04376731301939058	0.5849307479224377	0.04200995865717318	0.602520409763256	Neolamprologus niger	f	d
1444	FISH20210421_c3_r0_Neolamprologus-niger_su	1970-01-06 14:00:00	4.340863522094096	854.4999723007036	0.05273946041770539	0.6943105645116614	0.07120424339580302	0.6814040512050099	Neolamprologus niger	f	d
1445	FISH20210421_c3_r0_Neolamprologus-niger_su	1970-01-06 14:30:00	4.127217179154691	884.4987257617729	0.051191135734072024	0.7008310249307479	0.09652265518717819	0.7312743427586036	Neolamprologus niger	f	d
1446	FISH20210421_c3_r0_Neolamprologus-niger_su	1970-01-06 15:00:00	2.956442278234187	914.4997784179038	0.012242410813206293	0.9034456015953911	0.06196262173753725	0.8038157064078896	Neolamprologus niger	f	d
1447	FISH20210421_c3_r0_Neolamprologus-niger_su	1970-01-06 15:30:00	6.105615276275923	944.4986979888082	0.0914178070807247	0.426671837774946	0.12450280695831674	0.7085112121405465	Neolamprologus niger	f	d
1448	FISH20210421_c3_r0_Neolamprologus-niger_su	1970-01-06 16:00:00	4.139410925569646	974.4995291119606	0.040385574206415156	0.711705722674644	0.06041951664386954	0.7415975490826336	Neolamprologus niger	f	d
1449	FISH20210421_c3_r0_Neolamprologus-niger_su	1970-01-06 16:30:00	5.588873315011253	1004.4991413218104	0.08714198659354053	0.3502299041604343	0.09580773611414586	0.6368743486745551	Neolamprologus niger	f	d
1450	FISH20210421_c3_r0_Neolamprologus-niger_su	1970-01-06 17:00:00	9.528928595651067	1034.5001384964821	0.1901833693424187	0.2214281757243366	0.09186689544542638	0.574939139942067	Neolamprologus niger	f	d
1451	FISH20210421_c3_r0_Neolamprologus-niger_su	1970-01-06 17:30:00	10.981599426474263	1064.4996399091463	0.21699628829427733	0.10708548002880727	0.09301893608783494	0.5695616089841761	Neolamprologus niger	f	d
1452	FISH20210421_c3_r0_Neolamprologus-niger_su	1970-01-06 18:00:00	10.763989464349706	1094.499944604476	0.21438067804121427	0.06148903168623975	0.16582055245175722	0.585838238798603	Neolamprologus niger	f	d
1453	FISH20210421_c3_r0_Neolamprologus-niger_su	1970-01-06 18:30:00	15.04523180624551	1124.4995013850416	0.29795013850415514	0.18831024930747922	0.25586859081969326	0.6675789352311479	Neolamprologus niger	f	d
1454	FISH20210421_c3_r0_Neolamprologus-niger_su	1970-01-06 19:00:00	24.953788145269314	1154.4996399091463	0.5974184255719904	0.0	0.2843275561922544	0.6354070490005821	Neolamprologus niger	f	n
1455	FISH20210421_c3_r0_Neolamprologus-niger_su	1970-01-06 19:30:00	27.45288436826529	1184.498725761773	0.669972299168975	0.00110803324099723	0.3151326949384395	0.6595284377776653	Neolamprologus niger	f	n
1456	FISH20210421_c3_r0_Neolamprologus-niger_su	1970-01-06 20:00:00	22.08093347157682	1214.500304692261	0.5167026757520359	0.0	0.39295290490592155	0.6113880169707842	Neolamprologus niger	f	n
1457	FISH20210421_c3_r0_Neolamprologus-niger_su	1970-01-06 20:30:00	20.946563429856983	1244.498476369882	0.5047371045487284	0.0014405230206659648	0.23463737893731557	0.5352052425885143	Neolamprologus niger	f	n
1458	FISH20210421_c3_r0_Neolamprologus-niger_su	1970-01-06 21:00:00	20.208641454672907	1274.500055395524	0.5099711943274984	0.0	0.33132880326941827	0.6784076138534819	Neolamprologus niger	f	n
1459	FISH20210421_c3_r0_Neolamprologus-niger_su	1970-01-06 21:30:00	21.841957255026447	1304.4984485815603	0.5044326241134752	0.0	0.3284266352198978	0.6515262758430393	Neolamprologus niger	f	n
1460	FISH20210421_c3_r0_Neolamprologus-niger_su	1970-01-06 22:00:00	21.368542681586227	1334.4998615035179	0.4800842058611711	0.007312614259597806	0.33936219319618954	0.7086013632234884	Neolamprologus niger	f	n
1461	FISH20210421_c3_r0_Neolamprologus-niger_su	1970-01-06 22:30:00	24.026678836571048	1364.498891966759	0.5416066481994459	0.0035457063711911356	0.385400262482113	0.6665745169776485	Neolamprologus niger	f	n
1462	FISH20210421_c3_r0_Neolamprologus-niger_su	1970-01-06 23:00:00	12.431155191219316	1394.5004708880394	0.2667442246966927	0.035011910697468285	0.2513750117687307	0.4622693598048048	Neolamprologus niger	f	n
1463	FISH20210421_c3_r0_Neolamprologus-niger_su	1970-01-06 23:30:00	12.53300811796787	1424.4999169021107	0.2691263641903496	0.10835964766494931	0.19589370624240945	0.49601370540282824	Neolamprologus niger	f	n
1464	FISH20210421_c3_r0_Neolamprologus-niger_su	1970-01-07 00:00:00	12.209039821158312	14.500221582096167	0.24451584311987593	0.15289164635497451	0.19760629196154295	0.5228578655373005	Neolamprologus niger	f	n
1465	FISH20210421_c3_r0_Neolamprologus-niger_su	1970-01-07 00:30:00	12.264855375470932	44.499307440855446	0.23752008421519197	0.07850850462629509	0.13237607701000076	0.5055637326899397	Neolamprologus niger	f	n
1466	FISH20210421_c3_r0_Neolamprologus-niger_su	1970-01-07 01:00:00	12.183606403911352	74.50002769929644	0.2365519915794139	0.20879729654866766	0.1618563863854053	0.5133421762030608	Neolamprologus niger	f	n
1467	FISH20210421_c3_r0_Neolamprologus-niger_su	1970-01-07 01:30:00	9.296259835614581	104.498891966759	0.16011080332409972	0.09290858725761773	0.10422810933302179	0.46533894318716645	Neolamprologus niger	f	n
1468	FISH20210421_c3_r0_Neolamprologus-niger_su	1970-01-07 02:00:00	7.909820123062261	134.49977841790383	0.11411477952581431	0.2635719033902061	0.09387324746294733	0.3980326227376699	Neolamprologus niger	f	n
1469	FISH20210421_c3_r0_Neolamprologus-niger_su	1970-01-07 02:30:00	12.670310414562735	164.4995567867036	0.23074792243767314	0.2021606648199446	0.13437207028659398	0.4819091099148071	Neolamprologus niger	f	n
1470	FISH20210421_c3_r0_Neolamprologus-niger_su	1970-01-07 03:00:00	8.954162327216867	194.49958451055343	0.14248518087640574	0.2655808542463021	0.11767187830255452	0.406164556816482	Neolamprologus niger	f	n
1471	FISH20210421_c3_r0_Neolamprologus-niger_su	1970-01-07 03:30:00	10.200050871442734	224.49872576177285	0.17013850415512466	0.26210526315789473	0.11437771655721618	0.47044112266763827	Neolamprologus niger	f	n
1472	FISH20210421_c3_r0_Neolamprologus-niger_su	1970-01-07 04:00:00	12.497622908934144	254.50019389507506	0.2520635975846213	0.07905379203368235	0.1424704365480715	0.5208517109745012	Neolamprologus niger	f	n
1473	FISH20210421_c3_r0_Neolamprologus-niger_su	1970-01-07 04:30:00	11.885983461987832	284.4996399091463	0.20597196831200487	0.11223754916625117	0.15846597364546305	0.45819794213390175	Neolamprologus niger	f	n
1474	FISH20210421_c3_r0_Neolamprologus-niger_su	1970-01-07 05:00:00	12.118580866761972	314.5	0.20889652116109017	0.13699313095501883	0.17026301708930483	0.3982465618193104	Neolamprologus niger	f	n
1475	FISH20210421_c3_r0_Neolamprologus-niger_su	1970-01-07 05:30:00	18.76977333250223	344.49972299168974	0.4185041551246537	0.020221606648199445	0.3128949831559231	0.590499921601423	Neolamprologus niger	f	n
1476	FISH20210421_c3_r0_Neolamprologus-niger_su	1970-01-07 06:00:00	23.008339416810795	374.49975070633207	0.5244584787546396	0.0	0.2950098978566677	0.5564193380808885	Neolamprologus niger	f	n
1477	FISH20210421_c3_r0_Neolamprologus-niger_su	1970-01-07 06:30:00	24.27498754036179	404.4994737133677	0.5785275054013628	0.0	0.2532074534828016	0.5730648383040549	Neolamprologus niger	f	n
1478	FISH20210421_c3_r0_Neolamprologus-niger_su	1970-01-07 07:00:00	19.48225804653484	434.5003600908537	0.47149742396543126	0.0	0.23223237913614805	0.6273860853368318	Neolamprologus niger	f	d
1479	FISH20210421_c3_r0_Neolamprologus-niger_su	1970-01-07 07:30:00	15.142759081106753	464.4988087982714	0.3433985262341404	0.02266053520970691	0.14204132253140506	0.6140259691385175	Neolamprologus niger	f	d
1480	FISH20210421_c3_r0_Neolamprologus-niger_su	1970-01-07 08:00:00	16.745322177560308	494.50016618657213	0.407821847994682	0.0	0.1999852244922348	0.643305004968177	Neolamprologus niger	f	d
1481	FISH20210421_c3_r0_Neolamprologus-niger_su	1970-01-07 08:30:00	15.55609683333827	524.5004708880394	0.3230291950584455	0.04514985319372888	0.11706988278612762	0.5709213831251652	Neolamprologus niger	f	d
1482	FISH20210421_c3_r0_Neolamprologus-niger_su	1970-01-07 09:00:00	17.045423817330875	554.4999169021107	0.39881447011245913	0.02958284859564567	0.13872643645187296	0.5622664342480866	Neolamprologus niger	f	d
1483	FISH20210421_c3_r0_Neolamprologus-niger_su	1970-01-07 09:30:00	14.235962796344275	584.5002215820962	0.3159206736095723	0.0021050299135829823	0.16269804847100822	0.5309810547307868	Neolamprologus niger	f	d
1484	FISH20210421_c3_r0_Neolamprologus-niger_su	1970-01-07 10:00:00	10.958589563595181	614.5005816852251	0.23583180987202926	0.13528336380255943	0.10888169035581689	0.6390822961776073	Neolamprologus niger	f	d
1485	FISH20210421_c3_r0_Neolamprologus-niger_su	1970-01-07 10:30:00	9.040490503706444	644.4995013850415	0.18476454293628808	0.15750692520775622	0.11912388069316508	0.6521804735274023	Neolamprologus niger	f	d
1486	FISH20210421_c3_r0_Neolamprologus-niger_su	1970-01-07 11:00:00	9.991344998813283	674.4994737133677	0.22076339260982772	0.27954129965098884	0.16664514382073284	0.6522661160255518	Neolamprologus niger	f	d
1487	FISH20210421_c3_r0_Neolamprologus-niger_su	1970-01-07 11:30:00	9.094388674197816	704.4987257617729	0.1845983379501385	0.17113573407202215	0.19264150728899745	0.6486480949145523	Neolamprologus niger	f	d
1488	FISH20210421_c3_r0_Neolamprologus-niger_su	1970-01-07 12:00:00	7.2765181573575095	734.5000830978893	0.12032574372610935	0.4278433327793474	0.11648937222329549	0.6674427695951526	Neolamprologus niger	f	d
1489	FISH20210421_c3_r0_Neolamprologus-niger_su	1970-01-07 12:30:00	9.862267049900172	764.499002770083	0.2135180055401662	0.1851523545706371	0.18047239201034068	0.691433857732718	Neolamprologus niger	f	d
1490	FISH20210421_c3_r0_Neolamprologus-niger_su	1970-01-07 13:00:00	7.4695336347682675	794.4998338134279	0.13632838466651895	0.20346775980500775	0.09256959602643614	0.6116679450879684	Neolamprologus niger	f	d
1491	FISH20210421_c3_r0_Neolamprologus-niger_su	1970-01-07 13:30:00	10.293342477418618	824.4991966313924	0.21347443071638317	0.148096847470774	0.12399753248093008	0.6433642626198876	Neolamprologus niger	f	d
1492	FISH20210421_c3_r0_Neolamprologus-niger_su	1970-01-07 14:00:00	8.399290660505013	854.4996399091463	0.16248407290454822	0.23383746052850257	0.10544436302645158	0.5615715640068027	Neolamprologus niger	f	d
1493	FISH20210421_c3_r0_Neolamprologus-niger_su	1970-01-07 14:30:00	9.158597033356166	884.4994737133677	0.1855852861337322	0.07218436651709047	0.10696505819012166	0.5659661880437188	Neolamprologus niger	f	d
1494	FISH20210421_c3_r0_Neolamprologus-niger_su	1970-01-07 15:00:00	5.370669124087254	914.5002492936679	0.062378815578084314	0.473491773308958	0.09269351672010696	0.5956223613806666	Neolamprologus niger	f	d
1495	FISH20210421_c3_r0_Neolamprologus-niger_su	1970-01-07 15:30:00	10.088839497838562	944.4992243767313	0.2014404432132964	0.24786703601108034	0.207461262415165	0.6642840119165856	Neolamprologus niger	f	d
1496	FISH20210421_c3_r0_Neolamprologus-niger_su	1970-01-07 16:00:00	6.689584537231199	974.5	0.10115222690006648	0.4750166186572125	0.13081126328166487	0.671955963693997	Neolamprologus niger	f	d
1497	FISH20210421_c3_r0_Neolamprologus-niger_su	1970-01-07 16:30:00	8.130474768691375	1004.4994182503186	0.15269544019059228	0.24511053243947034	0.14510313503618558	0.6196287464836324	Neolamprologus niger	f	d
1498	FISH20210421_c3_r0_Neolamprologus-niger_su	1970-01-07 17:00:00	6.925161673407553	1034.499750706332	0.11666943659631045	0.38263808099274277	0.11587930563964624	0.6661437771178736	Neolamprologus niger	f	d
1499	FISH20210421_c3_r0_Neolamprologus-niger_su	1970-01-07 17:30:00	8.792395265806668	1064.4986425840766	0.1673776940550723	0.3032300958501856	0.16588703392095883	0.5974603202811666	Neolamprologus niger	f	d
1500	FISH20210421_c3_r0_Neolamprologus-niger_su	1970-01-07 18:00:00	8.400883703258607	1094.5003600908537	0.13544955958118665	0.35920447620630436	0.16224883729266457	0.6259311405943104	Neolamprologus niger	f	d
1501	FISH20210421_c3_r0_Neolamprologus-niger_su	1970-01-07 18:30:00	18.195219586000682	1124.4993905817175	0.3896398891966759	0.00022160664819944597	0.32136332804074497	0.6269509224899392	Neolamprologus niger	f	d
1502	FISH20210421_c3_r0_Neolamprologus-niger_su	1970-01-07 19:00:00	27.634653194895694	1154.5001661865722	0.6512851761577665	0.0	0.2617649938481388	0.6419594964651358	Neolamprologus niger	f	n
1503	FISH20210421_c3_r0_Neolamprologus-niger_su	1970-01-07 19:30:00	22.300165281538757	1184.4992242907801	0.5556294326241135	0.0	0.24868882099475495	0.6892216667502993	Neolamprologus niger	f	n
1504	FISH20210421_c3_r0_Neolamprologus-niger_su	1970-01-07 20:00:00	18.318758118284407	1214.4999169021107	0.4146030690820453	0.056063375990249846	0.17748683790819378	0.43529047154656	Neolamprologus niger	f	n
1505	FISH20210421_c3_r0_Neolamprologus-niger_su	1970-01-07 20:30:00	6.917864083166763	1244.499806104925	0.09523018115339871	0.3149963990914631	0.06452151341074155	0.34583543691198254	Neolamprologus niger	f	n
1506	FISH20210421_c3_r0_Neolamprologus-niger_su	1970-01-07 21:00:00	11.931044142535804	1274.5005816852251	0.22563846878289293	0.3424187025649548	0.1980176397910803	0.43290533216683574	Neolamprologus niger	f	n
1507	FISH20210421_c3_r0_Neolamprologus-niger_su	1970-01-07 21:30:00	13.26214097888621	1304.4991966313924	0.299850407224777	0.1633331486508948	0.20824433016702804	0.4674486748338123	Neolamprologus niger	f	n
1508	FISH20210421_c3_r0_Neolamprologus-niger_su	1970-01-07 22:00:00	13.183578855789152	1334.4994183147749	0.26774139936845603	0.24120547338097612	0.13598455471400145	0.39956727427424793	Neolamprologus niger	f	n
1509	FISH20210421_c3_r0_Neolamprologus-niger_su	1970-01-07 22:30:00	13.80096868821642	1364.498947368421	0.2929085872576177	0.17590027700831026	0.1964679735193699	0.5284411226676413	Neolamprologus niger	f	n
1510	FISH20210421_c3_r0_Neolamprologus-niger_su	1970-01-07 23:00:00	10.496398495384561	1394.5000830978893	0.19932413716691597	0.2012630879175669	0.13556926146551848	0.47575658276392685	Neolamprologus niger	f	n
1511	FISH20210421_c3_r0_Neolamprologus-niger_su	1970-01-07 23:30:00	9.153264743062866	1424.4995291119606	0.15256772477979058	0.18037781840341255	0.1019627016658462	0.5096209063836893	Neolamprologus niger	f	n
1512	FISH20210421_c3_r0_Neolamprologus-niger_su	1970-01-08 00:00:00	10.331974681665265	14.499833813427875	0.18042322180367826	0.262297806337248	0.13816909229849234	0.4183970103140188	Neolamprologus niger	f	n
1513	FISH20210421_c3_r0_Neolamprologus-niger_su	1970-01-08 00:30:00	8.939240639720193	44.49972299168975	0.13678670360110803	0.27662049861495847	0.14022982974031045	0.41566562483667086	Neolamprologus niger	f	n
1514	FISH20210421_c3_r0_Neolamprologus-niger_su	1970-01-08 01:00:00	7.288475068475933	74.49963990914631	0.08520303584288959	0.37986815134895574	0.07687502069868923	0.5083835317752706	Neolamprologus niger	f	n
1515	FISH20210421_c3_r0_Neolamprologus-niger_su	1970-01-08 01:30:00	9.819123895497983	104.49958451055343	0.17655531549498643	0.14841283031411	0.15922752990254904	0.5414856021147636	Neolamprologus niger	f	n
1516	FISH20210421_c3_r0_Neolamprologus-niger_su	1970-01-08 02:00:00	10.032926387758318	134.50024929366793	0.16170849260428785	0.41028197883773754	0.10561909300083432	0.3542603585206435	Neolamprologus niger	f	n
1517	FISH20210421_c3_r0_Neolamprologus-niger_su	1970-01-08 02:30:00	8.949887314385984	164.4993351800554	0.1463157894736842	0.2985595567867036	0.14494999829475247	0.5478283593790851	Neolamprologus niger	f	n
1518	FISH20210421_c3_r0_Neolamprologus-niger_su	1970-01-08 03:00:00	12.541878926947401	194.5	0.21327276756038113	0.3762463992909373	0.14104492326924253	0.6942530802001743	Neolamprologus niger	f	n
1519	FISH20210421_c3_r0_Neolamprologus-niger_su	1970-01-08 03:30:00	7.754807603733243	224.49963986924485	0.1038838716826417	0.35985373150867084	0.13283593965056467	0.5452986646065844	Neolamprologus niger	f	n
1520	FISH20210421_c3_r0_Neolamprologus-niger_su	1970-01-08 04:00:00	6.846159783917968	254.49980610492494	0.0725167580743449	0.5429616087751371	0.09127766206722156	0.5913889704769695	Neolamprologus niger	f	n
1521	FISH20210421_c3_r0_Neolamprologus-niger_su	1970-01-08 04:30:00	12.075220165737365	284.5001107910481	0.2405273653888766	0.15078661644139155	0.23088844653302223	0.5903004063267544	Neolamprologus niger	f	n
1522	FISH20210421_c3_r0_Neolamprologus-niger_su	1970-01-08 05:00:00	13.92151651098259	314.5004154894466	0.26840618248296494	0.19306409617195724	0.24550958785947757	0.5626323425347308	Neolamprologus niger	f	n
1523	FISH20210421_c3_r0_Neolamprologus-niger_su	1970-01-08 05:30:00	16.236465592393696	344.4995013850415	0.33429362880886426	0.09800554016620498	0.2025992171010022	0.4610805937385686	Neolamprologus niger	f	n
1524	FISH20210421_c3_r0_Neolamprologus-niger_su	1970-01-08 06:00:00	30.06218943839928	374.5002215820962	0.6428650565034345	0.009251052514956792	0.35459064753805686	0.4862797306732321	Neolamprologus niger	f	n
1525	FISH20210421_c3_r0_Neolamprologus-niger_su	1970-01-08 06:30:00	29.999055138697056	404.4998060834395	0.6651338024267273	0.0	0.3478941467688831	0.6009150820807957	Neolamprologus niger	f	n
1526	FISH20210421_c3_r0_Neolamprologus-niger_su	1970-01-08 07:00:00	17.41628645523978	434.4999723007036	0.4085092238657138	0.05517699850423799	0.2771798114795724	0.5767812476808343	Neolamprologus niger	f	d
1527	FISH20210421_c3_r0_Neolamprologus-niger_su	1970-01-08 07:30:00	12.829605220731185	464.4991135734072	0.2954570637119114	0.007202216066481994	0.11859828489793356	0.705230962211889	Neolamprologus niger	f	d
1528	FISH20210421_c3_r0_Neolamprologus-niger_su	1970-01-08 08:00:00	12.684265394073233	494.4997784179038	0.29974518058940836	0.12713272767560382	0.1220417426113279	0.6699785107174674	Neolamprologus niger	f	d
1529	FISH20210421_c3_r0_Neolamprologus-niger_su	1970-01-08 08:30:00	18.204912949234892	519.8867456379062	0.36529534176404677	0.06403073475268128	0.08691832544737767	0.6169426792365555	Neolamprologus niger	f	d
1530	FISH20210421_c3_r1_Neolamprologus-niger_su	1970-01-02 00:00:00	6.751758536550225	14.500498614958449	0.12537396121883657	0.3028808864265928	0.09823225024071032	0.7212625376555484	Neolamprologus niger	f	n
1531	FISH20210421_c3_r1_Neolamprologus-niger_su	1970-01-02 00:30:00	4.48725111524814	44.49986150351781	0.06725389175114953	0.6529278156334829	0.06861158223094656	0.7306114908969827	Neolamprologus niger	f	n
1532	FISH20210421_c3_r1_Neolamprologus-niger_su	1970-01-02 01:00:00	8.377765730387468	74.50058174968142	0.16931685965981494	0.23934844035680647	0.11075538489703275	0.6751972345152359	Neolamprologus niger	f	n
1533	FISH20210421_c3_r1_Neolamprologus-niger_su	1970-01-02 01:30:00	19.834626661151262	104.50047088803944	0.3604786438424464	0.1340645947592931	0.3455075780390311	0.529381272356066	Neolamprologus niger	f	n
1534	FISH20210421_c3_r1_Neolamprologus-niger_su	1970-01-02 02:00:00	25.92125661413357	134.50030472602361	0.3947587123940384	0.04532107041941382	0.6305765657706197	0.5012362018104205	Neolamprologus niger	f	n
1535	FISH20210421_c3_r1_Neolamprologus-niger_su	1970-01-02 02:30:00	5.530345193846396	164.50022158209617	0.09073786838023487	0.3625637048526479	0.052357833692836364	0.6133369462728643	Neolamprologus niger	f	n
1536	FISH20210421_c3_r1_Neolamprologus-niger_su	1970-01-02 03:00:00	5.564803471374333	194.5007756232687	0.08083102493074792	0.4513573407202216	0.049733268427620166	0.666454140019737	Neolamprologus niger	f	n
1537	FISH20210421_c3_r1_Neolamprologus-niger_su	1970-01-02 03:30:00	5.307093023459301	224.50002769929642	0.07977397374106698	0.3685668384023046	0.049366018348600986	0.6562335039425542	Neolamprologus niger	f	n
1538	FISH20210421_c3_r1_Neolamprologus-niger_su	1970-01-02 04:00:00	5.273004078412967	254.4998614881711	0.08366114466175412	0.5290597817053576	0.058021813082364156	0.6164172719795735	Neolamprologus niger	f	n
1539	FISH20210421_c3_r1_Neolamprologus-niger_su	1970-01-02 04:30:00	25.3957545369344	284.4997784179038	0.3694327498338134	0.06641923332594726	0.4245244548922377	0.4159087036710156	Neolamprologus niger	f	n
1540	FISH20210421_c3_r1_Neolamprologus-niger_su	1970-01-02 05:00:00	26.81644885591573	314.5001384964822	0.3441360589441028	0.038446623455764224	0.8453616207190269	0.4131292412307664	Neolamprologus niger	f	n
1541	FISH20210421_c3_r1_Neolamprologus-niger_su	1970-01-02 05:30:00	29.412100341060704	344.4995845105534	0.36806825106642294	0.013184865104426348	0.8528343334053873	0.3599599860366907	Neolamprologus niger	f	n
1542	FISH20210421_c3_r1_Neolamprologus-niger_su	1970-01-02 06:00:00	36.34131676796444	374.50008309788933	0.486953631377763	0.05152069137443909	0.694468456682511	0.28971148085149295	Neolamprologus niger	f	n
1543	FISH20210421_c3_r1_Neolamprologus-niger_su	1970-01-02 06:30:00	36.93391147224039	404.5001938950751	0.6267796797961331	0.0	0.5060422688945654	0.4963868208283532	Neolamprologus niger	f	n
1544	FISH20210421_c3_r1_Neolamprologus-niger_su	1970-01-02 07:00:00	44.838748642350744	434.4996399091463	0.7299318597307628	0.0	0.35340568494299124	0.4496269697234799	Neolamprologus niger	f	d
1545	FISH20210421_c3_r1_Neolamprologus-niger_su	1970-01-02 07:30:00	13.414179460532365	464.5	0.3003545313538666	0.02393086638599601	0.2689183826917496	0.6753085049434161	Neolamprologus niger	f	d
1546	FISH20210421_c3_r1_Neolamprologus-niger_su	1970-01-02 08:00:00	10.025037465015059	494.5005540166205	0.22166204986149585	0.11944598337950138	0.18078350467669071	0.654191427591247	Neolamprologus niger	f	d
1547	FISH20210421_c3_r1_Neolamprologus-niger_su	1970-01-02 08:30:00	7.321680945321996	524.4997507063321	0.13533876239543516	0.2775469503074622	0.28764270642756085	0.6012626373559932	Neolamprologus niger	f	d
1548	FISH20210421_c3_r1_Neolamprologus-niger_su	1970-01-02 09:00:00	8.363524122002376	554.5003046922608	0.15539305301645337	0.20569497534762618	0.16846124883881453	0.643991746121657	Neolamprologus niger	f	d
1549	FISH20210421_c3_r1_Neolamprologus-niger_su	1970-01-02 09:30:00	6.028924135111107	584.5003600908537	0.09323583180987204	0.44994737133676804	0.12748382913528697	0.6380895943727292	Neolamprologus niger	f	d
1550	FISH20210421_c3_r1_Neolamprologus-niger_su	1970-01-02 10:00:00	6.337371101437296	614.5001108033241	0.09822714681440443	0.4093074792243767	0.11825442266754711	0.5755832279404731	Neolamprologus niger	f	d
1551	FISH20210421_c3_r1_Neolamprologus-niger_su	1970-01-02 10:30:00	4.948362369846681	644.5001661865721	0.06957677819632174	0.5127409705295812	0.06000293279510949	0.5557764322661207	Neolamprologus niger	f	d
1552	FISH20210421_c3_r1_Neolamprologus-niger_su	1970-01-02 11:00:00	5.7914245456427755	674.5012189716313	0.09253102836879433	0.36641179078014185	0.09199843343521578	0.658900664156215	Neolamprologus niger	f	d
1553	FISH20210421_c3_r1_Neolamprologus-niger_su	1970-01-02 11:30:00	6.345465439155399	704.4999169021107	0.09788931361143427	0.3757686554761509	0.0878236906171696	0.6625711644077797	Neolamprologus niger	f	d
1554	FISH20210421_c3_r1_Neolamprologus-niger_su	1970-01-02 12:00:00	4.313419711878473	734.5007202216067	0.047922437673130196	0.6761772853185596	0.07054377851698213	0.7118037286035259	Neolamprologus niger	f	d
1555	FISH20210421_c3_r1_Neolamprologus-niger_su	1970-01-02 12:30:00	7.229475201277728	764.5005816852251	0.1213229183978727	0.31211567226192455	0.18238151674239028	0.6366595733939701	Neolamprologus niger	f	d
1556	FISH20210421_c3_r1_Neolamprologus-niger_su	1970-01-02 13:00:00	8.186393347396148	794.5005263449499	0.1487617042495429	0.09075295030195579	0.17131405727767338	0.5986759805331735	Neolamprologus niger	f	d
1557	FISH20210421_c3_r1_Neolamprologus-niger_su	1970-01-02 13:30:00	7.599835276971125	824.4994737133677	0.11639244363193176	0.26524846268904767	0.1177184556973887	0.601203757151001	Neolamprologus niger	f	d
1558	FISH20210421_c3_r1_Neolamprologus-niger_su	1970-01-02 14:00:00	6.713377881233485	854.5003878116344	0.1067590027700831	0.26371191135734073	0.09085123069731556	0.5478842402240631	Neolamprologus niger	f	d
1559	FISH20210421_c3_r1_Neolamprologus-niger_su	1970-01-02 14:30:00	6.006087664357988	884.5001384964822	0.09074289513046369	0.41006038446623455	0.09404973526503878	0.4643238693899815	Neolamprologus niger	f	d
1560	FISH20210421_c3_r1_Neolamprologus-niger_su	1970-01-02 15:00:00	5.727890476050809	914.5004986702128	0.08632535460992907	0.42414671985815605	0.1579738240254415	0.37748689876902675	Neolamprologus niger	f	d
1561	FISH20210421_c3_r1_Neolamprologus-niger_su	1970-01-02 15:30:00	4.42060755106215	944.4998338134279	0.059660979392865056	0.5608796809217815	0.054535386846183226	0.44838181585094666	Neolamprologus niger	f	d
1562	FISH20210421_c3_r1_Neolamprologus-niger_su	1970-01-02 16:00:00	5.050659100386723	974.5004432132964	0.07662049861495845	0.4449861495844875	0.10610445956335621	0.44377591512587905	Neolamprologus niger	f	d
1563	FISH20210421_c3_r1_Neolamprologus-niger_su	1970-01-02 16:30:00	6.406282853468077	1004.4996399091463	0.08858235000830979	0.3249127472162207	0.13058885459121128	0.48151514844314675	Neolamprologus niger	f	d
1564	FISH20210421_c3_r1_Neolamprologus-niger_su	1970-01-02 17:00:00	4.814051401847728	1034.5005540166205	0.0700831024930748	0.633628808864266	0.08408071489006666	0.3194612418779268	Neolamprologus niger	f	d
1565	FISH20210421_c3_r1_Neolamprologus-niger_su	1970-01-02 17:30:00	9.122093861352498	1064.500249293668	0.16874411389950694	0.19334108913633594	0.24043391083082735	0.4554542577095382	Neolamprologus niger	f	d
1566	FISH20210421_c3_r1_Neolamprologus-niger_su	1970-01-02 18:00:00	15.953176526009239	1094.5	0.3074792243767313	0.0742382271468144	0.24438411046334496	0.5024982974997527	Neolamprologus niger	f	d
1567	FISH20210421_c3_r1_Neolamprologus-niger_su	1970-01-02 18:30:00	14.414053947267385	1124.5	0.25210502991358297	0.1195989364059384	0.230007971701776	0.6067631995963166	Neolamprologus niger	f	d
1568	FISH20210421_c3_r1_Neolamprologus-niger_su	1970-01-02 19:00:00	44.96278484031976	1154.5006648199446	0.7028808864265927	0.0017174515235457064	0.304848765825598	0.5372528558481526	Neolamprologus niger	f	n
1569	FISH20210421_c3_r1_Neolamprologus-niger_su	1970-01-02 19:30:00	52.59600426947296	1184.499806104925	0.6855021882444186	0.0	0.660124001561561	0.4021822951475143	Neolamprologus niger	f	n
1570	FISH20210421_c3_r1_Neolamprologus-niger_su	1970-01-02 20:00:00	43.65341098431435	1214.5008310249307	0.5962326869806094	0.0	0.6182396469231367	0.5577025725053406	Neolamprologus niger	f	n
1571	FISH20210421_c3_r1_Neolamprologus-niger_su	1970-01-02 20:30:00	23.89794609850959	1244.5004154894466	0.410171181651986	0.0	0.5376508757669469	0.5928012918009701	Neolamprologus niger	f	n
1572	FISH20210421_c3_r1_Neolamprologus-niger_su	1970-01-02 21:00:00	30.160893630863413	1274.5002216066482	0.47562326869806093	0.0	0.3397022907602777	0.5215189172836503	Neolamprologus niger	f	n
1573	FISH20210421_c3_r1_Neolamprologus-niger_su	1970-01-02 21:30:00	32.95561830135507	1304.5002215820962	0.5144028362508309	0.0	0.5363845648102524	0.5581003899781173	Neolamprologus niger	f	n
1574	FISH20210421_c3_r1_Neolamprologus-niger_su	1970-01-02 22:00:00	20.455406306934137	1334.5012466064602	0.32760817773837886	0.0802814560363455	0.8083211493150879	0.5106606486818752	Neolamprologus niger	f	n
1575	FISH20210421_c3_r1_Neolamprologus-niger_su	1970-01-02 22:30:00	22.348291228849348	1364.6779580152672	0.3797709923664122	0.0010734732824427481	0.3325863270145753	0.5108819523324114	Neolamprologus niger	f	n
1576	FISH20210421_c3_r1_Neolamprologus-niger_su	1970-01-02 23:00:00	11.20900916897067	1394.5005262866323	0.22309013351060883	0.030303030303030304	0.07294024438892148	0.5737067014172585	Neolamprologus niger	f	n
1577	FISH20210421_c3_r1_Neolamprologus-niger_su	1970-01-02 23:30:00	39.47919178230774	1424.4999723007036	0.6076671652540026	0.009362362196000222	0.47949026572179504	0.39043634756137285	Neolamprologus niger	f	n
1578	FISH20210421_c3_r1_Neolamprologus-niger_su	1970-01-03 00:00:00	36.12932060482847	14.499916892902654	0.5094465067316749	0.03279960108593274	0.36522618305890975	0.4302100410969843	Neolamprologus niger	f	n
1579	FISH20210421_c3_r1_Neolamprologus-niger_su	1970-01-03 00:30:00	20.465981464000333	44.49977841790383	0.3435630401063594	0.0041546643031243075	0.18875348790925095	0.49467230219702496	Neolamprologus niger	f	n
1580	FISH20210421_c3_r1_Neolamprologus-niger_su	1970-01-03 01:00:00	16.53150008707401	74.50058174968142	0.26749404399135684	0.03717657487949471	0.1487718656473128	0.47874762571267504	Neolamprologus niger	f	n
1581	FISH20210421_c3_r1_Neolamprologus-niger_su	1970-01-03 01:30:00	27.68446065476961	104.49952911196056	0.43454656251731205	0.02254722730042657	0.6213127194937272	0.4457381022817775	Neolamprologus niger	f	n
1582	FISH20210421_c3_r1_Neolamprologus-niger_su	1970-01-03 02:00:00	14.618038991647028	134.5000830978893	0.2286299927981829	0.06415157055010803	0.23257526887825908	0.5493079220704462	Neolamprologus niger	f	n
1583	FISH20210421_c3_r1_Neolamprologus-niger_su	1970-01-03 02:30:00	19.742373806220648	164.50013849648218	0.3023101213229184	0.14425793584842944	0.24055381063032386	0.5161876791777862	Neolamprologus niger	f	n
1584	FISH20210421_c3_r1_Neolamprologus-niger_su	1970-01-03 03:00:00	13.251802211640056	194.49994459833795	0.21113573407202216	0.27833795013850415	0.16398629253158345	0.6224631210285613	Neolamprologus niger	f	n
1585	FISH20210421_c3_r1_Neolamprologus-niger_su	1970-01-03 03:30:00	19.66454427284567	224.49994460447596	0.337801905606027	0.11189895856414801	0.30411243799805365	0.5549494391915429	Neolamprologus niger	f	n
1586	FISH20210421_c3_r1_Neolamprologus-niger_su	1970-01-03 04:00:00	31.120301128029016	254.50085877333925	0.4587511773505457	0.06908970026040223	0.5887470981095724	0.3954297650808724	Neolamprologus niger	f	n
1587	FISH20210421_c3_r1_Neolamprologus-niger_su	1970-01-03 04:30:00	16.41711935599453	284.49975070633207	0.24951526231233725	0.05224087308182372	0.24099527551218333	0.5333496149900167	Neolamprologus niger	f	n
1588	FISH20210421_c3_r1_Neolamprologus-niger_su	1970-01-03 05:00:00	15.337558534548187	314.5003600908537	0.25317156944213615	0.12121212121212122	0.20066150710287953	0.5735923202190242	Neolamprologus niger	f	n
1589	FISH20210421_c3_r1_Neolamprologus-niger_su	1970-01-03 05:30:00	30.615626747189182	344.5003600908537	0.45521023765996343	0.029305855631266964	0.6042164055626787	0.5167188286118269	Neolamprologus niger	f	n
1590	FISH20210421_c3_r1_Neolamprologus-niger_su	1970-01-03 06:00:00	24.63890210911079	374.50016620498616	0.3618282548476454	0.0	0.32991629910372205	0.5567057641509495	Neolamprologus niger	f	n
1591	FISH20210421_c3_r1_Neolamprologus-niger_su	1970-01-03 06:30:00	23.670288824141245	404.50016618657213	0.41967649013959674	0.0	0.32306793346778534	0.5364293459956007	Neolamprologus niger	f	n
1592	FISH20210421_c3_r1_Neolamprologus-niger_su	1970-01-03 07:00:00	28.4879297314076	434.50047088803944	0.5526563625283918	0.0015511606005207468	0.28466054448323563	0.676225586346995	Neolamprologus niger	f	d
1593	FISH20210421_c3_r1_Neolamprologus-niger_su	1970-01-03 07:30:00	17.896973278240992	464.49991690211067	0.4006426236773586	0.0	0.3219643298822479	0.5624323789290129	Neolamprologus niger	f	d
1594	FISH20210421_c3_r1_Neolamprologus-niger_su	1970-01-03 08:00:00	14.257673778704234	494.5002215820962	0.318247285619322	0.027309993352537115	0.25394202858375264	0.5277905505928758	Neolamprologus niger	f	d
1595	FISH20210421_c3_r1_Neolamprologus-niger_su	1970-01-03 08:30:00	12.055788950569717	524.5005816852251	0.2399313057448341	0.04149354606392998	0.22596484540532966	0.49702248844107405	Neolamprologus niger	f	d
1596	FISH20210421_c3_r1_Neolamprologus-niger_su	1970-01-03 09:00:00	10.275324630800593	554.5000276992964	0.20652595424076228	0.12564400864218048	0.2161969105510533	0.44943680315917556	Neolamprologus niger	f	d
1597	FISH20210421_c3_r1_Neolamprologus-niger_su	1970-01-03 09:30:00	10.658403130855485	584.4994737133677	0.22231455321034846	0.04936014625228519	0.21756874042066024	0.5448549913671369	Neolamprologus niger	f	d
1598	FISH20210421_c3_r1_Neolamprologus-niger_su	1970-01-03 10:00:00	10.425830745705163	614.7490308343771	0.20099003995944414	0.0821256038647343	0.14857445209130093	0.5496689595915409	Neolamprologus niger	f	d
1599	FISH20210421_c3_r1_Neolamprologus-niger_su	1970-01-03 10:30:00	8.141853642693269	644.4994737133677	0.13938285967536423	0.20918508669879785	0.1639450659208481	0.5404303743623826	Neolamprologus niger	f	d
1600	FISH20210421_c3_r1_Neolamprologus-niger_su	1970-01-03 11:00:00	7.262605554851011	674.5000276992964	0.10243199822724502	0.38917511495208024	0.17903751241929813	0.4763680969231647	Neolamprologus niger	f	d
1601	FISH20210421_c3_r1_Neolamprologus-niger_su	1970-01-03 11:30:00	7.568462436560896	704.5001384964822	0.12708437205694975	0.21971081934518863	0.09896614790559143	0.60494137016387	Neolamprologus niger	f	d
1602	FISH20210421_c3_r1_Neolamprologus-niger_su	1970-01-03 12:00:00	7.220798963848905	734.4998337950138	0.11213296398891967	0.28337950138504153	0.15204147784126915	0.5728392583755295	Neolamprologus niger	f	d
1603	FISH20210421_c3_r1_Neolamprologus-niger_su	1970-01-03 12:30:00	7.209176211380385	764.4998892089519	0.1128406824728562	0.3073897629071571	0.08658459475972449	0.5683779412360848	Neolamprologus niger	f	d
1604	FISH20210421_c3_r1_Neolamprologus-niger_su	1970-01-03 13:00:00	6.808346647936388	794.5006925591446	0.09496370990082553	0.2855005817496814	0.09013700732385727	0.5417690228971034	Neolamprologus niger	f	d
1605	FISH20210421_c3_r1_Neolamprologus-niger_su	1970-01-03 13:30:00	7.348976010118363	824.4996399091463	0.11689103096781342	0.25843443576533154	0.1359684674609048	0.5180941941967461	Neolamprologus niger	f	d
1606	FISH20210421_c3_r1_Neolamprologus-niger_su	1970-01-03 14:00:00	5.016628717783124	854.5	0.06597606913361401	0.5194992244626634	0.07463932646460389	0.6828958486327878	Neolamprologus niger	f	d
1607	FISH20210421_c3_r1_Neolamprologus-niger_su	1970-01-03 14:30:00	3.8408625775018748	884.5003046922608	0.054013628053847434	0.7593485125477812	0.04676367524308972	0.6778625072460667	Neolamprologus niger	f	d
1608	FISH20210421_c3_r1_Neolamprologus-niger_su	1970-01-03 15:00:00	7.883181201167767	914.4997507063321	0.13777630048196776	0.18043321699628828	0.19374309594070682	0.48418554494039756	Neolamprologus niger	f	d
1609	FISH20210421_c3_r1_Neolamprologus-niger_su	1970-01-03 15:30:00	4.106611274979315	944.500055395524	0.04165743407932639	0.650232661200975	0.08247022162227012	0.5375177705974153	Neolamprologus niger	f	d
1610	FISH20210421_c3_r1_Neolamprologus-niger_su	1970-01-03 16:00:00	7.3477374341883	974.5003600908537	0.1276937565785829	0.2995955902720071	0.14158095530817047	0.5802595050314835	Neolamprologus niger	f	d
1611	FISH20210421_c3_r1_Neolamprologus-niger_su	1970-01-03 16:30:00	6.794666485356298	1004.4998615035178	0.10835964766494931	0.21810426015179216	0.13807052341316847	0.5360123109804658	Neolamprologus niger	f	d
1612	FISH20210421_c3_r1_Neolamprologus-niger_su	1970-01-03 17:00:00	6.47304243003732	1034.5001661865722	0.09594504764015067	0.38062264569022825	0.10605963679696682	0.5759694831075363	Neolamprologus niger	f	d
1613	FISH20210421_c3_r1_Neolamprologus-niger_su	1970-01-03 17:30:00	6.061737053279439	1064.5004154894466	0.07988477092681846	0.36812364965929867	0.0849384438187544	0.662010829656906	Neolamprologus niger	f	d
1614	FISH20210421_c3_r1_Neolamprologus-niger_su	1970-01-03 18:00:00	8.230704399654977	1094.5004709402183	0.07623691063216799	0.5522743642307053	0.05881718393590593	0.7594884699271487	Neolamprologus niger	f	d
1615	FISH20210421_c3_r1_Neolamprologus-niger_su	1970-01-03 18:30:00	8.479363096034414	1124.5002215820962	0.1593175271438068	0.13444493684910258	0.20150411595697063	0.5388946207157509	Neolamprologus niger	f	d
1616	FISH20210421_c3_r1_Neolamprologus-niger_su	1970-01-03 19:00:00	38.447459977327355	1154.5005262866323	0.6335937067198493	0.017505955348734142	0.35914996280619366	0.6161471302089523	Neolamprologus niger	f	n
1617	FISH20210421_c3_r1_Neolamprologus-niger_su	1970-01-03 19:30:00	40.27265391123843	1184.4999723007036	0.5736524292282976	0.0	0.3999514339373462	0.596458388516031	Neolamprologus niger	f	n
1618	FISH20210421_c3_r1_Neolamprologus-niger_su	1970-01-03 20:00:00	34.64071367681086	1214.4997229916899	0.5047645429362881	0.0	0.6315438107927625	0.5173896946963398	Neolamprologus niger	f	n
1619	FISH20210421_c3_r1_Neolamprologus-niger_su	1970-01-03 20:30:00	34.4869609062525	1244.4997784179038	0.514070463106581	0.003268335918457789	0.7769668968513181	0.44439114826999865	Neolamprologus niger	f	n
1620	FISH20210421_c3_r1_Neolamprologus-niger_su	1970-01-03 21:00:00	25.138952832694063	1274.5000830978893	0.42125090022713424	0.027311506287740293	0.8010129675202798	0.43614902569644787	Neolamprologus niger	f	n
1621	FISH20210421_c3_r1_Neolamprologus-niger_su	1970-01-03 21:30:00	36.99608094052607	1304.4995291119606	0.5583070190017173	0.03395933743282921	0.6940221236698516	0.48725605713672304	Neolamprologus niger	f	n
1622	FISH20210421_c3_r1_Neolamprologus-niger_su	1970-01-03 22:00:00	23.61203658555487	1334.4998338134278	0.4171836915577221	0.0	0.5486286942324747	0.47163948838701236	Neolamprologus niger	f	n
1623	FISH20210421_c3_r1_Neolamprologus-niger_su	1970-01-03 22:30:00	16.170186693918065	1364.5001384964821	0.3120602736690488	0.0006647831145088915	0.1770974799666856	0.5908387930643327	Neolamprologus niger	f	n
1624	FISH20210421_c3_r1_Neolamprologus-niger_su	1970-01-03 23:00:00	24.141026952107993	1394.5	0.46044321329639887	0.012077562326869806	0.26752165308995035	0.577220838168335	Neolamprologus niger	f	n
1625	FISH20210421_c3_r1_Neolamprologus-niger_su	1970-01-03 23:30:00	21.221792270081743	1424.499944604476	0.35552847329935744	0.04126966541103479	0.6790108208147836	0.4347456613876003	Neolamprologus niger	f	n
1626	FISH20210421_c3_r1_Neolamprologus-niger_su	1970-01-04 00:00:00	13.32943957796694	14.500969582802371	0.2585184774779766	0.2145825253476647	0.7930466784096896	0.46469534179631294	Neolamprologus niger	f	n
1627	FISH20210421_c3_r1_Neolamprologus-niger_su	1970-01-04 00:30:00	3.8189478410062603	44.49969530773918	0.08049415544845161	0.5973630269791147	0.9480208372305293	0.47832453523562635	Neolamprologus niger	f	n
1628	FISH20210421_c3_r1_Neolamprologus-niger_su	1970-01-04 01:00:00	7.304945737734298	74.50072022160664	0.1322437673130194	0.42670360110803324	0.9017693696138424	0.4422003061680053	Neolamprologus niger	f	n
1629	FISH20210421_c3_r1_Neolamprologus-niger_su	1970-01-04 01:30:00	16.89565648508866	104.50036009085369	0.298764611378871	0.028641072516758074	0.36489105741800604	0.566534335027273	Neolamprologus niger	f	n
1630	FISH20210421_c3_r1_Neolamprologus-niger_su	1970-01-04 02:00:00	45.94554702623852	134.50052634494986	0.7223114854008532	0.0	0.543983259010598	0.589158333240768	Neolamprologus niger	f	n
1631	FISH20210421_c3_r1_Neolamprologus-niger_su	1970-01-04 02:30:00	41.54888384760609	164.5001107910481	0.5846997562596942	0.020219366275204962	0.7382080544628107	0.4453056235570023	Neolamprologus niger	f	n
1632	FISH20210421_c3_r1_Neolamprologus-niger_su	1970-01-04 03:00:00	59.40120826438991	194.50047088803944	0.8280981663065758	0.0	0.5480114570780299	0.38226498529377584	Neolamprologus niger	f	n
1633	FISH20210421_c3_r1_Neolamprologus-niger_su	1970-01-04 03:30:00	21.792104622603937	224.4999169021107	0.33970417151404353	0.26707661625394713	0.8048297914934412	0.47548719785622673	Neolamprologus niger	f	n
1634	FISH20210421_c3_r1_Neolamprologus-niger_su	1970-01-04 04:00:00	38.350384456435584	254.50063708381808	0.5536535372001551	0.0017727549720237105	0.48319888937023814	0.5074205954355434	Neolamprologus niger	f	n
1635	FISH20210421_c3_r1_Neolamprologus-niger_su	1970-01-04 04:30:00	26.98835293601234	284.5005816852252	0.43144424131627057	0.02853027533100659	0.47537629127204156	0.5709575590458356	Neolamprologus niger	f	n
1636	FISH20210421_c3_r1_Neolamprologus-niger_su	1970-01-04 05:00:00	33.663669736453485	314.50085877333925	0.49548451437752783	0.030583411823369717	0.7318581611053679	0.4966434359372326	Neolamprologus niger	f	n
1637	FISH20210421_c3_r1_Neolamprologus-niger_su	1970-01-04 05:30:00	36.908875199168214	344.4994737133677	0.5588610049304747	0.0	0.7054871881288989	0.42553340601710604	Neolamprologus niger	f	n
1638	FISH20210421_c3_r1_Neolamprologus-niger_su	1970-01-04 06:00:00	34.05182655778901	374.5001938950751	0.5271730098055509	0.0	0.6448804785016675	0.4598296201428068	Neolamprologus niger	f	n
1639	FISH20210421_c3_r1_Neolamprologus-niger_su	1970-01-04 06:30:00	25.199415287322363	404.5001384964822	0.500637083818071	0.0	0.395386033371702	0.5915821182383811	Neolamprologus niger	f	n
1640	FISH20210421_c3_r1_Neolamprologus-niger_su	1970-01-04 07:00:00	36.98799128855914	434.5	0.689196675900277	0.0	0.287440064339077	0.6422866257156317	Neolamprologus niger	f	d
1641	FISH20210421_c3_r1_Neolamprologus-niger_su	1970-01-04 07:30:00	20.179107431160922	464.4998892089519	0.47291158874362954	0.0	0.25861747675450286	0.5272721934700557	Neolamprologus niger	f	d
1642	FISH20210421_c3_r1_Neolamprologus-niger_su	1970-01-04 08:00:00	18.105705566644716	494.5001938950751	0.3933300094177608	0.04016397983491219	0.20617118690596642	0.5546656111237914	Neolamprologus niger	f	d
1643	FISH20210421_c3_r1_Neolamprologus-niger_su	1970-01-04 08:30:00	18.794630183582218	524.4996399091463	0.42413162705667273	0.01805994127749155	0.20490220371275839	0.517212219926066	Neolamprologus niger	f	d
1644	FISH20210421_c3_r1_Neolamprologus-niger_su	1970-01-04 09:00:00	14.379907113055577	554.5	0.3255040992687791	0.007367604697540438	0.22248209959698564	0.5419229434949248	Neolamprologus niger	f	d
1645	FISH20210421_c3_r1_Neolamprologus-niger_su	1970-01-04 09:30:00	13.712231273839341	584.5003046922608	0.31466400753420865	0.05257326463907817	0.1685113548185609	0.5383691063858832	Neolamprologus niger	f	d
1646	FISH20210421_c3_r1_Neolamprologus-niger_su	1970-01-04 10:00:00	18.137723131359447	614.5011635638298	0.4268062943262411	0.014350620567375887	0.2333744912064646	0.5497491388746869	Neolamprologus niger	f	d
1647	FISH20210421_c3_r1_Neolamprologus-niger_su	1970-01-04 10:30:00	11.605253810884525	644.500055395524	0.2406381564369599	0.001274097052958121	0.11967426504741735	0.602556058017644	Neolamprologus niger	f	d
1648	FISH20210421_c3_r1_Neolamprologus-niger_su	1970-01-04 11:00:00	8.937555210401456	674.5003600908537	0.16525400254833528	0.23904492825882223	0.11397402849063963	0.647950697505143	Neolamprologus niger	f	d
1649	FISH20210421_c3_r1_Neolamprologus-niger_su	1970-01-04 11:30:00	8.892353854868611	704.4998615035178	0.1610991080826547	0.3361032629771204	0.11250724064244778	0.6235760334423367	Neolamprologus niger	f	d
1650	FISH20210421_c3_r1_Neolamprologus-niger_su	1970-01-04 12:00:00	9.190041113191054	734.501108033241	0.16382271468144044	0.24736842105263157	0.13197804023381715	0.586623724404893	Neolamprologus niger	f	d
1651	FISH20210421_c3_r1_Neolamprologus-niger_su	1970-01-04 12:30:00	6.8964098564862	764.5004708880394	0.11561686333167137	0.3362694587557476	0.10171815220272695	0.60592431118608	Neolamprologus niger	f	d
1652	FISH20210421_c3_r1_Neolamprologus-niger_su	1970-01-04 13:00:00	10.51450658533308	794.4998615035178	0.2103484571491884	0.06110464794194227	0.14991160563434283	0.566340736571916	Neolamprologus niger	f	d
1653	FISH20210421_c3_r1_Neolamprologus-niger_su	1970-01-04 13:30:00	9.242456447948042	824.5002215820962	0.1790937292266785	0.1795922889430534	0.11442853297509571	0.5379217688231225	Neolamprologus niger	f	d
1654	FISH20210421_c3_r1_Neolamprologus-niger_su	1970-01-04 14:00:00	7.529727945484493	854.5019392730496	0.13608156028368795	0.1823470744680851	0.12245502772090194	0.5577359532517729	Neolamprologus niger	f	d
1655	FISH20210421_c3_r1_Neolamprologus-niger_su	1970-01-04 14:30:00	6.904708464733228	884.4999723007036	0.11140657027311507	0.3204808597861614	0.11977554375418711	0.6815828145987224	Neolamprologus niger	f	d
1656	FISH20210421_c3_r1_Neolamprologus-niger_su	1970-01-04 15:00:00	7.731434023074946	914.499944598338	0.13263157894736843	0.31047091412742384	0.19135400181854556	0.6114904263482086	Neolamprologus niger	f	d
1657	FISH20210421_c3_r1_Neolamprologus-niger_su	1970-01-04 15:30:00	6.865257405455213	944.4997784179038	0.10381121205406603	0.45529581209838244	0.12319632328240607	0.6806465446094523	Neolamprologus niger	f	d
1658	FISH20210421_c3_r1_Neolamprologus-niger_su	1970-01-04 16:00:00	10.56563144871599	974.5000830978893	0.20608276549775636	0.0753420863110077	0.21319746693218053	0.5725228508955479	Neolamprologus niger	f	d
1659	FISH20210421_c3_r1_Neolamprologus-niger_su	1970-01-04 16:30:00	8.275214962699353	1004.4995291119606	0.13589274832419257	0.19987812309567338	0.14293524615325556	0.5746118181685084	Neolamprologus niger	f	d
1660	FISH20210421_c3_r1_Neolamprologus-niger_su	1970-01-04 17:00:00	8.04889053082154	1034.5008864265928	0.1355678670360111	0.3322437673130194	0.11664128389681507	0.6093428093046295	Neolamprologus niger	f	d
1661	FISH20210421_c3_r1_Neolamprologus-niger_su	1970-01-04 17:30:00	6.464476824165056	1064.5001384964821	0.09212785995235721	0.4395878344690045	0.0845511731431129	0.6492937471304504	Neolamprologus niger	f	d
1662	FISH20210421_c3_r1_Neolamprologus-niger_su	1970-01-04 18:00:00	9.222637567317403	1094.500166204986	0.15634349030470915	0.2879224376731302	0.16266561581226777	0.6389905325625658	Neolamprologus niger	f	d
1663	FISH20210421_c3_r1_Neolamprologus-niger_su	1970-01-04 18:30:00	12.652575201362048	1124.499944604476	0.25991579880345667	0.04503656104586749	0.1998486937318261	0.5881460541389445	Neolamprologus niger	f	d
1664	FISH20210421_c3_r1_Neolamprologus-niger_su	1970-01-04 19:00:00	49.32902098842188	1154.5007756232687	0.7734072022160665	0.0	0.38757546471760107	0.586908804728202	Neolamprologus niger	f	n
1665	FISH20210421_c3_r1_Neolamprologus-niger_su	1970-01-04 19:30:00	55.50315839095882	1184.499695307739	0.7006260040994958	0.0	0.439042817980286	0.5035014679007431	Neolamprologus niger	f	n
1666	FISH20210421_c3_r1_Neolamprologus-niger_su	1970-01-04 20:00:00	34.14247649581091	1214.501052631579	0.5362880886426593	0.01662049861495845	0.6405466036122427	0.4815701076388543	Neolamprologus niger	f	n
1667	FISH20210421_c3_r1_Neolamprologus-niger_su	1970-01-04 20:30:00	35.33779700963283	1244.5003600908537	0.6021273059664285	0.0	0.5789485255033343	0.4947088280382374	Neolamprologus niger	f	n
1668	FISH20210421_c3_r1_Neolamprologus-niger_su	1970-01-04 21:00:00	46.61077229021995	1274.499806104925	0.717910365076727	0.0	0.5198079716334454	0.6467192205776383	Neolamprologus niger	f	n
1669	FISH20210421_c3_r1_Neolamprologus-niger_su	1970-01-04 21:30:00	38.18629192813884	1304.500110791048	0.6228118768003545	0.012131619765122979	0.6216466951568836	0.615144501425943	Neolamprologus niger	f	n
1670	FISH20210421_c3_r1_Neolamprologus-niger_su	1970-01-04 22:00:00	52.207007253659114	1334.5015790348496	0.788852568009308	0.0	0.5009157646300265	0.6594315330736455	Neolamprologus niger	f	n
1671	FISH20210421_c3_r1_Neolamprologus-niger_su	1970-01-04 22:30:00	42.27461131372481	1364.4998615035179	0.6651709046590216	0.0	0.5559249722253669	0.41086663367327253	Neolamprologus niger	f	n
1672	FISH20210421_c3_r1_Neolamprologus-niger_su	1970-01-04 23:00:00	45.72374096128613	1394.5013850415512	0.6942382271468144	0.0	0.5483858677254213	0.47647565677822756	Neolamprologus niger	f	n
1673	FISH20210421_c3_r1_Neolamprologus-niger_su	1970-01-04 23:30:00	18.029136305762304	1424.5005262866323	0.4077890421583292	0.0	0.33017657964519964	0.5719126123265044	Neolamprologus niger	f	n
1674	FISH20210421_c3_r1_Neolamprologus-niger_su	1970-01-05 00:00:00	12.45685703027385	14.500554016620498	0.27285318559556787	0.010415512465373962	0.26448598204017815	0.5021749373475453	Neolamprologus niger	f	n
1675	FISH20210421_c3_r1_Neolamprologus-niger_su	1970-01-05 00:30:00	12.188214408216341	44.49941831477481	0.2689601684117223	0.047864384244640186	0.4663325752920568	0.5518695391524261	Neolamprologus niger	f	n
1676	FISH20210421_c3_r1_Neolamprologus-niger_su	1970-01-05 01:00:00	26.070521100898326	74.50036009085369	0.4520525178660462	0.058113123926652265	0.6557390278742798	0.5256034080386002	Neolamprologus niger	f	n
1677	FISH20210421_c3_r1_Neolamprologus-niger_su	1970-01-05 01:30:00	8.797238229839715	104.50008309788932	0.1353941609883109	0.39488117001828155	0.8376524147025801	0.5526115599926845	Neolamprologus niger	f	n
1678	FISH20210421_c3_r1_Neolamprologus-niger_su	1970-01-05 02:00:00	5.683899141719853	134.49952911196056	0.09473159381751703	0.43393717799567894	0.7495303454318956	0.683292236598537	Neolamprologus niger	f	n
1679	FISH20210421_c3_r1_Neolamprologus-niger_su	1970-01-05 02:30:00	23.560862567467538	164.49983381342787	0.39386217593618433	0.13948592953689343	0.7406428076380425	0.5087024218146242	Neolamprologus niger	f	n
1680	FISH20210421_c3_r1_Neolamprologus-niger_su	1970-01-05 03:00:00	4.249680919072322	194.50013849648218	0.07428951304636862	0.4953188189019999	0.9119061605151281	0.5971426289235733	Neolamprologus niger	f	n
1681	FISH20210421_c3_r1_Neolamprologus-niger_su	1970-01-05 03:30:00	8.629212826503732	224.4996399091463	0.16159769541853636	0.31466400753420865	0.8690789587735758	0.5818995673838129	Neolamprologus niger	f	n
1682	FISH20210421_c3_r1_Neolamprologus-niger_su	1970-01-05 04:00:00	14.021893362612134	254.49994460447596	0.2581985375581653	0.15748947485043208	0.8750272550628347	0.47083743131301364	Neolamprologus niger	f	n
1683	FISH20210421_c3_r1_Neolamprologus-niger_su	1970-01-05 04:30:00	26.425830848651287	284.50024929366793	0.4437981275275608	0.01390504681181098	0.6534599743621058	0.4952324442012782	Neolamprologus niger	f	n
1684	FISH20210421_c3_r1_Neolamprologus-niger_su	1970-01-05 05:00:00	18.21531979708013	314.49969530773916	0.35095008586781895	0.014846822890698576	0.7709872783445755	0.5275496408245804	Neolamprologus niger	f	n
1685	FISH20210421_c3_r1_Neolamprologus-niger_su	1970-01-05 05:30:00	20.27364390551665	344.5	0.3988477730999335	0.005040992687790826	0.7806889681055793	0.45585102895757507	Neolamprologus niger	f	n
1686	FISH20210421_c3_r1_Neolamprologus-niger_su	1970-01-05 06:00:00	33.010932565758935	374.5003600908537	0.54019167913135	0.0	0.6437890090563144	0.4959304013706102	Neolamprologus niger	f	n
1687	FISH20210421_c3_r1_Neolamprologus-niger_su	1970-01-05 06:30:00	14.741979278006568	404.4998061049249	0.2815910475873913	0.04880616032352778	0.8317021267882834	0.466440259478406	Neolamprologus niger	f	n
1688	FISH20210421_c3_r1_Neolamprologus-niger_su	1970-01-05 07:00:00	36.861902314436875	434.50138504155126	0.6465927977839335	0.0	0.38764328429775147	0.5880084689786498	Neolamprologus niger	f	d
1689	FISH20210421_c3_r1_Neolamprologus-niger_su	1970-01-05 07:30:00	22.4838335720095	464.5004154894466	0.4861226524846269	0.0	0.31497916912464374	0.526101287674243	Neolamprologus niger	f	d
1690	FISH20210421_c3_r1_Neolamprologus-niger_su	1970-01-05 08:00:00	21.32470712973301	494.5004986149585	0.4860941828254848	0.0	0.3385715017773973	0.5869250461664727	Neolamprologus niger	f	d
1691	FISH20210421_c3_r1_Neolamprologus-niger_su	1970-01-05 08:30:00	19.132215805016408	524.5002215820962	0.4123088854420563	0.02265676933303789	0.2623534027376666	0.5249566665697363	Neolamprologus niger	f	d
1692	FISH20210421_c3_r1_Neolamprologus-niger_su	1970-01-05 09:00:00	16.09007249852586	554.5026041666666	0.3537234042553192	0.0021054964539007092	0.15432409591778293	0.4901675220565987	Neolamprologus niger	f	d
1693	FISH20210421_c3_r1_Neolamprologus-niger_su	1970-01-05 09:30:00	14.508763572025414	584.4999723007036	0.3214780344579248	0.03739405019112515	0.1787885674428412	0.512047794289303	Neolamprologus niger	f	d
1694	FISH20210421_c3_r1_Neolamprologus-niger_su	1970-01-05 10:00:00	11.174595812520375	614.5001108033241	0.2365650969529086	0.0761218836565097	0.1673314093425632	0.48094510524780476	Neolamprologus niger	f	d
1695	FISH20210421_c3_r1_Neolamprologus-niger_su	1970-01-05 10:30:00	8.389808583335542	644.4997784179038	0.15621537779747396	0.385996011522269	0.10235617174127205	0.5773001020260642	Neolamprologus niger	f	d
1696	FISH20210421_c3_r1_Neolamprologus-niger_su	1970-01-05 11:00:00	8.767328488590005	674.5014682253865	0.18106266275139896	0.3340905313313757	0.0832881479542745	0.5444725382504886	Neolamprologus niger	f	d
1697	FISH20210421_c3_r1_Neolamprologus-niger_su	1970-01-05 11:30:00	9.06270808324128	704.4995291119606	0.19023876793529446	0.13871807656085536	0.16704275125637671	0.4269849617908507	Neolamprologus niger	f	d
1698	FISH20210421_c3_r1_Neolamprologus-niger_su	1970-01-05 12:00:00	8.59725433522848	734.5005262866323	0.17777408453825272	0.21960002215943716	0.08787592136861234	0.5081906461165435	Neolamprologus niger	f	d
1699	FISH20210421_c3_r1_Neolamprologus-niger_su	1970-01-05 12:30:00	8.08866441382014	764.5001384964822	0.1458090964489502	0.20580577253337765	0.1586948709633881	0.5983020894485491	Neolamprologus niger	f	d
1700	FISH20210421_c3_r1_Neolamprologus-niger_su	1970-01-05 13:00:00	6.587141574332021	794.5010249875339	0.11130810571222782	0.3932627846418084	0.07988790471437253	0.6116407901308554	Neolamprologus niger	f	d
1701	FISH20210421_c3_r1_Neolamprologus-niger_su	1970-01-05 13:30:00	7.278714741714294	824.499944604476	0.11898958564148017	0.29182362065145134	0.12015096014272665	0.5954929751103298	Neolamprologus niger	f	d
1702	FISH20210421_c3_r1_Neolamprologus-niger_su	1970-01-05 14:00:00	6.96330500422896	854.5009418282549	0.11606648199445983	0.28454293628808863	0.12786552927131675	0.6023379808603045	Neolamprologus niger	f	d
1703	FISH20210421_c3_r1_Neolamprologus-niger_su	1970-01-05 14:30:00	5.520251184022227	884.4996953077392	0.07401252008198991	0.6184144922718963	0.07550851388290952	0.7116354760300714	Neolamprologus niger	f	d
1704	FISH20210421_c3_r1_Neolamprologus-niger_su	1970-01-05 15:00:00	5.654180699776198	914.5007478810038	0.08398426679962329	0.5506066145919893	0.09021301570237157	0.6774543394250401	Neolamprologus niger	f	d
1705	FISH20210421_c3_r1_Neolamprologus-niger_su	1970-01-05 15:30:00	5.824190901739448	944.5003600908537	0.08869314719406127	0.6183590936790205	0.07594783940465435	0.6775736358404157	Neolamprologus niger	f	d
1706	FISH20210421_c3_r1_Neolamprologus-niger_su	1970-01-05 16:00:00	6.468293536169142	974.5013020111918	0.11086486785971522	0.3478309047592664	0.12154152190538613	0.6896937675002219	Neolamprologus niger	f	d
1707	FISH20210421_c3_r1_Neolamprologus-niger_su	1970-01-05 16:30:00	9.103148874900466	1004.5001107910481	0.1638599601152227	0.07112785286948814	0.1671025684053648	0.44142204917975936	Neolamprologus niger	f	d
1708	FISH20210421_c3_r1_Neolamprologus-niger_su	1970-01-05 17:00:00	8.810520665551955	1034.501911463239	0.14327663582469943	0.20810017175466786	0.142453948970313	0.3993945317680599	Neolamprologus niger	f	d
1709	FISH20210421_c3_r1_Neolamprologus-niger_su	1970-01-05 17:30:00	8.522117536785114	1064.4998615035179	0.13583734973131684	0.2573264639078167	0.1276466252792067	0.5963901211918444	Neolamprologus niger	f	d
1710	FISH20210421_c3_r1_Neolamprologus-niger_su	1970-01-05 18:00:00	11.115426997066818	1094.5009694753753	0.21311838679297546	0.17356379147969642	0.18217533662371704	0.5356399320839861	Neolamprologus niger	f	d
1711	FISH20210421_c3_r1_Neolamprologus-niger_su	1970-01-05 18:30:00	11.375573641592048	1124.5005262866323	0.2146695473934962	0.05755913799789485	0.22223748194620435	0.4617235659367711	Neolamprologus niger	f	d
1712	FISH20210421_c3_r1_Neolamprologus-niger_su	1970-01-05 19:00:00	47.38379570219452	1154.5014682253864	0.7943930411657155	0.0	0.3813885237294478	0.6317569622384231	Neolamprologus niger	f	n
1713	FISH20210421_c3_r1_Neolamprologus-niger_su	1970-01-05 19:30:00	56.63981532951716	1184.4994183147749	0.7644451830923494	0.0	0.6467999748733615	0.5713449365062728	Neolamprologus niger	f	n
1714	FISH20210421_c3_r1_Neolamprologus-niger_su	1970-01-05 20:00:00	41.08038534969999	1214.501274238227	0.626814404432133	0.0	0.7297155956538539	0.5350866311956406	Neolamprologus niger	f	n
1715	FISH20210421_c3_r1_Neolamprologus-niger_su	1970-01-05 20:30:00	36.619977098716845	1244.5000830978893	0.6051742285745942	0.0005539859287574095	0.6762118905778074	0.5787361256476927	Neolamprologus niger	f	n
1716	FISH20210421_c3_r1_Neolamprologus-niger_su	1970-01-05 21:00:00	31.570676693679886	1274.501135796997	0.5470663194636822	0.011413374702199568	0.6421303142468329	0.49564061029592027	Neolamprologus niger	f	n
1717	FISH20210421_c3_r1_Neolamprologus-niger_su	1970-01-05 21:30:00	40.991567422746684	1304.4998338134278	0.602038555284733	0.0	0.6753490381575493	0.32377291490633425	Neolamprologus niger	f	n
1718	FISH20210421_c3_r1_Neolamprologus-niger_su	1970-01-05 22:00:00	26.10537784117484	1334.5001384964821	0.45609661514597527	0.0	0.7721500963105343	0.4563405246600588	Neolamprologus niger	f	n
1719	FISH20210421_c3_r1_Neolamprologus-niger_su	1970-01-05 22:30:00	11.523959596262369	1364.4996399091463	0.22901778294831313	0.205085590825993	0.827609040295479	0.5414654368437133	Neolamprologus niger	f	n
1720	FISH20210421_c3_r1_Neolamprologus-niger_su	1970-01-05 23:00:00	6.323421857975654	1394.500747881004	0.12996509888648827	0.42064151570550107	0.9408490471342122	0.5456068274657019	Neolamprologus niger	f	n
1721	FISH20210421_c3_r1_Neolamprologus-niger_su	1970-01-05 23:30:00	7.492945350529447	1424.500249293668	0.1267519804996953	0.2813694532158883	0.906813870213901	0.6494479131777331	Neolamprologus niger	f	n
1722	FISH20210421_c3_r1_Neolamprologus-niger_su	1970-01-06 00:00:00	32.1427237886945	14.501302011191756	0.502964153138678	0.14272258850905867	0.7107063921664405	0.42467810551591356	Neolamprologus niger	f	n
1723	FISH20210421_c3_r1_Neolamprologus-niger_su	1970-01-06 00:30:00	26.336061677799854	44.5	0.41712829603368046	0.04824950144028362	0.7899837898650006	0.45219582523025625	Neolamprologus niger	f	n
1724	FISH20210421_c3_r1_Neolamprologus-niger_su	1970-01-06 01:00:00	24.388214785393206	74.50196686797052	0.3874452878275805	0.1712006205329935	0.7631154481604232	0.5064495817044591	Neolamprologus niger	f	n
1725	FISH20210421_c3_r1_Neolamprologus-niger_su	1970-01-06 01:30:00	5.893643646640767	104.49980610492493	0.11788820563957675	0.5328236662788766	0.8976505636401029	0.4936603171277592	Neolamprologus niger	f	n
1726	FISH20210421_c3_r1_Neolamprologus-niger_su	1970-01-06 02:00:00	20.1061825690829	134.50171745152355	0.3207756232686981	0.1523545706371191	0.8351932890676859	0.4897931056185707	Neolamprologus niger	f	n
1727	FISH20210421_c3_r1_Neolamprologus-niger_su	1970-01-06 02:30:00	9.180743462933743	164.49961218836566	0.16498614958448754	0.3166759002770083	0.9257403556815174	0.5508465944510473	Neolamprologus niger	f	n
1728	FISH20210421_c3_r1_Neolamprologus-niger_su	1970-01-06 03:00:00	6.087381735695555	194.49986150351782	0.11666943659631045	0.3669602792089081	0.8971667259232078	0.6429455317464212	Neolamprologus niger	f	n
1729	FISH20210421_c3_r1_Neolamprologus-niger_su	1970-01-06 03:30:00	29.858311521648215	224.49861495844874	0.464819944598338	0.22709141274238226	0.8025223828123506	0.40055174603163635	Neolamprologus niger	f	n
1730	FISH20210421_c3_r1_Neolamprologus-niger_su	1970-01-06 04:00:00	9.293737933951599	254.50052628663232	0.18453271286909312	0.35122707883219767	0.8787056694394509	0.5476916860433774	Neolamprologus niger	f	n
1731	FISH20210421_c3_r1_Neolamprologus-niger_su	1970-01-06 04:30:00	23.62375173688056	284.49916897506927	0.3797229916897507	0.1362880886426593	0.8169704485834836	0.4268288402371012	Neolamprologus niger	f	n
1732	FISH20210421_c3_r1_Neolamprologus-niger_su	1970-01-06 05:00:00	15.19915496814144	314.4994183147748	0.26862777685446787	0.2836407955237937	0.8190522154408943	0.5066806280849552	Neolamprologus niger	f	n
1733	FISH20210421_c3_r1_Neolamprologus-niger_su	1970-01-06 05:30:00	22.66097052988794	344.4989751260318	0.3797019555703285	0.08464904991413218	0.7989122415401213	0.45830265810364057	Neolamprologus niger	f	n
1734	FISH20210421_c3_r1_Neolamprologus-niger_su	1970-01-06 06:00:00	23.774446758088203	374.50008309788933	0.38773475153731096	0.06946983546617916	0.8099599585701275	0.39678595614154094	Neolamprologus niger	f	n
1735	FISH20210421_c3_r1_Neolamprologus-niger_su	1970-01-06 06:30:00	28.32909908804047	404.49711879432624	0.5340757978723404	0.005651595744680851	0.6455686923579421	0.41033082787257324	Neolamprologus niger	f	n
1736	FISH20210421_c3_r1_Neolamprologus-niger_su	1970-01-06 07:00:00	32.32322535150141	434.49983381342787	0.652171504542433	0.0	0.3162868151134894	0.5698555489773137	Neolamprologus niger	f	d
1737	FISH20210421_c3_r1_Neolamprologus-niger_su	1970-01-06 07:30:00	16.571388295517135	464.4993905817175	0.3498060941828255	0.008919667590027701	0.16218763159826632	0.5580163440023336	Neolamprologus niger	f	d
1738	FISH20210421_c3_r1_Neolamprologus-niger_su	1970-01-06 08:00:00	16.191023068376772	494.4996399091463	0.3525012464683397	0.02143925544291175	0.18687455896500338	0.5598056482193421	Neolamprologus niger	f	d
1739	FISH20210421_c3_r1_Neolamprologus-niger_su	1970-01-06 08:30:00	11.698921988567086	524.4985041551247	0.21966759002770084	0.22155124653739613	0.12206075638335759	0.5292643662858829	Neolamprologus niger	f	d
1740	FISH20210421_c3_r1_Neolamprologus-niger_su	1970-01-06 09:00:00	12.056956843393232	554.5002492936679	0.23954351559470388	0.10680848706442857	0.15597751976095434	0.5040701069704818	Neolamprologus niger	f	d
1741	FISH20210421_c3_r1_Neolamprologus-niger_su	1970-01-06 09:30:00	11.326214316698207	584.498947368421	0.2283656509695291	0.11573407202216067	0.18318532512739535	0.4940596310310736	Neolamprologus niger	f	d
1742	FISH20210421_c3_r1_Neolamprologus-niger_su	1970-01-06 10:00:00	6.684101463033975	614.5	0.11572124972302238	0.6082428539773986	0.09317558047865683	0.6795239916888967	Neolamprologus niger	f	d
1743	FISH20210421_c3_r1_Neolamprologus-niger_su	1970-01-06 10:30:00	6.960057393109431	644.4996121883656	0.11900277008310249	0.49722991689750695	0.08678419236816323	0.6433886155216946	Neolamprologus niger	f	d
1744	FISH20210421_c3_r1_Neolamprologus-niger_su	1970-01-06 11:00:00	7.034400592629296	674.4998061049249	0.12398205085590826	0.36557531438701457	0.08865154030107969	0.4993628649817545	Neolamprologus niger	f	d
1745	FISH20210421_c3_r1_Neolamprologus-niger_su	1970-01-06 11:30:00	7.079024258349188	704.4993629161819	0.12220929588388454	0.46174727161930085	0.0781316797510084	0.509129452585106	Neolamprologus niger	f	d
1746	FISH20210421_c3_r1_Neolamprologus-niger_su	1970-01-06 12:00:00	6.012659374130386	734.5004154894466	0.09622735582516204	0.40418813362140604	0.08852362904515547	0.5252116333767906	Neolamprologus niger	f	d
1747	FISH20210421_c3_r1_Neolamprologus-niger_su	1970-01-06 12:30:00	3.986962400337901	764.497617464539	0.04127881205673759	0.6862256205673759	0.061633103603473904	0.6530962616837374	Neolamprologus niger	f	d
1748	FISH20210421_c3_r1_Neolamprologus-niger_su	1970-01-06 13:00:00	5.359542031954363	794.5002215820962	0.0815976069133614	0.4986151118989586	0.05198186179025534	0.43370312832141866	Neolamprologus niger	f	d
1749	FISH20210421_c3_r1_Neolamprologus-niger_su	1970-01-06 13:30:00	5.458111185466093	824.4997783933518	0.08011080332409973	0.4546260387811634	0.07058975339692775	0.6157467703698358	Neolamprologus niger	f	d
1750	FISH20210421_c3_r1_Neolamprologus-niger_su	1970-01-06 14:00:00	5.412556101991881	854.4999723007036	0.06365298321422636	0.5490000553985929	0.05849820982189793	0.6195443778056973	Neolamprologus niger	f	d
1751	FISH20210421_c3_r1_Neolamprologus-niger_su	1970-01-06 14:30:00	5.389035257567433	884.4987257617729	0.07916897506925208	0.5578393351800554	0.08130178452076199	0.6558214243654699	Neolamprologus niger	f	d
1752	FISH20210421_c3_r1_Neolamprologus-niger_su	1970-01-06 15:00:00	4.353791360418814	914.4997784179038	0.040937292266784844	0.744017283403501	0.06672970321905844	0.700298746730024	Neolamprologus niger	f	d
1753	FISH20210421_c3_r1_Neolamprologus-niger_su	1970-01-06 15:30:00	6.4443493830905805	944.4986979888082	0.09252590171200621	0.3764751509778935	0.12651226132982302	0.6404636423602991	Neolamprologus niger	f	d
1754	FISH20210421_c3_r1_Neolamprologus-niger_su	1970-01-06 16:00:00	4.6996468927771575	974.4995291119606	0.04548224475098332	0.7385740402193784	0.05754994353129334	0.7243329154374699	Neolamprologus niger	f	d
1755	FISH20210421_c3_r1_Neolamprologus-niger_su	1970-01-06 16:30:00	4.172464280300771	1004.4991413218104	0.046701013794249624	0.7468838291507396	0.08570707032074797	0.7083273813126099	Neolamprologus niger	f	d
1756	FISH20210421_c3_r1_Neolamprologus-niger_su	1970-01-06 17:00:00	5.467542189412744	1034.5001384964821	0.0646501578859897	0.6934241870256496	0.08896102295627072	0.6718415710836313	Neolamprologus niger	f	d
1757	FISH20210421_c3_r1_Neolamprologus-niger_su	1970-01-06 17:30:00	7.367193472642294	1064.4996399091463	0.12603179879231066	0.3282366627887652	0.09574708015805584	0.5614601819797683	Neolamprologus niger	f	d
1758	FISH20210421_c3_r1_Neolamprologus-niger_su	1970-01-06 18:00:00	9.258727114123388	1094.499944604476	0.17499446044759584	0.1222025260358963	0.13590260400683607	0.4115410277067732	Neolamprologus niger	f	d
1759	FISH20210421_c3_r1_Neolamprologus-niger_su	1970-01-06 18:30:00	17.06037716067884	1124.4995013850416	0.3601662049861496	0.003988919667590028	0.33881110505839757	0.5102522772540857	Neolamprologus niger	f	d
1760	FISH20210421_c3_r1_Neolamprologus-niger_su	1970-01-06 19:00:00	46.639146684636465	1154.4996399091463	0.7915350950085868	0.004099495872804831	0.42671101490144725	0.5636982544118454	Neolamprologus niger	f	n
1761	FISH20210421_c3_r1_Neolamprologus-niger_su	1970-01-06 19:30:00	38.89871015472111	1184.498725761773	0.5671468144044322	0.01556786703601108	0.677166042917006	0.48272507174760537	Neolamprologus niger	f	n
1762	FISH20210421_c3_r1_Neolamprologus-niger_su	1970-01-06 20:00:00	25.07587034756426	1214.500304692261	0.43183203146640076	0.0	0.8310059540342265	0.4490447422133779	Neolamprologus niger	f	n
1763	FISH20210421_c3_r1_Neolamprologus-niger_su	1970-01-06 20:30:00	25.294927959410597	1244.498476369882	0.44855670674275583	0.011025541581251038	0.778793188372849	0.43134204236868345	Neolamprologus niger	f	n
1764	FISH20210421_c3_r1_Neolamprologus-niger_su	1970-01-06 21:00:00	23.33345450017738	1274.500055395524	0.412031907821848	0.02526035896299579	0.7770673466476411	0.3869028734397213	Neolamprologus niger	f	n
1765	FISH20210421_c3_r1_Neolamprologus-niger_su	1970-01-06 21:30:00	21.321715428940085	1304.4984485815603	0.33759973404255317	0.12671764184397163	0.7832552775883174	0.49052478779504466	Neolamprologus niger	f	n
1766	FISH20210421_c3_r1_Neolamprologus-niger_su	1970-01-06 22:00:00	13.980988582187104	1334.4998615035179	0.28236662788765166	0.08215611323472384	0.8307126785590325	0.48802827191923	Neolamprologus niger	f	n
1767	FISH20210421_c3_r1_Neolamprologus-niger_su	1970-01-06 22:30:00	13.493617056747837	1364.498891966759	0.2535180055401662	0.16421052631578947	0.8510366282283174	0.40204979379407885	Neolamprologus niger	f	n
1768	FISH20210421_c3_r1_Neolamprologus-niger_su	1970-01-06 23:00:00	20.67421323376856	1394.5004708880394	0.33233615866157	0.04487286022935017	0.8125363037990624	0.41749397905814944	Neolamprologus niger	f	n
1769	FISH20210421_c3_r1_Neolamprologus-niger_su	1970-01-06 23:30:00	11.152224974114173	1424.4999169021107	0.2202094066810703	0.11877458312558861	0.8461314045472902	0.42294723957237707	Neolamprologus niger	f	n
1770	FISH20210421_c3_r1_Neolamprologus-niger_su	1970-01-07 00:00:00	15.572651963570962	14.500221582096167	0.28766895634832707	0.10514070463106581	0.8405886975187531	0.4523216833419258	Neolamprologus niger	f	n
1771	FISH20210421_c3_r1_Neolamprologus-niger_su	1970-01-07 00:30:00	3.2278333955821554	44.499307440855446	0.06421408388276359	0.6749404399135687	0.9633720246905678	0.4032150377181586	Neolamprologus niger	f	n
1772	FISH20210421_c3_r1_Neolamprologus-niger_su	1970-01-07 01:00:00	3.708779862333461	74.50002769929644	0.06814026923716138	0.5961442579358485	0.9630785884975319	0.45638617408953247	Neolamprologus niger	f	n
1773	FISH20210421_c3_r1_Neolamprologus-niger_su	1970-01-07 01:30:00	2.0211246294779768	104.498891966759	0.02847645429362881	0.8545152354570638	0.9119276488373085	0.5374673883956214	Neolamprologus niger	f	n
1774	FISH20210421_c3_r1_Neolamprologus-niger_su	1970-01-07 02:00:00	23.33211012589195	134.49977841790383	0.35641480168402395	0.14148016840239308	0.8259798672423356	0.5002938215457263	Neolamprologus niger	f	n
1775	FISH20210421_c3_r1_Neolamprologus-niger_su	1970-01-07 02:30:00	6.313756270521137	164.4995567867036	0.13041551246537397	0.3437119113573407	0.9415174414786144	0.4768326327054117	Neolamprologus niger	f	n
1776	FISH20210421_c3_r1_Neolamprologus-niger_su	1970-01-07 03:00:00	7.958098123296701	194.49958451055343	0.1512381585507728	0.4074566506010747	0.8944399404803541	0.4581821008068023	Neolamprologus niger	f	n
1777	FISH20210421_c3_r1_Neolamprologus-niger_su	1970-01-07 03:30:00	9.55143669870658	224.49872576177285	0.18182825484764542	0.35750692520775623	0.884057081704471	0.5332955284407117	Neolamprologus niger	f	n
1778	FISH20210421_c3_r1_Neolamprologus-niger_su	1970-01-07 04:00:00	25.100196293287272	254.50019389507506	0.3873469613871808	0.16364744335493878	0.8542235711613145	0.4464769361349561	Neolamprologus niger	f	n
1779	FISH20210421_c3_r1_Neolamprologus-niger_su	1970-01-07 04:30:00	32.23241399254358	284.4996399091463	0.45039056007977396	0.04803058002326741	0.8136069165019186	0.48973005002718667	Neolamprologus niger	f	n
1780	FISH20210421_c3_r1_Neolamprologus-niger_su	1970-01-07 05:00:00	19.971016232665605	314.5	0.365942831819189	0.05007755373365832	0.746986866234173	0.39991897195256515	Neolamprologus niger	f	n
1781	FISH20210421_c3_r1_Neolamprologus-niger_su	1970-01-07 05:30:00	39.93587078149834	344.49972299168974	0.5906925207756233	0.0	0.6546949915176387	0.40354738866557577	Neolamprologus niger	f	n
1782	FISH20210421_c3_r1_Neolamprologus-niger_su	1970-01-07 06:00:00	25.718274528126386	374.49975070633207	0.39676472217605674	0.00022159437150296381	0.7989007886853225	0.4282301005427595	Neolamprologus niger	f	n
1783	FISH20210421_c3_r1_Neolamprologus-niger_su	1970-01-07 06:30:00	29.676737154206382	404.4994737133677	0.4895573652429228	0.016010193341089135	0.7905227219125606	0.4074231420878923	Neolamprologus niger	f	n
1784	FISH20210421_c3_r1_Neolamprologus-niger_su	1970-01-07 07:00:00	30.568841163896828	434.5003600908537	0.5821838125311617	0.0	0.34862608442015436	0.5319288987903188	Neolamprologus niger	f	d
1785	FISH20210421_c3_r1_Neolamprologus-niger_su	1970-01-07 07:30:00	19.294854484633294	464.4988087982714	0.44733780264834616	0.0	0.26896111028300795	0.5012960201070973	Neolamprologus niger	f	d
1786	FISH20210421_c3_r1_Neolamprologus-niger_su	1970-01-07 08:00:00	16.373033558981692	494.50016618657213	0.3581320629293153	0.09505871925548416	0.22397631080334696	0.53387487492489	Neolamprologus niger	f	d
1787	FISH20210421_c3_r1_Neolamprologus-niger_su	1970-01-07 08:30:00	13.360135344676417	524.5004708880394	0.30452606503794805	0.014957620076450058	0.20084388977859047	0.5756386377434763	Neolamprologus niger	f	d
1788	FISH20210421_c3_r1_Neolamprologus-niger_su	1970-01-07 09:00:00	15.137909323731025	554.4999169021107	0.3451332336158662	0.003600908536923162	0.20087270940918991	0.5466092118746291	Neolamprologus niger	f	d
1789	FISH20210421_c3_r1_Neolamprologus-niger_su	1970-01-07 09:30:00	12.942863194751153	584.5002215820962	0.2895524041657434	0.03717039663195214	0.16647158480026764	0.4809958026371242	Neolamprologus niger	f	d
1790	FISH20210421_c3_r1_Neolamprologus-niger_su	1970-01-07 10:00:00	8.522046258970406	614.5005816852251	0.16154229682566063	0.1880228242202648	0.10195512219484854	0.5626347652691877	Neolamprologus niger	f	d
1791	FISH20210421_c3_r1_Neolamprologus-niger_su	1970-01-07 10:30:00	8.80560568420627	644.4995013850415	0.16786703601108033	0.34326869806094185	0.11490389704717391	0.6223696755264865	Neolamprologus niger	f	d
1792	FISH20210421_c3_r1_Neolamprologus-niger_su	1970-01-07 11:00:00	11.233485781339699	674.4994737133677	0.2352224253503961	0.2525067863276273	0.19487561470611128	0.6363912844598955	Neolamprologus niger	f	d
1793	FISH20210421_c3_r1_Neolamprologus-niger_su	1970-01-07 11:30:00	8.853748601245645	704.4987257617729	0.18033240997229916	0.19817174515235458	0.12266210008615792	0.4370628414601026	Neolamprologus niger	f	d
1794	FISH20210421_c3_r1_Neolamprologus-niger_su	1970-01-07 12:00:00	7.736134098026693	734.5000830978893	0.14941000498587337	0.3054124425239599	0.14085737396607945	0.5723625431374432	Neolamprologus niger	f	d
1795	FISH20210421_c3_r1_Neolamprologus-niger_su	1970-01-07 12:30:00	8.296639279492359	764.499002770083	0.16703601108033242	0.3890304709141274	0.1011482129680037	0.5636941951141965	Neolamprologus niger	f	d
1796	FISH20210421_c3_r1_Neolamprologus-niger_su	1970-01-07 13:00:00	7.670365476843282	794.4998338134279	0.1370485264790605	0.24678705960558386	0.12136112442561192	0.5507473173616789	Neolamprologus niger	f	d
1797	FISH20210421_c3_r1_Neolamprologus-niger_su	1970-01-07 13:30:00	8.349314480283407	824.4991966313924	0.16316693445620256	0.33381350767355533	0.11510873893344542	0.5505193860746203	Neolamprologus niger	f	d
1798	FISH20210421_c3_r1_Neolamprologus-niger_su	1970-01-07 14:00:00	7.151830197645679	854.4996399091463	0.13290122430890255	0.30330729599468176	0.10112496230461306	0.6341806758034385	Neolamprologus niger	f	d
1799	FISH20210421_c3_r1_Neolamprologus-niger_su	1970-01-07 14:30:00	9.749191116352893	884.4994737133677	0.20525178660462023	0.13251343415877237	0.18631279250863267	0.5247832210053114	Neolamprologus niger	f	d
1800	FISH20210421_c3_r1_Neolamprologus-niger_su	1970-01-07 15:00:00	6.6490203462489585	914.5002492936679	0.12220929588388454	0.2598194005872251	0.08248687451260768	0.44404652007236645	Neolamprologus niger	f	d
1801	FISH20210421_c3_r1_Neolamprologus-niger_su	1970-01-07 15:30:00	10.56611790130526	944.4992243767313	0.21191135734072022	0.06869806094182826	0.20697340797490496	0.4535962130250255	Neolamprologus niger	f	d
1802	FISH20210421_c3_r1_Neolamprologus-niger_su	1970-01-07 16:00:00	7.4522562516581115	974.5	0.13577442942610238	0.17111677376467982	0.11919131188035327	0.4821801507495547	Neolamprologus niger	f	d
1803	FISH20210421_c3_r1_Neolamprologus-niger_su	1970-01-07 16:30:00	8.014193654588087	1004.4994182503186	0.1598980552939221	0.13773616266829186	0.1561945928536544	0.5664637105665066	Neolamprologus niger	f	d
1804	FISH20210421_c3_r1_Neolamprologus-niger_su	1970-01-07 17:00:00	7.617513158465367	1034.499750706332	0.14658467674921058	0.13467397928092625	0.1329599452720643	0.5735210495708793	Neolamprologus niger	f	d
1805	FISH20210421_c3_r1_Neolamprologus-niger_su	1970-01-07 17:30:00	7.172795447065367	1064.4986425840766	0.12466064601917004	0.23524849022106487	0.09706143967456288	0.5106481032481923	Neolamprologus niger	f	d
1806	FISH20210421_c3_r1_Neolamprologus-niger_su	1970-01-07 18:00:00	5.804269759215721	1094.5003600908537	0.08165752589884218	0.34108913633593707	0.07880353256042542	0.6458181588805055	Neolamprologus niger	f	d
1807	FISH20210421_c3_r1_Neolamprologus-niger_su	1970-01-07 18:30:00	14.054289968638107	1124.4993905817175	0.290803324099723	0.06526315789473684	0.30271757901691126	0.5903482317038774	Neolamprologus niger	f	d
1808	FISH20210421_c3_r1_Neolamprologus-niger_su	1970-01-07 19:00:00	50.123961766118406	1154.5001661865722	0.7785840904054953	0.0	0.39663473685141654	0.5824047848045644	Neolamprologus niger	f	n
1809	FISH20210421_c3_r1_Neolamprologus-niger_su	1970-01-07 19:30:00	60.033301662755484	1184.4992242907801	0.7510527482269503	0.0	0.5182978418969937	0.5322255863563256	Neolamprologus niger	f	n
1810	FISH20210421_c3_r1_Neolamprologus-niger_su	1970-01-07 20:00:00	39.86430653322491	1214.4999169021107	0.5716026812918952	0.0	0.7470749736122667	0.49278178521573185	Neolamprologus niger	f	n
1811	FISH20210421_c3_r1_Neolamprologus-niger_su	1970-01-07 20:30:00	42.53677208049533	1244.499806104925	0.5916015733200377	0.014514431333444131	0.7398780803565351	0.41171027155680257	Neolamprologus niger	f	n
1812	FISH20210421_c3_r1_Neolamprologus-niger_su	1970-01-07 21:00:00	22.465490272026827	1274.5005816852251	0.4068472660794416	0.035787490997728655	0.7398566219514227	0.37195697628541063	Neolamprologus niger	f	n
1813	FISH20210421_c3_r1_Neolamprologus-niger_su	1970-01-07 21:30:00	22.88358506392682	1304.4991966313924	0.3719873677212034	0.10875948806028035	0.8022279882584491	0.39149184903044804	Neolamprologus niger	f	n
1814	FISH20210421_c3_r1_Neolamprologus-niger_su	1970-01-07 22:00:00	29.222969583457207	1334.4994183147749	0.4597529222757742	0.009916348124757631	0.757203425803089	0.3799657703358819	Neolamprologus niger	f	n
1815	FISH20210421_c3_r1_Neolamprologus-niger_su	1970-01-07 22:30:00	10.084249965285057	1364.498947368421	0.21578947368421053	0.1884764542936288	0.8704907207888207	0.4523849482232707	Neolamprologus niger	f	n
1816	FISH20210421_c3_r1_Neolamprologus-niger_su	1970-01-07 23:00:00	11.023157691485197	1394.5000830978893	0.20231566118220598	0.28657692094620796	0.9118025298691985	0.4169105123937439	Neolamprologus niger	f	n
1817	FISH20210421_c3_r1_Neolamprologus-niger_su	1970-01-07 23:30:00	13.15329066492627	1424.4995291119606	0.235887208464905	0.3018669325799125	0.8729932881121734	0.3709167170834031	Neolamprologus niger	f	n
1818	FISH20210421_c3_r1_Neolamprologus-niger_su	1970-01-08 00:00:00	22.833848232093615	14.499833813427875	0.34993352537115	0.08497673387990251	0.8561309029132219	0.3797044708710133	Neolamprologus niger	f	n
1819	FISH20210421_c3_r1_Neolamprologus-niger_su	1970-01-08 00:30:00	30.336009157232073	44.49972299168975	0.45617728531855956	0.0467590027700831	0.6644539867616784	0.5066878803195389	Neolamprologus niger	f	n
1820	FISH20210421_c3_r1_Neolamprologus-niger_su	1970-01-08 01:00:00	22.151790126624604	74.49963990914631	0.3384300038779015	0.11988255498310343	0.7873150692465213	0.4472333003419344	Neolamprologus niger	f	n
1821	FISH20210421_c3_r1_Neolamprologus-niger_su	1970-01-08 01:30:00	12.412316402195495	104.49958451055343	0.245083374882278	0.20120768932469116	0.8621148616898364	0.41368715325606237	Neolamprologus niger	f	n
1822	FISH20210421_c3_r1_Neolamprologus-niger_su	1970-01-08 02:00:00	25.868416364950324	134.50024929366793	0.37682122874079	0.13461858068805052	0.8260262246336271	0.3538797835852978	Neolamprologus niger	f	n
1823	FISH20210421_c3_r1_Neolamprologus-niger_su	1970-01-08 02:30:00	8.906319012322575	164.4993351800554	0.1948476454293629	0.24349030470914126	0.8930761905265268	0.4620213332927242	Neolamprologus niger	f	n
1824	FISH20210421_c3_r1_Neolamprologus-niger_su	1970-01-08 03:00:00	9.129755121161171	194.5	0.19056060270330158	0.36511189895856416	0.8519804272535727	0.39108909860518987	Neolamprologus niger	f	n
1825	FISH20210421_c3_r1_Neolamprologus-niger_su	1970-01-08 03:30:00	24.6401632483699	224.49963986924485	0.38849797772729794	0.13058895229652612	0.80874279633123	0.42358149949244345	Neolamprologus niger	f	n
1826	FISH20210421_c3_r1_Neolamprologus-niger_su	1970-01-08 04:00:00	8.709518789331938	254.49980610492494	0.19334108913633594	0.313943825826824	0.8443990231994902	0.43778241132283185	Neolamprologus niger	f	n
1827	FISH20210421_c3_r1_Neolamprologus-niger_su	1970-01-08 04:30:00	17.912476004122116	284.5001107910481	0.3470529581209838	0.15244848216264126	0.7946515156297205	0.4119658543467868	Neolamprologus niger	f	n
1828	FISH20210421_c3_r1_Neolamprologus-niger_su	1970-01-08 05:00:00	27.527413480477946	314.5004154894466	0.4650711871918453	0.017173563791479697	0.6788414449585528	0.4372100941602742	Neolamprologus niger	f	n
1829	FISH20210421_c3_r1_Neolamprologus-niger_su	1970-01-08 05:30:00	25.210616834653926	344.4995013850415	0.44914127423822714	0.013573407202216066	0.7271602648637194	0.3703614872612695	Neolamprologus niger	f	n
1830	FISH20210421_c3_r1_Neolamprologus-niger_su	1970-01-08 06:00:00	35.01993779458926	374.5002215820962	0.5485818745845336	0.0	0.7490998652274027	0.4137572684866445	Neolamprologus niger	f	n
1831	FISH20210421_c3_r1_Neolamprologus-niger_su	1970-01-08 06:30:00	54.52118701935866	404.4998060834395	0.7904593052246662	0.0	0.4927781356232606	0.5726079232832247	Neolamprologus niger	f	n
1832	FISH20210421_c3_r1_Neolamprologus-niger_su	1970-01-08 07:00:00	32.50109460882525	434.4999723007036	0.6262256938673758	0.0	0.34174829460029166	0.5793289827517838	Neolamprologus niger	f	d
1833	FISH20210421_c3_r1_Neolamprologus-niger_su	1970-01-08 07:30:00	18.724711671985293	464.4991135734072	0.42969529085872576	0.002271468144044321	0.20133242156260853	0.550226368528584	Neolamprologus niger	f	d
1834	FISH20210421_c3_r1_Neolamprologus-niger_su	1970-01-08 08:00:00	21.171367278811484	494.4997784179038	0.47950365610458673	0.0	0.1783238361729173	0.5434723866794557	Neolamprologus niger	f	d
1835	FISH20210421_c3_r1_Neolamprologus-niger_su	1970-01-08 08:30:00	21.729603821326258	519.8867456379062	0.44397310709140386	0.0	0.2290333180740985	0.5890972324756568	Neolamprologus niger	f	d
1836	FISH20210421_c4_r0_Neolamprologus-niger_su	1970-01-02 00:00:00	2.7855338284052533	14.50013849648219	0.0517976843388178	0.7184089524126087	0.8415770320478011	0.08091109007125996	Neolamprologus niger	f	n
1837	FISH20210421_c4_r0_Neolamprologus-niger_su	1970-01-02 00:30:00	0.5707492652052116	44.500470888039445	0.003545509944047421	0.9427178549664839	0.9902342858238753	0.10212857986328625	Neolamprologus niger	f	n
1838	FISH20210421_c4_r0_Neolamprologus-niger_su	1970-01-02 01:00:00	1.2390119723389323	74.50005540780141	0.01739804964539007	0.8744459219858156	0.8390194620142888	0.14114567222301797	Neolamprologus niger	f	n
1839	FISH20210421_c4_r0_Neolamprologus-niger_su	1970-01-02 01:30:00	1.3359558050267444	104.49947371336768	0.018392332834746	0.8579026092737244	0.9113911779373137	0.14568534097355992	Neolamprologus niger	f	n
1840	FISH20210421_c4_r0_Neolamprologus-niger_su	1970-01-02 02:00:00	4.541329559176519	134.49994459219857	0.07740469858156028	0.5139073581560284	0.8905219294140735	0.08888401373331936	Neolamprologus niger	f	n
1841	FISH20210421_c4_r0_Neolamprologus-niger_su	1970-01-02 02:30:00	4.999872385591268	164.50019389507506	0.08204531604897236	0.3899506952523406	0.8216454529519016	0.094201062001651	Neolamprologus niger	f	n
1842	FISH20210421_c4_r0_Neolamprologus-niger_su	1970-01-02 03:00:00	9.340756956616993	194.49972299168974	0.21274238227146813	0.18554016620498615	0.23550145471661058	0.49924851845781965	Neolamprologus niger	f	n
1843	FISH20210421_c4_r0_Neolamprologus-niger_su	1970-01-02 03:30:00	9.03977914785314	224.50005539552404	0.18313760248171948	0.053456680700199426	0.05897135077419785	0.5653756248985766	Neolamprologus niger	f	n
1844	FISH20210421_c4_r0_Neolamprologus-niger_su	1970-01-02 04:00:00	9.99665759125019	254.50041548944657	0.2070799401695197	0.008919173452994294	0.060496557068767796	0.6118024951608696	Neolamprologus niger	f	n
1845	FISH20210421_c4_r0_Neolamprologus-niger_su	1970-01-02 04:30:00	7.7819220255800055	284.49991690211067	0.15090576699351838	0.39067087695972524	0.2044091088001627	0.5469684301771869	Neolamprologus niger	f	n
1846	FISH20210421_c4_r0_Neolamprologus-niger_su	1970-01-02 05:00:00	4.279199368326187	314.4995013850415	0.076398891966759	0.7221606648199446	0.42703083900738376	0.48029235213801974	Neolamprologus niger	f	n
1847	FISH20210421_c4_r0_Neolamprologus-niger_su	1970-01-02 05:30:00	8.276995884886906	344.4997784179038	0.17106137824063816	0.24706403722579215	0.19033095477533832	0.6403015205144708	Neolamprologus niger	f	n
1848	FISH20210421_c4_r0_Neolamprologus-niger_su	1970-01-02 06:00:00	7.803440119096734	374.5002216066482	0.12277008310249307	0.35257617728531854	0.10376978630787875	0.7448595907691387	Neolamprologus niger	f	n
1849	FISH20210421_c4_r0_Neolamprologus-niger_su	1970-01-02 06:30:00	11.951050935147142	404.4996399091463	0.28535815190294167	0.14990859232175502	0.19741528276718975	0.5989757129685717	Neolamprologus niger	f	n
1850	FISH20210421_c4_r0_Neolamprologus-niger_su	1970-01-02 07:00:00	26.26477219954943	434.50008309788933	0.5853415323250789	0.006481635366461692	0.2730114027417546	0.5420419669626244	Neolamprologus niger	f	d
1851	FISH20210421_c4_r0_Neolamprologus-niger_su	1970-01-02 07:30:00	12.443772140663503	464.5003600908537	0.28884826325411334	0.04825217439477037	0.1899755249321095	0.5723011247150017	Neolamprologus niger	f	d
1852	FISH20210421_c4_r0_Neolamprologus-niger_su	1970-01-02 08:00:00	13.85743346471181	494.4998615035178	0.3377652207633926	0.049914132181042604	0.1530201593044273	0.6059729259456886	Neolamprologus niger	f	d
1853	FISH20210421_c4_r0_Neolamprologus-niger_su	1970-01-02 08:30:00	13.286487171373176	524.5002215820962	0.3248393529802792	0.0	0.18884596665798029	0.5305869269034362	Neolamprologus niger	f	d
1854	FISH20210421_c4_r0_Neolamprologus-niger_su	1970-01-02 09:00:00	12.424376148106381	554.5005262866323	0.2892360534042435	0.0	0.13694433232824516	0.5729158235886462	Neolamprologus niger	f	d
1855	FISH20210421_c4_r0_Neolamprologus-niger_su	1970-01-02 09:30:00	11.275579901673634	584.5000276992964	0.24425239598914186	0.10924602515096117	0.15632942621060103	0.6982279040447082	Neolamprologus niger	f	d
1856	FISH20210421_c4_r0_Neolamprologus-niger_su	1970-01-02 10:00:00	9.180985175151708	614.4996675900277	0.16454293628808864	0.250803324099723	0.10690188274329222	0.7450974163053915	Neolamprologus niger	f	d
1857	FISH20210421_c4_r0_Neolamprologus-niger_su	1970-01-02 10:30:00	10.516923295214005	644.4998892089519	0.22479503656104588	0.01035896299578994	0.15296127122379022	0.6302768870104434	Neolamprologus niger	f	d
1858	FISH20210421_c4_r0_Neolamprologus-niger_su	1970-01-02 11:00:00	11.305871614079438	674.5008034576384	0.2651410206682551	0.09874217321438467	0.18398601453956792	0.654891410140766	Neolamprologus niger	f	d
1859	FISH20210421_c4_r0_Neolamprologus-niger_su	1970-01-02 11:30:00	9.974478853624307	704.4997507063321	0.22879618857681014	0.051908481524569276	0.1302722262502917	0.6423311357185215	Neolamprologus niger	f	d
1860	FISH20210421_c4_r0_Neolamprologus-niger_su	1970-01-02 12:00:00	6.779179230145893	734.5003878116344	0.13157894736842105	0.33529085872576175	0.06828551642263368	0.7850170427046157	Neolamprologus niger	f	d
1861	FISH20210421_c4_r0_Neolamprologus-niger_su	1970-01-02 12:30:00	9.954931721929366	764.5004708880394	0.212785995235721	0.07506509334662899	0.085309457452969	0.6910338613087075	Neolamprologus niger	f	d
1862	FISH20210421_c4_r0_Neolamprologus-niger_su	1970-01-02 13:00:00	7.469882335895836	794.5001108033241	0.11191135734072022	0.268808864265928	0.06344327417734624	0.8526716370264648	Neolamprologus niger	f	d
1863	FISH20210421_c4_r0_Neolamprologus-niger_su	1970-01-02 13:30:00	7.44578382578885	824.4994183147749	0.11977175779735194	0.25666168079330787	0.06759225692041382	0.8063598820277852	Neolamprologus niger	f	d
1864	FISH20210421_c4_r0_Neolamprologus-niger_su	1970-01-02 14:00:00	8.717928258303042	854.500055401662	0.1687534626038781	0.26016620498614956	0.08755410794192066	0.7474844762071601	Neolamprologus niger	f	d
1865	FISH20210421_c4_r0_Neolamprologus-niger_su	1970-01-02 14:30:00	10.70327035759938	884.5001384964822	0.23378206193562684	0.021550052628663233	0.08522129911526469	0.5826900197478501	Neolamprologus niger	f	d
1866	FISH20210421_c4_r0_Neolamprologus-niger_su	1970-01-02 15:00:00	9.623083912657108	914.5001108156029	0.19664228723404256	0.0728058510638298	0.06705291536367047	0.6520371018053651	Neolamprologus niger	f	d
1867	FISH20210421_c4_r0_Neolamprologus-niger_su	1970-01-02 15:30:00	10.604431371232117	944.5	0.22468424551296257	0.04902503877686683	0.06722642524769885	0.6274897096121405	Neolamprologus niger	f	d
1868	FISH20210421_c4_r0_Neolamprologus-niger_su	1970-01-02 16:00:00	8.931121831827637	974.5007479638762	0.17784918832068258	0.056124993074408554	0.08171855431398864	0.699093092512936	Neolamprologus niger	f	d
1869	FISH20210421_c4_r0_Neolamprologus-niger_su	1970-01-02 16:30:00	9.87643944404257	1004.4998615035178	0.20946207966317656	0.0	0.12259876016731407	0.7300168111046011	Neolamprologus niger	f	d
1870	FISH20210421_c4_r0_Neolamprologus-niger_su	1970-01-02 17:00:00	8.60175518419436	1034.5008033686076	0.16167100670397253	0.020111917557759432	0.07419226294233133	0.8050093292093599	Neolamprologus niger	f	d
1871	FISH20210421_c4_r0_Neolamprologus-niger_su	1970-01-02 17:30:00	10.839628367113082	1064.5005262866323	0.24641294111129577	0.004431887430059276	0.0793671593488793	0.63166381744909	Neolamprologus niger	f	d
1872	FISH20210421_c4_r0_Neolamprologus-niger_su	1970-01-02 18:00:00	9.549506335450454	1094.5006094858156	0.20351285460992907	0.010084219858156029	0.08361882050794921	0.6255600513459297	Neolamprologus niger	f	d
1873	FISH20210421_c4_r0_Neolamprologus-niger_su	1970-01-02 18:30:00	9.816615729159626	1124.4995291119606	0.20984986981330675	0.025372555537089357	0.154229603425214	0.6707688830428404	Neolamprologus niger	f	d
1874	FISH20210421_c4_r0_Neolamprologus-niger_su	1970-01-02 19:00:00	12.366964246755703	1154.5000830978893	0.26004099495872807	0.09029970638745775	0.48348626189820443	0.5097527057865545	Neolamprologus niger	f	n
1875	FISH20210421_c4_r0_Neolamprologus-niger_su	1970-01-02 19:30:00	8.723315609251147	1184.500249293668	0.1574428009528558	0.5196388011744502	0.3695390939871424	0.549514640329174	Neolamprologus niger	f	n
1876	FISH20210421_c4_r0_Neolamprologus-niger_su	1970-01-02 20:00:00	31.50535152427491	1214.5003324468084	0.602947695035461	0.0	0.5510088594567705	0.38965515093034236	Neolamprologus niger	f	n
1877	FISH20210421_c4_r0_Neolamprologus-niger_su	1970-01-02 20:30:00	22.343069814166327	1244.500110791048	0.44388433414580103	0.0	0.7144208340539298	0.20248773988543978	Neolamprologus niger	f	n
1878	FISH20210421_c4_r0_Neolamprologus-niger_su	1970-01-02 21:00:00	16.932524452947675	1274.5004708880394	0.38529721345077833	0.008420586117112626	0.752172796734066	0.24482815006387168	Neolamprologus niger	f	n
1879	FISH20210421_c4_r0_Neolamprologus-niger_su	1970-01-02 21:30:00	24.156205816421803	1304.4999723007036	0.4673979280926264	0.007201817073846324	0.7295173017111111	0.4542955749704653	Neolamprologus niger	f	n
1880	FISH20210421_c4_r0_Neolamprologus-niger_su	1970-01-02 22:00:00	11.997672357320054	1334.4996675900277	0.25373961218836566	0.002049861495844875	0.1142908375865448	0.7358815031448097	Neolamprologus niger	f	n
1881	FISH20210421_c4_r0_Neolamprologus-niger_su	1970-01-02 22:30:00	10.507287307304189	1364.4997784179038	0.18939729669842675	0.0039884777309993355	0.08954207076991268	0.5694833883444544	Neolamprologus niger	f	n
1882	FISH20210421_c4_r0_Neolamprologus-niger_su	1970-01-02 23:00:00	9.793860470145862	1394.5001384964821	0.1413218104260152	0.11057559137997895	0.09212839263113456	0.48482305092201466	Neolamprologus niger	f	n
1883	FISH20210421_c4_r0_Neolamprologus-niger_su	1970-01-02 23:30:00	9.195216817205058	1424.4996399091463	0.10154562074123318	0.2499584510553432	0.08551028242527313	0.30579253728095335	Neolamprologus niger	f	n
1884	FISH20210421_c4_r0_Neolamprologus-niger_su	1970-01-03 00:00:00	8.866284090001905	14.5	0.09068247285619321	0.3275537336583204	0.08349068046400765	0.31113884548314535	Neolamprologus niger	f	n
1885	FISH20210421_c4_r0_Neolamprologus-niger_su	1970-01-03 00:30:00	8.29749125794636	44.50036009085369	0.062378815578084314	0.5763669602792089	0.10094339102565858	0.26170161182904	Neolamprologus niger	f	n
1886	FISH20210421_c4_r0_Neolamprologus-niger_su	1970-01-03 01:00:00	10.958852670867838	74.5006094858156	0.1891622340425532	0.07746010638297872	0.10268100693632747	0.591831530623009	Neolamprologus niger	f	n
1887	FISH20210421_c4_r0_Neolamprologus-niger_su	1970-01-03 01:30:00	7.847099502915108	104.50022158209617	0.0972191446931088	0.3748061156658542	0.09212052005135668	0.6972405793306405	Neolamprologus niger	f	n
1888	FISH20210421_c4_r0_Neolamprologus-niger_su	1970-01-03 02:00:00	9.186868077981261	134.50132978723406	0.15774601063829788	0.11463874113475177	0.07994694246356374	0.5062122506031026	Neolamprologus niger	f	n
1889	FISH20210421_c4_r0_Neolamprologus-niger_su	1970-01-03 02:30:00	10.865873785565732	164.5000830978893	0.23162151681347293	0.18918619467065537	0.4084076488130269	0.3395131190822472	Neolamprologus niger	f	n
1890	FISH20210421_c4_r0_Neolamprologus-niger_su	1970-01-03 03:00:00	6.046905875944469	194.49958451055343	0.08498144147138663	0.5599135781951139	0.5228149963538223	0.3217094396343511	Neolamprologus niger	f	n
1891	FISH20210421_c4_r0_Neolamprologus-niger_su	1970-01-03 03:30:00	3.7380035872393673	224.49994460447596	0.02570352315532905	0.8225127409705296	0.8072127577234484	0.25000909359973733	Neolamprologus niger	f	n
1892	FISH20210421_c4_r0_Neolamprologus-niger_su	1970-01-03 04:00:00	1.6062758036995282	254.50091417807081	0.022605130478142832	0.8896337747243614	0.9615810110653228	0.16209266319069765	Neolamprologus niger	f	n
1893	FISH20210421_c4_r0_Neolamprologus-niger_su	1970-01-03 04:30:00	1.8024004422942526	284.4998061049249	0.019943493435266746	0.8632208741897955	0.9884482005935092	0.21383341585821025	Neolamprologus niger	f	n
1894	FISH20210421_c4_r0_Neolamprologus-niger_su	1970-01-03 05:00:00	0.9835798998767751	314.50016618657213	0.011411477952581432	0.9405052071792599	0.9931264574289718	0.16306844642548582	Neolamprologus niger	f	n
1895	FISH20210421_c4_r0_Neolamprologus-niger_su	1970-01-03 05:30:00	4.212598456385614	344.5005262866323	0.05983048030580023	0.6348124757631156	0.8100033112924299	0.21094280106059818	Neolamprologus niger	f	n
1896	FISH20210421_c4_r0_Neolamprologus-niger_su	1970-01-03 06:00:00	8.072017816031703	374.50094193262413	0.10150709219858156	0.2998116134751773	0.4550203121047804	0.3195780113403901	Neolamprologus niger	f	n
1897	FISH20210421_c4_r0_Neolamprologus-niger_su	1970-01-03 06:30:00	13.988732157024772	404.49952911196056	0.3179325245138773	0.047864384244640186	0.14403138253049028	0.33395721768618764	Neolamprologus niger	f	n
1898	FISH20210421_c4_r0_Neolamprologus-niger_su	1970-01-03 07:00:00	24.17435285105351	434.4998892089519	0.5842565920673609	0.021936627520496344	0.19707773053939362	0.564488818295635	Neolamprologus niger	f	d
1899	FISH20210421_c4_r0_Neolamprologus-niger_su	1970-01-03 07:30:00	14.469876939987907	464.5001938950751	0.3618082100714642	0.0	0.12727009516314977	0.5890918076876586	Neolamprologus niger	f	d
1900	FISH20210421_c4_r0_Neolamprologus-niger_su	1970-01-03 08:00:00	10.332020316253665	494.49969530773916	0.21738407844440752	0.09406681070300814	0.08122024989027236	0.6608519871104591	Neolamprologus niger	f	d
1901	FISH20210421_c4_r0_Neolamprologus-niger_su	1970-01-03 08:30:00	9.399755166462734	524.500055395524	0.18236206514513628	0.12475072014181254	0.11493542802816026	0.7519476629221081	Neolamprologus niger	f	d
1902	FISH20210421_c4_r0_Neolamprologus-niger_su	1970-01-03 09:00:00	10.950907303873691	554.5011357969971	0.23463903817386006	0.0	0.19126851111656473	0.6455807208835249	Neolamprologus niger	f	d
1903	FISH20210421_c4_r0_Neolamprologus-niger_su	1970-01-03 09:30:00	11.669570622572754	584.4999169021107	0.2729488670987757	0.0	0.12185673863004846	0.7296767996665534	Neolamprologus niger	f	d
1904	FISH20210421_c4_r0_Neolamprologus-niger_su	1970-01-03 10:00:00	9.650670104433113	614.4994183147749	0.17926984654589773	0.14226358650490278	0.1702447461131202	0.7671789697879962	Neolamprologus niger	f	d
1905	FISH20210421_c4_r0_Neolamprologus-niger_su	1970-01-03 10:30:00	8.518071873500096	644.4997784179038	0.16374916906713938	0.17338799025038776	0.25479940705622856	0.7217924398261035	Neolamprologus niger	f	d
1906	FISH20210421_c4_r0_Neolamprologus-niger_su	1970-01-03 11:00:00	10.810578817381327	674.5004986149585	0.23844875346260389	0.003434903047091413	0.0929271178959541	0.6109925959488796	Neolamprologus niger	f	d
1907	FISH20210421_c4_r0_Neolamprologus-niger_su	1970-01-03 11:30:00	7.107949359157945	704.4996399091463	0.13123926652263032	0.2858567392388233	0.06143905606885412	0.7301463490782802	Neolamprologus niger	f	d
1908	FISH20210421_c4_r0_Neolamprologus-niger_su	1970-01-03 12:00:00	8.199507058507061	734.5007202216067	0.16542936288088642	0.15905817174515235	0.059641905878054964	0.6730212441689293	Neolamprologus niger	f	d
1909	FISH20210421_c4_r0_Neolamprologus-niger_su	1970-01-03 12:30:00	6.537086507468174	764.5003600908537	0.1172788211179436	0.3314497811755581	0.08562812511783068	0.7866465567117773	Neolamprologus niger	f	d
1910	FISH20210421_c4_r0_Neolamprologus-niger_su	1970-01-03 13:00:00	3.3286697048907774	794.5001662049862	0.04282548476454293	0.7372299168975069	0.03799660188628904	0.8366398105819226	Neolamprologus niger	f	d
1911	FISH20210421_c4_r0_Neolamprologus-niger_su	1970-01-03 13:30:00	6.211868094615668	824.5001661865721	0.10763350321294039	0.4071017061821405	0.05538981708519709	0.8417716435872582	Neolamprologus niger	f	d
1912	FISH20210421_c4_r0_Neolamprologus-niger_su	1970-01-03 14:00:00	5.488799048653358	854.5005262866323	0.07257215666722065	0.4446291064206969	0.05193271840895376	0.8220495255182544	Neolamprologus niger	f	d
1913	FISH20210421_c4_r0_Neolamprologus-niger_su	1970-01-03 14:30:00	3.137101713053853	884.5000276992964	0.018392332834746	0.864827433383192	0.03523510310530456	0.8505426281875073	Neolamprologus niger	f	d
1914	FISH20210421_c4_r0_Neolamprologus-niger_su	1970-01-03 15:00:00	6.441743366025157	914.499944598338	0.1142382271468144	0.43002770083102493	0.07207044686615503	0.7836504340483569	Neolamprologus niger	f	d
1915	FISH20210421_c4_r0_Neolamprologus-niger_su	1970-01-03 15:30:00	5.118992150542273	944.4998338134279	0.06021493463328163	0.6946044759583425	0.08547297276731576	0.8777773441779809	Neolamprologus niger	f	d
1916	FISH20210421_c4_r0_Neolamprologus-niger_su	1970-01-03 16:00:00	9.12545612485757	974.5006094182826	0.17185595567867035	0.07889196675900277	0.108944895132568	0.7602272703868982	Neolamprologus niger	f	d
1917	FISH20210421_c4_r0_Neolamprologus-niger_su	1970-01-03 16:30:00	8.763789042699974	1004.4996953077392	0.17062766605728213	0.16514320536258378	0.18017414486793154	0.6616034103291482	Neolamprologus niger	f	d
1918	FISH20210421_c4_r0_Neolamprologus-niger_su	1970-01-03 17:00:00	2.606724836980588	1034.500055395524	0.017006425880788833	0.9204520274761799	0.035485246528343846	0.8836408265424275	Neolamprologus niger	f	d
1919	FISH20210421_c4_r0_Neolamprologus-niger_su	1970-01-03 17:30:00	3.217855582768349	1064.5003600908537	0.027034513323361587	0.8646612376045648	0.03242324403201932	0.8708108932992381	Neolamprologus niger	f	d
1920	FISH20210421_c4_r0_Neolamprologus-niger_su	1970-01-03 18:00:00	6.0634662190088395	1094.5002770083101	0.0939612188365651	0.4155124653739612	0.0481913031566774	0.7943857932838573	Neolamprologus niger	f	d
1921	FISH20210421_c4_r0_Neolamprologus-niger_su	1970-01-03 18:30:00	5.519646464622009	1124.5002215820962	0.09339685353423444	0.4472634611123421	0.053176958414397554	0.716879896531879	Neolamprologus niger	f	d
1922	FISH20210421_c4_r0_Neolamprologus-niger_su	1970-01-03 19:00:00	15.317683584899314	1154.5005816852251	0.3529998338042214	0.2383247465514376	0.21433150859568048	0.5924366458968917	Neolamprologus niger	f	n
1923	FISH20210421_c4_r0_Neolamprologus-niger_su	1970-01-03 19:30:00	9.183351005057748	1184.5000830978893	0.18420032131183867	0.13578195113844108	0.08640647134705731	0.5696234996300077	Neolamprologus niger	f	n
1924	FISH20210421_c4_r0_Neolamprologus-niger_su	1970-01-03 20:00:00	7.981819351419658	1214.499944598338	0.14792243767313018	0.36698060941828253	0.0724345438072272	0.6429942117162916	Neolamprologus niger	f	n
1925	FISH20210421_c4_r0_Neolamprologus-niger_su	1970-01-03 20:30:00	5.950138305363646	1244.499889208952	0.07251274097052958	0.48941945490804345	0.0478563826059961	0.7431525800951656	Neolamprologus niger	f	n
1926	FISH20210421_c4_r0_Neolamprologus-niger_su	1970-01-03 21:00:00	11.405404987827268	1274.500249293668	0.23716137610104704	0.06863885657304304	0.10883346205558331	0.5911111739236444	Neolamprologus niger	f	n
1927	FISH20210421_c4_r0_Neolamprologus-niger_su	1970-01-03 21:30:00	8.79720223785883	1304.499750706332	0.1004930474765941	0.3187081048141377	0.14158719099304015	0.6252520584490185	Neolamprologus niger	f	n
1928	FISH20210421_c4_r0_Neolamprologus-niger_su	1970-01-03 22:00:00	7.236702681062105	1334.500110791048	0.06226456902282296	0.6657988034566807	0.1626285959067684	0.5940636408308887	Neolamprologus niger	f	n
1929	FISH20210421_c4_r0_Neolamprologus-niger_su	1970-01-03 22:30:00	7.582237149537729	1364.5004154894466	0.058168522519528004	0.6330951193839677	0.1191545352879924	0.611784166258384	Neolamprologus niger	f	n
1930	FISH20210421_c4_r0_Neolamprologus-niger_su	1970-01-03 23:00:00	7.102965856539622	1394.5003878116343	0.041606648199445984	0.8217174515235457	0.09699845514596177	0.635603840014813	Neolamprologus niger	f	n
1931	FISH20210421_c4_r0_Neolamprologus-niger_su	1970-01-03 23:30:00	6.848776114510813	1424.4994183147749	0.04226912636419035	0.8427787934186471	0.1053640144133751	0.5477121925712761	Neolamprologus niger	f	n
1932	FISH20210421_c4_r0_Neolamprologus-niger_su	1970-01-04 00:00:00	8.01881583258684	14.500249293667942	0.0992742784333278	0.6161431499639909	0.20493590808947337	0.5999247485284863	Neolamprologus niger	f	n
1933	FISH20210421_c4_r0_Neolamprologus-niger_su	1970-01-04 00:30:00	6.140731161749849	44.50013849648219	0.01673037504847377	0.9228851587169686	0.07242650707001448	0.6053236915068586	Neolamprologus niger	f	n
1934	FISH20210421_c4_r0_Neolamprologus-niger_su	1970-01-04 01:00:00	5.457843575893069	74.50058174968142	0.01390658762258297	0.9424898886364895	0.08115708672178981	0.7061036962370184	Neolamprologus niger	f	n
1935	FISH20210421_c4_r0_Neolamprologus-niger_su	1970-01-04 01:30:00	7.260572700532154	104.49994460447596	0.05124085973853312	0.7103368047861732	0.09782084813591062	0.7017420038929223	Neolamprologus niger	f	n
1936	FISH20210421_c4_r0_Neolamprologus-niger_su	1970-01-04 02:00:00	7.677295794886719	134.5026598692231	0.061841959436994345	0.6938379696331597	0.1338487092137475	0.6256271182786167	Neolamprologus niger	f	n
1937	FISH20210421_c4_r0_Neolamprologus-niger_su	1970-01-04 02:30:00	6.696628511715858	164.49980610492494	0.08935793030857016	0.4321090244307795	0.13306272097895647	0.584803004195712	Neolamprologus niger	f	n
1938	FISH20210421_c4_r0_Neolamprologus-niger_su	1970-01-04 03:00:00	7.211796133350393	194.50016618657213	0.07483935298027919	0.6443053401285176	0.08035191180918366	0.6685826188673398	Neolamprologus niger	f	n
1939	FISH20210421_c4_r0_Neolamprologus-niger_su	1970-01-04 03:30:00	4.296378476456196	224.50052628663232	0.035510498033349956	0.7823943271840895	0.07649231481498713	0.8229869870971096	Neolamprologus niger	f	n
1940	FISH20210421_c4_r0_Neolamprologus-niger_su	1970-01-04 04:00:00	2.661534544283919	254.50102498753392	0.010249875339353981	0.9358967255803645	0.029393290791427124	0.8815821078555431	Neolamprologus niger	f	n
1941	FISH20210421_c4_r0_Neolamprologus-niger_su	1970-01-04 04:30:00	6.487622372106803	284.4994737133677	0.11711262533931638	0.35394160988310897	0.08573267122753694	0.6217750430833273	Neolamprologus niger	f	n
1942	FISH20210421_c4_r0_Neolamprologus-niger_su	1970-01-04 05:00:00	4.296819555860683	314.49983381342787	0.03711500110791048	0.7565920673609572	0.04043766725187343	0.7803644593026361	Neolamprologus niger	f	n
1943	FISH20210421_c4_r0_Neolamprologus-niger_su	1970-01-04 05:30:00	5.456990622895658	344.5001938950751	0.07933078499806105	0.5550385020220486	0.038488608901085165	0.5411156300451088	Neolamprologus niger	f	n
1944	FISH20210421_c4_r0_Neolamprologus-niger_su	1970-01-04 06:00:00	6.064092298960011	374.5002216066482	0.0985595567867036	0.5264265927977839	0.2094715914279862	0.41043497513103927	Neolamprologus niger	f	n
1945	FISH20210421_c4_r0_Neolamprologus-niger_su	1970-01-04 06:30:00	11.500792382890276	404.50005539552404	0.25786616441391536	0.14347440726789276	0.12341476644462626	0.36766893553968694	Neolamprologus niger	f	n
1946	FISH20210421_c4_r0_Neolamprologus-niger_su	1970-01-04 07:00:00	16.113588419491784	434.5008864265928	0.4079224376731302	0.07030470914127424	0.15044259687680683	0.6495856946546961	Neolamprologus niger	f	d
1947	FISH20210421_c4_r0_Neolamprologus-niger_su	1970-01-04 07:30:00	8.183742363483802	464.4998615035178	0.16481081380532933	0.24524957066090522	0.06629341864716431	0.8499377435144079	Neolamprologus niger	f	d
[truncated: 1,724 more rows]
