# Supplementary material for: Widespread temporal niche partitioning in an adaptive radiation of cichlid fishes
Source: Nat Ecol Evol. 2025 Aug 27;9(10):1938–50. doi: 10.1038/s41559-025-02819-z (PMC12507676; doi:10.1038/s41559-025-02819-z)
Supplement: Supplementary file 5 — Raw activity patterns for each species binned in 30-min intervals. [file 41559_2025_2819_MOESM5_ESM.zip › Supplementary_Data_2/Aulonocranus dewindti_als_30m.csv]

	FishID	ts	speed_mm	time_of_day_m	movement	rest	vertical_pos	horizontal_pos	species	sex	daynight
0	FISH20210915_c1_r0_Aulonocranus-dewindti_su	1970-01-02 00:00:00	84.20549348559177	14.500304692260817	0.8682067475486123	0.0	0.3860380772995031	0.1477422965211432	Aulonocranus dewindti	m	n
1	FISH20210915_c1_r0_Aulonocranus-dewindti_su	1970-01-02 00:30:00	75.63574993699297	44.497699939034526	0.8709748933104251	0.0	0.478439684866294	0.21950311558985464	Aulonocranus dewindti	m	n
2	FISH20210915_c1_r0_Aulonocranus-dewindti_su	1970-01-02 01:00:00	60.81039037469007	74.5	0.9531907821847995	0.0	0.5121185762800325	0.38402999743751626	Aulonocranus dewindti	m	n
3	FISH20210915_c1_r0_Aulonocranus-dewindti_su	1970-01-02 01:30:00	49.47043443401	104.49861449789404	0.9332742185768123	0.0	0.6030709015471984	0.46762494592733655	Aulonocranus dewindti	m	n
4	FISH20210915_c1_r0_Aulonocranus-dewindti_su	1970-01-02 02:00:00	50.213981117820715	134.49980610492494	0.9077613428618914	0.0	0.6978458198225616	0.4045876359476209	Aulonocranus dewindti	m	n
5	FISH20210915_c1_r0_Aulonocranus-dewindti_su	1970-01-02 02:30:00	55.03272817988467	164.4978662085019	0.9373718339522252	0.0	0.6853925944443949	0.41841495867459333	Aulonocranus dewindti	m	n
6	FISH20210915_c1_r0_Aulonocranus-dewindti_su	1970-01-02 03:00:00	53.23539013906165	194.50041548944657	0.9237161376101047	0.0	0.6025635797077697	0.462219155193709	Aulonocranus dewindti	m	n
7	FISH20210915_c1_r0_Aulonocranus-dewindti_su	1970-01-02 03:30:00	66.85322144115794	224.4978662085019	0.8756304383971624	0.0	0.6097439718801505	0.22003730458797197	Aulonocranus dewindti	m	n
8	FISH20210915_c1_r0_Aulonocranus-dewindti_su	1970-01-02 04:00:00	62.291930596424834	254.50022158209617	0.8331486815865278	0.0	0.41142283992815004	0.15969131224852282	Aulonocranus dewindti	m	n
9	FISH20210915_c1_r0_Aulonocranus-dewindti_su	1970-01-02 04:30:00	78.7499359326366	284.49828178694156	0.9449617559028932	0.0	0.45756497251095046	0.14389129147328933	Aulonocranus dewindti	m	n
10	FISH20210915_c1_r0_Aulonocranus-dewindti_su	1970-01-02 05:00:00	74.74157383642819	314.4999723007036	0.9196166417372998	0.0	0.499172635766828	0.15664350349602726	Aulonocranus dewindti	m	n
11	FISH20210915_c1_r0_Aulonocranus-dewindti_su	1970-01-02 05:30:00	52.77640422065702	344.49786620850193	0.9278944743113673	0.0	0.6622030193434638	0.3762947546377051	Aulonocranus dewindti	m	n
12	FISH20210915_c1_r0_Aulonocranus-dewindti_su	1970-01-02 06:00:00	45.9501495304866	374.4997784179038	0.9121426988699313	0.0	0.6429623326151478	0.41142068321302455	Aulonocranus dewindti	m	n
13	FISH20210915_c1_r0_Aulonocranus-dewindti_su	1970-01-02 06:30:00	60.31324654371816	404.4985312863715	0.8604999168652663	0.0	0.5750765684654813	0.22903462119327397	Aulonocranus dewindti	m	n
14	FISH20210915_c1_r0_Aulonocranus-dewindti_su	1970-01-02 07:00:00	69.66519689804483	434.49952911196056	0.8708658800066479	0.017727549720237105	0.48398326098120215	0.22684529140655255	Aulonocranus dewindti	m	d
15	FISH20210915_c1_r0_Aulonocranus-dewindti_su	1970-01-02 07:30:00	83.07980564753207	464.497699684053	0.9340945623856771	0.0	0.5777978764681349	0.28092503181325373	Aulonocranus dewindti	m	d
16	FISH20210915_c1_r0_Aulonocranus-dewindti_su	1970-01-02 08:00:00	91.16838267577565	494.5001384964822	0.9672594316104371	0.0	0.5889121091501558	0.2947344515884834	Aulonocranus dewindti	m	d
17	FISH20210915_c1_r0_Aulonocranus-dewindti_su	1970-01-02 08:30:00	84.68459718553295	524.4980324779693	0.9423044948179349	0.0	0.5535431787656176	0.256835590899307	Aulonocranus dewindti	m	d
18	FISH20210915_c1_r0_Aulonocranus-dewindti_su	1970-01-02 09:00:00	58.01695947966722	554.4998892089519	0.8135940615998227	0.027808553068912032	0.5634615445057857	0.49431282379445307	Aulonocranus dewindti	m	d
19	FISH20210915_c1_r0_Aulonocranus-dewindti_su	1970-01-02 09:30:00	43.65935704632806	584.4982539770523	0.7648134804057425	0.0	0.5878175440417223	0.7490568522977852	Aulonocranus dewindti	m	d
20	FISH20210915_c1_r0_Aulonocranus-dewindti_su	1970-01-02 10:00:00	27.016812290840225	614.4996399091463	0.5673369896404631	0.030524624674533266	0.3679782774652197	0.7099385309862659	Aulonocranus dewindti	m	d
21	FISH20210915_c1_r0_Aulonocranus-dewindti_su	1970-01-02 10:30:00	5.255124548931313	644.4980600820309	0.052765768761778076	0.7220374681299191	0.027881751091425936	0.48058195429832784	Aulonocranus dewindti	m	d
22	FISH20210915_c1_r0_Aulonocranus-dewindti_su	1970-01-02 11:00:00	9.735786600167408	674.5003046922608	0.15805218547448896	0.31383302864107254	0.05020974850217545	0.4800247080066783	Aulonocranus dewindti	m	d
23	FISH20210915_c1_r0_Aulonocranus-dewindti_su	1970-01-02 11:30:00	7.88324051960823	704.4987807581467	0.10956550653956994	0.46270228330747065	0.05393615012352951	0.321559236193786	Aulonocranus dewindti	m	d
24	FISH20210915_c1_r0_Aulonocranus-dewindti_su	1970-01-02 12:00:00	7.438227439428091	734.500055395524	0.10508530910702416	0.4829935741192112	0.05583963113652904	0.36715907392738	Aulonocranus dewindti	m	d
25	FISH20210915_c1_r0_Aulonocranus-dewindti_su	1970-01-02 12:30:00	11.988697539738547	764.4992517873968	0.2501801252563321	0.02721276949509505	0.06781310054035654	0.5439685487065709	Aulonocranus dewindti	m	d
26	FISH20210915_c1_r0_Aulonocranus-dewindti_su	1970-01-02 13:00:00	10.99033037955525	794.4998615035178	0.18990637637804	0.18591767769098666	0.07133327125547911	0.6250702876967348	Aulonocranus dewindti	m	d
27	FISH20210915_c1_r0_Aulonocranus-dewindti_su	1970-01-02 13:30:00	13.21961432582067	824.4991964533111	0.31299528955389305	0.03923524522028263	0.0698353407261994	0.6210051568283756	Aulonocranus dewindti	m	d
28	FISH20210915_c1_r0_Aulonocranus-dewindti_su	1970-01-02 14:00:00	14.42642253210752	854.5004708880394	0.35837349731316825	0.011190515760899673	0.08558320377527649	0.6218344476883206	Aulonocranus dewindti	m	d
29	FISH20210915_c1_r0_Aulonocranus-dewindti_su	1970-01-02 14:30:00	13.462422563594766	884.4988084021504	0.3039960095327828	0.02776700105303996	0.11431045536215137	0.7148458714845939	Aulonocranus dewindti	m	d
30	FISH20210915_c1_r0_Aulonocranus-dewindti_su	1970-01-02 15:00:00	9.876425479848333	914.5002215820962	0.20241524484821627	0.47180367826279634	0.06509123367796738	0.5587221833659692	Aulonocranus dewindti	m	d
31	FISH20210915_c1_r0_Aulonocranus-dewindti_su	1970-01-02 15:30:00	8.84036116429677	944.4979480922804	0.09399955634427684	0.42907054125998223	0.07899486806748608	0.7098893721474124	Aulonocranus dewindti	m	d
32	FISH20210915_c1_r0_Aulonocranus-dewindti_su	1970-01-02 16:00:00	13.348730175045308	974.4999723007036	0.29649326907096557	0.038280427677137	0.1171091678384844	0.7779278888345873	Aulonocranus dewindti	m	d
33	FISH20210915_c1_r0_Aulonocranus-dewindti_su	1970-01-02 16:30:00	16.690396355515634	1004.4980322598526	0.4787428634776343	0.0	0.1228329011027291	0.713691494110254	Aulonocranus dewindti	m	d
34	FISH20210915_c1_r0_Aulonocranus-dewindti_su	1970-01-02 17:00:00	15.244352681470978	1034.4997784179038	0.39857079547972524	0.0041546643031243075	0.10008038244126724	0.6360813417100455	Aulonocranus dewindti	m	d
35	FISH20210915_c1_r0_Aulonocranus-dewindti_su	1970-01-02 17:30:00	18.969446970959	1064.4986974114518	0.5937032315281858	0.0	0.14225013867153055	0.8189929843849904	Aulonocranus dewindti	m	d
36	FISH20210915_c1_r0_Aulonocranus-dewindti_su	1970-01-02 18:00:00	14.4252548244365	1094.4995291119606	0.34967591823167693	0.07894299484793087	0.13521735696849527	0.7029682050727099	Aulonocranus dewindti	m	d
37	FISH20210915_c1_r0_Aulonocranus-dewindti_su	1970-01-02 18:30:00	28.63582134848977	1124.4990855179294	0.6436845313972177	0.0	0.2777264949806681	0.7173966255617341	Aulonocranus dewindti	m	d
38	FISH20210915_c1_r0_Aulonocranus-dewindti_su	1970-01-02 19:00:00	44.320536085841155	1154.5001384964821	0.8477646667774639	0.0	0.30131125719052326	0.47873941380324536	Aulonocranus dewindti	m	n
39	FISH20210915_c1_r0_Aulonocranus-dewindti_su	1970-01-02 19:30:00	49.25849993289881	1184.498641831587	0.9001607627917291	0.0	0.16653397544091786	0.7763799763420722	Aulonocranus dewindti	m	n
40	FISH20210915_c1_r0_Aulonocranus-dewindti_su	1970-01-02 20:00:00	49.35126621113343	1214.499889208952	0.9511411477952582	0.0	0.13739575033826554	0.7479685184777476	Aulonocranus dewindti	m	n
41	FISH20210915_c1_r0_Aulonocranus-dewindti_su	1970-01-02 20:30:00	50.0232037282303	1244.499362563051	0.9363117343827947	0.0	0.11491413765571779	0.70843309337798	Aulonocranus dewindti	m	n
42	FISH20210915_c1_r0_Aulonocranus-dewindti_su	1970-01-02 21:00:00	50.85619718339623	1274.4996399091463	0.9474267353609218	0.0	0.2015940650426631	0.5913644017543428	Aulonocranus dewindti	m	n
43	FISH20210915_c1_r0_Aulonocranus-dewindti_su	1970-01-02 21:30:00	60.31936170560284	1304.4992517873968	0.9800476639139832	0.0	0.6918594547383375	0.4757664887696639	Aulonocranus dewindti	m	n
44	FISH20210915_c1_r0_Aulonocranus-dewindti_su	1970-01-02 22:00:00	64.50948675103704	1334.500304692261	0.9892526729821063	0.0	0.698857641725112	0.42755427627360126	Aulonocranus dewindti	m	n
45	FISH20210915_c1_r0_Aulonocranus-dewindti_su	1970-01-02 22:30:00	67.7321840291422	1364.4989191286513	0.9937364891081426	0.0	0.6742648050284107	0.41746794036088747	Aulonocranus dewindti	m	n
46	FISH20210915_c1_r0_Aulonocranus-dewindti_su	1970-01-02 23:00:00	69.39056794139694	1394.500055395524	0.9936849102592511	0.0	0.6323205774335101	0.4081661668967594	Aulonocranus dewindti	m	n
47	FISH20210915_c1_r0_Aulonocranus-dewindti_su	1970-01-02 23:30:00	68.3708260203395	1424.4996120164062	0.9928500166278683	0.0	0.6003741466916033	0.3764365411877802	Aulonocranus dewindti	m	n
48	FISH20210915_c1_r0_Aulonocranus-dewindti_su	1970-01-03 00:00:00	73.72662112803502	14.49986150351781	0.9983380422137278	0.0	0.5435384927889477	0.3761175846260333	Aulonocranus dewindti	m	n
49	FISH20210915_c1_r0_Aulonocranus-dewindti_su	1970-01-03 00:30:00	75.9543542952962	44.499972291493485	0.998392906622333	0.0	0.47587068577571195	0.3513974050075657	Aulonocranus dewindti	m	n
50	FISH20210915_c1_r0_Aulonocranus-dewindti_su	1970-01-03 01:00:00	72.56866903342299	74.50047088803944	0.9927981829261536	0.0	0.39387336353145824	0.3219725693808809	Aulonocranus dewindti	m	n
51	FISH20210915_c1_r0_Aulonocranus-dewindti_su	1970-01-03 01:30:00	72.12159965290384	104.49966744263385	0.9975058197539075	0.0	0.475003879835937	0.33040222332996383	Aulonocranus dewindti	m	n
52	FISH20210915_c1_r0_Aulonocranus-dewindti_su	1970-01-03 02:00:00	70.80436434899227	134.50022158209617	0.9889762907157101	0.0	0.4200629230292958	0.27539457306564163	Aulonocranus dewindti	m	n
53	FISH20210915_c1_r0_Aulonocranus-dewindti_su	1970-01-03 02:30:00	67.63425681620778	164.5003048611496	0.9487278975666538	0.0	0.40804058210985966	0.27179321285214364	Aulonocranus dewindti	m	n
54	FISH20210915_c1_r0_Aulonocranus-dewindti_su	1970-01-03 03:00:00	68.76882463304176	194.50002769929642	0.9609993906154783	0.0	0.3860413619252969	0.23994688293902586	Aulonocranus dewindti	m	n
55	FISH20210915_c1_r0_Aulonocranus-dewindti_su	1970-01-03 03:30:00	63.24884129007076	224.49922403281232	0.9037800687285223	0.0	0.2955199098085553	0.256331655547439	Aulonocranus dewindti	m	n
56	FISH20210915_c1_r0_Aulonocranus-dewindti_su	1970-01-03 04:00:00	66.87390598940328	254.49977841790383	0.9590073122091735	0.0	0.3307782246088156	0.24228514851855926	Aulonocranus dewindti	m	n
57	FISH20210915_c1_r0_Aulonocranus-dewindti_su	1970-01-03 04:30:00	63.478763884328956	284.4998337028825	0.9439578713968958	0.0	0.33881822899467123	0.2460106739545197	Aulonocranus dewindti	m	n
58	FISH20210915_c1_r0_Aulonocranus-dewindti_su	1970-01-03 05:00:00	58.265778189674215	314.4995845105534	0.9013905046811811	0.0	0.19801728043200081	0.25772397516409495	Aulonocranus dewindti	m	n
59	FISH20210915_c1_r0_Aulonocranus-dewindti_su	1970-01-03 05:30:00	55.882842421978175	344.4996674794946	0.876579472400798	0.0	0.22892771177154003	0.25792952439959677	Aulonocranus dewindti	m	n
60	FISH20210915_c1_r0_Aulonocranus-dewindti_su	1970-01-03 06:00:00	61.260077755155926	374.5001938950751	0.9124702232563293	0.0	0.24288243986404096	0.24529021191191677	Aulonocranus dewindti	m	n
61	FISH20210915_c1_r0_Aulonocranus-dewindti_su	1970-01-03 06:30:00	58.04117901803725	404.4993903114954	0.8650371355725529	0.0	0.3116770325505266	0.23831765110912248	Aulonocranus dewindti	m	n
62	FISH20210915_c1_r0_Aulonocranus-dewindti_su	1970-01-03 07:00:00	28.742463600639518	434.5	0.6591513405716818	0.012630179481497895	0.19517147468385604	0.5757387982754985	Aulonocranus dewindti	m	d
63	FISH20210915_c1_r0_Aulonocranus-dewindti_su	1970-01-03 07:30:00	14.372634485996215	464.5005542622769	0.3468573328899235	0.03286775302072941	0.08942058758090846	0.6437218489252202	Aulonocranus dewindti	m	d
64	FISH20210915_c1_r0_Aulonocranus-dewindti_su	1970-01-03 08:00:00	14.510923817702533	494.49975070633207	0.35067309290344023	0.0	0.11914249264593506	0.6194791290779006	Aulonocranus dewindti	m	d
65	FISH20210915_c1_r0_Aulonocranus-dewindti_su	1970-01-03 08:30:00	10.066011912121372	524.5002771004212	0.1954666371092884	0.2958324096652627	0.10666841180974791	0.7021390746509788	Aulonocranus dewindti	m	d
66	FISH20210915_c1_r0_Aulonocranus-dewindti_su	1970-01-03 09:00:00	7.748737193751962	554.5003600908537	0.08370727383524458	0.2987092127859952	0.07815083425959048	0.5750732333090026	Aulonocranus dewindti	m	d
67	FISH20210915_c1_r0_Aulonocranus-dewindti_su	1970-01-03 09:30:00	10.794271209439614	584.5000831347337	0.2195865432577731	0.05204234329102699	0.11368665005544062	0.6642030507576505	Aulonocranus dewindti	m	d
68	FISH20210915_c1_r0_Aulonocranus-dewindti_su	1970-01-03 10:00:00	12.174918313180733	614.5001661865721	0.26556614225570574	0.016674052736538887	0.14471951006784303	0.7375607184131914	Aulonocranus dewindti	m	d
69	FISH20210915_c1_r0_Aulonocranus-dewindti_su	1970-01-03 10:30:00	12.248357995797106	644.50072054096	0.25695599157521337	0.12991907770757122	0.3386993783614449	0.554662915963301	Aulonocranus dewindti	m	d
70	FISH20210915_c1_r0_Aulonocranus-dewindti_su	1970-01-03 11:00:00	12.089560667393098	674.4999169021107	0.24042989308071575	0.4259597806215722	0.4774552479558543	0.771573681943977	Aulonocranus dewindti	m	d
71	FISH20210915_c1_r0_Aulonocranus-dewindti_su	1970-01-03 11:30:00	9.598309565978058	704.5004433606739	0.16099534471292395	0.24179782753269785	0.510958791040342	0.8340193082167415	Aulonocranus dewindti	m	d
72	FISH20210915_c1_r0_Aulonocranus-dewindti_su	1970-01-03 12:00:00	10.788951461473122	734.5005816852251	0.19334108913633594	0.14802504016397983	0.4197229205981018	0.8568091605145836	Aulonocranus dewindti	m	d
73	FISH20210915_c1_r0_Aulonocranus-dewindti_su	1970-01-03 12:30:00	17.235254302573363	764.5002494042011	0.4367344676605886	0.0	0.31799275411025746	0.7726661666474817	Aulonocranus dewindti	m	d
74	FISH20210915_c1_r0_Aulonocranus-dewindti_su	1970-01-03 13:00:00	7.027342228834638	794.4994183147749	0.054844606946983544	0.7754141044817462	0.5979170129078701	0.8625005753606164	Aulonocranus dewindti	m	d
75	FISH20210915_c1_r0_Aulonocranus-dewindti_su	1970-01-03 13:30:00	5.421543763324962	824.5004433606739	0.010973176679228553	0.9384282864109953	0.7506718800850706	0.8932144023793044	Aulonocranus dewindti	m	d
76	FISH20210915_c1_r0_Aulonocranus-dewindti_su	1970-01-03 14:00:00	7.27467723612285	854.5000830978893	0.06697689878677082	0.6468893690100271	0.6332184893000081	0.8984849480383315	Aulonocranus dewindti	m	d
77	FISH20210915_c1_r0_Aulonocranus-dewindti_su	1970-01-03 14:30:00	10.651508523840217	884.5003602904495	0.19450141344714816	0.2295881603015354	0.5682086626167854	0.8951052646936517	Aulonocranus dewindti	m	d
78	FISH20210915_c1_r0_Aulonocranus-dewindti_su	1970-01-03 15:00:00	5.943093304841805	914.4998338134279	0.06957677819632174	0.8242853977398626	0.115340639256494	0.9477850339800675	Aulonocranus dewindti	m	d
79	FISH20210915_c1_r0_Aulonocranus-dewindti_su	1970-01-03 15:30:00	9.991261582098588	944.5009700127488	0.11102488775566764	0.18552186685882158	0.08474746843379795	0.9387284752970311	Aulonocranus dewindti	m	d
80	FISH20210915_c1_r0_Aulonocranus-dewindti_su	1970-01-03 16:00:00	9.003425552915626	974.4996399091463	0.14586449504182594	0.33283474599745166	0.0971795044065444	0.951473175076185	Aulonocranus dewindti	m	d
81	FISH20210915_c1_r0_Aulonocranus-dewindti_su	1970-01-03 16:30:00	9.873666951363589	1004.5006373662916	0.1853350329767777	0.2796652441390013	0.1626849806785467	0.6826441977521566	Aulonocranus dewindti	m	d
82	FISH20210915_c1_r0_Aulonocranus-dewindti_su	1970-01-03 17:00:00	9.99775842764615	1034.500193895075	0.21378316990748436	0.4194227466622348	0.083449061386747	0.8696447685281591	Aulonocranus dewindti	m	d
83	FISH20210915_c1_r0_Aulonocranus-dewindti_su	1970-01-03 17:30:00	10.874439651576035	1064.500554323725	0.20925720620842572	0.12156319290465632	0.08917873598465166	0.8997569413518068	Aulonocranus dewindti	m	d
84	FISH20210915_c1_r0_Aulonocranus-dewindti_su	1970-01-03 18:00:00	9.770400405055682	1094.5	0.11040327941502327	0.16768225127409705	0.08384446508353088	0.9111952363127245	Aulonocranus dewindti	m	d
85	FISH20210915_c1_r0_Aulonocranus-dewindti_su	1970-01-03 18:30:00	11.1078836583235	1124.5008867213478	0.21004211926402128	0.13821769009088894	0.10183452270336764	0.7420760996258254	Aulonocranus dewindti	m	d
86	FISH20210915_c1_r0_Aulonocranus-dewindti_su	1970-01-03 19:00:00	29.225444305644913	1154.499695307739	0.594537698742452	0.14237438369065425	0.4153631692081285	0.36597997007070565	Aulonocranus dewindti	m	n
87	FISH20210915_c1_r0_Aulonocranus-dewindti_su	1970-01-03 19:30:00	45.14836708807248	1184.2274670771335	0.7581095718602132	0.13340174448435094	0.37784068926167835	0.48840790964365743	Aulonocranus dewindti	m	n
88	FISH20210915_c1_r0_Aulonocranus-dewindti_su	1970-01-03 20:00:00	3.245570816322077	1214.5003600908537	0.008808376267242813	0.9622181596587447	0.033637465695888435	0.28499675203281455	Aulonocranus dewindti	m	n
89	FISH20210915_c1_r0_Aulonocranus-dewindti_su	1970-01-03 20:30:00	4.952652810196542	1244.5009144820706	0.06290528182674722	0.6229562711300781	0.03676756432525056	0.2620227530216752	Aulonocranus dewindti	m	n
90	FISH20210915_c1_r0_Aulonocranus-dewindti_su	1970-01-03 21:00:00	2.7529233085815377	1274.500110791048	0.005871925548415688	0.9669842676711722	0.03958831303735769	0.25945506732019363	Aulonocranus dewindti	m	n
91	FISH20210915_c1_r0_Aulonocranus-dewindti_su	1970-01-03 21:30:00	5.494133755964213	1304.501385502106	0.07010640656173797	0.5693859454666371	0.04178642907565618	0.6333393166715049	Aulonocranus dewindti	m	n
92	FISH20210915_c1_r0_Aulonocranus-dewindti_su	1970-01-03 22:00:00	5.758174922879936	1334.4998615035179	0.05855631266965819	0.5666168079330784	0.04029819373084297	0.5835001440012144	Aulonocranus dewindti	m	n
93	FISH20210915_c1_r0_Aulonocranus-dewindti_su	1970-01-03 22:30:00	6.753956476537931	1364.50119146578	0.09060681629260182	0.49348850096979774	0.05103356659572471	0.7994273184785347	Aulonocranus dewindti	m	n
94	FISH20210915_c1_r0_Aulonocranus-dewindti_su	1970-01-03 23:00:00	7.518657274765379	1394.5005262866323	0.13035288903661846	0.33953797573541633	0.05004850323610052	0.752108045292815	Aulonocranus dewindti	m	n
95	FISH20210915_c1_r0_Aulonocranus-dewindti_su	1970-01-03 23:30:00	24.415921270942004	1424.501080751538	0.5573906778251954	0.03824197749819875	0.09894338308445973	0.5781962727283281	Aulonocranus dewindti	m	n
96	FISH20210915_c1_r0_Aulonocranus-dewindti_su	1970-01-04 00:00:00	40.62791952379799	14.499418314774804	0.9344080660351227	0.0	0.13021513906029147	0.6760164968342587	Aulonocranus dewindti	m	n
97	FISH20210915_c1_r0_Aulonocranus-dewindti_su	1970-01-04 00:30:00	27.46021473756397	44.50088672134782	0.7178563511416537	0.018787408556861007	0.08376639609087899	0.5956100731920104	Aulonocranus dewindti	m	n
98	FISH20210915_c1_r0_Aulonocranus-dewindti_su	1970-01-04 01:00:00	32.01573271506458	74.50008309788932	0.8195667830037117	0.0	0.07663362003087486	0.5586203197119527	Aulonocranus dewindti	m	n
99	FISH20210915_c1_r0_Aulonocranus-dewindti_su	1970-01-04 01:30:00	31.772596746017864	104.50077596718768	0.8261833499612017	0.0	0.07097049359217807	0.5658885433635858	Aulonocranus dewindti	m	n
100	FISH20210915_c1_r0_Aulonocranus-dewindti_su	1970-01-04 02:00:00	29.48962658841718	134.49983381342787	0.7608575227121649	0.010137380899623311	0.0659370958287575	0.5480076584019171	Aulonocranus dewindti	m	n
101	FISH20210915_c1_r0_Aulonocranus-dewindti_su	1970-01-04 02:30:00	30.17860671276768	164.50169040625173	0.7350218921465388	0.0	0.0622530967196963	0.5055105029223701	Aulonocranus dewindti	m	n
102	FISH20210915_c1_r0_Aulonocranus-dewindti_su	1970-01-04 03:00:00	32.27512361589756	194.4996399091463	0.7990693036396875	0.0	0.06786995553575456	0.6707494141276727	Aulonocranus dewindti	m	n
103	FISH20210915_c1_r0_Aulonocranus-dewindti_su	1970-01-04 03:30:00	35.220431628636646	224.5018844917415	0.8438643165946126	0.0	0.0733473746443492	0.6093983664613423	Aulonocranus dewindti	m	n
104	FISH20210915_c1_r0_Aulonocranus-dewindti_su	1970-01-04 04:00:00	33.02065498837765	254.50024929366793	0.7379646556977453	0.020940668107030082	0.08010471512747025	0.47002637464932423	Aulonocranus dewindti	m	n
105	FISH20210915_c1_r0_Aulonocranus-dewindti_su	1970-01-04 04:30:00	33.10137482227715	284.5012470210054	0.7897799700714959	0.021116222357701046	0.07289363510259021	0.5595408150531651	Aulonocranus dewindti	m	n
106	FISH20210915_c1_r0_Aulonocranus-dewindti_su	1970-01-04 05:00:00	36.37246025161009	314.5	0.7568690449811655	0.0	0.08349213383558696	0.3053999744220174	Aulonocranus dewindti	m	n
107	FISH20210915_c1_r0_Aulonocranus-dewindti_su	1970-01-04 05:30:00	32.4807946323637	344.5017180226114	0.6682553757481712	0.0	0.0830035641796035	0.24191663507058098	Aulonocranus dewindti	m	n
108	FISH20210915_c1_r0_Aulonocranus-dewindti_su	1970-01-04 06:00:00	27.320628455701733	374.4998061049249	0.5678355769763448	0.0	0.07016400733775896	0.2509291562091542	Aulonocranus dewindti	m	n
109	FISH20210915_c1_r0_Aulonocranus-dewindti_su	1970-01-04 06:30:00	22.404812659454063	404.5018566757191	0.5400986532173142	0.016294407803580335	0.06921707520608039	0.43946086510038773	Aulonocranus dewindti	m	n
110	FISH20210915_c1_r0_Aulonocranus-dewindti_su	1970-01-04 07:00:00	8.771781877597991	434.5004154894466	0.12171070854800288	0.37853858511993793	0.1429645162190201	0.6358546251910243	Aulonocranus dewindti	m	d
111	FISH20210915_c1_r0_Aulonocranus-dewindti_su	1970-01-04 07:30:00	6.074104139013272	464.5014132904728	0.03957213323726653	0.8248074045336141	0.06047067230646501	0.8745309976554441	Aulonocranus dewindti	m	d
112	FISH20210915_c1_r0_Aulonocranus-dewindti_su	1970-01-04 08:00:00	7.412396350936323	494.5002215820962	0.06835807666740527	0.5045424329714159	0.07363990237815739	0.7852091842733664	Aulonocranus dewindti	m	d
113	FISH20210915_c1_r0_Aulonocranus-dewindti_su	1970-01-04 08:30:00	8.430440627331299	524.5025217535887	0.16421881061907664	0.4178351715346672	0.07403940861527136	0.9405481432130626	Aulonocranus dewindti	m	d
114	FISH20210915_c1_r0_Aulonocranus-dewindti_su	1970-01-04 09:00:00	3.093617937968477	554.4999723007036	5.5398592875740954e-05	1.0	0.04114095955862889	0.9585653661819555	Aulonocranus dewindti	m	d
115	FISH20210915_c1_r0_Aulonocranus-dewindti_su	1970-01-04 09:30:00	4.511590039184663	584.5016627868307	0.013191442190444519	0.9702915419576543	0.04971221601920191	0.9219296389232751	Aulonocranus dewindti	m	d
116	FISH20210915_c1_r0_Aulonocranus-dewindti_su	1970-01-04 10:00:00	5.129000008812789	614.4997784179038	0.018889873698205186	0.8992355417682252	0.0559393430798038	0.9051346380598223	Aulonocranus dewindti	m	d
117	FISH20210915_c1_r0_Aulonocranus-dewindti_su	1970-01-04 10:30:00	9.930482029181588	644.5020783683423	0.1558499140941085	0.10680042121598404	0.0804916387683781	0.906402124405844	Aulonocranus dewindti	m	d
118	FISH20210915_c1_r0_Aulonocranus-dewindti_su	1970-01-04 11:00:00	8.552917380080464	674.4995291119606	0.10121322918397872	0.326131516259487	0.08311171931693956	0.7651834015508863	Aulonocranus dewindti	m	d
119	FISH20210915_c1_r0_Aulonocranus-dewindti_su	1970-01-04 11:30:00	10.351689703920801	704.5020783683423	0.17098043562600454	0.04727595189270077	0.09744098318319931	0.8008054285164994	Aulonocranus dewindti	m	d
120	FISH20210915_c1_r0_Aulonocranus-dewindti_su	1970-01-04 12:00:00	11.98496199900262	734.5001384964822	0.255775303307296	0.0	0.12600413878565364	0.7633931954365433	Aulonocranus dewindti	m	d
121	FISH20210915_c1_r0_Aulonocranus-dewindti_su	1970-01-04 12:30:00	14.585311353431848	764.5021340280472	0.3581841361343606	0.0021063133972617928	0.11417576198579804	0.8165676208747865	Aulonocranus dewindti	m	d
122	FISH20210915_c1_r0_Aulonocranus-dewindti_su	1970-01-04 13:00:00	10.298434348084307	794.499944604476	0.1535563926434744	0.20584976733879903	0.10193845046539962	0.8650431522933616	Aulonocranus dewindti	m	d
123	FISH20210915_c1_r0_Aulonocranus-dewindti_su	1970-01-04 13:30:00	12.857356497288514	824.5024941802461	0.28217492517459264	0.0	0.10725894897720827	0.8434200865117607	Aulonocranus dewindti	m	d
124	FISH20210915_c1_r0_Aulonocranus-dewindti_su	1970-01-04 14:00:00	14.420300489479285	854.4996953077392	0.37150296382471887	0.012630879175668939	0.1047193707662786	0.8247989634255597	Aulonocranus dewindti	m	d
125	FISH20210915_c1_r0_Aulonocranus-dewindti_su	1970-01-04 14:30:00	15.837330752483918	884.5022446378097	0.45330599124314136	0.0	0.11930923094278688	0.7425974056104456	Aulonocranus dewindti	m	d
126	FISH20210915_c1_r0_Aulonocranus-dewindti_su	1970-01-04 15:00:00	14.915029886174958	914.5003600908537	0.419588942440862	0.0	0.1330538022490244	0.7664238498320879	Aulonocranus dewindti	m	d
127	FISH20210915_c1_r0_Aulonocranus-dewindti_su	1970-01-04 15:30:00	13.842864433324918	944.5025496064737	0.3425340871300299	0.08779514466245428	0.09791023466914389	0.7371020355838713	Aulonocranus dewindti	m	d
128	FISH20210915_c1_r0_Aulonocranus-dewindti_su	1970-01-04 16:00:00	16.67957022534742	974.5001107910481	0.4904165743407933	0.0	0.10342532919084733	0.7068192475671575	Aulonocranus dewindti	m	d
129	FISH20210915_c1_r0_Aulonocranus-dewindti_su	1970-01-04 16:30:00	14.014627767438949	1004.5027988693677	0.36900737127972066	0.0	0.12417035269959802	0.7429648623050934	Aulonocranus dewindti	m	d
130	FISH20210915_c1_r0_Aulonocranus-dewindti_su	1970-01-04 17:00:00	15.078915358673852	1034.4998615035179	0.40435432940003324	0.0	0.14729762913667255	0.8264120814375548	Aulonocranus dewindti	m	d
131	FISH20210915_c1_r0_Aulonocranus-dewindti_su	1970-01-04 17:30:00	17.081071388470864	1064.5032147212062	0.4993348852677087	0.0	0.14605801592973433	0.7521859377684192	Aulonocranus dewindti	m	d
132	FISH20210915_c1_r0_Aulonocranus-dewindti_su	1970-01-04 18:00:00	20.819305364367334	1094.5004708880394	0.609273724447399	0.0	0.22343902677638064	0.8486868835222537	Aulonocranus dewindti	m	d
133	FISH20210915_c1_r0_Aulonocranus-dewindti_su	1970-01-04 18:30:00	24.193594398823443	1124.502660458929	0.6257621106307505	0.0	0.36497817150054324	0.8554837865979902	Aulonocranus dewindti	m	d
134	FISH20210915_c1_r0_Aulonocranus-dewindti_su	1970-01-04 19:00:00	29.111738745804104	1154.5002215820962	0.6673498781298471	0.0	0.13926340453819142	0.5202084745548392	Aulonocranus dewindti	m	n
135	FISH20210915_c1_r0_Aulonocranus-dewindti_su	1970-01-04 19:30:00	18.07931094298434	1184.5033255736614	0.5101429996674426	0.012581753685844141	0.049089712656283715	0.4548051258362866	Aulonocranus dewindti	m	n
136	FISH20210915_c1_r0_Aulonocranus-dewindti_su	1970-01-04 20:00:00	13.250480296924904	1214.4999723007036	0.3546617915904936	0.043709489778959616	0.051179656065105494	0.5391108795223694	Aulonocranus dewindti	m	n
137	FISH20210915_c1_r0_Aulonocranus-dewindti_su	1970-01-04 20:30:00	10.854526438088156	1244.5021616228798	0.2619443520673983	0.2239773860991021	0.0504608238774624	0.549853841154752	Aulonocranus dewindti	m	n
138	FISH20210915_c1_r0_Aulonocranus-dewindti_su	1970-01-04 21:00:00	13.331571042203288	1274.4997784179038	0.3309328606248615	0.07362065145136273	0.05745718043854388	0.5026569941943617	Aulonocranus dewindti	m	n
139	FISH20210915_c1_r0_Aulonocranus-dewindti_su	1970-01-04 21:30:00	12.52180373426563	1304.5033255736614	0.31254849794922956	0.12509699589845916	0.05572057633842608	0.5078234178975843	Aulonocranus dewindti	m	n
140	FISH20210915_c1_r0_Aulonocranus-dewindti_su	1970-01-04 22:00:00	11.145547824352821	1334.4995291119606	0.24768710874743782	0.3403135560356767	0.045919524310755355	0.46255739112680455	Aulonocranus dewindti	m	n
141	FISH20210915_c1_r0_Aulonocranus-dewindti_su	1970-01-04 22:30:00	8.733832764683633	1364.5034364261169	0.16611240438975725	0.34962864427447066	0.03944153948116329	0.5270672166635834	Aulonocranus dewindti	m	n
142	FISH20210915_c1_r0_Aulonocranus-dewindti_su	1970-01-04 23:00:00	12.017474936570661	1394.5001384964821	0.29560689158495373	0.00232674090078112	0.046450187824803806	0.5048021678769484	Aulonocranus dewindti	m	n
143	FISH20210915_c1_r0_Aulonocranus-dewindti_su	1970-01-04 23:30:00	14.177314011736263	1424.503603104213	0.35886917960088693	0.00565410199556541	0.06323693604440887	0.3981149477552818	Aulonocranus dewindti	m	n
144	FISH20210915_c1_r0_Aulonocranus-dewindti_su	1970-01-05 00:00:00	18.851579560255733	14.499944604475958	0.48471083536450255	0.0	0.07815349824698745	0.5695891924152428	Aulonocranus dewindti	m	n
145	FISH20210915_c1_r0_Aulonocranus-dewindti_su	1970-01-05 00:30:00	23.175765685076342	44.50313140830239	0.6243972731807349	0.013190711079088844	0.0762141110499229	0.6075294173339055	Aulonocranus dewindti	m	n
146	FISH20210915_c1_r0_Aulonocranus-dewindti_su	1970-01-05 01:00:00	19.327927943319054	74.49969530773919	0.5200819899174561	0.04431887430059277	0.0628387417683006	0.6171068278121572	Aulonocranus dewindti	m	n
147	FISH20210915_c1_r0_Aulonocranus-dewindti_su	1970-01-05 01:30:00	27.049751388501885	104.50324225461398	0.731419387019897	0.0	0.06029897844510965	0.6966035682435361	Aulonocranus dewindti	m	n
148	FISH20210915_c1_r0_Aulonocranus-dewindti_su	1970-01-05 02:00:00	21.892883085417235	134.5003600908537	0.578915295551493	0.0	0.06498828575144251	0.6285514977940672	Aulonocranus dewindti	m	n
149	FISH20210915_c1_r0_Aulonocranus-dewindti_su	1970-01-05 02:30:00	23.36205882805126	164.50268802305604	0.5949675774538602	0.05453638530177908	0.057322715671743	0.6524280322119794	Aulonocranus dewindti	m	n
150	FISH20210915_c1_r0_Aulonocranus-dewindti_su	1970-01-05 03:00:00	26.742773489543257	194.5001107910481	0.6777642366496787	0.0	0.05031076496111453	0.7080377148655388	Aulonocranus dewindti	m	n
151	FISH20210915_c1_r0_Aulonocranus-dewindti_su	1970-01-05 03:30:00	19.906292520056667	224.50357479354875	0.43329823200133016	0.0022169262317796377	0.12476648573561214	0.38075215901313797	Aulonocranus dewindti	m	n
152	FISH20210915_c1_r0_Aulonocranus-dewindti_su	1970-01-05 04:00:00	33.849360743574415	254.49986150351782	0.7116503240817683	0.0	0.20844856044202714	0.4309750515423623	Aulonocranus dewindti	m	n
153	FISH20210915_c1_r0_Aulonocranus-dewindti_su	1970-01-05 04:30:00	30.33507044046844	284.5039627556393	0.7660034362356593	0.0	0.057593542298286074	0.6320190702525461	Aulonocranus dewindti	m	n
154	FISH20210915_c1_r0_Aulonocranus-dewindti_su	1970-01-05 05:00:00	23.56391685728299	314.5005262866323	0.5894410281978838	0.0	0.06411000196056134	0.6066799459319129	Aulonocranus dewindti	m	n
155	FISH20210915_c1_r0_Aulonocranus-dewindti_su	1970-01-05 05:30:00	26.14320024521435	344.50454545454545	0.6756651884700665	0.0	0.059253825226840896	0.5568379874650197	Aulonocranus dewindti	m	n
156	FISH20210915_c1_r0_Aulonocranus-dewindti_su	1970-01-05 06:00:00	18.408282914545953	374.4994183147748	0.48135837349731314	0.0	0.05628049132658403	0.5398406652141297	Aulonocranus dewindti	m	n
157	FISH20210915_c1_r0_Aulonocranus-dewindti_su	1970-01-05 06:30:00	21.459922061533796	404.50393526216607	0.5973284558252965	0.018235228910320363	0.049210471075764116	0.6279254912134761	Aulonocranus dewindti	m	n
158	FISH20210915_c1_r0_Aulonocranus-dewindti_su	1970-01-05 07:00:00	11.227869607813805	434.50008309788933	0.24408620021051466	0.1494654035787491	0.10059472943287862	0.7087417222731386	Aulonocranus dewindti	m	d
159	FISH20210915_c1_r0_Aulonocranus-dewindti_su	1970-01-05 07:30:00	8.52003586681923	464.50327014743374	0.1067509145327569	0.3143775634630307	0.07742061273891093	0.8474344453029586	Aulonocranus dewindti	m	d
160	FISH20210915_c1_r0_Aulonocranus-dewindti_su	1970-01-05 08:00:00	6.981596684354488	494.49983381342787	0.04686461333924219	0.7066253046753822	0.07761486517279606	0.8745207057459401	Aulonocranus dewindti	m	d
161	FISH20210915_c1_r0_Aulonocranus-dewindti_su	1970-01-05 08:30:00	7.990118634417975	524.5042957707444	0.09256693087966299	0.35192062524250317	0.0894503890075436	0.852782474685002	Aulonocranus dewindti	m	d
162	FISH20210915_c1_r0_Aulonocranus-dewindti_su	1970-01-05 09:00:00	9.106963886683115	554.4996399091463	0.12448063819178992	0.17184643510054845	0.10430910686074271	0.834271888563785	Aulonocranus dewindti	m	d
163	FISH20210915_c1_r0_Aulonocranus-dewindti_su	1970-01-05 09:30:00	9.793486246974952	584.5036856398604	0.16660200631823976	0.041179404755306764	0.1054823720953444	0.8208451761758817	Aulonocranus dewindti	m	d
164	FISH20210915_c1_r0_Aulonocranus-dewindti_su	1970-01-05 10:00:00	9.465487640934432	614.5002492936679	0.13821948922497368	0.22796520968367404	0.10594804083465621	0.8588727288186965	Aulonocranus dewindti	m	d
165	FISH20210915_c1_r0_Aulonocranus-dewindti_su	1970-01-05 10:30:00	11.60995742653209	644.503935262166	0.2218157632191553	0.0	0.1252606801623654	0.7529070646293206	Aulonocranus dewindti	m	d
166	FISH20210915_c1_r0_Aulonocranus-dewindti_su	1970-01-05 11:00:00	13.381872099464445	674.5	0.32633503212940396	0.0	0.1673390347506723	0.7864687590325399	Aulonocranus dewindti	m	d
167	FISH20210915_c1_r0_Aulonocranus-dewindti_su	1970-01-05 11:30:00	13.108583771537809	704.5050717809434	0.3170555955878277	0.05426528462945513	0.13318615085182445	0.8389579619735931	Aulonocranus dewindti	m	d
168	FISH20210915_c1_r0_Aulonocranus-dewindti_su	1970-01-05 12:00:00	11.673184371947317	734.4998061049249	0.22824220264805273	0.08182372167746939	0.1584763579629167	0.8310728247883328	Aulonocranus dewindti	m	d
169	FISH20210915_c1_r0_Aulonocranus-dewindti_su	1970-01-05 12:30:00	12.772074220767712	764.5043507177298	0.2864268691459292	0.0207836834229341	0.17297354664566156	0.8279314894803365	Aulonocranus dewindti	m	d
170	FISH20210915_c1_r0_Aulonocranus-dewindti_su	1970-01-05 13:00:00	12.28115377185982	794.5004154894466	0.2723394825771425	0.039056007977397375	0.13515166445268825	0.8739239291820714	Aulonocranus dewindti	m	d
171	FISH20210915_c1_r0_Aulonocranus-dewindti_su	1970-01-05 13:30:00	12.668486570165081	824.5041015408491	0.26471566345194547	0.0862986365147988	0.20886906123694068	0.8784206360868397	Aulonocranus dewindti	m	d
172	FISH20210915_c1_r0_Aulonocranus-dewindti_su	1970-01-05 14:00:00	11.56638173044576	854.5002215820962	0.23454464879237757	0.11505650343452249	0.19354394632998592	0.6485490120389613	Aulonocranus dewindti	m	d
173	FISH20210915_c1_r0_Aulonocranus-dewindti_su	1970-01-05 14:30:00	12.953948067316471	884.504295294574	0.31081305769550516	0.015795599401429918	0.15589511737720363	0.8424487239140568	Aulonocranus dewindti	m	d
174	FISH20210915_c1_r0_Aulonocranus-dewindti_su	1970-01-05 15:00:00	13.68459866779741	914.4999723007036	0.30430447066644506	0.025372555537089357	0.24315872561234386	0.8519607881029312	Aulonocranus dewindti	m	d
175	FISH20210915_c1_r0_Aulonocranus-dewindti_su	1970-01-05 15:30:00	13.811132065802953	944.5041294828446	0.31323097389279975	0.01479962308076049	0.2024296116686145	0.8723410488653547	Aulonocranus dewindti	m	d
176	FISH20210915_c1_r0_Aulonocranus-dewindti_su	1970-01-05 16:00:00	12.187679676808177	974.4997784179038	0.25238200753379125	0.18291602038555285	0.17251674830631192	0.8776365575792676	Aulonocranus dewindti	m	d
177	FISH20210915_c1_r0_Aulonocranus-dewindti_su	1970-01-05 16:30:00	14.573629593418943	1004.5048220818092	0.40006651147322914	0.0	0.1962968990401425	0.8651434180007158	Aulonocranus dewindti	m	d
178	FISH20210915_c1_r0_Aulonocranus-dewindti_su	1970-01-05 17:00:00	17.70388428621698	1034.4995291119606	0.44955958118663786	0.0	0.2652299964914232	0.8459066471635114	Aulonocranus dewindti	m	d
179	FISH20210915_c1_r0_Aulonocranus-dewindti_su	1970-01-05 17:30:00	19.51801810479074	1064.5045724103531	0.5326165271850579	0.0	0.1723368171307117	0.7745935566890473	Aulonocranus dewindti	m	d
180	FISH20210915_c1_r0_Aulonocranus-dewindti_su	1970-01-05 18:00:00	28.39369369093483	1094.5001384964821	0.7807323693978173	0.0	0.09164804527440203	0.6678560147236143	Aulonocranus dewindti	m	d
181	FISH20210915_c1_r0_Aulonocranus-dewindti_su	1970-01-05 18:30:00	21.309389021653864	1124.5043786719875	0.6551380113069505	0.0	0.11573051375002927	0.6358611677286576	Aulonocranus dewindti	m	d
182	FISH20210915_c1_r0_Aulonocranus-dewindti_su	1970-01-05 19:00:00	11.814229313638936	1154.499944604476	0.318081099047197	0.17837358741413695	0.04678941686192659	0.5297832336838594	Aulonocranus dewindti	m	n
183	FISH20210915_c1_r0_Aulonocranus-dewindti_su	1970-01-05 19:30:00	14.876616723102366	1184.505515215343	0.4290782107421983	0.0	0.056408865385817394	0.5231569669883948	Aulonocranus dewindti	m	n
184	FISH20210915_c1_r0_Aulonocranus-dewindti_su	1970-01-05 20:00:00	14.997156971288693	1214.499695307739	0.4234668439421639	0.0	0.05934210831328595	0.5590797883797196	Aulonocranus dewindti	m	n
185	FISH20210915_c1_r0_Aulonocranus-dewindti_su	1970-01-05 20:30:00	12.025116328364934	1244.5052654916306	0.2822857776299745	0.0	0.046423042844866945	0.5623448973771078	Aulonocranus dewindti	m	n
186	FISH20210915_c1_r0_Aulonocranus-dewindti_su	1970-01-05 21:00:00	12.996605708311556	1274.5003600908537	0.33006481635366464	0.022602625893302312	0.04809682259602501	0.5547834108269439	Aulonocranus dewindti	m	n
187	FISH20210915_c1_r0_Aulonocranus-dewindti_su	1970-01-05 21:30:00	12.347785854653294	1304.5045449506706	0.3136015962753575	0.027879392528544506	0.04973906432665813	0.4937641392541252	Aulonocranus dewindti	m	n
188	FISH20210915_c1_r0_Aulonocranus-dewindti_su	1970-01-05 22:00:00	9.169163980381073	1334.5001661865722	0.18657212497230224	0.09367383115444272	0.05088169244719352	0.5212764487276339	Aulonocranus dewindti	m	n
189	FISH20210915_c1_r0_Aulonocranus-dewindti_su	1970-01-05 22:30:00	8.804600093929977	1364.505210065403	0.18080035472785722	0.10187340649595389	0.057764900024449846	0.4549698811769557	Aulonocranus dewindti	m	n
190	FISH20210915_c1_r0_Aulonocranus-dewindti_su	1970-01-05 23:00:00	9.14519211178349	1394.4999169021107	0.16614038003434714	0.2168300925156501	0.07051753679782878	0.4732338711915818	Aulonocranus dewindti	m	n
191	FISH20210915_c1_r0_Aulonocranus-dewindti_su	1970-01-05 23:30:00	14.002357541265908	1424.5072062084257	0.34556541019955656	0.03015521064301552	0.07513673318551378	0.5162878592556732	Aulonocranus dewindti	m	n
192	FISH20210915_c1_r0_Aulonocranus-dewindti_su	1970-01-06 00:00:00	5.278370159912206	14.500581685225196	0.01850313002049748	0.8533045260650379	0.036612506575033746	0.4090345917428284	Aulonocranus dewindti	m	n
193	FISH20210915_c1_r0_Aulonocranus-dewindti_su	1970-01-06 00:30:00	3.4196730229080115	44.50526549163064	0.004822081809112072	0.9652477552377785	0.03931409846685961	0.799867727006789	Aulonocranus dewindti	m	n
194	FISH20210915_c1_r0_Aulonocranus-dewindti_su	1970-01-06 01:00:00	3.7049323045911633	74.49947371336768	0.013628053847432275	0.9356268350783891	0.04825421746344376	0.9010704109088487	Aulonocranus dewindti	m	n
195	FISH20210915_c1_r0_Aulonocranus-dewindti_su	1970-01-06 01:30:00	5.4736148065522725	104.50443360673908	0.07936156062957216	0.5970405675016626	0.04272967104839283	0.6704649147514572	Aulonocranus dewindti	m	n
196	FISH20210915_c1_r0_Aulonocranus-dewindti_su	1970-01-06 02:00:00	7.559507457128926	134.50013849648218	0.14542130629882	0.3611434269569553	0.04144301940404582	0.4056293168885004	Aulonocranus dewindti	m	n
197	FISH20210915_c1_r0_Aulonocranus-dewindti_su	1970-01-06 02:30:00	12.082034286825646	164.50540435674299	0.2864586220276038	0.07083864530790976	0.05774144865458168	0.47758681687343213	Aulonocranus dewindti	m	n
198	FISH20210915_c1_r0_Aulonocranus-dewindti_su	1970-01-06 03:00:00	19.091542641641144	194.4998892089519	0.4655439840460891	0.0	0.08066444770269807	0.5298081792369622	Aulonocranus dewindti	m	n
199	FISH20210915_c1_r0_Aulonocranus-dewindti_su	1970-01-06 03:30:00	15.779067700863594	224.504849526132	0.3433464501468714	0.08573962201407748	0.07542659124400733	0.4365037526632137	Aulonocranus dewindti	m	n
200	FISH20210915_c1_r0_Aulonocranus-dewindti_su	1970-01-06 04:00:00	16.239415495160035	254.4996399091463	0.3609772311783281	0.12569940723505624	0.0682773905769764	0.5760102073957003	Aulonocranus dewindti	m	n
201	FISH20210915_c1_r0_Aulonocranus-dewindti_su	1970-01-06 04:30:00	16.16497242991242	284.50581975390753	0.3750138565569227	0.10542068506817426	0.07302055644787804	0.5926996041418947	Aulonocranus dewindti	m	n
202	FISH20210915_c1_r0_Aulonocranus-dewindti_su	1970-01-06 05:00:00	10.393246783275542	314.50030469226084	0.2062489612763836	0.2797628940224918	0.07674025249971446	0.46797791505228925	Aulonocranus dewindti	m	n
203	FISH20210915_c1_r0_Aulonocranus-dewindti_su	1970-01-06 05:30:00	8.025312042982288	344.5054871965414	0.1400066511473229	0.40599711783616005	0.06036002676182781	0.5347169735264002	Aulonocranus dewindti	m	n
204	FISH20210915_c1_r0_Aulonocranus-dewindti_su	1970-01-06 06:00:00	9.73183124608743	374.50005539552404	0.17538222911588744	0.20778861068025703	0.0968701136040421	0.36394004353877435	Aulonocranus dewindti	m	n
205	FISH20210915_c1_r0_Aulonocranus-dewindti_su	1970-01-06 06:30:00	10.50315561907395	404.50737250554323	0.192960088691796	0.21053215077605322	0.1307916214558681	0.3347244554033033	Aulonocranus dewindti	m	n
206	FISH20210915_c1_r0_Aulonocranus-dewindti_su	1970-01-06 07:00:00	9.45328264243294	434.9356288298804	0.18605194047271667	0.27773562882988034	0.11448125544538743	0.7255801738587699	Aulonocranus dewindti	m	d
207	FISH20210915_c1_r0_Aulonocranus-dewindti_su	1970-01-06 07:30:00	7.314786931786505	464.3109749240976	0.09743618576408411	0.469189249971888	0.0841823156789992	0.8180600985786056	Aulonocranus dewindti	m	d
208	FISH20210915_c1_r0_Aulonocranus-dewindti_su	1970-01-06 08:00:00	9.896409281130522	494.5005262866323	0.17494875630158993	0.06509334662899563	0.07597983805537607	0.7735742387407624	Aulonocranus dewindti	m	d
209	FISH20210915_c1_r0_Aulonocranus-dewindti_su	1970-01-06 08:30:00	7.643887545901319	524.5057089014522	0.08169825961645051	0.41353508480212836	0.07823840510833258	0.8012962706468477	Aulonocranus dewindti	m	d
210	FISH20210915_c1_r0_Aulonocranus-dewindti_su	1970-01-06 09:00:00	8.963743264552367	554.4994183147749	0.13212564400864218	0.2941111295773087	0.09377425898488537	0.8315602855569247	Aulonocranus dewindti	m	d
211	FISH20210915_c1_r0_Aulonocranus-dewindti_su	1970-01-06 09:30:00	14.876287000952738	584.5009708737864	0.3603883495145631	0.012205270457697643	0.15254376801329883	0.7598581955411821	Aulonocranus dewindti	m	d
212	FISH20210915_c1_r0_Aulonocranus-dewindti_su	1970-01-06 10:00:00	14.597037964006514	614.5000830978893	0.3388731926209074	0.0811589385629605	0.17441323657045893	0.7631519246091946	Aulonocranus dewindti	m	d
213	FISH20210915_c1_r0_Aulonocranus-dewindti_su	1970-01-06 10:30:00	13.5810109149487	644.5065410199556	0.2936807095343681	0.08392461197339246	0.17941084430186638	0.8337216333916101	Aulonocranus dewindti	m	d
214	FISH20210915_c1_r0_Aulonocranus-dewindti_su	1970-01-06 11:00:00	16.569005231987877	674.4998338134279	0.40100819853755815	0.0069798360292488365	0.23769527904415108	0.7356835948205084	Aulonocranus dewindti	m	d
215	FISH20210915_c1_r0_Aulonocranus-dewindti_su	1970-01-06 11:30:00	12.85133264009968	704.5065129427416	0.28590432902832436	0.03098497865971953	0.18389861391369586	0.7958770913281507	Aulonocranus dewindti	m	d
216	FISH20210915_c1_r0_Aulonocranus-dewindti_su	1970-01-06 12:00:00	13.385597293165088	734.4996399091463	0.294055730984433	0.004099495872804831	0.2541075306332625	0.8409053137323216	Aulonocranus dewindti	m	d
217	FISH20210915_c1_r0_Aulonocranus-dewindti_su	1970-01-06 12:30:00	13.638711499062598	764.5076215287401	0.320603070783216	0.0	0.24570330543392005	0.7991450762902849	Aulonocranus dewindti	m	d
218	FISH20210915_c1_r0_Aulonocranus-dewindti_su	1970-01-06 13:00:00	13.10125878785265	794.5003046922608	0.2850257603456872	0.002603733865159825	0.3484129088936798	0.827601570040626	Aulonocranus dewindti	m	d
219	FISH20210915_c1_r0_Aulonocranus-dewindti_su	1970-01-06 13:30:00	14.006388193148283	824.5080658573091	0.31675813515161594	0.0	0.2631007914687621	0.7844988665033741	Aulonocranus dewindti	m	d
220	FISH20210915_c1_r0_Aulonocranus-dewindti_su	1970-01-06 14:00:00	13.937308966932681	854.500055395524	0.3482716596499003	0.0335696875692444	0.2690681608528874	0.8080802745556852	Aulonocranus dewindti	m	d
221	FISH20210915_c1_r0_Aulonocranus-dewindti_su	1970-01-06 14:30:00	17.344056596979094	884.5072889529405	0.528573804112854	0.0	0.166502069163972	0.8781217506330743	Aulonocranus dewindti	m	d
222	FISH20210915_c1_r0_Aulonocranus-dewindti_su	1970-01-06 15:00:00	13.881425642035817	914.4998615035178	0.344745443465736	0.007645005816852252	0.24508093891578295	0.8114614886667871	Aulonocranus dewindti	m	d
223	FISH20210915_c1_r0_Aulonocranus-dewindti_su	1970-01-06 15:30:00	13.415926342544843	944.5070945571445	0.29170823633743487	0.040627424897461475	0.3438258720196645	0.8255072202914839	Aulonocranus dewindti	m	d
224	FISH20210915_c1_r0_Aulonocranus-dewindti_su	1970-01-06 16:00:00	11.717455174844963	974.5004708880394	0.23267409007811202	0.04548224475098332	0.3211006953898585	0.8150105122636483	Aulonocranus dewindti	m	d
225	FISH20210915_c1_r0_Aulonocranus-dewindti_su	1970-01-06 16:30:00	14.703147358954507	1004.5075388026607	0.3373614190687361	0.0	0.3175339277570766	0.7868935839079552	Aulonocranus dewindti	m	d
226	FISH20210915_c1_r0_Aulonocranus-dewindti_su	1970-01-06 17:00:00	13.582057626408087	1034.5002215820962	0.31187680035453136	0.004597828495457567	0.19396778102031603	0.7367543797598678	Aulonocranus dewindti	m	d
227	FISH20210915_c1_r0_Aulonocranus-dewindti_su	1970-01-06 17:30:00	14.293539164513072	1064.5088973889906	0.328898497699429	0.008814235822384832	0.29908492199132075	0.7765902325557902	Aulonocranus dewindti	m	d
228	FISH20210915_c1_r0_Aulonocranus-dewindti_su	1970-01-06 18:00:00	15.744586903964336	1094.5000276992964	0.3557697634480084	0.03207578527505402	0.34450153249795495	0.8101959880409302	Aulonocranus dewindti	m	d
229	FISH20210915_c1_r0_Aulonocranus-dewindti_su	1970-01-06 18:30:00	17.405074680231092	1124.5079549864183	0.42380398026498145	0.01463495759188425	0.4435055016730936	0.8011890375644829	Aulonocranus dewindti	m	d
230	FISH20210915_c1_r0_Aulonocranus-dewindti_su	1970-01-06 19:00:00	18.168069721102906	1154.4998338134278	0.4047750941723909	0.13688233990693552	0.1379824714418422	0.5233895595950481	Aulonocranus dewindti	m	n
231	FISH20210915_c1_r0_Aulonocranus-dewindti_su	1970-01-06 19:30:00	20.32475615988218	1184.5106170649221	0.4970893164051672	0.004878860120862671	0.059541832254188784	0.6719361575413181	Aulonocranus dewindti	m	n
232	FISH20210915_c1_r0_Aulonocranus-dewindti_su	1970-01-06 20:00:00	9.859701005804585	1214.4996399091463	0.21572212065813529	0.24380920724613594	0.043651969537847654	0.6261560064196696	Aulonocranus dewindti	m	n
233	FISH20210915_c1_r0_Aulonocranus-dewindti_su	1970-01-06 20:30:00	8.740174463157418	1244.5096734852264	0.16403348300903597	0.3213038416763679	0.04785258417636665	0.6590389603357688	Aulonocranus dewindti	m	n
234	FISH20210915_c1_r0_Aulonocranus-dewindti_su	1970-01-06 21:00:00	6.493994229225293	1274.500249293668	0.07428951304636862	0.4461248684283419	0.043428017779411555	0.6291765766316333	Aulonocranus dewindti	m	n
235	FISH20210915_c1_r0_Aulonocranus-dewindti_su	1970-01-06 21:30:00	5.768464589585486	1304.5079268292684	0.05266075388026607	0.558980044345898	0.04751773049645151	0.5562100664250946	Aulonocranus dewindti	m	n
236	FISH20210915_c1_r0_Aulonocranus-dewindti_su	1970-01-06 22:00:00	6.147060724716904	1334.5	0.06486815865278085	0.47601373808996233	0.050597721633171416	0.6078142120788771	Aulonocranus dewindti	m	n
237	FISH20210915_c1_r0_Aulonocranus-dewindti_su	1970-01-06 22:30:00	6.416017959418527	1364.5078432459397	0.07178094340668477	0.4121168449642481	0.04295432664997366	0.6729259979002108	Aulonocranus dewindti	m	n
238	FISH20210915_c1_r0_Aulonocranus-dewindti_su	1970-01-06 23:00:00	6.636309061674678	1394.499806104925	0.08160212730596643	0.35311063098997286	0.0504148411651619	0.622026293132554	Aulonocranus dewindti	m	n
239	FISH20210915_c1_r0_Aulonocranus-dewindti_su	1970-01-06 23:30:00	6.562854584081779	1424.509090909091	0.06430155210643015	0.4453991130820399	0.046167775314117046	0.7093281080802154	Aulonocranus dewindti	m	n
240	FISH20210915_c1_r0_Aulonocranus-dewindti_su	1970-01-07 00:00:00	6.848901938747428	14.500470888039445	0.07628386238989529	0.49930751758905323	0.0583491769379978	0.6671311715701168	Aulonocranus dewindti	m	n
241	FISH20210915_c1_r0_Aulonocranus-dewindti_su	1970-01-07 00:30:00	6.236740922262594	44.50665114732291	0.04822081809112072	0.5247755237778516	0.054489013421009536	0.7021469519206928	Aulonocranus dewindti	m	n
242	FISH20210915_c1_r0_Aulonocranus-dewindti_su	1970-01-07 01:00:00	6.042792768472382	74.50022158209617	0.04930201639707511	0.5656990915134057	0.061412656580753094	0.6548406787251502	Aulonocranus dewindti	m	n
243	FISH20210915_c1_r0_Aulonocranus-dewindti_su	1970-01-07 01:30:00	8.272183646223183	104.50942350332595	0.11269401330376941	0.38364745011086476	0.09078493812017481	0.6006608523225125	Aulonocranus dewindti	m	n
244	FISH20210915_c1_r0_Aulonocranus-dewindti_su	1970-01-07 02:00:00	9.586648067554146	134.50002769929642	0.13411999335216884	0.4620796631765553	0.11743849479273322	0.6276479619700807	Aulonocranus dewindti	m	n
245	FISH20210915_c1_r0_Aulonocranus-dewindti_su	1970-01-07 02:30:00	7.59084671248878	164.50670657355062	0.09001219377009201	0.5211728189779403	0.0837042173462882	0.6415308138187485	Aulonocranus dewindti	m	n
246	FISH20210915_c1_r0_Aulonocranus-dewindti_su	1970-01-07 03:00:00	11.826694122198575	193.57122608079376	0.19678714859437751	0.38684148358138437	0.15446516981569103	0.6343548550625951	Aulonocranus dewindti	m	n
247	FISH20210915_c1_r0_Aulonocranus-dewindti_su	1970-01-07 03:30:00	15.822311393471606	224.640243902439	0.3207652718729022	0.14427164913850973	0.17431795711671932	0.618379752081166	Aulonocranus dewindti	m	n
248	FISH20210915_c1_r0_Aulonocranus-dewindti_su	1970-01-07 04:00:00	19.44700467827018	254.49983381342787	0.48072235763350324	0.0767781963217372	0.08429965128321197	0.6917080981463427	Aulonocranus dewindti	m	n
249	FISH20210915_c1_r0_Aulonocranus-dewindti_su	1970-01-07 04:30:00	21.131742148576325	284.5070672357408	0.4330691203370101	0.10830885205919849	0.2067336771522407	0.6282497477849895	Aulonocranus dewindti	m	n
250	FISH20210915_c1_r0_Aulonocranus-dewindti_su	1970-01-07 05:00:00	16.49604786777784	314.4996399091463	0.32225361475818515	0.17134784776466677	0.22060929808411303	0.4801912551505748	Aulonocranus dewindti	m	n
251	FISH20210915_c1_r0_Aulonocranus-dewindti_su	1970-01-07 05:30:00	24.955489428103252	344.5076215287401	0.5049609223435508	0.023723740369159137	0.30740213092243945	0.6082821920893454	Aulonocranus dewindti	m	n
252	FISH20210915_c1_r0_Aulonocranus-dewindti_su	1970-01-07 06:00:00	13.175993124492576	374.50030469226084	0.23599800565065648	0.23788155780843168	0.0988172596870006	0.7589253516259246	Aulonocranus dewindti	m	n
253	FISH20210915_c1_r0_Aulonocranus-dewindti_su	1970-01-07 06:30:00	11.229983020395407	404.50667923064134	0.16523474308519484	0.3696580012194446	0.08822748499183196	0.649277960126777	Aulonocranus dewindti	m	n
254	FISH20210915_c1_r0_Aulonocranus-dewindti_su	1970-01-07 07:00:00	14.741735518233789	434.50005539552404	0.3521493463328163	0.21687347662308887	0.14828690324091315	0.707409274311612	Aulonocranus dewindti	m	d
255	FISH20210915_c1_r0_Aulonocranus-dewindti_su	1970-01-07 07:30:00	13.838438547149636	464.50728895294054	0.31295382739316	0.026772351865195942	0.18811981062835179	0.8373307077267035	Aulonocranus dewindti	m	d
256	FISH20210915_c1_r0_Aulonocranus-dewindti_su	1970-01-07 08:00:00	14.364619616473895	494.4998615035178	0.34336047864384245	0.014736025704947094	0.22508841183235373	0.8037315695733458	Aulonocranus dewindti	m	d
257	FISH20210915_c1_r0_Aulonocranus-dewindti_su	1970-01-07 08:30:00	14.252964390673716	524.5066230671174	0.3436235659258438	0.02965138835005265	0.2181652734228658	0.7707325664002851	Aulonocranus dewindti	m	d
258	FISH20210915_c1_r0_Aulonocranus-dewindti_su	1970-01-07 09:00:00	13.060246576599459	554.5005262866323	0.2690155670045981	0.0	0.2997780520204552	0.7792929429571599	Aulonocranus dewindti	m	d
259	FISH20210915_c1_r0_Aulonocranus-dewindti_su	1970-01-07 09:30:00	22.260898592038	584.5074552408403	0.5659331522642869	0.0	0.2669028898321078	0.6522828609909382	Aulonocranus dewindti	m	d
260	FISH20210915_c1_r0_Aulonocranus-dewindti_su	1970-01-07 10:00:00	18.34703204604059	614.4994183147749	0.5190848152456927	0.0	0.16330326486303112	0.6425911175090839	Aulonocranus dewindti	m	d
261	FISH20210915_c1_r0_Aulonocranus-dewindti_su	1970-01-07 10:30:00	11.31779562264084	644.5057636887608	0.22317667922855242	0.2893482598093549	0.3355823668227871	0.6409441707679059	Aulonocranus dewindti	m	d
262	FISH20210915_c1_r0_Aulonocranus-dewindti_su	1970-01-07 11:00:00	4.512565909553897	674.5000830978893	0.006038446623455764	0.9643233061880229	0.5155444129733266	0.8364019820281812	Aulonocranus dewindti	m	d
263	FISH20210915_c1_r0_Aulonocranus-dewindti_su	1970-01-07 11:30:00	6.520869513986564	704.5070672357408	0.03868965134970345	0.7668089352031484	0.545128452488629	0.852439820830923	Aulonocranus dewindti	m	d
264	FISH20210915_c1_r0_Aulonocranus-dewindti_su	1970-01-07 12:00:00	13.369817768731682	734.4998892089519	0.3233436738311544	0.0	0.23640782420525028	0.712874107171718	Aulonocranus dewindti	m	d
265	FISH20210915_c1_r0_Aulonocranus-dewindti_su	1970-01-07 12:30:00	13.514065419494392	764.5084257206208	0.35676274944567626	0.21380266075388027	0.35986932113034664	0.8875484593785162	Aulonocranus dewindti	m	d
266	FISH20210915_c1_r0_Aulonocranus-dewindti_su	1970-01-07 13:00:00	13.91969477714998	794.4996399091463	0.34984211401030413	0.0	0.16367093078672698	0.7238464589933716	Aulonocranus dewindti	m	d
267	FISH20210915_c1_r0_Aulonocranus-dewindti_su	1970-01-07 13:30:00	13.354884422606618	824.5082312510393	0.3146721356909262	0.04384457624300205	0.18827178912021078	0.6793263828350653	Aulonocranus dewindti	m	d
268	FISH20210915_c1_r0_Aulonocranus-dewindti_su	1970-01-07 14:00:00	14.224259195660117	854.5003046922608	0.346019611101878	0.025261758351337878	0.20968273107990493	0.7572123287518463	Aulonocranus dewindti	m	d
269	FISH20210915_c1_r0_Aulonocranus-dewindti_su	1970-01-07 14:30:00	12.309223525293499	884.5079822616408	0.2833148558758315	0.04567627494456763	0.20905961535437276	0.7597073451995495	Aulonocranus dewindti	m	d
270	FISH20210915_c1_r0_Aulonocranus-dewindti_su	1970-01-07 15:00:00	13.704647617528765	914.5001107910481	0.3419011743851097	0.0	0.1280132414946281	0.5607004945543723	Aulonocranus dewindti	m	d
271	FISH20210915_c1_r0_Aulonocranus-dewindti_su	1970-01-07 15:30:00	14.343055426861337	944.5092572062084	0.3638580931263858	0.010144124168514412	0.16436028683304224	0.651825049338325	Aulonocranus dewindti	m	d
272	FISH20210915_c1_r0_Aulonocranus-dewindti_su	1970-01-07 16:00:00	14.611584453748334	974.4998615035178	0.36485513267962993	0.0029915240152900116	0.22036845171934052	0.7185561744659489	Aulonocranus dewindti	m	d
273	FISH20210915_c1_r0_Aulonocranus-dewindti_su	1970-01-07 16:30:00	14.877754536337576	1004.5082585079259	0.3582197095665669	0.0	0.28779019168040926	0.6965663627715684	Aulonocranus dewindti	m	d
274	FISH20210915_c1_r0_Aulonocranus-dewindti_su	1970-01-07 17:00:00	16.54584091186854	1034.5005262866323	0.396487729211678	0.0	0.3390889721046472	0.8229260693480519	Aulonocranus dewindti	m	d
275	FISH20210915_c1_r0_Aulonocranus-dewindti_su	1970-01-07 17:30:00	14.925143244842014	1064.5088137472285	0.33786031042128606	0.0393569844789357	0.32528997814156313	0.7869115144639531	Aulonocranus dewindti	m	d
276	FISH20210915_c1_r0_Aulonocranus-dewindti_su	1970-01-07 18:00:00	17.02033560494699	1094.4994183147749	0.3908924713312282	0.007257215666722066	0.3391566291095634	0.7018814322539039	Aulonocranus dewindti	m	d
277	FISH20210915_c1_r0_Aulonocranus-dewindti_su	1970-01-07 18:30:00	21.254116089037108	1124.508619256139	0.5030763261460007	0.0	0.42394294162901897	0.8157291009566674	Aulonocranus dewindti	m	d
278	FISH20210915_c1_r0_Aulonocranus-dewindti_su	1970-01-07 19:00:00	9.155629460207074	1154.5000830978893	0.15345410226580244	0.4784222480748989	0.11178889914352201	0.5082631510462097	Aulonocranus dewindti	m	n
279	FISH20210915_c1_r0_Aulonocranus-dewindti_su	1970-01-07 19:30:00	5.94012582069501	1184.5083702882484	0.06491130820399113	0.7436252771618626	0.05344545611800581	0.5127547428079106	Aulonocranus dewindti	m	n
280	FISH20210915_c1_r0_Aulonocranus-dewindti_su	1970-01-07 20:00:00	8.200361497230935	1214.4998338134278	0.14713051185464215	0.5498559716374917	0.06284892501253024	0.45972293337217424	Aulonocranus dewindti	m	n
281	FISH20210915_c1_r0_Aulonocranus-dewindti_su	1970-01-07 20:30:00	9.967234002744593	1244.5082312510392	0.21528740092012638	0.35934815143284743	0.06545543032202848	0.38708996526936795	Aulonocranus dewindti	m	n
282	FISH20210915_c1_r0_Aulonocranus-dewindti_su	1970-01-07 21:00:00	9.963885779552282	1274.4996399091463	0.20176167525344857	0.43050246523738295	0.06506052394496284	0.29845044396760106	Aulonocranus dewindti	m	n
283	FISH20210915_c1_r0_Aulonocranus-dewindti_su	1970-01-07 21:30:00	17.79398173579353	1304.507232721831	0.46322673613035525	0.024497034861164994	0.07640117402753044	0.3360570748361417	Aulonocranus dewindti	m	n
284	FISH20210915_c1_r0_Aulonocranus-dewindti_su	1970-01-07 22:00:00	23.95050143323019	1334.49226761266	0.6093897234077934	0.0	0.07352842088214326	0.3701699898270228	Aulonocranus dewindti	m	n
285	FISH20210915_c1_r0_Aulonocranus-dewindti_su	1970-01-07 22:30:00	12.02705635702383	1364.499750706332	0.2663564345465625	0.28341920115229075	0.06555240844400345	0.2915386672223131	Aulonocranus dewindti	m	n
286	FISH20210915_c1_r0_Aulonocranus-dewindti_su	1970-01-07 23:00:00	5.327186765584577	1394.4920186232125	0.06268706351845693	0.6074160292650482	0.05864291436608784	0.34781586680643456	Aulonocranus dewindti	m	n
287	FISH20210915_c1_r0_Aulonocranus-dewindti_su	1970-01-07 23:30:00	6.309162713335902	1424.5004154894466	0.11256994072350562	0.3593152733920558	0.06418716709276598	0.2669358358974139	Aulonocranus dewindti	m	n
288	FISH20210915_c1_r0_Aulonocranus-dewindti_su	1970-01-08 00:00:00	13.432101556970254	14.491824178260629	0.3192727675849454	0.27293387284518594	0.07277128023206697	0.334514418824963	Aulonocranus dewindti	m	n
289	FISH20210915_c1_r0_Aulonocranus-dewindti_su	1970-01-08 00:30:00	11.770871707103142	44.50022158209617	0.27027476179924664	0.07212497230223798	0.054677739485458496	0.3215678549494351	Aulonocranus dewindti	m	n
290	FISH20210915_c1_r0_Aulonocranus-dewindti_su	1970-01-08 01:00:00	7.814167835146313	74.49248932985977	0.16185355578959038	0.2597416994623358	0.04695246957187011	0.31072376486116793	Aulonocranus dewindti	m	n
291	FISH20210915_c1_r0_Aulonocranus-dewindti_su	1970-01-08 01:30:00	8.250820913976543	104.49997230070356	0.18403412553321147	0.24934906653371006	0.061636317274423015	0.3433895248405223	Aulonocranus dewindti	m	n
292	FISH20210915_c1_r0_Aulonocranus-dewindti_su	1970-01-08 02:00:00	8.796372615149517	134.49143617316113	0.18945734715370544	0.4290227814422704	0.0645805594113684	0.32805075308262827	Aulonocranus dewindti	m	n
293	FISH20210915_c1_r0_Aulonocranus-dewindti_su	1970-01-08 02:30:00	10.123791588042584	164.49977841790383	0.22590294704187902	0.2923775758918679	0.06964003124150288	0.30444091745293395	Aulonocranus dewindti	m	n
294	FISH20210915_c1_r0_Aulonocranus-dewindti_su	1970-01-08 03:00:00	10.41454561439679	194.49129711751664	0.23597560975609755	0.3402439024390244	0.06510567533141616	0.3356624695883684	Aulonocranus dewindti	m	n
295	FISH20210915_c1_r0_Aulonocranus-dewindti_su	1970-01-08 03:30:00	11.981219025412878	224.49958451055343	0.28408398426679965	0.2612043654091186	0.0660894211868583	0.3621000774994693	Aulonocranus dewindti	m	n
296	FISH20210915_c1_r0_Aulonocranus-dewindti_su	1970-01-08 04:00:00	10.666481857179294	254.49165789036084	0.2418934648855385	0.25364447647026217	0.06777478092650456	0.34374216680283093	Aulonocranus dewindti	m	n
297	FISH20210915_c1_r0_Aulonocranus-dewindti_su	1970-01-08 04:30:00	10.381694557158893	284.50024929366793	0.23965431278045538	0.3130020497479364	0.0634895377203518	0.3734861866009598	Aulonocranus dewindti	m	n
298	FISH20210915_c1_r0_Aulonocranus-dewindti_su	1970-01-08 05:00:00	5.254631817493749	314.49146341463415	0.08431263858093127	0.47888026607538803	0.05563546728310864	0.33141738115439606	Aulonocranus dewindti	m	n
299	FISH20210915_c1_r0_Aulonocranus-dewindti_su	1970-01-08 05:30:00	4.066649305249013	344.5	0.052958120983824505	0.6187680035453136	0.05233274087624071	0.3400837795815362	Aulonocranus dewindti	m	n
300	FISH20210915_c1_r0_Aulonocranus-dewindti_su	1970-01-08 06:00:00	10.097622517956612	374.49287733495925	0.17011252147885372	0.3417770633556898	0.058467526195232065	0.3969081785046343	Aulonocranus dewindti	m	n
301	FISH20210915_c1_r0_Aulonocranus-dewindti_su	1970-01-08 06:30:00	8.50999577178406	404.4998615035178	0.17794028031687995	0.21001606559193398	0.05652400939654259	0.4059111118450874	Aulonocranus dewindti	m	n
302	FISH20210915_c1_r0_Aulonocranus-dewindti_su	1970-01-08 07:00:00	11.577294763362627	434.4926837379448	0.25257731958762886	0.23883161512027493	0.14931597745528452	0.6413532858378794	Aulonocranus dewindti	m	d
303	FISH20210915_c1_r0_Aulonocranus-dewindti_su	1970-01-08 07:30:00	10.652685419482383	464.50047088803944	0.20386682178272672	0.17738629438812253	0.19886138211238366	0.736536707189613	Aulonocranus dewindti	m	d
304	FISH20210915_c1_r0_Aulonocranus-dewindti_su	1970-01-08 08:00:00	11.988164666331736	493.65862392861334	0.23611600328754256	0.06545732065281203	0.24121660725274313	0.7469394006416028	Aulonocranus dewindti	m	d
305	FISH20210915_c1_r1_Aulonocranus-dewindti_su	1970-01-02 00:00:00	21.260412959136602	14.500304692260817	0.4489501966650047	0.18431111849759016	0.11623190558193873	0.6111296313034597	Aulonocranus dewindti	f	n
306	FISH20210915_c1_r1_Aulonocranus-dewindti_su	1970-01-02 00:30:00	38.78633710305041	44.497699939034526	0.5608823366402483	0.3602505126641911	0.20070403130741582	0.3788829889697496	Aulonocranus dewindti	f	n
307	FISH20210915_c1_r1_Aulonocranus-dewindti_su	1970-01-02 01:00:00	18.64850342078889	74.5	0.3570241524484822	0.2553733658320408	0.1505913177534404	0.5882034421677186	Aulonocranus dewindti	f	n
308	FISH20210915_c1_r1_Aulonocranus-dewindti_su	1970-01-02 01:30:00	30.240929514823836	104.49861449789404	0.6092329860341388	0.03524717357570384	0.31431473262364557	0.5267457542597718	Aulonocranus dewindti	f	n
309	FISH20210915_c1_r1_Aulonocranus-dewindti_su	1970-01-02 02:00:00	28.634576524171116	134.49980610492494	0.5535427400144036	0.029195058445515485	0.3224506923056073	0.48041233183477383	Aulonocranus dewindti	f	n
310	FISH20210915_c1_r1_Aulonocranus-dewindti_su	1970-01-02 02:30:00	22.556816555685863	164.4978662085019	0.45613257218866043	0.048162722385412624	0.31450671622519044	0.5794879332553786	Aulonocranus dewindti	f	n
311	FISH20210915_c1_r1_Aulonocranus-dewindti_su	1970-01-02 03:00:00	28.78601379511507	194.50041548944657	0.4819123594260706	0.10016065591933965	0.3370446068684114	0.42486239173110973	Aulonocranus dewindti	f	n
312	FISH20210915_c1_r1_Aulonocranus-dewindti_su	1970-01-02 03:30:00	15.39941556508097	224.4978662085019	0.29579338247519815	0.025162112730698887	0.16748700798683355	0.6355770852368177	Aulonocranus dewindti	f	n
313	FISH20210915_c1_r1_Aulonocranus-dewindti_su	1970-01-02 04:00:00	16.03035388351706	254.50022158209617	0.288167516064702	0.14358519831597608	0.2395155131039903	0.6903298960032758	Aulonocranus dewindti	f	n
314	FISH20210915_c1_r1_Aulonocranus-dewindti_su	1970-01-02 04:30:00	21.07873084639793	284.49828178694156	0.4556035916195544	0.0	0.370424564904113	0.5233354142478616	Aulonocranus dewindti	f	n
315	FISH20210915_c1_r1_Aulonocranus-dewindti_su	1970-01-02 05:00:00	36.8374941844586	314.4999723007036	0.623400365630713	0.0	0.40638910792942384	0.3218782973906619	Aulonocranus dewindti	f	n
316	FISH20210915_c1_r1_Aulonocranus-dewindti_su	1970-01-02 05:30:00	24.4697986625726	344.49786620850193	0.5218644349609267	0.0022169262317796377	0.42005390589777014	0.4907495187746735	Aulonocranus dewindti	f	n
317	FISH20210915_c1_r1_Aulonocranus-dewindti_su	1970-01-02 06:00:00	16.41232518399428	374.4997784179038	0.31148903168623976	0.3471637491690671	0.20608486437132853	0.587349022900667	Aulonocranus dewindti	f	n
318	FISH20210915_c1_r1_Aulonocranus-dewindti_su	1970-01-02 06:30:00	18.721357633802615	404.4985312863715	0.400432300615197	0.0	0.33625267927720326	0.6080035250423663	Aulonocranus dewindti	f	n
319	FISH20210915_c1_r1_Aulonocranus-dewindti_su	1970-01-02 07:00:00	33.175098023684036	434.49952911196056	0.639022768821672	0.14996399091463078	0.5230509615977726	0.2539266857397581	Aulonocranus dewindti	f	d
320	FISH20210915_c1_r1_Aulonocranus-dewindti_su	1970-01-02 07:30:00	25.92485545220219	464.497699684053	0.5450363061914528	0.0	0.6691030399236368	0.16353102144529524	Aulonocranus dewindti	f	d
321	FISH20210915_c1_r1_Aulonocranus-dewindti_su	1970-01-02 08:00:00	15.952514749647756	494.5001384964822	0.33366572489058777	0.15616863331671377	0.5122672915313619	0.20909702129432825	Aulonocranus dewindti	f	d
322	FISH20210915_c1_r1_Aulonocranus-dewindti_su	1970-01-02 08:30:00	16.325906566271946	524.4980324779693	0.3937260987640636	0.0	0.697962157383672	0.33735080988572363	Aulonocranus dewindti	f	d
323	FISH20210915_c1_r1_Aulonocranus-dewindti_su	1970-01-02 09:00:00	14.74127530771279	554.4998892089519	0.37292266784843786	0.0	0.7695139573147882	0.37783926356994757	Aulonocranus dewindti	f	d
324	FISH20210915_c1_r1_Aulonocranus-dewindti_su	1970-01-02 09:30:00	14.15478943678393	584.4982539770523	0.35851671193392826	0.03176098885871072	0.7012179900706746	0.3564431915045517	Aulonocranus dewindti	f	d
325	FISH20210915_c1_r1_Aulonocranus-dewindti_su	1970-01-02 10:00:00	13.412814100540565	614.4996399091463	0.33981496869979505	0.021771647000166195	0.6868288863193261	0.3245453670739785	Aulonocranus dewindti	f	d
326	FISH20210915_c1_r1_Aulonocranus-dewindti_su	1970-01-02 10:30:00	9.642713953356804	644.4980600820309	0.13196984813213614	0.26139008979048883	0.803159648762802	0.18504591733430395	Aulonocranus dewindti	f	d
327	FISH20210915_c1_r1_Aulonocranus-dewindti_su	1970-01-02 11:00:00	7.8035681458115675	674.5003046922608	0.07024541576643953	0.5285025760345687	0.9369685811398694	0.08004983281611021	Aulonocranus dewindti	f	d
328	FISH20210915_c1_r1_Aulonocranus-dewindti_su	1970-01-02 11:30:00	8.837942242029094	704.4987807581467	0.13722012857459542	0.2871314564398138	0.868015300659837	0.15393668412020692	Aulonocranus dewindti	f	d
329	FISH20210915_c1_r1_Aulonocranus-dewindti_su	1970-01-02 12:00:00	11.338053770760574	734.500055395524	0.25210502991358297	0.11716153334810547	0.8325257373104819	0.7591075964648681	Aulonocranus dewindti	f	d
330	FISH20210915_c1_r1_Aulonocranus-dewindti_su	1970-01-02 12:30:00	16.327622595637756	764.4992517873968	0.46067727096380867	0.0	0.6429761369903217	0.5363928643929324	Aulonocranus dewindti	f	d
331	FISH20210915_c1_r1_Aulonocranus-dewindti_su	1970-01-02 13:00:00	16.697840262273495	794.4998615035178	0.45798016730375046	0.0	0.4843197622496689	0.5199135263601724	Aulonocranus dewindti	f	d
332	FISH20210915_c1_r1_Aulonocranus-dewindti_su	1970-01-02 13:30:00	17.98288629577053	824.4991964533111	0.47863674147963425	0.0	0.5010896714085574	0.5007095646199617	Aulonocranus dewindti	f	d
333	FISH20210915_c1_r1_Aulonocranus-dewindti_su	1970-01-02 14:00:00	19.161168224223374	854.5004708880394	0.5505512159991136	0.0	0.5798789953288351	0.5605235566587795	Aulonocranus dewindti	f	d
334	FISH20210915_c1_r1_Aulonocranus-dewindti_su	1970-01-02 14:30:00	18.66411211508136	884.4988084021504	0.5407083079310536	0.0	0.5524144645789005	0.5594981622308135	Aulonocranus dewindti	f	d
335	FISH20210915_c1_r1_Aulonocranus-dewindti_su	1970-01-02 15:00:00	15.123405313597333	914.5002215820962	0.4044981165521826	0.1978174163527587	0.6414344376293536	0.43867483324109385	Aulonocranus dewindti	f	d
336	FISH20210915_c1_r1_Aulonocranus-dewindti_su	1970-01-02 15:30:00	13.609257905324355	944.4979480922804	0.3737244897959184	0.04497559893522626	0.7472542115828527	0.4512153831784396	Aulonocranus dewindti	f	d
337	FISH20210915_c1_r1_Aulonocranus-dewindti_su	1970-01-02 16:00:00	16.36826186047805	974.4999723007036	0.47177441692981	0.0	0.5448444144270496	0.57606269997622	Aulonocranus dewindti	f	d
338	FISH20210915_c1_r1_Aulonocranus-dewindti_su	1970-01-02 16:30:00	17.4784864786751	1004.4980322598526	0.4811817526744637	0.0	0.5094705086640707	0.43852355793868675	Aulonocranus dewindti	f	d
339	FISH20210915_c1_r1_Aulonocranus-dewindti_su	1970-01-02 17:00:00	14.457430272111775	1034.4997784179038	0.3433414580101928	0.01883447817416353	0.5395142166129964	0.4536870742481323	Aulonocranus dewindti	f	d
340	FISH20210915_c1_r1_Aulonocranus-dewindti_su	1970-01-02 17:30:00	12.095129087254774	1064.4986974114518	0.25503020896846074	0.03813535835042403	0.535168829392149	0.5553858100775936	Aulonocranus dewindti	f	d
341	FISH20210915_c1_r1_Aulonocranus-dewindti_su	1970-01-02 18:00:00	16.917145688536795	1094.4995291119606	0.4141598803390394	0.009085369231621516	0.550070662673257	0.5694052037744768	Aulonocranus dewindti	f	d
342	FISH20210915_c1_r1_Aulonocranus-dewindti_su	1970-01-02 18:30:00	25.809662666450187	1124.4990855179294	0.5838275231391675	0.0	0.6225587180820539	0.35806281053307626	Aulonocranus dewindti	f	d
343	FISH20210915_c1_r1_Aulonocranus-dewindti_su	1970-01-02 19:00:00	39.4823220725742	1154.5001384964821	0.7498199545731539	0.007977397374106698	0.40782797833247125	0.5692592020248392	Aulonocranus dewindti	f	n
344	FISH20210915_c1_r1_Aulonocranus-dewindti_su	1970-01-02 19:30:00	20.57411081919853	1184.498641831587	0.4063418149564832	0.04196463218581961	0.13130742335656692	0.5325580043326081	Aulonocranus dewindti	f	n
345	FISH20210915_c1_r1_Aulonocranus-dewindti_su	1970-01-02 20:00:00	14.76436074973868	1214.499889208952	0.41989807223576336	0.0	0.0453380934196413	0.6028953501882435	Aulonocranus dewindti	f	n
346	FISH20210915_c1_r1_Aulonocranus-dewindti_su	1970-01-02 20:30:00	14.844238928116194	1244.499362563051	0.4159414666592761	0.0	0.04709304771126314	0.5468306271841271	Aulonocranus dewindti	f	n
347	FISH20210915_c1_r1_Aulonocranus-dewindti_su	1970-01-02 21:00:00	14.676839818634843	1274.4996399091463	0.4190349565121046	0.0	0.0431425775118649	0.5106527822458423	Aulonocranus dewindti	f	n
348	FISH20210915_c1_r1_Aulonocranus-dewindti_su	1970-01-02 21:30:00	12.532846258933853	1304.4992517873968	0.28304605664246524	0.030371889375381034	0.04099285277133591	0.5239249231233373	Aulonocranus dewindti	f	n
349	FISH20210915_c1_r1_Aulonocranus-dewindti_su	1970-01-02 22:00:00	13.841951717201024	1334.500304692261	0.35095008586781895	0.0	0.04105609362912328	0.5158727767535035	Aulonocranus dewindti	f	n
350	FISH20210915_c1_r1_Aulonocranus-dewindti_su	1970-01-02 22:30:00	13.224205603329063	1364.4989191286513	0.32952718807161463	0.0	0.039113351345891396	0.5266149780341107	Aulonocranus dewindti	f	n
351	FISH20210915_c1_r1_Aulonocranus-dewindti_su	1970-01-02 23:00:00	12.359338144311893	1394.500055395524	0.28312652337691113	0.007755373365832041	0.039006542172102664	0.5186664018911684	Aulonocranus dewindti	f	n
352	FISH20210915_c1_r1_Aulonocranus-dewindti_su	1970-01-02 23:30:00	12.447113023838874	1424.4996120164062	0.2901008757343975	0.0048775080368030155	0.047646940432922495	0.5068911115562403	Aulonocranus dewindti	f	n
353	FISH20210915_c1_r1_Aulonocranus-dewindti_su	1970-01-03 00:00:00	11.118384115286137	14.49986150351781	0.221982161653094	0.023599800565065648	0.050329582337829325	0.5851632957216781	Aulonocranus dewindti	f	n
354	FISH20210915_c1_r1_Aulonocranus-dewindti_su	1970-01-03 00:30:00	19.63125322754322	44.499972291493485	0.42881684677195897	0.014297589359933499	0.1183846923274962	0.569881825650283	Aulonocranus dewindti	f	n
355	FISH20210915_c1_r1_Aulonocranus-dewindti_su	1970-01-03 01:00:00	36.18574597908744	74.50047088803944	0.6842280206082766	0.0	0.29624055719197684	0.4573477810271863	Aulonocranus dewindti	f	n
356	FISH20210915_c1_r1_Aulonocranus-dewindti_su	1970-01-03 01:30:00	27.608946374494806	104.49966744263385	0.5140228356058086	0.0	0.28230582541445465	0.4292861274742697	Aulonocranus dewindti	f	n
357	FISH20210915_c1_r1_Aulonocranus-dewindti_su	1970-01-03 02:00:00	36.874116737549336	134.50022158209617	0.7103922003102149	0.0	0.39072820362923316	0.4357554459307242	Aulonocranus dewindti	f	n
358	FISH20210915_c1_r1_Aulonocranus-dewindti_su	1970-01-03 02:30:00	22.26999703096505	164.5003048611496	0.43495371653456016	0.060584224821240505	0.29292800756040227	0.47499268776242554	Aulonocranus dewindti	f	n
359	FISH20210915_c1_r1_Aulonocranus-dewindti_su	1970-01-03 03:00:00	17.002927799248717	194.50002769929642	0.2861891307960778	0.5609661514597529	0.22388024317234365	0.65513973134175	Aulonocranus dewindti	f	n
360	FISH20210915_c1_r1_Aulonocranus-dewindti_su	1970-01-03 03:30:00	3.6915582191500604	224.49922403281232	0.0019399179691830175	1.0	0.034068182908126673	0.7289068629769345	Aulonocranus dewindti	f	n
361	FISH20210915_c1_r1_Aulonocranus-dewindti_su	1970-01-03 04:00:00	20.75049383634511	254.49977841790383	0.40560602703301574	0.16563261688455572	0.22310822321017587	0.5474700766984988	Aulonocranus dewindti	f	n
362	FISH20210915_c1_r1_Aulonocranus-dewindti_su	1970-01-03 04:30:00	31.13809967372212	284.4998337028825	0.5951773835920178	0.0	0.3594678728121913	0.46235069998228623	Aulonocranus dewindti	f	n
363	FISH20210915_c1_r1_Aulonocranus-dewindti_su	1970-01-03 05:00:00	27.710056923953484	314.4995845105534	0.5542075231289125	0.0	0.3832785437320801	0.5306305623345885	Aulonocranus dewindti	f	n
364	FISH20210915_c1_r1_Aulonocranus-dewindti_su	1970-01-03 05:30:00	17.76866500869679	344.4996674794946	0.31944136555087566	0.34692972733318556	0.2506157525104105	0.3008689393871022	Aulonocranus dewindti	f	n
365	FISH20210915_c1_r1_Aulonocranus-dewindti_su	1970-01-03 06:00:00	35.21907537718218	374.5001938950751	0.6899894742673536	0.0	0.47623526092933854	0.4470725299327874	Aulonocranus dewindti	f	n
366	FISH20210915_c1_r1_Aulonocranus-dewindti_su	1970-01-03 06:30:00	35.19892098896997	404.4993903114954	0.6454938476887263	0.019565458374903005	0.5196006795805866	0.47181484485086084	Aulonocranus dewindti	f	n
367	FISH20210915_c1_r1_Aulonocranus-dewindti_su	1970-01-03 07:00:00	14.343270462892287	434.5	0.3075005539552404	0.24850432085087526	0.553316895399105	0.5486641579945135	Aulonocranus dewindti	f	d
368	FISH20210915_c1_r1_Aulonocranus-dewindti_su	1970-01-03 07:30:00	11.859106436131881	464.5005542622769	0.23079481210508812	0.00726083582751358	0.648597637820642	0.6558534742305151	Aulonocranus dewindti	f	d
369	FISH20210915_c1_r1_Aulonocranus-dewindti_su	1970-01-03 08:00:00	13.75260855170126	494.49975070633207	0.29776743670710765	0.0	0.5989128517270406	0.6620315430732915	Aulonocranus dewindti	f	d
370	FISH20210915_c1_r1_Aulonocranus-dewindti_su	1970-01-03 08:30:00	11.079235840363625	524.5002771004212	0.20123032587009532	0.2098758590113057	0.6876802331888368	0.7047258963686098	Aulonocranus dewindti	f	d
371	FISH20210915_c1_r1_Aulonocranus-dewindti_su	1970-01-03 09:00:00	11.669880086046925	554.5003600908537	0.1994903329455432	0.032352778239432715	0.6416460689983563	0.7258295561320061	Aulonocranus dewindti	f	d
372	FISH20210915_c1_r1_Aulonocranus-dewindti_su	1970-01-03 09:30:00	11.814060817291061	584.5000831347337	0.2403702266807072	0.029263426259491215	0.6205035409893517	0.6763712288350533	Aulonocranus dewindti	f	d
373	FISH20210915_c1_r1_Aulonocranus-dewindti_su	1970-01-03 10:00:00	12.189304808119307	614.5001661865721	0.25736760469754044	0.04708619543540882	0.6229041633861464	0.6586387430032343	Aulonocranus dewindti	f	d
374	FISH20210915_c1_r1_Aulonocranus-dewindti_su	1970-01-03 10:30:00	13.431286108432372	644.50072054096	0.3000221704910764	0.0	0.6139285717093451	0.5929445977579039	Aulonocranus dewindti	f	d
375	FISH20210915_c1_r1_Aulonocranus-dewindti_su	1970-01-03 11:00:00	13.21007252262868	674.4999169021107	0.31427621738407846	0.023489003379314165	0.6264787986441769	0.626931296997702	Aulonocranus dewindti	f	d
376	FISH20210915_c1_r1_Aulonocranus-dewindti_su	1970-01-03 11:30:00	11.94829156604717	704.5004433606739	0.2296054090002217	0.0	0.5894446357288904	0.5844665822293936	Aulonocranus dewindti	f	d
377	FISH20210915_c1_r1_Aulonocranus-dewindti_su	1970-01-03 12:00:00	12.872606057162871	734.5005816852251	0.26004099495872807	0.07844440751204919	0.5582889849916889	0.6237077036333192	Aulonocranus dewindti	f	d
378	FISH20210915_c1_r1_Aulonocranus-dewindti_su	1970-01-03 12:30:00	15.825086483712845	764.5002494042011	0.4036468436512775	0.0	0.5633825498818215	0.6038017367866797	Aulonocranus dewindti	f	d
379	FISH20210915_c1_r1_Aulonocranus-dewindti_su	1970-01-03 13:00:00	9.793550703073576	794.4994183147749	0.1648662123982051	0.2723394825771425	0.7999543845628837	0.2232046023379824	Aulonocranus dewindti	f	d
380	FISH20210915_c1_r1_Aulonocranus-dewindti_su	1970-01-03 13:30:00	9.743240899300238	824.5004433606739	0.14852582575925516	0.23681001995123033	0.8416894242757026	0.1966891199031278	Aulonocranus dewindti	f	d
381	FISH20210915_c1_r1_Aulonocranus-dewindti_su	1970-01-03 14:00:00	11.640838626916317	854.5000830978893	0.21572212065813529	0.032297379646556976	0.6417377713499641	0.35928341650141493	Aulonocranus dewindti	f	d
382	FISH20210915_c1_r1_Aulonocranus-dewindti_su	1970-01-03 14:30:00	13.577167040781264	884.5003602904495	0.30452857380411286	0.010088132586885427	0.5654446668168341	0.4937716051363754	Aulonocranus dewindti	f	d
383	FISH20210915_c1_r1_Aulonocranus-dewindti_su	1970-01-03 15:00:00	8.750707581192453	914.4998338134279	0.15106359406159983	0.4489253268335918	0.8413367293539743	0.43311352216622684	Aulonocranus dewindti	f	d
384	FISH20210915_c1_r1_Aulonocranus-dewindti_su	1970-01-03 15:30:00	10.035896440761183	944.5009700127488	0.1539271658998947	0.12066958594312954	0.8450171221500402	0.17568186952979575	Aulonocranus dewindti	f	d
385	FISH20210915_c1_r1_Aulonocranus-dewindti_su	1970-01-03 16:00:00	14.068919691732225	974.4996399091463	0.30663121156722617	0.06786327627278267	0.6812735468575657	0.4940021574134715	Aulonocranus dewindti	f	d
386	FISH20210915_c1_r1_Aulonocranus-dewindti_su	1970-01-03 16:30:00	7.412582911390357	1004.5006373662916	0.025882613756027267	0.7817990356370892	0.6668254677655364	0.11468887568671833	Aulonocranus dewindti	f	d
387	FISH20210915_c1_r1_Aulonocranus-dewindti_su	1970-01-03 17:00:00	8.678819511367255	1034.500193895075	0.1003822502908426	0.4662899562351116	0.45381717914293684	0.7199290120487062	Aulonocranus dewindti	f	d
388	FISH20210915_c1_r1_Aulonocranus-dewindti_su	1970-01-03 17:30:00	9.153462009372356	1064.500554323725	0.09562084257206209	0.2902993348115299	0.4609355097419448	0.7570839978734191	Aulonocranus dewindti	f	d
389	FISH20210915_c1_r1_Aulonocranus-dewindti_su	1970-01-03 18:00:00	10.455713571447452	1094.5	0.1710059827165965	0.10597163749169067	0.5122353390441763	0.7343796500385212	Aulonocranus dewindti	f	d
390	FISH20210915_c1_r1_Aulonocranus-dewindti_su	1970-01-03 18:30:00	12.656537160500951	1124.5008867213478	0.235202837508313	0.12142540456661494	0.5337541329233115	0.732363449449696	Aulonocranus dewindti	f	d
391	FISH20210915_c1_r1_Aulonocranus-dewindti_su	1970-01-03 19:00:00	10.244276370430507	1154.499695307739	0.21461414880062046	0.17688770705224088	0.051296214442584406	0.47572558711978374	Aulonocranus dewindti	f	n
392	FISH20210915_c1_r1_Aulonocranus-dewindti_su	1970-01-03 19:30:00	11.241412237476071	1184.5009975615162	0.22289957880735978	0.045001108401684774	0.04605168715506687	0.5289799794855693	Aulonocranus dewindti	f	n
393	FISH20210915_c1_r1_Aulonocranus-dewindti_su	1970-01-03 20:00:00	10.936827462533751	1214.5003600908537	0.21273059664284527	0.02825328236662789	0.054824058390903575	0.5797494601337025	Aulonocranus dewindti	f	n
394	FISH20210915_c1_r1_Aulonocranus-dewindti_su	1970-01-03 20:30:00	12.442559331417666	1244.5009144820706	0.26952280662860945	0.08219254004323007	0.05317033837430823	0.5053501999789172	Aulonocranus dewindti	f	n
395	FISH20210915_c1_r1_Aulonocranus-dewindti_su	1970-01-03 21:00:00	25.533479465345664	1274.500110791048	0.5101373808996233	0.0	0.23444053663726525	0.4445914099575414	Aulonocranus dewindti	f	n
396	FISH20210915_c1_r1_Aulonocranus-dewindti_su	1970-01-03 21:30:00	14.91211414043465	1304.501385502106	0.2770450011084017	0.1842163600088672	0.086395094278781	0.44307735688282557	Aulonocranus dewindti	f	n
397	FISH20210915_c1_r1_Aulonocranus-dewindti_su	1970-01-03 22:00:00	9.091532801814854	1334.4998615035179	0.12337266633427511	0.5184754307240597	0.041081671277323976	0.41817811414332473	Aulonocranus dewindti	f	n
398	FISH20210915_c1_r1_Aulonocranus-dewindti_su	1970-01-03 22:30:00	4.934345026686106	1364.50119146578	0.02798559157661402	0.8347464671654198	0.04039813783115142	0.7082666951853472	Aulonocranus dewindti	f	n
399	FISH20210915_c1_r1_Aulonocranus-dewindti_su	1970-01-03 23:00:00	7.681115409497562	1394.5005262866323	0.107140878621683	0.5568112569940723	0.04591616110540408	0.31287116652270613	Aulonocranus dewindti	f	n
400	FISH20210915_c1_r1_Aulonocranus-dewindti_su	1970-01-03 23:30:00	4.71815613395806	1424.501080751538	0.009699052264035914	0.9311644405032422	0.030157665120713918	0.16794091308190393	Aulonocranus dewindti	f	n
401	FISH20210915_c1_r1_Aulonocranus-dewindti_su	1970-01-04 00:00:00	13.878917206568495	14.499418314774804	0.2636419034956512	0.0634313888427234	0.11602791303285295	0.4272100285923681	Aulonocranus dewindti	f	n
402	FISH20210915_c1_r1_Aulonocranus-dewindti_su	1970-01-04 00:30:00	9.688591171269698	44.50088672134782	0.14691864331633783	0.39996674794945686	0.07393385121633252	0.5529898109148665	Aulonocranus dewindti	f	n
403	FISH20210915_c1_r1_Aulonocranus-dewindti_su	1970-01-04 01:00:00	17.542437744391375	74.50008309788932	0.28447177441692983	0.2913411999335217	0.17442011228233908	0.3157143130201912	Aulonocranus dewindti	f	n
404	FISH20210915_c1_r1_Aulonocranus-dewindti_su	1970-01-04 01:30:00	12.237877059903418	104.50077596718768	0.15668994568229686	0.5351956545837491	0.11545114983871362	0.4154067193875112	Aulonocranus dewindti	f	n
405	FISH20210915_c1_r1_Aulonocranus-dewindti_su	1970-01-04 02:00:00	4.607301690413885	134.49983381342787	0.006204298692665633	0.964269886993131	0.027292400362703372	0.709710597800943	Aulonocranus dewindti	f	n
406	FISH20210915_c1_r1_Aulonocranus-dewindti_su	1970-01-04 02:30:00	3.1649907329774964	164.50169040625173	0.00011084631158898187	1.0	0.024616135685319403	0.7220778303163499	Aulonocranus dewindti	f	n
407	FISH20210915_c1_r1_Aulonocranus-dewindti_su	1970-01-04 03:00:00	4.3772100705311034	194.4996399091463	0.010802725610769486	0.9676472217605673	0.035399072211084424	0.7197840901937912	Aulonocranus dewindti	f	n
408	FISH20210915_c1_r1_Aulonocranus-dewindti_su	1970-01-04 03:30:00	7.524531664229641	224.5018844917415	0.11212725861877841	0.371799135350848	0.04642548002650867	0.5896629977312555	Aulonocranus dewindti	f	n
409	FISH20210915_c1_r1_Aulonocranus-dewindti_su	1970-01-04 04:00:00	6.150447314720423	254.50024929366793	0.04681181098000111	0.6581352833638026	0.04012689028053275	0.3027715602846153	Aulonocranus dewindti	f	n
410	FISH20210915_c1_r1_Aulonocranus-dewindti_su	1970-01-04 04:30:00	7.928628123039061	284.5012470210054	0.09820983206783794	0.20523194590699995	0.04686361933647056	0.3815401349537578	Aulonocranus dewindti	f	n
411	FISH20210915_c1_r1_Aulonocranus-dewindti_su	1970-01-04 05:00:00	8.70493802205807	314.5	0.12391978728118767	0.3487702193662752	0.048588553477501795	0.42147635874528866	Aulonocranus dewindti	f	n
412	FISH20210915_c1_r1_Aulonocranus-dewindti_su	1970-01-04 05:30:00	9.999273246417447	344.5017180226114	0.16210374639769454	0.19230769230769232	0.05657030646913593	0.35838947722764514	Aulonocranus dewindti	f	n
413	FISH20210915_c1_r1_Aulonocranus-dewindti_su	1970-01-04 06:00:00	19.13523540861704	374.4998061049249	0.3929422192676306	0.05423522242535039	0.09957845992697813	0.49316685894188367	Aulonocranus dewindti	f	n
414	FISH20210915_c1_r1_Aulonocranus-dewindti_su	1970-01-04 06:30:00	19.267833159184384	404.5018566757191	0.38325112231890485	0.0330322008535166	0.09656462909920183	0.5767857032890485	Aulonocranus dewindti	f	n
415	FISH20210915_c1_r1_Aulonocranus-dewindti_su	1970-01-04 07:00:00	9.412685846240095	434.5004154894466	0.12486842834192012	0.4116115450667553	0.44903006347904634	0.5930023234012332	Aulonocranus dewindti	f	d
416	FISH20210915_c1_r1_Aulonocranus-dewindti_su	1970-01-04 07:30:00	13.583305461769726	464.5014132904728	0.24613423488333425	0.004378429307764784	0.472621943717588	0.7256289636874051	Aulonocranus dewindti	f	d
417	FISH20210915_c1_r1_Aulonocranus-dewindti_su	1970-01-04 08:00:00	13.041019906716636	494.5002215820962	0.23559716374916906	0.04115887436295147	0.5495061547963138	0.7264628413735364	Aulonocranus dewindti	f	d
418	FISH20210915_c1_r1_Aulonocranus-dewindti_su	1970-01-04 08:30:00	11.648107269971794	524.5025217535887	0.20778141107354653	0.06523305437011584	0.5813668922507026	0.6278023940858192	Aulonocranus dewindti	f	d
419	FISH20210915_c1_r1_Aulonocranus-dewindti_su	1970-01-04 09:00:00	12.132123888355558	554.4999723007036	0.19550163425848985	0.08625560910752866	0.5718742915561185	0.728397599480668	Aulonocranus dewindti	f	d
420	FISH20210915_c1_r1_Aulonocranus-dewindti_su	1970-01-04 09:30:00	10.430417691346138	584.5016627868307	0.15391863429774968	0.11290322580645161	0.5417072536029051	0.7300029625480493	Aulonocranus dewindti	f	d
421	FISH20210915_c1_r1_Aulonocranus-dewindti_su	1970-01-04 10:00:00	10.878118466006477	614.4997784179038	0.14701972080655884	0.15505207179259917	0.5388206725095149	0.7358419622930084	Aulonocranus dewindti	f	d
422	FISH20210915_c1_r1_Aulonocranus-dewindti_su	1970-01-04 10:30:00	13.246924083680398	644.5020783683423	0.2189214653882392	0.09643629108241424	0.5229918834557163	0.7424741998726675	Aulonocranus dewindti	f	d
423	FISH20210915_c1_r1_Aulonocranus-dewindti_su	1970-01-04 11:00:00	13.177461248441706	674.4995291119606	0.2640296936457814	0.15079496980776688	0.5790168989282075	0.8049237902183504	Aulonocranus dewindti	f	d
424	FISH20210915_c1_r1_Aulonocranus-dewindti_su	1970-01-04 11:30:00	15.059725754898881	704.5020783683423	0.27440004433852466	0.019896912930222246	0.5609474293679028	0.8633462146252767	Aulonocranus dewindti	f	d
425	FISH20210915_c1_r1_Aulonocranus-dewindti_su	1970-01-04 12:00:00	11.166641194214538	734.5001384964822	0.1326796299373996	0.10664229128580134	0.5117047797198765	0.7758556733827917	Aulonocranus dewindti	f	d
426	FISH20210915_c1_r1_Aulonocranus-dewindti_su	1970-01-04 12:30:00	36.69978679745854	764.5021340280472	0.7152042569702345	0.1294828446316723	0.4676972585297231	0.5929603924696999	Aulonocranus dewindti	f	d
427	FISH20210915_c1_r1_Aulonocranus-dewindti_su	1970-01-04 13:00:00	27.703649853789898	794.499944604476	0.6771548858852204	0.0	0.48909006762182217	0.593880565522435	Aulonocranus dewindti	f	d
428	FISH20210915_c1_r1_Aulonocranus-dewindti_su	1970-01-04 13:30:00	21.717722400145778	824.5024941802461	0.599767209843698	0.0	0.5068721446648105	0.5765860814694306	Aulonocranus dewindti	f	d
429	FISH20210915_c1_r1_Aulonocranus-dewindti_su	1970-01-04 14:00:00	18.842920613275265	854.4996953077392	0.49177330895795246	0.0	0.5216588460355239	0.5636306833907773	Aulonocranus dewindti	f	d
430	FISH20210915_c1_r1_Aulonocranus-dewindti_su	1970-01-04 14:30:00	20.73469799332549	884.5022446378097	0.5967965415950784	0.0	0.5266152213997848	0.5665134589137902	Aulonocranus dewindti	f	d
431	FISH20210915_c1_r1_Aulonocranus-dewindti_su	1970-01-04 15:00:00	23.65867076567101	914.5003600908537	0.6860007755803003	0.0	0.5353954968409088	0.5473687666189001	Aulonocranus dewindti	f	d
432	FISH20210915_c1_r1_Aulonocranus-dewindti_su	1970-01-04 15:30:00	22.203825915471537	944.5025496064737	0.6157299634186897	0.0	0.4868778995582374	0.6071834119780759	Aulonocranus dewindti	f	d
433	FISH20210915_c1_r1_Aulonocranus-dewindti_su	1970-01-04 16:00:00	24.148063917653115	974.5001107910481	0.7009749612231332	0.0	0.5159607469673902	0.5931090775662483	Aulonocranus dewindti	f	d
434	FISH20210915_c1_r1_Aulonocranus-dewindti_su	1970-01-04 16:30:00	24.185643097849525	1004.5027988693677	0.721720334755861	0.0	0.5613935661184474	0.5636410701357936	Aulonocranus dewindti	f	d
435	FISH20210915_c1_r1_Aulonocranus-dewindti_su	1970-01-04 17:00:00	21.17534842332943	1034.4998615035179	0.6089413328901446	0.0	0.5465135229536752	0.6219251216204196	Aulonocranus dewindti	f	d
436	FISH20210915_c1_r1_Aulonocranus-dewindti_su	1970-01-04 17:30:00	19.50844649913531	1064.5032147212062	0.5868528987917082	0.0	0.522438423819603	0.6414229911449835	Aulonocranus dewindti	f	d
437	FISH20210915_c1_r1_Aulonocranus-dewindti_su	1970-01-04 18:00:00	20.04817543741712	1094.5004708880394	0.5956456705999668	0.0	0.5164881535413236	0.6367323123793718	Aulonocranus dewindti	f	d
438	FISH20210915_c1_r1_Aulonocranus-dewindti_su	1970-01-04 18:30:00	18.95890844423291	1124.502660458929	0.5647378339430218	0.0	0.577507565090436	0.6051186499424364	Aulonocranus dewindti	f	d
439	FISH20210915_c1_r1_Aulonocranus-dewindti_su	1970-01-04 19:00:00	17.208613845353526	1154.5002215820962	0.4021161090183913	0.015233769111455794	0.14602488965857652	0.5246927534111869	Aulonocranus dewindti	f	n
440	FISH20210915_c1_r1_Aulonocranus-dewindti_su	1970-01-04 19:30:00	13.875725583039545	1184.5033255736614	0.34314377563463033	0.0	0.03973695309828396	0.607834717862076	Aulonocranus dewindti	f	n
441	FISH20210915_c1_r1_Aulonocranus-dewindti_su	1970-01-04 20:00:00	13.424169455820094	1214.4999723007036	0.2959946817350839	0.01695196941997673	0.04147311537719736	0.5483760383051478	Aulonocranus dewindti	f	n
442	FISH20210915_c1_r1_Aulonocranus-dewindti_su	1970-01-04 20:30:00	11.728168621575128	1244.5021616228798	0.2532978605476111	0.2611683848797251	0.039422710287496214	0.5999116745787214	Aulonocranus dewindti	f	n
443	FISH20210915_c1_r1_Aulonocranus-dewindti_su	1970-01-04 21:00:00	10.50988767150847	1274.4997784179038	0.22972523820075338	0.14846000443164192	0.036738311544427575	0.5955249919120605	Aulonocranus dewindti	f	n
444	FISH20210915_c1_r1_Aulonocranus-dewindti_su	1970-01-04 21:30:00	11.734048264536915	1304.5033255736614	0.27352843365480545	0.1234896352954218	0.04095153074661987	0.48808887125621836	Aulonocranus dewindti	f	n
445	FISH20210915_c1_r1_Aulonocranus-dewindti_su	1970-01-04 22:00:00	10.021008282255876	1334.4995291119606	0.19577862722286854	0.16037892637527007	0.04218092080319426	0.5024880231589982	Aulonocranus dewindti	f	n
446	FISH20210915_c1_r1_Aulonocranus-dewindti_su	1970-01-04 22:30:00	6.0781926315884425	1364.5034364261169	0.07859439086575767	0.6543620441192772	0.036767951218628483	0.26489004538468175	Aulonocranus dewindti	f	n
447	FISH20210915_c1_r1_Aulonocranus-dewindti_su	1970-01-04 23:00:00	8.346301488377163	1394.5001384964821	0.14370394991967203	0.19201152290731816	0.037984693486657756	0.5333379120864278	Aulonocranus dewindti	f	n
448	FISH20210915_c1_r1_Aulonocranus-dewindti_su	1970-01-04 23:30:00	10.070610553576268	1424.503603104213	0.19539911308203992	0.3232815964523282	0.06616447296001433	0.5679834826657941	Aulonocranus dewindti	f	n
449	FISH20210915_c1_r1_Aulonocranus-dewindti_su	1970-01-05 00:00:00	9.873712087378175	14.499944604475958	0.18092178152005317	0.11311766009306448	0.03887308217552872	0.5263341466648805	Aulonocranus dewindti	f	n
450	FISH20210915_c1_r1_Aulonocranus-dewindti_su	1970-01-05 00:30:00	13.328762087543513	44.50313140830239	0.24884996951726432	0.06406916809843152	0.09791534250527907	0.5344604544979643	Aulonocranus dewindti	f	n
451	FISH20210915_c1_r1_Aulonocranus-dewindti_su	1970-01-05 01:00:00	10.583445404745532	74.49969530773919	0.1901833693424187	0.1589385629605008	0.0441153139391111	0.5924400574806159	Aulonocranus dewindti	f	n
452	FISH20210915_c1_r1_Aulonocranus-dewindti_su	1970-01-05 01:30:00	18.14620010662774	104.50324225461398	0.3388571745275176	0.12553344787452198	0.2704268722905101	0.526755879581159	Aulonocranus dewindti	f	n
453	FISH20210915_c1_r1_Aulonocranus-dewindti_su	1970-01-05 02:00:00	7.5392823650803855	134.5003600908537	0.07412331726774139	0.49592820342363303	0.044956861783650194	0.47094354602614646	Aulonocranus dewindti	f	n
454	FISH20210915_c1_r1_Aulonocranus-dewindti_su	1970-01-05 02:30:00	11.791359980059466	164.50268802305604	0.2054536385301779	0.3084298619963421	0.06210137091730771	0.4970862869391903	Aulonocranus dewindti	f	n
455	FISH20210915_c1_r1_Aulonocranus-dewindti_su	1970-01-05 03:00:00	14.204704721321102	194.5001107910481	0.25581653002437404	0.15078661644139155	0.08140981215810186	0.38185419725299063	Aulonocranus dewindti	f	n
456	FISH20210915_c1_r1_Aulonocranus-dewindti_su	1970-01-05 03:30:00	12.712735315047736	224.50357479354875	0.19287258216482847	0.34589591531341796	0.07187031138773141	0.3632645383958866	Aulonocranus dewindti	f	n
457	FISH20210915_c1_r1_Aulonocranus-dewindti_su	1970-01-05 04:00:00	12.849601357021822	254.49986150351782	0.20081989917456097	0.3181541188853803	0.07603146482916368	0.43923600480897534	Aulonocranus dewindti	f	n
458	FISH20210915_c1_r1_Aulonocranus-dewindti_su	1970-01-05 04:30:00	10.636075056010343	284.5039627556393	0.14770271019231834	0.39915756803192376	0.06717121392041275	0.46838681559831563	Aulonocranus dewindti	f	n
459	FISH20210915_c1_r1_Aulonocranus-dewindti_su	1970-01-05 05:00:00	12.220960102841223	314.5005262866323	0.20364522741122376	0.20226026258933022	0.06813429719027078	0.5379061902042386	Aulonocranus dewindti	f	n
460	FISH20210915_c1_r1_Aulonocranus-dewindti_su	1970-01-05 05:30:00	14.176950343880485	344.50454545454545	0.26053215077605324	0.17245011086474502	0.08140534824110315	0.6009270605066968	Aulonocranus dewindti	f	n
461	FISH20210915_c1_r1_Aulonocranus-dewindti_su	1970-01-05 06:00:00	13.782068428483376	374.4994183147748	0.25450113567115396	0.4766494931028752	0.08720799342760341	0.6447161891210074	Aulonocranus dewindti	f	n
462	FISH20210915_c1_r1_Aulonocranus-dewindti_su	1970-01-05 06:30:00	5.3546490421319195	404.50393526216607	0.027491408934707903	0.7344529431326904	0.04586186211684262	0.5389317928947905	Aulonocranus dewindti	f	n
463	FISH20210915_c1_r1_Aulonocranus-dewindti_su	1970-01-05 07:00:00	10.760396272395369	434.50008309788933	0.19921333998116447	0.35117168023932194	0.4548618158715752	0.4991497449882612	Aulonocranus dewindti	f	d
464	FISH20210915_c1_r1_Aulonocranus-dewindti_su	1970-01-05 07:30:00	12.878612788192267	464.50327014743374	0.22503048442523002	0.014854229021172819	0.4861361315323312	0.7559616147982364	Aulonocranus dewindti	f	d
465	FISH20210915_c1_r1_Aulonocranus-dewindti_su	1970-01-05 08:00:00	13.673019057309398	494.49983381342787	0.26412585863062266	0.0006093507644582318	0.502457871900395	0.7444254069572888	Aulonocranus dewindti	f	d
466	FISH20210915_c1_r1_Aulonocranus-dewindti_su	1970-01-05 08:30:00	15.600336130315817	524.5042957707444	0.3227093841804778	0.0	0.5278328598255941	0.7475385555080373	Aulonocranus dewindti	f	d
467	FISH20210915_c1_r1_Aulonocranus-dewindti_su	1970-01-05 09:00:00	13.77841848062182	554.4996399091463	0.3029749044374273	0.0	0.5694593450943268	0.7206251121065277	Aulonocranus dewindti	f	d
468	FISH20210915_c1_r1_Aulonocranus-dewindti_su	1970-01-05 09:30:00	13.279974116923912	584.5036856398604	0.3107022113839162	0.015185944687690517	0.5461885181302503	0.6635610252700306	Aulonocranus dewindti	f	d
469	FISH20210915_c1_r1_Aulonocranus-dewindti_su	1970-01-05 10:00:00	13.311617750068669	614.5002492936679	0.30657581297435044	0.006703229737964655	0.551103473177458	0.6435190719644943	Aulonocranus dewindti	f	d
470	FISH20210915_c1_r1_Aulonocranus-dewindti_su	1970-01-05 10:30:00	13.242589518404477	644.503935262166	0.3095000554262277	0.0	0.5571330410287725	0.5902859215436914	Aulonocranus dewindti	f	d
471	FISH20210915_c1_r1_Aulonocranus-dewindti_su	1970-01-05 11:00:00	14.217632635978434	674.5	0.35259251052514956	0.023266120097496124	0.5516719233483114	0.5369869327033856	Aulonocranus dewindti	f	d
472	FISH20210915_c1_r1_Aulonocranus-dewindti_su	1970-01-05 11:30:00	16.339895251001508	704.5050717809434	0.4195998004545203	0.004434343994235353	0.5578896139250923	0.6032275087511694	Aulonocranus dewindti	f	d
473	FISH20210915_c1_r1_Aulonocranus-dewindti_su	1970-01-05 12:00:00	20.667155190102047	734.4998061049249	0.4998061049249349	0.0	0.5659105740983641	0.8084529397590614	Aulonocranus dewindti	f	d
474	FISH20210915_c1_r1_Aulonocranus-dewindti_su	1970-01-05 12:30:00	15.688879248904497	764.5043507177298	0.3498863825306213	0.0	0.5827576596963159	0.6747306277974287	Aulonocranus dewindti	f	d
475	FISH20210915_c1_r1_Aulonocranus-dewindti_su	1970-01-05 13:00:00	15.753510837448175	794.5004154894466	0.4010858124203645	0.0	0.5681159488619819	0.5830539915982006	Aulonocranus dewindti	f	d
476	FISH20210915_c1_r1_Aulonocranus-dewindti_su	1970-01-05 13:30:00	15.65291287208993	824.5041015408491	0.3961866755348631	0.0	0.5835154536970827	0.5876397783555964	Aulonocranus dewindti	f	d
477	FISH20210915_c1_r1_Aulonocranus-dewindti_su	1970-01-05 14:00:00	13.554975518760614	854.5002215820962	0.2908265012187015	0.0006647462884998893	0.5848097615556541	0.6253502984014903	Aulonocranus dewindti	f	d
478	FISH20210915_c1_r1_Aulonocranus-dewindti_su	1970-01-05 14:30:00	14.14381749534052	884.504295294574	0.2874799091060245	0.033253893476694565	0.5943076488278651	0.6529806043803512	Aulonocranus dewindti	f	d
479	FISH20210915_c1_r1_Aulonocranus-dewindti_su	1970-01-05 15:00:00	12.29866742921209	914.4999723007036	0.24912747216220707	0.12032574372610935	0.5531890926849805	0.6036162646381243	Aulonocranus dewindti	f	d
480	FISH20210915_c1_r1_Aulonocranus-dewindti_su	1970-01-05 15:30:00	11.588246061620385	944.5041294828446	0.20996618812704396	0.06291225541821407	0.5545467947122841	0.680094171463217	Aulonocranus dewindti	f	d
481	FISH20210915_c1_r1_Aulonocranus-dewindti_su	1970-01-05 16:00:00	12.683596118073272	974.4997784179038	0.26246399290937295	0.07472856193219587	0.536681737392214	0.6933595344443702	Aulonocranus dewindti	f	d
482	FISH20210915_c1_r1_Aulonocranus-dewindti_su	1970-01-05 16:30:00	9.565188365516812	1004.5048220818092	0.1527546835162399	0.1919964527214278	0.598818202759363	0.7219993288348452	Aulonocranus dewindti	f	d
483	FISH20210915_c1_r1_Aulonocranus-dewindti_su	1970-01-05 17:00:00	12.650312370357057	1034.4995291119606	0.274167636142042	0.024652373829704727	0.5795735958519379	0.6504947591095566	Aulonocranus dewindti	f	d
484	FISH20210915_c1_r1_Aulonocranus-dewindti_su	1970-01-05 17:30:00	43.700591384198674	1064.5045724103531	0.712908052984537	0.005819431358421548	0.4921048338818631	0.5839301586128561	Aulonocranus dewindti	f	d
485	FISH20210915_c1_r1_Aulonocranus-dewindti_su	1970-01-05 18:00:00	43.726257736245955	1094.5001384964821	0.9241039277602349	0.0	0.46601728514677276	0.5175531467426654	Aulonocranus dewindti	f	d
486	FISH20210915_c1_r1_Aulonocranus-dewindti_su	1970-01-05 18:30:00	29.438431597863822	1124.5043786719875	0.761168384879725	0.0	0.525761874774463	0.5835527153125187	Aulonocranus dewindti	f	d
487	FISH20210915_c1_r1_Aulonocranus-dewindti_su	1970-01-05 19:00:00	11.681967459386094	1154.499944604476	0.278140926213162	0.17366496787059604	0.06180765416849646	0.4265120062509449	Aulonocranus dewindti	f	n
488	FISH20210915_c1_r1_Aulonocranus-dewindti_su	1970-01-05 19:30:00	15.28308809891909	1184.505515215343	0.42458843744803504	0.0	0.04589699349118467	0.5639691938429644	Aulonocranus dewindti	f	n
489	FISH20210915_c1_r1_Aulonocranus-dewindti_su	1970-01-05 20:00:00	12.093935376683179	1214.499695307739	0.2702343360478644	0.08121433715583624	0.03985127245853077	0.6353328229751695	Aulonocranus dewindti	f	n
490	FISH20210915_c1_r1_Aulonocranus-dewindti_su	1970-01-05 20:30:00	15.527005625803913	1244.5052654916306	0.4506706573550604	0.0	0.03976702115866777	0.5240355890403537	Aulonocranus dewindti	f	n
491	FISH20210915_c1_r1_Aulonocranus-dewindti_su	1970-01-05 21:00:00	13.897258552426454	1274.5003600908537	0.35095008586781895	0.07894299484793087	0.0423394550742954	0.5494733732008839	Aulonocranus dewindti	f	n
492	FISH20210915_c1_r1_Aulonocranus-dewindti_su	1970-01-05 21:30:00	12.735073705276449	1304.5045449506706	0.3066733178139896	0.08530096441636183	0.041731625419332674	0.5429749363246512	Aulonocranus dewindti	f	n
493	FISH20210915_c1_r1_Aulonocranus-dewindti_su	1970-01-05 22:00:00	10.42414125430467	1334.5001661865722	0.2049634389541325	0.278140926213162	0.041314610431959393	0.4982141152546223	Aulonocranus dewindti	f	n
494	FISH20210915_c1_r1_Aulonocranus-dewindti_su	1970-01-05 22:30:00	10.088591342957473	1364.505210065403	0.1981487639951225	0.2595610242766877	0.036887530356671576	0.45532646048110165	Aulonocranus dewindti	f	n
495	FISH20210915_c1_r1_Aulonocranus-dewindti_su	1970-01-05 23:00:00	9.191323106603766	1394.4999169021107	0.14298376821228742	0.3425848983435821	0.04064072205190174	0.438156758147809	Aulonocranus dewindti	f	n
496	FISH20210915_c1_r1_Aulonocranus-dewindti_su	1970-01-05 23:30:00	10.989621810106403	1424.5072062084257	0.21607538802660753	0.2940687361419069	0.039460733437122544	0.4665741172962063	Aulonocranus dewindti	f	n
497	FISH20210915_c1_r1_Aulonocranus-dewindti_su	1970-01-06 00:00:00	9.408922557828388	14.500581685225196	0.11561686333167137	0.5065093346628996	0.03773999672323815	0.41747931434904395	Aulonocranus dewindti	f	n
498	FISH20210915_c1_r1_Aulonocranus-dewindti_su	1970-01-06 00:30:00	4.975603216931738	44.50526549163064	0.009755016073606031	0.9336548054539408	0.03467158191170908	0.6113325999351845	Aulonocranus dewindti	f	n
499	FISH20210915_c1_r1_Aulonocranus-dewindti_su	1970-01-06 01:00:00	9.44685970675714	74.49947371336768	0.14508891474156557	0.46075009694753755	0.07549099458547646	0.574999057791946	Aulonocranus dewindti	f	n
500	FISH20210915_c1_r1_Aulonocranus-dewindti_su	1970-01-06 01:30:00	7.322545609565224	104.50443360673908	0.09720682775437818	0.3432720017734427	0.03830966384771056	0.5613908150879215	Aulonocranus dewindti	f	n
501	FISH20210915_c1_r1_Aulonocranus-dewindti_su	1970-01-06 02:00:00	8.162342920681986	134.50013849648218	0.11589385629605008	0.3719461525677248	0.043605529015305386	0.5603953731699695	Aulonocranus dewindti	f	n
502	FISH20210915_c1_r1_Aulonocranus-dewindti_su	1970-01-06 02:30:00	11.37272762783202	164.50540435674299	0.2248212405077324	0.3770855274097888	0.072799899047915	0.5074995410605233	Aulonocranus dewindti	f	n
503	FISH20210915_c1_r1_Aulonocranus-dewindti_su	1970-01-06 03:00:00	9.57105115719825	194.4998892089519	0.1609793928650565	0.31625304675382226	0.043637843707617564	0.5965892230761276	Aulonocranus dewindti	f	n
504	FISH20210915_c1_r1_Aulonocranus-dewindti_su	1970-01-06 03:30:00	11.805365400099882	224.504849526132	0.21426592030150196	0.23371944798536828	0.10030042495017086	0.493869853249655	Aulonocranus dewindti	f	n
505	FISH20210915_c1_r1_Aulonocranus-dewindti_su	1970-01-06 04:00:00	12.164290923869986	254.4996399091463	0.20635975846213506	0.27455542629217217	0.13565319852223437	0.5330681004211298	Aulonocranus dewindti	f	n
506	FISH20210915_c1_r1_Aulonocranus-dewindti_su	1970-01-06 04:30:00	12.082619611582015	284.50581975390753	0.20590843587185456	0.10747145549273916	0.12315338284743492	0.5713108659392245	Aulonocranus dewindti	f	n
507	FISH20210915_c1_r1_Aulonocranus-dewindti_su	1970-01-06 05:00:00	9.397110848801518	314.50030469226084	0.13428618913079607	0.2007645005816852	0.056500671265927845	0.6349917382664108	Aulonocranus dewindti	f	n
508	FISH20210915_c1_r1_Aulonocranus-dewindti_su	1970-01-06 05:30:00	9.3026511229537	344.5054871965414	0.1323024054982818	0.2322913202527436	0.05959137111908268	0.6239272647989133	Aulonocranus dewindti	f	n
509	FISH20210915_c1_r1_Aulonocranus-dewindti_su	1970-01-06 06:00:00	13.55432181674573	374.50005539552404	0.2804675382229116	0.062486151118989586	0.0822244799499644	0.6786608234647187	Aulonocranus dewindti	f	n
510	FISH20210915_c1_r1_Aulonocranus-dewindti_su	1970-01-06 06:30:00	17.397624328849016	404.50737250554323	0.3629711751662971	0.09329268292682927	0.09349153182054232	0.6261044332931899	Aulonocranus dewindti	f	n
511	FISH20210915_c1_r1_Aulonocranus-dewindti_su	1970-01-06 07:00:00	13.04961435304583	434.4998615035178	0.26502686831754474	0.2514542130629882	0.4810811840840211	0.6555769590664616	Aulonocranus dewindti	f	d
512	FISH20210915_c1_r1_Aulonocranus-dewindti_su	1970-01-06 07:30:00	13.135705634228625	464.5059579892479	0.24912708529623676	0.0165161004267583	0.5345889626160975	0.7367141890517195	Aulonocranus dewindti	f	d
513	FISH20210915_c1_r1_Aulonocranus-dewindti_su	1970-01-06 08:00:00	12.30495913265071	494.5005262866323	0.2440308016176389	0.028751869702509557	0.5508720563604015	0.7222135290706643	Aulonocranus dewindti	f	d
514	FISH20210915_c1_r1_Aulonocranus-dewindti_su	1970-01-06 08:30:00	14.724385863051248	524.5057089014522	0.28555592506374017	0.017625540405719987	0.5539572754196037	0.7408352246317843	Aulonocranus dewindti	f	d
515	FISH20210915_c1_r1_Aulonocranus-dewindti_su	1970-01-06 09:00:00	11.669123189668069	554.4994183147749	0.19777297656639523	0.027976289402249183	0.5343148313820039	0.688460559495508	Aulonocranus dewindti	f	d
516	FISH20210915_c1_r1_Aulonocranus-dewindti_su	1970-01-06 09:30:00	15.861753213428518	584.5009708737864	0.34846047156726767	0.07361997226074896	0.5626774607109225	0.6186013601665916	Aulonocranus dewindti	f	d
517	FISH20210915_c1_r1_Aulonocranus-dewindti_su	1970-01-06 10:00:00	14.071027563008807	614.5000830978893	0.3208132513434159	0.0024929366794083432	0.6267371289620204	0.6186000181638638	Aulonocranus dewindti	f	d
518	FISH20210915_c1_r1_Aulonocranus-dewindti_su	1970-01-06 10:30:00	13.947092302045913	644.5065410199556	0.3034922394678492	0.024113082039911308	0.6286227313788185	0.6269090455258655	Aulonocranus dewindti	f	d
519	FISH20210915_c1_r1_Aulonocranus-dewindti_su	1970-01-06 11:00:00	15.304856819316061	674.4998338134279	0.3855528473299357	0.0	0.7548635698604125	0.594687364075796	Aulonocranus dewindti	f	d
520	FISH20210915_c1_r1_Aulonocranus-dewindti_su	1970-01-06 11:30:00	13.871198368023627	704.5065129427416	0.28113740923452135	0.0016628789978382573	0.7077351784607137	0.6568913908788803	Aulonocranus dewindti	f	d
521	FISH20210915_c1_r1_Aulonocranus-dewindti_su	1970-01-06 12:00:00	12.193690458392147	734.4996399091463	0.22851919561243145	0.09218325854523295	0.6864365778442442	0.6705254540335945	Aulonocranus dewindti	f	d
522	FISH20210915_c1_r1_Aulonocranus-dewindti_su	1970-01-06 12:30:00	12.589865804745004	764.5076215287401	0.26905382185023	0.004600631894019178	0.6352640813025906	0.6461853782693235	Aulonocranus dewindti	f	d
523	FISH20210915_c1_r1_Aulonocranus-dewindti_su	1970-01-06 13:00:00	11.55687913611377	794.5003046922608	0.21239820508559082	0.08985651764445184	0.6098438584766313	0.6452718488864324	Aulonocranus dewindti	f	d
524	FISH20210915_c1_r1_Aulonocranus-dewindti_su	1970-01-06 13:30:00	12.440269985661368	824.5080658573091	0.27617938910139145	0.031376462109873056	0.6402531316112169	0.6453168881329252	Aulonocranus dewindti	f	d
525	FISH20210915_c1_r1_Aulonocranus-dewindti_su	1970-01-06 14:00:00	13.279746194879548	854.500055395524	0.29509195656990916	0.0070352315532904944	0.623704098325868	0.6238390156398914	Aulonocranus dewindti	f	d
526	FISH20210915_c1_r1_Aulonocranus-dewindti_su	1970-01-06 14:30:00	13.068793304693243	884.5072889529405	0.28069397483509784	0.025331190067069454	0.594569619004151	0.6758154725109856	Aulonocranus dewindti	f	d
527	FISH20210915_c1_r1_Aulonocranus-dewindti_su	1970-01-06 15:00:00	11.902898251270427	914.4998615035178	0.24968145809096448	0.01977729765663952	0.5687722453835443	0.6502266752756162	Aulonocranus dewindti	f	d
528	FISH20210915_c1_r1_Aulonocranus-dewindti_su	1970-01-06 15:30:00	13.03831957342031	944.5070945571445	0.2811218268484647	0.0158519011196098	0.581549041204881	0.5779787059563942	Aulonocranus dewindti	f	d
529	FISH20210915_c1_r1_Aulonocranus-dewindti_su	1970-01-06 16:00:00	11.680776315088659	974.5004708880394	0.2226469447676029	0.07955237936956401	0.5714179014462909	0.6345792185299513	Aulonocranus dewindti	f	d
530	FISH20210915_c1_r1_Aulonocranus-dewindti_su	1970-01-06 16:30:00	13.897134377414664	1004.5075388026607	0.3203991130820399	0.0	0.5935031686873901	0.6133923747531	Aulonocranus dewindti	f	d
531	FISH20210915_c1_r1_Aulonocranus-dewindti_su	1970-01-06 17:00:00	13.738862432798676	1034.5002215820962	0.30550631508974074	0.03135386660757811	0.6246062203280334	0.6359526021642673	Aulonocranus dewindti	f	d
532	FISH20210915_c1_r1_Aulonocranus-dewindti_su	1970-01-06 17:30:00	13.599808593056316	1064.5088973889906	0.3065025777482122	0.0017184988081379235	0.6328563132912506	0.6586145331422337	Aulonocranus dewindti	f	d
533	FISH20210915_c1_r1_Aulonocranus-dewindti_su	1970-01-06 18:00:00	15.169722734497118	1094.5000276992964	0.341753919450446	0.006924824109467619	0.6564321891755783	0.6344771684904452	Aulonocranus dewindti	f	d
534	FISH20210915_c1_r1_Aulonocranus-dewindti_su	1970-01-06 18:30:00	16.967787114394124	1124.5079549864183	0.443150950717889	0.0022174178169521593	0.522353144231626	0.5781141077589375	Aulonocranus dewindti	f	d
535	FISH20210915_c1_r1_Aulonocranus-dewindti_su	1970-01-06 19:00:00	12.260509828397062	1154.4998338134278	0.28218479946820296	0.13732550409926877	0.20699370455406724	0.6022417261979472	Aulonocranus dewindti	f	n
536	FISH20210915_c1_r1_Aulonocranus-dewindti_su	1970-01-06 19:30:00	11.543089545354071	1184.5106170649221	0.22387314963685756	0.05527526750568276	0.046564724913369604	0.5809051699122698	Aulonocranus dewindti	f	n
537	FISH20210915_c1_r1_Aulonocranus-dewindti_su	1970-01-06 20:00:00	9.161819376975409	1214.4996399091463	0.14519971192731704	0.1537864938230569	0.047800577638376265	0.5150083211278335	Aulonocranus dewindti	f	n
538	FISH20210915_c1_r1_Aulonocranus-dewindti_su	1970-01-06 20:30:00	8.47108942679414	1244.5096734852264	0.13709185653306724	0.21969067021453517	0.04484790440255912	0.5815680709988984	Aulonocranus dewindti	f	n
539	FISH20210915_c1_r1_Aulonocranus-dewindti_su	1970-01-06 21:00:00	7.300618660888507	1274.500249293668	0.07833361032629771	0.4243532214281757	0.05104838890283704	0.48483660600791634	Aulonocranus dewindti	f	n
540	FISH20210915_c1_r1_Aulonocranus-dewindti_su	1970-01-06 21:30:00	6.986195530210851	1304.5079268292684	0.08231707317073171	0.47982261640798224	0.05081792234750389	0.5237852962659616	Aulonocranus dewindti	f	n
541	FISH20210915_c1_r1_Aulonocranus-dewindti_su	1970-01-06 22:00:00	7.617668280425492	1334.5	0.1058054509195657	0.3429536893419012	0.04951652672421506	0.5274352001948719	Aulonocranus dewindti	f	n
542	FISH20210915_c1_r1_Aulonocranus-dewindti_su	1970-01-06 22:30:00	8.449848333787699	1364.5078432459397	0.1314782994290782	0.19344825674851726	0.04979473468824683	0.5675152643972258	Aulonocranus dewindti	f	n
543	FISH20210915_c1_r1_Aulonocranus-dewindti_su	1970-01-06 23:00:00	6.735882350628941	1394.499806104925	0.07999556811256994	0.3692870201096892	0.056426570736736896	0.5643143106659934	Aulonocranus dewindti	f	n
544	FISH20210915_c1_r1_Aulonocranus-dewindti_su	1970-01-06 23:30:00	11.231806452136468	1424.509090909091	0.21080931263858094	0.12749445676274945	0.1156873221053299	0.5784012568993127	Aulonocranus dewindti	f	n
545	FISH20210915_c1_r1_Aulonocranus-dewindti_su	1970-01-07 00:00:00	6.9796198194938555	14.500470888039445	0.07982937233394272	0.46750872527837795	0.0510937686012575	0.4992675614889566	Aulonocranus dewindti	f	n
546	FISH20210915_c1_r1_Aulonocranus-dewindti_su	1970-01-07 00:30:00	7.0384928428353986	44.50665114732291	0.08086686620108635	0.3869859217381665	0.05932296666328583	0.4746920386976422	Aulonocranus dewindti	f	n
547	FISH20210915_c1_r1_Aulonocranus-dewindti_su	1970-01-07 01:00:00	11.533446659562635	74.50022158209617	0.2009195656990915	0.19626634167959228	0.11528130711435736	0.4999611259480654	Aulonocranus dewindti	f	n
548	FISH20210915_c1_r1_Aulonocranus-dewindti_su	1970-01-07 01:30:00	7.2396907668811	104.50942350332595	0.08636363636363636	0.34290465631929046	0.05126291456338193	0.5166351145170297	Aulonocranus dewindti	f	n
549	FISH20210915_c1_r1_Aulonocranus-dewindti_su	1970-01-07 02:00:00	10.82244565465306	134.50002769929642	0.19223311727882111	0.31089690321865826	0.12901020002035227	0.5248674348389051	Aulonocranus dewindti	f	n
550	FISH20210915_c1_r1_Aulonocranus-dewindti_su	1970-01-07 02:30:00	7.4249357334579225	164.50670657355062	0.09117614455160182	0.35007205409599823	0.05178767273524979	0.523878656105198	Aulonocranus dewindti	f	n
551	FISH20210915_c1_r1_Aulonocranus-dewindti_su	1970-01-07 03:00:00	10.457103337084206	193.57122608079376	0.16678478620363807	0.20198440822111977	0.13903678962827287	0.47649219743322485	Aulonocranus dewindti	f	n
552	FISH20210915_c1_r1_Aulonocranus-dewindti_su	1970-01-07 03:30:00	7.989054554734907	224.640243902439	0.09375699261579772	0.47365182367420006	0.05519417452616811	0.48273540879620863	Aulonocranus dewindti	f	n
553	FISH20210915_c1_r1_Aulonocranus-dewindti_su	1970-01-07 04:00:00	8.960164332848093	254.49983381342787	0.12054066031464658	0.2788056725016619	0.05740626370155196	0.4881851497665976	Aulonocranus dewindti	f	n
554	FISH20210915_c1_r1_Aulonocranus-dewindti_su	1970-01-07 04:30:00	10.231990929309198	284.5070672357408	0.15969181309240063	0.26933096834986975	0.07340950341243951	0.5129749402298276	Aulonocranus dewindti	f	n
555	FISH20210915_c1_r1_Aulonocranus-dewindti_su	1970-01-07 05:00:00	8.7172043297466	314.4996399091463	0.11899617749709157	0.2176610714087862	0.056055596613377195	0.5573712363378605	Aulonocranus dewindti	f	n
556	FISH20210915_c1_r1_Aulonocranus-dewindti_su	1970-01-07 05:30:00	9.887701641751285	344.5076215287401	0.15647691369658	0.07167008480682889	0.061131716920600675	0.5820268820219076	Aulonocranus dewindti	f	n
557	FISH20210915_c1_r1_Aulonocranus-dewindti_su	1970-01-07 06:00:00	15.445330616966185	374.50030469226084	0.2978782338928591	0.04747659409451	0.10476738288010698	0.625228735174539	Aulonocranus dewindti	f	n
558	FISH20210915_c1_r1_Aulonocranus-dewindti_su	1970-01-07 06:30:00	16.65065612615462	404.50667923064134	0.3196053433845131	0.02522033146721357	0.1180197509140921	0.609078757471764	Aulonocranus dewindti	f	n
559	FISH20210915_c1_r1_Aulonocranus-dewindti_su	1970-01-07 07:00:00	13.014867308402291	434.50005539552404	0.2769222246842455	0.23681586527808554	0.4115710642069499	0.6027609647502697	Aulonocranus dewindti	f	d
560	FISH20210915_c1_r1_Aulonocranus-dewindti_su	1970-01-07 07:30:00	9.917097173034637	464.50728895294054	0.16418158638656394	0.09339837037858212	0.5241254652031743	0.7280442976269278	Aulonocranus dewindti	f	d
561	FISH20210915_c1_r1_Aulonocranus-dewindti_su	1970-01-07 08:00:00	9.595779157552991	494.4998615035178	0.1663619744058501	0.16619577862722287	0.5431391985906002	0.677412481832075	Aulonocranus dewindti	f	d
562	FISH20210915_c1_r1_Aulonocranus-dewindti_su	1970-01-07 08:30:00	10.10717585575573	524.5066230671174	0.19802693565371612	0.10513772654214931	0.5258122145560054	0.6344043399031682	Aulonocranus dewindti	f	d
563	FISH20210915_c1_r1_Aulonocranus-dewindti_su	1970-01-07 09:00:00	9.278585488628183	554.5005262866323	0.15162594870090298	0.2596532048085979	0.5775866722772479	0.6807631787906391	Aulonocranus dewindti	f	d
564	FISH20210915_c1_r1_Aulonocranus-dewindti_su	1970-01-07 09:30:00	23.10955124637779	584.5074552408403	0.518208525026329	0.005154924893298597	0.583136779463318	0.5677583969716856	Aulonocranus dewindti	f	d
565	FISH20210915_c1_r1_Aulonocranus-dewindti_su	1970-01-07 10:00:00	16.3766969404308	614.4994183147749	0.39682012076893247	0.0	0.6404175953788831	0.5668083272400357	Aulonocranus dewindti	f	d
566	FISH20210915_c1_r1_Aulonocranus-dewindti_su	1970-01-07 10:30:00	12.967594972310309	644.5057636887608	0.2747173575703835	0.024495677233429394	0.6244502799303767	0.5687539080342242	Aulonocranus dewindti	f	d
567	FISH20210915_c1_r1_Aulonocranus-dewindti_su	1970-01-07 11:00:00	9.959004925514794	674.5000830978893	0.1739515816298266	0.1763891197163592	0.6575783899911499	0.5861443259691991	Aulonocranus dewindti	f	d
568	FISH20210915_c1_r1_Aulonocranus-dewindti_su	1970-01-07 11:30:00	10.587820715390448	704.5070672357408	0.19860318164181587	0.10121390166842192	0.6455454695195821	0.5576770498819316	Aulonocranus dewindti	f	d
569	FISH20210915_c1_r1_Aulonocranus-dewindti_su	1970-01-07 12:00:00	14.487272981803528	734.4998892089519	0.3457788610680257	0.015843119875914025	0.5557727636316342	0.5701838613077256	Aulonocranus dewindti	f	d
570	FISH20210915_c1_r1_Aulonocranus-dewindti_su	1970-01-07 12:30:00	12.056509500149646	764.5084257206208	0.25393569844789354	0.06297117516629712	0.5715464845654202	0.600104003233003	Aulonocranus dewindti	f	d
571	FISH20210915_c1_r1_Aulonocranus-dewindti_su	1970-01-07 13:00:00	12.300437615358806	794.4996399091463	0.25871142872971026	0.04897235610215501	0.5969571242393906	0.5801716449267746	Aulonocranus dewindti	f	d
572	FISH20210915_c1_r1_Aulonocranus-dewindti_su	1970-01-07 13:30:00	10.800682296161467	824.5082312510393	0.2018180810376365	0.06363283631727731	0.5978196236232572	0.6269409304105102	Aulonocranus dewindti	f	d
573	FISH20210915_c1_r1_Aulonocranus-dewindti_su	1970-01-07 14:00:00	10.800361557475712	854.5003046922608	0.20447620630435986	0.12669658190681957	0.5992566373211241	0.6245090934144293	Aulonocranus dewindti	f	d
574	FISH20210915_c1_r1_Aulonocranus-dewindti_su	1970-01-07 14:30:00	9.61673584060414	884.5079822616408	0.16419068736141906	0.0848669623059867	0.5688687864634931	0.6605501960123318	Aulonocranus dewindti	f	d
575	FISH20210915_c1_r1_Aulonocranus-dewindti_su	1970-01-07 15:00:00	10.57610778827903	914.5001107910481	0.19421670729005097	0.07777531575448704	0.6028408081931871	0.6573140016992429	Aulonocranus dewindti	f	d
576	FISH20210915_c1_r1_Aulonocranus-dewindti_su	1970-01-07 15:30:00	11.248029596220121	944.5092572062084	0.20121951219512196	0.08231707317073171	0.5659054347313287	0.6616417707239273	Aulonocranus dewindti	f	d
577	FISH20210915_c1_r1_Aulonocranus-dewindti_su	1970-01-07 16:00:00	12.083803258844066	974.4998615035178	0.22403190958949643	0.07489889756800178	0.545037248677999	0.6466107022089986	Aulonocranus dewindti	f	d
578	FISH20210915_c1_r1_Aulonocranus-dewindti_su	1970-01-07 16:30:00	18.886663034692333	1004.5082585079259	0.407050216162288	0.0	0.5510304954318508	0.6306614434199851	Aulonocranus dewindti	f	d
579	FISH20210915_c1_r1_Aulonocranus-dewindti_su	1970-01-07 17:00:00	20.326878176433805	1034.5005262866323	0.42463021439255444	0.0	0.5294330366561861	0.6227989183343211	Aulonocranus dewindti	f	d
580	FISH20210915_c1_r1_Aulonocranus-dewindti_su	1970-01-07 17:30:00	18.41911864033745	1064.5088137472285	0.35698447893569846	0.0038248337028824833	0.5291778710823842	0.6807062927088123	Aulonocranus dewindti	f	d
581	FISH20210915_c1_r1_Aulonocranus-dewindti_su	1970-01-07 18:00:00	15.609584174517716	1094.4994183147749	0.3251343415877237	0.0	0.5769723372430582	0.6366340959656767	Aulonocranus dewindti	f	d
582	FISH20210915_c1_r1_Aulonocranus-dewindti_su	1970-01-07 18:30:00	18.63359445511585	1124.508619256139	0.42109639155257467	0.0	0.5775023871944897	0.5395332463968279	Aulonocranus dewindti	f	d
583	FISH20210915_c1_r1_Aulonocranus-dewindti_su	1970-01-07 19:00:00	13.36723960955697	1154.5000830978893	0.2926153675696637	0.16292726164755414	0.16422174646662577	0.33240557068667304	Aulonocranus dewindti	f	n
584	FISH20210915_c1_r1_Aulonocranus-dewindti_su	1970-01-07 19:30:00	6.853575257496439	1184.5083702882484	0.035809312638580934	0.7755543237250554	0.038403013004984186	0.6698476852391146	Aulonocranus dewindti	f	n
585	FISH20210915_c1_r1_Aulonocranus-dewindti_su	1970-01-07 20:00:00	3.5506809580407257	1214.4998338134278	0.004597828495457567	1.0	0.04655659851052519	0.7728782434456706	Aulonocranus dewindti	f	n
586	FISH20210915_c1_r1_Aulonocranus-dewindti_su	1970-01-07 20:30:00	4.426709455246115	1244.5082312510392	0.010198991186741311	0.9644698187461892	0.043782463977839206	0.7316633014707137	Aulonocranus dewindti	f	n
587	FISH20210915_c1_r1_Aulonocranus-dewindti_su	1970-01-07 21:00:00	5.444752788443049	1274.4996399091463	0.020663675142651376	0.8803390393883995	0.03750861919596813	0.6733043468025036	Aulonocranus dewindti	f	n
588	FISH20210915_c1_r1_Aulonocranus-dewindti_su	1970-01-07 21:30:00	5.763929916476087	1304.507232721831	0.03220085351659924	0.7711023665687524	0.034157801909780565	0.6602139204168362	Aulonocranus dewindti	f	n
589	FISH20210915_c1_r1_Aulonocranus-dewindti_su	1970-01-07 22:00:00	5.426935108827982	1334.49226761266	0.018735103375644366	0.9000055429299928	0.04113860430595236	0.676706825356501	Aulonocranus dewindti	f	n
590	FISH20210915_c1_r1_Aulonocranus-dewindti_su	1970-01-07 22:30:00	5.636635740760005	1364.499750706332	0.0220486399645449	0.8684837405129909	0.04505437902302816	0.6757333537216861	Aulonocranus dewindti	f	n
591	FISH20210915_c1_r1_Aulonocranus-dewindti_su	1970-01-07 23:00:00	5.2322901280982865	1394.4920186232125	0.009699589845915088	0.9588737390533201	0.04440922323876466	0.678898684097028	Aulonocranus dewindti	f	n
592	FISH20210915_c1_r1_Aulonocranus-dewindti_su	1970-01-07 23:30:00	6.517696332147542	1424.5004154894466	0.05240706886045095	0.51326796299374	0.051549922972383026	0.6422108336537635	Aulonocranus dewindti	f	n
593	FISH20210915_c1_r1_Aulonocranus-dewindti_su	1970-01-08 00:00:00	6.735484851739307	14.491824178260629	0.05725846682556399	0.569591486059531	0.05445626018906655	0.6352114573767329	Aulonocranus dewindti	f	n
594	FISH20210915_c1_r1_Aulonocranus-dewindti_su	1970-01-08 00:30:00	7.281913468817949	44.50022158209617	0.06597606913361401	0.5123532018612896	0.05677208317029085	0.6164284335181995	Aulonocranus dewindti	f	n
595	FISH20210915_c1_r1_Aulonocranus-dewindti_su	1970-01-08 01:00:00	7.232251542004843	74.49248932985977	0.061748240119727286	0.5197605454243113	0.05423375675814986	0.624728620632699	Aulonocranus dewindti	f	n
596	FISH20210915_c1_r1_Aulonocranus-dewindti_su	1970-01-08 01:30:00	7.986781607259333	104.49997230070356	0.08464904991413218	0.2932247520912969	0.05644825869649937	0.5747248725534978	Aulonocranus dewindti	f	n
597	FISH20210915_c1_r1_Aulonocranus-dewindti_su	1970-01-08 02:00:00	8.522008051295993	134.49143617316113	0.08990632448312177	0.2990965024111745	0.055270088108999436	0.5654862602867052	Aulonocranus dewindti	f	n
598	FISH20210915_c1_r1_Aulonocranus-dewindti_su	1970-01-08 02:30:00	6.084520096551808	164.49977841790383	0.0190006647462885	0.8610126301794815	0.04286269924709332	0.46178075984950284	Aulonocranus dewindti	f	n
599	FISH20210915_c1_r1_Aulonocranus-dewindti_su	1970-01-08 03:00:00	7.907433083491609	194.49129711751664	0.07239467849223946	0.5279379157427938	0.056042757622934355	0.575212112567671	Aulonocranus dewindti	f	n
600	FISH20210915_c1_r1_Aulonocranus-dewindti_su	1970-01-08 03:30:00	7.952482877163501	224.49958451055343	0.0716857791812088	0.4431333444130519	0.0553130983097141	0.6338435943298124	Aulonocranus dewindti	f	n
601	FISH20210915_c1_r1_Aulonocranus-dewindti_su	1970-01-08 04:00:00	7.430392559027693	254.49165789036084	0.0644088465162685	0.582063078543318	0.054086967392240046	0.6114173769018243	Aulonocranus dewindti	f	n
602	FISH20210915_c1_r1_Aulonocranus-dewindti_su	1970-01-08 04:30:00	6.870327070548476	284.50024929366793	0.05728214503351615	0.6006315439587835	0.051227668178931186	0.6177268153919196	Aulonocranus dewindti	f	n
603	FISH20210915_c1_r1_Aulonocranus-dewindti_su	1970-01-08 05:00:00	6.562362502247774	314.49146341463415	0.04944567627494457	0.6415188470066518	0.045838404805711004	0.6457804402605152	Aulonocranus dewindti	f	n
604	FISH20210915_c1_r1_Aulonocranus-dewindti_su	1970-01-08 05:30:00	7.230810153853209	344.5	0.06470197208065588	0.5524595612674496	0.050743792951174836	0.6685489266658864	Aulonocranus dewindti	f	n
605	FISH20210915_c1_r1_Aulonocranus-dewindti_su	1970-01-08 06:00:00	10.418794567847332	374.49287733495925	0.17449143617316112	0.24278033368438556	0.07997072074993983	0.6953320425762195	Aulonocranus dewindti	f	n
606	FISH20210915_c1_r1_Aulonocranus-dewindti_su	1970-01-08 06:30:00	13.065318322634022	404.4998615035178	0.22381031521799347	0.23799235499418314	0.09161921443223424	0.6372667522159469	Aulonocranus dewindti	f	n
607	FISH20210915_c1_r1_Aulonocranus-dewindti_su	1970-01-08 07:00:00	9.851227177063688	434.4926837379448	0.14499501163950781	0.38742933155969406	0.4229012131661275	0.5296536800746193	Aulonocranus dewindti	f	d
608	FISH20210915_c1_r1_Aulonocranus-dewindti_su	1970-01-08 07:30:00	13.106032012138149	464.50047088803944	0.2584898343582073	0.031134009196166417	0.5655204658510871	0.6570020959674173	Aulonocranus dewindti	f	d
609	FISH20210915_c1_r1_Aulonocranus-dewindti_su	1970-01-08 08:00:00	14.057288541302707	493.65862392861334	0.27568392626511684	0.0	0.5712435371226686	0.636394279437898	Aulonocranus dewindti	f	d
610	FISH20210915_c2_r0_Aulonocranus-dewindti_su	1970-01-02 00:00:00	35.555219942885536	14.499889208951917	0.4514735209395081	0.21476844670950587	0.5540698174896808	0.9063549278245042	Aulonocranus dewindti	u	n
611	FISH20210915_c2_r0_Aulonocranus-dewindti_su	1970-01-02 00:30:00	34.73504080158909	44.49786597195278	0.48190233357352696	0.14821794800731666	0.545173284353507	0.9044051715567275	Aulonocranus dewindti	u	n
612	FISH20210915_c2_r0_Aulonocranus-dewindti_su	1970-01-02 01:00:00	46.42228897905844	74.49997230070356	0.6260594980887485	0.0	0.7735524327753924	0.9090656431481057	Aulonocranus dewindti	u	n
613	FISH20210915_c2_r0_Aulonocranus-dewindti_su	1970-01-02 01:30:00	50.51362511496301	104.49778319663046	0.7302150299268455	0.0	0.7308198716783152	0.8312911244628973	Aulonocranus dewindti	u	n
614	FISH20210915_c2_r0_Aulonocranus-dewindti_su	1970-01-02 02:00:00	47.28010800156578	134.5	0.6758807888322623	0.0	0.7310846948645768	0.873914162831443	Aulonocranus dewindti	u	n
615	FISH20210915_c2_r0_Aulonocranus-dewindti_su	1970-01-02 02:30:00	24.157815531604946	164.4982263607139	0.3226914976166722	0.25839707349517793	0.34606840633246816	0.7097715377613978	Aulonocranus dewindti	u	n
616	FISH20210915_c2_r0_Aulonocranus-dewindti_su	1970-01-02 03:00:00	17.468307618887277	194.50002769929642	0.2571602681291895	0.27876571935072847	0.2183216697375016	0.7746147516052299	Aulonocranus dewindti	u	n
617	FISH20210915_c2_r0_Aulonocranus-dewindti_su	1970-01-02 03:30:00	29.34697465938702	224.49758909272293	0.4262040680596353	0.02532838219808236	0.6750356163553204	0.8735452217913827	Aulonocranus dewindti	u	n
618	FISH20210915_c2_r0_Aulonocranus-dewindti_su	1970-01-02 04:00:00	13.652237126534887	254.5001107910481	0.17732107245734544	0.3611234212275648	0.22112151625918858	0.7562036619624718	Aulonocranus dewindti	u	n
619	FISH20210915_c2_r0_Aulonocranus-dewindti_su	1970-01-02 04:30:00	10.909682256088836	284.4977827050998	0.14406873614190688	0.36862527716186255	0.2199350763291782	0.7963757635225182	Aulonocranus dewindti	u	n
620	FISH20210915_c2_r0_Aulonocranus-dewindti_su	1970-01-02 05:00:00	13.47140263574346	314.50008309788933	0.19522464129411113	0.15760899673148301	0.3918955914465596	0.8986646273441822	Aulonocranus dewindti	u	n
621	FISH20210915_c2_r0_Aulonocranus-dewindti_su	1970-01-02 05:30:00	12.586416244239036	344.49725624965356	0.16246327808879774	0.2248212405077324	0.3537918156656564	0.8784548447400347	Aulonocranus dewindti	u	n
622	FISH20210915_c2_r0_Aulonocranus-dewindti_su	1970-01-02 06:00:00	14.295548157506618	374.50016618657213	0.2215267006425881	0.0756148903168624	0.5428611509197173	0.886745071496319	Aulonocranus dewindti	u	n
623	FISH20210915_c2_r0_Aulonocranus-dewindti_su	1970-01-02 06:30:00	12.952663060240305	404.4992241188207	0.1731323431611616	0.14459099977831966	0.5338544548976195	0.8630828239357027	Aulonocranus dewindti	u	n
624	FISH20210915_c2_r0_Aulonocranus-dewindti_su	1970-01-02 07:00:00	8.299325534721914	434.5001938950751	0.10963381530109136	0.5409672594316104	0.15481706707095688	0.6773288793713809	Aulonocranus dewindti	u	d
625	FISH20210915_c2_r0_Aulonocranus-dewindti_su	1970-01-02 07:30:00	9.240880364079388	464.49767184035477	0.14157427937915742	0.48009977827051	0.21011987749047062	0.8300347885923913	Aulonocranus dewindti	u	d
626	FISH20210915_c2_r0_Aulonocranus-dewindti_su	1970-01-02 08:00:00	8.670533273978835	494.4994183147748	0.11522907318154119	0.3829704725499972	0.1839716327320377	0.8711315173207331	Aulonocranus dewindti	u	d
627	FISH20210915_c2_r0_Aulonocranus-dewindti_su	1970-01-02 08:30:00	11.301081109633913	524.497699684053	0.16684219278310514	0.34077933595698684	0.2432689090676321	0.8824237300265938	Aulonocranus dewindti	u	d
628	FISH20210915_c2_r0_Aulonocranus-dewindti_su	1970-01-02 09:00:00	8.871956383066602	554.5003046922608	0.11312392665226303	0.3384300038779015	0.20414987272272983	0.8809117037699313	Aulonocranus dewindti	u	d
629	FISH20210915_c2_r0_Aulonocranus-dewindti_su	1970-01-02 09:30:00	14.585483759903065	584.4977827050998	0.2544345898004435	0.03680709534368071	0.3479716537191484	0.8712884734646816	Aulonocranus dewindti	u	d
630	FISH20210915_c2_r0_Aulonocranus-dewindti_su	1970-01-02 10:00:00	14.273517609045069	614.4994737133677	0.2288515871696859	0.19577862722286854	0.2667009420550653	0.8705433583136503	Aulonocranus dewindti	u	d
631	FISH20210915_c2_r0_Aulonocranus-dewindti_su	1970-01-02 10:30:00	9.599579287564916	644.4985868661679	0.1316154059296204	0.3691327237461901	0.29369334457620433	0.8771224344417912	Aulonocranus dewindti	u	d
632	FISH20210915_c2_r0_Aulonocranus-dewindti_su	1970-01-02 11:00:00	14.031108585585022	674.5004154894466	0.2161653094011412	0.1505179768433882	0.4352464978324802	0.8711269538351235	Aulonocranus dewindti	u	d
633	FISH20210915_c2_r0_Aulonocranus-dewindti_su	1970-01-02 11:30:00	7.51608623250289	704.498614497894	0.08407226778984704	0.47400798049213033	0.3187514772044111	0.9083380259917769	Aulonocranus dewindti	u	d
634	FISH20210915_c2_r0_Aulonocranus-dewindti_su	1970-01-02 12:00:00	6.510619366309804	734.4995845105534	0.039831588277657745	0.6665004708880394	0.12453244982541387	0.8830943234271741	Aulonocranus dewindti	u	d
635	FISH20210915_c2_r0_Aulonocranus-dewindti_su	1970-01-02 12:30:00	9.434013147418197	764.4983924611973	0.141019955654102	0.25016629711751664	0.13054299797412822	0.8828051329102543	Aulonocranus dewindti	u	d
636	FISH20210915_c2_r0_Aulonocranus-dewindti_su	1970-01-02 13:00:00	12.077176448952839	794.5004708880394	0.20984986981330675	0.13290122430890255	0.21296980696978227	0.8748928907473944	Aulonocranus dewindti	u	d
637	FISH20210915_c2_r0_Aulonocranus-dewindti_su	1970-01-02 13:30:00	11.67844973768975	824.4991964533111	0.18753117206982545	0.11000277085065115	0.26904058797849056	0.8752787040487587	Aulonocranus dewindti	u	d
638	FISH20210915_c2_r0_Aulonocranus-dewindti_su	1970-01-02 14:00:00	12.552839248249573	854.4996953077392	0.21433715583624177	0.14348235554816907	0.27421486443884596	0.8710241822522723	Aulonocranus dewindti	u	d
639	FISH20210915_c2_r0_Aulonocranus-dewindti_su	1970-01-02 14:30:00	15.496167500100682	884.4987251967631	0.2822857776299745	0.07726416140117504	0.23735936248229836	0.873664731680193	Aulonocranus dewindti	u	d
640	FISH20210915_c2_r0_Aulonocranus-dewindti_su	1970-01-02 15:00:00	10.106236139104023	914.5005262866323	0.1620408841615423	0.4296160877513711	0.13850187591324817	0.891423295506844	Aulonocranus dewindti	u	d
641	FISH20210915_c2_r0_Aulonocranus-dewindti_su	1970-01-02 15:30:00	5.0079241333041935	944.4963936972925	0.026520195295162006	0.8327785175321794	0.05226304708563427	0.910532048985519	Aulonocranus dewindti	u	d
642	FISH20210915_c2_r0_Aulonocranus-dewindti_su	1970-01-02 16:00:00	5.2578521013038655	974.4997507063321	0.035067309290344024	0.7932524513877347	0.057556883084745714	0.8863796498351416	Aulonocranus dewindti	u	d
643	FISH20210915_c2_r0_Aulonocranus-dewindti_su	1970-01-02 16:30:00	4.783332245257813	1004.4994735967197	0.029533994569734583	0.7535324430653294	0.05701203585256172	0.9092988087983646	Aulonocranus dewindti	u	d
644	FISH20210915_c2_r0_Aulonocranus-dewindti_su	1970-01-02 17:00:00	4.700631039070538	1034.5005816852251	0.028197883773752146	0.8138607279375104	0.05490231713582205	0.8993698356996296	Aulonocranus dewindti	u	d
645	FISH20210915_c2_r0_Aulonocranus-dewindti_su	1970-01-02 17:30:00	8.279149993890126	1064.4990855179294	0.11395000831347336	0.5327827966524414	0.1165884455878178	0.9170814570212412	Aulonocranus dewindti	u	d
646	FISH20210915_c2_r0_Aulonocranus-dewindti_su	1970-01-02 18:00:00	19.176995069195733	1094.499806104925	0.3371004376488837	0.02143925544291175	0.2994111159310469	0.8969693602673295	Aulonocranus dewindti	u	d
647	FISH20210915_c2_r0_Aulonocranus-dewindti_su	1970-01-02 18:30:00	33.71286425594237	1124.498170934486	0.52350072054096	0.0	0.42311455356278116	0.8972589200950984	Aulonocranus dewindti	u	d
648	FISH20210915_c2_r0_Aulonocranus-dewindti_su	1970-01-02 19:00:00	43.20606544958998	1154.0023854961833	0.8433921755725191	0.0	0.5130381953978801	0.6577996585358654	Aulonocranus dewindti	u	n
649	FISH20210915_c2_r0_Aulonocranus-dewindti_su	1970-01-02 19:30:00	60.39749376166583	1184.4983373974728	0.9173132343161161	0.0	0.6271365040532382	0.725805151901983	Aulonocranus dewindti	u	n
650	FISH20210915_c2_r0_Aulonocranus-dewindti_su	1970-01-02 20:00:00	36.74156383002504	1214.500110791048	0.5674163527586971	0.18463328163084422	0.3707527972746975	0.6854103046711322	Aulonocranus dewindti	u	n
651	FISH20210915_c2_r0_Aulonocranus-dewindti_su	1970-01-02 20:30:00	27.609303001816137	1244.4989746716178	0.3865765116665743	0.04483733303774317	0.5829624434354811	0.8712795614053734	Aulonocranus dewindti	u	n
652	FISH20210915_c2_r0_Aulonocranus-dewindti_su	1970-01-02 21:00:00	22.524699452723183	1274.500193895075	0.31992687385740404	0.10847044485070079	0.6399492724251669	0.8454664805613467	Aulonocranus dewindti	u	n
653	FISH20210915_c2_r0_Aulonocranus-dewindti_su	1970-01-02 21:30:00	21.960026942035682	1304.4978105426528	0.3116235241948894	0.13535835042403416	0.6481944570007412	0.827109615944913	Aulonocranus dewindti	u	n
654	FISH20210915_c2_r0_Aulonocranus-dewindti_su	1970-01-02 22:00:00	22.75984799755154	1334.499362916182	0.32590992188798407	0.16791313500637084	0.5495730236646362	0.6840783476808563	Aulonocranus dewindti	u	n
655	FISH20210915_c2_r0_Aulonocranus-dewindti_su	1970-01-02 22:30:00	19.034747219099042	1364.497311380897	0.2465768612450801	0.11724596707134542	0.6588873986458711	0.8396095921586775	Aulonocranus dewindti	u	n
656	FISH20210915_c2_r0_Aulonocranus-dewindti_su	1970-01-02 23:00:00	20.168150190581457	1394.500249293668	0.28552434768156887	0.16769154063486788	0.597115447080596	0.8182285143137479	Aulonocranus dewindti	u	n
657	FISH20210915_c2_r0_Aulonocranus-dewindti_su	1970-01-02 23:30:00	20.44371124002869	1424.4979214012526	0.27154814034698743	0.17227426417604347	0.5170550771842984	0.8615084606136625	Aulonocranus dewindti	u	n
658	FISH20210915_c2_r0_Aulonocranus-dewindti_su	1970-01-03 00:00:00	19.87599060579286	14.49947371336768	0.2545565342640297	0.13910586671098554	0.6182502892484141	0.7672117166538022	Aulonocranus dewindti	u	n
659	FISH20210915_c2_r0_Aulonocranus-dewindti_su	1970-01-03 00:30:00	25.99591059207303	44.49853144915489	0.33809919645331116	0.00371293987254087	0.8901451399088565	0.8790357271209756	Aulonocranus dewindti	u	n
660	FISH20210915_c2_r0_Aulonocranus-dewindti_su	1970-01-03 01:00:00	22.722171436611784	74.50030469226081	0.2997617860506343	0.030303030303030304	0.8580676899456001	0.8696511712707207	Aulonocranus dewindti	u	n
661	FISH20210915_c2_r0_Aulonocranus-dewindti_su	1970-01-03 01:30:00	26.712857607192863	104.49803225985256	0.3517543373427194	0.0	0.8451910975809761	0.8740568055298722	Aulonocranus dewindti	u	n
662	FISH20210915_c2_r0_Aulonocranus-dewindti_su	1970-01-03 02:00:00	24.914334262532673	134.49952911196056	0.34036895462855243	0.029139659852639742	0.7776008421141885	0.8668903186930703	Aulonocranus dewindti	u	n
663	FISH20210915_c2_r0_Aulonocranus-dewindti_su	1970-01-03 02:30:00	26.416180729269627	164.498836178231	0.335956550653957	0.013411660385723787	0.8586755221557518	0.8875020137416995	Aulonocranus dewindti	u	n
664	FISH20210915_c2_r0_Aulonocranus-dewindti_su	1970-01-03 03:00:00	27.774044466425636	194.50047088803944	0.3720015511606005	0.0	0.8429380530646046	0.873180680866872	Aulonocranus dewindti	u	n
665	FISH20210915_c2_r0_Aulonocranus-dewindti_su	1970-01-03 03:30:00	32.80446080198584	224.4987806229908	0.44313269038909214	0.0017736392861101874	0.7700888964497313	0.8363571252120259	Aulonocranus dewindti	u	n
666	FISH20210915_c2_r0_Aulonocranus-dewindti_su	1970-01-03 04:00:00	52.409547593585195	254.49958451055343	0.8777353055232398	0.0	0.2950090650431281	0.18224157776890568	Aulonocranus dewindti	u	n
667	FISH20210915_c2_r0_Aulonocranus-dewindti_su	1970-01-03 04:30:00	29.30785151915255	284.4990024384837	0.46502992684548883	0.0034914653070272665	0.5011023812295811	0.41527702397969324	Aulonocranus dewindti	u	n
668	FISH20210915_c2_r0_Aulonocranus-dewindti_su	1970-01-03 05:00:00	43.41778421132301	314.5005262866323	0.6923162151681347	0.0	0.46206463780280144	0.21154700888989142	Aulonocranus dewindti	u	n
669	FISH20210915_c2_r0_Aulonocranus-dewindti_su	1970-01-03 05:30:00	31.726942477652905	344.4991132786522	0.47733318554644205	0.22107071602748837	0.3880439558161102	0.2171738643311376	Aulonocranus dewindti	u	n
670	FISH20210915_c2_r0_Aulonocranus-dewindti_su	1970-01-03 06:00:00	25.150708981599916	374.49975070633207	0.41410448174616366	0.02249182870755083	0.5584630517291332	0.3150683005218502	Aulonocranus dewindti	u	n
671	FISH20210915_c2_r0_Aulonocranus-dewindti_su	1970-01-03 06:30:00	28.29903316833503	404.49850332594235	0.4688470066518847	0.01541019955654102	0.7283291327026991	0.3532113608753542	Aulonocranus dewindti	u	n
672	FISH20210915_c2_r0_Aulonocranus-dewindti_su	1970-01-03 07:00:00	33.50590588943708	434.50063708381805	0.5813528336380256	0.11877458312558861	0.4389247810659577	0.4700622501889643	Aulonocranus dewindti	u	d
673	FISH20210915_c2_r0_Aulonocranus-dewindti_su	1970-01-03 07:30:00	25.29698815363589	464.4988636993515	0.4516933651127986	0.047780056537885925	0.328929428930663	0.5946770669872545	Aulonocranus dewindti	u	d
674	FISH20210915_c2_r0_Aulonocranus-dewindti_su	1970-01-03 08:00:00	25.813572648997862	494.4998061049249	0.49066533710043764	0.0	0.39830346835489305	0.617372365497986	Aulonocranus dewindti	u	d
675	FISH20210915_c2_r0_Aulonocranus-dewindti_su	1970-01-03 08:30:00	18.087267427497697	524.4988084021504	0.3088178240869035	0.34589591531341796	0.309211495958691	0.4860495351356314	Aulonocranus dewindti	u	d
676	FISH20210915_c2_r0_Aulonocranus-dewindti_su	1970-01-03 09:00:00	17.793419108771896	554.4998892089519	0.3230113006869045	0.03179703079991137	0.42791660027285333	0.5057599378308563	Aulonocranus dewindti	u	d
677	FISH20210915_c2_r0_Aulonocranus-dewindti_su	1970-01-03 09:30:00	28.442630322183554	584.4996397494873	0.5117774206063294	0.0	0.45838305534699686	0.4583977524294142	Aulonocranus dewindti	u	d
678	FISH20210915_c2_r0_Aulonocranus-dewindti_su	1970-01-03 10:00:00	24.407908351796888	614.4999723007036	0.44169298099828264	0.047199601130131295	0.3525315832869101	0.5680514876267454	Aulonocranus dewindti	u	d
679	FISH20210915_c2_r0_Aulonocranus-dewindti_su	1970-01-03 10:30:00	25.847132512620504	644.4990302022721	0.4518149071765032	0.06151288445552785	0.43387613579325973	0.4720229458552396	Aulonocranus dewindti	u	d
680	FISH20210915_c2_r0_Aulonocranus-dewindti_su	1970-01-03 11:00:00	14.469853150887547	674.499944604476	0.2488366939951252	0.0827609129182362	0.35243065994799666	0.5044415006286539	Aulonocranus dewindti	u	d
681	FISH20210915_c2_r0_Aulonocranus-dewindti_su	1970-01-03 11:30:00	16.349974337727737	704.4997228688616	0.3101097439308281	0.0637955880722758	0.4629526309115638	0.49519655287089054	Aulonocranus dewindti	u	d
682	FISH20210915_c2_r0_Aulonocranus-dewindti_su	1970-01-03 12:00:00	16.366512165929233	734.5000276992964	0.30574483408121433	0.10514652927815633	0.3708727725448418	0.5773450657478351	Aulonocranus dewindti	u	d
683	FISH20210915_c2_r0_Aulonocranus-dewindti_su	1970-01-03 12:30:00	24.657596045581833	764.4988914754462	0.4365923955215608	0.0	0.44919699713015165	0.5321018951027149	Aulonocranus dewindti	u	d
684	FISH20210915_c2_r0_Aulonocranus-dewindti_su	1970-01-03 13:00:00	8.878928097264867	794.5001107910481	0.06774872590294705	0.7653445601595391	0.16835421498347225	0.595211577137482	Aulonocranus dewindti	u	d
685	FISH20210915_c2_r0_Aulonocranus-dewindti_su	1970-01-03 13:30:00	7.492958977557211	824.4999445799158	0.07454001330082022	0.608845045444469	0.10776630745946242	0.8709482822321849	Aulonocranus dewindti	u	d
686	FISH20210915_c2_r0_Aulonocranus-dewindti_su	1970-01-03 14:00:00	7.175036495548821	854.5001384964822	0.05778073236939782	0.6299927981829262	0.08370344774537672	0.8919107653899448	Aulonocranus dewindti	u	d
687	FISH20210915_c2_r0_Aulonocranus-dewindti_su	1970-01-03 14:30:00	12.627526721147538	884.4988359201774	0.21735033259423503	0.11829268292682926	0.16962484712894826	0.8049171644134917	Aulonocranus dewindti	u	d
688	FISH20210915_c2_r0_Aulonocranus-dewindti_su	1970-01-03 15:00:00	9.037717581575407	914.5001661865721	0.07605805450919566	0.7436295147352094	0.1288325333528859	0.7143309069669197	Aulonocranus dewindti	u	d
689	FISH20210915_c2_r0_Aulonocranus-dewindti_su	1970-01-03 15:30:00	9.596822483333007	944.5003048611496	0.13646693642259297	0.4542985422094119	0.09753156180227356	0.8680967426048118	Aulonocranus dewindti	u	d
690	FISH20210915_c2_r0_Aulonocranus-dewindti_su	1970-01-03 16:00:00	16.413313863232105	974.5002492936679	0.2809262644728824	0.274167636142042	0.18977710747346832	0.5030337211551694	Aulonocranus dewindti	u	d
691	FISH20210915_c2_r0_Aulonocranus-dewindti_su	1970-01-03 16:30:00	6.461553499441952	1004.4995565901785	0.023223589402505265	0.8579425784281122	0.05578247079755601	0.723127729635531	Aulonocranus dewindti	u	d
692	FISH20210915_c2_r0_Aulonocranus-dewindti_su	1970-01-03 17:00:00	11.503777765206442	1034.4994183147749	0.19638801174450168	0.2860229350174506	0.11616954901913566	0.7878710555092799	Aulonocranus dewindti	u	d
693	FISH20210915_c2_r0_Aulonocranus-dewindti_su	1970-01-03 17:30:00	17.78348370925932	1064.2560681751395	0.3898325007346459	0.033029679694387304	0.17426238317351542	0.6973580072880268	Aulonocranus dewindti	u	d
694	FISH20210915_c2_r0_Aulonocranus-dewindti_su	1970-01-03 18:00:00	30.327247582280975	1094.500304692261	0.5618525289457648	0.0	0.31513133335778226	0.7002004589917217	Aulonocranus dewindti	u	d
695	FISH20210915_c2_r0_Aulonocranus-dewindti_su	1970-01-03 18:30:00	38.201507783896794	1124.4997228995787	0.6174905785856795	0.0	0.3938321181945846	0.6832679716755937	Aulonocranus dewindti	u	d
696	FISH20210915_c2_r0_Aulonocranus-dewindti_su	1970-01-03 19:00:00	48.09811079925226	1154.4995291119606	0.8203977618968478	0.0	0.5341646709223968	0.3096780280478208	Aulonocranus dewindti	u	n
697	FISH20210915_c2_r0_Aulonocranus-dewindti_su	1970-01-03 19:30:00	51.36331172852138	1184.4997228995787	0.7621924185324762	0.0	0.6606846732766759	0.17088092878115865	Aulonocranus dewindti	u	n
698	FISH20210915_c2_r0_Aulonocranus-dewindti_su	1970-01-03 20:00:00	53.6050176737789	1214.5004154894466	0.7799013905046812	0.0	0.5199371963290265	0.15426189228433942	Aulonocranus dewindti	u	n
699	FISH20210915_c2_r0_Aulonocranus-dewindti_su	1970-01-03 20:30:00	47.022433384699255	1244.4998060189548	0.7165659812669734	0.0	0.6912509564481669	0.20145250076286345	Aulonocranus dewindti	u	n
700	FISH20210915_c2_r0_Aulonocranus-dewindti_su	1970-01-03 21:00:00	58.596202506554704	1274.4995845105534	0.8420586117112625	0.0	0.507412809988008	0.3769415774080664	Aulonocranus dewindti	u	n
701	FISH20210915_c2_r0_Aulonocranus-dewindti_su	1970-01-03 21:30:00	60.79151821077796	1304.5003325573662	0.8673650371355726	0.0	0.42505018266730177	0.19592348589774725	Aulonocranus dewindti	u	n
702	FISH20210915_c2_r0_Aulonocranus-dewindti_su	1970-01-03 22:00:00	56.025193143753	1334.5005262866323	0.8449947371336768	0.0	0.3295723041090521	0.1357527563778503	Aulonocranus dewindti	u	n
703	FISH20210915_c2_r0_Aulonocranus-dewindti_su	1970-01-03 22:30:00	44.119486390330565	1364.5003325573662	0.731847910431216	0.0	0.34516535757094263	0.24311987440119703	Aulonocranus dewindti	u	n
704	FISH20210915_c2_r0_Aulonocranus-dewindti_su	1970-01-03 23:00:00	41.75641603467356	1394.499750706332	0.6980776688272118	0.0	0.3704302318490876	0.3396185584012638	Aulonocranus dewindti	u	n
705	FISH20210915_c2_r0_Aulonocranus-dewindti_su	1970-01-03 23:30:00	35.56458706623457	1424.500332483653	0.5579075695444974	0.051756621966086665	0.4422608649199383	0.23341233535583528	Aulonocranus dewindti	u	n
706	FISH20210915_c2_r0_Aulonocranus-dewindti_su	1970-01-04 00:00:00	35.10439195370883	14.500581685225196	0.5200819899174561	0.011910697468284305	0.6091855649600255	0.25632966068256247	Aulonocranus dewindti	u	n
707	FISH20210915_c2_r0_Aulonocranus-dewindti_su	1970-01-04 00:30:00	32.07207399499917	44.50049883604922	0.4587628865979381	0.12099545504932935	0.6669419714296194	0.20783647647989642	Aulonocranus dewindti	u	n
708	FISH20210915_c2_r0_Aulonocranus-dewindti_su	1970-01-04 01:00:00	4.244555716816911	74.49980610492493	0.016841172234225252	0.8479308625560911	0.05928760608088242	0.20890409910157878	Aulonocranus dewindti	u	n
709	FISH20210915_c2_r0_Aulonocranus-dewindti_su	1970-01-04 01:30:00	11.991142563190268	104.49966747949456	0.1428729771669253	0.5257703391709155	0.09285276279087641	0.3127804978209989	Aulonocranus dewindti	u	n
710	FISH20210915_c2_r0_Aulonocranus-dewindti_su	1970-01-04 02:00:00	15.760381056669495	134.4998892089519	0.21438067804121427	0.22917128296033681	0.12863119652737903	0.2839030158087306	Aulonocranus dewindti	u	n
711	FISH20210915_c2_r0_Aulonocranus-dewindti_su	1970-01-04 02:30:00	23.701151839956527	164.5005264616237	0.41374341922970354	0.008700471044610695	0.20982300443934018	0.3469787111616417	Aulonocranus dewindti	u	n
712	FISH20210915_c2_r0_Aulonocranus-dewindti_su	1970-01-04 03:00:00	24.70646142143728	194.49997230070358	0.48390670876959724	0.0	0.1759657628724979	0.4162740477119904	Aulonocranus dewindti	u	n
713	FISH20210915_c2_r0_Aulonocranus-dewindti_su	1970-01-04 03:30:00	21.415256812033522	224.50002771464997	0.34144448755612217	0.014023612881769303	0.3689003345297796	0.33027431557026127	Aulonocranus dewindti	u	n
714	FISH20210915_c2_r0_Aulonocranus-dewindti_su	1970-01-04 04:00:00	27.123801795315217	254.50005539552404	0.41120097496122315	0.05002215820961666	0.5207144986426044	0.19067388761118653	Aulonocranus dewindti	u	n
715	FISH20210915_c2_r0_Aulonocranus-dewindti_su	1970-01-04 04:30:00	28.142730472010346	284.50146903930374	0.4450357558622984	0.0036587393979710626	0.6613517235438409	0.1497051195377164	Aulonocranus dewindti	u	n
716	FISH20210915_c2_r0_Aulonocranus-dewindti_su	1970-01-04 05:00:00	32.55549962436439	314.50008309788933	0.5006924824109468	0.0	0.6357604293829299	0.20545751490400602	Aulonocranus dewindti	u	n
717	FISH20210915_c2_r0_Aulonocranus-dewindti_su	1970-01-04 05:30:00	35.044753040892076	344.50036025051264	0.5071218755195921	0.002604888322341074	0.6917747650795849	0.16401049599901038	Aulonocranus dewindti	u	n
718	FISH20210915_c2_r0_Aulonocranus-dewindti_su	1970-01-04 06:00:00	47.458076633318434	374.50016618657213	0.6818081099047197	0.0	0.5355675309895591	0.323815271176146	Aulonocranus dewindti	u	n
719	FISH20210915_c2_r0_Aulonocranus-dewindti_su	1970-01-04 06:30:00	61.877010915929525	404.5012470210054	0.8920911156681262	0.0	0.21702608118017083	0.10197363768927868	Aulonocranus dewindti	u	n
720	FISH20210915_c2_r0_Aulonocranus-dewindti_su	1970-01-04 07:00:00	11.313441289233653	434.50024929366793	0.19195612431444242	0.313943825826824	0.22028122557629537	0.3941441670906554	Aulonocranus dewindti	u	d
721	FISH20210915_c2_r0_Aulonocranus-dewindti_su	1970-01-04 07:30:00	19.177328668513702	464.50063743694915	0.4740313729837592	0.0	0.23385678796910586	0.6290618686554992	Aulonocranus dewindti	u	d
722	FISH20210915_c2_r0_Aulonocranus-dewindti_su	1970-01-04 08:00:00	17.891146103671517	494.4994737133677	0.4023599800565066	0.0	0.3130561534928099	0.6256992150262436	Aulonocranus dewindti	u	d
723	FISH20210915_c2_r0_Aulonocranus-dewindti_su	1970-01-04 08:30:00	13.871703121082218	524.500387897595	0.29879197606117697	0.184473013410174	0.28867325468008714	0.592859361537964	Aulonocranus dewindti	u	d
724	FISH20210915_c2_r0_Aulonocranus-dewindti_su	1970-01-04 09:00:00	14.795082533942272	554.5003600908537	0.30519084815245695	0.13140546230125755	0.35478747244296593	0.5846793894287485	Aulonocranus dewindti	u	d
725	FISH20210915_c2_r0_Aulonocranus-dewindti_su	1970-01-04 09:30:00	13.410138687885299	584.5005542008424	0.24257370871203723	0.16526269119929063	0.39981984713298746	0.3880080541739607	Aulonocranus dewindti	u	d
726	FISH20210915_c2_r0_Aulonocranus-dewindti_su	1970-01-04 10:00:00	17.91935415291989	614.4995291119606	0.3880117445016897	0.030469226081657527	0.40287899074126016	0.3847986101957619	Aulonocranus dewindti	u	d
727	FISH20210915_c2_r0_Aulonocranus-dewindti_su	1970-01-04 10:30:00	14.395883946641472	644.5008866230744	0.2818907237060845	0.009808267760168458	0.4031521363622515	0.4283791777613148	Aulonocranus dewindti	u	d
728	FISH20210915_c2_r0_Aulonocranus-dewindti_su	1970-01-04 11:00:00	16.43084814719081	674.5004708880394	0.3239709711373331	0.049914132181042604	0.38619062846227975	0.5421957244078233	Aulonocranus dewindti	u	d
729	FISH20210915_c2_r0_Aulonocranus-dewindti_su	1970-01-04 11:30:00	13.442032700460425	704.5017462165308	0.26254226952713566	0.028216641720716227	0.42680379561309945	0.5351333286181238	Aulonocranus dewindti	u	d
730	FISH20210915_c2_r0_Aulonocranus-dewindti_su	1970-01-04 12:00:00	18.246767271401243	734.4996953077392	0.37233394271785497	0.0020497479364024154	0.41946786263858915	0.4351389666273419	Aulonocranus dewindti	u	d
731	FISH20210915_c2_r0_Aulonocranus-dewindti_su	1970-01-04 12:30:00	29.600085833910605	764.5019679583125	0.6499251621486779	0.040135262486834085	0.3303466390366849	0.5048715225143287	Aulonocranus dewindti	u	d
732	FISH20210915_c2_r0_Aulonocranus-dewindti_su	1970-01-04 13:00:00	26.51922095062727	794.5005816852251	0.6677746385241815	0.0	0.39146965292980646	0.41159318499669967	Aulonocranus dewindti	u	d
733	FISH20210915_c2_r0_Aulonocranus-dewindti_su	1970-01-04 13:30:00	17.7817209212926	824.5013024441612	0.44260932217480464	0.0575292357146816	0.25520895925281595	0.5168573456810166	Aulonocranus dewindti	u	d
734	FISH20210915_c2_r0_Aulonocranus-dewindti_su	1970-01-04 14:00:00	16.308307585137776	854.4998061049249	0.40989418868760735	0.0	0.18923983432499755	0.5410639723092847	Aulonocranus dewindti	u	d
735	FISH20210915_c2_r0_Aulonocranus-dewindti_su	1970-01-04 14:30:00	15.20951748378574	884.5005265199801	0.3742171479244028	0.04688798980213933	0.22538734454990178	0.650227396442167	Aulonocranus dewindti	u	d
736	FISH20210915_c2_r0_Aulonocranus-dewindti_su	1970-01-04 15:00:00	14.867297417045348	914.4998338134279	0.36666297363173056	0.021271881231996456	0.20639973728971672	0.6596988223887967	Aulonocranus dewindti	u	d
737	FISH20210915_c2_r0_Aulonocranus-dewindti_su	1970-01-04 15:30:00	14.33062933181309	944.5016905936478	0.35530181253810766	0.05066238013413891	0.22099448848437508	0.6076712611397515	Aulonocranus dewindti	u	d
738	FISH20210915_c2_r0_Aulonocranus-dewindti_su	1970-01-04 16:00:00	14.33332802433102	974.4999169021107	0.35937067198493156	0.0029361254224142706	0.20476347479990945	0.6075181645005201	Aulonocranus dewindti	u	d
739	FISH20210915_c2_r0_Aulonocranus-dewindti_su	1970-01-04 16:30:00	13.240544187525517	1004.5012193770092	0.3011861212725862	0.07294091564128145	0.2769796844045692	0.644638015058652	Aulonocranus dewindti	u	d
740	FISH20210915_c2_r0_Aulonocranus-dewindti_su	1970-01-04 17:00:00	14.909733469903804	1034.499944604476	0.3311544427210281	0.03434522490582761	0.2974581566743068	0.6392110094984089	Aulonocranus dewindti	u	d
741	FISH20210915_c2_r0_Aulonocranus-dewindti_su	1970-01-04 17:30:00	17.463137296116823	1064.5019675220308	0.32926896857507065	0.04672172033475586	0.4108578853261692	0.5369477064239531	Aulonocranus dewindti	u	d
742	FISH20210915_c2_r0_Aulonocranus-dewindti_su	1970-01-04 18:00:00	20.82062411111513	1094.4999723007036	0.3807545288349676	0.013129466511550607	0.44347069506038106	0.47294843919647395	Aulonocranus dewindti	u	d
743	FISH20210915_c2_r0_Aulonocranus-dewindti_su	1970-01-04 18:30:00	32.77039907244679	1124.501524305748	0.5157696358294995	0.0	0.47395593956849613	0.27832360151545615	Aulonocranus dewindti	u	d
744	FISH20210915_c2_r0_Aulonocranus-dewindti_su	1970-01-04 19:00:00	43.96093257935331	1154.500055395524	0.7550963882118324	0.0	0.4145234363362393	0.19310755718993314	Aulonocranus dewindti	u	n
745	FISH20210915_c2_r0_Aulonocranus-dewindti_su	1970-01-04 19:30:00	55.98973074478737	1184.5022170491077	0.8022392195987141	0.0	0.32019496474652676	0.10982622072550437	Aulonocranus dewindti	u	n
746	FISH20210915_c2_r0_Aulonocranus-dewindti_su	1970-01-04 20:00:00	37.43413340260561	1214.5000830978893	0.4996953077391834	0.019555703285136557	0.4446130049591687	0.1407496766823549	Aulonocranus dewindti	u	n
747	FISH20210915_c2_r0_Aulonocranus-dewindti_su	1970-01-04 20:30:00	30.2853395946613	1244.5012470210054	0.4324668846644128	0.030981544089120433	0.3233204291745855	0.1628236760077271	Aulonocranus dewindti	u	n
748	FISH20210915_c2_r0_Aulonocranus-dewindti_su	1970-01-04 21:00:00	29.06420969780623	1274.500110791048	0.43197429647684465	0.0521825836472413	0.20891533172752552	0.18018630512280773	Aulonocranus dewindti	u	n
749	FISH20210915_c2_r0_Aulonocranus-dewindti_su	1970-01-04 21:30:00	15.392807670929674	1304.502327901563	0.2508591065292096	0.0659572109522226	0.1413291847400001	0.3320284279210662	Aulonocranus dewindti	u	n
750	FISH20210915_c2_r0_Aulonocranus-dewindti_su	1970-01-04 22:00:00	8.217142117857362	1334.500193895075	0.08110353997008476	0.4919395047365797	0.119968562294927	0.2962677479792873	Aulonocranus dewindti	u	n
751	FISH20210915_c2_r0_Aulonocranus-dewindti_su	1970-01-04 22:30:00	8.118140879937323	1364.5020788292034	0.10538278175065137	0.36554132712456344	0.09838140463846942	0.2979348278814457	Aulonocranus dewindti	u	n
752	FISH20210915_c2_r0_Aulonocranus-dewindti_su	1970-01-04 23:00:00	10.024574192320193	1394.4994183147749	0.17118165198603955	0.07766882721178882	0.06998452426358652	0.38763578757589595	Aulonocranus dewindti	u	n
753	FISH20210915_c2_r0_Aulonocranus-dewindti_su	1970-01-04 23:30:00	9.865589487921184	1424.5018288627798	0.14736200399024607	0.19629793837286633	0.1867514500924199	0.29138202826467535	Aulonocranus dewindti	u	n
754	FISH20210915_c2_r0_Aulonocranus-dewindti_su	1970-01-05 00:00:00	10.719421894174838	14.500304692260817	0.18846601296327073	0.11096338153010914	0.14768284425143946	0.3484488712377573	Aulonocranus dewindti	u	n
755	FISH20210915_c2_r0_Aulonocranus-dewindti_su	1970-01-05 00:30:00	10.284315612851016	44.502660753880264	0.1514412416851441	0.1594789356984479	0.13939929652729927	0.34685001826508294	Aulonocranus dewindti	u	n
756	FISH20210915_c2_r0_Aulonocranus-dewindti_su	1970-01-05 01:00:00	9.587187816372094	74.49952911196056	0.12276328181264196	0.41848097058334716	0.15139805722316466	0.44680063574660617	Aulonocranus dewindti	u	n
757	FISH20210915_c2_r0_Aulonocranus-dewindti_su	1970-01-05 01:30:00	8.25934841694842	104.50193970294835	0.09305032143648859	0.42407448459321656	0.1087701685249035	0.5269357534710661	Aulonocranus dewindti	u	n
758	FISH20210915_c2_r0_Aulonocranus-dewindti_su	1970-01-05 02:00:00	10.897963720934001	134.50041548944657	0.205307185197496	0.05927649437704283	0.12182533182362411	0.34739778375912833	Aulonocranus dewindti	u	n
759	FISH20210915_c2_r0_Aulonocranus-dewindti_su	1970-01-05 02:30:00	14.934121904805739	164.50227247533533	0.2813435317592285	0.024165835273251304	0.22124116470042823	0.3235050527058851	Aulonocranus dewindti	u	n
760	FISH20210915_c2_r0_Aulonocranus-dewindti_su	1970-01-05 03:00:00	9.442350236779241	194.49958451055343	0.18669325799124703	0.17101545620741232	0.09024634040482356	0.35174259351589293	Aulonocranus dewindti	u	n
761	FISH20210915_c2_r0_Aulonocranus-dewindti_su	1970-01-05 03:30:00	12.005163444080747	224.50210596320107	0.29455774772777654	0.02887386388827311	0.09793035888292247	0.39494884152914	Aulonocranus dewindti	u	n
762	FISH20210915_c2_r0_Aulonocranus-dewindti_su	1970-01-05 04:00:00	9.841331507140419	254.50052628663232	0.19289790039333002	0.17517035067309292	0.057249742834951795	0.36709766135160715	Aulonocranus dewindti	u	n
763	FISH20210915_c2_r0_Aulonocranus-dewindti_su	1970-01-05 04:30:00	10.420529104264967	284.5031321026664	0.22456898941182993	0.03165363933699207	0.06586197531248188	0.37498563669732177	Aulonocranus dewindti	u	n
764	FISH20210915_c2_r0_Aulonocranus-dewindti_su	1970-01-05 05:00:00	8.504166496536026	314.49975070633207	0.1478588443853526	0.06863885657304304	0.07753606986439673	0.36610245003991954	Aulonocranus dewindti	u	n
765	FISH20210915_c2_r0_Aulonocranus-dewindti_su	1970-01-05 05:30:00	8.732373629776495	344.5018012525633	0.14504239871418279	0.09638086792661975	0.07110436020745019	0.3390281156785192	Aulonocranus dewindti	u	n
766	FISH20210915_c2_r0_Aulonocranus-dewindti_su	1970-01-05 06:00:00	8.473477138784597	376.7111094641666	0.07796635292373824	0.6945082635440599	0.07805422156012609	0.3595198219709447	Aulonocranus dewindti	u	n
767	FISH20210915_c2_r0_Aulonocranus-dewindti_su	1970-01-05 06:30:00	5.724955970971455	404.502688023056	0.037521476472870366	0.8100094219364851	0.03711038817341565	0.5536411739261281	Aulonocranus dewindti	u	n
768	FISH20210915_c2_r0_Aulonocranus-dewindti_su	1970-01-05 07:00:00	5.325177705211852	434.49991690211067	0.04509445460085314	0.8116447842224808	0.09874077802740228	0.5300127713920763	Aulonocranus dewindti	u	d
769	FISH20210915_c2_r0_Aulonocranus-dewindti_su	1970-01-05 07:30:00	10.789028615515818	464.5016071824429	0.21824429173132343	0.10734870317002881	0.2369240981023652	0.536210961244205	Aulonocranus dewindti	u	d
770	FISH20210915_c2_r0_Aulonocranus-dewindti_su	1970-01-05 08:00:00	11.33051292940481	494.49994460447596	0.22883890981608687	0.06918900952803013	0.2035341422309853	0.6193521942974007	Aulonocranus dewindti	u	d
771	FISH20210915_c2_r0_Aulonocranus-dewindti_su	1970-01-05 08:30:00	9.85025246014435	524.5034643312455	0.165068455185411	0.16357186408735658	0.28444835524573064	0.6705819861519479	Aulonocranus dewindti	u	d
772	FISH20210915_c2_r0_Aulonocranus-dewindti_su	1970-01-05 09:00:00	12.68951511616276	554.5000276992964	0.30940114121101325	0.02010968921389397	0.240095334601524	0.6355034094779833	Aulonocranus dewindti	u	d
773	FISH20210915_c2_r0_Aulonocranus-dewindti_su	1970-01-05 09:30:00	12.679629308286188	584.5029379157428	0.284589800443459	0.03148558758314856	0.2858844445824377	0.6196011798738137	Aulonocranus dewindti	u	d
774	FISH20210915_c2_r0_Aulonocranus-dewindti_su	1970-01-05 10:00:00	10.251638736756613	614.5001107910481	0.20025481941059162	0.12048526479060492	0.32584291692179335	0.6522063441616667	Aulonocranus dewindti	u	d
775	FISH20210915_c2_r0_Aulonocranus-dewindti_su	1970-01-05 10:30:00	11.136586689735294	644.5032701474338	0.24470679525551492	0.11417802904334332	0.23615705282225907	0.6080240940047927	Aulonocranus dewindti	u	d
776	FISH20210915_c2_r0_Aulonocranus-dewindti_su	1970-01-05 11:00:00	10.54189081185372	674.5000830978893	0.2199324137166916	0.043321699628829424	0.32568977115687175	0.6158790798003722	Aulonocranus dewindti	u	d
777	FISH20210915_c2_r0_Aulonocranus-dewindti_su	1970-01-05 11:30:00	13.592526951821675	704.5027991796463	0.30502743750346434	0.0284352308630342	0.35148249252527697	0.5972065813979587	Aulonocranus dewindti	u	d
778	FISH20210915_c2_r0_Aulonocranus-dewindti_su	1970-01-05 12:00:00	10.362334903904955	734.5001661865721	0.20346775980500775	0.12286727232439619	0.3859187766117693	0.6771922831700384	Aulonocranus dewindti	u	d
779	FISH20210915_c2_r0_Aulonocranus-dewindti_su	1970-01-05 12:30:00	14.36410926357558	764.5042403414445	0.362563050828668	0.0	0.237208707504055	0.6779419607429044	Aulonocranus dewindti	u	d
780	FISH20210915_c2_r0_Aulonocranus-dewindti_su	1970-01-05 13:00:00	15.799461318537434	794.5002492936679	0.42573818625006926	0.0	0.16092900650395703	0.6844643667123577	Aulonocranus dewindti	u	d
781	FISH20210915_c2_r0_Aulonocranus-dewindti_su	1970-01-05 13:30:00	18.987921158900384	824.5031038687507	0.5388537856113513	0.0	0.16227236368537534	0.5964959475145453	Aulonocranus dewindti	u	d
782	FISH20210915_c2_r0_Aulonocranus-dewindti_su	1970-01-05 14:00:00	10.526722968404453	854.4994737133677	0.22170516868871532	0.18486510442634757	0.2650985858983595	0.5856388946965934	Aulonocranus dewindti	u	d
783	FISH20210915_c2_r0_Aulonocranus-dewindti_su	1970-01-05 14:30:00	10.238928952024812	884.5027710042119	0.20106406561737974	0.11416537353136777	0.34671643576293965	0.5823172135206284	Aulonocranus dewindti	u	d
784	FISH20210915_c2_r0_Aulonocranus-dewindti_su	1970-01-05 15:00:00	9.513677714977682	914.5004154894466	0.16807933078499807	0.2917289900836519	0.4167193750401107	0.5167062840895034	Aulonocranus dewindti	u	d
785	FISH20210915_c2_r0_Aulonocranus-dewindti_su	1970-01-05 15:30:00	9.864215959376978	944.5050174641016	0.1696512723845429	0.22420579919055275	0.4722995856239628	0.48969051908412004	Aulonocranus dewindti	u	d
786	FISH20210915_c2_r0_Aulonocranus-dewindti_su	1970-01-05 16:00:00	13.839280399839707	974.4995291119606	0.27455542629217217	0.15544845160932913	0.4164381972899339	0.46574079911090127	Aulonocranus dewindti	u	d
787	FISH20210915_c2_r0_Aulonocranus-dewindti_su	1970-01-05 16:30:00	18.37443036684506	1004.5032976777698	0.34484287535332264	0.05437011583439561	0.5375247460403371	0.3554527466632996	Aulonocranus dewindti	u	d
788	FISH20210915_c2_r0_Aulonocranus-dewindti_su	1970-01-05 17:00:00	27.039828375432663	1034.5004708880394	0.46518198437759684	0.0	0.5065886330324112	0.2928732493166091	Aulonocranus dewindti	u	d
789	FISH20210915_c2_r0_Aulonocranus-dewindti_su	1970-01-05 17:30:00	45.79283695728694	1064.5026047439592	0.7659055641764575	0.0	0.4723791811153178	0.401414778726878	Aulonocranus dewindti	u	d
790	FISH20210915_c2_r0_Aulonocranus-dewindti_su	1970-01-05 18:00:00	35.69895541506592	1094.499695307739	0.7221206581352834	0.0	0.37700281478877534	0.4847523969442939	Aulonocranus dewindti	u	d
791	FISH20210915_c2_r0_Aulonocranus-dewindti_su	1970-01-05 18:30:00	26.081924729915958	1124.503491465307	0.6823874972289958	0.0	0.2753601842419707	0.4694670054745221	Aulonocranus dewindti	u	d
792	FISH20210915_c2_r0_Aulonocranus-dewindti_su	1970-01-05 19:00:00	10.433949860121414	1154.5005816852251	0.18037781840341255	0.439477037283253	0.14396567837966892	0.46312761989178314	Aulonocranus dewindti	u	n
793	FISH20210915_c2_r0_Aulonocranus-dewindti_su	1970-01-05 19:30:00	9.316131228903354	1184.506487025948	0.1531936127744511	0.18063872255489022	0.04272637778001153	0.8153262440635722	Aulonocranus dewindti	u	n
794	FISH20210915_c2_r0_Aulonocranus-dewindti_su	1970-01-05 20:00:00	10.321143437205322	1214.499806104925	0.16181928979003934	0.22508448285413551	0.0454978679512795	0.8452978374809144	Aulonocranus dewindti	u	n
795	FISH20210915_c2_r0_Aulonocranus-dewindti_su	1970-01-05 20:30:00	10.073113793809169	1244.5044625533567	0.19934586174399913	0.1072675868950607	0.05097604271480612	0.7821269114874526	Aulonocranus dewindti	u	n
796	FISH20210915_c2_r0_Aulonocranus-dewindti_su	1970-01-05 21:00:00	7.560359684746613	1274.499889208952	0.07672280079769554	0.4298692665632617	0.04769060444088932	0.6602692264917351	Aulonocranus dewindti	u	n
797	FISH20210915_c2_r0_Aulonocranus-dewindti_su	1970-01-05 21:30:00	9.101493469579573	1304.5041015408492	0.1376787495843033	0.1325795366367365	0.05675430390639452	0.49119232646175826	Aulonocranus dewindti	u	n
798	FISH20210915_c2_r0_Aulonocranus-dewindti_su	1970-01-05 22:00:00	6.977082913340788	1334.4999723007036	0.04985873358816686	0.5713810869203922	0.05875208093455629	0.3303540139888899	Aulonocranus dewindti	u	n
799	FISH20210915_c2_r0_Aulonocranus-dewindti_su	1970-01-05 22:30:00	6.378807774165542	1364.5028542925234	0.017292024607881172	0.9090506013412404	0.11115755846245713	0.814110204592134	Aulonocranus dewindti	u	n
800	FISH20210915_c2_r0_Aulonocranus-dewindti_su	1970-01-05 23:00:00	6.646140988899074	1394.500055395524	0.026423664967870596	0.8463328163084423	0.05130932701213265	0.5178318404133679	Aulonocranus dewindti	u	n
801	FISH20210915_c2_r0_Aulonocranus-dewindti_su	1970-01-05 23:30:00	9.210430077381307	1424.504628346544	0.12610165733606785	0.23380078709605898	0.06636274927732715	0.3231584464590259	Aulonocranus dewindti	u	n
802	FISH20210915_c2_r0_Aulonocranus-dewindti_su	1970-01-06 00:00:00	7.8551323955298935	14.500027699296439	0.05240706886045095	0.6179713035288904	0.06158362656725367	0.33894843706985606	Aulonocranus dewindti	u	n
803	FISH20210915_c2_r0_Aulonocranus-dewindti_su	1970-01-06 00:30:00	7.355881463298151	44.50343642611684	0.06950448952444296	0.5338654251191663	0.0706161243270115	0.30289860058331114	Aulonocranus dewindti	u	n
804	FISH20210915_c2_r0_Aulonocranus-dewindti_su	1970-01-06 01:00:00	10.014494808058778	74.50011079104809	0.17571460226013738	0.24817194770662532	0.08269810475572378	0.33078513922741404	Aulonocranus dewindti	u	n
805	FISH20210915_c2_r0_Aulonocranus-dewindti_su	1970-01-06 01:30:00	9.439132407422596	104.50435071772986	0.13412403702266806	0.23831956991631104	0.08626303191775808	0.36452260808206344	Aulonocranus dewindti	u	n
806	FISH20210915_c2_r0_Aulonocranus-dewindti_su	1970-01-06 02:00:00	7.571081477506454	134.50019389507506	0.07500969475375326	0.4277325355935959	0.06987340823701296	0.3301913204201687	Aulonocranus dewindti	u	n
807	FISH20210915_c2_r0_Aulonocranus-dewindti_su	1970-01-06 02:30:00	8.729479120348948	164.50640350390864	0.11293452347951433	0.38565171591728115	0.08474626297742067	0.32103337180256813	Aulonocranus dewindti	u	n
808	FISH20210915_c2_r0_Aulonocranus-dewindti_su	1970-01-06 03:00:00	9.001095258815115	194.4994183147748	0.12126751980499695	0.21389396709323583	0.07191650037125201	0.25295756319209484	Aulonocranus dewindti	u	n
809	FISH20210915_c2_r0_Aulonocranus-dewindti_su	1970-01-06 03:30:00	7.830422271196385	224.50365772555975	0.0719352693416094	0.39952338727554865	0.06682450094014995	0.2534327009073431	Aulonocranus dewindti	u	n
810	FISH20210915_c2_r0_Aulonocranus-dewindti_su	1970-01-06 04:00:00	7.332232092269537	254.5003046922608	0.07822281314054623	0.45803556589662625	0.06508294444716901	0.2688803604771532	Aulonocranus dewindti	u	n
811	FISH20210915_c2_r0_Aulonocranus-dewindti_su	1970-01-06 04:30:00	9.051224880012672	284.5032697849701	0.14425847927288848	0.1871536244735092	0.06447620444987506	0.2943127102672038	Aulonocranus dewindti	u	n
812	FISH20210915_c2_r0_Aulonocranus-dewindti_su	1970-01-06 05:00:00	5.180770880982057	314.49952911196056	0.06348678743559913	0.5754251842003213	0.05249015903587455	0.18852103839790585	Aulonocranus dewindti	u	n
813	FISH20210915_c2_r0_Aulonocranus-dewindti_su	1970-01-06 05:30:00	6.939251651179572	344.50282611104956	0.042003768148066056	0.7110717056411393	0.05409625415897257	0.30323597423537696	Aulonocranus dewindti	u	n
814	FISH20210915_c2_r0_Aulonocranus-dewindti_su	1970-01-06 06:00:00	5.913821185109803	374.50047088803944	0.05617417317600133	0.628940224918287	0.04605151993855718	0.24713679477371642	Aulonocranus dewindti	u	n
815	FISH20210915_c2_r0_Aulonocranus-dewindti_su	1970-01-06 06:30:00	3.79230589776438	404.50473920514384	0.010531566986308962	0.9315448145889917	0.05406113012145577	0.20970873536977427	Aulonocranus dewindti	u	n
816	FISH20210915_c2_r0_Aulonocranus-dewindti_su	1970-01-06 07:00:00	8.142570930134047	434.49969530773916	0.12697357487119826	0.509390061492438	0.19496663169476086	0.3714496379622943	Aulonocranus dewindti	u	d
817	FISH20210915_c2_r0_Aulonocranus-dewindti_su	1970-01-06 07:30:00	11.094599695095003	464.50590322044235	0.21323651682279252	0.09910758827116013	0.40558948262929606	0.5699264109382064	Aulonocranus dewindti	u	d
818	FISH20210915_c2_r0_Aulonocranus-dewindti_su	1970-01-06 08:00:00	9.78611885547964	494.5005262866323	0.1773308957952468	0.10669768987867709	0.3706835482254096	0.5377256375372229	Aulonocranus dewindti	u	d
819	FISH20210915_c2_r0_Aulonocranus-dewindti_su	1970-01-06 08:30:00	13.527342825225322	524.5044061408856	0.32755085074544144	0.007870088122817713	0.26207728823314896	0.601043926506789	Aulonocranus dewindti	u	d
820	FISH20210915_c2_r0_Aulonocranus-dewindti_su	1970-01-06 09:00:00	12.88304746857091	554.4997507063321	0.2924491717910365	0.0	0.3531017724737686	0.6082651040643352	Aulonocranus dewindti	u	d
821	FISH20210915_c2_r0_Aulonocranus-dewindti_su	1970-01-06 09:30:00	13.751896721807183	584.0803514654026	0.3214636684201399	0.059367593502514596	0.40176867951271605	0.5606355682764944	Aulonocranus dewindti	u	d
822	FISH20210915_c2_r0_Aulonocranus-dewindti_su	1970-01-06 10:00:00	13.085950719147444	614.4998338134279	0.2770330157323288	0.016674052736538887	0.4554842897231088	0.6000425913521593	Aulonocranus dewindti	u	d
823	FISH20210915_c2_r0_Aulonocranus-dewindti_su	1970-01-06 10:30:00	14.023497010020783	644.5103149955635	0.32353593611357584	0.02295918367346939	0.4639842748693676	0.6206574044327074	Aulonocranus dewindti	u	d
824	FISH20210915_c2_r0_Aulonocranus-dewindti_su	1970-01-06 11:00:00	13.182064289582481	674.4999169021107	0.29438812254168745	0.013074067918674865	0.5302938618580536	0.5875888638592967	Aulonocranus dewindti	u	d
825	FISH20210915_c2_r0_Aulonocranus-dewindti_su	1970-01-06 11:30:00	13.443999506636713	704.5095385980479	0.3100598935226264	0.03582519964507542	0.45668292340395267	0.592644154113424	Aulonocranus dewindti	u	d
826	FISH20210915_c2_r0_Aulonocranus-dewindti_su	1970-01-06 12:00:00	13.375324085053444	734.499944604476	0.29719698648349213	0.01035896299578994	0.4512183339966625	0.5879928539066525	Aulonocranus dewindti	u	d
827	FISH20210915_c2_r0_Aulonocranus-dewindti_su	1970-01-06 12:30:00	14.306464807112901	764.506735406619	0.3470813237984367	0.0005543544542380398	0.38493090709537914	0.49110068882258434	Aulonocranus dewindti	u	d
828	FISH20210915_c2_r0_Aulonocranus-dewindti_su	1970-01-06 13:00:00	11.249652927458694	794.5000276992964	0.2365519915794139	0.06437316492161099	0.41856393827932886	0.5812141744268967	Aulonocranus dewindti	u	d
829	FISH20210915_c2_r0_Aulonocranus-dewindti_su	1970-01-06 13:30:00	12.12230981511145	824.5064308681672	0.2708171637653842	0.020512251912628895	0.5161202476094274	0.5620929452136607	Aulonocranus dewindti	u	d
830	FISH20210915_c2_r0_Aulonocranus-dewindti_su	1970-01-06 14:00:00	11.388649881093594	854.5001107910481	0.23753600709062708	0.027476179924662086	0.469324429665219	0.5649349091980265	Aulonocranus dewindti	u	d
831	FISH20210915_c2_r0_Aulonocranus-dewindti_su	1970-01-06 14:30:00	10.81502292518825	884.5063466548418	0.21528740092012638	0.07538384790200099	0.41302525453723865	0.4799305842996271	Aulonocranus dewindti	u	d
832	FISH20210915_c2_r0_Aulonocranus-dewindti_su	1970-01-06 15:00:00	12.190883817384352	914.5000830978893	0.25466733144978115	0.02958284859564567	0.427402399835159	0.4499685013364653	Aulonocranus dewindti	u	d
833	FISH20210915_c2_r0_Aulonocranus-dewindti_su	1970-01-06 15:30:00	12.679570713926415	944.506735406619	0.2646488164532402	0.054104994733632686	0.38434550879170143	0.5302719267895272	Aulonocranus dewindti	u	d
834	FISH20210915_c2_r0_Aulonocranus-dewindti_su	1970-01-06 16:00:00	15.37572854707905	974.5001661865721	0.3085530689120319	0.0	0.49194875874173166	0.424673463548887	Aulonocranus dewindti	u	d
835	FISH20210915_c2_r0_Aulonocranus-dewindti_su	1970-01-06 16:30:00	14.972663798479429	1004.5064020841417	0.33590155756332796	0.04872235463666094	0.5205191292894423	0.4670250882355849	Aulonocranus dewindti	u	d
836	FISH20210915_c2_r0_Aulonocranus-dewindti_su	1970-01-06 17:00:00	19.16689419093493	1034.500249293668	0.40856462245858954	0.009029970638745775	0.5687705487022268	0.3932744834717986	Aulonocranus dewindti	u	d
837	FISH20210915_c2_r0_Aulonocranus-dewindti_su	1970-01-06 17:30:00	28.435183332753052	1064.5067908420644	0.5236986529186762	0.0	0.5803786475780782	0.2991340199918324	Aulonocranus dewindti	u	d
838	FISH20210915_c2_r0_Aulonocranus-dewindti_su	1970-01-06 18:00:00	36.162891408362505	1094.4994183147749	0.6115450667553044	0.0	0.5662767295980656	0.2870264745134892	Aulonocranus dewindti	u	d
839	FISH20210915_c2_r0_Aulonocranus-dewindti_su	1970-01-06 18:30:00	40.02983582927868	1124.5074560674095	0.6340151893120461	0.0	0.5840813593373857	0.28353880629266937	Aulonocranus dewindti	u	d
840	FISH20210915_c2_r0_Aulonocranus-dewindti_su	1970-01-06 19:00:00	41.74682518072205	1154.500304692261	0.7602348900337932	0.0	0.38432383227538114	0.2104690180716194	Aulonocranus dewindti	u	n
841	FISH20210915_c2_r0_Aulonocranus-dewindti_su	1970-01-06 19:30:00	26.389141861982942	1184.5069571484007	0.46726536947724373	0.021897000942402572	0.11271816739191211	0.23505260738812225	Aulonocranus dewindti	u	n
842	FISH20210915_c2_r0_Aulonocranus-dewindti_su	1970-01-06 20:00:00	16.445276625559007	1214.4995291119606	0.26103816963049137	0.3006481635366462	0.10551965275046116	0.27674457279511727	Aulonocranus dewindti	u	n
843	FISH20210915_c2_r0_Aulonocranus-dewindti_su	1970-01-06 20:30:00	11.721467507098167	1244.5083157778024	0.19392393835236724	0.18466570573234284	0.12196513994038145	0.2594086175672575	Aulonocranus dewindti	u	n
844	FISH20210915_c2_r0_Aulonocranus-dewindti_su	1970-01-06 21:00:00	11.783939409889202	1274.5004708880394	0.2026480527394604	0.11805440141820397	0.0759344128486456	0.2818994543132426	Aulonocranus dewindti	u	n
845	FISH20210915_c2_r0_Aulonocranus-dewindti_su	1970-01-06 21:30:00	10.057417943191917	1304.5070399113083	0.19096452328159647	0.2262749445676275	0.07610079120738976	0.2646358985141649	Aulonocranus dewindti	u	n
846	FISH20210915_c2_r0_Aulonocranus-dewindti_su	1970-01-06 22:00:00	12.836238698177985	1334.4996399091463	0.2586006315439588	0.061603235277823944	0.07675363448646157	0.2672458366683938	Aulonocranus dewindti	u	n
847	FISH20210915_c2_r0_Aulonocranus-dewindti_su	1970-01-06 22:30:00	11.4874621876431	1364.5071226650407	0.17992350756609943	0.07615985810099218	0.09387984762126507	0.2246579258270871	Aulonocranus dewindti	u	n
848	FISH20210915_c2_r0_Aulonocranus-dewindti_su	1970-01-06 23:00:00	9.840200793042355	1394.5005262866323	0.1816519860395546	0.1677469392277436	0.0740954585508916	0.22543279354728535	Aulonocranus dewindti	u	n
849	FISH20210915_c2_r0_Aulonocranus-dewindti_su	1970-01-06 23:30:00	10.032272988288794	1424.510341003604	0.16523426670363184	0.1387856944829498	0.08153872493160737	0.262416471326344	Aulonocranus dewindti	u	n
850	FISH20210915_c2_r0_Aulonocranus-dewindti_su	1970-01-07 00:00:00	9.07269903162492	14.499750706332058	0.14054623012575482	0.14104481746163647	0.08283698536352067	0.2283145389465312	Aulonocranus dewindti	u	n
851	FISH20210915_c2_r0_Aulonocranus-dewindti_su	1970-01-07 00:30:00	8.851313626987334	44.50701258384611	0.1351516159432341	0.2973557292532846	0.08597313955476826	0.2340657490814317	Aulonocranus dewindti	u	n
852	FISH20210915_c2_r0_Aulonocranus-dewindti_su	1970-01-07 01:00:00	8.872442701086857	74.49983381342787	0.15255927321072457	0.2257921559937957	0.08832557264624862	0.2803312779683761	Aulonocranus dewindti	u	n
853	FISH20210915_c2_r0_Aulonocranus-dewindti_su	1970-01-07 01:30:00	10.578875276241833	104.50662380134139	0.2097444709273322	0.17781719416883765	0.07768364544548684	0.2887243212087645	Aulonocranus dewindti	u	n
854	FISH20210915_c2_r0_Aulonocranus-dewindti_su	1970-01-07 02:00:00	12.878337904094808	134.4999169021107	0.277380754528835	0.017893745498864327	0.07705772892073548	0.3036016938809535	Aulonocranus dewindti	u	n
855	FISH20210915_c2_r0_Aulonocranus-dewindti_su	1970-01-07 02:30:00	8.067719749954579	164.50457241035303	0.11600066507786953	0.3809233497755362	0.06262784706558361	0.27615022690579705	Aulonocranus dewindti	u	n
856	FISH20210915_c2_r0_Aulonocranus-dewindti_su	1970-01-07 03:00:00	9.188619028380593	194.49994460447596	0.17006425880788834	0.1409262131619765	0.07208950322569385	0.2887059775378482	Aulonocranus dewindti	u	n
857	FISH20210915_c2_r0_Aulonocranus-dewindti_su	1970-01-07 03:30:00	10.082054823731996	224.50873108265424	0.20073174787959422	0.10704584511336548	0.0805016788166005	0.3043441530154159	Aulonocranus dewindti	u	n
858	FISH20210915_c2_r0_Aulonocranus-dewindti_su	1970-01-07 04:00:00	8.977878348114391	254.49997230070358	0.1642014292836962	0.15090576699351838	0.10565567821627661	0.2870206403270787	Aulonocranus dewindti	u	n
859	FISH20210915_c2_r0_Aulonocranus-dewindti_su	1970-01-07 04:30:00	12.230278699590832	284.50581975390753	0.25496064737833946	0.05054871965414034	0.10206380954431701	0.2627866289853414	Aulonocranus dewindti	u	n
860	FISH20210915_c2_r0_Aulonocranus-dewindti_su	1970-01-07 05:00:00	9.90784373714333	314.50005539552404	0.18058940837580323	0.13582982495014403	0.07714815074596654	0.24935393112958681	Aulonocranus dewindti	u	n
861	FISH20210915_c2_r0_Aulonocranus-dewindti_su	1970-01-07 05:30:00	7.51735022315307	344.50745524084033	0.1233856216395987	0.3143949891912865	0.09378482026750358	0.2832200430649522	Aulonocranus dewindti	u	n
862	FISH20210915_c2_r0_Aulonocranus-dewindti_su	1970-01-07 06:00:00	11.224009899684775	374.50008309788933	0.1759459309733533	0.16575258988421693	0.13807816303048479	0.25942243040207374	Aulonocranus dewindti	u	n
863	FISH20210915_c2_r0_Aulonocranus-dewindti_su	1970-01-07 06:30:00	10.566050730694947	404.50737250554323	0.19113082039911308	0.1584811529933481	0.14799278980363126	0.2633989707843778	Aulonocranus dewindti	u	n
864	FISH20210915_c2_r0_Aulonocranus-dewindti_su	1970-01-07 07:00:00	10.709615643299138	434.50016618657213	0.21847994682029692	0.37153777974739643	0.24930160104134616	0.38427999897557014	Aulonocranus dewindti	u	d
865	FISH20210915_c2_r0_Aulonocranus-dewindti_su	1970-01-07 07:30:00	11.954468621581798	464.5068728522337	0.2694823190333666	0.03685844141447733	0.3992395043060991	0.5106925900017969	Aulonocranus dewindti	u	d
866	FISH20210915_c2_r0_Aulonocranus-dewindti_su	1970-01-07 08:00:00	11.26471198944715	494.50024929366793	0.22436430114675088	0.10664229128580134	0.4157731351897015	0.45576443584386267	Aulonocranus dewindti	u	d
867	FISH20210915_c2_r0_Aulonocranus-dewindti_su	1970-01-07 08:30:00	12.56055513674186	524.5054037576899	0.266086570969351	0.08302388738014743	0.4251469610765927	0.4659619007211922	Aulonocranus dewindti	u	d
868	FISH20210915_c2_r0_Aulonocranus-dewindti_su	1970-01-07 09:00:00	13.955354298885759	554.4994737133677	0.29671486344246856	0.012963270732923384	0.38603955459531064	0.4240112783893802	Aulonocranus dewindti	u	d
869	FISH20210915_c2_r0_Aulonocranus-dewindti_su	1970-01-07 09:30:00	23.955541749621368	584.506817426006	0.5433433100543177	0.0	0.49871956552925795	0.4410107530657011	Aulonocranus dewindti	u	d
870	FISH20210915_c2_r0_Aulonocranus-dewindti_su	1970-01-07 10:00:00	20.325815376302828	614.5004154894466	0.48795080604952634	0.0	0.5273737998133979	0.5103414951804338	Aulonocranus dewindti	u	d
871	FISH20210915_c2_r0_Aulonocranus-dewindti_su	1970-01-07 10:30:00	14.625056900729083	644.5059579892479	0.33492213046610875	0.13789281161669345	0.43128233171374614	0.540876483999822	Aulonocranus dewindti	u	d
872	FISH20210915_c2_r0_Aulonocranus-dewindti_su	1970-01-07 11:00:00	13.97080623991173	674.4995845105534	0.3501745055675586	0.0	0.37774953379493714	0.531144197443135	Aulonocranus dewindti	u	d
873	FISH20210915_c2_r0_Aulonocranus-dewindti_su	1970-01-07 11:30:00	14.512746506880827	704.5067893365848	0.3706700659535554	0.0	0.3754132912702184	0.5227689366165064	Aulonocranus dewindti	u	d
874	FISH20210915_c2_r0_Aulonocranus-dewindti_su	1970-01-07 12:00:00	17.845045676123206	734.5004708880394	0.485457869370118	0.0	0.29122967589033283	0.4919310903677683	Aulonocranus dewindti	u	d
875	FISH20210915_c2_r0_Aulonocranus-dewindti_su	1970-01-07 12:30:00	13.610103917717655	764.5090636953267	0.32934198126281944	0.01225123343866068	0.29340985347982085	0.4604765713736283	Aulonocranus dewindti	u	d
876	FISH20210915_c2_r0_Aulonocranus-dewindti_su	1970-01-07 13:00:00	13.784876929002579	794.4996953077392	0.3347736967481026	0.01634258489834358	0.26576825293961215	0.45388767585073675	Aulonocranus dewindti	u	d
877	FISH20210915_c2_r0_Aulonocranus-dewindti_su	1970-01-07 13:30:00	14.206222398485899	824.5091463414634	0.3496119733924612	0.0	0.3124799406594453	0.5079848633517685	Aulonocranus dewindti	u	d
878	FISH20210915_c2_r0_Aulonocranus-dewindti_su	1970-01-07 14:00:00	14.896700940039338	854.5005816852251	0.3874023599800565	0.027976289402249183	0.3230547545786965	0.5311406681117589	Aulonocranus dewindti	u	d
879	FISH20210915_c2_r0_Aulonocranus-dewindti_su	1970-01-07 14:30:00	14.838864064478194	884.5076769580401	0.354026938639765	0.0	0.38422439765608946	0.5389849297667808	Aulonocranus dewindti	u	d
880	FISH20210915_c2_r0_Aulonocranus-dewindti_su	1970-01-07 15:00:00	11.874819509313896	914.4998061049249	0.25721566672206525	0.041881336214060164	0.49422874818532064	0.4886080977366107	Aulonocranus dewindti	u	d
881	FISH20210915_c2_r0_Aulonocranus-dewindti_su	1970-01-07 15:30:00	12.435484504632804	944.5083984699817	0.25372803370475083	0.05471478463329453	0.5540340453398127	0.5344384739832534	Aulonocranus dewindti	u	d
882	FISH20210915_c2_r0_Aulonocranus-dewindti_su	1970-01-07 16:00:00	14.848096800664656	974.4998892089519	0.33425659206736097	0.0016064701972080657	0.4669744728417175	0.493642738256239	Aulonocranus dewindti	u	d
883	FISH20210915_c2_r0_Aulonocranus-dewindti_su	1970-01-07 16:30:00	14.964559029129413	1004.5083421096391	0.3399478964580677	0.0	0.5004139288203596	0.5054761269497599	Aulonocranus dewindti	u	d
884	FISH20210915_c2_r0_Aulonocranus-dewindti_su	1970-01-07 17:00:00	14.945325855223976	1034.4999169021107	0.32347238380145144	0.022270234336047863	0.4874504261196876	0.42952765989952446	Aulonocranus dewindti	u	d
885	FISH20210915_c2_r0_Aulonocranus-dewindti_su	1970-01-07 17:30:00	17.205252017613244	1064.5091745662176	0.3436443261821609	0.0	0.5296775850565232	0.35005057156918196	Aulonocranus dewindti	u	d
886	FISH20210915_c2_r0_Aulonocranus-dewindti_su	1970-01-07 18:00:00	16.505070744807956	1094.499944604476	0.37153777974739643	0.0	0.4765598024571735	0.4441921931788414	Aulonocranus dewindti	u	d
887	FISH20210915_c2_r0_Aulonocranus-dewindti_su	1970-01-07 18:30:00	25.728827585226043	1124.5092572062085	0.4722838137472284	0.0	0.5069493070731894	0.32169737747535543	Aulonocranus dewindti	u	d
888	FISH20210915_c2_r0_Aulonocranus-dewindti_su	1970-01-07 19:00:00	46.70218619380024	1154.5000276992964	0.7812309567336989	0.0	0.41967087744684417	0.1726837450929881	Aulonocranus dewindti	u	n
889	FISH20210915_c2_r0_Aulonocranus-dewindti_su	1970-01-07 19:30:00	13.718053642254516	1184.5084257206208	0.197450110864745	0.09750554323725055	0.08791853257970086	0.22921975572941938	Aulonocranus dewindti	u	n
890	FISH20210915_c2_r0_Aulonocranus-dewindti_su	1970-01-07 20:00:00	8.30629371591032	1214.500055395524	0.11367161533348105	0.2052404165743408	0.06942350396217482	0.2017130376018795	Aulonocranus dewindti	u	n
891	FISH20210915_c2_r0_Aulonocranus-dewindti_su	1970-01-07 20:30:00	9.879433401672008	1244.51178133836	0.1713145201530188	0.06913566557631536	0.08838997217151222	0.23399426721190597	Aulonocranus dewindti	u	n
892	FISH20210915_c2_r0_Aulonocranus-dewindti_su	1970-01-07 21:00:00	9.301012105446755	1274.5000830978893	0.12963270732923385	0.09428840507451111	0.08405297699682975	0.22240582292273994	Aulonocranus dewindti	u	n
893	FISH20210915_c2_r0_Aulonocranus-dewindti_su	1970-01-07 21:30:00	8.46096564235548	1303.6588491153823	0.11009228237230353	0.21413037089284664	0.08367727260617958	0.22562822705106841	Aulonocranus dewindti	u	n
894	FISH20210915_c2_r0_Aulonocranus-dewindti_su	1970-01-07 22:00:00	8.975268754514492	1334.7090755830288	0.13301489182354595	0.19763978645686991	0.09241533774946785	0.22445050538326433	Aulonocranus dewindti	u	n
895	FISH20210915_c2_r0_Aulonocranus-dewindti_su	1970-01-07 22:30:00	9.524786375222302	1364.5055700271573	0.1627778085684199	0.012858172144321897	0.09043448165593304	0.1995262275751134	Aulonocranus dewindti	u	n
896	FISH20210915_c2_r0_Aulonocranus-dewindti_su	1970-01-07 23:00:00	8.336689477606685	1394.4995845105534	0.10697468284305578	0.355437371890754	0.09046111955374934	0.32788729081992696	Aulonocranus dewindti	u	n
897	FISH20210915_c2_r0_Aulonocranus-dewindti_su	1970-01-07 23:30:00	8.171652230982899	1424.5056528485923	0.10108623365107515	0.1806694746176014	0.09615448408287347	0.20671776355967114	Aulonocranus dewindti	u	n
898	FISH20210915_c2_r0_Aulonocranus-dewindti_su	1970-01-08 00:00:00	9.408986922401516	14.50052628663232	0.13805329344634645	0.10625450113567116	0.10118820017942748	0.2218857978172113	Aulonocranus dewindti	u	n
899	FISH20210915_c2_r0_Aulonocranus-dewindti_su	1970-01-08 00:30:00	8.472875776977865	44.50762152874009	0.10786541765977496	0.2597416994623358	0.07992135419761312	0.22881538878767663	Aulonocranus dewindti	u	n
900	FISH20210915_c2_r0_Aulonocranus-dewindti_su	1970-01-08 01:00:00	7.137965028354417	74.49975070633207	0.07761342861891309	0.5260650379480362	0.10407163715595512	0.20381832148208845	Aulonocranus dewindti	u	n
901	FISH20210915_c2_r0_Aulonocranus-dewindti_su	1970-01-08 01:30:00	5.760259137590946	104.50984088263014	0.043299883572656205	0.7893219493263847	0.12359255136224763	0.1995444867797196	Aulonocranus dewindti	u	n
902	FISH20210915_c2_r0_Aulonocranus-dewindti_su	1970-01-08 02:00:00	4.176390581127027	134.49983381342787	0.00625969421670729	1.0	0.14591786796576356	0.1857346125667005	Aulonocranus dewindti	u	n
903	FISH20210915_c2_r0_Aulonocranus-dewindti_su	1970-01-08 02:30:00	4.40631092689903	164.50698370468905	0.014244540516572443	0.9672430994346525	0.16235350927770367	0.17749840623051957	Aulonocranus dewindti	u	n
904	FISH20210915_c2_r0_Aulonocranus-dewindti_su	1970-01-08 03:00:00	5.237963883118198	194.4999169021107	0.027699296437870478	0.8623344967037837	0.1427929021250378	0.20553328999082912	Aulonocranus dewindti	u	n
905	FISH20210915_c2_r0_Aulonocranus-dewindti_su	1970-01-08 03:30:00	4.349892570099018	224.50695637714097	0.009700127487389834	0.9988359847015132	0.15433770161410398	0.18593519741433046	Aulonocranus dewindti	u	n
906	FISH20210915_c2_r0_Aulonocranus-dewindti_su	1970-01-08 04:00:00	4.539045590923904	254.49994460447596	0.01058054509195657	0.9944604475958343	0.13291861082372775	0.1932277061668758	Aulonocranus dewindti	u	n
907	FISH20210915_c2_r0_Aulonocranus-dewindti_su	1970-01-08 04:30:00	4.52047753966655	284.50945174344474	0.014468651255612839	0.9628028161206276	0.13700140502931052	0.18536673095905148	Aulonocranus dewindti	u	n
908	FISH20210915_c2_r0_Aulonocranus-dewindti_su	1970-01-08 05:00:00	4.3708077708797015	314.5000276992964	0.008088194559858179	1.0	0.12161928094220889	0.20614044583346633	Aulonocranus dewindti	u	n
909	FISH20210915_c2_r0_Aulonocranus-dewindti_su	1970-01-08 05:30:00	4.584431565781911	344.5056254503131	0.011638862716843097	0.966579837055922	0.11848689202492727	0.18628280079325116	Aulonocranus dewindti	u	n
910	FISH20210915_c2_r0_Aulonocranus-dewindti_su	1970-01-08 06:00:00	4.577608864041444	374.5001107910481	0.008364724130290272	0.9670396631952138	0.09259166564377547	0.2200652988004816	Aulonocranus dewindti	u	n
911	FISH20210915_c2_r0_Aulonocranus-dewindti_su	1970-01-08 06:30:00	6.062611863929712	404.5085638268389	0.014688764480904606	0.897899229532731	0.09727933854900488	0.2899116444216909	Aulonocranus dewindti	u	n
912	FISH20210915_c2_r0_Aulonocranus-dewindti_su	1970-01-08 07:00:00	8.292581288307991	434.5001938950751	0.0848152456927594	0.5814636308237771	0.23879039763037535	0.4784183956440152	Aulonocranus dewindti	u	d
913	FISH20210915_c2_r0_Aulonocranus-dewindti_su	1970-01-08 07:30:00	11.091291938116306	464.50778781663985	0.2002106313397262	0.0751067014023613	0.4837785746127357	0.5243793593793449	Aulonocranus dewindti	u	d
914	FISH20210915_c2_r0_Aulonocranus-dewindti_su	1970-01-08 08:00:00	10.468743284712362	494.4994183147748	0.1874688382915074	0.10653149410004986	0.5040369153904071	0.5339858351293069	Aulonocranus dewindti	u	d
915	FISH20210915_c2_r0_Aulonocranus-dewindti_su	1970-01-08 08:30:00	8.962850937998807	510.0	0.09234828496042216	0.0	0.623913744993451	0.6340743436549099	Aulonocranus dewindti	u	d
916	FISH20210915_c2_r1_Aulonocranus-dewindti_su	1970-01-02 00:00:00	45.417141910715316	14.499889208951917	0.881952138267228	0.0	0.5061512864644278	0.52629167274666	Aulonocranus dewindti	m	n
917	FISH20210915_c2_r1_Aulonocranus-dewindti_su	1970-01-02 00:30:00	26.659417368938694	44.49786597195278	0.5275206474142231	0.08602627348816584	0.33077076213999945	0.47419633148163837	Aulonocranus dewindti	m	n
918	FISH20210915_c2_r1_Aulonocranus-dewindti_su	1970-01-02 01:00:00	23.77306909737214	74.49997230070356	0.4804165974184256	0.06592432552213173	0.28012153549439583	0.5333019858368666	Aulonocranus dewindti	m	n
919	FISH20210915_c2_r1_Aulonocranus-dewindti_su	1970-01-02 01:30:00	26.3394519472242	104.49778319663046	0.5465528707603635	0.0	0.3084319805462631	0.6379373793599327	Aulonocranus dewindti	m	n
920	FISH20210915_c2_r1_Aulonocranus-dewindti_su	1970-01-02 02:00:00	34.36950198526671	134.5	0.702138267228008	0.0	0.4443268542041352	0.6405737985476331	Aulonocranus dewindti	m	n
921	FISH20210915_c2_r1_Aulonocranus-dewindti_su	1970-01-02 02:30:00	34.804018851049825	164.4982263607139	0.6991464360935594	0.0	0.4071381891864717	0.6180789652508972	Aulonocranus dewindti	m	n
922	FISH20210915_c2_r1_Aulonocranus-dewindti_su	1970-01-02 03:00:00	22.095981436676126	194.50002769929642	0.45604121655309954	0.10464794194227467	0.19296453169507974	0.5399522378554245	Aulonocranus dewindti	m	n
923	FISH20210915_c2_r1_Aulonocranus-dewindti_su	1970-01-02 03:30:00	18.17255683871268	224.49758909272293	0.3606384747547525	0.19725101147259325	0.20292221811202707	0.63316443915143	Aulonocranus dewindti	m	n
924	FISH20210915_c2_r1_Aulonocranus-dewindti_su	1970-01-02 04:00:00	13.781028955180954	254.5001107910481	0.2549855971637492	0.30317970307999115	0.13347462949411898	0.6662640920808507	Aulonocranus dewindti	m	n
925	FISH20210915_c2_r1_Aulonocranus-dewindti_su	1970-01-02 04:30:00	18.77295667274554	284.4977827050998	0.418569844789357	0.0	0.24146526775125177	0.581572566834313	Aulonocranus dewindti	m	n
926	FISH20210915_c2_r1_Aulonocranus-dewindti_su	1970-01-02 05:00:00	19.945116748928275	314.50008309788933	0.4250180045426846	0.0	0.2720602350188672	0.5817516584672215	Aulonocranus dewindti	m	n
927	FISH20210915_c2_r1_Aulonocranus-dewindti_su	1970-01-02 05:30:00	34.35356406165196	344.49725624965356	0.7215231971620198	0.0	0.4363121372120097	0.5783899861336551	Aulonocranus dewindti	m	n
928	FISH20210915_c2_r1_Aulonocranus-dewindti_su	1970-01-02 06:00:00	15.807269719632144	374.50016618657213	0.3395191668513184	0.022324396188787947	0.15270074114058194	0.640839066544875	Aulonocranus dewindti	m	n
929	FISH20210915_c2_r1_Aulonocranus-dewindti_su	1970-01-02 06:30:00	10.74064151314083	404.4992241188207	0.20339170915539792	0.14420305918864998	0.10162210881153544	0.64598066965482	Aulonocranus dewindti	m	n
930	FISH20210915_c2_r1_Aulonocranus-dewindti_su	1970-01-02 07:00:00	18.06408788995183	434.5001938950751	0.33615866156999613	0.2829760124092848	0.27570937576092647	0.6620702161401041	Aulonocranus dewindti	m	d
931	FISH20210915_c2_r1_Aulonocranus-dewindti_su	1970-01-02 07:30:00	12.323423515413973	464.49767184035477	0.22849223946784922	0.10698447893569844	0.1680069806115619	0.5726798397418458	Aulonocranus dewindti	m	d
932	FISH20210915_c2_r1_Aulonocranus-dewindti_su	1970-01-02 08:00:00	12.967688324237225	494.4994183147748	0.24220264805273947	0.02509556257271065	0.28916181284809633	0.7197653171479466	Aulonocranus dewindti	m	d
933	FISH20210915_c2_r1_Aulonocranus-dewindti_su	1970-01-02 08:30:00	12.88190426348054	524.497699684053	0.26528462945513	0.05825619422426695	0.31669538570413935	0.6877247308862543	Aulonocranus dewindti	m	d
934	FISH20210915_c2_r1_Aulonocranus-dewindti_su	1970-01-02 09:00:00	11.808667540147145	554.5003046922608	0.21738407844440752	0.13965985263974295	0.2919150746012872	0.6642451176049009	Aulonocranus dewindti	m	d
935	FISH20210915_c2_r1_Aulonocranus-dewindti_su	1970-01-02 09:30:00	9.827373246615632	584.4977827050998	0.15121951219512195	0.16784922394678492	0.25753122905171644	0.6732261640798043	Aulonocranus dewindti	m	d
936	FISH20210915_c2_r1_Aulonocranus-dewindti_su	1970-01-02 10:00:00	12.125853716065357	614.4994737133677	0.24242424242424243	0.04010858124203645	0.2736704981879494	0.5495307333827684	Aulonocranus dewindti	m	d
937	FISH20210915_c2_r1_Aulonocranus-dewindti_su	1970-01-02 10:30:00	12.43811008622849	644.4985868661679	0.25608201717927404	0.02593516209476309	0.284503856637478	0.6868235914279353	Aulonocranus dewindti	m	d
938	FISH20210915_c2_r1_Aulonocranus-dewindti_su	1970-01-02 11:00:00	12.665061744292293	674.5004154894466	0.2544457370782782	0.19001717356379147	0.2221696955525214	0.4398048122910851	Aulonocranus dewindti	m	d
939	FISH20210915_c2_r1_Aulonocranus-dewindti_su	1970-01-02 11:30:00	10.504784072109263	704.498614497894	0.19175349146530704	0.08329638661050764	0.18918741268114786	0.3425291248312601	Aulonocranus dewindti	m	d
940	FISH20210915_c2_r1_Aulonocranus-dewindti_su	1970-01-02 12:00:00	11.1316962513553	734.4995845105534	0.2180488615589164	0.15633482909534097	0.20647256867815253	0.3479514681302726	Aulonocranus dewindti	m	d
941	FISH20210915_c2_r1_Aulonocranus-dewindti_su	1970-01-02 12:30:00	19.17402938127044	764.4983924611973	0.5350332594235033	0.01213968957871397	0.14955698415665547	0.6350567505813659	Aulonocranus dewindti	m	d
942	FISH20210915_c2_r1_Aulonocranus-dewindti_su	1970-01-02 13:00:00	14.928486492054143	794.5004708880394	0.38108692039222203	0.20968367403467952	0.19383263086629307	0.5433572808388835	Aulonocranus dewindti	m	d
943	FISH20210915_c2_r1_Aulonocranus-dewindti_su	1970-01-02 13:30:00	17.654366737807866	824.4991964533111	0.4691604322527016	0.007813798836242726	0.21302915998118552	0.5844153730398507	Aulonocranus dewindti	m	d
944	FISH20210915_c2_r1_Aulonocranus-dewindti_su	1970-01-02 14:00:00	16.27888259993093	854.4996953077392	0.40884161542296826	0.0	0.33214174019863785	0.580766025168983	Aulonocranus dewindti	m	d
945	FISH20210915_c2_r1_Aulonocranus-dewindti_su	1970-01-02 14:30:00	14.084766430770406	884.4987251967631	0.3302294645826405	0.0462809001219377	0.3924715876133833	0.4920676281089259	Aulonocranus dewindti	m	d
946	FISH20210915_c2_r1_Aulonocranus-dewindti_su	1970-01-02 15:00:00	12.49218075453516	914.5005262866323	0.24458478754639632	0.15722120658135283	0.4017601775589441	0.5968079150626906	Aulonocranus dewindti	m	d
947	FISH20210915_c2_r1_Aulonocranus-dewindti_su	1970-01-02 15:30:00	10.731028471845608	944.4963936972925	0.19712605415002218	0.20772303595206393	0.5010845519926893	0.4169956092869733	Aulonocranus dewindti	m	d
948	FISH20210915_c2_r1_Aulonocranus-dewindti_su	1970-01-02 16:00:00	9.418179850816813	974.4997507063321	0.16425682787657195	0.20142928369619412	0.567941140283419	0.3445962501007696	Aulonocranus dewindti	m	d
949	FISH20210915_c2_r1_Aulonocranus-dewindti_su	1970-01-02 16:30:00	11.242809761785598	1004.4994735967197	0.232781071646257	0.13703108549897489	0.40595148198309106	0.38616286921997284	Aulonocranus dewindti	m	d
950	FISH20210915_c2_r1_Aulonocranus-dewindti_su	1970-01-02 17:00:00	12.650271823165008	1034.5005816852251	0.28596753642457484	0.20619356268350783	0.3925897779289463	0.5608517511134858	Aulonocranus dewindti	m	d
951	FISH20210915_c2_r1_Aulonocranus-dewindti_su	1970-01-02 17:30:00	7.274960093212174	1064.4990855179294	0.10003879620905615	0.4416671285262983	0.4406171497288662	0.6370636046048783	Aulonocranus dewindti	m	d
952	FISH20210915_c2_r1_Aulonocranus-dewindti_su	1970-01-02 18:00:00	18.011666438416725	1094.499806104925	0.4643510054844607	0.0894133289014459	0.2807237133676787	0.5870645749419137	Aulonocranus dewindti	m	d
953	FISH20210915_c2_r1_Aulonocranus-dewindti_su	1970-01-02 18:30:00	17.64654993076072	1124.498170934486	0.432490854672431	0.03353286775302073	0.3314903307012317	0.5918809138207819	Aulonocranus dewindti	m	d
954	FISH20210915_c2_r1_Aulonocranus-dewindti_su	1970-01-02 19:00:00	33.24357796861115	1154.0023854961833	0.6179031488549618	0.048008110687022904	0.41462610814619016	0.15613878593760713	Aulonocranus dewindti	m	n
955	FISH20210915_c2_r1_Aulonocranus-dewindti_su	1970-01-02 19:30:00	58.134497532708295	1184.4983373974728	0.839004655287076	0.0	0.6275846300129242	0.11716366767412885	Aulonocranus dewindti	m	n
956	FISH20210915_c2_r1_Aulonocranus-dewindti_su	1970-01-02 20:00:00	31.99119306897704	1214.500110791048	0.6300686904498116	0.13112120540660316	0.21330920138978351	0.5025650154296625	Aulonocranus dewindti	m	n
957	FISH20210915_c2_r1_Aulonocranus-dewindti_su	1970-01-02 20:30:00	42.663915454286695	1244.4989746716178	0.9182508452031258	0.0	0.2771504184448239	0.5416252682728513	Aulonocranus dewindti	m	n
958	FISH20210915_c2_r1_Aulonocranus-dewindti_su	1970-01-02 21:00:00	43.37408856528334	1274.500193895075	0.8693701179990029	0.0	0.24210103028499352	0.635414090969882	Aulonocranus dewindti	m	n
959	FISH20210915_c2_r1_Aulonocranus-dewindti_su	1970-01-02 21:30:00	43.212202321218	1304.4978105426528	0.88365389945125	0.0	0.26834605092019154	0.619619020451594	Aulonocranus dewindti	m	n
960	FISH20210915_c2_r1_Aulonocranus-dewindti_su	1970-01-02 22:00:00	47.41536041072959	1334.499362916182	0.9147415655642347	0.0	0.2668081585378902	0.6909908150934413	Aulonocranus dewindti	m	n
961	FISH20210915_c2_r1_Aulonocranus-dewindti_su	1970-01-02 22:30:00	29.138341184873333	1364.497311380897	0.5935473141526693	0.06746493708076945	0.1560677801456008	0.6546126121497243	Aulonocranus dewindti	m	n
962	FISH20210915_c2_r1_Aulonocranus-dewindti_su	1970-01-02 23:00:00	19.023547917009985	1394.500249293668	0.4137720901889092	0.08586781895739848	0.10016033383449942	0.6010001923186642	Aulonocranus dewindti	m	n
963	FISH20210915_c2_r1_Aulonocranus-dewindti_su	1970-01-02 23:30:00	5.966995691634336	1424.4979214012526	0.015852779779391386	0.907433069120337	0.025145324667455834	0.7484191383402611	Aulonocranus dewindti	m	n
964	FISH20210915_c2_r1_Aulonocranus-dewindti_su	1970-01-03 00:00:00	9.137667854514321	14.49947371336768	0.16098831089690321	0.5899950141266412	0.05684386808435465	0.6519798466224395	Aulonocranus dewindti	m	n
965	FISH20210915_c2_r1_Aulonocranus-dewindti_su	1970-01-03 00:30:00	13.61806018301285	44.49853144915489	0.3036298143530064	0.011914657799944583	0.0872477237139714	0.6296661237601411	Aulonocranus dewindti	m	n
966	FISH20210915_c2_r1_Aulonocranus-dewindti_su	1970-01-03 01:00:00	10.338731774303797	74.50030469226081	0.19129134119993352	0.19483685114398094	0.06530535897643781	0.6364603587036038	Aulonocranus dewindti	m	n
967	FISH20210915_c2_r1_Aulonocranus-dewindti_su	1970-01-03 01:30:00	9.712862477482927	104.49803225985256	0.16844964248101546	0.3613436062302533	0.07314766236595165	0.6090242505440404	Aulonocranus dewindti	m	n
968	FISH20210915_c2_r1_Aulonocranus-dewindti_su	1970-01-03 02:00:00	8.388892163067286	134.49952911196056	0.14531050911306853	0.15777519251011024	0.06500356547920291	0.6214467770404722	Aulonocranus dewindti	m	n
969	FISH20210915_c2_r1_Aulonocranus-dewindti_su	1970-01-03 02:30:00	11.820379738882355	164.498836178231	0.23542451784526713	0.054810463311904235	0.09172668361060518	0.5931711867828131	Aulonocranus dewindti	m	n
970	FISH20210915_c2_r1_Aulonocranus-dewindti_su	1970-01-03 03:00:00	10.351642217015273	194.50047088803944	0.2400975015234613	0.07301534541022658	0.0653090629521264	0.5782042343441685	Aulonocranus dewindti	m	n
971	FISH20210915_c2_r1_Aulonocranus-dewindti_su	1970-01-03 03:30:00	12.53516332341862	224.4987806229908	0.30035472785722206	0.009200753796696597	0.08405226306576899	0.5743082085792631	Aulonocranus dewindti	m	n
972	FISH20210915_c2_r1_Aulonocranus-dewindti_su	1970-01-03 04:00:00	17.01347526117709	254.49958451055343	0.392222037560246	0.0	0.11290490895950037	0.5587679983497557	Aulonocranus dewindti	m	n
973	FISH20210915_c2_r1_Aulonocranus-dewindti_su	1970-01-03 04:30:00	15.79406289032565	284.4990024384837	0.31212591443138993	0.18111283529150965	0.11372273782949117	0.5030198313787629	Aulonocranus dewindti	m	n
974	FISH20210915_c2_r1_Aulonocranus-dewindti_su	1970-01-03 05:00:00	21.93210935053629	314.5005262866323	0.5133233615866157	0.0	0.16322164719340876	0.474420487930988	Aulonocranus dewindti	m	n
975	FISH20210915_c2_r1_Aulonocranus-dewindti_su	1970-01-03 05:30:00	18.208550044720308	344.4991132786522	0.39436931944136555	0.09892485036577256	0.13100784323075756	0.5699547898272211	Aulonocranus dewindti	m	n
976	FISH20210915_c2_r1_Aulonocranus-dewindti_su	1970-01-03 06:00:00	31.064533108371545	374.49975070633207	0.7483795911583846	0.010636529832142264	0.21884183444066016	0.5734596601408928	Aulonocranus dewindti	m	n
977	FISH20210915_c2_r1_Aulonocranus-dewindti_su	1970-01-03 06:30:00	15.016531148550124	404.49850332594235	0.3296008869179601	0.0746119733924612	0.11369493825091342	0.5457141311989564	Aulonocranus dewindti	m	n
978	FISH20210915_c2_r1_Aulonocranus-dewindti_su	1970-01-03 07:00:00	16.088097267190264	434.50063708381805	0.33493989252672984	0.2333388731926209	0.2630817576942812	0.6559958505102764	Aulonocranus dewindti	m	d
979	FISH20210915_c2_r1_Aulonocranus-dewindti_su	1970-01-03 07:30:00	13.88265328945836	464.4988636993515	0.30330912920569814	0.10786541765977496	0.3958501984497779	0.2678984814624988	Aulonocranus dewindti	m	d
980	FISH20210915_c2_r1_Aulonocranus-dewindti_su	1970-01-03 08:00:00	13.376878393749838	494.4998061049249	0.2793197052794859	0.021827045593041938	0.4896959422463262	0.2532857445908605	Aulonocranus dewindti	m	d
981	FISH20210915_c2_r1_Aulonocranus-dewindti_su	1970-01-03 08:30:00	10.849610582518423	524.4988084021504	0.20068724713185168	0.20052097766446822	0.5270175398176821	0.13610862533001503	Aulonocranus dewindti	m	d
982	FISH20210915_c2_r1_Aulonocranus-dewindti_su	1970-01-03 09:00:00	8.545484648020233	554.4998892089519	0.11771548858852204	0.16862397518280522	0.6414170432703739	0.13980299009726932	Aulonocranus dewindti	m	d
983	FISH20210915_c2_r1_Aulonocranus-dewindti_su	1970-01-03 09:30:00	13.673172595620816	584.4996397494873	0.2960150750983761	0.0	0.6142578162761085	0.18696663661200058	Aulonocranus dewindti	m	d
984	FISH20210915_c2_r1_Aulonocranus-dewindti_su	1970-01-03 10:00:00	12.257647838384374	614.4999723007036	0.2513988144701125	0.12608719738518642	0.6298753177367027	0.17095718634601725	Aulonocranus dewindti	m	d
985	FISH20210915_c2_r1_Aulonocranus-dewindti_su	1970-01-03 10:30:00	12.700661839078865	644.4990302022721	0.2480465502909393	0.09221390967026877	0.6044795955846987	0.18973275933923495	Aulonocranus dewindti	m	d
986	FISH20210915_c2_r1_Aulonocranus-dewindti_su	1970-01-03 11:00:00	12.129037778412412	674.499944604476	0.2491136716153335	0.08320407711056947	0.5912223376653513	0.23708417327360287	Aulonocranus dewindti	m	d
987	FISH20210915_c2_r1_Aulonocranus-dewindti_su	1970-01-03 11:30:00	11.244852901387574	704.4997228688616	0.20840261611794703	0.03436426116838488	0.5957967423556869	0.1508974542688609	Aulonocranus dewindti	m	d
988	FISH20210915_c2_r1_Aulonocranus-dewindti_su	1970-01-03 12:00:00	7.997832038962348	734.5000276992964	0.08625560910752866	0.30009417760788876	0.5617027594940919	0.1447684586535108	Aulonocranus dewindti	m	d
989	FISH20210915_c2_r1_Aulonocranus-dewindti_su	1970-01-03 12:30:00	17.916838503923888	764.4988914754462	0.3928611018734065	0.0	0.5417894422059117	0.32862627221216706	Aulonocranus dewindti	m	d
990	FISH20210915_c2_r1_Aulonocranus-dewindti_su	1970-01-03 13:00:00	7.720438234956316	794.5001107910481	0.06763793485486373	0.7524927985818746	0.21841397944696553	0.11015004755907494	Aulonocranus dewindti	m	d
991	FISH20210915_c2_r1_Aulonocranus-dewindti_su	1970-01-03 13:30:00	7.412669605189287	824.4999445799158	0.038461538461538464	0.6696408778541343	0.10161232168909953	0.19680640638149294	Aulonocranus dewindti	m	d
992	FISH20210915_c2_r1_Aulonocranus-dewindti_su	1970-01-03 14:00:00	7.587711827646164	854.5001384964822	0.055509390061492435	0.4664007534208631	0.08172234547335612	0.17619150888201326	Aulonocranus dewindti	m	d
993	FISH20210915_c2_r1_Aulonocranus-dewindti_su	1970-01-03 14:30:00	7.930978868973391	884.4988359201774	0.0630820399113082	0.42483370288248334	0.11251740318671667	0.1754282488778421	Aulonocranus dewindti	m	d
994	FISH20210915_c2_r1_Aulonocranus-dewindti_su	1970-01-03 15:00:00	7.5145435233160525	914.5001661865721	0.057722136051407046	0.4526368269443829	0.10462410916267689	0.2397494636091954	Aulonocranus dewindti	m	d
995	FISH20210915_c2_r1_Aulonocranus-dewindti_su	1970-01-03 15:30:00	7.892301847396687	944.5003048611496	0.05398813812981542	0.4251981597472424	0.12308527217719717	0.19305371730064666	Aulonocranus dewindti	m	d
996	FISH20210915_c2_r1_Aulonocranus-dewindti_su	1970-01-03 16:00:00	6.854394378144597	974.5002492936679	0.0637083818071021	0.4719406127084372	0.13376183500753155	0.5388320490317828	Aulonocranus dewindti	m	d
997	FISH20210915_c2_r1_Aulonocranus-dewindti_su	1970-01-03 16:30:00	7.0466838949994015	1004.4995565901785	0.09267265269925729	0.42484203525108083	0.17313147552352143	0.6954574376139248	Aulonocranus dewindti	m	d
998	FISH20210915_c2_r1_Aulonocranus-dewindti_su	1970-01-03 17:00:00	10.114387294468207	1034.4994183147749	0.18425571990471443	0.1817627832253061	0.2971929983908726	0.6996213979091673	Aulonocranus dewindti	m	d
999	FISH20210915_c2_r1_Aulonocranus-dewindti_su	1970-01-03 17:30:00	5.275458527094884	1064.4995842802505	0.034643312454963694	0.765312344105094	0.20280644847575247	0.7185972023375274	Aulonocranus dewindti	m	d
1000	FISH20210915_c2_r1_Aulonocranus-dewindti_su	1970-01-03 18:00:00	6.609248310622592	1094.500304692261	0.03955459531327904	0.6701013794249626	0.1041371153823878	0.47415351625677543	Aulonocranus dewindti	m	d
1001	FISH20210915_c2_r1_Aulonocranus-dewindti_su	1970-01-03 18:30:00	9.763062352236537	1124.4997228995787	0.147251163821769	0.23642207936156062	0.1719496721193155	0.4613224133238791	Aulonocranus dewindti	m	d
1002	FISH20210915_c2_r1_Aulonocranus-dewindti_su	1970-01-03 19:00:00	36.97072395213723	1154.4995291119606	0.6585230735139328	0.1002160545122154	0.2783520416313962	0.20047585364504641	Aulonocranus dewindti	m	n
1003	FISH20210915_c2_r1_Aulonocranus-dewindti_su	1970-01-03 19:30:00	42.91334164432611	1184.4997228995787	0.8790733761915318	0.0030481046331190423	0.3210603086512013	0.5858796158622123	Aulonocranus dewindti	m	n
1004	FISH20210915_c2_r1_Aulonocranus-dewindti_su	1970-01-03 20:00:00	38.214080289487754	1214.5004154894466	0.8616143149963991	0.0	0.19701953959904323	0.6251876458435386	Aulonocranus dewindti	m	n
1005	FISH20210915_c2_r1_Aulonocranus-dewindti_su	1970-01-03 20:30:00	14.259050639805036	1244.4998060189548	0.3069334367898908	0.3216759962312254	0.08030976388446488	0.5950262674216577	Aulonocranus dewindti	m	n
1006	FISH20210915_c2_r1_Aulonocranus-dewindti_su	1970-01-03 21:00:00	16.62048911578808	1274.4995845105534	0.3718353553819733	0.13921666389673704	0.09013117549372386	0.5633606768176698	Aulonocranus dewindti	m	n
1007	FISH20210915_c2_r1_Aulonocranus-dewindti_su	1970-01-03 21:30:00	9.77220858398773	1304.5003325573662	0.20740494401951004	0.07959206296419466	0.042372384333195845	0.5120706382487726	Aulonocranus dewindti	m	n
1008	FISH20210915_c2_r1_Aulonocranus-dewindti_su	1970-01-03 22:00:00	16.295032448607802	1334.5005262866323	0.4008642180488616	0.0	0.08382934399047479	0.4840919900390611	Aulonocranus dewindti	m	n
1009	FISH20210915_c2_r1_Aulonocranus-dewindti_su	1970-01-03 22:30:00	13.700091515421683	1364.5003325573662	0.31725972730295976	0.04916306396186675	0.08450453463881183	0.5226277011273641	Aulonocranus dewindti	m	n
1010	FISH20210915_c2_r1_Aulonocranus-dewindti_su	1970-01-03 23:00:00	11.400343080493759	1394.499750706332	0.2499584510553432	0.04985873358816686	0.06192906435641453	0.5004725207215579	Aulonocranus dewindti	m	n
1011	FISH20210915_c2_r1_Aulonocranus-dewindti_su	1970-01-03 23:30:00	6.244667702413833	1424.500332483653	0.08378588052754073	0.6920647234844287	0.051223101685872595	0.6897623417661575	Aulonocranus dewindti	m	n
1012	FISH20210915_c2_r1_Aulonocranus-dewindti_su	1970-01-04 00:00:00	12.732124605323326	14.500581685225196	0.23112292947759128	0.30026037338651596	0.0779706207090243	0.5702798709888277	Aulonocranus dewindti	m	n
1013	FISH20210915_c2_r1_Aulonocranus-dewindti_su	1970-01-04 00:30:00	6.022947207244831	44.50049883604922	0.03757898237445959	0.7511916638953553	0.0324361051603133	0.6786850893533496	Aulonocranus dewindti	m	n
1014	FISH20210915_c2_r1_Aulonocranus-dewindti_su	1970-01-04 01:00:00	4.832175150334173	74.49980610492493	0.019998892028142486	0.8395656750318542	0.03335164385661974	0.7083950937564677	Aulonocranus dewindti	m	n
1015	FISH20210915_c2_r1_Aulonocranus-dewindti_su	1970-01-04 01:30:00	7.325133202984115	104.49966747949456	0.10225005542008424	0.6394369319441365	0.06283767586210634	0.6595085770464955	Aulonocranus dewindti	m	n
1016	FISH20210915_c2_r1_Aulonocranus-dewindti_su	1970-01-04 02:00:00	6.081378968784009	134.4998892089519	0.06863505428761356	0.5849767338799025	0.046320932036133786	0.6959819104339859	Aulonocranus dewindti	m	n
1017	FISH20210915_c2_r1_Aulonocranus-dewindti_su	1970-01-04 02:30:00	2.861185475858445	164.5005264616237	0.0	1.0	0.03282813637740316	0.7207917424144655	Aulonocranus dewindti	m	n
1018	FISH20210915_c2_r1_Aulonocranus-dewindti_su	1970-01-04 03:00:00	6.327133881357737	194.49997230070358	0.05584178161874689	0.6273336657248906	0.06994426643888785	0.6802055422914014	Aulonocranus dewindti	m	n
1019	FISH20210915_c2_r1_Aulonocranus-dewindti_su	1970-01-04 03:30:00	15.280048518901246	224.50002771464997	0.27892023723740367	0.26206973005930934	0.12425484651884516	0.6721358035873741	Aulonocranus dewindti	m	n
1020	FISH20210915_c2_r1_Aulonocranus-dewindti_su	1970-01-04 04:00:00	18.407998404838644	254.50005539552404	0.397961444715267	0.03340350099711943	0.1337430723388219	0.5701317467694875	Aulonocranus dewindti	m	n
1021	FISH20210915_c2_r1_Aulonocranus-dewindti_su	1970-01-04 04:30:00	8.470587197275208	284.50146903930374	0.07921725151061589	0.5292421974610566	0.05098784674548752	0.4763175157528963	Aulonocranus dewindti	m	n
1022	FISH20210915_c2_r1_Aulonocranus-dewindti_su	1970-01-04 05:00:00	7.550322094409477	314.50008309788933	0.08658800066478312	0.4072350562295718	0.05463871421154201	0.18255953209357242	Aulonocranus dewindti	m	n
1023	FISH20210915_c2_r1_Aulonocranus-dewindti_su	1970-01-04 05:30:00	13.8172186969427	344.50036025051264	0.2716288865488001	0.3607493210663415	0.12066039912405727	0.63005651810106	Aulonocranus dewindti	m	n
1024	FISH20210915_c2_r1_Aulonocranus-dewindti_su	1970-01-04 06:00:00	23.723490577474877	374.50016618657213	0.5485264790604919	0.00016618657212497231	0.1817192999294029	0.5187156930565605	Aulonocranus dewindti	m	n
1025	FISH20210915_c2_r1_Aulonocranus-dewindti_su	1970-01-04 06:30:00	22.807336896267174	404.5012470210054	0.5472482403148036	0.024330765393781522	0.13701691630716625	0.5659348557127843	Aulonocranus dewindti	m	n
1026	FISH20210915_c2_r1_Aulonocranus-dewindti_su	1970-01-04 07:00:00	8.343043135875066	434.50024929366793	0.09506398537477148	0.693756578582904	0.13930087297875146	0.4295947390253451	Aulonocranus dewindti	m	d
1027	FISH20210915_c2_r1_Aulonocranus-dewindti_su	1970-01-04 07:30:00	8.551055146267876	464.50063743694915	0.14777451360789312	0.4426583892245441	0.15538184664646174	0.6335688965918984	Aulonocranus dewindti	m	d
1028	FISH20210915_c2_r1_Aulonocranus-dewindti_su	1970-01-04 08:00:00	15.065307908202646	494.4994737133677	0.3425848983435821	0.0300260373386516	0.3426432762212529	0.6272086810946307	Aulonocranus dewindti	m	d
1029	FISH20210915_c2_r1_Aulonocranus-dewindti_su	1970-01-04 08:30:00	8.668912801902948	524.500387897595	0.12889282943588606	0.34966197495289814	0.17562071669557244	0.5579106105535186	Aulonocranus dewindti	m	d
1030	FISH20210915_c2_r1_Aulonocranus-dewindti_su	1970-01-04 09:00:00	12.150936181571378	554.5003600908537	0.24192565508836075	0.11888538031134009	0.2540276709529749	0.5826195697556091	Aulonocranus dewindti	m	d
1031	FISH20210915_c2_r1_Aulonocranus-dewindti_su	1970-01-04 09:30:00	13.718633009035134	584.5005542008424	0.27776546220350257	0.15179561072932832	0.253631868223932	0.37733947099501614	Aulonocranus dewindti	m	d
1032	FISH20210915_c2_r1_Aulonocranus-dewindti_su	1970-01-04 10:00:00	12.719604249219648	614.4995291119606	0.2714531050911307	0.19500304692260817	0.21769617865659535	0.44125035524909983	Aulonocranus dewindti	m	d
1033	FISH20210915_c2_r1_Aulonocranus-dewindti_su	1970-01-04 10:30:00	9.914804024255858	644.5008866230744	0.17793416823672836	0.14435331929513465	0.17456801288181195	0.6540488444616349	Aulonocranus dewindti	m	d
1034	FISH20210915_c2_r1_Aulonocranus-dewindti_su	1970-01-04 11:00:00	12.15503609955542	674.5004708880394	0.24824109467619523	0.04121655309955127	0.2163613785488926	0.6225953970525214	Aulonocranus dewindti	m	d
1035	FISH20210915_c2_r1_Aulonocranus-dewindti_su	1970-01-04 11:30:00	13.623522340671041	704.5017462165308	0.2980209545983702	0.031376462109873056	0.24966351973824094	0.4254946486767449	Aulonocranus dewindti	m	d
1036	FISH20210915_c2_r1_Aulonocranus-dewindti_su	1970-01-04 12:00:00	13.877325744800391	734.4996953077392	0.2916181928979004	0.05379203368234447	0.29322531573977656	0.4379329704049834	Aulonocranus dewindti	m	d
1037	FISH20210915_c2_r1_Aulonocranus-dewindti_su	1970-01-04 12:30:00	21.58985938654703	764.5019679583125	0.5333444204224181	0.04135484228615777	0.16161277503393617	0.49722067859295094	Aulonocranus dewindti	m	d
1038	FISH20210915_c2_r1_Aulonocranus-dewindti_su	1970-01-04 13:00:00	18.95030421571522	794.5005816852251	0.4778682621461415	0.030358428895906044	0.1893874976970945	0.43478380811728323	Aulonocranus dewindti	m	d
1039	FISH20210915_c2_r1_Aulonocranus-dewindti_su	1970-01-04 13:30:00	20.36961777329884	824.5013024441612	0.5327273734966469	0.0	0.17337724544338093	0.44796036027754843	Aulonocranus dewindti	m	d
1040	FISH20210915_c2_r1_Aulonocranus-dewindti_su	1970-01-04 14:00:00	20.40572367802334	854.4998061049249	0.5245692759403912	0.0	0.2069766314563516	0.4767101275383679	Aulonocranus dewindti	m	d
1041	FISH20210915_c2_r1_Aulonocranus-dewindti_su	1970-01-04 14:30:00	22.435782005591008	884.5005265199801	0.6272792772820485	0.0	0.17971324800315808	0.5840065219086013	Aulonocranus dewindti	m	d
1042	FISH20210915_c2_r1_Aulonocranus-dewindti_su	1970-01-04 15:00:00	23.865292632940342	914.4998338134279	0.6243075559494793	0.002825171726124529	0.24223037516940593	0.5338077644708455	Aulonocranus dewindti	m	d
1043	FISH20210915_c2_r1_Aulonocranus-dewindti_su	1970-01-04 15:30:00	17.139116836682266	944.5016905936478	0.43417770633556896	0.1285405465328973	0.20217792837503681	0.6388940525262556	Aulonocranus dewindti	m	d
1044	FISH20210915_c2_r1_Aulonocranus-dewindti_su	1970-01-04 16:00:00	20.227658176310687	974.4999169021107	0.48390670876959724	0.16896570827100993	0.19449491782327213	0.4762548907274033	Aulonocranus dewindti	m	d
1045	FISH20210915_c2_r1_Aulonocranus-dewindti_su	1970-01-04 16:30:00	19.061221985412157	1004.5012193770092	0.49074381997561245	0.0	0.2431108340873871	0.5777762907326423	Aulonocranus dewindti	m	d
1046	FISH20210915_c2_r1_Aulonocranus-dewindti_su	1970-01-04 17:00:00	23.40484772276237	1034.499944604476	0.6230334588965212	0.0	0.23344535360380306	0.4748719372580358	Aulonocranus dewindti	m	d
1047	FISH20210915_c2_r1_Aulonocranus-dewindti_su	1970-01-04 17:30:00	17.19474787884819	1064.5019675220308	0.4010973784847309	0.0159064457130189	0.30237415721358035	0.4664349708397534	Aulonocranus dewindti	m	d
1048	FISH20210915_c2_r1_Aulonocranus-dewindti_su	1970-01-04 18:00:00	18.453949193648853	1094.4999723007036	0.4085092238657138	0.0	0.44780574869910184	0.41800276362411004	Aulonocranus dewindti	m	d
1049	FISH20210915_c2_r1_Aulonocranus-dewindti_su	1970-01-04 18:30:00	31.955762783991023	1124.501524305748	0.5901557563327975	0.0	0.6178236942210391	0.6506667063234071	Aulonocranus dewindti	m	d
1050	FISH20210915_c2_r1_Aulonocranus-dewindti_su	1970-01-04 19:00:00	44.025106146190645	1154.500055395524	0.7906049191225349	0.03395745623753601	0.35830698556882007	0.4467441843707143	Aulonocranus dewindti	m	n
1051	FISH20210915_c2_r1_Aulonocranus-dewindti_su	1970-01-04 19:30:00	47.149423360393406	1184.5022170491077	0.9046114621438864	0.0	0.23378428369979184	0.6432844591166226	Aulonocranus dewindti	m	n
1052	FISH20210915_c2_r1_Aulonocranus-dewindti_su	1970-01-04 20:00:00	31.631898559480696	1214.5000830978893	0.6717633372112348	0.0	0.1679983264471557	0.6338317405111763	Aulonocranus dewindti	m	n
1053	FISH20210915_c2_r1_Aulonocranus-dewindti_su	1970-01-04 20:30:00	23.551395319360253	1244.5012470210054	0.49021781300227235	0.21864434960926676	0.12414633839832494	0.6589645377415735	Aulonocranus dewindti	m	n
1054	FISH20210915_c2_r1_Aulonocranus-dewindti_su	1970-01-04 21:00:00	30.71001751254558	1274.500110791048	0.7175936184356304	0.0	0.17115610619708707	0.6021251952354327	Aulonocranus dewindti	m	n
1055	FISH20210915_c2_r1_Aulonocranus-dewindti_su	1970-01-04 21:30:00	25.512463764093997	1304.502327901563	0.6050327014743376	0.08480212836714333	0.14490011033686365	0.6257376645099838	Aulonocranus dewindti	m	n
1056	FISH20210915_c2_r1_Aulonocranus-dewindti_su	1970-01-04 22:00:00	12.12120853951961	1334.500193895075	0.24480638191789927	0.2425350396099939	0.07290148841847377	0.6702538944535075	Aulonocranus dewindti	m	n
1057	FISH20210915_c2_r1_Aulonocranus-dewindti_su	1970-01-04 22:30:00	19.773274922400137	1364.5020788292034	0.44897167248738845	0.09762181939131881	0.12022441364124536	0.6729374070723747	Aulonocranus dewindti	m	n
1058	FISH20210915_c2_r1_Aulonocranus-dewindti_su	1970-01-04 23:00:00	9.196464391885998	1394.4994183147749	0.17179103650767272	0.3168799512492383	0.061319776460234704	0.6415125865152367	Aulonocranus dewindti	m	n
1059	FISH20210915_c2_r1_Aulonocranus-dewindti_su	1970-01-04 23:30:00	13.235551190278658	1424.5018288627798	0.2843050321436489	0.10579694081135003	0.10563801083140485	0.6416660133404678	Aulonocranus dewindti	m	n
1060	FISH20210915_c2_r1_Aulonocranus-dewindti_su	1970-01-05 00:00:00	14.403891957132574	14.500304692260817	0.3065204143814747	0.26840618248296494	0.1060450252063576	0.6361968775911668	Aulonocranus dewindti	m	n
1061	FISH20210915_c2_r1_Aulonocranus-dewindti_su	1970-01-05 00:30:00	18.48988256622019	44.502660753880264	0.4100332594235033	0.18065410199556542	0.11199039279636763	0.6025191309285587	Aulonocranus dewindti	m	n
1062	FISH20210915_c2_r1_Aulonocranus-dewindti_su	1970-01-05 01:00:00	13.169238111999752	74.49952911196056	0.2731704614702787	0.30009417760788876	0.09602218778061578	0.6714976041234276	Aulonocranus dewindti	m	n
1063	FISH20210915_c2_r1_Aulonocranus-dewindti_su	1970-01-05 01:30:00	14.000393328122305	104.50193970294835	0.2936156062957216	0.2043892706716914	0.11311372104622766	0.6148083366224716	Aulonocranus dewindti	m	n
1064	FISH20210915_c2_r1_Aulonocranus-dewindti_su	1970-01-05 02:00:00	11.718940890905223	134.50041548944657	0.21793806437316493	0.2346684394216387	0.09624386267332807	0.6376090913144409	Aulonocranus dewindti	m	n
1065	FISH20210915_c2_r1_Aulonocranus-dewindti_su	1970-01-05 02:30:00	14.821369755171334	164.50227247533533	0.3124930717215386	0.19526660015519343	0.1379659508949382	0.6115692787290344	Aulonocranus dewindti	m	n
1066	FISH20210915_c2_r1_Aulonocranus-dewindti_su	1970-01-05 03:00:00	17.675815682680344	194.49958451055343	0.37920336823444684	0.1581075840673647	0.1397249942990929	0.6374404183629647	Aulonocranus dewindti	m	n
1067	FISH20210915_c2_r1_Aulonocranus-dewindti_su	1970-01-05 03:30:00	15.686050420572242	224.50210596320107	0.34482376413212146	0.10657282199068943	0.13829204000041134	0.6029856106031686	Aulonocranus dewindti	m	n
1068	FISH20210915_c2_r1_Aulonocranus-dewindti_su	1970-01-05 04:00:00	11.237456461308666	254.50052628663232	0.19223311727882111	0.16198548556866654	0.09509232884089401	0.6238206968242286	Aulonocranus dewindti	m	n
1069	FISH20210915_c2_r1_Aulonocranus-dewindti_su	1970-01-05 04:30:00	10.787626910257526	284.5031321026664	0.18875769166805256	0.2896502023393758	0.10213682692667257	0.5263649626351421	Aulonocranus dewindti	m	n
1070	FISH20210915_c2_r1_Aulonocranus-dewindti_su	1970-01-05 05:00:00	26.942553772330587	314.49975070633207	0.5904936014625228	0.005539859287574096	0.20906096325269521	0.49200222224924567	Aulonocranus dewindti	m	n
1071	FISH20210915_c2_r1_Aulonocranus-dewindti_su	1970-01-05 05:30:00	31.822378807650587	344.5018012525633	0.7116887435570581	0.0	0.22690948883094567	0.46291436131121094	Aulonocranus dewindti	m	n
1072	FISH20210915_c2_r1_Aulonocranus-dewindti_su	1970-01-05 06:00:00	30.32160786449665	374.49983381342787	0.6856857965876357	0.028639485929536895	0.20861857733987846	0.4896443021875389	Aulonocranus dewindti	m	n
1073	FISH20210915_c2_r1_Aulonocranus-dewindti_su	1970-01-05 06:30:00	23.235853362980713	404.502688023056	0.5480241644959264	0.000886770492711855	0.1816440763602175	0.5146076063099422	Aulonocranus dewindti	m	n
1074	FISH20210915_c2_r1_Aulonocranus-dewindti_su	1970-01-05 07:00:00	9.789122394905295	434.49991690211067	0.1902941665281702	0.32203202038668216	0.14404982877969635	0.5230012255249603	Aulonocranus dewindti	m	d
1075	FISH20210915_c2_r1_Aulonocranus-dewindti_su	1970-01-05 07:30:00	21.311177023892125	464.5016071824429	0.5617933939259587	0.0	0.34190486562562694	0.2641443995076168	Aulonocranus dewindti	m	d
1076	FISH20210915_c2_r1_Aulonocranus-dewindti_su	1970-01-05 08:00:00	21.434169347020003	494.49994460447596	0.5607134943496566	0.0	0.3946016417687394	0.27713108382468765	Aulonocranus dewindti	m	d
1077	FISH20210915_c2_r1_Aulonocranus-dewindti_su	1970-01-05 08:30:00	16.80973562645077	524.5034643312455	0.4143340169613658	0.0	0.4091057771510151	0.1918036288616372	Aulonocranus dewindti	m	d
1078	FISH20210915_c2_r1_Aulonocranus-dewindti_su	1970-01-05 09:00:00	18.58691975427557	554.5000276992964	0.4745997451664728	0.0	0.46145747578243984	0.18097222728916615	Aulonocranus dewindti	m	d
1079	FISH20210915_c2_r1_Aulonocranus-dewindti_su	1970-01-05 09:30:00	19.266384571105366	584.5029379157428	0.4815410199556541	0.0	0.442069383927192	0.22633443296739275	Aulonocranus dewindti	m	d
1080	FISH20210915_c2_r1_Aulonocranus-dewindti_su	1970-01-05 10:00:00	19.000772530542125	614.5001107910481	0.5057057389762907	0.0	0.4024376124013828	0.2541233635801845	Aulonocranus dewindti	m	d
1081	FISH20210915_c2_r1_Aulonocranus-dewindti_su	1970-01-05 10:30:00	17.91158137997013	644.5032701474338	0.47483649262831173	0.024332113956324133	0.37077987280325414	0.35606428270798884	Aulonocranus dewindti	m	d
1082	FISH20210915_c2_r1_Aulonocranus-dewindti_su	1970-01-05 11:00:00	15.304246993760588	674.5000830978893	0.37067198493158277	0.0	0.3827464625421756	0.2802487576978135	Aulonocranus dewindti	m	d
1083	FISH20210915_c2_r1_Aulonocranus-dewindti_su	1970-01-05 11:30:00	18.47797280068529	704.5027991796463	0.4626129371986032	0.0	0.45482205905669665	0.2552832459758558	Aulonocranus dewindti	m	d
1084	FISH20210915_c2_r1_Aulonocranus-dewindti_su	1970-01-05 12:00:00	18.601420809652573	734.5001661865721	0.46781520053179704	0.0	0.355111154983792	0.37590400541164215	Aulonocranus dewindti	m	d
1085	FISH20210915_c2_r1_Aulonocranus-dewindti_su	1970-01-05 12:30:00	16.979830086645926	764.5042403414445	0.41206141566432014	0.00493320769358683	0.3958522931616944	0.3216404549168233	Aulonocranus dewindti	m	d
1086	FISH20210915_c2_r1_Aulonocranus-dewindti_su	1970-01-05 13:00:00	16.06654551762843	794.5002492936679	0.3839676472217606	0.0	0.46329585554108593	0.19989140975006478	Aulonocranus dewindti	m	d
1087	FISH20210915_c2_r1_Aulonocranus-dewindti_su	1970-01-05 13:30:00	16.763798685390583	824.5031038687507	0.39762775745482765	0.06978162066289768	0.4255414691301681	0.18204859393122605	Aulonocranus dewindti	m	d
1088	FISH20210915_c2_r1_Aulonocranus-dewindti_su	1970-01-05 14:00:00	10.23515123128629	854.4994737133677	0.18348013960445406	0.20835410780566174	0.45588162351373757	0.16314311348200733	Aulonocranus dewindti	m	d
1089	FISH20210915_c2_r1_Aulonocranus-dewindti_su	1970-01-05 14:30:00	11.358684249821751	884.5027710042119	0.24894701839946798	0.025659499002438482	0.5187018618570646	0.14520828039138306	Aulonocranus dewindti	m	d
1090	FISH20210915_c2_r1_Aulonocranus-dewindti_su	1970-01-05 15:00:00	16.993842147201757	914.5004154894466	0.43543294000332394	0.008752977674367071	0.5623771004762929	0.15239477307520344	Aulonocranus dewindti	m	d
1091	FISH20210915_c2_r1_Aulonocranus-dewindti_su	1970-01-05 15:30:00	15.032569720650978	944.5050174641016	0.37212396740034376	0.024006209458335644	0.5805027230847175	0.15473590645425497	Aulonocranus dewindti	m	d
1092	FISH20210915_c2_r1_Aulonocranus-dewindti_su	1970-01-05 16:00:00	14.26551188141986	974.4995291119606	0.36407955237936956	0.0	0.5448182668485857	0.12641114403498172	Aulonocranus dewindti	m	d
1093	FISH20210915_c2_r1_Aulonocranus-dewindti_su	1970-01-05 16:30:00	13.937119454136601	1004.5032976777698	0.35132738458127805	0.0	0.6345249687761426	0.11941482159375753	Aulonocranus dewindti	m	d
1094	FISH20210915_c2_r1_Aulonocranus-dewindti_su	1970-01-05 17:00:00	17.319821663048945	1034.5004708880394	0.4522187136446734	0.0	0.567836784794506	0.15643515459585453	Aulonocranus dewindti	m	d
1095	FISH20210915_c2_r1_Aulonocranus-dewindti_su	1970-01-05 17:30:00	28.05385113075058	1064.5026047439592	0.6787851917534915	0.0	0.3436283255272638	0.3195987833714466	Aulonocranus dewindti	m	d
1096	FISH20210915_c2_r1_Aulonocranus-dewindti_su	1970-01-05 18:00:00	36.68204097461328	1094.499695307739	0.8550772810370617	0.0	0.21265627556548636	0.41551568208053163	Aulonocranus dewindti	m	d
1097	FISH20210915_c2_r1_Aulonocranus-dewindti_su	1970-01-05 18:30:00	30.711702632787098	1124.503491465307	0.7803702061627134	0.0	0.20692284654307652	0.42848950532844093	Aulonocranus dewindti	m	d
1098	FISH20210915_c2_r1_Aulonocranus-dewindti_su	1970-01-05 19:00:00	38.545560056151274	1154.5005816852251	0.776300481967758	0.017007368012852474	0.3184394457950555	0.3901797774417936	Aulonocranus dewindti	m	n
1099	FISH20210915_c2_r1_Aulonocranus-dewindti_su	1970-01-05 19:30:00	31.007807339853745	1184.506487025948	0.732756708804613	0.0	0.15048983912020603	0.6066404341272238	Aulonocranus dewindti	m	n
1100	FISH20210915_c2_r1_Aulonocranus-dewindti_su	1970-01-05 20:00:00	26.778133738116868	1214.499806104925	0.6601296327073293	0.011799900282532824	0.14470007781569694	0.5536006157801321	Aulonocranus dewindti	m	n
1101	FISH20210915_c2_r1_Aulonocranus-dewindti_su	1970-01-05 20:30:00	15.736302644146155	1244.5044625533567	0.3951992904262986	0.04429292089361938	0.08078837905468124	0.5772590958073173	Aulonocranus dewindti	m	n
1102	FISH20210915_c2_r1_Aulonocranus-dewindti_su	1970-01-05 21:00:00	18.5369379646469	1274.499889208952	0.45961666297363174	0.0	0.10557766903364377	0.6026222349526892	Aulonocranus dewindti	m	n
1103	FISH20210915_c2_r1_Aulonocranus-dewindti_su	1970-01-05 21:30:00	11.38305585914849	1304.5041015408492	0.23506263163729077	0.3007981376787496	0.07803835623854319	0.605306452964749	Aulonocranus dewindti	m	n
1104	FISH20210915_c2_r1_Aulonocranus-dewindti_su	1970-01-05 22:00:00	11.662537185787917	1334.4999723007036	0.21406016287186305	0.17023987590715195	0.10081472971284197	0.6075621106053017	Aulonocranus dewindti	m	n
1105	FISH20210915_c2_r1_Aulonocranus-dewindti_su	1970-01-05 22:30:00	14.125991782229708	1364.5028542925234	0.2739566590921687	0.062461896580391287	0.1208313408923652	0.5982577077613455	Aulonocranus dewindti	m	n
1106	FISH20210915_c2_r1_Aulonocranus-dewindti_su	1970-01-05 23:00:00	13.523764025945889	1394.500055395524	0.3061710613782406	0.06846886771548859	0.10555387633399914	0.6165932788565666	Aulonocranus dewindti	m	n
1107	FISH20210915_c2_r1_Aulonocranus-dewindti_su	1970-01-05 23:30:00	21.31770321717249	1424.504628346544	0.46588326589435175	0.01912310847513996	0.16329076986141283	0.5621386111039685	Aulonocranus dewindti	m	n
1108	FISH20210915_c2_r1_Aulonocranus-dewindti_su	1970-01-06 00:00:00	26.9579225941996	14.500027699296439	0.6075009694753754	0.011855298875408565	0.2267767971367952	0.47001016316461663	Aulonocranus dewindti	m	n
1109	FISH20210915_c2_r1_Aulonocranus-dewindti_su	1970-01-06 00:30:00	22.23961828633921	44.50343642611684	0.46092450947788494	0.08751801352399956	0.1856694038200255	0.4982940663294213	Aulonocranus dewindti	m	n
1110	FISH20210915_c2_r1_Aulonocranus-dewindti_su	1970-01-06 01:00:00	22.708846471752228	74.50011079104809	0.4872036339463771	0.047307777531575446	0.18138153216289718	0.5327707309867205	Aulonocranus dewindti	m	n
1111	FISH20210915_c2_r1_Aulonocranus-dewindti_su	1970-01-06 01:30:00	22.418528851004705	104.50435071772986	0.501136174693787	0.011638862716843097	0.20891621629981252	0.46214575929498275	Aulonocranus dewindti	m	n
1112	FISH20210915_c2_r1_Aulonocranus-dewindti_su	1970-01-06 02:00:00	15.626777264339237	134.50019389507506	0.3208686499362916	0.15090576699351838	0.14870955097507754	0.48923499497583833	Aulonocranus dewindti	m	n
1113	FISH20210915_c2_r1_Aulonocranus-dewindti_su	1970-01-06 02:30:00	20.97451596588121	164.50640350390864	0.48672173864833396	0.056217774574485777	0.2215043914898438	0.4777298335715461	Aulonocranus dewindti	m	n
1114	FISH20210915_c2_r1_Aulonocranus-dewindti_su	1970-01-06 03:00:00	27.13420683303471	194.4994183147748	0.6146473879563459	0.0	0.28387829283438293	0.3703708395318907	Aulonocranus dewindti	m	n
1115	FISH20210915_c2_r1_Aulonocranus-dewindti_su	1970-01-06 03:30:00	29.254489761998325	224.50365772555975	0.6977942806473065	0.006484149855907781	0.25269842645625723	0.40429052830209267	Aulonocranus dewindti	m	n
1116	FISH20210915_c2_r1_Aulonocranus-dewindti_su	1970-01-06 04:00:00	22.31428391444042	254.5003046922608	0.5186416265026869	0.043654091186083877	0.21092064892365564	0.47047199826326963	Aulonocranus dewindti	m	n
1117	FISH20210915_c2_r1_Aulonocranus-dewindti_su	1970-01-06 04:30:00	27.523489377007703	284.5032697849701	0.6246397694524496	0.04017956107293283	0.2626228908146961	0.3784958583624875	Aulonocranus dewindti	m	n
1118	FISH20210915_c2_r1_Aulonocranus-dewindti_su	1970-01-06 05:00:00	32.2343423914181	314.49952911196056	0.759403911140657	0.0	0.24642904535341043	0.36323123327626744	Aulonocranus dewindti	m	n
1119	FISH20210915_c2_r1_Aulonocranus-dewindti_su	1970-01-06 05:30:00	30.731949256547658	344.50282611104956	0.6950016624182644	0.03601906239609886	0.23311936678617198	0.35258787615029247	Aulonocranus dewindti	m	n
1120	FISH20210915_c2_r1_Aulonocranus-dewindti_su	1970-01-06 06:00:00	42.18181167458893	374.50047088803944	0.9174006980222702	0.0	0.28160546088408306	0.3701526794227591	Aulonocranus dewindti	m	n
1121	FISH20210915_c2_r1_Aulonocranus-dewindti_su	1970-01-06 06:30:00	37.368738257013156	404.50473920514384	0.843467657003492	0.0	0.26570534428685016	0.3239157600821619	Aulonocranus dewindti	m	n
1122	FISH20210915_c2_r1_Aulonocranus-dewindti_su	1970-01-06 07:00:00	10.567861017351477	434.49969530773916	0.2220929588388455	0.4264583679574539	0.11418322343798436	0.559002147483672	Aulonocranus dewindti	m	d
1123	FISH20210915_c2_r1_Aulonocranus-dewindti_su	1970-01-06 07:30:00	17.11042804599108	464.50590322044235	0.45147164791308686	0.0	0.27838036552400375	0.31881727843939406	Aulonocranus dewindti	m	d
1124	FISH20210915_c2_r1_Aulonocranus-dewindti_su	1970-01-06 08:00:00	19.360467843722457	494.5005262866323	0.5325466733144978	0.0	0.2367730625630502	0.3398056793015935	Aulonocranus dewindti	m	d
1125	FISH20210915_c2_r1_Aulonocranus-dewindti_su	1970-01-06 08:30:00	19.77755070012515	524.5044061408856	0.550351937039295	0.0	0.2218278782340396	0.4026976094595963	Aulonocranus dewindti	m	d
1126	FISH20210915_c2_r1_Aulonocranus-dewindti_su	1970-01-06 09:00:00	15.676275646455816	554.4997507063321	0.38839953465181987	0.018724724392000444	0.3294456082443412	0.25259438816758245	Aulonocranus dewindti	m	d
1127	FISH20210915_c2_r1_Aulonocranus-dewindti_su	1970-01-06 09:30:00	15.366544302190436	584.5041569670768	0.37263052876621217	0.028045671211617336	0.358428846902452	0.2763964029730073	Aulonocranus dewindti	m	d
1128	FISH20210915_c2_r1_Aulonocranus-dewindti_su	1970-01-06 10:00:00	15.04000433710371	614.4998338134279	0.3504874806115666	0.0	0.2531700700560101	0.5651330083687698	Aulonocranus dewindti	m	d
1129	FISH20210915_c2_r1_Aulonocranus-dewindti_su	1970-01-06 10:30:00	17.538444077577896	644.5103149955635	0.415150842945874	0.011812333629103815	0.3167666799720439	0.4453896550666886	Aulonocranus dewindti	m	d
1130	FISH20210915_c2_r1_Aulonocranus-dewindti_su	1970-01-06 11:00:00	13.76226322210755	674.4999169021107	0.2936125422414271	0.032962162761065866	0.37226960627060607	0.3745633982848038	Aulonocranus dewindti	m	d
1131	FISH20210915_c2_r1_Aulonocranus-dewindti_su	1970-01-06 11:30:00	15.73758770661013	704.5095385980479	0.37771739130434784	0.0	0.3023887765419634	0.48237223707085936	Aulonocranus dewindti	m	d
1132	FISH20210915_c2_r1_Aulonocranus-dewindti_su	1970-01-06 12:00:00	13.909242822392237	734.499944604476	0.3146465765566142	0.0	0.28611244679452813	0.5389853881920111	Aulonocranus dewindti	m	d
1133	FISH20210915_c2_r1_Aulonocranus-dewindti_su	1970-01-06 12:30:00	13.671019022072427	764.506735406619	0.2964133266810799	0.0	0.2752405318192993	0.6166326842879235	Aulonocranus dewindti	m	d
1134	FISH20210915_c2_r1_Aulonocranus-dewindti_su	1970-01-06 13:00:00	16.5211229560099	794.5000276992964	0.40463132236441196	0.0	0.33237146721240823	0.4479017332553247	Aulonocranus dewindti	m	d
1135	FISH20210915_c2_r1_Aulonocranus-dewindti_su	1970-01-06 13:30:00	15.326061440824686	824.5064308681672	0.3562479210555494	0.0	0.4143902762127528	0.35530850859567464	Aulonocranus dewindti	m	d
1136	FISH20210915_c2_r1_Aulonocranus-dewindti_su	1970-01-06 14:00:00	16.54530507495027	854.5001107910481	0.3785730113006869	0.08148681586527809	0.3607112962423763	0.41466961298795346	Aulonocranus dewindti	m	d
1137	FISH20210915_c2_r1_Aulonocranus-dewindti_su	1970-01-06 14:30:00	14.331632686632826	884.5063466548418	0.3182196108863145	0.020342553073554683	0.3678993294343788	0.38592424752472365	Aulonocranus dewindti	m	d
1138	FISH20210915_c2_r1_Aulonocranus-dewindti_su	1970-01-06 15:00:00	16.80437022228104	914.5000830978893	0.41366129300315774	0.0	0.34528719017048415	0.38146457665341044	Aulonocranus dewindti	m	d
1139	FISH20210915_c2_r1_Aulonocranus-dewindti_su	1970-01-06 15:30:00	15.988961580822242	944.506735406619	0.38766006984866125	0.0	0.265181979741568	0.4612894960647576	Aulonocranus dewindti	m	d
1140	FISH20210915_c2_r1_Aulonocranus-dewindti_su	1970-01-06 16:00:00	15.706092828519918	974.5001661865721	0.37397518280522934	0.0	0.4136470738280628	0.3442625774861751	Aulonocranus dewindti	m	d
1141	FISH20210915_c2_r1_Aulonocranus-dewindti_su	1970-01-06 16:30:00	14.334298210286695	1004.5064020841417	0.32027049498364835	0.0	0.4300476595300368	0.39632794407318794	Aulonocranus dewindti	m	d
1142	FISH20210915_c2_r1_Aulonocranus-dewindti_su	1970-01-06 17:00:00	15.364749658725488	1034.500249293668	0.365907705944269	0.0	0.38672489477488126	0.49950873158390363	Aulonocranus dewindti	m	d
1143	FISH20210915_c2_r1_Aulonocranus-dewindti_su	1970-01-06 17:30:00	19.46046895303955	1064.5067908420644	0.4928765452630412	0.0	0.44626395716258016	0.304900358167061	Aulonocranus dewindti	m	d
1144	FISH20210915_c2_r1_Aulonocranus-dewindti_su	1970-01-06 18:00:00	20.520200708229734	1094.4994183147749	0.4999169021106864	0.0	0.46882214700467456	0.3042754201848125	Aulonocranus dewindti	m	d
1145	FISH20210915_c2_r1_Aulonocranus-dewindti_su	1970-01-06 18:30:00	19.623178046323574	1124.5074560674095	0.49769942901491215	0.0	0.49233999783414906	0.2431644264887684	Aulonocranus dewindti	m	d
1146	FISH20210915_c2_r1_Aulonocranus-dewindti_su	1970-01-06 19:00:00	37.02104195325131	1154.500304692261	0.7265525455653427	0.05584178161874689	0.3311958977986148	0.38125570594247205	Aulonocranus dewindti	m	n
1147	FISH20210915_c2_r1_Aulonocranus-dewindti_su	1970-01-06 19:30:00	45.76227546057047	1184.5069571484007	0.9345861743999113	0.0	0.3260143236166624	0.5456084986594023	Aulonocranus dewindti	m	n
1148	FISH20210915_c2_r1_Aulonocranus-dewindti_su	1970-01-06 20:00:00	16.703526862425274	1214.4995291119606	0.3765442357764113	0.04825217439477037	0.10754284050487352	0.6325217664674601	Aulonocranus dewindti	m	n
1149	FISH20210915_c2_r1_Aulonocranus-dewindti_su	1970-01-06 20:30:00	21.10158795225222	1244.5083157778024	0.508094023727686	0.0	0.16850465232312684	0.5017406793427032	Aulonocranus dewindti	m	n
1150	FISH20210915_c2_r1_Aulonocranus-dewindti_su	1970-01-06 21:00:00	15.66695031552632	1274.5004708880394	0.35244584787546396	0.00930696360312448	0.12356752766386622	0.509057332138882	Aulonocranus dewindti	m	n
1151	FISH20210915_c2_r1_Aulonocranus-dewindti_su	1970-01-06 21:30:00	16.68227699931322	1304.5070399113083	0.345509977827051	0.05338137472283814	0.14535334914659506	0.5221233753357487	Aulonocranus dewindti	m	n
1152	FISH20210915_c2_r1_Aulonocranus-dewindti_su	1970-01-06 22:00:00	17.368379173271485	1334.4996399091463	0.3339981164478422	0.06404077336435654	0.16895926657416172	0.5040931903419112	Aulonocranus dewindti	m	n
1153	FISH20210915_c2_r1_Aulonocranus-dewindti_su	1970-01-06 22:30:00	18.842634239344065	1364.5071226650407	0.3527520647414223	0.04755833933817416	0.16709976178290853	0.4597542724498858	Aulonocranus dewindti	m	n
1154	FISH20210915_c2_r1_Aulonocranus-dewindti_su	1970-01-06 23:00:00	14.619937330503992	1394.5005262866323	0.3039166805163149	0.02897346407401252	0.13564723915314442	0.4856770991675367	Aulonocranus dewindti	m	n
1155	FISH20210915_c2_r1_Aulonocranus-dewindti_su	1970-01-06 23:30:00	24.80369106350839	1424.510341003604	0.5312448017743276	0.005378430828943721	0.23478999168284104	0.40600182346431085	Aulonocranus dewindti	m	n
1156	FISH20210915_c2_r1_Aulonocranus-dewindti_su	1970-01-07 00:00:00	15.205271599607123	14.499750706332058	0.3240263697302089	0.05562018724724392	0.13819203149216522	0.46638577778498513	Aulonocranus dewindti	m	n
1157	FISH20210915_c2_r1_Aulonocranus-dewindti_su	1970-01-07 00:30:00	20.187031347914672	44.50701258384611	0.43500194024058986	0.036033039525472585	0.18155906066571245	0.42689247822130916	Aulonocranus dewindti	m	n
1158	FISH20210915_c2_r1_Aulonocranus-dewindti_su	1970-01-07 01:00:00	17.263902089497872	74.49983381342787	0.3694327498338134	0.0042654553512076225	0.14190175410570133	0.4138956519467695	Aulonocranus dewindti	m	n
1159	FISH20210915_c2_r1_Aulonocranus-dewindti_su	1970-01-07 01:30:00	23.129046507733307	104.50662380134139	0.5103375644365612	0.003214899395820631	0.2137655121473822	0.38255128449516096	Aulonocranus dewindti	m	n
1160	FISH20210915_c2_r1_Aulonocranus-dewindti_su	1970-01-07 02:00:00	19.294276041906166	134.4999169021107	0.40097501523461304	0.013129466511550607	0.2033095344843283	0.4239564233767598	Aulonocranus dewindti	m	n
1161	FISH20210915_c2_r1_Aulonocranus-dewindti_su	1970-01-07 02:30:00	33.03113127155573	164.50457241035303	0.6537161225960206	0.003380812503463947	0.28976885321758095	0.3488942855121643	Aulonocranus dewindti	m	n
1162	FISH20210915_c2_r1_Aulonocranus-dewindti_su	1970-01-07 03:00:00	23.444911271592886	194.49994460447596	0.5271992023044538	0.0	0.18963627041260558	0.4190006534870348	Aulonocranus dewindti	m	n
1163	FISH20210915_c2_r1_Aulonocranus-dewindti_su	1970-01-07 03:30:00	15.642455053112002	224.50873108265424	0.3107156716004213	0.2850490603692001	0.12314734419094579	0.5517670160902622	Aulonocranus dewindti	m	n
1164	FISH20210915_c2_r1_Aulonocranus-dewindti_su	1970-01-07 04:00:00	17.108251558512976	254.49997230070358	0.35959226635643454	0.07124259043820287	0.16176711204558034	0.3894316149410358	Aulonocranus dewindti	m	n
1165	FISH20210915_c2_r1_Aulonocranus-dewindti_su	1970-01-07 04:30:00	26.702042465967303	284.50581975390753	0.5708901452167165	0.0	0.25948380619641304	0.3740883399439278	Aulonocranus dewindti	m	n
1166	FISH20210915_c2_r1_Aulonocranus-dewindti_su	1970-01-07 05:00:00	29.315217593383835	314.50005539552404	0.6123421227564813	0.002326612009749612	0.3019032710412899	0.32492165811864226	Aulonocranus dewindti	m	n
1167	FISH20210915_c2_r1_Aulonocranus-dewindti_su	1970-01-07 05:30:00	40.996482603993556	344.50745524084033	0.775677623191619	0.0	0.3535798787774177	0.30810759412954414	Aulonocranus dewindti	m	n
1168	FISH20210915_c2_r1_Aulonocranus-dewindti_su	1970-01-07 06:00:00	40.008481565485155	374.50008309788933	0.7654423577641128	0.0	0.3794579763022956	0.2701386270967524	Aulonocranus dewindti	m	n
1169	FISH20210915_c2_r1_Aulonocranus-dewindti_su	1970-01-07 06:30:00	31.538223729977314	404.50737250554323	0.6264412416851441	0.02483370288248337	0.273442648442734	0.3623305707280993	Aulonocranus dewindti	m	n
1170	FISH20210915_c2_r1_Aulonocranus-dewindti_su	1970-01-07 07:00:00	14.476972771672687	434.50016618657213	0.35181697318856636	0.27066253046753824	0.18864651826248668	0.40979829724066147	Aulonocranus dewindti	m	d
1171	FISH20210915_c2_r1_Aulonocranus-dewindti_su	1970-01-07 07:30:00	18.23019895766532	464.5068728522337	0.4870856889480102	0.0	0.5051782436588519	0.15358968188949784	Aulonocranus dewindti	m	d
1172	FISH20210915_c2_r1_Aulonocranus-dewindti_su	1970-01-07 08:00:00	16.14198029565303	494.50024929366793	0.4105589718021162	0.0	0.5444885324912836	0.14005957825906062	Aulonocranus dewindti	m	d
1173	FISH20210915_c2_r1_Aulonocranus-dewindti_su	1970-01-07 08:30:00	16.486584088338077	524.5054037576899	0.4408912043451754	0.005265199800476639	0.5529672977602619	0.16331277720026055	Aulonocranus dewindti	m	d
1174	FISH20210915_c2_r1_Aulonocranus-dewindti_su	1970-01-07 09:00:00	16.24407363271758	554.4994737133677	0.4203091241482466	0.0	0.5003170120060324	0.1923653645294962	Aulonocranus dewindti	m	d
1175	FISH20210915_c2_r1_Aulonocranus-dewindti_su	1970-01-07 09:30:00	25.463860704742352	584.506817426006	0.6188338321693826	0.0	0.41333754830460134	0.2799559046056075	Aulonocranus dewindti	m	d
1176	FISH20210915_c2_r1_Aulonocranus-dewindti_su	1970-01-07 10:00:00	30.839895303773734	614.5004154894466	0.7025095562572711	0.0	0.3965918028763502	0.30541705907335986	Aulonocranus dewindti	m	d
1177	FISH20210915_c2_r1_Aulonocranus-dewindti_su	1970-01-07 10:30:00	20.60923048240776	644.5059579892479	0.5052929113783738	0.0	0.37762522894274375	0.3114049139161199	Aulonocranus dewindti	m	d
1178	FISH20210915_c2_r1_Aulonocranus-dewindti_su	1970-01-07 11:00:00	20.274397391430213	674.4995845105534	0.520525178660462	0.0	0.32720554842673993	0.3462323101708612	Aulonocranus dewindti	m	d
1179	FISH20210915_c2_r1_Aulonocranus-dewindti_su	1970-01-07 11:30:00	24.007358223838974	704.5067893365848	0.6563764340741561	0.0	0.25850503770708116	0.36287748012989646	Aulonocranus dewindti	m	d
1180	FISH20210915_c2_r1_Aulonocranus-dewindti_su	1970-01-07 12:00:00	22.066743114041376	734.5004708880394	0.5664506121544512	0.0	0.36239609542987683	0.3146646268274184	Aulonocranus dewindti	m	d
1181	FISH20210915_c2_r1_Aulonocranus-dewindti_su	1970-01-07 12:30:00	23.17155978448111	764.5090636953267	0.5934918787072454	0.0	0.3725124955361547	0.3365801377953871	Aulonocranus dewindti	m	d
1182	FISH20210915_c2_r1_Aulonocranus-dewindti_su	1970-01-07 13:00:00	20.78712986791336	794.4996953077392	0.49831034291728993	0.0	0.44841932032367915	0.3083766050391045	Aulonocranus dewindti	m	d
1183	FISH20210915_c2_r1_Aulonocranus-dewindti_su	1970-01-07 13:30:00	20.254267059302677	824.5091463414634	0.48830376940133036	0.0	0.47454316634868465	0.2990342148432524	Aulonocranus dewindti	m	d
1184	FISH20210915_c2_r1_Aulonocranus-dewindti_su	1970-01-07 14:00:00	22.122164820163952	854.5005816852251	0.531660295828486	0.0	0.46228682009500555	0.30601603946901906	Aulonocranus dewindti	m	d
1185	FISH20210915_c2_r1_Aulonocranus-dewindti_su	1970-01-07 14:30:00	22.61276427193911	884.5076769580401	0.5474751953882823	0.0	0.44981257251821194	0.2812436324527694	Aulonocranus dewindti	m	d
1186	FISH20210915_c2_r1_Aulonocranus-dewindti_su	1970-01-07 15:00:00	21.013776607859782	914.4998061049249	0.4918287075508282	0.0	0.48153966700292483	0.22359136691748693	Aulonocranus dewindti	m	d
1187	FISH20210915_c2_r1_Aulonocranus-dewindti_su	1970-01-07 15:30:00	20.563810435308543	944.5083984699817	0.4792394256887854	0.0	0.48987694781461527	0.21667980441653434	Aulonocranus dewindti	m	d
1188	FISH20210915_c2_r1_Aulonocranus-dewindti_su	1970-01-07 16:00:00	16.1006820834595	974.4998892089519	0.34888101041435854	0.0	0.5349349295832606	0.20023522831061888	Aulonocranus dewindti	m	d
1189	FISH20210915_c2_r1_Aulonocranus-dewindti_su	1970-01-07 16:30:00	13.649067781317694	1004.5083421096391	0.2903941023224877	0.042237126545091735	0.5663591844416503	0.17014293999710406	Aulonocranus dewindti	m	d
1190	FISH20210915_c2_r1_Aulonocranus-dewindti_su	1970-01-07 17:00:00	14.484092292802606	1034.4999169021107	0.3236385795800787	0.0	0.5435020671405119	0.18671938090496076	Aulonocranus dewindti	m	d
1191	FISH20210915_c2_r1_Aulonocranus-dewindti_su	1970-01-07 17:30:00	16.404009091081342	1064.5091745662176	0.39342535617273683	0.0	0.5616072314893992	0.15724286629195505	Aulonocranus dewindti	m	d
1192	FISH20210915_c2_r1_Aulonocranus-dewindti_su	1970-01-07 18:00:00	17.256326272664488	1094.499944604476	0.426268557500554	0.0	0.5321246534559007	0.16971657307975707	Aulonocranus dewindti	m	d
1193	FISH20210915_c2_r1_Aulonocranus-dewindti_su	1970-01-07 18:30:00	19.542379874262988	1124.5092572062085	0.45753880266075386	0.021674057649667407	0.44458229129066373	0.3207092864997402	Aulonocranus dewindti	m	d
1194	FISH20210915_c2_r1_Aulonocranus-dewindti_su	1970-01-07 19:00:00	25.19264339805691	1154.5000276992964	0.5409118608387347	0.031466400753420866	0.2232208194353695	0.4628037858407481	Aulonocranus dewindti	m	n
1195	FISH20210915_c2_r1_Aulonocranus-dewindti_su	1970-01-07 19:30:00	27.039168576293385	1184.5084257206208	0.6134146341463415	0.0	0.1872038235445775	0.4989085906657277	Aulonocranus dewindti	m	n
1196	FISH20210915_c2_r1_Aulonocranus-dewindti_su	1970-01-07 20:00:00	27.350611499714137	1214.500055395524	0.6163306004874806	0.0	0.17536934643587188	0.499125831608412	Aulonocranus dewindti	m	n
1197	FISH20210915_c2_r1_Aulonocranus-dewindti_su	1970-01-07 20:30:00	24.3066086770019	1244.51178133836	0.5673892554194157	0.0	0.17907751153636065	0.45809911514316604	Aulonocranus dewindti	m	n
1198	FISH20210915_c2_r1_Aulonocranus-dewindti_su	1970-01-07 21:00:00	18.433905566225786	1274.5000830978893	0.44595867264971467	0.0	0.13485048177450673	0.5049305873647117	Aulonocranus dewindti	m	n
1199	FISH20210915_c2_r1_Aulonocranus-dewindti_su	1970-01-07 21:30:00	18.306332536729695	1303.6588491153823	0.4192088402985952	0.03044730500205725	0.15991020546531212	0.45846600328108755	Aulonocranus dewindti	m	n
1200	FISH20210915_c2_r1_Aulonocranus-dewindti_su	1970-01-07 22:00:00	17.031257359086634	1334.7090755830288	0.3965158752458556	0.025400393368923854	0.14370993615922886	0.4583170571801229	Aulonocranus dewindti	m	n
1201	FISH20210915_c2_r1_Aulonocranus-dewindti_su	1970-01-07 22:30:00	16.235446223877055	1364.5055700271573	0.3914537493764895	0.015740176245635427	0.1294132298939594	0.474664971529183	Aulonocranus dewindti	m	n
1202	FISH20210915_c2_r1_Aulonocranus-dewindti_su	1970-01-07 23:00:00	17.7962844623056	1394.4995845105534	0.43875685557586835	0.0	0.15764909629435075	0.4728368425864759	Aulonocranus dewindti	m	n
1203	FISH20210915_c2_r1_Aulonocranus-dewindti_su	1970-01-07 23:30:00	19.054776997106078	1424.5056528485923	0.4316116160496564	0.004876967412990468	0.1792515904275323	0.4590140316444169	Aulonocranus dewindti	m	n
1204	FISH20210915_c2_r1_Aulonocranus-dewindti_su	1970-01-08 00:00:00	24.004058812849962	14.50052628663232	0.5525455653426403	0.028142485180876406	0.23036276898914892	0.42406389889892027	Aulonocranus dewindti	m	n
1205	FISH20210915_c2_r1_Aulonocranus-dewindti_su	1970-01-08 00:30:00	19.917725100438947	44.50762152874009	0.45014134471481626	0.05631616872678898	0.19276675028326432	0.46501036708166765	Aulonocranus dewindti	m	n
1206	FISH20210915_c2_r1_Aulonocranus-dewindti_su	1970-01-08 01:00:00	13.39706801890844	74.49975070633207	0.2761065868926929	0.20597196831200487	0.10805076830117875	0.4406313998323636	Aulonocranus dewindti	m	n
1207	FISH20210915_c2_r1_Aulonocranus-dewindti_su	1970-01-08 01:30:00	11.782564565965943	104.50984088263014	0.24394300604313357	0.20341520208460387	0.13136587131619368	0.49390503080613873	Aulonocranus dewindti	m	n
1208	FISH20210915_c2_r1_Aulonocranus-dewindti_su	1970-01-08 02:00:00	15.838686522229029	134.49983381342787	0.35807666740527366	0.05157323288278307	0.15498411565554604	0.4561985789922206	Aulonocranus dewindti	m	n
1209	FISH20210915_c2_r1_Aulonocranus-dewindti_su	1970-01-08 02:30:00	15.482505169680381	164.50698370468905	0.3495732180467797	0.08014632524110409	0.15650497675965327	0.4587490300410173	Aulonocranus dewindti	m	n
1210	FISH20210915_c2_r1_Aulonocranus-dewindti_su	1970-01-08 03:00:00	14.32494802914441	194.4999169021107	0.3197606780787768	0.06758628330840397	0.13126398653427374	0.45396320632642834	Aulonocranus dewindti	m	n
1211	FISH20210915_c2_r1_Aulonocranus-dewindti_su	1970-01-08 03:30:00	15.993853091056446	224.50695637714097	0.3609001718308298	0.02583005376642093	0.16443230728971894	0.41573394476807635	Aulonocranus dewindti	m	n
1212	FISH20210915_c2_r1_Aulonocranus-dewindti_su	1970-01-08 04:00:00	16.511203630145257	254.49994460447596	0.3781298471083536	0.0	0.1561436373731684	0.48153009643325184	Aulonocranus dewindti	m	n
1213	FISH20210915_c2_r1_Aulonocranus-dewindti_su	1970-01-08 04:30:00	15.91447722145357	284.50945174344474	0.3695881146405011	0.005377238206108986	0.1450072807366962	0.5048400101496481	Aulonocranus dewindti	m	n
1214	FISH20210915_c2_r1_Aulonocranus-dewindti_su	1970-01-08 05:00:00	15.403932168681242	314.5000276992964	0.33942717854966487	0.06315439587834469	0.15741486009278396	0.47591782632134877	Aulonocranus dewindti	m	n
1215	FISH20210915_c2_r1_Aulonocranus-dewindti_su	1970-01-08 05:30:00	17.740431952721817	344.5056254503131	0.4165050157955994	0.0	0.18569045007468796	0.4230924859267947	Aulonocranus dewindti	m	n
1216	FISH20210915_c2_r1_Aulonocranus-dewindti_su	1970-01-08 06:00:00	25.381172210190442	374.5001107910481	0.5551739419454909	0.0	0.2343189603419582	0.4538970751163319	Aulonocranus dewindti	m	n
1217	FISH20210915_c2_r1_Aulonocranus-dewindti_su	1970-01-08 06:30:00	14.961586961117861	404.5085638268389	0.3344603957652015	0.031539271658998946	0.12134625845780223	0.4630288822704224	Aulonocranus dewindti	m	n
1218	FISH20210915_c2_r1_Aulonocranus-dewindti_su	1970-01-08 07:00:00	10.036409732301264	434.5001938950751	0.19987812309567338	0.3546617915904936	0.18841721710966305	0.4676262783900868	Aulonocranus dewindti	m	d
1219	FISH20210915_c2_r1_Aulonocranus-dewindti_su	1970-01-08 07:30:00	17.45517083747759	464.50778781663985	0.4529682390111413	0.0	0.4513961577182679	0.18756666725250487	Aulonocranus dewindti	m	d
1220	FISH20210915_c2_r1_Aulonocranus-dewindti_su	1970-01-08 08:00:00	13.19917406553356	494.4994183147748	0.29289236053404244	0.01634258489834358	0.5525860675115722	0.154766440883621	Aulonocranus dewindti	m	d
1221	FISH20210915_c2_r1_Aulonocranus-dewindti_su	1970-01-08 08:30:00	18.64105610825278	510.0	0.5435356200527705	0.0	0.22433768484997232	0.4897998584207477	Aulonocranus dewindti	m	d
1222	FISH20210915_c3_r0_Aulonocranus-dewindti_su	1970-01-02 00:00:00	42.900771951845734	14.500360090853693	0.8899783945487785	0.0	0.7390350004672132	0.30475408960325845	Aulonocranus dewindti	f	n
1223	FISH20210915_c3_r0_Aulonocranus-dewindti_su	1970-01-02 00:30:00	37.09902723975784	44.497311678953494	0.8138129815420432	0.0	0.7067580752186932	0.3312628730149948	Aulonocranus dewindti	f	n
1224	FISH20210915_c3_r0_Aulonocranus-dewindti_su	1970-01-02 01:00:00	39.06910251819744	74.50011079104809	0.8868269443828939	0.0	0.8041340823272959	0.3117345745447841	Aulonocranus dewindti	f	n
1225	FISH20210915_c3_r0_Aulonocranus-dewindti_su	1970-01-02 01:30:00	39.015118404802415	104.49836501690406	0.8907609599290583	0.0	0.7867901523894194	0.3093336223254902	Aulonocranus dewindti	f	n
1226	FISH20210915_c3_r0_Aulonocranus-dewindti_su	1970-01-02 02:00:00	39.482614775753724	134.49986150351782	0.8916957509279264	0.0	0.7607754999685148	0.24143135454835304	Aulonocranus dewindti	f	n
1227	FISH20210915_c3_r0_Aulonocranus-dewindti_su	1970-01-02 02:30:00	51.757230399615224	164.49736710825343	0.8344881104151655	0.0	0.6763206788974558	0.12279261611338395	Aulonocranus dewindti	f	n
1228	FISH20210915_c3_r0_Aulonocranus-dewindti_su	1970-01-02 03:00:00	50.752093854541016	194.50041548944657	0.7007368012852474	0.0	0.7082493355010805	0.09395321061225953	Aulonocranus dewindti	f	n
1229	FISH20210915_c3_r0_Aulonocranus-dewindti_su	1970-01-02 03:30:00	42.887016897493886	224.4978662085019	0.7785290694452142	0.0	0.7170438638264476	0.15057289288639053	Aulonocranus dewindti	f	n
1230	FISH20210915_c3_r0_Aulonocranus-dewindti_su	1970-01-02 04:00:00	38.07992549145274	254.50016618657213	0.7945380013294926	0.0	0.7286479051398084	0.2099623794048236	Aulonocranus dewindti	f	n
1231	FISH20210915_c3_r0_Aulonocranus-dewindti_su	1970-01-02 04:30:00	33.12041779412248	284.4979214012527	0.8790532675572308	0.0	0.8527680262566565	0.263199651939173	Aulonocranus dewindti	f	n
1232	FISH20210915_c3_r0_Aulonocranus-dewindti_su	1970-01-02 05:00:00	31.510984125669864	314.4998615035178	0.8012852473547172	0.0	0.8406853177283603	0.21481903565998117	Aulonocranus dewindti	f	n
1233	FISH20210915_c3_r0_Aulonocranus-dewindti_su	1970-01-02 05:30:00	27.2576281816375	344.4977275246647	0.7761888925839707	0.0	0.8900719722077215	0.22866651094535534	Aulonocranus dewindti	f	n
1234	FISH20210915_c3_r0_Aulonocranus-dewindti_su	1970-01-02 06:00:00	29.089764021739864	374.50047088803944	0.7715362029804443	0.0	0.7673545186343447	0.2618551889575621	Aulonocranus dewindti	f	n
1235	FISH20210915_c3_r0_Aulonocranus-dewindti_su	1970-01-02 06:30:00	21.86827313360556	404.4981709344862	0.6069171932158297	0.026826294202416584	0.5779495586449614	0.56620679393584	Aulonocranus dewindti	f	n
1236	FISH20210915_c3_r0_Aulonocranus-dewindti_su	1970-01-02 07:00:00	14.788999181261863	434.5002215820962	0.3814535785508531	0.14402836250830933	0.3932543407811394	0.8389522969797593	Aulonocranus dewindti	f	d
1237	FISH20210915_c3_r0_Aulonocranus-dewindti_su	1970-01-02 07:30:00	14.420454897283511	464.4991686987364	0.41520727111505207	0.018344047882952783	0.554597046708447	0.8688892759497238	Aulonocranus dewindti	f	d
1238	FISH20210915_c3_r0_Aulonocranus-dewindti_su	1970-01-02 08:00:00	11.706634905597687	494.49991690211067	0.2974904437427289	0.07085480028807269	0.6742615788174504	0.8489449645756996	Aulonocranus dewindti	f	d
1239	FISH20210915_c3_r0_Aulonocranus-dewindti_su	1970-01-02 08:30:00	11.159365637498567	524.4984758632156	0.2732361580668403	0.14415562822147093	0.5883729800970118	0.8637669689428162	Aulonocranus dewindti	f	d
1240	FISH20210915_c3_r0_Aulonocranus-dewindti_su	1970-01-02 09:00:00	13.89611092263208	554.5005816852251	0.3769874245194172	0.07091019888094842	0.6133898171626648	0.865495678909711	Aulonocranus dewindti	f	d
1241	FISH20210915_c3_r0_Aulonocranus-dewindti_su	1970-01-02 09:30:00	13.384670505935283	584.4980322598526	0.33939360345878833	0.14472590211185632	0.542694816359541	0.858812444845715	Aulonocranus dewindti	f	d
1242	FISH20210915_c3_r0_Aulonocranus-dewindti_su	1970-01-02 10:00:00	9.18786239424522	614.4994183147749	0.1586615699961221	0.40690266467231734	0.387358219199732	0.8794032923031672	Aulonocranus dewindti	f	d
1243	FISH20210915_c3_r0_Aulonocranus-dewindti_su	1970-01-02 10:30:00	6.529575679802708	644.4980324779693	0.0599678545696392	0.5396552679709583	0.5420310334796076	0.8714884372341604	Aulonocranus dewindti	f	d
1244	FISH20210915_c3_r0_Aulonocranus-dewindti_su	1970-01-02 11:00:00	8.749936822930229	674.5000276992964	0.1488006204642402	0.1877458312558861	0.5797491542620473	0.8730424731338792	Aulonocranus dewindti	f	d
1245	FISH20210915_c3_r0_Aulonocranus-dewindti_su	1970-01-02 11:30:00	10.459193474320506	704.4981157171359	0.20782531589448017	0.13073597871868764	0.5710170093412127	0.8774731762393504	Aulonocranus dewindti	f	d
1246	FISH20210915_c3_r0_Aulonocranus-dewindti_su	1970-01-02 12:00:00	9.555231363022912	734.4997784179038	0.1502880567250166	0.25149567914912474	0.5337873290809378	0.880189703290958	Aulonocranus dewindti	f	d
1247	FISH20210915_c3_r0_Aulonocranus-dewindti_su	1970-01-02 12:30:00	9.744640182468656	764.4983372131693	0.15746591286997008	0.28162066289768317	0.4940173794206631	0.8873656573813788	Aulonocranus dewindti	f	d
1248	FISH20210915_c3_r0_Aulonocranus-dewindti_su	1970-01-02 13:00:00	12.501439137680418	794.4994737133677	0.2659132458035566	0.011966096061160046	0.5336832917768085	0.8733503530121108	Aulonocranus dewindti	f	d
1249	FISH20210915_c3_r0_Aulonocranus-dewindti_su	1970-01-02 13:30:00	9.561803194187478	824.49880853422	0.15572180659462456	0.11521197007481297	0.47682571955883213	0.8792406109945334	Aulonocranus dewindti	f	d
1250	FISH20210915_c3_r0_Aulonocranus-dewindti_su	1970-01-02 14:00:00	12.764339806705905	854.5001384964822	0.2826990194449061	0.0	0.5015169059302329	0.8807826128438367	Aulonocranus dewindti	f	d
1251	FISH20210915_c3_r0_Aulonocranus-dewindti_su	1970-01-02 14:30:00	12.793464054082001	884.4981431184524	0.27492932764259187	0.05315669863089629	0.5187776421407024	0.8834069421238229	Aulonocranus dewindti	f	d
1252	FISH20210915_c3_r0_Aulonocranus-dewindti_su	1970-01-02 15:00:00	12.802165475957633	914.4997784179038	0.2909926877908265	0.0021604254376246398	0.5597598350168145	0.8805297702579942	Aulonocranus dewindti	f	d
1253	FISH20210915_c3_r0_Aulonocranus-dewindti_su	1970-01-02 15:30:00	11.265258755293921	944.4963936972925	0.24778073679538393	0.02374611628939192	0.552027643033191	0.8831370782518466	Aulonocranus dewindti	f	d
1254	FISH20210915_c3_r0_Aulonocranus-dewindti_su	1970-01-02 16:00:00	12.848053154267536	974.4995845105534	0.2927261647554152	0.009694753753254667	0.582330190618899	0.8836634495911618	Aulonocranus dewindti	f	d
1255	FISH20210915_c3_r0_Aulonocranus-dewindti_su	1970-01-02 16:30:00	11.813108193549237	1004.4984480656246	0.2606695488305066	0.003270147433765658	0.553908944185712	0.878425318876719	Aulonocranus dewindti	f	d
1256	FISH20210915_c3_r0_Aulonocranus-dewindti_su	1970-01-02 17:00:00	9.582041001276703	1034.5001384964821	0.16215168134729377	0.13157165807988477	0.6610739096802937	0.8643864429970068	Aulonocranus dewindti	f	d
1257	FISH20210915_c3_r0_Aulonocranus-dewindti_su	1970-01-02 17:30:00	12.931866380103886	1064.498614497894	0.3078031478607848	0.013411660385723787	0.6009804730252059	0.8835481081517746	Aulonocranus dewindti	f	d
1258	FISH20210915_c3_r0_Aulonocranus-dewindti_su	1970-01-02 18:00:00	16.29370491420451	1094.4998338134278	0.42106137824063816	0.006869044981165522	0.622200101060846	0.8813317413714251	Aulonocranus dewindti	f	d
1259	FISH20210915_c3_r0_Aulonocranus-dewindti_su	1970-01-02 18:30:00	17.004766848170675	1124.4988914754463	0.44762221483205855	0.0	0.6250611697800159	0.8820783911613115	Aulonocranus dewindti	f	d
1260	FISH20210915_c3_r0_Aulonocranus-dewindti_su	1970-01-02 19:00:00	36.32363257060496	1154.4996399091463	0.6545897734197551	0.0	0.673366021913435	0.2511307491597729	Aulonocranus dewindti	f	n
1261	FISH20210915_c3_r0_Aulonocranus-dewindti_su	1970-01-02 19:30:00	29.35441281611132	1184.4991409410852	0.6422989525023555	0.0	0.896349344585154	0.17579414331703982	Aulonocranus dewindti	f	n
1262	FISH20210915_c3_r0_Aulonocranus-dewindti_su	1970-01-02 20:00:00	34.48999764438669	1214.5001384964821	0.7494321644230236	0.0	0.8697973540692304	0.18049878298964292	Aulonocranus dewindti	f	n
1263	FISH20210915_c3_r0_Aulonocranus-dewindti_su	1970-01-02 20:30:00	32.992536402996876	1244.4988914754463	0.4966744263385434	0.0	0.8370755398183914	0.07312800030832946	Aulonocranus dewindti	f	n
1264	FISH20210915_c3_r0_Aulonocranus-dewindti_su	1970-01-02 21:00:00	36.61402745917042	1274.499944604476	0.5887990250387769	0.0	0.7366253934615903	0.4132402296416834	Aulonocranus dewindti	f	n
1265	FISH20210915_c3_r0_Aulonocranus-dewindti_su	1970-01-02 21:30:00	22.802601574600555	1304.4996120594103	0.5144646419862559	0.0	0.7969601818445899	0.344942576435726	Aulonocranus dewindti	f	n
1266	FISH20210915_c3_r0_Aulonocranus-dewindti_su	1970-01-02 22:00:00	31.542246648007314	1334.4996399091463	0.5997451664727715	0.0	0.7516033773517832	0.08783873640309832	Aulonocranus dewindti	f	n
1267	FISH20210915_c3_r0_Aulonocranus-dewindti_su	1970-01-02 22:30:00	25.500717285617736	1364.499113180357	0.4781620662897683	0.0	0.7984579415532119	0.21472955379685224	Aulonocranus dewindti	f	n
1268	FISH20210915_c3_r0_Aulonocranus-dewindti_su	1970-01-02 23:00:00	26.907446863016588	1394.500249293668	0.5112182150573376	0.0	0.8367123356156967	0.19412395360750379	Aulonocranus dewindti	f	n
1269	FISH20210915_c3_r0_Aulonocranus-dewindti_su	1970-01-02 23:30:00	28.595756283293902	1424.4988914754463	0.7889923511805786	0.0	0.9060109933486952	0.2525147451361237	Aulonocranus dewindti	f	n
1270	FISH20210915_c3_r0_Aulonocranus-dewindti_su	1970-01-03 00:00:00	30.241785741963298	14.5	0.877908265012187	0.0	0.899661124891358	0.3458652517067072	Aulonocranus dewindti	f	n
1271	FISH20210915_c3_r0_Aulonocranus-dewindti_su	1970-01-03 00:30:00	29.87444324957012	44.49955659017847	0.8725196763108303	0.0	0.9200615041571363	0.326587059647397	Aulonocranus dewindti	f	n
1272	FISH20210915_c3_r0_Aulonocranus-dewindti_su	1970-01-03 01:00:00	29.404936336292874	74.49969530773919	0.8955736524292283	0.0	0.9207520476449086	0.2346844874267157	Aulonocranus dewindti	f	n
1273	FISH20210915_c3_r0_Aulonocranus-dewindti_su	1970-01-03 01:30:00	28.98866737392252	104.49933495898914	0.8882731101751274	0.0	0.9087051533248616	0.22443385744898528	Aulonocranus dewindti	f	n
1274	FISH20210915_c3_r0_Aulonocranus-dewindti_su	1970-01-03 02:00:00	30.026954669042	134.5003046922608	0.9128026148135837	0.0	0.9072903411454449	0.24122855612800911	Aulonocranus dewindti	f	n
1275	FISH20210915_c3_r0_Aulonocranus-dewindti_su	1970-01-03 02:30:00	28.841472910331785	164.49950116395078	0.9016738720762665	0.0	0.9249340837331884	0.3787862491927833	Aulonocranus dewindti	f	n
1276	FISH20210915_c3_r0_Aulonocranus-dewindti_su	1970-01-03 03:00:00	30.242320450431134	194.5	0.8981830268114336	0.0	0.9126088245448727	0.22141623932976698	Aulonocranus dewindti	f	n
1277	FISH20210915_c3_r0_Aulonocranus-dewindti_su	1970-01-03 03:30:00	28.37585585713994	224.50011085245538	0.8759561024276687	0.0	0.919189849008645	0.2204772858040204	Aulonocranus dewindti	f	n
1278	FISH20210915_c3_r0_Aulonocranus-dewindti_su	1970-01-03 04:00:00	27.908398038892408	254.49980610492494	0.8677635588056063	0.0	0.8903793712312671	0.2949023182112733	Aulonocranus dewindti	f	n
1279	FISH20210915_c3_r0_Aulonocranus-dewindti_su	1970-01-03 04:30:00	43.56963645649037	284.49986145746743	0.7651426988085342	0.0	0.6855555154335428	0.6870371428422053	Aulonocranus dewindti	f	n
1280	FISH20210915_c3_r0_Aulonocranus-dewindti_su	1970-01-03 05:00:00	48.984953951596424	314.5003600908537	0.6885491108525843	0.0	0.7246139494297448	0.36160508604540587	Aulonocranus dewindti	f	n
1281	FISH20210915_c3_r0_Aulonocranus-dewindti_su	1970-01-03 05:30:00	34.64893678803383	344.49963974948736	0.620462229119326	0.0	0.7797405468453447	0.8523274668362688	Aulonocranus dewindti	f	n
1282	FISH20210915_c3_r0_Aulonocranus-dewindti_su	1970-01-03 06:00:00	28.710790621457928	374.5001107910481	0.6392643474407268	0.0	0.5797561945230092	0.6436267207784465	Aulonocranus dewindti	f	n
1283	FISH20210915_c3_r0_Aulonocranus-dewindti_su	1970-01-03 06:30:00	9.579862541273364	404.5001662786831	0.15419576543620442	0.22952000886819643	0.2166837949632988	0.43810083570433733	Aulonocranus dewindti	f	n
1284	FISH20210915_c3_r0_Aulonocranus-dewindti_su	1970-01-03 07:00:00	12.024913162006952	434.4998615035178	0.27815633482909535	0.19372887928646612	0.4319255497476763	0.8171259473818637	Aulonocranus dewindti	f	d
1285	FISH20210915_c3_r0_Aulonocranus-dewindti_su	1970-01-03 07:30:00	12.620856675954684	464.4999168652663	0.28282436401928723	0.14664967023222303	0.5184805897266391	0.8821267690323316	Aulonocranus dewindti	f	d
1286	FISH20210915_c3_r0_Aulonocranus-dewindti_su	1970-01-03 08:00:00	11.754689941236858	494.50047088803944	0.28125865603013683	0.10647609550717411	0.5461877242326261	0.8779971298252773	Aulonocranus dewindti	f	d
1287	FISH20210915_c3_r0_Aulonocranus-dewindti_su	1970-01-03 08:30:00	8.89980879830422	524.5000831347337	0.15618245302887546	0.29645846034473206	0.4064500725694641	0.8902864541408005	Aulonocranus dewindti	f	d
1288	FISH20210915_c3_r0_Aulonocranus-dewindti_su	1970-01-03 09:00:00	8.464225524506334	554.5002215820962	0.11450254819410592	0.3671061378240638	0.5054132642498349	0.8889645081755705	Aulonocranus dewindti	f	d
1289	FISH20210915_c3_r0_Aulonocranus-dewindti_su	1970-01-03 09:30:00	13.773517224588808	584.5006927126628	0.32418952618453867	0.0029925187032418953	0.613177839714437	0.8874270452615399	Aulonocranus dewindti	f	d
1290	FISH20210915_c3_r0_Aulonocranus-dewindti_su	1970-01-03 10:00:00	13.587312884617242	614.4999169021107	0.32496814580909644	0.047310398315882775	0.5658025774517377	0.8840092511252567	Aulonocranus dewindti	f	d
1291	FISH20210915_c3_r0_Aulonocranus-dewindti_su	1970-01-03 10:30:00	12.964729138580847	644.5004156275977	0.29066223330562485	0.0314214463840399	0.5607212399158634	0.8819391116564231	Aulonocranus dewindti	f	d
1292	FISH20210915_c3_r0_Aulonocranus-dewindti_su	1970-01-03 11:00:00	12.706016106498263	674.5005816852251	0.2987092127859952	0.032241981053681236	0.5169792140084019	0.8861691916992477	Aulonocranus dewindti	f	d
1293	FISH20210915_c3_r0_Aulonocranus-dewindti_su	1970-01-03 11:30:00	12.28387323169485	704.5001662602527	0.2876856572821991	0.0	0.52261328972104	0.8856710052674617	Aulonocranus dewindti	f	d
1294	FISH20210915_c3_r0_Aulonocranus-dewindti_su	1970-01-03 12:00:00	14.514799524919093	734.4994183147749	0.36917622292393776	0.08038335826270013	0.5340265205417007	0.8792959740171504	Aulonocranus dewindti	f	d
1295	FISH20210915_c3_r0_Aulonocranus-dewindti_su	1970-01-03 12:30:00	12.120843958766375	764.5000277115779	0.27872305049049495	0.024552458016959485	0.5207669275851374	0.8756841570709087	Aulonocranus dewindti	f	d
1296	FISH20210915_c3_r0_Aulonocranus-dewindti_su	1970-01-03 13:00:00	11.276856721638971	794.5000276992964	0.24120547338097612	0.040440972799290896	0.5424228934571421	0.8852090043816742	Aulonocranus dewindti	f	d
1297	FISH20210915_c3_r0_Aulonocranus-dewindti_su	1970-01-03 13:30:00	10.20261787571516	824.4996951726431	0.19725101147259325	0.16421881061907664	0.5360403286479397	0.886858356008349	Aulonocranus dewindti	f	d
1298	FISH20210915_c3_r0_Aulonocranus-dewindti_su	1970-01-03 14:00:00	13.076846649089036	854.4997784179038	0.3136494571238644	0.004708619543540882	0.5779384711077782	0.8882017755583356	Aulonocranus dewindti	f	d
1299	FISH20210915_c3_r0_Aulonocranus-dewindti_su	1970-01-03 14:30:00	11.211388204496279	884.5009977827051	0.25881374722838135	0.03519955654101996	0.519048716789865	0.8822774786188439	Aulonocranus dewindti	f	d
1300	FISH20210915_c3_r0_Aulonocranus-dewindti_su	1970-01-03 15:00:00	13.510968099772953	914.4994737133677	0.3231953908370727	0.08403966539249903	0.5633025170134677	0.8872151698932944	Aulonocranus dewindti	f	d
1301	FISH20210915_c3_r0_Aulonocranus-dewindti_su	1970-01-03 15:30:00	13.009937239061239	944.5006096885046	0.31814654694601485	0.0	0.6561894794499088	0.8912623741251471	Aulonocranus dewindti	f	d
1302	FISH20210915_c3_r0_Aulonocranus-dewindti_su	1970-01-03 16:00:00	15.380673446301854	974.5000830978893	0.3970971137333112	0.0	0.6723695766691129	0.888099019268922	Aulonocranus dewindti	f	d
1303	FISH20210915_c3_r0_Aulonocranus-dewindti_su	1970-01-03 16:30:00	17.53579068369256	1004.5002771311384	0.4485644607028046	0.0	0.6135181081504479	0.8856101086001135	Aulonocranus dewindti	f	d
1304	FISH20210915_c3_r0_Aulonocranus-dewindti_su	1970-01-03 17:00:00	17.25724728701782	1034.4997784179038	0.4248836693995125	0.10026589851539995	0.5751449756183925	0.8714612262106707	Aulonocranus dewindti	f	d
1305	FISH20210915_c3_r0_Aulonocranus-dewindti_su	1970-01-03 17:30:00	11.183165012572546	1064.500886819643	0.23960758230794812	0.0	0.5730983610062548	0.8943957155524651	Aulonocranus dewindti	f	d
1306	FISH20210915_c3_r0_Aulonocranus-dewindti_su	1970-01-03 18:00:00	13.337053941660319	1094.4995291119606	0.29832142263586503	0.02099606669990582	0.6565738160483364	0.8913710536195513	Aulonocranus dewindti	f	d
1307	FISH20210915_c3_r0_Aulonocranus-dewindti_su	1970-01-03 18:30:00	12.507727020925584	1124.500443360674	0.2788738638882731	0.01701396586122811	0.5586073835018257	0.8889151694445944	Aulonocranus dewindti	f	d
1308	FISH20210915_c3_r0_Aulonocranus-dewindti_su	1970-01-03 19:00:00	22.60299356561469	1154.5001384964821	0.6161431499639909	0.007921998781230956	0.8122260147396303	0.4542411469970777	Aulonocranus dewindti	f	n
1309	FISH20210915_c3_r0_Aulonocranus-dewindti_su	1970-01-03 19:30:00	35.10125416924305	1184.5001939810452	0.847253782630383	0.0	0.836226697538856	0.2639545939198076	Aulonocranus dewindti	f	n
1310	FISH20210915_c3_r0_Aulonocranus-dewindti_su	1970-01-03 20:00:00	32.42405191633141	1214.4997784179038	0.8519831597606914	0.0	0.9061370132127798	0.24850093556884137	Aulonocranus dewindti	f	n
1311	FISH20210915_c3_r0_Aulonocranus-dewindti_su	1970-01-03 20:30:00	33.77361711532747	1244.5007204610952	0.8637220128574595	0.0	0.9147991260760614	0.23297564287297176	Aulonocranus dewindti	f	n
1312	FISH20210915_c3_r0_Aulonocranus-dewindti_su	1970-01-03 21:00:00	36.079187201231356	1274.4995845105534	0.8613373220320204	0.0	0.902887365566517	0.24385850539871823	Aulonocranus dewindti	f	n
1313	FISH20210915_c3_r0_Aulonocranus-dewindti_su	1970-01-03 21:30:00	34.00290473226337	1304.5012193770092	0.8512360048775081	0.0	0.917940143010264	0.28875178595622336	Aulonocranus dewindti	f	n
1314	FISH20210915_c3_r0_Aulonocranus-dewindti_su	1970-01-03 22:00:00	32.12355618286119	1334.5001384964821	0.8726386349786716	0.0	0.9151783883950497	0.25169900009935897	Aulonocranus dewindti	f	n
1315	FISH20210915_c3_r0_Aulonocranus-dewindti_su	1970-01-03 22:30:00	31.342085728103815	1364.5006927894474	0.8879343789835393	0.0	0.9145454546833067	0.2345939572045253	Aulonocranus dewindti	f	n
1316	FISH20210915_c3_r0_Aulonocranus-dewindti_su	1970-01-03 23:00:00	31.702193400347134	1394.499889208952	0.8748615111898959	0.0	0.9118546194107524	0.23897947815657564	Aulonocranus dewindti	f	n
1317	FISH20210915_c3_r0_Aulonocranus-dewindti_su	1970-01-03 23:30:00	31.089887375132754	1424.5013856556923	0.8818312825629088	0.0	0.9037091368051198	0.22407267742111248	Aulonocranus dewindti	f	n
1318	FISH20210915_c3_r0_Aulonocranus-dewindti_su	1970-01-04 00:00:00	31.135331240875864	14.499639909146307	0.8482632541133455	0.0	0.9092061017874271	0.25075073886773935	Aulonocranus dewindti	f	n
1319	FISH20210915_c3_r0_Aulonocranus-dewindti_su	1970-01-04 00:30:00	30.77436508036989	44.50099756151629	0.8339614276213699	0.0	0.8944705008974763	0.31860940452437764	Aulonocranus dewindti	f	n
1320	FISH20210915_c3_r0_Aulonocranus-dewindti_su	1970-01-04 01:00:00	32.40901769359271	74.50019389507507	0.8211179436042324	0.0	0.8816099482837734	0.22573783451297313	Aulonocranus dewindti	f	n
1321	FISH20210915_c3_r0_Aulonocranus-dewindti_su	1970-01-04 01:30:00	32.083810424626506	104.50060962092662	0.8107958324096652	0.0	0.869843013324172	0.20245006254552542	Aulonocranus dewindti	f	n
1322	FISH20210915_c3_r0_Aulonocranus-dewindti_su	1970-01-04 02:00:00	28.030644711614396	134.49994460447596	0.765843119875914	0.0	0.9201878946457213	0.24323295312659002	Aulonocranus dewindti	f	n
1323	FISH20210915_c3_r0_Aulonocranus-dewindti_su	1970-01-04 02:30:00	29.136104224550483	164.50108063175395	0.8033250207813799	0.0	0.9067001897899943	0.21740682464913616	Aulonocranus dewindti	f	n
1324	FISH20210915_c3_r0_Aulonocranus-dewindti_su	1970-01-04 03:00:00	33.26402982830732	194.4996399091463	0.81308514763725	0.0	0.8594164838172029	0.19873959407780417	Aulonocranus dewindti	f	n
1325	FISH20210915_c3_r0_Aulonocranus-dewindti_su	1970-01-04 03:30:00	26.65721838619836	224.5019399179692	0.7655470568673096	0.0	0.942096841675489	0.34966130615864477	Aulonocranus dewindti	f	n
1326	FISH20210915_c3_r0_Aulonocranus-dewindti_su	1970-01-04 04:00:00	29.73439153123343	254.5003046922608	0.8057725333776522	0.0	0.9097521682183088	0.23941414229347918	Aulonocranus dewindti	f	n
1327	FISH20210915_c3_r0_Aulonocranus-dewindti_su	1970-01-04 04:30:00	31.612035155927035	284.50144108191995	0.8617669881387873	0.0	0.8997919962100802	0.2504988360492137	Aulonocranus dewindti	f	n
1328	FISH20210915_c3_r0_Aulonocranus-dewindti_su	1970-01-04 05:00:00	28.65084878301192	314.5	0.7888876578772435	0.0	0.8761468995329589	0.3814431369342158	Aulonocranus dewindti	f	n
1329	FISH20210915_c3_r0_Aulonocranus-dewindti_su	1970-01-04 05:30:00	32.1764539178119	344.5019120988749	0.8401596186886882	0.0	0.8164183176031742	0.6479688073200712	Aulonocranus dewindti	f	n
1330	FISH20210915_c3_r0_Aulonocranus-dewindti_su	1970-01-04 06:00:00	30.26765967775812	374.49975070633207	0.7685446789651543	0.0	0.7889202207971094	0.805487571369607	Aulonocranus dewindti	f	n
1331	FISH20210915_c3_r0_Aulonocranus-dewindti_su	1970-01-04 06:30:00	26.69946976028158	404.5016071824429	0.725338062513855	0.0	0.8687265753480605	0.631945104207343	Aulonocranus dewindti	f	n
1332	FISH20210915_c3_r0_Aulonocranus-dewindti_su	1970-01-04 07:00:00	16.534327865789546	434.5003600908537	0.4184255719904714	0.002215943715029638	0.47875600375618893	0.7843741124133187	Aulonocranus dewindti	f	d
1333	FISH20210915_c3_r0_Aulonocranus-dewindti_su	1970-01-04 07:30:00	8.869314572959	464.501163821769	0.1353358457104855	0.11804477942806473	0.5107260986292507	0.8928774855466526	Aulonocranus dewindti	f	d
1334	FISH20210915_c3_r0_Aulonocranus-dewindti_su	1970-01-04 08:00:00	7.334185326435776	494.5001107910481	0.08636162198094394	0.33852204741856856	0.4706892506614859	0.8913933381165741	Aulonocranus dewindti	f	d
1335	FISH20210915_c3_r0_Aulonocranus-dewindti_su	1970-01-04 08:30:00	8.682181363329587	524.5019120988749	0.14692678601119546	0.08917585767333593	0.5008021193936094	0.8893242465748715	Aulonocranus dewindti	f	d
1336	FISH20210915_c3_r0_Aulonocranus-dewindti_su	1970-01-04 09:00:00	11.177647106058558	554.4998615035178	0.25317156944213615	0.021660849814414712	0.5088084899442415	0.8876977092240833	Aulonocranus dewindti	f	d
1337	FISH20210915_c3_r0_Aulonocranus-dewindti_su	1970-01-04 09:30:00	10.636095302212953	584.5020783683423	0.2188660422324447	0.11478135565039073	0.5080012158217937	0.8900036200996513	Aulonocranus dewindti	f	d
1338	FISH20210915_c3_r0_Aulonocranus-dewindti_su	1970-01-04 10:00:00	10.422486312439649	614.5004154894466	0.21311838679297546	0.03285136557531439	0.5452662963373028	0.8922621575728057	Aulonocranus dewindti	f	d
1339	FISH20210915_c3_r0_Aulonocranus-dewindti_su	1970-01-04 10:30:00	12.701826224662657	644.5018566757191	0.28598348389957323	0.0	0.5937294650952781	0.8916392629950688	Aulonocranus dewindti	f	d
1340	FISH20210915_c3_r0_Aulonocranus-dewindti_su	1970-01-04 11:00:00	14.715961966676135	674.5002215820962	0.35901839131398183	0.0	0.5971195691546702	0.8738405958622509	Aulonocranus dewindti	f	d
1341	FISH20210915_c3_r0_Aulonocranus-dewindti_su	1970-01-04 11:30:00	13.432985803920632	704.5024663304329	0.2946849193593083	0.07371279720667295	0.5959453298712584	0.8769132535238834	Aulonocranus dewindti	f	d
1342	FISH20210915_c3_r0_Aulonocranus-dewindti_su	1970-01-04 12:00:00	18.6386930739821	734.4999169021107	0.47759126918176276	0.0	0.608213155900204	0.8124049210657858	Aulonocranus dewindti	f	d
1343	FISH20210915_c3_r0_Aulonocranus-dewindti_su	1970-01-04 12:30:00	12.233654847384	764.5032150776053	0.2611419068736142	0.008370288248337028	0.61935514937167	0.894966157656585	Aulonocranus dewindti	f	d
1344	FISH20210915_c3_r0_Aulonocranus-dewindti_su	1970-01-04 13:00:00	11.61614048843679	794.5005262866323	0.21887984045205253	0.02958284859564567	0.6226342584140581	0.8916348564427726	Aulonocranus dewindti	f	d
1345	FISH20210915_c3_r0_Aulonocranus-dewindti_su	1970-01-04 13:30:00	13.465353690394428	824.5024111745469	0.28440773793026997	0.007427526190344216	0.5266386315226153	0.8603682045216464	Aulonocranus dewindti	f	d
1346	FISH20210915_c3_r0_Aulonocranus-dewindti_su	1970-01-04 14:00:00	9.884970244720993	854.5002215820962	0.1710059827165965	0.1487369820518502	0.581553351118501	0.884886452365001	Aulonocranus dewindti	f	d
1347	FISH20210915_c3_r0_Aulonocranus-dewindti_su	1970-01-04 14:30:00	12.478362580512584	884.5025217535887	0.2751759685196475	0.052264035914204955	0.6431954656428318	0.887390594250471	Aulonocranus dewindti	f	d
1348	FISH20210915_c3_r0_Aulonocranus-dewindti_su	1970-01-04 15:00:00	14.536085807933357	914.4999723007036	0.36956401307406794	0.0	0.6231863118337577	0.8955384237603842	Aulonocranus dewindti	f	d
1349	FISH20210915_c3_r0_Aulonocranus-dewindti_su	1970-01-04 15:30:00	17.808092631818905	944.5022168033695	0.4746730215029927	0.0	0.6466074265642165	0.8914469546222565	Aulonocranus dewindti	f	d
1350	FISH20210915_c3_r0_Aulonocranus-dewindti_su	1970-01-04 16:00:00	18.882932761487446	974.5005816852251	0.5090022713423079	0.0	0.6436307798219753	0.8918915695651194	Aulonocranus dewindti	f	d
1351	FISH20210915_c3_r0_Aulonocranus-dewindti_su	1970-01-04 16:30:00	18.38618269972567	1004.5030208968461	0.48240119727287845	0.0	0.6697689508113152	0.895092681308672	Aulonocranus dewindti	f	d
1352	FISH20210915_c3_r0_Aulonocranus-dewindti_su	1970-01-04 17:00:00	18.42944582314391	1034.5002215820962	0.4970640372257922	0.0	0.6190039460406644	0.8952641003589679	Aulonocranus dewindti	f	d
1353	FISH20210915_c3_r0_Aulonocranus-dewindti_su	1970-01-04 17:30:00	18.76607738124757	1064.5030205619908	0.5042952945740731	0.0	0.6555491430147162	0.8867625751180576	Aulonocranus dewindti	f	d
1354	FISH20210915_c3_r0_Aulonocranus-dewindti_su	1970-01-04 18:00:00	25.996338048691594	1094.5000276992964	0.7097667719239932	0.0	0.7039396887417554	0.8944619433649568	Aulonocranus dewindti	f	d
1355	FISH20210915_c3_r0_Aulonocranus-dewindti_su	1970-01-04 18:30:00	30.767707501724512	1124.5027716186253	0.749390243902439	0.0	0.7091414503717218	0.8848135096609855	Aulonocranus dewindti	f	d
1356	FISH20210915_c3_r0_Aulonocranus-dewindti_su	1970-01-04 19:00:00	20.083089861168723	1154.4997784179038	0.5216042543762464	0.054509195656990916	0.8150621718137263	0.46533926241299933	Aulonocranus dewindti	f	n
1357	FISH20210915_c3_r0_Aulonocranus-dewindti_su	1970-01-04 19:30:00	30.55451050937789	1184.5027713113845	0.8289546613457488	0.0	0.9418671374938369	0.2770793963115961	Aulonocranus dewindti	f	n
1358	FISH20210915_c3_r0_Aulonocranus-dewindti_su	1970-01-04 20:00:00	33.672429383674036	1214.4994183147749	0.8743559913578195	0.0	0.9379263313907166	0.28438438973173186	Aulonocranus dewindti	f	n
1359	FISH20210915_c3_r0_Aulonocranus-dewindti_su	1970-01-04 20:30:00	35.3390702103389	1244.5025217535886	0.9128747990910603	0.0	0.9279316252639424	0.26922248790146874	Aulonocranus dewindti	f	n
1360	FISH20210915_c3_r0_Aulonocranus-dewindti_su	1970-01-04 21:00:00	32.82894402800276	1274.5000276992964	0.8769597252229794	0.0	0.9327933220974624	0.2664503593434066	Aulonocranus dewindti	f	n
1361	FISH20210915_c3_r0_Aulonocranus-dewindti_su	1970-01-04 21:30:00	31.376347637337673	1304.5024666038469	0.8476248544980877	0.0	0.9403807075401612	0.3083563298940687	Aulonocranus dewindti	f	n
1362	FISH20210915_c3_r0_Aulonocranus-dewindti_su	1970-01-04 22:00:00	33.351520460980595	1334.4997784179038	0.8822291158874362	0.0	0.9179912082529108	0.2958668893918319	Aulonocranus dewindti	f	n
1363	FISH20210915_c3_r0_Aulonocranus-dewindti_su	1970-01-04 22:30:00	39.01926099094457	1364.502965138835	0.9231835060688356	0.0	0.865295953207388	0.21168665419205687	Aulonocranus dewindti	f	n
1364	FISH20210915_c3_r0_Aulonocranus-dewindti_su	1970-01-04 23:00:00	34.05464455338287	1394.4994737133677	0.8869868705334885	0.0	0.8833708884259541	0.21262359162267624	Aulonocranus dewindti	f	n
1365	FISH20210915_c3_r0_Aulonocranus-dewindti_su	1970-01-04 23:30:00	36.703093128507156	1424.5033809998893	0.8511805786498171	0.0	0.8395805743431026	0.2172792804443945	Aulonocranus dewindti	f	n
1366	FISH20210915_c3_r0_Aulonocranus-dewindti_su	1970-01-05 00:00:00	37.88613899950023	14.500083097889314	0.8247742507340313	0.0	0.7785205938395708	0.21664587021076595	Aulonocranus dewindti	f	n
1367	FISH20210915_c3_r0_Aulonocranus-dewindti_su	1970-01-05 00:30:00	38.49700953238334	44.50241090727706	0.8405475807792496	0.0	0.7875868507766773	0.22234890372117536	Aulonocranus dewindti	f	n
1368	FISH20210915_c3_r0_Aulonocranus-dewindti_su	1970-01-05 01:00:00	37.20917773745535	74.49977841790383	0.853977398626191	0.0	0.8214876585441155	0.2550889142125515	Aulonocranus dewindti	f	n
1369	FISH20210915_c3_r0_Aulonocranus-dewindti_su	1970-01-05 01:30:00	38.163257375387644	104.50374147774514	0.8457402583005377	0.0	0.7671100429323054	0.2228628485557126	Aulonocranus dewindti	f	n
1370	FISH20210915_c3_r0_Aulonocranus-dewindti_su	1970-01-05 02:00:00	34.498913972662585	134.49952911196056	0.8400642623677359	0.0	0.8580165894155555	0.28274628411739644	Aulonocranus dewindti	f	n
1371	FISH20210915_c3_r0_Aulonocranus-dewindti_su	1970-01-05 02:30:00	31.37198417019196	164.50307598514658	0.8091780745995677	0.0	0.8893742816692509	0.44903170028565215	Aulonocranus dewindti	f	n
1372	FISH20210915_c3_r0_Aulonocranus-dewindti_su	1970-01-05 03:00:00	30.167919183609495	194.50013849648218	0.7710930142374384	0.0	0.9016880959185244	0.411240913091922	Aulonocranus dewindti	f	n
1373	FISH20210915_c3_r0_Aulonocranus-dewindti_su	1970-01-05 03:30:00	35.168366994771205	224.50246633043287	0.8258604444937094	0.0	0.8772416145561109	0.323060200543852	Aulonocranus dewindti	f	n
1374	FISH20210915_c3_r0_Aulonocranus-dewindti_su	1970-01-05 04:00:00	35.38834753152624	254.4998892089519	0.8273321515621538	0.0	0.8765602441101152	0.2740623208438336	Aulonocranus dewindti	f	n
1375	FISH20210915_c3_r0_Aulonocranus-dewindti_su	1970-01-05 04:30:00	32.57856873418935	284.5037414777451	0.80150767695804	0.0	0.902097714652217	0.3335040203839032	Aulonocranus dewindti	f	n
1376	FISH20210915_c3_r0_Aulonocranus-dewindti_su	1970-01-05 05:00:00	36.6684387308202	314.4996399091463	0.8211179436042324	0.0	0.7926360946765758	0.4964352544334226	Aulonocranus dewindti	f	n
1377	FISH20210915_c3_r0_Aulonocranus-dewindti_su	1970-01-05 05:30:00	39.85322317085605	344.50368563986035	0.8552347170647897	0.0	0.781179448729891	0.6190233164336724	Aulonocranus dewindti	f	n
1378	FISH20210915_c3_r0_Aulonocranus-dewindti_su	1970-01-05 06:00:00	51.67521846894341	374.5001938950751	0.886654478976234	0.0	0.6106061704938285	0.8443835939264176	Aulonocranus dewindti	f	n
1379	FISH20210915_c3_r0_Aulonocranus-dewindti_su	1970-01-05 06:30:00	38.31850317652777	404.502965138835	0.7865654270354154	0.0	0.6822340581281959	0.7969842545453691	Aulonocranus dewindti	f	n
1380	FISH20210915_c3_r0_Aulonocranus-dewindti_su	1970-01-05 07:00:00	16.601942066408338	434.49994460447596	0.43396853534234436	0.006148903168623975	0.5396763052352435	0.7620946894156503	Aulonocranus dewindti	f	d
1381	FISH20210915_c3_r0_Aulonocranus-dewindti_su	1970-01-05 07:30:00	11.451778132007465	464.50357479354875	0.22113839162001883	0.007925511278612204	0.6726288764649739	0.8926173057482936	Aulonocranus dewindti	f	d
1382	FISH20210915_c3_r0_Aulonocranus-dewindti_su	1970-01-05 08:00:00	12.360550395652375	494.4996399091463	0.26679962328956847	0.01800454268461581	0.6535213232670133	0.8931750802178957	Aulonocranus dewindti	f	d
1383	FISH20210915_c3_r0_Aulonocranus-dewindti_su	1970-01-05 08:30:00	10.611364256943718	524.5045729172441	0.2059198492323042	0.059919073222105206	0.5658548991349795	0.8933672243908514	Aulonocranus dewindti	f	d
1384	FISH20210915_c3_r0_Aulonocranus-dewindti_su	1970-01-05 09:00:00	14.051663814470883	554.5003046922608	0.36280538474322754	0.0	0.6122718417288735	0.8869253715002468	Aulonocranus dewindti	f	d
1385	FISH20210915_c3_r0_Aulonocranus-dewindti_su	1970-01-05 09:30:00	11.756084646962258	584.5034364261169	0.2536304179137568	0.0	0.5318094229439696	0.8840516308507117	Aulonocranus dewindti	f	d
1386	FISH20210915_c3_r0_Aulonocranus-dewindti_su	1970-01-05 10:00:00	10.982162391811277	614.5	0.2363173055617106	0.0	0.519969063380665	0.8840224360664397	Aulonocranus dewindti	f	d
1387	FISH20210915_c3_r0_Aulonocranus-dewindti_su	1970-01-05 10:30:00	13.678125917794132	644.50326978497	0.3486477499445799	0.009088893815118598	0.5467175389176331	0.8865853266969017	Aulonocranus dewindti	f	d
1388	FISH20210915_c3_r0_Aulonocranus-dewindti_su	1970-01-05 11:00:00	11.056880201354035	674.4997507063321	0.24137166915960334	0.02027588499252119	0.5399315103634413	0.8849672400859803	Aulonocranus dewindti	f	d
1389	FISH20210915_c3_r0_Aulonocranus-dewindti_su	1970-01-05 11:30:00	13.002094769258639	704.5047666555814	0.2871632856667775	0.01834608136570225	0.5693957980095422	0.8728112688558253	Aulonocranus dewindti	f	d
1390	FISH20210915_c3_r0_Aulonocranus-dewindti_su	1970-01-05 12:00:00	11.808620477426066	734.5003600908537	0.27765774749321365	0.0	0.5607295517238332	0.8678431393238849	Aulonocranus dewindti	f	d
1391	FISH20210915_c3_r0_Aulonocranus-dewindti_su	1970-01-05 12:30:00	12.745646090149464	764.5040461146215	0.267098991242656	0.07476998115508258	0.5508060232159284	0.8645890519123283	Aulonocranus dewindti	f	d
1392	FISH20210915_c3_r0_Aulonocranus-dewindti_su	1970-01-05 13:00:00	14.029090369117458	794.5001107910481	0.34583425659206735	0.0458120983824507	0.5847747031451613	0.8844419692316419	Aulonocranus dewindti	f	d
1393	FISH20210915_c3_r0_Aulonocranus-dewindti_su	1970-01-05 13:30:00	11.757358492453362	824.5050717809434	0.26761266005210355	0.014744193780832549	0.5896953367580172	0.8808194166197738	Aulonocranus dewindti	f	d
1394	FISH20210915_c3_r0_Aulonocranus-dewindti_su	1970-01-05 14:00:00	14.45728793353273	854.4998615035178	0.3633593706719849	0.0	0.6305831607526906	0.884502837199308	Aulonocranus dewindti	f	d
1395	FISH20210915_c3_r0_Aulonocranus-dewindti_su	1970-01-05 14:30:00	11.789705423164868	884.503934825981	0.25764797162491687	0.0	0.6002588368120452	0.8738643830951982	Aulonocranus dewindti	f	d
1396	FISH20210915_c3_r0_Aulonocranus-dewindti_su	1970-01-05 15:00:00	13.768538593184385	914.5004154894466	0.34457924768710874	0.0	0.630250617626101	0.8831597510755873	Aulonocranus dewindti	f	d
1397	FISH20210915_c3_r0_Aulonocranus-dewindti_su	1970-01-05 15:30:00	15.22828367528275	944.5041015408491	0.4028378228577763	0.0	0.6200464609784975	0.885796677241572	Aulonocranus dewindti	f	d
1398	FISH20210915_c3_r0_Aulonocranus-dewindti_su	1970-01-05 16:00:00	14.41240515506372	974.5002215820962	0.35719033902060715	0.0	0.6015385178491843	0.8824493790424671	Aulonocranus dewindti	f	d
1399	FISH20210915_c3_r0_Aulonocranus-dewindti_su	1970-01-05 16:30:00	14.979461186149155	1004.5051826395432	0.382628457402583	0.0	0.6237222541663088	0.8877740341003703	Aulonocranus dewindti	f	d
1400	FISH20210915_c3_r0_Aulonocranus-dewindti_su	1970-01-05 17:00:00	13.986209398319602	1034.4998615035179	0.33765442357764114	0.0	0.6521031268678568	0.8852996316432317	Aulonocranus dewindti	f	d
1401	FISH20210915_c3_r0_Aulonocranus-dewindti_su	1970-01-05 17:30:00	15.573496714760537	1064.506347358501	0.40090914130495037	0.0	0.5909526167994823	0.8915903769345415	Aulonocranus dewindti	f	d
1402	FISH20210915_c3_r0_Aulonocranus-dewindti_su	1970-01-05 18:00:00	13.260566681263766	1094.5005262866323	0.30668661016010196	0.0	0.5844805427031067	0.8857178690358678	Aulonocranus dewindti	f	d
1403	FISH20210915_c3_r0_Aulonocranus-dewindti_su	1970-01-05 18:30:00	17.83407565241356	1124.504655803126	0.46452721427779625	0.0	0.5586448596516804	0.8660412337408792	Aulonocranus dewindti	f	d
1404	FISH20210915_c3_r0_Aulonocranus-dewindti_su	1970-01-05 19:00:00	21.87702767526377	1154.5002215820962	0.5322955905162863	0.0	0.7687694585303503	0.43489157425284475	Aulonocranus dewindti	f	n
1405	FISH20210915_c3_r0_Aulonocranus-dewindti_su	1970-01-05 19:30:00	37.386951701311745	1184.5058477911423	0.8316057868189125	0.0	0.6884876680423393	0.22793487145241453	Aulonocranus dewindti	f	n
1406	FISH20210915_c3_r0_Aulonocranus-dewindti_su	1970-01-05 20:00:00	40.1823933101821	1214.4999723007036	0.8086532602071907	0.0	0.6263877214892188	0.23534773169142376	Aulonocranus dewindti	f	n
1407	FISH20210915_c3_r0_Aulonocranus-dewindti_su	1970-01-05 20:30:00	43.64567309983307	1244.5057375686013	0.8162314984200898	0.0	0.33925324739095275	0.21880029336789691	Aulonocranus dewindti	f	n
1408	FISH20210915_c3_r0_Aulonocranus-dewindti_su	1970-01-05 21:00:00	44.78470838337814	1274.4997784179038	0.7983602924883669	0.0	0.29717766246347915	0.22290774183223677	Aulonocranus dewindti	f	n
1409	FISH20210915_c3_r0_Aulonocranus-dewindti_su	1970-01-05 21:30:00	44.938480052094484	1304.506347358501	0.7693331115915516	0.0	0.22732779388388946	0.23191968547863898	Aulonocranus dewindti	f	n
1410	FISH20210915_c3_r0_Aulonocranus-dewindti_su	1970-01-05 22:00:00	41.274245036041286	1334.4994737133677	0.7168023932192122	0.0	0.27725486861553145	0.2456963427255895	Aulonocranus dewindti	f	n
1411	FISH20210915_c3_r0_Aulonocranus-dewindti_su	1970-01-05 22:30:00	43.088998179315524	1364.5045169871973	0.7949897467161781	0.0	0.3709163236964027	0.29657524485158254	Aulonocranus dewindti	f	n
1412	FISH20210915_c3_r0_Aulonocranus-dewindti_su	1970-01-05 23:00:00	42.04094182560269	1394.5000830978893	0.7809539637693202	0.0	0.2695647633422902	0.257502519316959	Aulonocranus dewindti	f	n
1413	FISH20210915_c3_r0_Aulonocranus-dewindti_su	1970-01-05 23:30:00	40.039776662522755	1424.5042678195323	0.7731404500609689	0.0	0.25637617712494015	0.2566213447282536	Aulonocranus dewindti	f	n
1414	FISH20210915_c3_r0_Aulonocranus-dewindti_su	1970-01-06 00:00:00	37.43156617038409	14.499778417903833	0.7549302016397075	0.0	0.22173198993756718	0.27194124381416335	Aulonocranus dewindti	f	n
1415	FISH20210915_c3_r0_Aulonocranus-dewindti_su	1970-01-06 00:30:00	36.60521126974872	44.50479410297622	0.8273568697001608	0.0	0.22013467144493679	0.26916529428375824	Aulonocranus dewindti	f	n
1416	FISH20210915_c3_r0_Aulonocranus-dewindti_su	1970-01-06 01:00:00	38.47869901859937	74.49958451055343	0.8548556866655587	0.0	0.2616897586341675	0.35729359847275827	Aulonocranus dewindti	f	n
1417	FISH20210915_c3_r0_Aulonocranus-dewindti_su	1970-01-06 01:30:00	40.650216775664106	104.50390689941813	0.8780271543363812	0.0	0.31550520264167276	0.4025596282661989	Aulonocranus dewindti	f	n
1418	FISH20210915_c3_r0_Aulonocranus-dewindti_su	1970-01-06 02:00:00	42.01219051506854	134.50013849648218	0.8565730430447067	0.0	0.3691950933064646	0.5144717832103539	Aulonocranus dewindti	f	n
1419	FISH20210915_c3_r0_Aulonocranus-dewindti_su	1970-01-06 02:30:00	45.40274136570311	164.5060421286031	0.9104212860310421	0.0	0.5270095182919268	0.5761941056910681	Aulonocranus dewindti	f	n
1420	FISH20210915_c3_r0_Aulonocranus-dewindti_su	1970-01-06 03:00:00	48.62511527357248	194.49994460447596	0.8820629293153113	0.0	0.39162801610062387	0.709341334029684	Aulonocranus dewindti	f	n
1421	FISH20210915_c3_r0_Aulonocranus-dewindti_su	1970-01-06 03:30:00	51.586592788494706	224.504849526132	0.8662085019120989	0.0	0.2891937052942318	0.8459995038307464	Aulonocranus dewindti	f	n
1422	FISH20210915_c3_r0_Aulonocranus-dewindti_su	1970-01-06 04:00:00	55.24220176559789	254.4996399091463	0.9118608387346961	0.0	0.409236377762627	0.5641373911483334	Aulonocranus dewindti	f	n
1423	FISH20210915_c3_r0_Aulonocranus-dewindti_su	1970-01-06 04:30:00	53.89839575311916	284.50640208414165	0.9191286514051328	0.0	0.3453180174569686	0.9125370738431853	Aulonocranus dewindti	f	n
1424	FISH20210915_c3_r0_Aulonocranus-dewindti_su	1970-01-06 05:00:00	56.1947965946579	314.50024929366793	0.9303085701623178	0.0	0.4772230314761788	0.9162428234639828	Aulonocranus dewindti	f	n
1425	FISH20210915_c3_r0_Aulonocranus-dewindti_su	1970-01-06 05:30:00	42.245414770621544	344.5060975609756	0.9537139689578714	0.0	0.7231380485984958	0.9054577460139995	Aulonocranus dewindti	f	n
1426	FISH20210915_c3_r0_Aulonocranus-dewindti_su	1970-01-06 06:00:00	47.25121156365442	374.5	0.9415577221360514	0.0	0.6686977853612145	0.8987015904669617	Aulonocranus dewindti	f	n
1427	FISH20210915_c3_r0_Aulonocranus-dewindti_su	1970-01-06 06:30:00	42.130998045817684	404.50496037244363	0.8262484065842709	0.0	0.5124693381436494	0.9045394973559038	Aulonocranus dewindti	f	n
1428	FISH20210915_c3_r0_Aulonocranus-dewindti_su	1970-01-06 07:00:00	15.287678641856711	434.49975070633207	0.37626724281203255	0.026258933023101214	0.4656471506745471	0.8099389692167371	Aulonocranus dewindti	f	d
1429	FISH20210915_c3_r0_Aulonocranus-dewindti_su	1970-01-06 07:30:00	9.599434870010237	464.50637401618445	0.17087905997117836	0.035583638177585634	0.601353415976813	0.8948044289953424	Aulonocranus dewindti	f	d
1430	FISH20210915_c3_r0_Aulonocranus-dewindti_su	1970-01-06 08:00:00	8.068845320157324	494.5003600908537	0.11716802393219213	0.24580355658966263	0.5834682868822534	0.8923985656159993	Aulonocranus dewindti	f	d
1431	FISH20210915_c3_r0_Aulonocranus-dewindti_su	1970-01-06 08:30:00	8.510971310254574	524.5049049492878	0.1363409632544477	0.19187496536052762	0.614875408215041	0.8922546359709106	Aulonocranus dewindti	f	d
1432	FISH20210915_c3_r0_Aulonocranus-dewindti_su	1970-01-06 09:00:00	7.150329409533682	554.500055395524	0.08763571903390206	0.28628406824728564	0.5590123743446164	0.8798389748837296	Aulonocranus dewindti	f	d
1433	FISH20210915_c3_r0_Aulonocranus-dewindti_su	1970-01-06 09:30:00	9.510767756086954	584.4868457645031	0.1688080538405918	0.14895155459146783	0.548087147423629	0.8900024013905233	Aulonocranus dewindti	f	d
1434	FISH20210915_c3_r0_Aulonocranus-dewindti_su	1970-01-06 10:00:00	11.146286360024257	614.4998615035178	0.23461304082876294	0.08054955404132735	0.6879650005179793	0.8930599412773412	Aulonocranus dewindti	f	d
1435	FISH20210915_c3_r0_Aulonocranus-dewindti_su	1970-01-06 10:30:00	8.183533013122364	644.5077605321508	0.12317073170731707	0.13043237250554324	0.7186226989119812	0.8934301640092747	Aulonocranus dewindti	f	d
1436	FISH20210915_c3_r0_Aulonocranus-dewindti_su	1970-01-06 11:00:00	12.010079594863855	674.5004154894466	0.25693867375768653	0.04952634203091241	0.7035897530336864	0.8721390034231962	Aulonocranus dewindti	f	d
1437	FISH20210915_c3_r0_Aulonocranus-dewindti_su	1970-01-06 11:30:00	8.158354191103589	704.5068736141907	0.11596452328159645	0.21674057649667405	0.7948162011156219	0.8824296426810352	Aulonocranus dewindti	f	d
1438	FISH20210915_c3_r0_Aulonocranus-dewindti_su	1970-01-06 12:00:00	11.595912291534274	734.5002215820962	0.24867050742300023	0.059494792820740085	0.830618523232627	0.7433103859573061	Aulonocranus dewindti	f	d
1439	FISH20210915_c3_r0_Aulonocranus-dewindti_su	1970-01-06 12:30:00	11.00366063859939	764.5074833702882	0.23137472283813748	0.03165188470066519	0.785413968351233	0.763368935434446	Aulonocranus dewindti	f	d
1440	FISH20210915_c3_r0_Aulonocranus-dewindti_su	1970-01-06 13:00:00	13.113112872419368	794.4999169021107	0.28873746606836187	0.08514763725001386	0.8600463301994365	0.6980526625179219	Aulonocranus dewindti	f	d
1441	FISH20210915_c3_r0_Aulonocranus-dewindti_su	1970-01-06 13:30:00	12.295567478157448	824.5059579892479	0.2789447431136729	0.07853461176079365	0.8294123409247468	0.751223378190851	Aulonocranus dewindti	f	d
1442	FISH20210915_c3_r0_Aulonocranus-dewindti_su	1970-01-06 14:00:00	13.122429442786668	854.5005816852251	0.31377763004819675	0.034347127582959394	0.8492679693596634	0.8044535192615369	Aulonocranus dewindti	f	d
1443	FISH20210915_c3_r0_Aulonocranus-dewindti_su	1970-01-06 14:30:00	11.45903643865201	884.506900947841	0.24449864198215177	0.05099495593370656	0.7864668113085799	0.8042673192366807	Aulonocranus dewindti	f	d
1444	FISH20210915_c3_r0_Aulonocranus-dewindti_su	1970-01-06 15:00:00	9.566283376228101	914.4994183147749	0.16857791812087972	0.1249792255276716	0.6588296982838047	0.862645619158327	Aulonocranus dewindti	f	d
1445	FISH20210915_c3_r0_Aulonocranus-dewindti_su	1970-01-06 15:30:00	11.120191800606285	944.5067065735506	0.20768207515796475	0.04511694934042789	0.7573903785224646	0.8165053697456913	Aulonocranus dewindti	f	d
1446	FISH20210915_c3_r0_Aulonocranus-dewindti_su	1970-01-06 16:00:00	10.878749762609461	974.5000830978893	0.21694088970140157	0.021937842778793418	0.7232805045985915	0.8486927031258764	Aulonocranus dewindti	f	d
1447	FISH20210915_c3_r0_Aulonocranus-dewindti_su	1970-01-06 16:30:00	11.093115425918237	1004.5050157955994	0.23039405863769882	0.037521476472870366	0.755270905125347	0.8457249722663112	Aulonocranus dewindti	f	d
1448	FISH20210915_c3_r0_Aulonocranus-dewindti_su	1970-01-06 17:00:00	10.381326803980006	1034.4997784179038	0.21897850653667184	0.06902282295590516	0.790715718541719	0.8355058605662852	Aulonocranus dewindti	f	d
1449	FISH20210915_c3_r0_Aulonocranus-dewindti_su	1970-01-06 17:30:00	8.994425030412465	1064.5077605321508	0.17067627494456764	0.0438470066518847	0.747542312836863	0.8432614357147408	Aulonocranus dewindti	f	d
1450	FISH20210915_c3_r0_Aulonocranus-dewindti_su	1970-01-06 18:00:00	9.644150403816253	1094.4995291119606	0.17810647609550717	0.059498088748545785	0.7642141156372447	0.8418542744410351	Aulonocranus dewindti	f	d
1451	FISH20210915_c3_r0_Aulonocranus-dewindti_su	1970-01-06 18:30:00	9.113547563958122	1124.5060688355595	0.16965027988693676	0.11123427367954332	0.6295385101088081	0.8446794650169354	Aulonocranus dewindti	f	d
1452	FISH20210915_c3_r0_Aulonocranus-dewindti_su	1970-01-06 19:00:00	17.14403260602929	1154.5001384964821	0.3762118442191568	0.05285025760345687	0.5866119865124454	0.4413700973344388	Aulonocranus dewindti	f	n
1453	FISH20210915_c3_r0_Aulonocranus-dewindti_su	1970-01-06 19:30:00	42.74551023996894	1184.5065683720416	0.8504517487944128	0.0	0.49513253403423224	0.3982081049074278	Aulonocranus dewindti	f	n
1454	FISH20210915_c3_r0_Aulonocranus-dewindti_su	1970-01-06 20:00:00	49.63093740672321	1214.499889208952	0.8415134057168181	0.0	0.2879092562207454	0.3488041820982789	Aulonocranus dewindti	f	n
1455	FISH20210915_c3_r0_Aulonocranus-dewindti_su	1970-01-06 20:30:00	50.26740242403197	1244.5084257206208	0.8823170731707317	0.0	0.3267400153481698	0.36618878242353703	Aulonocranus dewindti	f	n
1456	FISH20210915_c3_r0_Aulonocranus-dewindti_su	1970-01-06 21:00:00	52.63343457119496	1274.4996399091463	0.8862112902332281	0.0	0.3750880333658683	0.3528468281667548	Aulonocranus dewindti	f	n
1457	FISH20210915_c3_r0_Aulonocranus-dewindti_su	1970-01-06 21:30:00	57.26024320597303	1304.508980044346	0.9118070953436808	0.0	0.45761258610596367	0.36307203128849436	Aulonocranus dewindti	f	n
1458	FISH20210915_c3_r0_Aulonocranus-dewindti_su	1970-01-06 22:00:00	56.4621786417621	1334.500249293668	0.9002271342307906	0.0	0.36828370687975687	0.37594859098515393	Aulonocranus dewindti	f	n
1459	FISH20210915_c3_r0_Aulonocranus-dewindti_su	1970-01-06 22:30:00	53.14068921426135	1364.5079268292684	0.8683481152993349	0.0	0.2851175606116224	0.36537211179741624	Aulonocranus dewindti	f	n
1460	FISH20210915_c3_r0_Aulonocranus-dewindti_su	1970-01-06 23:00:00	56.20974331691787	1394.5	0.9302570352315533	0.0	0.48853646086408725	0.4544045376847842	Aulonocranus dewindti	f	n
1461	FISH20210915_c3_r0_Aulonocranus-dewindti_su	1970-01-06 23:30:00	53.09063131048285	1424.5078432459397	0.832936090017183	0.0	0.25791368513018575	0.3744087321383526	Aulonocranus dewindti	f	n
1462	FISH20210915_c3_r0_Aulonocranus-dewindti_su	1970-01-07 00:00:00	44.98482283125929	14.499750706332058	0.7853304526065038	0.0	0.1614724309395168	0.2991976327213983	Aulonocranus dewindti	f	n
1463	FISH20210915_c3_r0_Aulonocranus-dewindti_su	1970-01-07 00:30:00	53.23251845498384	44.5090354767184	0.8747228381374723	0.0	0.3127083453398902	0.43283037254074513	Aulonocranus dewindti	f	n
1464	FISH20210915_c3_r0_Aulonocranus-dewindti_su	1970-01-07 01:00:00	54.571012164133386	74.50036009085369	0.8783446900448728	0.0	0.31165770550850896	0.6294758545672563	Aulonocranus dewindti	f	n
1465	FISH20210915_c3_r0_Aulonocranus-dewindti_su	1970-01-07 01:30:00	54.88377022761989	104.5088419535451	0.861134209213371	0.0	0.24153023366533286	0.8875257818816266	Aulonocranus dewindti	f	n
1466	FISH20210915_c3_r0_Aulonocranus-dewindti_su	1970-01-07 02:00:00	53.041470273399376	134.5001107910481	0.8097163749169067	0.0	0.2197498001669004	0.882762627541521	Aulonocranus dewindti	f	n
1467	FISH20210915_c3_r0_Aulonocranus-dewindti_su	1970-01-07 02:30:00	52.012060420709155	164.50789867523974	0.8048888642536445	0.0	0.2260477369869901	0.8444665941685822	Aulonocranus dewindti	f	n
1468	FISH20210915_c3_r0_Aulonocranus-dewindti_su	1970-01-07 03:00:00	55.01780491554655	194.49986150351782	0.8379591158384577	0.0	0.2825357792683628	0.8805827272462635	Aulonocranus dewindti	f	n
1469	FISH20210915_c3_r0_Aulonocranus-dewindti_su	1970-01-07 03:30:00	55.48708945284496	224.50825850792594	0.8399290544285556	0.0	0.37437345995079435	0.7898753217800257	Aulonocranus dewindti	f	n
1470	FISH20210915_c3_r0_Aulonocranus-dewindti_su	1970-01-07 04:00:00	53.98399951192831	254.50052628663232	0.8552988754085646	0.0	0.43213592798819667	0.6724642832961395	Aulonocranus dewindti	f	n
1471	FISH20210915_c3_r0_Aulonocranus-dewindti_su	1970-01-07 04:30:00	48.46110401746953	284.50795410453964	0.7779502244886647	0.0	0.4045718632532655	0.3287959392318932	Aulonocranus dewindti	f	n
1472	FISH20210915_c3_r0_Aulonocranus-dewindti_su	1970-01-07 05:00:00	39.954258723881004	314.5002215820962	0.7212497230223798	0.0	0.627224649386479	0.4238519277642363	Aulonocranus dewindti	f	n
1473	FISH20210915_c3_r0_Aulonocranus-dewindti_su	1970-01-07 05:30:00	40.499456884866724	344.5078150981044	0.7211506484868639	0.0	0.5493277124617556	0.44411067737888427	Aulonocranus dewindti	f	n
1474	FISH20210915_c3_r0_Aulonocranus-dewindti_su	1970-01-07 06:00:00	41.63969529706587	374.5000276992964	0.7766882721178882	0.0	0.6701390822976507	0.7764973448245732	Aulonocranus dewindti	f	n
1475	FISH20210915_c3_r0_Aulonocranus-dewindti_su	1970-01-07 06:30:00	35.05833267066077	404.5059025660921	0.6736130355262429	0.0	0.5970744913750073	0.8362126982367577	Aulonocranus dewindti	f	n
1476	FISH20210915_c3_r0_Aulonocranus-dewindti_su	1970-01-07 07:00:00	15.746758492089239	434.4997784179038	0.3992909372922668	0.011799246620873033	0.5737649753577084	0.7662815029068729	Aulonocranus dewindti	f	d
1477	FISH20210915_c3_r0_Aulonocranus-dewindti_su	1970-01-07 07:30:00	8.666734457287031	464.5089246119734	0.13952328159645233	0.26297117516629714	0.7701811751359612	0.8641195821454354	Aulonocranus dewindti	f	d
1478	FISH20210915_c3_r0_Aulonocranus-dewindti_su	1970-01-07 08:00:00	8.134564119335668	494.49952911196056	0.1003822502908426	0.3253559359592266	0.7033375795483277	0.8555404748273778	Aulonocranus dewindti	f	d
1479	FISH20210915_c3_r0_Aulonocranus-dewindti_su	1970-01-07 08:30:00	9.318892857500336	524.5078705243321	0.16190001108524554	0.3095000554262277	0.7449099236604335	0.8395334827201159	Aulonocranus dewindti	f	d
1480	FISH20210915_c3_r0_Aulonocranus-dewindti_su	1970-01-07 09:00:00	8.745536166348908	554.4937094718173	0.1437676661309095	0.30222246854735907	0.696687150994285	0.859360443174004	Aulonocranus dewindti	f	d
1481	FISH20210915_c3_r0_Aulonocranus-dewindti_su	1970-01-07 09:30:00	14.734175361030571	584.4996399091463	0.34203091241482464	0.040385574206415156	0.4801355120819351	0.83896849139073	Aulonocranus dewindti	f	d
1482	FISH20210915_c3_r0_Aulonocranus-dewindti_su	1970-01-07 10:00:00	18.00913426772868	614.4918523445294	0.43731293648154307	0.0012193770092007539	0.48074052321449307	0.8020786045083228	Aulonocranus dewindti	f	d
1483	FISH20210915_c3_r0_Aulonocranus-dewindti_su	1970-01-07 10:30:00	7.883311918195777	644.5001938950751	0.102653592598748	0.22563846878289293	0.7112084994627978	0.887632088271821	Aulonocranus dewindti	f	d
1484	FISH20210915_c3_r0_Aulonocranus-dewindti_su	1970-01-07 11:00:00	14.432663461878366	674.4916024610609	0.3340723906657059	0.01219444598414722	0.5707129246796189	0.8028393548908912	Aulonocranus dewindti	f	d
1485	FISH20210915_c3_r0_Aulonocranus-dewindti_su	1970-01-07 11:30:00	14.063332981047429	704.5	0.27830711278528697	0.13355860846443607	0.48495894062539363	0.8444520063730946	Aulonocranus dewindti	f	d
1486	FISH20210915_c3_r0_Aulonocranus-dewindti_su	1970-01-07 12:00:00	17.225968060469818	734.49226761266	0.4038024499750568	0.0	0.47546631699448294	0.7919556358840072	Aulonocranus dewindti	f	d
1487	FISH20210915_c3_r0_Aulonocranus-dewindti_su	1970-01-07 12:30:00	16.670147109093342	764.4996953077392	0.410614370394992	0.0038779015013018668	0.51389966610033	0.7581185318845336	Aulonocranus dewindti	f	d
1488	FISH20210915_c3_r0_Aulonocranus-dewindti_su	1970-01-07 13:00:00	11.55014736648393	794.4911590266615	0.2428357629843135	0.09079319328196885	0.48732337218515565	0.8293498473054487	Aulonocranus dewindti	f	d
1489	FISH20210915_c3_r0_Aulonocranus-dewindti_su	1970-01-07 13:30:00	8.953024723305042	824.5003600908537	0.15267852196554207	0.17018447731427622	0.4972197257489241	0.8156842649530361	Aulonocranus dewindti	f	d
1490	FISH20210915_c3_r0_Aulonocranus-dewindti_su	1970-01-07 14:00:00	11.887493955876973	854.4925728854894	0.24986143443077263	0.06235450615231127	0.5498054319522944	0.8115851373250937	Aulonocranus dewindti	f	d
1491	FISH20210915_c3_r0_Aulonocranus-dewindti_su	1970-01-07 14:30:00	11.238920086808118	884.500055395524	0.22307777531575448	0.11045867493906493	0.6780882739421471	0.7903402516188005	Aulonocranus dewindti	f	d
1492	FISH20210915_c3_r0_Aulonocranus-dewindti_su	1970-01-07 15:00:00	10.575294313133892	914.4915188470067	0.2041019955654102	0.1442350332594235	0.6243229060819384	0.8257509216731697	Aulonocranus dewindti	f	d
1493	FISH20210915_c3_r0_Aulonocranus-dewindti_su	1970-01-07 15:30:00	11.043273627479714	944.4998615035178	0.20813251343415878	0.07800121876904327	0.6663574273257229	0.835074486925464	Aulonocranus dewindti	f	d
1494	FISH20210915_c3_r0_Aulonocranus-dewindti_su	1970-01-07 16:00:00	11.332222471523627	974.4926837379448	0.23068395964970623	0.052821194989469016	0.6625468146903415	0.8071516989458108	Aulonocranus dewindti	f	d
1495	FISH20210915_c3_r0_Aulonocranus-dewindti_su	1970-01-07 16:30:00	8.759656892921713	1004.5004154894466	0.15328790648717522	0.13051908481524568	0.6066328560945347	0.8466263575952653	Aulonocranus dewindti	f	d
1496	FISH20210915_c3_r0_Aulonocranus-dewindti_su	1970-01-07 17:00:00	8.78832836987496	1034.4916297117516	0.16003325942350333	0.09379157427937916	0.5910090739229746	0.8522119606342696	Aulonocranus dewindti	f	d
1497	FISH20210915_c3_r0_Aulonocranus-dewindti_su	1970-01-07 17:30:00	8.223948577403283	1064.5002215820962	0.1371593175271438	0.14557943718147573	0.5717118171762783	0.8312542425937057	Aulonocranus dewindti	f	d
1498	FISH20210915_c3_r0_Aulonocranus-dewindti_su	1970-01-07 18:00:00	9.806611871079204	1094.4914906591275	0.1936360108653473	0.1348744387161151	0.49802165228112594	0.808450517705453	Aulonocranus dewindti	f	d
1499	FISH20210915_c3_r0_Aulonocranus-dewindti_su	1970-01-07 18:30:00	8.398366862998849	1124.4999169021107	0.1403800343471276	0.11827599578970695	0.5196150047884514	0.6834456254017655	Aulonocranus dewindti	f	d
1500	FISH20210915_c3_r0_Aulonocranus-dewindti_su	1970-01-07 19:00:00	13.459063508270019	1154.4919904661604	0.25929826506291226	0.06823346821129649	0.606314117615217	0.5230808044815386	Aulonocranus dewindti	f	n
1501	FISH20210915_c3_r0_Aulonocranus-dewindti_su	1970-01-07 19:30:00	35.74932596050148	1184.5005816852251	0.7881557808431666	0.0	0.5698115106453583	0.3903225473152337	Aulonocranus dewindti	f	n
1502	FISH20210915_c3_r0_Aulonocranus-dewindti_su	1970-01-07 20:00:00	44.2882411305078	1214.4917405764966	0.8394678492239468	0.0	0.31583901559386307	0.35473791706261254	Aulonocranus dewindti	f	n
1503	FISH20210915_c3_r0_Aulonocranus-dewindti_su	1970-01-07 20:30:00	43.95588424705607	1244.4994183147749	0.7916458921943382	0.0	0.32194789940433954	0.29744680635905657	Aulonocranus dewindti	f	n
1504	FISH20210915_c3_r0_Aulonocranus-dewindti_su	1970-01-07 21:00:00	46.854390829895486	1274.4930443939477	0.8220362467438896	0.0	0.31920742915939054	0.40483382290454223	Aulonocranus dewindti	f	n
1505	FISH20210915_c3_r0_Aulonocranus-dewindti_su	1970-01-07 21:30:00	48.047265885494205	1304.5000830978893	0.8230014957620077	0.0	0.35768514516666877	0.41312368483300826	Aulonocranus dewindti	f	n
1506	FISH20210915_c3_r0_Aulonocranus-dewindti_su	1970-01-07 22:00:00	46.68294809182247	1334.4932380002217	0.8117171045338655	0.0	0.390256675751716	0.4144610547171239	Aulonocranus dewindti	f	n
1507	FISH20210915_c3_r0_Aulonocranus-dewindti_su	1970-01-07 22:30:00	48.00118603981321	1364.4997784179038	0.7936516729448261	0.0	0.37471874078319567	0.3761229683911372	Aulonocranus dewindti	f	n
1508	FISH20210915_c3_r0_Aulonocranus-dewindti_su	1970-01-07 23:00:00	40.7746802776284	1394.4925166297116	0.6971729490022173	0.0	0.2876225047849293	0.32808903494879005	Aulonocranus dewindti	f	n
1509	FISH20210915_c3_r0_Aulonocranus-dewindti_su	1970-01-07 23:30:00	37.68390936509398	1424.4995845105534	0.6684948202315661	0.0	0.26346327903134614	0.41856604699383726	Aulonocranus dewindti	f	n
1510	FISH20210915_c3_r0_Aulonocranus-dewindti_su	1970-01-08 00:00:00	32.98347522011715	14.492267612660052	0.6206418712931656	0.0	0.3293050917385264	0.38714539545285975	Aulonocranus dewindti	f	n
1511	FISH20210915_c3_r0_Aulonocranus-dewindti_su	1970-01-08 00:30:00	39.61680340263181	44.500193895075064	0.7249459863719462	0.0	0.31634998906048545	0.5112908707515631	Aulonocranus dewindti	f	n
1512	FISH20210915_c3_r0_Aulonocranus-dewindti_su	1970-01-08 01:00:00	40.531410343923895	74.49271104705947	0.7760656282911147	0.0	0.4190563506698661	0.4438261438012077	Aulonocranus dewindti	f	n
1513	FISH20210915_c3_r0_Aulonocranus-dewindti_su	1970-01-08 01:30:00	32.87597094990858	104.49994460447596	0.6313427875027697	0.0	0.3309090655570808	0.3201036951452438	Aulonocranus dewindti	f	n
1514	FISH20210915_c3_r0_Aulonocranus-dewindti_su	1970-01-08 02:00:00	30.88273738096228	134.4933207693587	0.6513497034532454	0.0	0.3967484459891542	0.3576383115003516	Aulonocranus dewindti	f	n
1515	FISH20210915_c3_r0_Aulonocranus-dewindti_su	1970-01-08 02:30:00	32.04208255929249	164.4996953077392	0.6229017782948313	0.0	0.3053502233108934	0.35762583614503474	Aulonocranus dewindti	f	n
1516	FISH20210915_c3_r0_Aulonocranus-dewindti_su	1970-01-08 03:00:00	33.30575615672938	194.49168514412418	0.7133592017738359	0.0	0.35769425596258114	0.5308889196846462	Aulonocranus dewindti	f	n
1517	FISH20210915_c3_r0_Aulonocranus-dewindti_su	1970-01-08 03:30:00	33.07221666381247	224.5003600908537	0.6770262035344302	0.0	0.2992550897551922	0.43648947031030966	Aulonocranus dewindti	f	n
1518	FISH20210915_c3_r0_Aulonocranus-dewindti_su	1970-01-08 04:00:00	17.67942570058923	254.49287733495925	0.3607893132309739	0.009422980987750124	0.14317403336722687	0.35545501296429527	Aulonocranus dewindti	f	n
1519	FISH20210915_c3_r0_Aulonocranus-dewindti_su	1970-01-08 04:30:00	18.29784980166869	284.50005539552404	0.37126080212718815	0.03645025481941059	0.09811729483119659	0.33258186667088857	Aulonocranus dewindti	f	n
1520	FISH20210915_c3_r0_Aulonocranus-dewindti_su	1970-01-08 05:00:00	17.203666908796915	314.49271023892675	0.3444204224180941	0.053716946615666054	0.08209488955719967	0.28384069964811237	Aulonocranus dewindti	f	n
1521	FISH20210915_c3_r0_Aulonocranus-dewindti_su	1970-01-08 05:30:00	23.86065873306564	344.4998615035178	0.4589773419755138	0.030746219046036232	0.22995203360959648	0.39686268095775423	Aulonocranus dewindti	f	n
1522	FISH20210915_c3_r0_Aulonocranus-dewindti_su	1970-01-08 06:00:00	35.98917889157373	374.4944299728427	0.7100260488832234	0.0	0.3553584903915172	0.27552467254151936	Aulonocranus dewindti	f	n
1523	FISH20210915_c3_r0_Aulonocranus-dewindti_su	1970-01-08 06:30:00	34.390194998030964	404.50047088803944	0.657193507284915	0.009196166417373	0.36307388982470423	0.2531923439144607	Aulonocranus dewindti	f	n
1524	FISH20210915_c3_r0_Aulonocranus-dewindti_su	1970-01-08 07:00:00	11.956903713152899	434.4935424865584	0.27160356964691534	0.041627404245884375	0.4161896473688067	0.7319698605380484	Aulonocranus dewindti	f	d
1525	FISH20210915_c3_r0_Aulonocranus-dewindti_su	1970-01-08 07:30:00	8.45424893843477	464.5002215820962	0.14851539995568358	0.15383337026368268	0.5224060117556766	0.8768402524979644	Aulonocranus dewindti	f	d
1526	FISH20210915_c3_r0_Aulonocranus-dewindti_su	1970-01-08 08:00:00	7.323026263916108	492.7236436788835	0.10988872823285346	0.3880681460992016	0.48819072073940123	0.8672085564804825	Aulonocranus dewindti	f	d
1527	FISH20210915_c3_r1_Aulonocranus-dewindti_su	1970-01-02 00:00:00	8.895358783373721	14.500360090853693	0.13672372721732867	0.043321699628829424	0.05752786214395111	0.6243760823745143	Aulonocranus dewindti	m	n
1528	FISH20210915_c3_r1_Aulonocranus-dewindti_su	1970-01-02 00:30:00	8.915127621896225	44.497311678953494	0.13591264342331355	0.041627404245884375	0.06070635201503869	0.6162239393262792	Aulonocranus dewindti	m	n
1529	FISH20210915_c3_r1_Aulonocranus-dewindti_su	1970-01-02 01:00:00	9.134427033932125	74.50011079104809	0.15089740748947486	0.05855306891203191	0.06027329777468293	0.6493252887066171	Aulonocranus dewindti	m	n
1530	FISH20210915_c3_r1_Aulonocranus-dewindti_su	1970-01-02 01:30:00	12.389917220913473	104.49836501690406	0.2495150473867982	0.051876073823643516	0.0889059743116719	0.5070588149084334	Aulonocranus dewindti	m	n
1531	FISH20210915_c3_r1_Aulonocranus-dewindti_su	1970-01-02 02:00:00	8.538048075462282	134.49986150351782	0.11473048584565952	0.2997617860506343	0.05841408743602662	0.5529482109813709	Aulonocranus dewindti	m	n
1532	FISH20210915_c3_r1_Aulonocranus-dewindti_su	1970-01-02 02:30:00	9.408350583340715	164.49736710825343	0.13020342553073555	0.30674574580123054	0.0633606388622757	0.33028946997099895	Aulonocranus dewindti	m	n
1533	FISH20210915_c3_r1_Aulonocranus-dewindti_su	1970-01-02 03:00:00	8.935629601326143	194.50041548944657	0.11378870976677193	0.17904825217439477	0.05734256602629636	0.32071710332002507	Aulonocranus dewindti	m	n
1534	FISH20210915_c3_r1_Aulonocranus-dewindti_su	1970-01-02 03:30:00	8.97173421830617	224.4978662085019	0.12276229008479743	0.15485229728980768	0.058186167598404635	0.5395976774291875	Aulonocranus dewindti	m	n
1535	FISH20210915_c3_r1_Aulonocranus-dewindti_su	1970-01-02 04:00:00	9.191823656232584	254.50016618657213	0.13228451141147796	0.02786394859295369	0.05195179432798637	0.5108768131460493	Aulonocranus dewindti	m	n
1536	FISH20210915_c3_r1_Aulonocranus-dewindti_su	1970-01-02 04:30:00	9.532359133804398	284.4979214012527	0.13314117842691647	0.15686491879607561	0.06095281443793239	0.45538524550483583	Aulonocranus dewindti	m	n
1537	FISH20210915_c3_r1_Aulonocranus-dewindti_su	1970-01-02 05:00:00	10.213535941938954	314.4998615035178	0.1464738795634591	0.2103484571491884	0.07747683456092756	0.35997412462744643	Aulonocranus dewindti	m	n
1538	FISH20210915_c3_r1_Aulonocranus-dewindti_su	1970-01-02 05:30:00	8.676954581441947	344.4977275246647	0.1080257177696486	0.28527879392528543	0.052326698631156375	0.2663326230106196	Aulonocranus dewindti	m	n
1539	FISH20210915_c3_r1_Aulonocranus-dewindti_su	1970-01-02 06:00:00	9.491891750825062	374.50047088803944	0.14248518087640574	0.13007589607223977	0.05837170142471719	0.4042451828241285	Aulonocranus dewindti	m	n
1540	FISH20210915_c3_r1_Aulonocranus-dewindti_su	1970-01-02 06:30:00	7.498245305739181	404.4981709344862	0.10591952111739275	0.3496840705021616	0.04006029581769511	0.6867825683791431	Aulonocranus dewindti	m	n
1541	FISH20210915_c3_r1_Aulonocranus-dewindti_su	1970-01-02 07:00:00	21.75792857322852	434.5002215820962	0.4415023266120098	0.15250387768668291	0.3631788006199427	0.7354430981715955	Aulonocranus dewindti	m	d
1542	FISH20210915_c3_r1_Aulonocranus-dewindti_su	1970-01-02 07:30:00	17.331471482577037	464.4991686987364	0.3456550653956994	0.08717579250720461	0.3862494777722854	0.7397045067158279	Aulonocranus dewindti	m	d
1543	FISH20210915_c3_r1_Aulonocranus-dewindti_su	1970-01-02 08:00:00	19.513392524254435	494.49991690211067	0.41388288737466067	0.0334053515040718	0.5063556449982597	0.6166529866644563	Aulonocranus dewindti	m	d
1544	FISH20210915_c3_r1_Aulonocranus-dewindti_su	1970-01-02 08:30:00	13.458825564325107	524.4984758632156	0.29834284764174474	0.0	0.273288688255715	0.6108572001233135	Aulonocranus dewindti	m	d
1545	FISH20210915_c3_r1_Aulonocranus-dewindti_su	1970-01-02 09:00:00	22.0721043022176	554.5005816852251	0.46213506176943103	0.02509556257271065	0.33360507560690356	0.8756841648847932	Aulonocranus dewindti	m	d
1546	FISH20210915_c3_r1_Aulonocranus-dewindti_su	1970-01-02 09:30:00	23.12636845968733	584.4980322598526	0.4764148328806607	0.029488387561665098	0.3291620822439514	0.834230345246774	Aulonocranus dewindti	m	d
1547	FISH20210915_c3_r1_Aulonocranus-dewindti_su	1970-01-02 10:00:00	11.780532113628146	614.4994183147749	0.19732978782338928	0.541078056617362	0.1681433689203192	0.42450204453815804	Aulonocranus dewindti	m	d
1548	FISH20210915_c3_r1_Aulonocranus-dewindti_su	1970-01-02 10:30:00	4.626318235460099	644.4980324779693	0.008756858615529568	0.94175026325999	0.048408167789645316	0.16473929288103997	Aulonocranus dewindti	m	d
1549	FISH20210915_c3_r1_Aulonocranus-dewindti_su	1970-01-02 11:00:00	8.769391081459505	674.5000276992964	0.10758406736468894	0.5106642291285801	0.12753737730885972	0.4176505075057864	Aulonocranus dewindti	m	d
1550	FISH20210915_c3_r1_Aulonocranus-dewindti_su	1970-01-02 11:30:00	5.447959343040325	704.4981157171359	0.026269119929062293	0.7951673686544004	0.0440866770117495	0.20864763848519258	Aulonocranus dewindti	m	d
1551	FISH20210915_c3_r1_Aulonocranus-dewindti_su	1970-01-02 12:00:00	12.93680107603278	734.4997784179038	0.3168070019942389	0.18635054287613562	0.08444088871465454	0.5773420546725894	Aulonocranus dewindti	m	d
1552	FISH20210915_c3_r1_Aulonocranus-dewindti_su	1970-01-02 12:30:00	10.699606180634976	764.4983372131693	0.21427779625318702	0.13402061855670103	0.10344197635310032	0.7210776757811385	Aulonocranus dewindti	m	d
1553	FISH20210915_c3_r1_Aulonocranus-dewindti_su	1970-01-02 13:00:00	11.69083631670569	794.4994737133677	0.21799346296604066	0.24452938895352058	0.12005362096769781	0.6318315775486902	Aulonocranus dewindti	m	d
1554	FISH20210915_c3_r1_Aulonocranus-dewindti_su	1970-01-02 13:30:00	13.076738319843702	824.49880853422	0.2821834303131061	0.03563313937378775	0.1327081411245986	0.731218199070906	Aulonocranus dewindti	m	d
1555	FISH20210915_c3_r1_Aulonocranus-dewindti_su	1970-01-02 14:00:00	12.359169885614078	854.5001384964822	0.28192343914464574	0.010248739682012077	0.09551836037210834	0.5796910821779807	Aulonocranus dewindti	m	d
1556	FISH20210915_c3_r1_Aulonocranus-dewindti_su	1970-01-02 14:30:00	11.637366438972652	884.4981431184524	0.22809156920348095	0.06585000831439498	0.11925370234222372	0.7355508356353965	Aulonocranus dewindti	m	d
1557	FISH20210915_c3_r1_Aulonocranus-dewindti_su	1970-01-02 15:00:00	15.9666610493448	914.4997784179038	0.33209616662973634	0.007810768889873698	0.17410284361661402	0.7838811713399059	Aulonocranus dewindti	m	d
1558	FISH20210915_c3_r1_Aulonocranus-dewindti_su	1970-01-02 15:30:00	14.905012883341207	944.4963936972925	0.35286284953395475	0.008377718597425655	0.13896341050760327	0.718056609395618	Aulonocranus dewindti	m	d
1559	FISH20210915_c3_r1_Aulonocranus-dewindti_su	1970-01-02 16:00:00	15.940849013853576	974.4995845105534	0.37820619356268353	0.0	0.16397663883953012	0.7151636471338655	Aulonocranus dewindti	m	d
1560	FISH20210915_c3_r1_Aulonocranus-dewindti_su	1970-01-02 16:30:00	14.66653706300294	1004.4984480656246	0.31432213723533975	0.0	0.1763600895834037	0.754858568161972	Aulonocranus dewindti	m	d
1561	FISH20210915_c3_r1_Aulonocranus-dewindti_su	1970-01-02 17:00:00	14.202728534810216	1034.5001384964821	0.36491053127250567	0.0	0.09412172227528831	0.5937969256772647	Aulonocranus dewindti	m	d
1562	FISH20210915_c3_r1_Aulonocranus-dewindti_su	1970-01-02 17:30:00	14.731791256234807	1064.498614497894	0.3982487253380625	0.003879405896696963	0.09612914310805654	0.5825029092964056	Aulonocranus dewindti	m	d
1563	FISH20210915_c3_r1_Aulonocranus-dewindti_su	1970-01-02 18:00:00	17.058664383822258	1094.4998338134278	0.4939618878794593	0.0	0.10946886041058417	0.6188316516613925	Aulonocranus dewindti	m	d
1564	FISH20210915_c3_r1_Aulonocranus-dewindti_su	1970-01-02 18:30:00	13.15114806963897	1124.4988914754463	0.33117171045338656	0.1376787495843033	0.11703346952349292	0.6425251900335078	Aulonocranus dewindti	m	d
1565	FISH20210915_c3_r1_Aulonocranus-dewindti_su	1970-01-02 19:00:00	10.474659919273803	1154.4996399091463	0.19638801174450168	0.11378870976677193	0.037062153264164295	0.3132200334104117	Aulonocranus dewindti	m	n
1566	FISH20210915_c3_r1_Aulonocranus-dewindti_su	1970-01-02 19:30:00	7.146467405076109	1184.4991409410852	0.07254891093498864	0.5860998725267417	0.026523177537421127	0.1313872477820724	Aulonocranus dewindti	m	n
1567	FISH20210915_c3_r1_Aulonocranus-dewindti_su	1970-01-02 20:00:00	7.8700494137561705	1214.5001384964821	0.08996731483020332	0.5708824995845105	0.03787445035159922	0.1602548211476489	Aulonocranus dewindti	m	n
1568	FISH20210915_c3_r1_Aulonocranus-dewindti_su	1970-01-02 20:30:00	7.893442063815651	1244.4988914754463	0.09156412814543842	0.21776964859771644	0.033954046175529454	0.1469896333343457	Aulonocranus dewindti	m	n
1569	FISH20210915_c3_r1_Aulonocranus-dewindti_su	1970-01-02 21:00:00	6.9553191992812025	1274.499944604476	0.05849767338799025	0.47025260358962995	0.02992819279103393	0.1416364518640735	Aulonocranus dewindti	m	n
1570	FISH20210915_c3_r1_Aulonocranus-dewindti_su	1970-01-02 21:30:00	5.852478964185895	1304.4996120594103	0.026712480602970518	0.7839725116382177	0.02527780078489554	0.17601583879174876	Aulonocranus dewindti	m	n
1571	FISH20210915_c3_r1_Aulonocranus-dewindti_su	1970-01-02 22:00:00	6.645530102174635	1334.4996399091463	0.05345964212509002	0.5110520192787104	0.03287153127189667	0.15780975215371157	Aulonocranus dewindti	m	n
1572	FISH20210915_c3_r1_Aulonocranus-dewindti_su	1970-01-02 22:30:00	6.888268494691786	1364.499113180357	0.060359161955437314	0.4529431326903891	0.033559058168302645	0.14912772329080448	Aulonocranus dewindti	m	n
1573	FISH20210915_c3_r1_Aulonocranus-dewindti_su	1970-01-02 23:00:00	6.169236110070993	1394.500249293668	0.023655199157941387	0.8210625450113567	0.02415911328160052	0.11726221185639604	Aulonocranus dewindti	m	n
1574	FISH20210915_c3_r1_Aulonocranus-dewindti_su	1970-01-02 23:30:00	7.903090634487154	1424.4988914754463	0.09932380002217049	0.2667664338765104	0.03750551216879788	0.17000132321087405	Aulonocranus dewindti	m	n
1575	FISH20210915_c3_r1_Aulonocranus-dewindti_su	1970-01-03 00:00:00	6.748811774402619	14.5	0.0536228672723244	0.4683691557722136	0.038448678786313986	0.15921395711375444	Aulonocranus dewindti	m	n
1576	FISH20210915_c3_r1_Aulonocranus-dewindti_su	1970-01-03 00:30:00	7.5006993966078515	44.49955659017847	0.06928278461367919	0.44512803458596606	0.04674189711186748	0.17173481202664806	Aulonocranus dewindti	m	n
1577	FISH20210915_c3_r1_Aulonocranus-dewindti_su	1970-01-03 01:00:00	6.9347639425884955	74.49969530773919	0.056118774583125586	0.3894521079164589	0.04198650222416185	0.18041361600439482	Aulonocranus dewindti	m	n
1578	FISH20210915_c3_r1_Aulonocranus-dewindti_su	1970-01-03 01:30:00	7.545706913547722	104.49933495898914	0.0640101972954999	0.48293061405453336	0.05315098197081132	0.1980718970841807	Aulonocranus dewindti	m	n
1579	FISH20210915_c3_r1_Aulonocranus-dewindti_su	1970-01-03 02:00:00	8.366184204618996	134.5003046922608	0.07783502299041604	0.3044152678521966	0.047870380685737596	0.15954731818713416	Aulonocranus dewindti	m	n
1580	FISH20210915_c3_r1_Aulonocranus-dewindti_su	1970-01-03 02:30:00	11.748161164468724	164.49950116395078	0.2213169271699368	0.1265380778184237	0.08917607998918103	0.25046947150214854	Aulonocranus dewindti	m	n
1581	FISH20210915_c3_r1_Aulonocranus-dewindti_su	1970-01-03 03:00:00	5.989330696068427	194.5	0.03068912031907822	0.768114336361622	0.05237661255761896	0.5928643240858991	Aulonocranus dewindti	m	n
1582	FISH20210915_c3_r1_Aulonocranus-dewindti_su	1970-01-03 03:30:00	7.207052571736068	224.50011085245538	0.06684403059527769	0.4912980822525219	0.0628187008092236	0.18795095738745404	Aulonocranus dewindti	m	n
1583	FISH20210915_c3_r1_Aulonocranus-dewindti_su	1970-01-03 04:00:00	7.710648417505564	254.49980610492494	0.07883219766217939	0.35311063098997286	0.07334773696747936	0.14302431131657137	Aulonocranus dewindti	m	n
1584	FISH20210915_c3_r1_Aulonocranus-dewindti_su	1970-01-03 04:30:00	9.488629343905314	284.49986145746743	0.10617899695206429	0.4615683014685508	0.05982352489418169	0.42432790016131994	Aulonocranus dewindti	m	n
1585	FISH20210915_c3_r1_Aulonocranus-dewindti_su	1970-01-03 05:00:00	2.3544695914207	314.5003600908537	0.0	1.0	0.019265926030093874	0.06541903258376282	Aulonocranus dewindti	m	n
1586	FISH20210915_c3_r1_Aulonocranus-dewindti_su	1970-01-03 05:30:00	5.38722546537971	344.49963974948736	0.018012525633209556	0.8718062406473425	0.03229646607341447	0.11530554081676096	Aulonocranus dewindti	m	n
1587	FISH20210915_c3_r1_Aulonocranus-dewindti_su	1970-01-03 06:00:00	7.223699101074208	374.5001107910481	0.06204298692665633	0.46626412585863064	0.05067526230693811	0.13771977168378918	Aulonocranus dewindti	m	n
1588	FISH20210915_c3_r1_Aulonocranus-dewindti_su	1970-01-03 06:30:00	9.469819500442037	404.5001662786831	0.13418689723977387	0.0658463584968407	0.06610148664106033	0.1755648985390397	Aulonocranus dewindti	m	n
1589	FISH20210915_c3_r1_Aulonocranus-dewindti_su	1970-01-03 07:00:00	17.459130081166204	434.4998615035178	0.4406958063265193	0.03351614868982328	0.188140622327092	0.6298588924593628	Aulonocranus dewindti	m	d
1590	FISH20210915_c3_r1_Aulonocranus-dewindti_su	1970-01-03 07:30:00	12.178124187885691	464.4999168652663	0.2992850412902511	0.0867926619741728	0.1113595848257479	0.5978613473647874	Aulonocranus dewindti	m	d
1591	FISH20210915_c3_r1_Aulonocranus-dewindti_su	1970-01-03 08:00:00	11.043474024117751	494.50047088803944	0.23151071962772146	0.09295883884549333	0.11080334960590878	0.707483978510288	Aulonocranus dewindti	m	d
1592	FISH20210915_c3_r1_Aulonocranus-dewindti_su	1970-01-03 08:30:00	7.37509763948195	524.5000831347337	0.11261985257440559	0.440392395943025	0.0728647391792343	0.668352634937573	Aulonocranus dewindti	m	d
1593	FISH20210915_c3_r1_Aulonocranus-dewindti_su	1970-01-03 09:00:00	5.087631887709168	554.5002215820962	0.018889873698205186	0.8745845335696876	0.036724264822260176	0.15686052417989213	Aulonocranus dewindti	m	d
1594	FISH20210915_c3_r1_Aulonocranus-dewindti_su	1970-01-03 09:30:00	8.804082606783652	584.5006927126628	0.12679412579661956	0.257467442504849	0.07040769565707192	0.3000948900250945	Aulonocranus dewindti	m	d
1595	FISH20210915_c3_r1_Aulonocranus-dewindti_su	1970-01-03 10:00:00	10.449163492132367	614.4999169021107	0.20630435986925932	0.10675308847155282	0.08900339453355911	0.377426486737814	Aulonocranus dewindti	m	d
1596	FISH20210915_c3_r1_Aulonocranus-dewindti_su	1970-01-03 10:30:00	12.531623351092568	644.5004156275977	0.2973676918814076	0.013022998060404543	0.09599870896629002	0.5789741454350905	Aulonocranus dewindti	m	d
1597	FISH20210915_c3_r1_Aulonocranus-dewindti_su	1970-01-03 11:00:00	13.901284883454657	674.5005816852251	0.35039609993906157	0.014015843997562462	0.10512712455125629	0.5191182400950239	Aulonocranus dewindti	m	d
1598	FISH20210915_c3_r1_Aulonocranus-dewindti_su	1970-01-03 11:30:00	14.255765316145368	704.5001662602527	0.36183772999334957	0.0	0.13635639742655947	0.4758249749113187	Aulonocranus dewindti	m	d
1599	FISH20210915_c3_r1_Aulonocranus-dewindti_su	1970-01-03 12:00:00	14.46684745231839	734.4994183147749	0.361420419921334	0.06304359869259321	0.12669178779782003	0.5017700727310241	Aulonocranus dewindti	m	d
1600	FISH20210915_c3_r1_Aulonocranus-dewindti_su	1970-01-03 12:30:00	12.293868153308969	764.5000277115779	0.27866762733470046	0.0019952336086016737	0.12241490566186876	0.5245667524435437	Aulonocranus dewindti	m	d
1601	FISH20210915_c3_r1_Aulonocranus-dewindti_su	1970-01-03 13:00:00	11.653214355439507	794.5000276992964	0.24718852141155614	0.050745111074178714	0.1399739048276557	0.46706935357063534	Aulonocranus dewindti	m	d
1602	FISH20210915_c3_r1_Aulonocranus-dewindti_su	1970-01-03 13:30:00	13.034236287711684	824.4996951726431	0.31901568475308983	0.012026824807404534	0.15304750464854125	0.6052827349851464	Aulonocranus dewindti	m	d
1603	FISH20210915_c3_r1_Aulonocranus-dewindti_su	1970-01-03 14:00:00	12.464753342275566	854.4997784179038	0.28179703079991136	0.0	0.16759128238811757	0.5840139142828017	Aulonocranus dewindti	m	d
1604	FISH20210915_c3_r1_Aulonocranus-dewindti_su	1970-01-03 14:30:00	11.30965020383393	884.5009977827051	0.23248337028824834	0.03098669623059867	0.21584939450793225	0.7559550058425908	Aulonocranus dewindti	m	d
1605	FISH20210915_c3_r1_Aulonocranus-dewindti_su	1970-01-03 15:00:00	12.864440220334869	914.4994737133677	0.30751758905323806	0.01728436097723118	0.15355569171839611	0.5947192658252384	Aulonocranus dewindti	m	d
1606	FISH20210915_c3_r1_Aulonocranus-dewindti_su	1970-01-03 15:30:00	13.075904432679646	944.5006096885046	0.3275135794257843	0.0	0.15343883198056693	0.6378403836114204	Aulonocranus dewindti	m	d
1607	FISH20210915_c3_r1_Aulonocranus-dewindti_su	1970-01-03 16:00:00	12.719317406961771	974.5000830978893	0.29942939449337985	0.0	0.18557836130962324	0.6839147142273352	Aulonocranus dewindti	m	d
1608	FISH20210915_c3_r1_Aulonocranus-dewindti_su	1970-01-03 16:30:00	12.295983275732185	1004.5002771311384	0.2734730074271145	0.015408491298082253	0.17954214890530612	0.5871032973547928	Aulonocranus dewindti	m	d
1609	FISH20210915_c3_r1_Aulonocranus-dewindti_su	1970-01-03 17:00:00	11.726987302292557	1034.4997784179038	0.2488366939951252	0.016674052736538887	0.19501580294290033	0.6450489811968784	Aulonocranus dewindti	m	d
1610	FISH20210915_c3_r1_Aulonocranus-dewindti_su	1970-01-03 17:30:00	7.984850506212539	1064.500886819643	0.08153198093337767	0.4326571333555038	0.11608739406585646	0.35358178320520317	Aulonocranus dewindti	m	d
1611	FISH20210915_c3_r1_Aulonocranus-dewindti_su	1970-01-03 18:00:00	7.105848256409335	1094.4995291119606	0.0501911251454213	0.61719572322863	0.08177174744816394	0.27507186084698737	Aulonocranus dewindti	m	d
1612	FISH20210915_c3_r1_Aulonocranus-dewindti_su	1970-01-03 18:30:00	10.113005280410965	1124.500443360674	0.17640212813123476	0.04389270671691421	0.1416680470936747	0.3749625888630596	Aulonocranus dewindti	m	d
1613	FISH20210915_c3_r1_Aulonocranus-dewindti_su	1970-01-03 19:00:00	9.12499202700803	1154.5001384964821	0.13871807656085536	0.07894299484793087	0.06413912869580195	0.2554014401777214	Aulonocranus dewindti	m	n
1614	FISH20210915_c3_r1_Aulonocranus-dewindti_su	1970-01-03 19:30:00	8.68951227151844	1184.5001939810452	0.1309094939865876	0.04062517319736186	0.05522544434449394	0.14409359969887803	Aulonocranus dewindti	m	n
1615	FISH20210915_c3_r1_Aulonocranus-dewindti_su	1970-01-03 20:00:00	7.737646613705941	1214.4997784179038	0.09550188344781742	0.2532129403944161	0.04983263990853284	0.17475509974656073	Aulonocranus dewindti	m	n
1616	FISH20210915_c3_r1_Aulonocranus-dewindti_su	1970-01-03 20:30:00	7.818932856552433	1244.5007204610952	0.09515628463755264	0.2425182886277987	0.05570867975961171	0.15141148865570717	Aulonocranus dewindti	m	n
1617	FISH20210915_c3_r1_Aulonocranus-dewindti_su	1970-01-03 21:00:00	7.108221354398939	1274.4995845105534	0.06392997617860506	0.3533876239543516	0.052676984806784496	0.14107762333227966	Aulonocranus dewindti	m	n
1618	FISH20210915_c3_r1_Aulonocranus-dewindti_su	1970-01-03 21:30:00	9.420878141714315	1304.5012193770092	0.13851014299966743	0.11545283228023501	0.0770428371650516	0.17232829584270484	Aulonocranus dewindti	m	n
1619	FISH20210915_c3_r1_Aulonocranus-dewindti_su	1970-01-03 22:00:00	7.8999610172561185	1334.5001384964821	0.09938507561907928	0.16946429560689158	0.07047987052557596	0.14762961594332477	Aulonocranus dewindti	m	n
1620	FISH20210915_c3_r1_Aulonocranus-dewindti_su	1970-01-03 22:30:00	7.005328763055738	1364.5006927894474	0.06817048162722385	0.43024995843263314	0.06922306480306903	0.16026198948900627	Aulonocranus dewindti	m	n
1621	FISH20210915_c3_r1_Aulonocranus-dewindti_su	1970-01-03 23:00:00	10.668973078011348	1394.499889208952	0.17931531132284512	0.2553733658320408	0.09695015681194569	0.16679664499123495	Aulonocranus dewindti	m	n
1622	FISH20210915_c3_r1_Aulonocranus-dewindti_su	1970-01-03 23:30:00	9.450944696941795	1424.5013856556923	0.1361268152089569	0.2513025163507372	0.08119051578063947	0.1819360247153472	Aulonocranus dewindti	m	n
1623	FISH20210915_c3_r1_Aulonocranus-dewindti_su	1970-01-04 00:00:00	9.956032071150487	14.499639909146307	0.11500747881003823	0.4629660406625672	0.06386843064173664	0.23544579527373605	Aulonocranus dewindti	m	n
1624	FISH20210915_c3_r1_Aulonocranus-dewindti_su	1970-01-04 00:30:00	7.071866362560566	44.50099756151629	0.06295721569496786	0.46414320549767235	0.039320702020214676	0.18829040702078456	Aulonocranus dewindti	m	n
1625	FISH20210915_c3_r1_Aulonocranus-dewindti_su	1970-01-04 01:00:00	7.161030080148734	74.50019389507507	0.06520414381474711	0.4184255719904714	0.050045551645186745	0.16610674885878676	Aulonocranus dewindti	m	n
1626	FISH20210915_c3_r1_Aulonocranus-dewindti_su	1970-01-04 01:30:00	7.333483925901981	104.50060962092662	0.07337619153181113	0.336898692086012	0.04554282449981905	0.15592136251257696	Aulonocranus dewindti	m	n
1627	FISH20210915_c3_r1_Aulonocranus-dewindti_su	1970-01-04 02:00:00	7.575701620068707	134.49994460447596	0.07278971859073786	0.21144471526700642	0.04724766425686042	0.16242369962875652	Aulonocranus dewindti	m	n
1628	FISH20210915_c3_r1_Aulonocranus-dewindti_su	1970-01-04 02:30:00	9.445250396907486	164.50108063175395	0.14070379606539207	0.039955666389581604	0.06113714492766972	0.176668199148312	Aulonocranus dewindti	m	n
1629	FISH20210915_c3_r1_Aulonocranus-dewindti_su	1970-01-04 03:00:00	8.301013879008618	194.4996399091463	0.09772311783280704	0.27577419533543845	0.04781948703338075	0.18533109221781977	Aulonocranus dewindti	m	n
1630	FISH20210915_c3_r1_Aulonocranus-dewindti_su	1970-01-04 03:30:00	9.240367282507794	224.5019399179692	0.1376787495843033	0.13645937257510254	0.061586609267022085	0.2173753689147023	Aulonocranus dewindti	m	n
1631	FISH20210915_c3_r1_Aulonocranus-dewindti_su	1970-01-04 04:00:00	9.84887106742251	254.5003046922608	0.15467287130906876	0.14425793584842944	0.0708690388763508	0.15983560751262993	Aulonocranus dewindti	m	n
1632	FISH20210915_c3_r1_Aulonocranus-dewindti_su	1970-01-04 04:30:00	11.235465344342979	284.50144108191995	0.1973727968074493	0.09671876732069615	0.09061030976561264	0.16516633957967394	Aulonocranus dewindti	m	n
1633	FISH20210915_c3_r1_Aulonocranus-dewindti_su	1970-01-04 05:00:00	13.37398058995582	314.5	0.26866829160203853	0.01794814978949701	0.12401307699612549	0.1427242466518207	Aulonocranus dewindti	m	n
1634	FISH20210915_c3_r1_Aulonocranus-dewindti_su	1970-01-04 05:30:00	17.881943157882727	344.5019120988749	0.382253505514604	0.006041123981599512	0.19112644823446942	0.21120309428407907	Aulonocranus dewindti	m	n
1635	FISH20210915_c3_r1_Aulonocranus-dewindti_su	1970-01-04 06:00:00	14.811588207319437	374.49975070633207	0.30319649880893024	0.0	0.16917231153976872	0.17270052253149573	Aulonocranus dewindti	m	n
1636	FISH20210915_c3_r1_Aulonocranus-dewindti_su	1970-01-04 06:30:00	7.56777010594457	404.5016071824429	0.07398581245843494	0.6315672799822656	0.044911932986223375	0.12352209324582802	Aulonocranus dewindti	m	n
1637	FISH20210915_c3_r1_Aulonocranus-dewindti_su	1970-01-04 07:00:00	13.517718658815069	434.5003600908537	0.309456539803889	0.08908093734419145	0.16717073298426016	0.4092432294305404	Aulonocranus dewindti	m	d
1638	FISH20210915_c3_r1_Aulonocranus-dewindti_su	1970-01-04 07:30:00	13.294507917523916	464.501163821769	0.3255375748171137	0.0047661272445134115	0.13341997035329858	0.5078999936839683	Aulonocranus dewindti	m	d
1639	FISH20210915_c3_r1_Aulonocranus-dewindti_su	1970-01-04 08:00:00	11.582079616008347	494.5001107910481	0.24783957456237535	0.03445601595391092	0.11758628309426085	0.5512074367407864	Aulonocranus dewindti	m	d
1640	FISH20210915_c3_r1_Aulonocranus-dewindti_su	1970-01-04 08:30:00	11.830294609837617	524.5019120988749	0.24685473590866264	0.030593581998558998	0.14254820444201594	0.632428986372403	Aulonocranus dewindti	m	d
1641	FISH20210915_c3_r1_Aulonocranus-dewindti_su	1970-01-04 09:00:00	12.87561083999563	554.4998615035178	0.3054124425239599	0.0014957620076450058	0.15003460890115317	0.5487010886906749	Aulonocranus dewindti	m	d
1642	FISH20210915_c3_r1_Aulonocranus-dewindti_su	1970-01-04 09:30:00	11.666942405609971	584.5020783683423	0.24081361192706313	0.019675220307044283	0.15347905156972194	0.5716745771094454	Aulonocranus dewindti	m	d
1643	FISH20210915_c3_r1_Aulonocranus-dewindti_su	1970-01-04 10:00:00	12.371577926734307	614.5004154894466	0.27616198548556864	0.0	0.15613560723249986	0.5426653243082122	Aulonocranus dewindti	m	d
1644	FISH20210915_c3_r1_Aulonocranus-dewindti_su	1970-01-04 10:30:00	7.98647227969712	644.5018566757191	0.08961924291969185	0.519758355040736	0.09008843647623424	0.35606033631018386	Aulonocranus dewindti	m	d
1645	FISH20210915_c3_r1_Aulonocranus-dewindti_su	1970-01-04 11:00:00	10.677526145792728	674.5002215820962	0.18801240859738533	0.05301351650786616	0.10528223715127993	0.4400355315350115	Aulonocranus dewindti	m	d
1646	FISH20210915_c3_r1_Aulonocranus-dewindti_su	1970-01-04 11:30:00	9.80148416813515	704.5024663304329	0.15080640691680985	0.021005376046112065	0.12171168630737363	0.5403268479984339	Aulonocranus dewindti	m	d
1647	FISH20210915_c3_r1_Aulonocranus-dewindti_su	1970-01-04 12:00:00	11.2853875763272	734.4999169021107	0.21117943604232453	0.010248739682012077	0.13593186216586917	0.5320444752695855	Aulonocranus dewindti	m	d
1648	FISH20210915_c3_r1_Aulonocranus-dewindti_su	1970-01-04 12:30:00	20.104591852566884	764.5032150776053	0.5251662971175166	0.0061529933481152994	0.1374736163227027	0.510882241821403	Aulonocranus dewindti	m	d
1649	FISH20210915_c3_r1_Aulonocranus-dewindti_su	1970-01-04 13:00:00	22.151965475051288	794.5005262866323	0.5867264971469724	0.0	0.12067487661637649	0.48640697003018557	Aulonocranus dewindti	m	d
1650	FISH20210915_c3_r1_Aulonocranus-dewindti_su	1970-01-04 13:30:00	17.095330993803586	824.5024111745469	0.4646083919960091	0.0	0.12218722951567744	0.5854801865025618	Aulonocranus dewindti	m	d
1651	FISH20210915_c3_r1_Aulonocranus-dewindti_su	1970-01-04 14:00:00	15.110794311302723	854.5002215820962	0.38317083979614447	0.0	0.1477641362072466	0.5021956021111758	Aulonocranus dewindti	m	d
1652	FISH20210915_c3_r1_Aulonocranus-dewindti_su	1970-01-04 14:30:00	14.575342480064364	884.5025217535887	0.35016349830959376	0.0	0.17191589170681051	0.4508348615984732	Aulonocranus dewindti	m	d
1653	FISH20210915_c3_r1_Aulonocranus-dewindti_su	1970-01-04 15:00:00	16.332588638454713	914.4999723007036	0.43626391889646005	0.0	0.19924214268364232	0.4578294459924069	Aulonocranus dewindti	m	d
1654	FISH20210915_c3_r1_Aulonocranus-dewindti_su	1970-01-04 15:30:00	15.851599166284245	944.5022168033695	0.389270671691421	0.03147860784748393	0.2139972710176112	0.464413649316566	Aulonocranus dewindti	m	d
1655	FISH20210915_c3_r1_Aulonocranus-dewindti_su	1970-01-04 16:00:00	16.080180592800396	974.5005816852251	0.4178161874688383	0.0	0.1635901423378578	0.5346249458522582	Aulonocranus dewindti	m	d
1656	FISH20210915_c3_r1_Aulonocranus-dewindti_su	1970-01-04 16:30:00	14.834586671958453	1004.5030208968461	0.3639487833268666	0.0	0.21179078667577375	0.5126825231623733	Aulonocranus dewindti	m	d
1657	FISH20210915_c3_r1_Aulonocranus-dewindti_su	1970-01-04 17:00:00	15.835398738388765	1034.5002215820962	0.41081320629293155	0.0	0.1891149164927694	0.5756456312221947	Aulonocranus dewindti	m	d
1658	FISH20210915_c3_r1_Aulonocranus-dewindti_su	1970-01-04 17:30:00	14.023998475395617	1064.5030205619908	0.3144155628221471	0.0021060799201906557	0.26206892508921525	0.5364351516566471	Aulonocranus dewindti	m	d
1659	FISH20210915_c3_r1_Aulonocranus-dewindti_su	1970-01-04 18:00:00	14.541527430281128	1094.5000276992964	0.359703063542186	0.0045980832086865	0.19148036606902916	0.5090726285868853	Aulonocranus dewindti	m	d
1660	FISH20210915_c3_r1_Aulonocranus-dewindti_su	1970-01-04 18:30:00	13.428169234243343	1124.5027716186253	0.2896341463414634	0.04501108647450111	0.2067767065251862	0.4680780037739424	Aulonocranus dewindti	m	d
1661	FISH20210915_c3_r1_Aulonocranus-dewindti_su	1970-01-04 19:00:00	20.937274642441217	1154.4997784179038	0.4726346111234212	0.03960779968978507	0.3363011798164408	0.33064376315629673	Aulonocranus dewindti	m	n
1662	FISH20210915_c3_r1_Aulonocranus-dewindti_su	1970-01-04 19:30:00	20.60655279982099	1184.5027713113845	0.47539075490522115	0.0	0.3121954222199475	0.15367019681162286	Aulonocranus dewindti	m	n
1663	FISH20210915_c3_r1_Aulonocranus-dewindti_su	1970-01-04 20:00:00	23.770718378747144	1214.4994183147749	0.5673923882333388	0.0	0.4804078843155718	0.1798121234610763	Aulonocranus dewindti	m	n
1664	FISH20210915_c3_r1_Aulonocranus-dewindti_su	1970-01-04 20:30:00	16.240176881778307	1244.5025217535886	0.31602283434018735	0.003768774594025384	0.20885995482099629	0.14450633191493653	Aulonocranus dewindti	m	n
1665	FISH20210915_c3_r1_Aulonocranus-dewindti_su	1970-01-04 21:00:00	17.257961598133804	1274.5000276992964	0.35959226635643454	0.0	0.19262273375619143	0.14899869364547344	Aulonocranus dewindti	m	n
1666	FISH20210915_c3_r1_Aulonocranus-dewindti_su	1970-01-04 21:30:00	18.08118113194822	1304.5024666038469	0.3739260573138961	0.00022171719971176765	0.21598118083900206	0.16015439485707095	Aulonocranus dewindti	m	n
1667	FISH20210915_c3_r1_Aulonocranus-dewindti_su	1970-01-04 22:00:00	12.452232753868694	1334.4997784179038	0.22690006647462885	0.009694216707290051	0.1036813978177798	0.179547002844255	Aulonocranus dewindti	m	n
1668	FISH20210915_c3_r1_Aulonocranus-dewindti_su	1970-01-04 22:30:00	6.419162773241853	1364.502965138835	0.033420162944078034	0.7411738624397273	0.023220703533012244	0.16282923754150697	Aulonocranus dewindti	m	n
1669	FISH20210915_c3_r1_Aulonocranus-dewindti_su	1970-01-04 23:00:00	11.92663253212197	1394.4994737133677	0.21688549110852584	0.19023876793529446	0.2915165129744459	0.15474977482644003	Aulonocranus dewindti	m	n
1670	FISH20210915_c3_r1_Aulonocranus-dewindti_su	1970-01-04 23:30:00	9.482099617670002	1424.5033809998893	0.13213612681520895	0.3809444629198537	0.16544550048665585	0.14872565090724485	Aulonocranus dewindti	m	n
1671	FISH20210915_c3_r1_Aulonocranus-dewindti_su	1970-01-05 00:00:00	9.42572038876629	14.500083097889314	0.1533987036729267	0.20120768932469116	0.13459187065219927	0.2946165772603549	Aulonocranus dewindti	m	n
1672	FISH20210915_c3_r1_Aulonocranus-dewindti_su	1970-01-05 00:30:00	8.930139088526571	44.50241090727706	0.12891426037798592	0.21365626558776257	0.08401587051201916	0.20368205851302548	Aulonocranus dewindti	m	n
1673	FISH20210915_c3_r1_Aulonocranus-dewindti_su	1970-01-05 01:00:00	9.486164084670968	74.49977841790383	0.1522822955905163	0.20584976733879903	0.10100536788715185	0.18108564705067204	Aulonocranus dewindti	m	n
1674	FISH20210915_c3_r1_Aulonocranus-dewindti_su	1970-01-05 01:30:00	11.074056669035722	104.50374147774514	0.19405797904772462	0.17105481957762875	0.14498816189340785	0.2104035016368022	Aulonocranus dewindti	m	n
1675	FISH20210915_c3_r1_Aulonocranus-dewindti_su	1970-01-05 02:00:00	12.817610422409743	134.49952911196056	0.24724392000443188	0.058944102819788374	0.15867674596972742	0.21675070622282686	Aulonocranus dewindti	m	n
1676	FISH20210915_c3_r1_Aulonocranus-dewindti_su	1970-01-05 02:30:00	10.110502156109371	164.50307598514658	0.1675441999667461	0.1253671784071385	0.07773398316475992	0.21483098878935125	Aulonocranus dewindti	m	n
1677	FISH20210915_c3_r1_Aulonocranus-dewindti_su	1970-01-05 03:00:00	12.632869704326232	194.50013849648218	0.22092958838845494	0.13284582571602682	0.16177946680212027	0.2105204598649452	Aulonocranus dewindti	m	n
1678	FISH20210915_c3_r1_Aulonocranus-dewindti_su	1970-01-05 03:30:00	14.362862252384012	224.50246633043287	0.2653660699440226	0.07559718450368565	0.25107816901518193	0.21811916217023167	Aulonocranus dewindti	m	n
1679	FISH20210915_c3_r1_Aulonocranus-dewindti_su	1970-01-05 04:00:00	13.959821069978547	254.4998892089519	0.26501218701528917	0.05744515843119876	0.18039750488396553	0.24299565520514743	Aulonocranus dewindti	m	n
1680	FISH20210915_c3_r1_Aulonocranus-dewindti_su	1970-01-05 04:30:00	16.09093720157368	284.5037414777451	0.29416329471758773	0.09062690538218503	0.19407312793696843	0.23888566212548884	Aulonocranus dewindti	m	n
1681	FISH20210915_c3_r1_Aulonocranus-dewindti_su	1970-01-05 05:00:00	13.206878484157034	314.4996399091463	0.2891806548113678	0.03595368677635588	0.12681237697233896	0.28744997205024614	Aulonocranus dewindti	m	n
1682	FISH20210915_c3_r1_Aulonocranus-dewindti_su	1970-01-05 05:30:00	17.50458115452717	344.50368563986035	0.3712242975115003	0.004101313528792329	0.28687041003729863	0.29097094752117775	Aulonocranus dewindti	m	n
1683	FISH20210915_c3_r1_Aulonocranus-dewindti_su	1970-01-05 06:00:00	17.580067953001382	374.5001938950751	0.3254667331449781	0.02830868095950363	0.1696570957311407	0.29031559579972005	Aulonocranus dewindti	m	n
1684	FISH20210915_c3_r1_Aulonocranus-dewindti_su	1970-01-05 06:30:00	10.661357847856886	404.502965138835	0.1933159674111844	0.07060910048218146	0.04610213056355559	0.3193897136480614	Aulonocranus dewindti	m	n
1685	FISH20210915_c3_r1_Aulonocranus-dewindti_su	1970-01-05 07:00:00	16.538809003430572	434.49994460447596	0.41812541546643034	0.043263904276534454	0.19194823014344756	0.5438656213933608	Aulonocranus dewindti	m	d
1686	FISH20210915_c3_r1_Aulonocranus-dewindti_su	1970-01-05 07:30:00	15.37012700634922	464.50357479354875	0.3820872360472205	0.0	0.15597667172377844	0.48722331124767343	Aulonocranus dewindti	m	d
1687	FISH20210915_c3_r1_Aulonocranus-dewindti_su	1970-01-05 08:00:00	15.331402766016012	494.4996399091463	0.37421749487563016	0.0	0.15685997427313525	0.418706794642573	Aulonocranus dewindti	m	d
1688	FISH20210915_c3_r1_Aulonocranus-dewindti_su	1970-01-05 08:30:00	12.0645252391466	524.5045729172441	0.2367385399922399	0.024832326367717976	0.15025691632794563	0.42081950310367855	Aulonocranus dewindti	m	d
1689	FISH20210915_c3_r1_Aulonocranus-dewindti_su	1970-01-05 09:00:00	13.898194110748191	554.5003046922608	0.3289014459032741	0.006260040994958728	0.17226017431684726	0.5075027954625198	Aulonocranus dewindti	m	d
1690	FISH20210915_c3_r1_Aulonocranus-dewindti_su	1970-01-05 09:30:00	12.55735087203927	584.5034364261169	0.27164394191331337	0.06994789934597051	0.18935655022285752	0.5197280213332119	Aulonocranus dewindti	m	d
1691	FISH20210915_c3_r1_Aulonocranus-dewindti_su	1970-01-05 10:00:00	13.775364736564637	614.5	0.32229115887436294	0.0	0.1845419703274757	0.5038300279639052	Aulonocranus dewindti	m	d
1692	FISH20210915_c3_r1_Aulonocranus-dewindti_su	1970-01-05 10:30:00	13.720599328597283	644.50326978497	0.30420084238528045	0.010031035247173576	0.1900675181059236	0.5140617369418092	Aulonocranus dewindti	m	d
1693	FISH20210915_c3_r1_Aulonocranus-dewindti_su	1970-01-05 11:00:00	14.224669963555222	674.4997507063321	0.34862334496703784	0.0	0.18284488211361924	0.50389260224522	Aulonocranus dewindti	m	d
1694	FISH20210915_c3_r1_Aulonocranus-dewindti_su	1970-01-05 11:30:00	14.384636634134457	704.5047666555814	0.33898680855780955	0.0	0.1858799248639664	0.5328987173937374	Aulonocranus dewindti	m	d
1695	FISH20210915_c3_r1_Aulonocranus-dewindti_su	1970-01-05 12:00:00	13.99793135000839	734.5003600908537	0.34269569552933354	0.0	0.16475103963678142	0.48152580723332566	Aulonocranus dewindti	m	d
1696	FISH20210915_c3_r1_Aulonocranus-dewindti_su	1970-01-05 12:30:00	13.058543974334231	764.5040461146215	0.28538964638066733	0.08546724309943465	0.17327007738963032	0.5083840684585157	Aulonocranus dewindti	m	d
1697	FISH20210915_c3_r1_Aulonocranus-dewindti_su	1970-01-05 13:00:00	15.577833971227879	794.5001107910481	0.3950254819410592	0.0	0.17319136657714457	0.5057003747914676	Aulonocranus dewindti	m	d
1698	FISH20210915_c3_r1_Aulonocranus-dewindti_su	1970-01-05 13:30:00	13.763291346741864	824.5050717809434	0.3161132974890527	0.06834432681115238	0.19302419976232565	0.5754818555747762	Aulonocranus dewindti	m	d
1699	FISH20210915_c3_r1_Aulonocranus-dewindti_su	1970-01-05 14:00:00	13.91847731064187	854.4998615035178	0.3303418093180433	0.0	0.18672133777252767	0.5648645308394228	Aulonocranus dewindti	m	d
1700	FISH20210915_c3_r1_Aulonocranus-dewindti_su	1970-01-05 14:30:00	14.744354428360088	884.503934825981	0.35701618266459767	0.0	0.2082743099286028	0.482086722008315	Aulonocranus dewindti	m	d
1701	FISH20210915_c3_r1_Aulonocranus-dewindti_su	1970-01-05 15:00:00	14.211136784716235	914.5004154894466	0.34131073070744006	0.0	0.20144956353822982	0.5150959618139664	Aulonocranus dewindti	m	d
1702	FISH20210915_c3_r1_Aulonocranus-dewindti_su	1970-01-05 15:30:00	14.550882840343682	944.5041015408491	0.33865425119166387	0.0	0.24651800712866279	0.5728216511978962	Aulonocranus dewindti	m	d
1703	FISH20210915_c3_r1_Aulonocranus-dewindti_su	1970-01-05 16:00:00	12.457187533511567	974.5002215820962	0.25814314203412364	0.03728118768003545	0.21730303543122134	0.5550832769062322	Aulonocranus dewindti	m	d
1704	FISH20210915_c3_r1_Aulonocranus-dewindti_su	1970-01-05 16:30:00	13.930426178730682	1004.5051826395432	0.3265894351754337	0.00465606119394712	0.2359835441981686	0.5118114470690942	Aulonocranus dewindti	m	d
1705	FISH20210915_c3_r1_Aulonocranus-dewindti_su	1970-01-05 17:00:00	13.671592411049014	1034.4998615035179	0.3178771259210016	0.0	0.21433083978787779	0.5192744290514743	Aulonocranus dewindti	m	d
1706	FISH20210915_c3_r1_Aulonocranus-dewindti_su	1970-01-05 17:30:00	38.122477538473596	1064.506347358501	0.7333555075115028	0.0	0.14886020003058228	0.48053255810424234	Aulonocranus dewindti	m	d
1707	FISH20210915_c3_r1_Aulonocranus-dewindti_su	1970-01-05 18:00:00	30.16450670443652	1094.5005262866323	0.7186859453769874	0.02077447232840286	0.12911045383623068	0.48431930964893904	Aulonocranus dewindti	m	d
1708	FISH20210915_c3_r1_Aulonocranus-dewindti_su	1970-01-05 18:30:00	22.63074810695549	1124.504655803126	0.6349074381997561	0.0	0.1463547053212829	0.5061797147438063	Aulonocranus dewindti	m	d
1709	FISH20210915_c3_r1_Aulonocranus-dewindti_su	1970-01-05 19:00:00	23.20036358851994	1154.5002215820962	0.5537336583204077	0.11151118989585641	0.48969943411064754	0.3338498227436911	Aulonocranus dewindti	m	n
1710	FISH20210915_c3_r1_Aulonocranus-dewindti_su	1970-01-05 19:30:00	26.53055994946992	1184.5058477911423	0.5373316335014688	0.011695582284795744	0.5593625755714944	0.12954720478114642	Aulonocranus dewindti	m	n
1711	FISH20210915_c3_r1_Aulonocranus-dewindti_su	1970-01-05 20:00:00	24.66416349980598	1214.4999723007036	0.4686720957287685	0.0	0.4767947165569316	0.16880089487812716	Aulonocranus dewindti	m	n
1712	FISH20210915_c3_r1_Aulonocranus-dewindti_su	1970-01-05 20:30:00	12.888579898203918	1244.5057375686013	0.3083319474471977	0.0	0.10649941000847399	0.2706093656172038	Aulonocranus dewindti	m	n
1713	FISH20210915_c3_r1_Aulonocranus-dewindti_su	1970-01-05 21:00:00	13.562318218017264	1274.4997784179038	0.32018612896077997	0.0	0.10371465035075837	0.2583710167317206	Aulonocranus dewindti	m	n
1714	FISH20210915_c3_r1_Aulonocranus-dewindti_su	1970-01-05 21:30:00	10.58001510975206	1304.506347358501	0.24319529907422807	0.10915239203947004	0.04837016744550448	0.23702823481050617	Aulonocranus dewindti	m	n
1715	FISH20210915_c3_r1_Aulonocranus-dewindti_su	1970-01-05 22:00:00	11.280012995213761	1334.4994737133677	0.2656362528391779	0.07379092571048695	0.04438595377809267	0.26356943140720634	Aulonocranus dewindti	m	n
1716	FISH20210915_c3_r1_Aulonocranus-dewindti_su	1970-01-05 22:30:00	15.910576799919248	1364.5045169871973	0.45679765005819434	0.0	0.05078268458803949	0.335366444592172	Aulonocranus dewindti	m	n
1717	FISH20210915_c3_r1_Aulonocranus-dewindti_su	1970-01-05 23:00:00	13.59095745659807	1394.5000830978893	0.35133787601794914	0.17528114785884438	0.053216207923704	0.44417307386984095	Aulonocranus dewindti	m	n
1718	FISH20210915_c3_r1_Aulonocranus-dewindti_su	1970-01-05 23:30:00	12.47587270875574	1424.5042678195323	0.2914865314266711	0.15840815874071612	0.043452259136497154	0.41448827141800865	Aulonocranus dewindti	m	n
1719	FISH20210915_c3_r1_Aulonocranus-dewindti_su	1970-01-06 00:00:00	12.061175986338627	14.499778417903833	0.26761577664524705	0.17565920673609572	0.044193491391170764	0.5369199820423498	Aulonocranus dewindti	m	n
1720	FISH20210915_c3_r1_Aulonocranus-dewindti_su	1970-01-06 00:30:00	12.508936934220825	44.50479410297622	0.29401984148977445	0.009699052264035914	0.03840748396670373	0.32706736427138466	Aulonocranus dewindti	m	n
1721	FISH20210915_c3_r1_Aulonocranus-dewindti_su	1970-01-06 01:00:00	12.455337569348792	74.49958451055343	0.2797628940224918	0.009750152346130409	0.04353073800057365	0.4351132890908005	Aulonocranus dewindti	m	n
1722	FISH20210915_c3_r1_Aulonocranus-dewindti_su	1970-01-06 01:30:00	11.789821445721973	104.50390689941813	0.26140205042948184	0.15051260737046274	0.047505553542544605	0.5906541575344059	Aulonocranus dewindti	m	n
1723	FISH20210915_c3_r1_Aulonocranus-dewindti_su	1970-01-06 02:00:00	12.916701609797423	134.50013849648218	0.3093457426181375	0.029139659852639742	0.043338030038212565	0.5256628645671308	Aulonocranus dewindti	m	n
1724	FISH20210915_c3_r1_Aulonocranus-dewindti_su	1970-01-06 02:30:00	9.36246178956844	164.5060421286031	0.19279379157427937	0.35493348115299334	0.04448771502887359	0.6674483456998158	Aulonocranus dewindti	m	n
1725	FISH20210915_c3_r1_Aulonocranus-dewindti_su	1970-01-06 03:00:00	12.589231836706633	194.49994460447596	0.30755594947928205	0.03445601595391092	0.060549856884750716	0.37911231819024066	Aulonocranus dewindti	m	n
1726	FISH20210915_c3_r1_Aulonocranus-dewindti_su	1970-01-06 03:30:00	12.723240374900453	224.504849526132	0.3222302277891703	0.016238984647785844	0.040451290659127365	0.2902545759968614	Aulonocranus dewindti	m	n
1727	FISH20210915_c3_r1_Aulonocranus-dewindti_su	1970-01-06 04:00:00	15.507808477865028	254.4996399091463	0.413384300038779	0.0	0.07667644664902508	0.3721892048671975	Aulonocranus dewindti	m	n
1728	FISH20210915_c3_r1_Aulonocranus-dewindti_su	1970-01-06 04:30:00	13.559085149370663	284.50640208414165	0.3254808491768749	0.04877778393658888	0.06480503657420054	0.31781426477678487	Aulonocranus dewindti	m	n
1729	FISH20210915_c3_r1_Aulonocranus-dewindti_su	1970-01-06 05:00:00	19.076907551412784	314.50024929366793	0.47199601130131297	0.0	0.1432128200866762	0.3323269255627594	Aulonocranus dewindti	m	n
1730	FISH20210915_c3_r1_Aulonocranus-dewindti_su	1970-01-06 05:30:00	18.075572592352	344.5060975609756	0.4163525498891353	0.0008869179600886918	0.15166776820740288	0.3549293004991993	Aulonocranus dewindti	m	n
1731	FISH20210915_c3_r1_Aulonocranus-dewindti_su	1970-01-06 06:00:00	22.389919181287453	374.5	0.4809993352537115	0.0	0.29651750863806803	0.3264736825527688	Aulonocranus dewindti	m	n
1732	FISH20210915_c3_r1_Aulonocranus-dewindti_su	1970-01-06 06:30:00	15.750543034846633	404.50496037244363	0.3406861386687358	0.015296790999279499	0.09401728603565912	0.34393881393689973	Aulonocranus dewindti	m	n
1733	FISH20210915_c3_r1_Aulonocranus-dewindti_su	1970-01-06 07:00:00	14.878857787077022	434.49975070633207	0.3558805606337599	0.08099274278433327	0.15214798489478534	0.513531073641575	Aulonocranus dewindti	m	d
1734	FISH20210915_c3_r1_Aulonocranus-dewindti_su	1970-01-06 07:30:00	11.665555413157502	464.50637401618445	0.23007427114510587	0.039906883937479216	0.1323118081619089	0.6819034089091137	Aulonocranus dewindti	m	d
1735	FISH20210915_c3_r1_Aulonocranus-dewindti_su	1970-01-06 08:00:00	10.112915954743835	494.5003600908537	0.1601573320037671	0.14697246689934076	0.14538009979051741	0.6463348672656981	Aulonocranus dewindti	m	d
1736	FISH20210915_c3_r1_Aulonocranus-dewindti_su	1970-01-06 08:30:00	11.71557766654256	524.5049049492878	0.2367122983982708	0.006262816604777476	0.13934142673819694	0.6088573221161769	Aulonocranus dewindti	m	d
1737	FISH20210915_c3_r1_Aulonocranus-dewindti_su	1970-01-06 09:00:00	9.607202793212815	554.500055395524	0.15483048969643254	0.1504542432971416	0.12285859775057892	0.5761518245862066	Aulonocranus dewindti	m	d
1738	FISH20210915_c3_r1_Aulonocranus-dewindti_su	1970-01-06 09:30:00	12.818154500905392	584.4868457645031	0.2832193114188776	0.23866733411201957	0.10887531179538472	0.4926353454159191	Aulonocranus dewindti	m	d
1739	FISH20210915_c3_r1_Aulonocranus-dewindti_su	1970-01-06 10:00:00	10.894672150712061	614.4998615035178	0.20120768932469116	0.050634313888427235	0.12361221959028278	0.5098776103749867	Aulonocranus dewindti	m	d
1740	FISH20210915_c3_r1_Aulonocranus-dewindti_su	1970-01-06 10:30:00	10.87480001076039	644.5077605321508	0.20676274944567627	0.12466740576496674	0.1178655262420498	0.5125695536919833	Aulonocranus dewindti	m	d
1741	FISH20210915_c3_r1_Aulonocranus-dewindti_su	1970-01-06 11:00:00	8.440050384869526	674.5004154894466	0.10775026314331616	0.27544180377818406	0.10649192367656657	0.45210028238839634	Aulonocranus dewindti	m	d
1742	FISH20210915_c3_r1_Aulonocranus-dewindti_su	1970-01-06 11:30:00	9.651517384073976	704.5068736141907	0.15094235033259423	0.2515521064301552	0.10112336596330539	0.5330960786499689	Aulonocranus dewindti	m	d
1743	FISH20210915_c3_r1_Aulonocranus-dewindti_su	1970-01-06 12:00:00	8.845199078056448	734.5002215820962	0.11250830932860625	0.23116552182583647	0.12437033247054617	0.2917446020827072	Aulonocranus dewindti	m	d
1744	FISH20210915_c3_r1_Aulonocranus-dewindti_su	1970-01-06 12:30:00	9.907455456761163	764.5074833702882	0.15870288248337028	0.15005543237250554	0.1060259100655441	0.3861793779187184	Aulonocranus dewindti	m	d
1745	FISH20210915_c3_r1_Aulonocranus-dewindti_su	1970-01-06 13:00:00	11.26902010812694	794.4999169021107	0.21511273613650214	0.0	0.11644205885522158	0.4670812173288856	Aulonocranus dewindti	m	d
1746	FISH20210915_c3_r1_Aulonocranus-dewindti_su	1970-01-06 13:30:00	11.56217596830322	824.5059579892479	0.21925400432300615	0.08330100315911988	0.14988157106984304	0.47512826538630165	Aulonocranus dewindti	m	d
1747	FISH20210915_c3_r1_Aulonocranus-dewindti_su	1970-01-06 14:00:00	9.554898451591932	854.5005816852251	0.13007589607223977	0.1368899229959559	0.13083475786858	0.4072305480014397	Aulonocranus dewindti	m	d
1748	FISH20210915_c3_r1_Aulonocranus-dewindti_su	1970-01-06 14:30:00	11.106862348830301	884.506900947841	0.2248212405077324	0.002438889196829444	0.12306446671226762	0.4421201985917244	Aulonocranus dewindti	m	d
1749	FISH20210915_c3_r1_Aulonocranus-dewindti_su	1970-01-06 15:00:00	11.094850369746117	914.4994183147749	0.21267519804996954	0.04066256717079386	0.1093287425554326	0.5684349546758029	Aulonocranus dewindti	m	d
1750	FISH20210915_c3_r1_Aulonocranus-dewindti_su	1970-01-06 15:30:00	11.844998592238465	944.5067065735506	0.24127036913867642	0.0068174260059860325	0.12317984227279105	0.48617110458382246	Aulonocranus dewindti	m	d
1751	FISH20210915_c3_r1_Aulonocranus-dewindti_su	1970-01-06 16:00:00	11.634848458880706	974.5000830978893	0.2330618802282422	0.0	0.10333062732514031	0.5147854924186948	Aulonocranus dewindti	m	d
1752	FISH20210915_c3_r1_Aulonocranus-dewindti_su	1970-01-06 16:30:00	8.814550635976135	1004.5050157955994	0.12148755750152414	0.20029928504129024	0.10533056562680039	0.44313991890466925	Aulonocranus dewindti	m	d
1753	FISH20210915_c3_r1_Aulonocranus-dewindti_su	1970-01-06 17:00:00	10.675842262907532	1034.4997784179038	0.1952138267228008	0.008309328606248615	0.11484473730346649	0.5234657296673638	Aulonocranus dewindti	m	d
1754	FISH20210915_c3_r1_Aulonocranus-dewindti_su	1970-01-06 17:30:00	10.88836246969437	1064.5077605321508	0.21225055432372505	0.04307095343680709	0.09882548853585614	0.5730103184729218	Aulonocranus dewindti	m	d
1755	FISH20210915_c3_r1_Aulonocranus-dewindti_su	1970-01-06 18:00:00	11.439964636288533	1094.4995291119606	0.2288515871696859	0.009750152346130409	0.134883778622353	0.5698845511893811	Aulonocranus dewindti	m	d
1756	FISH20210915_c3_r1_Aulonocranus-dewindti_su	1970-01-06 18:30:00	10.770157635896187	1124.5060688355595	0.19586543257773098	0.0	0.16060960599008614	0.45694059432407524	Aulonocranus dewindti	m	d
1757	FISH20210915_c3_r1_Aulonocranus-dewindti_su	1970-01-06 19:00:00	25.637082136141665	1154.5001384964821	0.5442911750041549	0.027533100659243255	0.5404593882655997	0.2468635060170412	Aulonocranus dewindti	m	n
1758	FISH20210915_c3_r1_Aulonocranus-dewindti_su	1970-01-06 19:30:00	20.61489528381887	1184.5065683720416	0.4546865473089075	0.005875505792361842	0.2566962096713766	0.24430448460195714	Aulonocranus dewindti	m	n
1759	FISH20210915_c3_r1_Aulonocranus-dewindti_su	1970-01-06 20:00:00	22.44150848646956	1214.499889208952	0.46598714823842236	0.0	0.4433724581977184	0.2439429069177798	Aulonocranus dewindti	m	n
1760	FISH20210915_c3_r1_Aulonocranus-dewindti_su	1970-01-06 20:30:00	15.41738456958866	1244.5084257206208	0.4188470066518847	0.0	0.05151460582100864	0.4004261686217733	Aulonocranus dewindti	m	n
1761	FISH20210915_c3_r1_Aulonocranus-dewindti_su	1970-01-06 21:00:00	14.22276255448408	1274.4996399091463	0.3839676472217606	0.0	0.044279912652857356	0.3786466484831376	Aulonocranus dewindti	m	n
1762	FISH20210915_c3_r1_Aulonocranus-dewindti_su	1970-01-06 21:30:00	14.266917240211674	1304.508980044346	0.3842017738359202	0.0	0.05733180691260007	0.312668310024898	Aulonocranus dewindti	m	n
1763	FISH20210915_c3_r1_Aulonocranus-dewindti_su	1970-01-06 22:00:00	14.546555068265784	1334.500249293668	0.41515705501080274	0.0	0.06510148900459684	0.2845497141504832	Aulonocranus dewindti	m	n
1764	FISH20210915_c3_r1_Aulonocranus-dewindti_su	1970-01-06 22:30:00	14.76460630781713	1364.5079268292684	0.42084257206208425	0.0	0.05422972606661788	0.31748457803268176	Aulonocranus dewindti	m	n
1765	FISH20210915_c3_r1_Aulonocranus-dewindti_su	1970-01-06 23:00:00	17.6061492148993	1394.5	0.4800576113450033	0.0	0.192075837689887	0.3168843184658776	Aulonocranus dewindti	m	n
1766	FISH20210915_c3_r1_Aulonocranus-dewindti_su	1970-01-06 23:30:00	16.172198407310027	1424.5078432459397	0.46665927609334296	0.0	0.11640788746755536	0.32805676331906164	Aulonocranus dewindti	m	n
1767	FISH20210915_c3_r1_Aulonocranus-dewindti_su	1970-01-07 00:00:00	21.720815093162408	14.499750706332058	0.4724945986371946	0.0	0.46405970629006776	0.25061498112063657	Aulonocranus dewindti	m	n
1768	FISH20210915_c3_r1_Aulonocranus-dewindti_su	1970-01-07 00:30:00	19.019450308669075	44.5090354767184	0.43458980044345896	0.01574279379157428	0.3001867416121506	0.36990502173940304	Aulonocranus dewindti	m	n
1769	FISH20210915_c3_r1_Aulonocranus-dewindti_su	1970-01-07 01:00:00	22.68417624042347	74.50036009085369	0.46540357874909977	0.0	0.47914703364890554	0.20776164203492642	Aulonocranus dewindti	m	n
1770	FISH20210915_c3_r1_Aulonocranus-dewindti_su	1970-01-07 01:30:00	17.927403837017692	104.5088419535451	0.4561782803924829	0.0	0.24542124542128085	0.27712034642921096	Aulonocranus dewindti	m	n
1771	FISH20210915_c3_r1_Aulonocranus-dewindti_su	1970-01-07 02:00:00	14.691077847498388	134.5001107910481	0.34389541325060935	0.18136494571238643	0.14827251188871624	0.24958200621337895	Aulonocranus dewindti	m	n
1772	FISH20210915_c3_r1_Aulonocranus-dewindti_su	1970-01-07 02:30:00	19.991513223264313	164.50789867523974	0.44725902111856325	0.0058200764924339005	0.3729442049276293	0.3023290008677735	Aulonocranus dewindti	m	n
1773	FISH20210915_c3_r1_Aulonocranus-dewindti_su	1970-01-07 03:00:00	20.80191027802556	194.49986150351782	0.4686720957287685	0.0	0.3814858206997292	0.26594244096516756	Aulonocranus dewindti	m	n
1774	FISH20210915_c3_r1_Aulonocranus-dewindti_su	1970-01-07 03:30:00	21.68314074056999	224.50825850792594	0.4801574104866423	0.0	0.3757075980222065	0.29563400276243457	Aulonocranus dewindti	m	n
1775	FISH20210915_c3_r1_Aulonocranus-dewindti_su	1970-01-07 04:00:00	12.613509740886135	254.50052628663232	0.27726995734308346	0.13002049747936403	0.09308201700797647	0.24697520072189638	Aulonocranus dewindti	m	n
1776	FISH20210915_c3_r1_Aulonocranus-dewindti_su	1970-01-07 04:30:00	18.23771862601755	284.50795410453964	0.4483121778171942	0.0	0.19814832637014881	0.30088577466369265	Aulonocranus dewindti	m	n
1777	FISH20210915_c3_r1_Aulonocranus-dewindti_su	1970-01-07 05:00:00	21.41340306451703	314.5002215820962	0.4735763350321294	0.0	0.2768054223086977	0.28327718476027136	Aulonocranus dewindti	m	n
1778	FISH20210915_c3_r1_Aulonocranus-dewindti_su	1970-01-07 05:30:00	16.185606083523236	344.5078150981044	0.3608801684957322	0.0	0.16626585433742586	0.30910691110356137	Aulonocranus dewindti	m	n
1779	FISH20210915_c3_r1_Aulonocranus-dewindti_su	1970-01-07 06:00:00	20.558166064692852	374.5000276992964	0.4696692704005318	0.0	0.34494299119527494	0.36888272386112386	Aulonocranus dewindti	m	n
1780	FISH20210915_c3_r1_Aulonocranus-dewindti_su	1970-01-07 06:30:00	17.194816310841794	404.5059025660921	0.4146760516543812	0.0025494651665465833	0.3018053103300799	0.4744843969367185	Aulonocranus dewindti	m	n
1781	FISH20210915_c3_r1_Aulonocranus-dewindti_su	1970-01-07 07:00:00	20.888174692203474	434.4997784179038	0.5411588743629515	0.0	0.23378372126433364	0.4659252331666716	Aulonocranus dewindti	m	d
1782	FISH20210915_c3_r1_Aulonocranus-dewindti_su	1970-01-07 07:30:00	11.912357879163118	464.5089246119734	0.22366962305986696	0.13863636363636364	0.16512553844844025	0.49807803287112185	Aulonocranus dewindti	m	d
1783	FISH20210915_c3_r1_Aulonocranus-dewindti_su	1970-01-07 08:00:00	10.127520023039455	494.49952911196056	0.14575369785607445	0.07639465957564678	0.1487387536290663	0.5078449875157168	Aulonocranus dewindti	m	d
1784	FISH20210915_c3_r1_Aulonocranus-dewindti_su	1970-01-07 08:30:00	8.738954517253559	524.5078705243321	0.12221483205853009	0.20917858330562022	0.09798511958056308	0.38342636063131935	Aulonocranus dewindti	m	d
1785	FISH20210915_c3_r1_Aulonocranus-dewindti_su	1970-01-07 09:00:00	11.153266628861168	554.4937094718173	0.21049714570747657	0.027101923183506068	0.13845260071636004	0.5206162270537089	Aulonocranus dewindti	m	d
1786	FISH20210915_c3_r1_Aulonocranus-dewindti_su	1970-01-07 09:30:00	18.40573001906711	584.4996399091463	0.44008642180488616	0.0	0.19449611005826697	0.5114883843547658	Aulonocranus dewindti	m	d
1787	FISH20210915_c3_r1_Aulonocranus-dewindti_su	1970-01-07 10:00:00	16.598955014175804	614.4918523445294	0.3795033809998892	0.0	0.18772227592272642	0.5960669156615145	Aulonocranus dewindti	m	d
1788	FISH20210915_c3_r1_Aulonocranus-dewindti_su	1970-01-07 10:30:00	11.845571122237855	644.5001938950751	0.22170516868871532	0.0937344191457537	0.21172919858934952	0.5678537852661787	Aulonocranus dewindti	m	d
1789	FISH20210915_c3_r1_Aulonocranus-dewindti_su	1970-01-07 11:00:00	16.077123459318887	674.4916024610609	0.3325757995676515	0.0	0.22879650350757774	0.5960512352527852	Aulonocranus dewindti	m	d
1790	FISH20210915_c3_r1_Aulonocranus-dewindti_su	1970-01-07 11:30:00	13.047733029012544	704.5	0.24263239530245956	0.10076445823177488	0.1631002500712271	0.5331821767944525	Aulonocranus dewindti	m	d
1791	FISH20210915_c3_r1_Aulonocranus-dewindti_su	1970-01-07 12:00:00	12.780130917534338	734.49226761266	0.26417604345657114	0.0058200764924339005	0.16331683601028174	0.5521475137791371	Aulonocranus dewindti	m	d
1792	FISH20210915_c3_r1_Aulonocranus-dewindti_su	1970-01-07 12:30:00	14.769889213393798	764.4996953077392	0.34502243643011465	0.0	0.13623351054795269	0.575688662796605	Aulonocranus dewindti	m	d
1793	FISH20210915_c3_r1_Aulonocranus-dewindti_su	1970-01-07 13:00:00	14.459905430649554	794.4911590266615	0.3498143118452414	0.0	0.13343819724425046	0.5916539473454678	Aulonocranus dewindti	m	d
1794	FISH20210915_c3_r1_Aulonocranus-dewindti_su	1970-01-07 13:30:00	13.871129518969312	824.5003600908537	0.33200376710431556	0.0	0.09322940161605599	0.6089553630738149	Aulonocranus dewindti	m	d
1795	FISH20210915_c3_r1_Aulonocranus-dewindti_su	1970-01-07 14:00:00	13.987568151778998	854.4925728854894	0.3407050216162288	0.0	0.1157468653727381	0.5709589893393776	Aulonocranus dewindti	m	d
1796	FISH20210915_c3_r1_Aulonocranus-dewindti_su	1970-01-07 14:30:00	11.010358308449137	884.500055395524	0.19909151340571682	0.020385552847329937	0.12789814467606433	0.5847879558370785	Aulonocranus dewindti	m	d
1797	FISH20210915_c3_r1_Aulonocranus-dewindti_su	1970-01-07 15:00:00	12.063871277290168	914.4915188470067	0.24196230598669624	0.0	0.1339787499086278	0.5663358272739618	Aulonocranus dewindti	m	d
1798	FISH20210915_c3_r1_Aulonocranus-dewindti_su	1970-01-07 15:30:00	13.702883888767175	944.4998615035178	0.329123040274777	0.0	0.11496657668960993	0.5808890638535268	Aulonocranus dewindti	m	d
1799	FISH20210915_c3_r1_Aulonocranus-dewindti_su	1970-01-07 16:00:00	14.072924052824643	974.4926837379448	0.36409488970180687	0.0	0.11765016244148084	0.6068156816796352	Aulonocranus dewindti	m	d
1800	FISH20210915_c3_r1_Aulonocranus-dewindti_su	1970-01-07 16:30:00	13.571418438512493	1004.5004154894466	0.3174893357708714	0.00033239155725444574	0.1740791886358614	0.5100943148148328	Aulonocranus dewindti	m	d
1801	FISH20210915_c3_r1_Aulonocranus-dewindti_su	1970-01-07 17:00:00	12.661294875733699	1034.4916297117516	0.2792128603104213	0.0013303769401330377	0.1982981957067303	0.4656078773840059	Aulonocranus dewindti	m	d
1802	FISH20210915_c3_r1_Aulonocranus-dewindti_su	1970-01-07 17:30:00	12.50341055478648	1064.5002215820962	0.27143806780412144	0.0	0.15982902262815657	0.5622237186922464	Aulonocranus dewindti	m	d
1803	FISH20210915_c3_r1_Aulonocranus-dewindti_su	1970-01-07 18:00:00	13.40463049399235	1094.4914906591275	0.29341981262819444	0.010255557403403736	0.188797212267195	0.5897755359972613	Aulonocranus dewindti	m	d
1804	FISH20210915_c3_r1_Aulonocranus-dewindti_su	1970-01-07 18:30:00	9.738215443960536	1124.4999169021107	0.15256772477979058	0.032962162761065866	0.194319391759974	0.5741362642387013	Aulonocranus dewindti	m	d
1805	FISH20210915_c3_r1_Aulonocranus-dewindti_su	1970-01-07 19:00:00	23.092163379004493	1154.4919904661604	0.4311845241394601	0.10631339726179258	0.49305087780470286	0.4059273764943259	Aulonocranus dewindti	m	n
1806	FISH20210915_c3_r1_Aulonocranus-dewindti_su	1970-01-07 19:30:00	15.081055742814947	1184.5005816852251	0.22658024486178052	0.3727771314608609	0.2572327504914579	0.18605777320146033	Aulonocranus dewindti	m	n
1807	FISH20210915_c3_r1_Aulonocranus-dewindti_su	1970-01-07 20:00:00	6.512062799390452	1214.4917405764966	0.03187361419068736	0.7369179600886918	0.04216031343317872	0.19746410257823566	Aulonocranus dewindti	m	n
1808	FISH20210915_c3_r1_Aulonocranus-dewindti_su	1970-01-07 20:30:00	5.65074067049356	1244.4994183147749	0.029139659852639742	0.7961331782172733	0.03857172687154377	0.10641667355280744	Aulonocranus dewindti	m	n
1809	FISH20210915_c3_r1_Aulonocranus-dewindti_su	1970-01-07 21:00:00	6.473911000360437	1274.4930443939477	0.04605664246522197	0.5597738735243585	0.044155278020210895	0.13278758554337028	Aulonocranus dewindti	m	n
1810	FISH20210915_c3_r1_Aulonocranus-dewindti_su	1970-01-07 21:30:00	5.46341124664311	1304.5000830978893	0.021827045593041938	0.8680959503628608	0.03595026241278481	0.1163808893630257	Aulonocranus dewindti	m	n
1811	FISH20210915_c3_r1_Aulonocranus-dewindti_su	1970-01-07 22:00:00	5.6705423669944475	1334.4932380002217	0.027990244983926393	0.8203635960536526	0.043941502184767285	0.12281182517019526	Aulonocranus dewindti	m	n
1812	FISH20210915_c3_r1_Aulonocranus-dewindti_su	1970-01-07 22:30:00	6.348805342644382	1364.4997784179038	0.0432085087524928	0.6074673166408154	0.043800053812794726	0.13519406589117222	Aulonocranus dewindti	m	n
1813	FISH20210915_c3_r1_Aulonocranus-dewindti_su	1970-01-07 23:00:00	6.399369453240447	1394.4925166297116	0.04296008869179601	0.5741130820399113	0.04527972027972048	0.14459611787585713	Aulonocranus dewindti	m	n
1814	FISH20210915_c3_r1_Aulonocranus-dewindti_su	1970-01-07 23:30:00	6.3045798947907485	1424.4995845105534	0.04143814747105423	0.6339260982771038	0.03759426131455333	0.13982904014871245	Aulonocranus dewindti	m	n
1815	FISH20210915_c3_r1_Aulonocranus-dewindti_su	1970-01-08 00:00:00	7.033937789339851	14.492267612660052	0.06307854331799789	0.40507732387339945	0.04107592839508994	0.14372032997052142	Aulonocranus dewindti	m	n
1816	FISH20210915_c3_r1_Aulonocranus-dewindti_su	1970-01-08 00:30:00	7.470558106984101	44.500193895075064	0.06814026923716138	0.3562683507838901	0.042426799282375124	0.15595405403704804	Aulonocranus dewindti	m	n
1817	FISH20210915_c3_r1_Aulonocranus-dewindti_su	1970-01-08 01:00:00	5.19233747809454	74.49271104705947	0.031871847458566596	0.7024555179868078	0.032853390212322094	0.13124677974176865	Aulonocranus dewindti	m	n
1818	FISH20210915_c3_r1_Aulonocranus-dewindti_su	1970-01-08 01:30:00	5.369128230543704	104.49994460447596	0.015289164635497452	0.8813981830268114	0.036215440193532955	0.12498676490552944	Aulonocranus dewindti	m	n
1819	FISH20210915_c3_r1_Aulonocranus-dewindti_su	1970-01-08 02:00:00	5.020979437384411	134.4933207693587	0.008813258688542764	0.9315448145889917	0.030872140442008228	0.11939615712897311	Aulonocranus dewindti	m	n
1820	FISH20210915_c3_r1_Aulonocranus-dewindti_su	1970-01-08 02:30:00	5.836255563592385	164.4996953077392	0.02675752035898288	0.7993462966040663	0.03221359907005301	0.11219534402537633	Aulonocranus dewindti	m	n
1821	FISH20210915_c3_r1_Aulonocranus-dewindti_su	1970-01-08 03:00:00	9.81365104965476	194.49168514412418	0.16579822616407983	0.5541019955654102	0.19815509185938746	0.34109001400659406	Aulonocranus dewindti	m	n
1822	FISH20210915_c3_r1_Aulonocranus-dewindti_su	1970-01-08 03:30:00	3.8798322939213086	224.5003600908537	0.0032685169796687163	1.0	0.01932627092590449	0.11399617079151352	Aulonocranus dewindti	m	n
1823	FISH20210915_c3_r1_Aulonocranus-dewindti_su	1970-01-08 04:00:00	5.489726819348834	254.49287733495925	0.025940912366276814	0.7944127265672635	0.031954933881101384	0.11295408200322703	Aulonocranus dewindti	m	n
1824	FISH20210915_c3_r1_Aulonocranus-dewindti_su	1970-01-08 04:30:00	7.009186658744562	284.50005539552404	0.06979836029248837	0.3150343452249058	0.03537471413116079	0.1315846693490099	Aulonocranus dewindti	m	n
1825	FISH20210915_c3_r1_Aulonocranus-dewindti_su	1970-01-08 05:00:00	5.298524391297702	314.49271023892675	0.0278285936027496	0.8141249514939852	0.02578229838192285	0.14361039877705928	Aulonocranus dewindti	m	n
1826	FISH20210915_c3_r1_Aulonocranus-dewindti_su	1970-01-08 05:30:00	5.868168332897112	344.4998615035178	0.03672926707661625	0.6910420475319927	0.029569671982833994	0.11883747250688664	Aulonocranus dewindti	m	n
1827	FISH20210915_c3_r1_Aulonocranus-dewindti_su	1970-01-08 06:00:00	6.748845858541708	374.4944299728427	0.06007870088122818	0.33841378928116167	0.035424252547978444	0.1364964449390028	Aulonocranus dewindti	m	n
1828	FISH20210915_c3_r1_Aulonocranus-dewindti_su	1970-01-08 06:30:00	5.919694897988572	404.50047088803944	0.027477702066367515	0.7157498199545732	0.0322650204765233	0.11733555472589025	Aulonocranus dewindti	m	n
1829	FISH20210915_c3_r1_Aulonocranus-dewindti_su	1970-01-08 07:00:00	9.707230610001906	434.4935424865584	0.1723296934759714	0.3178316057868189	0.127246942404086	0.4478109400509952	Aulonocranus dewindti	m	d
1830	FISH20210915_c3_r1_Aulonocranus-dewindti_su	1970-01-08 07:30:00	10.08038941142182	464.5002215820962	0.17416352758697098	0.05406603146465765	0.1172472898805162	0.5450640009143843	Aulonocranus dewindti	m	d
1831	FISH20210915_c3_r1_Aulonocranus-dewindti_su	1970-01-08 08:00:00	10.955658350234348	492.7236436788835	0.2082730873200478	0.03803357012635947	0.12517477964293705	0.5419784621014662	Aulonocranus dewindti	m	d
1832	FISH20210915_c4_r0_Aulonocranus-dewindti_su	1970-01-02 00:00:00	5.107521168580252	14.500083097889314	0.029915240152900115	0.7479364024153786	0.02842986538142034	0.8722392205490886	Aulonocranus dewindti	u	n
1833	FISH20210915_c4_r0_Aulonocranus-dewindti_su	1970-01-02 00:30:00	5.833070443499616	44.49678527879392	0.0516572442079592	0.752466467132247	0.03337668025814195	0.8848948127546992	Aulonocranus dewindti	u	n
1834	FISH20210915_c4_r0_Aulonocranus-dewindti_su	1970-01-02 01:00:00	4.583265028693977	74.49988920895191	0.01855750055395524	0.8451141147795258	0.021910961931232365	0.8722669272594987	Aulonocranus dewindti	u	n
1835	FISH20210915_c4_r0_Aulonocranus-dewindti_su	1970-01-02 01:30:00	4.914846440603766	104.49800465580313	0.021228245205631303	0.8565569227358386	0.02301672004453375	0.8410900714966904	Aulonocranus dewindti	u	n
1836	FISH20210915_c4_r0_Aulonocranus-dewindti_su	1970-01-02 02:00:00	4.420470749600645	134.4996953077392	0.01855852861337322	0.9412774915517146	0.021652871212723208	0.8976759714310414	Aulonocranus dewindti	u	n
1837	FISH20210915_c4_r0_Aulonocranus-dewindti_su	1970-01-02 02:30:00	8.134616090857742	164.49681246188814	0.08282055546316315	0.6000886967126781	0.04333198962633916	0.8058948313101543	Aulonocranus dewindti	u	n
1838	FISH20210915_c4_r0_Aulonocranus-dewindti_su	1970-01-02 03:00:00	6.280122746922427	194.5003600908537	0.02897346407401252	0.7601794914409175	0.0356633710525484	0.7713502145098329	Aulonocranus dewindti	u	n
1839	FISH20210915_c4_r0_Aulonocranus-dewindti_su	1970-01-02 03:30:00	5.0487923786229265	224.4976166722093	0.0044340982152754685	0.9908546724309943	0.02312267752056884	0.8081205814871266	Aulonocranus dewindti	u	n
1840	FISH20210915_c4_r0_Aulonocranus-dewindti_su	1970-01-02 04:00:00	5.362940365923966	254.50022158209617	0.020108575227121648	0.865610458674939	0.031125360070904953	0.7803983199972256	Aulonocranus dewindti	u	n
1841	FISH20210915_c4_r0_Aulonocranus-dewindti_su	1970-01-02 04:30:00	4.053687597016906	284.4983372131693	0.00825850792595056	0.9662454273362155	0.024140456688017647	0.857550508590635	Aulonocranus dewindti	u	n
1842	FISH20210915_c4_r0_Aulonocranus-dewindti_su	1970-01-02 05:00:00	5.000875527227076	314.5000276992964	0.012963270732923384	0.9350728491496316	0.03849268859005757	0.790875757502458	Aulonocranus dewindti	u	n
1843	FISH20210915_c4_r0_Aulonocranus-dewindti_su	1970-01-02 05:30:00	5.429598244952807	344.4972841148431	0.024221261500942247	0.8654251191663895	0.05270469448099348	0.8130699655016024	Aulonocranus dewindti	u	n
1844	FISH20210915_c4_r0_Aulonocranus-dewindti_su	1970-01-02 06:00:00	5.382136862973678	374.49983381342787	0.0190006647462885	0.8190782184799468	0.048461374266611165	0.6534175373223309	Aulonocranus dewindti	u	n
1845	FISH20210915_c4_r0_Aulonocranus-dewindti_su	1970-01-02 06:30:00	2.9017368158264643	404.49794922957545	0.009477884935151313	0.96474891918856	0.02815449036788465	0.8555404958268699	Aulonocranus dewindti	u	n
1846	FISH20210915_c4_r0_Aulonocranus-dewindti_su	1970-01-02 07:00:00	37.59721377305741	434.49969530773916	0.6621793806437316	0.13051908481524568	0.4919059611247154	0.8087201608500758	Aulonocranus dewindti	u	d
1847	FISH20210915_c4_r0_Aulonocranus-dewindti_su	1970-01-02 07:30:00	41.94465550779299	464.4982541705925	0.7345785069001829	0.0	0.512824878089142	0.3508869243877205	Aulonocranus dewindti	u	d
1848	FISH20210915_c4_r0_Aulonocranus-dewindti_su	1970-01-02 08:00:00	36.98985102530808	494.5003600908537	0.6540911860838735	0.025150961165586395	0.5423121440624894	0.19116052293567895	Aulonocranus dewindti	u	d
1849	FISH20210915_c4_r0_Aulonocranus-dewindti_su	1970-01-02 08:30:00	16.762852088976306	524.4983095937482	0.3248905392673059	0.30122485174305824	0.3107659103614765	0.17029062163721906	Aulonocranus dewindti	u	d
1850	FISH20210915_c4_r0_Aulonocranus-dewindti_su	1970-01-02 09:00:00	7.866848181666525	554.5001661865721	0.09755151783735874	0.41286284068247286	0.2645089608281357	0.27246335622735535	Aulonocranus dewindti	u	d
1851	FISH20210915_c4_r0_Aulonocranus-dewindti_su	1970-01-02 09:30:00	24.260841124736647	584.4985865528519	0.5122775899340392	0.048389778837093285	0.37127720956051025	0.16903753418154852	Aulonocranus dewindti	u	d
1852	FISH20210915_c4_r0_Aulonocranus-dewindti_su	1970-01-02 10:00:00	15.345411318966926	614.4999723007036	0.27616198548556864	0.5029638247188521	0.2409604629843703	0.14103943148732542	Aulonocranus dewindti	u	d
1853	FISH20210915_c4_r0_Aulonocranus-dewindti_su	1970-01-02 10:30:00	8.903649532978434	644.4979216316577	0.14155073989912986	0.3561491991353988	0.19280149594326648	0.3484688488861982	Aulonocranus dewindti	u	d
1854	FISH20210915_c4_r0_Aulonocranus-dewindti_su	1970-01-02 11:00:00	12.599462066042097	674.4998338134279	0.2444050520717926	0.157988034566807	0.27502368108475944	0.3334832200546644	Aulonocranus dewindti	u	d
1855	FISH20210915_c4_r0_Aulonocranus-dewindti_su	1970-01-02 11:30:00	21.653758134380467	704.498836178231	0.39702948348481487	0.15384615384615385	0.3604564446329277	0.1473287938452467	Aulonocranus dewindti	u	d
1856	FISH20210915_c4_r0_Aulonocranus-dewindti_su	1970-01-02 12:00:00	9.521146076145689	734.4996399091463	0.14625228519195613	0.6538695917123705	0.0997520912968807	0.19908379733581993	Aulonocranus dewindti	u	d
1857	FISH20210915_c4_r0_Aulonocranus-dewindti_su	1970-01-02 12:30:00	15.112958041329673	764.4978659719528	0.37448035031317556	0.05631616872678898	0.13872349635974046	0.27819148339808947	Aulonocranus dewindti	u	d
1858	FISH20210915_c4_r0_Aulonocranus-dewindti_su	1970-01-02 13:00:00	16.719274243712203	794.5003600908537	0.4327738075452883	0.006869425516591879	0.1824202651665694	0.3880526912877305	Aulonocranus dewindti	u	d
1859	FISH20210915_c4_r0_Aulonocranus-dewindti_su	1970-01-02 13:30:00	17.08918572037915	824.4986975558388	0.4579615363298786	0.0	0.1892317477089767	0.30635227942658017	Aulonocranus dewindti	u	d
1860	FISH20210915_c4_r0_Aulonocranus-dewindti_su	1970-01-02 14:00:00	18.907195263244652	854.5001661865721	0.512131619765123	0.025758918679370708	0.19841397195541333	0.3766328066325499	Aulonocranus dewindti	u	d
1861	FISH20210915_c4_r0_Aulonocranus-dewindti_su	1970-01-02 14:30:00	19.260815776505492	884.4990854165512	0.5338395876060086	0.00931212238789424	0.16771653727138425	0.3657967794214588	Aulonocranus dewindti	u	d
1862	FISH20210915_c4_r0_Aulonocranus-dewindti_su	1970-01-02 15:00:00	18.764542647593057	914.4999723007036	0.48900337931416543	0.034901113511716805	0.2340500977905605	0.28627249049348863	Aulonocranus dewindti	u	d
1863	FISH20210915_c4_r0_Aulonocranus-dewindti_su	1970-01-02 15:30:00	19.567515806462026	944.4959502940197	0.4243869965605237	0.04598912681682015	0.29588010303554924	0.1710687913206576	Aulonocranus dewindti	u	d
1864	FISH20210915_c4_r0_Aulonocranus-dewindti_su	1970-01-02 16:00:00	19.830880014584665	974.4997784179038	0.4842676711721693	0.0	0.33579374259385897	0.2515355764925276	Aulonocranus dewindti	u	d
1865	FISH20210915_c4_r0_Aulonocranus-dewindti_su	1970-01-02 16:30:00	18.201213531132414	1004.4987528407516	0.42791419544371156	0.07239066570589213	0.28494523645416237	0.3240659874813589	Aulonocranus dewindti	u	d
1866	FISH20210915_c4_r0_Aulonocranus-dewindti_su	1970-01-02 17:00:00	28.46747037054524	1034.4995845105534	0.5030746219046036	0.09428840507451111	0.39531464895356233	0.5283687397364729	Aulonocranus dewindti	u	d
1867	FISH20210915_c4_r0_Aulonocranus-dewindti_su	1970-01-02 17:30:00	26.96563374548129	1064.4987807581467	0.5646752383063622	0.0	0.3776778224183875	0.18270022679281536	Aulonocranus dewindti	u	d
1868	FISH20210915_c4_r0_Aulonocranus-dewindti_su	1970-01-02 18:00:00	57.90972703857487	1094.500249293668	0.8346352002659132	0.0	0.6188378474154134	0.29690792073163147	Aulonocranus dewindti	u	d
1869	FISH20210915_c4_r0_Aulonocranus-dewindti_su	1970-01-02 18:30:00	65.41938123938318	1124.4983094063523	0.9231749902998725	0.0	0.5271349920350452	0.7448066360921718	Aulonocranus dewindti	u	d
1870	FISH20210915_c4_r0_Aulonocranus-dewindti_su	1970-01-02 19:00:00	36.70252718493887	1154.500055395524	0.7573122091734987	0.0	0.2777188740378018	0.6082245284259693	Aulonocranus dewindti	u	n
1871	FISH20210915_c4_r0_Aulonocranus-dewindti_su	1970-01-02 19:30:00	22.93884763153653	1184.499113180357	0.44623655913978494	0.18961312493071722	0.16775184593436185	0.8302357511113001	Aulonocranus dewindti	u	n
1872	FISH20210915_c4_r0_Aulonocranus-dewindti_su	1970-01-02 20:00:00	24.698719575185788	1214.4998615035179	0.49393385408010637	0.04852916735914908	0.17144524692116245	0.8558436456923768	Aulonocranus dewindti	u	n
1873	FISH20210915_c4_r0_Aulonocranus-dewindti_su	1970-01-02 20:30:00	20.066119187998858	1244.4993903114953	0.40267154417470347	0.15973838820529876	0.13591889154774076	0.8023946016321054	Aulonocranus dewindti	u	n
1874	FISH20210915_c4_r0_Aulonocranus-dewindti_su	1970-01-02 21:00:00	20.75893526553556	1274.5005816852251	0.4293944933798681	0.18215057337543628	0.16090370761105072	0.7830650795231665	Aulonocranus dewindti	u	n
1875	FISH20210915_c4_r0_Aulonocranus-dewindti_su	1970-01-02 21:30:00	11.342019897736309	1304.49927945904	0.15741048664227913	0.6359051102981931	0.07578557640866845	0.6464814613413137	Aulonocranus dewindti	u	n
1876	FISH20210915_c4_r0_Aulonocranus-dewindti_su	1970-01-02 22:00:00	17.619518879304433	1334.4995291119606	0.34164312226469445	0.18425571990471443	0.13596839450060633	0.802551037131822	Aulonocranus dewindti	u	n
1877	FISH20210915_c4_r0_Aulonocranus-dewindti_su	1970-01-02 22:30:00	18.52097390906811	1364.4991686987364	0.3709266238084682	0.1361671469740634	0.15963190522201556	0.7504997236329246	Aulonocranus dewindti	u	n
1878	FISH20210915_c4_r0_Aulonocranus-dewindti_su	1970-01-02 23:00:00	25.163726176799617	1394.500193895075	0.5570328513655753	0.013572655254556535	0.20976112668694807	0.7318998188183202	Aulonocranus dewindti	u	n
1879	FISH20210915_c4_r0_Aulonocranus-dewindti_su	1970-01-02 23:30:00	25.640342734166445	1424.4989746716178	0.5838275231391675	0.018622180346948954	0.20270160775345858	0.7479071996355695	Aulonocranus dewindti	u	n
1880	FISH20210915_c4_r0_Aulonocranus-dewindti_su	1970-01-03 00:00:00	16.669606146851535	14.5	0.31431420341236427	0.5418790161754931	0.12074929671770933	0.7443101780741036	Aulonocranus dewindti	u	n
1881	FISH20210915_c4_r0_Aulonocranus-dewindti_su	1970-01-03 00:30:00	5.2318171458449925	44.499778319663044	0.0032697849700731546	1.0	0.024504411920618998	0.8296492422009926	Aulonocranus dewindti	u	n
1882	FISH20210915_c4_r0_Aulonocranus-dewindti_su	1970-01-03 01:00:00	8.182915334213805	74.4998615035178	0.09029970638745775	0.572489058777907	0.07346831923077807	0.805747713970245	Aulonocranus dewindti	u	n
1883	FISH20210915_c4_r0_Aulonocranus-dewindti_su	1970-01-03 01:30:00	21.870761580076184	104.49933488526771	0.4768872630528766	0.08180911207183239	0.19406755613712814	0.7118958305436809	Aulonocranus dewindti	u	n
1884	FISH20210915_c4_r0_Aulonocranus-dewindti_su	1970-01-03 02:00:00	27.918399198427355	134.50052628663232	0.6384687828929145	0.0	0.21348470413404488	0.7657719217939345	Aulonocranus dewindti	u	n
1885	FISH20210915_c4_r0_Aulonocranus-dewindti_su	1970-01-03 02:30:00	24.36015831284175	164.49972286886154	0.5795920629641946	0.0025496064737833943	0.2109176565067983	0.6946783906235103	Aulonocranus dewindti	u	n
1886	FISH20210915_c4_r0_Aulonocranus-dewindti_su	1970-01-03 03:00:00	28.39828838047651	194.49947371336768	0.6748656584122763	0.004764278987313722	0.24926325893061618	0.7507444513177715	Aulonocranus dewindti	u	n
1887	FISH20210915_c4_r0_Aulonocranus-dewindti_su	1970-01-03 03:30:00	25.442460689764925	224.49961205941034	0.6349479051208158	0.014353801817778762	0.212044320405192	0.5452998949427963	Aulonocranus dewindti	u	n
1888	FISH20210915_c4_r0_Aulonocranus-dewindti_su	1970-01-03 04:00:00	15.887349289994951	254.50019389507506	0.3305634036895463	0.2841393828596754	0.14086123435290795	0.7132209632045405	Aulonocranus dewindti	u	n
1889	FISH20210915_c4_r0_Aulonocranus-dewindti_su	1970-01-03 04:30:00	27.621084367399334	284.49941805686416	0.6250069278944743	0.0960483289918528	0.21317809026263376	0.7995765628989402	Aulonocranus dewindti	u	n
1890	FISH20210915_c4_r0_Aulonocranus-dewindti_su	1970-01-03 05:00:00	26.15704549391116	314.5	0.5804896964325282	0.08442277863948593	0.2077280970914957	0.8251239749733874	Aulonocranus dewindti	u	n
1891	FISH20210915_c4_r0_Aulonocranus-dewindti_su	1970-01-03 05:30:00	25.18544795099602	344.5001108524554	0.5989358164283339	0.18423678084469572	0.19851430599133751	0.6350594674178683	Aulonocranus dewindti	u	n
1892	FISH20210915_c4_r0_Aulonocranus-dewindti_su	1970-01-03 06:00:00	34.36541097789377	374.4998615035178	0.8055509390061493	0.0	0.26694572202431316	0.8002750870014419	Aulonocranus dewindti	u	n
1893	FISH20210915_c4_r0_Aulonocranus-dewindti_su	1970-01-03 06:30:00	19.261653661837826	404.4998891475446	0.44124819864760007	0.40045449506706576	0.1668190134854467	0.7888311017204301	Aulonocranus dewindti	u	n
1894	FISH20210915_c4_r0_Aulonocranus-dewindti_su	1970-01-03 07:00:00	38.28139808232733	434.5005262866323	0.7511495208021717	0.04875076173065204	0.3313327265581635	0.353896974511917	Aulonocranus dewindti	u	d
1895	FISH20210915_c4_r0_Aulonocranus-dewindti_su	1970-01-03 07:30:00	40.77275098034676	464.49977829508924	0.7224254517237557	0.05287662121715996	0.34946174890767334	0.1780233784824856	Aulonocranus dewindti	u	d
1896	FISH20210915_c4_r0_Aulonocranus-dewindti_su	1970-01-03 08:00:00	44.45800555955684	494.4994737133677	0.8049415544845161	0.0	0.335784917605969	0.2608588555209257	Aulonocranus dewindti	u	d
1897	FISH20210915_c4_r0_Aulonocranus-dewindti_su	1970-01-03 08:30:00	13.147651114738556	524.4996120594103	0.29084460208379515	0.3393371757925072	0.11434996909727764	0.4811791193884619	Aulonocranus dewindti	u	d
1898	FISH20210915_c4_r0_Aulonocranus-dewindti_su	1970-01-03 09:00:00	12.214446999297591	554.5001938950751	0.20386682178272672	0.30219932413716694	0.18170797455970059	0.5536913651245419	Aulonocranus dewindti	u	d
1899	FISH20210915_c4_r0_Aulonocranus-dewindti_su	1970-01-03 09:30:00	34.4829559124262	584.4998891598315	0.5825759255154068	0.0009421414320549767	0.5936839795503616	0.11337911589420539	Aulonocranus dewindti	u	d
1900	FISH20210915_c4_r0_Aulonocranus-dewindti_su	1970-01-03 10:00:00	30.455563318930505	614.5	0.5099711943274984	0.0	0.6961313099345627	0.13194532948211335	Aulonocranus dewindti	u	d
1901	FISH20210915_c4_r0_Aulonocranus-dewindti_su	1970-01-03 10:30:00	32.31975102421187	644.5005819431359	0.4922684697666685	0.0	0.760717697254342	0.14668722503971962	Aulonocranus dewindti	u	d
1902	FISH20210915_c4_r0_Aulonocranus-dewindti_su	1970-01-03 11:00:00	24.54769938532405	674.4998615035178	0.4419145753697856	0.047808985651764446	0.4657002999352075	0.15225753454898255	Aulonocranus dewindti	u	d
1903	FISH20210915_c4_r0_Aulonocranus-dewindti_su	1970-01-03 11:30:00	32.05720594409198	704.500387897595	0.5006095533636263	0.0	0.7699380182619948	0.1411399293662959	Aulonocranus dewindti	u	d
1904	FISH20210915_c4_r0_Aulonocranus-dewindti_su	1970-01-03 12:00:00	26.180820070251944	734.5005262866323	0.4249626059498089	0.11445349288128082	0.6241612904088238	0.30115398235808005	Aulonocranus dewindti	u	d
1905	FISH20210915_c4_r0_Aulonocranus-dewindti_su	1970-01-03 12:30:00	30.364333030100287	764.500221680337	0.4773886056306806	0.0	0.751013321143052	0.17830708254711375	Aulonocranus dewindti	u	d
1906	FISH20210915_c4_r0_Aulonocranus-dewindti_su	1970-01-03 13:00:00	26.290652641208418	794.4995291119606	0.44302254722730045	0.0	0.6439516982289331	0.16547847457093467	Aulonocranus dewindti	u	d
1907	FISH20210915_c4_r0_Aulonocranus-dewindti_su	1970-01-03 13:30:00	27.3320678051721	824.5000277085065	0.4520365752285952	0.011637572734829594	0.6421526026557186	0.16312038300039428	Aulonocranus dewindti	u	d
1908	FISH20210915_c4_r0_Aulonocranus-dewindti_su	1970-01-03 14:00:00	30.852154530340645	854.5001938950751	0.49404465126585784	0.0	0.7826158245329706	0.16903662108757575	Aulonocranus dewindti	u	d
1909	FISH20210915_c4_r0_Aulonocranus-dewindti_su	1970-01-03 14:30:00	34.601715945019535	884.4999722822773	0.5117245967071345	0.0	0.7579354284977421	0.18507355081982566	Aulonocranus dewindti	u	d
1910	FISH20210915_c4_r0_Aulonocranus-dewindti_su	1970-01-03 15:00:00	25.942585671491543	914.5	0.4870928428982938	0.0019942388654996678	0.5897786075732898	0.19261006954494392	Aulonocranus dewindti	u	d
1911	FISH20210915_c4_r0_Aulonocranus-dewindti_su	1970-01-03 15:30:00	34.60262848493693	944.5013581684129	0.5501413603858307	0.0	0.7223319706456506	0.20243894246821562	Aulonocranus dewindti	u	d
1912	FISH20210915_c4_r0_Aulonocranus-dewindti_su	1970-01-03 16:00:00	44.817820862690056	974.4998061049249	0.6588554650711872	0.0	0.6716261095958667	0.26126550706667834	Aulonocranus dewindti	u	d
1913	FISH20210915_c4_r0_Aulonocranus-dewindti_su	1970-01-03 16:30:00	42.897797823582664	1004.5008313012636	0.711483041454223	0.0	0.6907965491042887	0.5503571902578723	Aulonocranus dewindti	u	d
1914	FISH20210915_c4_r0_Aulonocranus-dewindti_su	1970-01-03 17:00:00	52.12150325104195	1034.5004708880394	0.766273336657249	0.0	0.657479858881452	0.5410903236647371	Aulonocranus dewindti	u	d
1915	FISH20210915_c4_r0_Aulonocranus-dewindti_su	1970-01-03 17:30:00	22.268260775494333	1064.500803724849	0.3235408236793969	0.3704340114184358	0.487756187295606	0.6089141735443931	Aulonocranus dewindti	u	d
1916	FISH20210915_c4_r0_Aulonocranus-dewindti_su	1970-01-03 18:00:00	15.34132927382332	1094.4994183147749	0.33300094177607886	0.0019389507506509334	0.7866716605688009	0.562928472946338	Aulonocranus dewindti	u	d
1917	FISH20210915_c4_r0_Aulonocranus-dewindti_su	1970-01-03 18:30:00	30.458408563727065	1124.500443360674	0.5060962092662381	0.0	0.6564632135442157	0.39533098440381936	Aulonocranus dewindti	u	d
1918	FISH20210915_c4_r0_Aulonocranus-dewindti_su	1970-01-03 19:00:00	39.70160708167077	1154.5001384964821	0.8335826270012742	0.0	0.38541081261558807	0.530428236076503	Aulonocranus dewindti	u	n
1919	FISH20210915_c4_r0_Aulonocranus-dewindti_su	1970-01-03 19:30:00	39.4315235269627	1184.5004157197495	0.897899229532731	0.0	0.3111299323039534	0.6467335639289923	Aulonocranus dewindti	u	n
1920	FISH20210915_c4_r0_Aulonocranus-dewindti_su	1970-01-03 20:00:00	41.26600782310785	1214.499944604476	0.9413915355639264	0.0	0.2977646400736038	0.5777819129530007	Aulonocranus dewindti	u	n
1921	FISH20210915_c4_r0_Aulonocranus-dewindti_su	1970-01-03 20:30:00	40.25161145431327	1244.500748129676	0.9280133000831255	0.0	0.2957246828580722	0.5376801642187303	Aulonocranus dewindti	u	n
1922	FISH20210915_c4_r0_Aulonocranus-dewindti_su	1970-01-03 21:00:00	39.14873998230907	1274.499750706332	0.9357930308570163	0.0	0.29501700194858577	0.5233252685967744	Aulonocranus dewindti	u	n
1923	FISH20210915_c4_r0_Aulonocranus-dewindti_su	1970-01-03 21:30:00	41.72295702118157	1304.5007758811794	0.9494568831744624	0.0	0.28969508713001035	0.6480388833177745	Aulonocranus dewindti	u	n
1924	FISH20210915_c4_r0_Aulonocranus-dewindti_su	1970-01-03 22:00:00	43.997750514943455	1334.5004154894466	0.9592820342363304	0.0	0.3493086014745685	0.5737571524662494	Aulonocranus dewindti	u	n
1925	FISH20210915_c4_r0_Aulonocranus-dewindti_su	1970-01-03 22:30:00	43.597729645963064	1364.5010253283822	0.941639416948401	0.0	0.30797299747704154	0.6939760687213594	Aulonocranus dewindti	u	n
1926	FISH20210915_c4_r0_Aulonocranus-dewindti_su	1970-01-03 23:00:00	43.24863417729415	1394.4994183147749	0.9477037283253006	0.0	0.3119351752161138	0.6597366063952975	Aulonocranus dewindti	u	n
1927	FISH20210915_c4_r0_Aulonocranus-dewindti_su	1970-01-03 23:30:00	46.66069667834091	1424.5004709924087	0.9469717958663489	0.0	0.3260597028049947	0.6703383090340721	Aulonocranus dewindti	u	n
1928	FISH20210915_c4_r0_Aulonocranus-dewindti_su	1970-01-04 00:00:00	45.52948426171807	14.500083097889314	0.917234502243643	0.0	0.2957991307238183	0.6618611267235971	Aulonocranus dewindti	u	n
1929	FISH20210915_c4_r0_Aulonocranus-dewindti_su	1970-01-04 00:30:00	41.11411806991786	44.500692789447434	0.8362799977830737	0.006262816604777476	0.2466292781254434	0.6806458044409067	Aulonocranus dewindti	u	n
1930	FISH20210915_c4_r0_Aulonocranus-dewindti_su	1970-01-04 01:00:00	44.47314742175942	74.49994460447596	0.927708841125637	0.0	0.2823931348086228	0.6799478046408147	Aulonocranus dewindti	u	n
1931	FISH20210915_c4_r0_Aulonocranus-dewindti_su	1970-01-04 01:30:00	46.400698154691845	104.50149650814765	0.9201308058973506	0.0	0.31962001103704935	0.6289085182253816	Aulonocranus dewindti	u	n
1932	FISH20210915_c4_r0_Aulonocranus-dewindti_su	1970-01-04 02:00:00	43.48334701336593	134.49975070633207	0.8830535704393109	0.011855298875408565	0.28181279249854907	0.6756931814385633	Aulonocranus dewindti	u	n
1933	FISH20210915_c4_r0_Aulonocranus-dewindti_su	1970-01-04 02:30:00	38.43381060511185	164.50149650814765	0.7734730074271146	0.08142112847799579	0.2543635352052947	0.7134784641339933	Aulonocranus dewindti	u	n
1934	FISH20210915_c4_r0_Aulonocranus-dewindti_su	1970-01-04 03:00:00	43.87793063494581	194.50047088803944	0.9140213838568501	0.0	0.3822842375347154	0.5831148021165394	Aulonocranus dewindti	u	n
1935	FISH20210915_c4_r0_Aulonocranus-dewindti_su	1970-01-04 03:30:00	50.82134571853037	224.50108075153798	0.9608712520090894	0.0	0.42589080674427593	0.6155301968716383	Aulonocranus dewindti	u	n
1936	FISH20210915_c4_r0_Aulonocranus-dewindti_su	1970-01-04 04:00:00	51.5269049248871	254.4994183147748	0.9464849592820342	0.0	0.46159080822933807	0.6403634357139121	Aulonocranus dewindti	u	n
1937	FISH20210915_c4_r0_Aulonocranus-dewindti_su	1970-01-04 04:30:00	52.51106522002704	284.50133008202175	0.9440257149190867	0.0	0.38917180406831725	0.5781766813238299	Aulonocranus dewindti	u	n
1938	FISH20210915_c4_r0_Aulonocranus-dewindti_su	1970-01-04 05:00:00	56.81345063458651	314.5001384964822	0.9601684117223422	0.0	0.43267460191293733	0.6018694773545911	Aulonocranus dewindti	u	n
1939	FISH20210915_c4_r0_Aulonocranus-dewindti_su	1970-01-04 05:30:00	58.29845466233145	344.50022163120565	0.9657579787234043	0.0	0.5405157502698108	0.6182299836437017	Aulonocranus dewindti	u	n
1940	FISH20210915_c4_r0_Aulonocranus-dewindti_su	1970-01-04 06:00:00	58.61916288948812	374.5	0.957622424108132	0.0	0.6205052854555467	0.6638540959387652	Aulonocranus dewindti	u	n
[truncated: 1,723 more rows]
