# Supplementary material for: Widespread temporal niche partitioning in an adaptive radiation of cichlid fishes
Source: Nat Ecol Evol. 2025 Aug 27;9(10):1938–50. doi: 10.1038/s41559-025-02819-z (PMC12507676; doi:10.1038/s41559-025-02819-z)
Supplement: Supplementary file 5 — Raw activity patterns for each species binned in 30-min intervals. [file 41559_2025_2819_MOESM5_ESM.zip › Supplementary_Data_2/Chalinochromis dickfeldi_als_30m.csv]

	FishID	ts	speed_mm	time_of_day_m	movement	rest	vertical_pos	horizontal_pos	species	sex	daynight
0	FISH20211208_c1_r0_Chalinochromis-dickfeldi_su	1970-01-02 00:00:00	34.75794060504021	14.499529111960555	0.5601351725666168	0.0	0.50543939252129	0.4523051278357262	Chalinochromis dickfeldi	m	n
1	FISH20211208_c1_r0_Chalinochromis-dickfeldi_su	1970-01-02 00:30:00	30.047101730765398	44.50166241826444	0.5230521999335033	0.0	0.3430805693719943	0.39575618815949476	Chalinochromis dickfeldi	m	n
2	FISH20211208_c1_r0_Chalinochromis-dickfeldi_su	1970-01-02 01:00:00	31.434594554970634	74.50019389507507	0.4947648329732425	0.0	0.25917034180275184	0.3430047969207765	Chalinochromis dickfeldi	m	n
3	FISH20211208_c1_r0_Chalinochromis-dickfeldi_su	1970-01-02 01:30:00	35.76309914725298	104.50152396785813	0.542975893599335	0.0	0.4204450922771312	0.3926016034890122	Chalinochromis dickfeldi	m	n
4	FISH20211208_c1_r0_Chalinochromis-dickfeldi_su	1970-01-02 02:00:00	32.61508558456885	134.5	0.511965433192998	0.0	0.4085536540760101	0.4410244276246106	Chalinochromis dickfeldi	m	n
5	FISH20211208_c1_r0_Chalinochromis-dickfeldi_su	1970-01-02 02:30:00	30.131783447770115	164.5021889720144	0.47769465225824326	0.0	0.3654415994442692	0.4137276501609566	Chalinochromis dickfeldi	m	n
6	FISH20211208_c1_r0_Chalinochromis-dickfeldi_su	1970-01-02 03:00:00	33.125234918449095	194.49986150351782	0.5062323416985208	0.0	0.41872889879300357	0.40233503942983156	Chalinochromis dickfeldi	m	n
7	FISH20211208_c1_r0_Chalinochromis-dickfeldi_su	1970-01-02 03:30:00	33.95427863516732	224.5016900315842	0.5331079957887738	0.0	0.5044917925573067	0.39732579475182617	Chalinochromis dickfeldi	m	n
8	FISH20211208_c1_r0_Chalinochromis-dickfeldi_su	1970-01-02 04:00:00	34.005551269457094	254.50052628663232	0.5310509113068528	0.0	0.4998375884914494	0.4427731972599687	Chalinochromis dickfeldi	m	n
9	FISH20211208_c1_r0_Chalinochromis-dickfeldi_su	1970-01-02 04:30:00	38.82184754374181	284.50119133373965	0.555771042278495	0.0	0.48777058650456195	0.44556298571795266	Chalinochromis dickfeldi	m	n
10	FISH20211208_c1_r0_Chalinochromis-dickfeldi_su	1970-01-02 05:00:00	42.783746136076864	314.4994737133677	0.6049526342030912	0.0	0.5234200672429677	0.4585776726555665	Chalinochromis dickfeldi	m	n
11	FISH20211208_c1_r0_Chalinochromis-dickfeldi_su	1970-01-02 05:30:00	42.182041702487105	344.50193948797516	0.6186966640806827	0.0	0.5276762971550983	0.45237165306350696	Chalinochromis dickfeldi	m	n
12	FISH20211208_c1_r0_Chalinochromis-dickfeldi_su	1970-01-02 06:00:00	41.5137363454846	374.5001384964822	0.6045648440529611	0.0	0.4843942955438993	0.4497011251788979	Chalinochromis dickfeldi	m	n
13	FISH20211208_c1_r0_Chalinochromis-dickfeldi_su	1970-01-02 06:30:00	38.48909362894427	404.50180105292327	0.5687448046550291	0.0	0.493154281744773	0.46121113206143755	Chalinochromis dickfeldi	m	n
14	FISH20211208_c1_r0_Chalinochromis-dickfeldi_su	1970-01-02 07:00:00	21.196251659490333	434.49994460447596	0.49030578329270996	0.02398626191003767	0.1180787193803191	0.5933920120555082	Chalinochromis dickfeldi	m	d
15	FISH20211208_c1_r0_Chalinochromis-dickfeldi_su	1970-01-02 07:30:00	18.350606331905734	464.5017454424558	0.4243918656840472	0.0	0.17598687932994814	0.6136416159972461	Chalinochromis dickfeldi	m	d
16	FISH20211208_c1_r0_Chalinochromis-dickfeldi_su	1970-01-02 08:00:00	14.094784834960368	494.49975070633207	0.2974904437427289	0.025760345687219546	0.19562039011532542	0.7059005806943451	Chalinochromis dickfeldi	m	d
17	FISH20211208_c1_r0_Chalinochromis-dickfeldi_su	1970-01-02 08:30:00	16.600724703809355	524.5015514184397	0.3773271276595745	0.0015514184397163121	0.275829088003195	0.6145395251326073	Chalinochromis dickfeldi	m	d
18	FISH20211208_c1_r0_Chalinochromis-dickfeldi_su	1970-01-02 09:00:00	17.029917029158913	554.5004154894466	0.3802005429062102	0.026203534430225474	0.2690568038445051	0.5472356890346305	Chalinochromis dickfeldi	m	d
19	FISH20211208_c1_r0_Chalinochromis-dickfeldi_su	1970-01-02 09:30:00	12.242624341971561	584.5020781379884	0.26234413965087283	0.03408146300914381	0.16973111040864347	0.5905496534183975	Chalinochromis dickfeldi	m	d
20	FISH20211208_c1_r0_Chalinochromis-dickfeldi_su	1970-01-02 10:00:00	13.51451204144303	614.3514432251908	0.27272185114503816	0.04413167938931298	0.30370314683904387	0.6427835831316211	Chalinochromis dickfeldi	m	d
21	FISH20211208_c1_r0_Chalinochromis-dickfeldi_su	1970-01-02 10:30:00	10.299400956098902	644.5014685508451	0.18431698531449156	0.13039623164311442	0.19739188804202404	0.4330831120031769	Chalinochromis dickfeldi	m	d
22	FISH20211208_c1_r0_Chalinochromis-dickfeldi_su	1970-01-02 11:00:00	11.04540230793443	674.4994737133677	0.20663675142651378	0.03750484737687663	0.22706829866239567	0.4433889436118746	Chalinochromis dickfeldi	m	d
23	FISH20211208_c1_r0_Chalinochromis-dickfeldi_su	1970-01-02 11:30:00	8.367079828469315	704.5007757092199	0.1434507978723404	0.09059175531914894	0.07106105159324672	0.49648261816726197	Chalinochromis dickfeldi	m	d
24	FISH20211208_c1_r0_Chalinochromis-dickfeldi_su	1970-01-02 12:00:00	8.88034894780149	734.5001384964822	0.1619300869757908	0.15151515151515152	0.12152625464158003	0.5332575093242953	Chalinochromis dickfeldi	m	d
25	FISH20211208_c1_r0_Chalinochromis-dickfeldi_su	1970-01-02 12:30:00	9.59969327116416	764.5011636927851	0.16840297018729913	0.25867228194613767	0.19118871491165593	0.5627041418092368	Chalinochromis dickfeldi	m	d
26	FISH20211208_c1_r0_Chalinochromis-dickfeldi_su	1970-01-02 13:00:00	9.996239627525892	794.499944604476	0.17975847551517837	0.09140261466873477	0.1711545363472631	0.5263915760972246	Chalinochromis dickfeldi	m	d
27	FISH20211208_c1_r0_Chalinochromis-dickfeldi_su	1970-01-02 13:30:00	11.031840746768497	824.5018286600908	0.21356533303779232	0.03962096863570874	0.14430266626913882	0.5725977830818757	Chalinochromis dickfeldi	m	d
28	FISH20211208_c1_r0_Chalinochromis-dickfeldi_su	1970-01-02 14:00:00	14.146264515433367	854.4997507063321	0.30009417760788876	0.012630879175668939	0.22540587271899948	0.672776951302829	Chalinochromis dickfeldi	m	d
29	FISH20211208_c1_r0_Chalinochromis-dickfeldi_su	1970-01-02 14:30:00	11.793051718029963	884.5022443890274	0.24067608755888056	0.13743419229703518	0.17910848855950862	0.6052695722302243	Chalinochromis dickfeldi	m	d
30	FISH20211208_c1_r0_Chalinochromis-dickfeldi_su	1970-01-02 15:00:00	15.599676711926543	914.5004708880394	0.35643454656251733	0.06426236773585951	0.2758147689527616	0.6087847080066273	Chalinochromis dickfeldi	m	d
31	FISH20211208_c1_r0_Chalinochromis-dickfeldi_su	1970-01-02 15:30:00	12.699935285097146	944.5011359228681	0.26691416855987143	0.012578267856153378	0.11906851983514062	0.578270333875276	Chalinochromis dickfeldi	m	d
32	FISH20211208_c1_r0_Chalinochromis-dickfeldi_su	1970-01-02 16:00:00	7.117423738204846	974.4994183147749	0.12547781286355328	0.10221040385574207	0.08263917335936283	0.5547054348722156	Chalinochromis dickfeldi	m	d
33	FISH20211208_c1_r0_Chalinochromis-dickfeldi_su	1970-01-02 16:30:00	11.790753700832994	1004.5013021554829	0.24519310688757134	0.12550562420346872	0.21646990604345992	0.6208899661723541	Chalinochromis dickfeldi	m	d
34	FISH20211208_c1_r0_Chalinochromis-dickfeldi_su	1970-01-02 17:00:00	14.036162431385108	1034.5000830978893	0.29970638745775857	0.0	0.27302252381944203	0.6044308515213983	Chalinochromis dickfeldi	m	d
35	FISH20211208_c1_r0_Chalinochromis-dickfeldi_su	1970-01-02 17:30:00	13.706317497481217	1064.501108278843	0.29236395877202703	0.109331707857697	0.2678094946716625	0.5570099087336564	Chalinochromis dickfeldi	m	d
36	FISH20211208_c1_r0_Chalinochromis-dickfeldi_su	1970-01-02 18:00:00	12.501914995085516	1094.499944604476	0.26684023930866385	0.17034123642809662	0.15762195597694398	0.5319444144197731	Chalinochromis dickfeldi	m	d
37	FISH20211208_c1_r0_Chalinochromis-dickfeldi_su	1970-01-02 18:30:00	8.705575096099055	1124.5024660570796	0.171460238293156	0.30385148240509835	0.123526005018745	0.5971524440930351	Chalinochromis dickfeldi	m	d
38	FISH20211208_c1_r0_Chalinochromis-dickfeldi_su	1970-01-02 19:00:00	42.51562809986958	1154.499806104925	0.6718741343969863	0.0	0.28494773415854047	0.44857721325259736	Chalinochromis dickfeldi	m	n
39	FISH20211208_c1_r0_Chalinochromis-dickfeldi_su	1970-01-02 19:30:00	38.89979046376014	1184.5015514184397	0.592364804964539	0.0	0.31296265514184174	0.3658296147040541	Chalinochromis dickfeldi	m	n
40	FISH20211208_c1_r0_Chalinochromis-dickfeldi_su	1970-01-02 20:00:00	34.41722480179895	1214.5004708880394	0.5432940003323915	0.0	0.29909208728632997	0.36610424709032485	Chalinochromis dickfeldi	m	n
41	FISH20211208_c1_r0_Chalinochromis-dickfeldi_su	1970-01-02 20:30:00	34.12025519603323	1244.5014129772262	0.5383720285920097	0.0	0.38707151202220613	0.42506248364140325	Chalinochromis dickfeldi	m	n
42	FISH20211208_c1_r0_Chalinochromis-dickfeldi_su	1970-01-02 21:00:00	28.120529493983828	1274.4994737133677	0.47210680848706443	0.0	0.36468679118084985	0.3841429635004224	Chalinochromis dickfeldi	m	n
43	FISH20211208_c1_r0_Chalinochromis-dickfeldi_su	1970-01-02 21:30:00	24.12258070271901	1304.5023552230534	0.41906345247991134	0.000886672208367969	0.33802914466572453	0.39359961658635867	Chalinochromis dickfeldi	m	n
44	FISH20211208_c1_r0_Chalinochromis-dickfeldi_su	1970-01-02 22:00:00	24.71510069257452	1334.5001384964821	0.4340479751814304	0.008254390338485403	0.36191588620973564	0.3860538771583447	Chalinochromis dickfeldi	m	n
45	FISH20211208_c1_r0_Chalinochromis-dickfeldi_su	1970-01-02 22:30:00	21.959787246467663	1364.5014407624958	0.4079020281502826	0.0037127341239055747	0.295806881631136	0.4584726002834556	Chalinochromis dickfeldi	m	n
46	FISH20211208_c1_r0_Chalinochromis-dickfeldi_su	1970-01-02 23:00:00	24.169163393457907	1394.5	0.44360735652559274	0.0	0.4170442664852415	0.5009174602187986	Chalinochromis dickfeldi	m	n
47	FISH20211208_c1_r0_Chalinochromis-dickfeldi_su	1970-01-02 23:30:00	26.381257669571788	1424.5025214740926	0.4480465502909393	0.0	0.47386443905884	0.44906523213194566	Chalinochromis dickfeldi	m	n
48	FISH20211208_c1_r0_Chalinochromis-dickfeldi_su	1970-01-03 00:00:00	25.8443000262045	14.47244751908397	0.49212786259541985	0.0	0.4503584544000706	0.46759488892896284	Chalinochromis dickfeldi	m	n
49	FISH20211208_c1_r0_Chalinochromis-dickfeldi_su	1970-01-03 00:30:00	26.425100395150793	44.50146838809774	0.4842356070260985	0.0	0.49366883965733305	0.4744679204840356	Chalinochromis dickfeldi	m	n
50	FISH20211208_c1_r0_Chalinochromis-dickfeldi_su	1970-01-03 01:00:00	28.07589908673414	74.49991690211068	0.4865658412276328	0.0	0.4972296021990877	0.4458743924733498	Chalinochromis dickfeldi	m	n
51	FISH20211208_c1_r0_Chalinochromis-dickfeldi_su	1970-01-03 01:30:00	29.343667198057148	104.50094203701651	0.5054859802726366	0.0	0.5125443116417701	0.4804638259587546	Chalinochromis dickfeldi	m	n
52	FISH20211208_c1_r0_Chalinochromis-dickfeldi_su	1970-01-03 02:00:00	27.76197012236338	134.49977841790383	0.492078440062043	0.0	0.5424389400885787	0.49188618831955594	Chalinochromis dickfeldi	m	n
53	FISH20211208_c1_r0_Chalinochromis-dickfeldi_su	1970-01-03 02:30:00	26.5709037701169	164.50135756635453	0.4728763783454314	0.0	0.5613601652024375	0.5525078262224978	Chalinochromis dickfeldi	m	n
54	FISH20211208_c1_r0_Chalinochromis-dickfeldi_su	1970-01-03 03:00:00	29.418709316291142	194.4996399091463	0.48013960445404685	0.0	0.5342478002467188	0.4990095812541787	Chalinochromis dickfeldi	m	n
55	FISH20211208_c1_r0_Chalinochromis-dickfeldi_su	1970-01-03 03:30:00	29.425999924377955	224.50152379896934	0.5069540643874328	0.0	0.5526870060264928	0.446579772362546	Chalinochromis dickfeldi	m	n
56	FISH20211208_c1_r0_Chalinochromis-dickfeldi_su	1970-01-03 04:00:00	27.418015049684524	254.5003600908537	0.4650157885989696	0.0	0.5840674737375767	0.49712888069407785	Chalinochromis dickfeldi	m	n
57	FISH20211208_c1_r0_Chalinochromis-dickfeldi_su	1970-01-03 04:30:00	27.712347749142246	284.50132993461153	0.4745650005541394	0.0	0.523935701095626	0.4631497284716746	Chalinochromis dickfeldi	m	n
58	FISH20211208_c1_r0_Chalinochromis-dickfeldi_su	1970-01-03 05:00:00	31.173933965718046	314.50016618657213	0.4993906492355418	0.0	0.5820813424754097	0.4757987426567062	Chalinochromis dickfeldi	m	n
59	FISH20211208_c1_r0_Chalinochromis-dickfeldi_su	1970-01-03 05:30:00	36.45371690333501	344.5017454424558	0.5993239873663213	0.0	0.6083225178075782	0.5220554415052588	Chalinochromis dickfeldi	m	n
60	FISH20211208_c1_r0_Chalinochromis-dickfeldi_su	1970-01-03 06:00:00	39.45686264441722	374.5000276992964	0.5932081325134342	0.0	0.5106757379911752	0.48976578555879496	Chalinochromis dickfeldi	m	n
61	FISH20211208_c1_r0_Chalinochromis-dickfeldi_su	1970-01-03 06:30:00	40.24265570566851	404.5016626025272	0.5642872977166925	0.0	0.39987159074397854	0.4762610283090425	Chalinochromis dickfeldi	m	n
62	FISH20211208_c1_r0_Chalinochromis-dickfeldi_su	1970-01-03 07:00:00	25.307971379605664	434.49983381342787	0.5193884334145801	0.0	0.19517949710226307	0.5310402964155985	Chalinochromis dickfeldi	m	d
63	FISH20211208_c1_r0_Chalinochromis-dickfeldi_su	1970-01-03 07:30:00	13.125968917782014	464.50171783220657	0.3081569322841627	0.0	0.10244761821510708	0.4965972235362391	Chalinochromis dickfeldi	m	d
64	FISH20211208_c1_r0_Chalinochromis-dickfeldi_su	1970-01-03 08:00:00	8.420813704351808	494.49969530773916	0.17023987590715195	0.08204531604897236	0.06403671600262316	0.42109872299486145	Chalinochromis dickfeldi	m	d
65	FISH20211208_c1_r0_Chalinochromis-dickfeldi_su	1970-01-03 08:30:00	11.826566698763939	524.5014960106383	0.25675975177304966	0.028257978723404256	0.20402951284836213	0.4134552102252969	Chalinochromis dickfeldi	m	d
66	FISH20211208_c1_r0_Chalinochromis-dickfeldi_su	1970-01-03 09:00:00	10.25999372527924	554.5004154894466	0.20514098941886877	0.07146418480970583	0.09352433363685692	0.43805953141797704	Chalinochromis dickfeldi	m	d
67	FISH20211208_c1_r0_Chalinochromis-dickfeldi_su	1970-01-03 09:30:00	8.502372235374892	584.5013021554829	0.1593062558874051	0.2657505402559982	0.06449489868785609	0.36735712892395034	Chalinochromis dickfeldi	m	d
68	FISH20211208_c1_r0_Chalinochromis-dickfeldi_su	1970-01-03 10:00:00	8.59581129119976	614.5002215820962	0.16203190782184798	0.1828606248615112	0.09807890663279663	0.5022184668860928	Chalinochromis dickfeldi	m	d
69	FISH20211208_c1_r0_Chalinochromis-dickfeldi_su	1970-01-03 10:30:00	5.632821311199343	644.5027431421446	0.08101967303962317	0.44582986977001937	0.03398495154913891	0.3556270795459208	Chalinochromis dickfeldi	m	d
70	FISH20211208_c1_r0_Chalinochromis-dickfeldi_su	1970-01-03 11:00:00	8.20206376854935	674.5000830978893	0.14569829926319872	0.4110575591379979	0.12553699572650964	0.3320321982927374	Chalinochromis dickfeldi	m	d
71	FISH20211208_c1_r0_Chalinochromis-dickfeldi_su	1970-01-03 11:30:00	9.123190648513575	704.5017456359102	0.1857024106400665	0.16614020504294819	0.0871384917986747	0.43886044824702775	Chalinochromis dickfeldi	m	d
72	FISH20211208_c1_r0_Chalinochromis-dickfeldi_su	1970-01-03 12:00:00	11.127477419864977	734.4998892089519	0.24944604475958343	0.09184577886106803	0.11158652000636737	0.42727293915139086	Chalinochromis dickfeldi	m	d
73	FISH20211208_c1_r0_Chalinochromis-dickfeldi_su	1970-01-03 12:30:00	13.506932586766833	764.501329787234	0.2877881205673759	0.009474734042553192	0.301441773424232	0.599063011283365	Chalinochromis dickfeldi	m	d
74	FISH20211208_c1_r0_Chalinochromis-dickfeldi_su	1970-01-03 13:00:00	16.75176130680681	794.4997507063321	0.3688438313666833	0.0	0.28823997109909294	0.5712926405896912	Chalinochromis dickfeldi	m	d
75	FISH20211208_c1_r0_Chalinochromis-dickfeldi_su	1970-01-03 13:30:00	15.047539691298116	824.5022165576859	0.3446193062174443	0.0	0.16026059381892382	0.5111109459204962	Chalinochromis dickfeldi	m	d
76	FISH20211208_c1_r0_Chalinochromis-dickfeldi_su	1970-01-03 14:00:00	12.44241992085452	854.5004154894466	0.2761065868926929	0.03479031632596532	0.11919615861475341	0.5350975420590253	Chalinochromis dickfeldi	m	d
77	FISH20211208_c1_r0_Chalinochromis-dickfeldi_su	1970-01-03 14:30:00	10.562150954672235	884.5024106400665	0.2230534774175672	0.028373510667775007	0.10653069985443292	0.5421368665058256	Chalinochromis dickfeldi	m	d
78	FISH20211208_c1_r0_Chalinochromis-dickfeldi_su	1970-01-03 15:00:00	10.49275117304591	914.5002215820962	0.21155550631508974	0.014402836250830933	0.10542205147570391	0.47577425378175087	Chalinochromis dickfeldi	m	d
79	FISH20211208_c1_r0_Chalinochromis-dickfeldi_su	1970-01-03 15:30:00	11.457741259774295	944.5030756442228	0.2344693821003048	0.04887780548628429	0.08402901197709896	0.41628730792710045	Chalinochromis dickfeldi	m	d
80	FISH20211208_c1_r0_Chalinochromis-dickfeldi_su	1970-01-03 16:00:00	8.457054384239814	974.5000830978893	0.15727660517422856	0.0450390560079774	0.08098072675151285	0.49610194331957524	Chalinochromis dickfeldi	m	d
81	FISH20211208_c1_r0_Chalinochromis-dickfeldi_su	1970-01-03 16:30:00	7.687640292949154	1004.5011913337397	0.1386380007757522	0.06427661107109214	0.07520820049682414	0.4561817134212718	Chalinochromis dickfeldi	m	d
82	FISH20211208_c1_r0_Chalinochromis-dickfeldi_su	1970-01-03 17:00:00	7.224803681060608	1034.499889208952	0.10613782406381564	0.1401506758253933	0.07267155447642702	0.4203758586306265	Chalinochromis dickfeldi	m	d
83	FISH20211208_c1_r0_Chalinochromis-dickfeldi_su	1970-01-03 17:30:00	8.701218766518116	1064.502271971628	0.1483985370719273	0.06211902914773357	0.11920206264741257	0.4673718316064951	Chalinochromis dickfeldi	m	d
84	FISH20211208_c1_r0_Chalinochromis-dickfeldi_su	1970-01-03 18:00:00	11.179730124094947	1094.499695307739	0.23777076062268018	0.019223311727882112	0.12971514199595754	0.49479641692711224	Chalinochromis dickfeldi	m	d
85	FISH20211208_c1_r0_Chalinochromis-dickfeldi_su	1970-01-03 18:30:00	18.834837417894047	1124.5024936273967	0.4242491410838967	0.0	0.3179756974742147	0.5175858172745558	Chalinochromis dickfeldi	m	d
86	FISH20211208_c1_r0_Chalinochromis-dickfeldi_su	1970-01-03 19:00:00	51.198403391181806	1154.5003600908537	0.7266633427510941	0.0	0.31148026600687095	0.509230565340379	Chalinochromis dickfeldi	m	n
87	FISH20211208_c1_r0_Chalinochromis-dickfeldi_su	1970-01-03 19:30:00	43.27555809210759	1184.5011081560283	0.6095966312056738	0.0	0.3613390968719178	0.4615428239739611	Chalinochromis dickfeldi	m	n
88	FISH20211208_c1_r0_Chalinochromis-dickfeldi_su	1970-01-03 20:00:00	37.156195613961394	1214.5001661865722	0.5434854863727011	0.0	0.40229259447667853	0.45413650312826087	Chalinochromis dickfeldi	m	n
89	FISH20211208_c1_r0_Chalinochromis-dickfeldi_su	1970-01-03 20:30:00	37.60111888646699	1244.5033527292878	0.5404267110002771	0.0	0.5148501553842961	0.4741955211494568	Chalinochromis dickfeldi	m	n
90	FISH20211208_c1_r0_Chalinochromis-dickfeldi_su	1970-01-03 21:00:00	34.14153296036411	1274.5000276992964	0.5203589828818348	0.0	0.4605388450816769	0.4704680208089273	Chalinochromis dickfeldi	m	n
91	FISH20211208_c1_r0_Chalinochromis-dickfeldi_su	1970-01-03 21:30:00	34.14315183637135	1304.501828660091	0.516735010528649	0.0	0.45782241938831963	0.4197891634657154	Chalinochromis dickfeldi	m	n
92	FISH20211208_c1_r0_Chalinochromis-dickfeldi_su	1970-01-03 22:00:00	30.483532599315414	1334.4998338134278	0.48421227564812763	0.0	0.5018138523139768	0.48567209407690526	Chalinochromis dickfeldi	m	n
93	FISH20211208_c1_r0_Chalinochromis-dickfeldi_su	1970-01-03 22:30:00	28.595791497532318	1364.5024936273967	0.47561786545494844	0.0	0.5309159846589249	0.509659370948124	Chalinochromis dickfeldi	m	n
94	FISH20211208_c1_r0_Chalinochromis-dickfeldi_su	1970-01-03 23:00:00	29.485557872696095	1394.4996399091463	0.48567946374162096	0.0	0.5874347798608143	0.5054384640987687	Chalinochromis dickfeldi	m	n
95	FISH20211208_c1_r0_Chalinochromis-dickfeldi_su	1970-01-03 23:30:00	30.120468461328542	1424.5023549620435	0.46378899540089763	0.0	0.5855126715298165	0.43310331064189317	Chalinochromis dickfeldi	m	n
96	FISH20211208_c1_r0_Chalinochromis-dickfeldi_su	1970-01-04 00:00:00	32.07414279823385	14.500304692260817	0.47376876627333664	0.0	0.5217652488527991	0.43970606317329713	Chalinochromis dickfeldi	m	n
97	FISH20211208_c1_r0_Chalinochromis-dickfeldi_su	1970-01-04 00:30:00	32.55470078111925	44.5016900315842	0.49720175098354297	0.0	0.5612282326975581	0.4624442681507645	Chalinochromis dickfeldi	m	n
98	FISH20211208_c1_r0_Chalinochromis-dickfeldi_su	1970-01-04 01:00:00	29.760750704602426	74.50016618657213	0.4591734987812985	0.0	0.564883021818035	0.4755799190774919	Chalinochromis dickfeldi	m	n
99	FISH20211208_c1_r0_Chalinochromis-dickfeldi_su	1970-01-04 01:30:00	26.464949684433837	104.50282611104954	0.43128671173667293	0.0	0.5724915825441269	0.4723224816615741	Chalinochromis dickfeldi	m	n
100	FISH20211208_c1_r0_Chalinochromis-dickfeldi_su	1970-01-04 02:00:00	29.689491122935397	134.49997230070358	0.4722176056728159	0.0	0.5892553648855564	0.43744305317408355	Chalinochromis dickfeldi	m	n
101	FISH20211208_c1_r0_Chalinochromis-dickfeldi_su	1970-01-04 02:30:00	28.860344423515677	164.50152379896934	0.47742006981769824	0.0	0.5552797195429499	0.4444467156895126	Chalinochromis dickfeldi	m	n
102	FISH20211208_c1_r0_Chalinochromis-dickfeldi_su	1970-01-04 03:00:00	28.54339714786602	194.49977841790383	0.4567914912475072	0.0	0.6362168914216597	0.44287302805444967	Chalinochromis dickfeldi	m	n
103	FISH20211208_c1_r0_Chalinochromis-dickfeldi_su	1970-01-04 03:30:00	27.165547415755817	224.50224414030032	0.45475702332797696	0.0	0.5676818822838937	0.4651597387309703	Chalinochromis dickfeldi	m	n
104	FISH20211208_c1_r0_Chalinochromis-dickfeldi_su	1970-01-04 04:00:00	30.95600827941348	254.4996399091463	0.48878178494266245	0.0	0.5419418065091003	0.4285042312364295	Chalinochromis dickfeldi	m	n
105	FISH20211208_c1_r0_Chalinochromis-dickfeldi_su	1970-01-04 04:30:00	30.20859128075242	284.50310318076026	0.46797074143854595	0.0	0.5964545007214985	0.41922529462549635	Chalinochromis dickfeldi	m	n
106	FISH20211208_c1_r0_Chalinochromis-dickfeldi_su	1970-01-04 05:00:00	30.50535132172231	314.50030469226084	0.5003046922608165	0.0	0.5535328132720759	0.49547447362648944	Chalinochromis dickfeldi	m	n
107	FISH20211208_c1_r0_Chalinochromis-dickfeldi_su	1970-01-04 05:30:00	38.08611403882696	344.50238279951236	0.567660423362518	0.0	0.5731418931223781	0.47656282146468365	Chalinochromis dickfeldi	m	n
108	FISH20211208_c1_r0_Chalinochromis-dickfeldi_su	1970-01-04 06:00:00	40.014935257596754	374.5001107910481	0.5901839131398183	0.0	0.5339230713515044	0.4349765293368026	Chalinochromis dickfeldi	m	n
109	FISH20211208_c1_r0_Chalinochromis-dickfeldi_su	1970-01-04 06:30:00	37.876062635814506	404.50310318076026	0.529923528759836	0.0	0.49902656647977367	0.4255897519920893	Chalinochromis dickfeldi	m	n
110	FISH20211208_c1_r0_Chalinochromis-dickfeldi_su	1970-01-04 07:00:00	23.950093676129207	434.49991690211067	0.5035732092404853	0.0	0.2643837977629306	0.5631233984616809	Chalinochromis dickfeldi	m	d
111	FISH20211208_c1_r0_Chalinochromis-dickfeldi_su	1970-01-04 07:30:00	20.41578341618688	464.5020503158595	0.4618197938601352	0.0001662418264435332	0.29163315814202145	0.5920177230005665	Chalinochromis dickfeldi	m	d
112	FISH20211208_c1_r0_Chalinochromis-dickfeldi_su	1970-01-04 08:00:00	21.160796943991844	494.4997784179038	0.46559937957013076	0.0	0.3633764976296927	0.5553996336689406	Chalinochromis dickfeldi	m	d
113	FISH20211208_c1_r0_Chalinochromis-dickfeldi_su	1970-01-04 08:30:00	15.545593850471317	524.5024103729152	0.34105391477807945	0.07491549842079016	0.2945542819726506	0.5418711913472529	Chalinochromis dickfeldi	m	d
114	FISH20211208_c1_r0_Chalinochromis-dickfeldi_su	1970-01-04 09:00:00	12.492994932438442	554.4995845105534	0.2613705611877458	0.002382139493656861	0.2432720749738031	0.6314503892088961	Chalinochromis dickfeldi	m	d
115	FISH20211208_c1_r0_Chalinochromis-dickfeldi_su	1970-01-04 09:30:00	14.869364738680572	584.5034356644131	0.32849384905242157	0.02194392109054638	0.3092533088367284	0.7036987792714027	Chalinochromis dickfeldi	m	d
116	FISH20211208_c1_r0_Chalinochromis-dickfeldi_su	1970-01-04 10:00:00	12.170526053593289	614.5002492936679	0.2631987147526453	0.013129466511550607	0.2274137205929031	0.6930736670670675	Chalinochromis dickfeldi	m	d
117	FISH20211208_c1_r0_Chalinochromis-dickfeldi_su	1970-01-04 10:30:00	14.997020541990237	644.5020779076855	0.333296392752258	0.008477863356790603	0.38121064169691266	0.7388598807720144	Chalinochromis dickfeldi	m	d
118	FISH20211208_c1_r0_Chalinochromis-dickfeldi_su	1970-01-04 11:00:00	15.49721996482408	674.500055395524	0.3415134057168181	0.02636826944382894	0.3965947747196636	0.6944844523229218	Chalinochromis dickfeldi	m	d
119	FISH20211208_c1_r0_Chalinochromis-dickfeldi_su	1970-01-04 11:30:00	14.068832508603624	704.5033248365289	0.3164136096641915	0.0	0.22990565581229738	0.6367090110278205	Chalinochromis dickfeldi	m	d
120	FISH20211208_c1_r0_Chalinochromis-dickfeldi_su	1970-01-04 12:00:00	13.654813569380835	734.4998615035178	0.29737964655697746	0.0242091850866988	0.3834374202669864	0.6929660226467559	Chalinochromis dickfeldi	m	d
121	FISH20211208_c1_r0_Chalinochromis-dickfeldi_su	1970-01-04 12:30:00	17.677823074854324	764.5025487588653	0.4094636524822695	0.008920656028368794	0.39656705748676313	0.6615608152424508	Chalinochromis dickfeldi	m	d
122	FISH20211208_c1_r0_Chalinochromis-dickfeldi_su	1970-01-04 13:00:00	14.696451222871252	794.5005816852251	0.33023101213229183	0.014348235554816907	0.33018548385208724	0.6180258576310085	Chalinochromis dickfeldi	m	d
123	FISH20211208_c1_r0_Chalinochromis-dickfeldi_su	1970-01-04 13:30:00	22.684345906462006	824.50357439734	0.5117206982543641	0.0	0.4058796670296052	0.5838230755541066	Chalinochromis dickfeldi	m	d
124	FISH20211208_c1_r0_Chalinochromis-dickfeldi_su	1970-01-04 14:00:00	18.148438373316736	854.4995291119606	0.414880062046424	0.0	0.3257291352123614	0.599538885533439	Chalinochromis dickfeldi	m	d
125	FISH20211208_c1_r0_Chalinochromis-dickfeldi_su	1970-01-04 14:30:00	16.084817990713645	884.5024379432624	0.36347517730496454	0.0	0.36943054046798085	0.6263150343438169	Chalinochromis dickfeldi	m	d
126	FISH20211208_c1_r0_Chalinochromis-dickfeldi_su	1970-01-04 15:00:00	16.601960678894343	914.5001938950751	0.3618082100714642	0.04077336435654534	0.26808409038241154	0.6303820521170114	Chalinochromis dickfeldi	m	d
127	FISH20211208_c1_r0_Chalinochromis-dickfeldi_su	1970-01-04 15:30:00	19.636474602061718	944.5035189803269	0.4457190357439734	0.0	0.263220235795488	0.6342582455334118	Chalinochromis dickfeldi	m	d
128	FISH20211208_c1_r0_Chalinochromis-dickfeldi_su	1970-01-04 16:00:00	16.806629607011295	974.500055395524	0.35912918236206515	0.05810990471969865	0.2559659418955543	0.6324414653962567	Chalinochromis dickfeldi	m	d
129	FISH20211208_c1_r0_Chalinochromis-dickfeldi_su	1970-01-04 16:30:00	11.906390939708174	1004.5035464922975	0.23462263105397319	0.01047323506594259	0.2470456564054583	0.6398210895552332	Chalinochromis dickfeldi	m	d
130	FISH20211208_c1_r0_Chalinochromis-dickfeldi_su	1970-01-04 17:00:00	13.440079833646498	1034.4998615035179	0.2552213173785386	0.08780676970804942	0.4239847037462746	0.7623832744891956	Chalinochromis dickfeldi	m	d
131	FISH20211208_c1_r0_Chalinochromis-dickfeldi_su	1970-01-04 17:30:00	16.296096198644722	1064.502770390071	0.3560505319148936	0.0	0.37791183604285056	0.5704109276797428	Chalinochromis dickfeldi	m	d
132	FISH20211208_c1_r0_Chalinochromis-dickfeldi_su	1970-01-04 18:00:00	10.220510416041472	1094.5005262866323	0.17184643510054845	0.21633150517976843	0.35938093242854124	0.7497641618845731	Chalinochromis dickfeldi	m	d
133	FISH20211208_c1_r0_Chalinochromis-dickfeldi_su	1970-01-04 18:30:00	22.442899993368496	1124.5032140086446	0.4567771251246814	0.03939931286711737	0.49293070291415353	0.6522801598264097	Chalinochromis dickfeldi	m	d
134	FISH20211208_c1_r0_Chalinochromis-dickfeldi_su	1970-01-04 19:00:00	49.75753052463989	1154.4994737133677	0.762838623898953	0.0	0.3032163564735576	0.5354561128293605	Chalinochromis dickfeldi	m	n
135	FISH20211208_c1_r0_Chalinochromis-dickfeldi_su	1970-01-04 19:30:00	37.64187413861399	1184.5030198925028	0.5621987033856043	0.0	0.3742136123786438	0.439481222221657	Chalinochromis dickfeldi	m	n
136	FISH20211208_c1_r0_Chalinochromis-dickfeldi_su	1970-01-04 20:00:00	34.16582916417996	1214.500193895075	0.477535870588887	0.0	0.5607352719719754	0.3923213496718584	Chalinochromis dickfeldi	m	n
137	FISH20211208_c1_r0_Chalinochromis-dickfeldi_su	1970-01-04 20:30:00	30.019660979092077	1244.5028815249916	0.45090324725700986	0.0	0.5129605979436521	0.4188840084960281	Chalinochromis dickfeldi	m	n
138	FISH20211208_c1_r0_Chalinochromis-dickfeldi_su	1970-01-04 21:00:00	10.948319954007962	1274.5	0.20485264790604918	0.06099047196986483	0.8513655203552358	0.16543226274489428	Chalinochromis dickfeldi	m	n
139	FISH20211208_c1_r0_Chalinochromis-dickfeldi_su	1970-01-04 21:30:00	16.167762889262242	1304.5038235620082	0.29762828327607227	0.035464922974620415	0.6670850939617614	0.17119208229374575	Chalinochromis dickfeldi	m	n
140	FISH20211208_c1_r0_Chalinochromis-dickfeldi_su	1970-01-04 22:00:00	12.578460889695394	1334.499806104925	0.22946097169131904	0.20065370339593375	0.742741067757173	0.15464652319784275	Chalinochromis dickfeldi	m	n
141	FISH20211208_c1_r0_Chalinochromis-dickfeldi_su	1970-01-04 22:30:00	6.313449500586115	1364.5022438916283	0.07418693556429719	0.5058451991800099	0.9262480305959062	0.08117632127897344	Chalinochromis dickfeldi	m	n
142	FISH20211208_c1_r0_Chalinochromis-dickfeldi_su	1970-01-04 23:00:00	5.9148089595355	1394.5005262866323	0.0789983934408066	0.5049581740623789	0.9303044347744139	0.07801090226291316	Chalinochromis dickfeldi	m	n
143	FISH20211208_c1_r0_Chalinochromis-dickfeldi_su	1970-01-04 23:30:00	8.026552361112813	1424.5041285674702	0.14624549736769188	0.24134109171515655	0.7623946784057204	0.09052802726696195	Chalinochromis dickfeldi	m	n
144	FISH20211208_c1_r0_Chalinochromis-dickfeldi_su	1970-01-05 00:00:00	9.096758910035094	14.49947371336768	0.14896681624286742	0.35322142817572433	0.7419823987848457	0.1601333190930067	Chalinochromis dickfeldi	m	n
145	FISH20211208_c1_r0_Chalinochromis-dickfeldi_su	1970-01-05 00:30:00	7.540131608215966	44.5018560585074	0.11147431990692006	0.5814726577649731	0.8650683515586156	0.12526382121360363	Chalinochromis dickfeldi	m	n
146	FISH20211208_c1_r0_Chalinochromis-dickfeldi_su	1970-01-05 01:00:00	6.92453134208511	74.5001384964822	0.11090798293723339	0.3541078056617362	0.7720225402049649	0.21866990005283987	Chalinochromis dickfeldi	m	n
147	FISH20211208_c1_r0_Chalinochromis-dickfeldi_su	1970-01-05 01:30:00	5.975269146406587	104.50310318076028	0.06544386567660423	0.6839188739886956	0.9087708173010168	0.1030204878409018	Chalinochromis dickfeldi	m	n
148	FISH20211208_c1_r0_Chalinochromis-dickfeldi_su	1970-01-05 02:00:00	8.38953851022925	134.5	0.11644139153556393	0.26988699313095504	0.8027134834266226	0.15961730475102542	Chalinochromis dickfeldi	m	n
149	FISH20211208_c1_r0_Chalinochromis-dickfeldi_su	1970-01-05 02:30:00	8.179210349793987	164.50238253546098	0.11652260638297872	0.2473404255319149	0.753510357356898	0.1685307112379623	Chalinochromis dickfeldi	m	n
150	FISH20211208_c1_r0_Chalinochromis-dickfeldi_su	1970-01-05 03:00:00	13.699931114973435	194.49980610492494	0.23583180987202926	0.002437538086532602	0.6260223186105746	0.2742169544015704	Chalinochromis dickfeldi	m	n
151	FISH20211208_c1_r0_Chalinochromis-dickfeldi_su	1970-01-05 03:30:00	20.26876717715634	224.5053477417567	0.33571626489332224	0.0038237738985868663	0.6259322351398452	0.2918476167305232	Chalinochromis dickfeldi	m	n
152	FISH20211208_c1_r0_Chalinochromis-dickfeldi_su	1970-01-05 04:00:00	27.783816820859993	254.50047088803944	0.4511107417871586	0.0	0.49746937667219615	0.4371705078609585	Chalinochromis dickfeldi	m	n
153	FISH20211208_c1_r0_Chalinochromis-dickfeldi_su	1970-01-05 04:30:00	20.002682350766097	284.5029644816313	0.33451543192774424	0.0	0.484308538659225	0.4081625056706077	Chalinochromis dickfeldi	m	n
154	FISH20211208_c1_r0_Chalinochromis-dickfeldi_su	1970-01-05 05:00:00	26.700364505860353	314.4994183147748	0.4268461581075841	0.0	0.5208349036103517	0.4484813354033401	Chalinochromis dickfeldi	m	n
155	FISH20211208_c1_r0_Chalinochromis-dickfeldi_su	1970-01-05 05:30:00	31.890309051899337	344.5027703900709	0.5029920212765957	0.0	0.547996344645884	0.46600945356194584	Chalinochromis dickfeldi	m	n
156	FISH20211208_c1_r0_Chalinochromis-dickfeldi_su	1970-01-05 06:00:00	31.076688655984732	374.5001384964822	0.49265968644396435	0.0	0.4609110836112105	0.44315355088714575	Chalinochromis dickfeldi	m	n
157	FISH20211208_c1_r0_Chalinochromis-dickfeldi_su	1970-01-05 06:30:00	25.24988216486557	404.5041285674702	0.41507342754225546	0.0	0.6132945023981607	0.3391144992081651	Chalinochromis dickfeldi	m	n
158	FISH20211208_c1_r0_Chalinochromis-dickfeldi_su	1970-01-05 07:00:00	30.698690195479376	434.49994460447596	0.618047861732772	0.0	0.27145020020410143	0.5891661329780817	Chalinochromis dickfeldi	m	d
159	FISH20211208_c1_r0_Chalinochromis-dickfeldi_su	1970-01-05 07:30:00	8.9288732664194	464.50479357162646	0.2091992241618177	0.3224715987808257	0.11103044423370773	0.7036213103194985	Chalinochromis dickfeldi	m	d
160	FISH20211208_c1_r0_Chalinochromis-dickfeldi_su	1970-01-05 08:00:00	2.518930460077006	494.49975070633207	0.04431887430059277	0.6470555647886543	0.026021967492731047	0.5601614643784797	Chalinochromis dickfeldi	m	d
161	FISH20211208_c1_r0_Chalinochromis-dickfeldi_su	1970-01-05 08:30:00	2.7191084881141196	524.5038510555771	0.04238931678395301	0.7694353632182634	0.021552799926948762	0.37783479541448073	Chalinochromis dickfeldi	m	d
162	FISH20211208_c1_r0_Chalinochromis-dickfeldi_su	1970-01-05 09:00:00	2.5154917820880613	554.5004708880394	0.040440972799290896	0.7823389285912138	0.02621988091644158	0.544380859921276	Chalinochromis dickfeldi	m	d
163	FISH20211208_c1_r0_Chalinochromis-dickfeldi_su	1970-01-05 09:30:00	4.027174039036664	584.5031307142461	0.07092591566465341	0.7169058569291294	0.05693732406072601	0.47029194546670505	Chalinochromis dickfeldi	m	d
164	FISH20211208_c1_r0_Chalinochromis-dickfeldi_su	1970-01-05 10:00:00	2.499608697611706	614.4994183147749	0.03312835853969309	0.8189573984820786	0.02233701457491735	0.7964008524100271	Chalinochromis dickfeldi	m	d
165	FISH20211208_c1_r0_Chalinochromis-dickfeldi_su	1970-01-05 10:30:00	2.62203018314676	644.5029920212766	0.03789893617021277	0.825853280141844	0.02508128796095294	0.4103397895662771	Chalinochromis dickfeldi	m	d
166	FISH20211208_c1_r0_Chalinochromis-dickfeldi_su	1970-01-05 11:00:00	2.355708664135402	674.5000830978893	0.04093956013517257	0.7943050246523738	0.028209938819667213	0.2934380141541115	Chalinochromis dickfeldi	m	d
167	FISH20211208_c1_r0_Chalinochromis-dickfeldi_su	1970-01-05 11:30:00	2.5932824481972063	704.506817426006	0.05537080146325241	0.8137124487307393	0.03333612237481035	0.23014088076259187	Chalinochromis dickfeldi	m	d
168	FISH20211208_c1_r0_Chalinochromis-dickfeldi_su	1970-01-05 12:00:00	2.0680522129378742	734.499944604476	0.03345889652116109	0.7247396410370042	0.018594891827811936	0.7101942321106931	Chalinochromis dickfeldi	m	d
169	FISH20211208_c1_r0_Chalinochromis-dickfeldi_su	1970-01-05 12:30:00	1.733590898019315	764.5026595744681	0.028368794326241134	0.8301196808510638	0.02025537782773624	0.18337893215202825	Chalinochromis dickfeldi	m	d
170	FISH20211208_c1_r0_Chalinochromis-dickfeldi_su	1970-01-05 13:00:00	0.7932224997849612	794.4997507063321	0.010027145310509113	0.920447620630436	0.02172186629276488	0.2293214055208386	Chalinochromis dickfeldi	m	d
171	FISH20211208_c1_r0_Chalinochromis-dickfeldi_su	1970-01-05 13:30:00	2.2373714422041138	824.506484149856	0.02577033917091554	0.7993792950565285	0.01799963041018071	0.6726363592933441	Chalinochromis dickfeldi	m	d
172	FISH20211208_c1_r0_Chalinochromis-dickfeldi_su	1970-01-05 14:00:00	2.139575862133062	854.5004154894466	0.022325632928923606	0.7928092626447288	0.019620380354552425	0.530258516654521	Chalinochromis dickfeldi	m	d
173	FISH20211208_c1_r0_Chalinochromis-dickfeldi_su	1970-01-05 14:30:00	3.1552900748775987	884.5063459513385	0.0391287479909106	0.6671839494540819	0.019839928558770568	0.8068067070129995	Chalinochromis dickfeldi	m	d
174	FISH20211208_c1_r0_Chalinochromis-dickfeldi_su	1970-01-05 15:00:00	7.522580107170272	914.4954006428018	0.16385902693117588	0.5537515238834091	0.07179894729119536	0.7173294264251019	Chalinochromis dickfeldi	m	d
175	FISH20211208_c1_r0_Chalinochromis-dickfeldi_su	1970-01-05 15:30:00	16.696919175873813	944.5005816852251	0.39593374328292064	0.05772533377652208	0.2591631223271079	0.6701555394313935	Chalinochromis dickfeldi	m	d
176	FISH20211208_c1_r0_Chalinochromis-dickfeldi_su	1970-01-05 16:00:00	19.454073855185207	974.4952618453865	0.46223330562482684	0.0171238570241064	0.368149227869293	0.669741466117883	Chalinochromis dickfeldi	m	d
177	FISH20211208_c1_r0_Chalinochromis-dickfeldi_su	1970-01-05 16:30:00	16.086063234220564	1004.4995291119606	0.3588720846490499	0.006149243809207246	0.3027412160069147	0.6930814926812983	Chalinochromis dickfeldi	m	d
178	FISH20211208_c1_r0_Chalinochromis-dickfeldi_su	1970-01-05 17:00:00	10.938738758223735	1034.4958718900648	0.19454757023327976	0.2021388596442622	0.4281473179967473	0.8201953255748792	Chalinochromis dickfeldi	m	d
179	FISH20211208_c1_r0_Chalinochromis-dickfeldi_su	1970-01-05 17:30:00	12.08998925495642	1064.500249293668	0.22131737853858513	0.17179103650767272	0.3550173569253269	0.7760978041889224	Chalinochromis dickfeldi	m	d
180	FISH20211208_c1_r0_Chalinochromis-dickfeldi_su	1970-01-05 18:00:00	9.622988117734721	1094.4948739262954	0.15572180659462456	0.3036852313660294	0.2977824609056353	0.8399059938230089	Chalinochromis dickfeldi	m	d
181	FISH20211208_c1_r0_Chalinochromis-dickfeldi_su	1970-01-05 18:30:00	19.395787855892564	1124.500055395524	0.4275426545535121	0.03711500110791048	0.30590223704290614	0.6643021109747843	Chalinochromis dickfeldi	m	d
182	FISH20211208_c1_r0_Chalinochromis-dickfeldi_su	1970-01-05 19:00:00	28.565085812747277	1154.4947350919974	0.5989248503657726	0.0	0.13120127325691697	0.4986453619246911	Chalinochromis dickfeldi	m	n
183	FISH20211208_c1_r0_Chalinochromis-dickfeldi_su	1970-01-05 19:30:00	9.307528446376626	1184.4998615035179	0.17589053238047753	0.1289125256218492	0.6074957027077474	0.16793785043552378	Chalinochromis dickfeldi	m	n
184	FISH20211208_c1_r0_Chalinochromis-dickfeldi_su	1970-01-05 20:00:00	9.520792031170476	1214.4954006428018	0.17045328604676938	0.0770253795855037	0.7148402829701315	0.09707891936504241	Chalinochromis dickfeldi	m	n
185	FISH20211208_c1_r0_Chalinochromis-dickfeldi_su	1970-01-05 20:30:00	8.899045751622593	1244.5005262866323	0.16425682787657195	0.012076893246911528	0.5261212168027837	0.053735058706728234	Chalinochromis dickfeldi	m	n
186	FISH20211208_c1_r0_Chalinochromis-dickfeldi_su	1970-01-05 21:00:00	10.087593268621806	1274.4955389304516	0.1887503463563314	0.0	0.5587875772228306	0.04820716951973079	Chalinochromis dickfeldi	m	n
187	FISH20211208_c1_r0_Chalinochromis-dickfeldi_su	1970-01-05 21:30:00	8.041363756716896	1304.4995291119606	0.14015843997562463	0.016010193341089135	0.346508523190554	0.05193843279632136	Chalinochromis dickfeldi	m	n
188	FISH20211208_c1_r0_Chalinochromis-dickfeldi_su	1970-01-05 22:00:00	8.461095827229805	1334.4960935335512	0.1623538538261207	0.18485066770100295	0.369551491918216	0.33586460781491123	Chalinochromis dickfeldi	m	n
189	FISH20211208_c1_r0_Chalinochromis-dickfeldi_su	1970-01-05 22:30:00	3.913367370319794	1364.500193895075	0.07484349897512603	0.6668328624452939	0.13435624391912643	0.7594461552429216	Chalinochromis dickfeldi	m	n
190	FISH20211208_c1_r0_Chalinochromis-dickfeldi_su	1970-01-05 23:00:00	2.1729160883614713	1394.4951510113606	0.03247436963147687	0.8487115544472152	0.035479818694310473	0.7131016548783264	Chalinochromis dickfeldi	m	n
191	FISH20211208_c1_r0_Chalinochromis-dickfeldi_su	1970-01-05 23:30:00	2.7039875883158677	1424.5	0.04165743407932639	0.7894416131176601	0.04329796082053339	0.7536651682852553	Chalinochromis dickfeldi	m	n
192	FISH20211208_c1_r0_Chalinochromis-dickfeldi_su	1970-01-06 00:00:00	2.31237966040094	14.497367983598382	0.025544411813597828	0.9220369036404943	0.02864905953703254	0.8642212902984825	Chalinochromis dickfeldi	m	n
193	FISH20211208_c1_r0_Chalinochromis-dickfeldi_su	1970-01-06 00:30:00	2.343914381452495	44.49986150351781	0.028142485180876406	0.8784554872306244	0.03422985422367974	0.8755939001279204	Chalinochromis dickfeldi	m	n
194	FISH20211208_c1_r0_Chalinochromis-dickfeldi_su	1970-01-06 01:00:00	1.4863254725983945	74.49567771251247	0.016735010528649008	0.9251911781004101	0.025274806324373993	0.8434873208309469	Chalinochromis dickfeldi	m	n
195	FISH20211208_c1_r0_Chalinochromis-dickfeldi_su	1970-01-06 01:30:00	2.2026953757848036	104.50052628663232	0.036230679740734587	0.7450002769929643	0.022764257139980565	0.5756413738310362	Chalinochromis dickfeldi	m	n
196	FISH20211208_c1_r0_Chalinochromis-dickfeldi_su	1970-01-06 02:00:00	2.511111694342644	134.4962872658761	0.03402416047877646	0.8423473345893827	0.042249410622695376	0.8449815524272911	Chalinochromis dickfeldi	m	n
197	FISH20211208_c1_r0_Chalinochromis-dickfeldi_su	1970-01-06 02:30:00	3.275047958277904	164.49947371336768	0.05218547448894798	0.7471608221151183	0.06383631873159652	0.8213635495735488	Chalinochromis dickfeldi	m	n
198	FISH20211208_c1_r0_Chalinochromis-dickfeldi_su	1970-01-06 03:00:00	2.1568861346506156	194.49567771251247	0.03086556577634933	0.8750969743987588	0.03133194044015658	0.8534514100820692	Chalinochromis dickfeldi	m	n
199	FISH20211208_c1_r0_Chalinochromis-dickfeldi_su	1970-01-06 03:30:00	2.557011604762232	224.50013849648218	0.04415267852196554	0.7303750484737688	0.04376594172536277	0.8527676840110598	Chalinochromis dickfeldi	m	n
200	FISH20211208_c1_r0_Chalinochromis-dickfeldi_su	1970-01-06 04:00:00	1.327960228733122	254.49409743390788	0.010807515379925733	0.9567145153245026	0.020747696999686704	0.8241838605105093	Chalinochromis dickfeldi	m	n
201	FISH20211208_c1_r0_Chalinochromis-dickfeldi_su	1970-01-06 04:30:00	2.059200393703672	284.5	0.03517615776645247	0.7732107245734544	0.029164080046556403	0.8552844397228483	Chalinochromis dickfeldi	m	n
202	FISH20211208_c1_r0_Chalinochromis-dickfeldi_su	1970-01-06 05:00:00	2.1617019194389218	314.49620393460793	0.033970628983097814	0.7735106677750069	0.024597217779052567	0.7661917734444529	Chalinochromis dickfeldi	m	n
203	FISH20211208_c1_r0_Chalinochromis-dickfeldi_su	1970-01-06 05:30:00	4.652832873757919	344.4998061049249	0.08077114841283031	0.49177330895795246	0.04984016335562904	0.44873311913195496	Chalinochromis dickfeldi	m	n
204	FISH20211208_c1_r0_Chalinochromis-dickfeldi_su	1970-01-06 06:00:00	17.51246812082003	374.496703053139	0.32359949021998113	0.02936776195489555	0.28942393765261065	0.4055506489153575	Chalinochromis dickfeldi	m	n
205	FISH20211208_c1_r0_Chalinochromis-dickfeldi_su	1970-01-06 06:30:00	16.638885649489595	404.50047088803944	0.3121710708548003	0.015511606005207467	0.5100589409817667	0.31968247823578744	Chalinochromis dickfeldi	m	n
206	FISH20211208_c1_r0_Chalinochromis-dickfeldi_su	1970-01-06 07:00:00	27.491721637040246	434.49720175098355	0.5886851000166232	0.021998116030365156	0.22586037084701313	0.5856739921640796	Chalinochromis dickfeldi	m	d
207	FISH20211208_c1_r0_Chalinochromis-dickfeldi_su	1970-01-06 07:30:00	9.643905631315137	464.4994737133677	0.17716470001661958	0.2402082987092128	0.2085444917023009	0.8171238401763978	Chalinochromis dickfeldi	m	d
208	FISH20211208_c1_r0_Chalinochromis-dickfeldi_su	1970-01-06 08:00:00	9.001537750506102	494.4977007036401	0.13712671062108703	0.41924760374535985	0.3052685607801574	0.8565235355245473	Chalinochromis dickfeldi	m	d
209	FISH20211208_c1_r0_Chalinochromis-dickfeldi_su	1970-01-06 08:30:00	10.574631958411617	524.5001384964822	0.18325854523295107	0.14841283031411	0.24660188152347687	0.8182256191017849	Chalinochromis dickfeldi	m	d
210	FISH20211208_c1_r0_Chalinochromis-dickfeldi_su	1970-01-06 09:00:00	7.840027650007376	554.4954835134387	0.11942366306456081	0.2735937932945414	0.22893259808225597	0.8679939717102739	Chalinochromis dickfeldi	m	d
211	FISH20211208_c1_r0_Chalinochromis-dickfeldi_su	1970-01-06 09:30:00	12.983297986498796	584.499944604476	0.2897185907378684	0.03512076224241081	0.22642085618073554	0.6804491743815031	Chalinochromis dickfeldi	m	d
212	FISH20211208_c1_r0_Chalinochromis-dickfeldi_su	1970-01-06 10:00:00	14.21061433510216	614.4971184750083	0.3036684029701873	0.04433115371827552	0.3304320492387972	0.5738123282956142	Chalinochromis dickfeldi	m	d
213	FISH20211208_c1_r0_Chalinochromis-dickfeldi_su	1970-01-06 10:30:00	17.37576451625332	644.4997507063321	0.3856850036009085	0.006980222702343361	0.46221024000074895	0.5875625429845625	Chalinochromis dickfeldi	m	d
214	FISH20211208_c1_r0_Chalinochromis-dickfeldi_su	1970-01-06 11:00:00	15.869846298946179	674.4969246966255	0.3478694519864797	0.0028813653238765444	0.37157402775382825	0.47079627449733896	Chalinochromis dickfeldi	m	d
215	FISH20211208_c1_r0_Chalinochromis-dickfeldi_su	1970-01-06 11:30:00	11.735815935521835	704.5004708880394	0.21998781230956735	0.08991191623732757	0.2980193832654069	0.5901822658744967	Chalinochromis dickfeldi	m	d
216	FISH20211208_c1_r0_Chalinochromis-dickfeldi_su	1970-01-06 12:00:00	11.203085215696033	734.491628783679	0.1807295709058654	0.10694090253908416	0.2926055166791834	0.6820879836334528	Chalinochromis dickfeldi	m	d
217	FISH20211208_c1_r0_Chalinochromis-dickfeldi_su	1970-01-06 12:30:00	13.745341515478428	764.4994183147749	0.2715085036840064	0.15090576699351838	0.3535249500437233	0.6824191777317277	Chalinochromis dickfeldi	m	d
218	FISH20211208_c1_r0_Chalinochromis-dickfeldi_su	1970-01-06 13:00:00	8.591523341111833	794.497229609929	0.13702349290780141	0.4931848404255319	0.3186116365747686	0.7929004474968059	Chalinochromis dickfeldi	m	d
219	FISH20211208_c1_r0_Chalinochromis-dickfeldi_su	1970-01-06 13:30:00	10.029627300456006	824.5000830978893	0.1732867985153177	0.2936125422414271	0.3253656112064296	0.6652744955237397	Chalinochromis dickfeldi	m	d
220	FISH20211208_c1_r0_Chalinochromis-dickfeldi_su	1970-01-06 14:00:00	9.88942649104706	854.4963980937604	0.15466031253463372	0.34639255236617533	0.29349174956644164	0.7612608564021877	Chalinochromis dickfeldi	m	d
221	FISH20211208_c1_r0_Chalinochromis-dickfeldi_su	1970-01-06 14:30:00	12.110130091953238	884.4998892089519	0.24097052958120985	0.09594504764015067	0.2949972770369123	0.6392285993128987	Chalinochromis dickfeldi	m	d
222	FISH20211208_c1_r0_Chalinochromis-dickfeldi_su	1970-01-06 15:00:00	9.909428018051369	914.4970630610661	0.1874653662861576	0.29712955779674166	0.24534042891952154	0.6937774869669641	Chalinochromis dickfeldi	m	d
223	FISH20211208_c1_r0_Chalinochromis-dickfeldi_su	1970-01-06 15:30:00	7.557755590235609	944.4997507063321	0.13949365686111573	0.4251842003213118	0.14801470169418218	0.5719556224995099	Chalinochromis dickfeldi	m	d
224	FISH20211208_c1_r0_Chalinochromis-dickfeldi_su	1970-01-06 16:00:00	10.836743703410953	974.497146340112	0.20097523134038897	0.3665983265916773	0.28021968459507296	0.7190279131139381	Chalinochromis dickfeldi	m	d
225	FISH20211208_c1_r0_Chalinochromis-dickfeldi_su	1970-01-06 16:30:00	10.051465992556231	1004.5004154894466	0.1758351337876018	0.2990970029361254	0.297860287869809	0.7316617708723131	Chalinochromis dickfeldi	m	d
226	FISH20211208_c1_r0_Chalinochromis-dickfeldi_su	1970-01-06 17:00:00	11.71003624823044	1034.496952233182	0.24980605120248253	0.16430233846835865	0.22412223535158968	0.6869946293528022	Chalinochromis dickfeldi	m	d
227	FISH20211208_c1_r0_Chalinochromis-dickfeldi_su	1970-01-06 17:30:00	1.6726735364154783	1064.5002215820962	0.016286284068247284	0.8515953910923998	0.026821342413002283	0.449004018646829	Chalinochromis dickfeldi	m	d
228	FISH20211208_c1_r0_Chalinochromis-dickfeldi_su	1970-01-06 18:00:00	4.595321048673399	1094.4976726144298	0.06849163249473568	0.5283719383796963	0.08609941261221239	0.44188035860141756	Chalinochromis dickfeldi	m	d
229	FISH20211208_c1_r0_Chalinochromis-dickfeldi_su	1970-01-06 18:30:00	14.430557941029134	1124.5000276992964	0.32480195003046924	0.2961054789208354	0.19059331892969902	0.5076514239465264	Chalinochromis dickfeldi	m	d
230	FISH20211208_c1_r0_Chalinochromis-dickfeldi_su	1970-01-06 19:00:00	23.755758431349506	1154.496619749529	0.5161254571650227	0.0013299346115482657	0.12170907524276418	0.5134299405584012	Chalinochromis dickfeldi	m	n
231	FISH20211208_c1_r0_Chalinochromis-dickfeldi_su	1970-01-06 19:30:00	4.449188034583332	1184.499889208952	0.08946377132727676	0.5073122091734987	0.08804697228350422	0.6338006824007706	Chalinochromis dickfeldi	m	n
232	FISH20211208_c1_r0_Chalinochromis-dickfeldi_su	1970-01-06 20:00:00	3.961917120836393	1214.497866681443	0.08029035296725218	0.4899983376738516	0.03332835155778391	0.6996000956851028	Chalinochromis dickfeldi	m	n
233	FISH20211208_c1_r0_Chalinochromis-dickfeldi_su	1970-01-06 20:30:00	1.909930854525166	1244.499695307739	0.026868317544734364	0.7313722231455321	0.01942083502065331	0.6576603980681934	Chalinochromis dickfeldi	m	n
234	FISH20211208_c1_r0_Chalinochromis-dickfeldi_su	1970-01-06 21:00:00	1.738604781720492	1274.4976728723404	0.022384751773049646	0.854332890070922	0.01528353966886402	0.5789512744695288	Chalinochromis dickfeldi	m	n
235	FISH20211208_c1_r0_Chalinochromis-dickfeldi_su	1970-01-06 21:30:00	3.740787731270396	1304.5003600908537	0.08198991745609661	0.5757021771647001	0.05765066271542347	0.5498091338317258	Chalinochromis dickfeldi	m	n
236	FISH20211208_c1_r0_Chalinochromis-dickfeldi_su	1970-01-06 22:00:00	5.264559779733019	1334.4977558596997	0.10677674959827119	0.6492491826896437	0.11212241588279324	0.6812036299977619	Chalinochromis dickfeldi	m	n
237	FISH20211208_c1_r0_Chalinochromis-dickfeldi_su	1970-01-06 22:30:00	3.1898745742549512	1364.5002215820962	0.061267449590073124	0.7164303124307556	0.051868857728683555	0.7460219933741418	Chalinochromis dickfeldi	m	n
238	FISH20211208_c1_r0_Chalinochromis-dickfeldi_su	1970-01-06 23:00:00	1.4688299208245716	1393.9581195561389	0.02756234339577616	0.8063476912063	0.024915639410662816	0.759339870850868	Chalinochromis dickfeldi	m	n
239	FISH20211208_c1_r0_Chalinochromis-dickfeldi_su	1970-01-06 23:30:00	1.0177535619933662	1424.4994183147749	0.011135117168023932	0.8968478200653703	0.01854674486926685	0.7952821048495308	Chalinochromis dickfeldi	m	n
240	FISH20211208_c1_r0_Chalinochromis-dickfeldi_su	1970-01-07 00:00:00	1.712605066162932	14.497229609929079	0.02382535460992908	0.8756094858156028	0.02025912934827062	0.7215044963972358	Chalinochromis dickfeldi	m	n
241	FISH20211208_c1_r0_Chalinochromis-dickfeldi_su	1970-01-07 00:30:00	1.7077874617949693	44.500083097889316	0.021882444185917678	0.8608387346961387	0.016073898069554185	0.6273717396342441	Chalinochromis dickfeldi	m	n
242	FISH20211208_c1_r0_Chalinochromis-dickfeldi_su	1970-01-07 01:00:00	2.630907829976826	74.49639809376039	0.04133880084229192	0.6532749639809377	0.022579537943168856	0.44501736691262217	Chalinochromis dickfeldi	m	n
243	FISH20211208_c1_r0_Chalinochromis-dickfeldi_su	1970-01-07 01:30:00	2.775216727229139	104.49994460447596	0.02963660536228673	0.8821737203633946	0.028287178198819273	0.4700415488948682	Chalinochromis dickfeldi	m	n
244	FISH20211208_c1_r0_Chalinochromis-dickfeldi_su	1970-01-07 02:00:00	2.6158568717993	134.49642560266003	0.040731504571903575	0.6452756996397894	0.016890090891706032	0.5319694105042274	Chalinochromis dickfeldi	m	n
245	FISH20211208_c1_r0_Chalinochromis-dickfeldi_su	1970-01-07 02:30:00	1.3037198612451792	164.49975070633207	0.016010193341089135	0.8798958506453937	0.016825293905139885	0.7106453911102573	Chalinochromis dickfeldi	m	n
246	FISH20211208_c1_r0_Chalinochromis-dickfeldi_su	1970-01-07 03:00:00	2.352784273716691	194.49686928575386	0.040062060176206574	0.7889954008976561	0.023484376085289752	0.6030211426262273	Chalinochromis dickfeldi	m	n
247	FISH20211208_c1_r0_Chalinochromis-dickfeldi_su	1970-01-07 03:30:00	3.115041707728006	224.50041548944657	0.0486953631377763	0.7196831200487508	0.017379396873178073	0.4941844989332306	Chalinochromis dickfeldi	m	n
248	FISH20211208_c1_r0_Chalinochromis-dickfeldi_su	1970-01-07 04:00:00	4.157613713934386	254.49673057741327	0.07564003103180761	0.6551036240718164	0.06303296023114179	0.6342239170072268	Chalinochromis dickfeldi	m	n
249	FISH20211208_c1_r0_Chalinochromis-dickfeldi_su	1970-01-07 04:30:00	3.879238952558251	284.5002215820962	0.06204298692665633	0.5604365167294483	0.04104601024337957	0.5876809309170434	Chalinochromis dickfeldi	m	n
250	FISH20211208_c1_r0_Chalinochromis-dickfeldi_su	1970-01-07 05:00:00	2.7826788878246815	314.4982545575442	0.04671136476976783	0.593007148002438	0.030457380390346164	0.5111862585898924	Chalinochromis dickfeldi	m	n
251	FISH20211208_c1_r0_Chalinochromis-dickfeldi_su	1970-01-07 05:30:00	2.6392702807321418	344.50008309788933	0.03756024596975237	0.6298266024042989	0.014761657150113967	0.4134525917578791	Chalinochromis dickfeldi	m	n
252	FISH20211208_c1_r0_Chalinochromis-dickfeldi_su	1970-01-07 06:00:00	4.421278978729644	374.496619749529	0.08295467139532306	0.40557464258007314	0.07380013205688407	0.4177387800282645	Chalinochromis dickfeldi	m	n
253	FISH20211208_c1_r0_Chalinochromis-dickfeldi_su	1970-01-07 06:30:00	3.921985408448606	404.4998892089519	0.06243075559494793	0.512463992909373	0.03196473879840259	0.4906142980801355	Chalinochromis dickfeldi	m	n
254	FISH20211208_c1_r0_Chalinochromis-dickfeldi_su	1970-01-07 07:00:00	18.017019832175762	434.4973401307769	0.41931730023273855	0.1158151390889948	0.14571837541931135	0.6070054485871098	Chalinochromis dickfeldi	m	d
255	FISH20211208_c1_r0_Chalinochromis-dickfeldi_su	1970-01-07 07:30:00	12.411222299254467	464.49969530773916	0.27954129965098884	0.06332059165697192	0.20430630428183774	0.7214055996717285	Chalinochromis dickfeldi	m	d
256	FISH20211208_c1_r0_Chalinochromis-dickfeldi_su	1970-01-07 08:00:00	10.602096498303743	494.4965643355868	0.23196276183087663	0.31885182311869664	0.1733992785260828	0.3907799647513092	Chalinochromis dickfeldi	m	d
257	FISH20211208_c1_r0_Chalinochromis-dickfeldi_su	1970-01-07 08:30:00	6.050677058681363	524.5003600908537	0.131737853858512	0.48651044263475707	0.06466154970932417	0.35585049676319463	Chalinochromis dickfeldi	m	d
258	FISH20211208_c1_r0_Chalinochromis-dickfeldi_su	1970-01-07 09:00:00	4.949311139552183	554.4957880735979	0.09576590556417645	0.633506982930614	0.08316130991222104	0.45519815608821235	Chalinochromis dickfeldi	m	d
259	FISH20211208_c1_r0_Chalinochromis-dickfeldi_su	1970-01-07 09:30:00	2.3176635428146093	584.5002215820962	0.028584090405495238	0.8677154885885221	0.02560431835417272	0.2456151402722827	Chalinochromis dickfeldi	m	d
260	FISH20211208_c1_r0_Chalinochromis-dickfeldi_su	1970-01-07 10:00:00	2.451157430407158	614.4976726144298	0.035464922974620415	0.7908677823340352	0.03479414110731089	0.6915806962153973	Chalinochromis dickfeldi	m	d
261	FISH20211208_c1_r0_Chalinochromis-dickfeldi_su	1970-01-07 10:30:00	8.352624130846538	644.5000276992964	0.20591656971912914	0.3876239543515595	0.21815263638782598	0.4496877185823398	Chalinochromis dickfeldi	m	d
262	FISH20211208_c1_r0_Chalinochromis-dickfeldi_su	1970-01-07 11:00:00	8.873335644508552	674.4953167433354	0.1846699551072438	0.3617469378706423	0.1984954174416982	0.6689421138932355	Chalinochromis dickfeldi	m	d
263	FISH20211208_c1_r0_Chalinochromis-dickfeldi_su	1970-01-07 11:30:00	11.703090659634395	704.4998892089519	0.22778639485929536	0.2796920008863284	0.35509135580154694	0.7109884340450853	Chalinochromis dickfeldi	m	d
264	FISH20211208_c1_r0_Chalinochromis-dickfeldi_su	1970-01-07 12:00:00	16.16524358034703	734.4970351898032	0.3858132446661125	0.00543086727625381	0.11135502402054276	0.530193261201111	Chalinochromis dickfeldi	m	d
265	FISH20211208_c1_r0_Chalinochromis-dickfeldi_su	1970-01-07 12:30:00	15.151213968903626	764.4996953077392	0.3476815688881502	0.018392332834746	0.1641777483358967	0.594533870384405	Chalinochromis dickfeldi	m	d
266	FISH20211208_c1_r0_Chalinochromis-dickfeldi_su	1970-01-07 13:00:00	10.345173083840987	794.496314768634	0.19307287337212525	0.06112496536436686	0.2303048325976866	0.7513144081981027	Chalinochromis dickfeldi	m	d
267	FISH20211208_c1_r0_Chalinochromis-dickfeldi_su	1970-01-07 13:30:00	13.353190105154585	824.5003600908537	0.2725610769486455	0.11461968865990804	0.3497762599083447	0.7373999165868359	Chalinochromis dickfeldi	m	d
268	FISH20211208_c1_r0_Chalinochromis-dickfeldi_su	1970-01-07 14:00:00	14.081018586423566	854.4961760141875	0.29101086233651074	0.02637996009753935	0.381585311023752	0.7316270030079912	Chalinochromis dickfeldi	m	d
269	FISH20211208_c1_r0_Chalinochromis-dickfeldi_su	1970-01-07 14:30:00	16.097781008981787	884.5001661865721	0.34749612231331706	0.011799246620873033	0.4085208848927813	0.6464416707650236	Chalinochromis dickfeldi	m	d
270	FISH20211208_c1_r0_Chalinochromis-dickfeldi_su	1970-01-07 15:00:00	14.01115605182046	914.4968410551984	0.2912879627577034	0.07337619153181113	0.42189655333909565	0.6753057228671392	Chalinochromis dickfeldi	m	d
271	FISH20211208_c1_r0_Chalinochromis-dickfeldi_su	1970-01-07 15:30:00	14.06935795028943	944.5000276992964	0.32618691485236273	0.16093291230402748	0.25459796616940117	0.6943423173636692	Chalinochromis dickfeldi	m	d
272	FISH20211208_c1_r0_Chalinochromis-dickfeldi_su	1970-01-07 16:00:00	12.091520194868618	974.4968414052976	0.2559569987808933	0.24210351324393217	0.3427909583177851	0.7503343420472807	Chalinochromis dickfeldi	m	d
273	FISH20211208_c1_r0_Chalinochromis-dickfeldi_su	1970-01-07 16:30:00	11.39530883861602	1004.4998338134279	0.24097052958120985	0.3457788610680257	0.37306778851705025	0.7182702995321512	Chalinochromis dickfeldi	m	d
274	FISH20211208_c1_r0_Chalinochromis-dickfeldi_su	1970-01-07 17:00:00	7.971311586109608	1034.4973122748684	0.15910224438902743	0.4339706289830978	0.22893333957750062	0.5832874340796214	Chalinochromis dickfeldi	m	d
275	FISH20211208_c1_r0_Chalinochromis-dickfeldi_su	1970-01-07 17:30:00	9.547612084373275	1064.4996399091463	0.18514209739072626	0.36801285247354715	0.2458529081530394	0.5557544612756861	Chalinochromis dickfeldi	m	d
276	FISH20211208_c1_r0_Chalinochromis-dickfeldi_su	1970-01-07 18:00:00	8.10081899064239	1094.4976450379565	0.1762065717293733	0.4261096027040505	0.19284930506181636	0.4950015339350978	Chalinochromis dickfeldi	m	d
277	FISH20211208_c1_r0_Chalinochromis-dickfeldi_su	1970-01-07 18:30:00	16.009454055418463	1124.500304692261	0.3538308126973575	0.24491717910365077	0.345853142231589	0.4772686737171291	Chalinochromis dickfeldi	m	d
278	FISH20211208_c1_r0_Chalinochromis-dickfeldi_su	1970-01-07 19:00:00	18.340738290462575	1154.496508534693	0.39481268011527376	0.13234316116160497	0.11642881563378493	0.46633595970463604	Chalinochromis dickfeldi	m	n
279	FISH20211208_c1_r0_Chalinochromis-dickfeldi_su	1970-01-07 19:30:00	1.9859943591528892	1184.5001661865722	0.02919344116995347	0.7862286727232439	0.023764601792009257	0.5964873495539401	Chalinochromis dickfeldi	m	n
280	FISH20211208_c1_r0_Chalinochromis-dickfeldi_su	1970-01-07 20:00:00	1.4570193354879033	1214.4981159259669	0.01679042447079685	0.8253906682921422	0.01806572561825646	0.3775591217205499	Chalinochromis dickfeldi	m	n
281	FISH20211208_c1_r0_Chalinochromis-dickfeldi_su	1970-01-07 20:30:00	1.1457727331600007	1244.4999723007036	0.00637083818071021	0.9361808210071464	0.01678928481976669	0.529788791738627	Chalinochromis dickfeldi	m	n
282	FISH20211208_c1_r0_Chalinochromis-dickfeldi_su	1970-01-07 21:00:00	1.8055806753981138	1274.496591853699	0.02743142144638404	0.7926849542809643	0.01719578206283998	0.4768482254651779	Chalinochromis dickfeldi	m	n
283	FISH20211208_c1_r0_Chalinochromis-dickfeldi_su	1970-01-07 21:30:00	1.5803374590891788	1304.4997784179038	0.022324396188787947	0.8249501440283625	0.021328603127743352	0.37087891028994713	Chalinochromis dickfeldi	m	n
284	FISH20211208_c1_r0_Chalinochromis-dickfeldi_su	1970-01-07 22:00:00	1.2727149759081198	1334.4982545575442	0.011026763450989085	0.8768216324042777	0.017679788612236357	0.6375233963313512	Chalinochromis dickfeldi	m	n
285	FISH20211208_c1_r0_Chalinochromis-dickfeldi_su	1970-01-07 22:30:00	2.291092543030023	1364.4995845105534	0.031577197939172345	0.7510941222092958	0.024276313121402847	0.5960187903776268	Chalinochromis dickfeldi	m	n
286	FISH20211208_c1_r0_Chalinochromis-dickfeldi_su	1970-01-07 23:00:00	1.7011043688972938	1394.4971184750084	0.026875761941704532	0.8681148176881304	0.021366406351221168	0.7498433880354445	Chalinochromis dickfeldi	m	n
287	FISH20211208_c1_r0_Chalinochromis-dickfeldi_su	1970-01-07 23:30:00	4.591324225148126	1424.500304692261	0.09301423743836906	0.6470555647886543	0.12202168191688637	0.33984756604254873	Chalinochromis dickfeldi	m	n
288	FISH20211208_c1_r0_Chalinochromis-dickfeldi_su	1970-01-08 00:00:00	1.7697257510378273	14.496841055198404	0.014686322323209931	0.8975836843272001	0.01924773081833233	0.7012133894393635	Chalinochromis dickfeldi	m	n
289	FISH20211208_c1_r0_Chalinochromis-dickfeldi_su	1970-01-08 00:30:00	2.6786392359986624	44.50011079104809	0.04254376246399291	0.8013516507866164	0.07836275805973006	0.7161861392821268	Chalinochromis dickfeldi	m	n
290	FISH20211208_c1_r0_Chalinochromis-dickfeldi_su	1970-01-08 01:00:00	0.919219118062906	74.49833758173557	0.005319738446193063	0.99074587166131	0.016122179157176692	0.8147795741506146	Chalinochromis dickfeldi	m	n
291	FISH20211208_c1_r0_Chalinochromis-dickfeldi_su	1970-01-08 01:30:00	3.027019765623256	104.49991690211068	0.04354329400033239	0.742507340313556	0.05154035397359245	0.6877475765367365	Chalinochromis dickfeldi	m	n
292	FISH20211208_c1_r0_Chalinochromis-dickfeldi_su	1970-01-08 02:00:00	2.2162099532576978	134.49772802837194	0.03574199268535964	0.8519339465809598	0.03120158576358034	0.5433280902898645	Chalinochromis dickfeldi	m	n
293	FISH20211208_c1_r0_Chalinochromis-dickfeldi_su	1970-01-08 02:30:00	2.397714916912551	164.5005816852252	0.03334995291119606	0.7738075452883497	0.031243728852022565	0.5764875345344259	Chalinochromis dickfeldi	m	n
294	FISH20211208_c1_r0_Chalinochromis-dickfeldi_su	1970-01-08 03:00:00	1.9849725154465603	194.49800509808267	0.028150282611104954	0.8000110827884296	0.028950623836112972	0.7003906682921897	Chalinochromis dickfeldi	m	n
295	FISH20211208_c1_r0_Chalinochromis-dickfeldi_su	1970-01-08 03:30:00	2.8751278574760954	224.49958451055343	0.05429062101822614	0.6493269070965597	0.03618538553909562	0.5769517419704672	Chalinochromis dickfeldi	m	n
296	FISH20211208_c1_r0_Chalinochromis-dickfeldi_su	1970-01-08 04:00:00	2.1119567826309718	254.49739554471904	0.02493627396652998	0.8482766263992021	0.01896764606256539	0.6983088723578799	Chalinochromis dickfeldi	m	n
297	FISH20211208_c1_r0_Chalinochromis-dickfeldi_su	1970-01-08 04:30:00	3.48551556359931	284.50024929366793	0.06525954240762284	0.6395213561575536	0.04798177464320935	0.6432841254206145	Chalinochromis dickfeldi	m	n
298	FISH20211208_c1_r0_Chalinochromis-dickfeldi_su	1970-01-08 05:00:00	1.9446161573689857	314.4959538853786	0.027047999113180357	0.8158740716106861	0.014797319556401874	0.3633431433250336	Chalinochromis dickfeldi	m	n
299	FISH20211208_c1_r0_Chalinochromis-dickfeldi_su	1970-01-08 05:30:00	5.29368785514801	344.50005539552404	0.09555727897185907	0.35901839131398183	0.0655218648474084	0.4831554258789932	Chalinochromis dickfeldi	m	n
300	FISH20211208_c1_r0_Chalinochromis-dickfeldi_su	1970-01-08 06:00:00	7.065631415853493	374.4978940367989	0.1346153846153846	0.34632010640656175	0.21079110999404135	0.4193296467713003	Chalinochromis dickfeldi	m	n
301	FISH20211208_c1_r0_Chalinochromis-dickfeldi_su	1970-01-08 06:30:00	10.438382943204957	404.4998615035178	0.19926873857404023	0.10498033349952911	0.5803890541743624	0.27576203466871785	Chalinochromis dickfeldi	m	n
302	FISH20211208_c1_r0_Chalinochromis-dickfeldi_su	1970-01-08 07:00:00	16.278893412745376	434.49733983595655	0.3800709377078253	0.09953447129239637	0.3101349283910029	0.5749620282308853	Chalinochromis dickfeldi	m	d
303	FISH20211208_c1_r0_Chalinochromis-dickfeldi_su	1970-01-08 07:30:00	13.59202689232864	464.5005816852252	0.28469336878843277	0.055453991468616695	0.24702689016487417	0.6502118207986007	Chalinochromis dickfeldi	m	d
304	FISH20211208_c1_r0_Chalinochromis-dickfeldi_su	1970-01-08 08:00:00	10.151660803079158	490.2967811489296	0.20468196519328508	0.3283536115817034	0.21426134970923566	0.42611195421208475	Chalinochromis dickfeldi	m	d
305	FISH20211208_c1_r1_Chalinochromis-dickfeldi_su	1970-01-02 00:00:00	3.202875607089483	14.499529111960555	0.016176389119716358	0.8441637582405407	0.07191135048346596	0.598047231345444	Chalinochromis dickfeldi	m	n
306	FISH20211208_c1_r1_Chalinochromis-dickfeldi_su	1970-01-02 00:30:00	2.633402131897128	44.50166241826444	0.011526099966751635	0.9194281281170342	0.06384404353371786	0.41117163545013985	Chalinochromis dickfeldi	m	n
307	FISH20211208_c1_r1_Chalinochromis-dickfeldi_su	1970-01-02 01:00:00	2.5276894901052143	74.50019389507507	0.006204642402082987	0.951027643897845	0.015228199342506434	0.6499947494444808	Chalinochromis dickfeldi	m	n
308	FISH20211208_c1_r1_Chalinochromis-dickfeldi_su	1970-01-02 01:30:00	1.8935990149771644	104.50152396785813	0.012025491825990579	0.911665281241341	0.040416458809072554	0.381832314276048	Chalinochromis dickfeldi	m	n
309	FISH20211208_c1_r1_Chalinochromis-dickfeldi_su	1970-01-02 02:00:00	2.380155589421202	134.5	0.01750498559716375	0.8861068025703523	0.08103743513223491	0.4530299933252075	Chalinochromis dickfeldi	m	n
310	FISH20211208_c1_r1_Chalinochromis-dickfeldi_su	1970-01-02 02:30:00	1.9718752328326052	164.5021889720144	0.011305070656691604	0.9607647547797173	0.014876010892985637	0.21493349958437002	Chalinochromis dickfeldi	m	n
311	FISH20211208_c1_r1_Chalinochromis-dickfeldi_su	1970-01-02 03:00:00	2.453900969442367	194.49986150351782	0.024596975236828984	0.852639742950529	0.025468025516133065	0.27697585729320745	Chalinochromis dickfeldi	m	n
312	FISH20211208_c1_r1_Chalinochromis-dickfeldi_su	1970-01-02 03:30:00	1.298591879121286	224.5016900315842	0.0031030088103285863	1.0	0.01709481351876944	0.07390479304040194	Chalinochromis dickfeldi	m	n
313	FISH20211208_c1_r1_Chalinochromis-dickfeldi_su	1970-01-02 04:00:00	1.325380931993607	254.50052628663232	0.0042656916514320535	0.9485347072184367	0.017200703585766502	0.07119980056506246	Chalinochromis dickfeldi	m	n
314	FISH20211208_c1_r1_Chalinochromis-dickfeldi_su	1970-01-02 04:30:00	6.635643715041178	284.50119133373965	0.11298276721892836	0.4322602094530947	0.08463994874770137	0.46600116362828836	Chalinochromis dickfeldi	m	n
315	FISH20211208_c1_r1_Chalinochromis-dickfeldi_su	1970-01-02 05:00:00	21.809012423029856	314.4994737133677	0.40247077724225805	0.007257215666722066	0.3536826943272133	0.5265802763875744	Chalinochromis dickfeldi	m	n
316	FISH20211208_c1_r1_Chalinochromis-dickfeldi_su	1970-01-02 05:30:00	24.04411514902946	344.50193948797516	0.4789427019838191	0.015294248032805054	0.5023715663385452	0.5458177924590556	Chalinochromis dickfeldi	m	n
317	FISH20211208_c1_r1_Chalinochromis-dickfeldi_su	1970-01-02 06:00:00	12.569602785133467	374.5001384964822	0.23904492825882223	0.24486178051077503	0.2410032551641493	0.48301458952720333	Chalinochromis dickfeldi	m	n
318	FISH20211208_c1_r1_Chalinochromis-dickfeldi_su	1970-01-02 06:30:00	12.715008967329691	404.50180105292327	0.24671654197838735	0.2827930174563591	0.2156129892277506	0.4032455928497679	Chalinochromis dickfeldi	m	n
319	FISH20211208_c1_r1_Chalinochromis-dickfeldi_su	1970-01-02 07:00:00	24.67873286527716	434.49994460447596	0.4808885442056282	0.019111455794371814	0.18352433289447134	0.6009378610755418	Chalinochromis dickfeldi	m	d
320	FISH20211208_c1_r1_Chalinochromis-dickfeldi_su	1970-01-02 07:30:00	16.74574033533896	464.5017454424558	0.3688701723278107	0.019116750706488612	0.3362964818332737	0.5591540448177175	Chalinochromis dickfeldi	m	d
321	FISH20211208_c1_r1_Chalinochromis-dickfeldi_su	1970-01-02 08:00:00	10.231395947179761	494.49975070633207	0.1954462356656141	0.08664339925765885	0.23601463310883178	0.5091716248407285	Chalinochromis dickfeldi	m	d
322	FISH20211208_c1_r1_Chalinochromis-dickfeldi_su	1970-01-02 08:30:00	11.676715671833204	524.5015514184397	0.234375	0.03817597517730496	0.37155837598515734	0.5603555481678469	Chalinochromis dickfeldi	m	d
323	FISH20211208_c1_r1_Chalinochromis-dickfeldi_su	1970-01-02 09:00:00	11.72962433508103	554.5004154894466	0.24491717910365077	0.004487286022935018	0.4363815325520259	0.6107011245914409	Chalinochromis dickfeldi	m	d
324	FISH20211208_c1_r1_Chalinochromis-dickfeldi_su	1970-01-02 09:30:00	9.695551081245391	584.5020781379884	0.19889165973954004	0.05070656691604322	0.33847724160888026	0.5419402082096302	Chalinochromis dickfeldi	m	d
325	FISH20211208_c1_r1_Chalinochromis-dickfeldi_su	1970-01-02 10:00:00	12.788628052754012	614.3514432251908	0.2773735687022901	0.015386450381679389	0.40233424260376477	0.6313500287473371	Chalinochromis dickfeldi	m	d
326	FISH20211208_c1_r1_Chalinochromis-dickfeldi_su	1970-01-02 10:30:00	9.86438438106515	644.5014685508451	0.21069548351343861	0.07835965641451925	0.3937965311598329	0.6291825937047703	Chalinochromis dickfeldi	m	d
327	FISH20211208_c1_r1_Chalinochromis-dickfeldi_su	1970-01-02 11:00:00	9.260689851616123	674.4994737133677	0.19068195667830037	0.18137499307517588	0.33546537274037086	0.6840220006279267	Chalinochromis dickfeldi	m	d
328	FISH20211208_c1_r1_Chalinochromis-dickfeldi_su	1970-01-02 11:30:00	8.19114062186954	704.5007757092199	0.17060062056737588	0.24423758865248227	0.2183190460547406	0.7082684692671387	Chalinochromis dickfeldi	m	d
329	FISH20211208_c1_r1_Chalinochromis-dickfeldi_su	1970-01-02 12:00:00	9.352040323789204	734.5001384964822	0.19467065536535372	0.1172788211179436	0.32501235435901665	0.6777994016951936	Chalinochromis dickfeldi	m	d
330	FISH20211208_c1_r1_Chalinochromis-dickfeldi_su	1970-01-02 12:30:00	8.138186289921308	764.5011636927851	0.16197495289814917	0.16308323174110606	0.23807851406766156	0.6470762495843971	Chalinochromis dickfeldi	m	d
331	FISH20211208_c1_r1_Chalinochromis-dickfeldi_su	1970-01-02 13:00:00	11.679615188661925	794.499944604476	0.2583093286062486	0.04636605362286727	0.37952430925800096	0.6810012187015274	Chalinochromis dickfeldi	m	d
332	FISH20211208_c1_r1_Chalinochromis-dickfeldi_su	1970-01-02 13:30:00	7.79070898612211	824.5018286600908	0.1601462928072703	0.3246148731020725	0.2050672148259111	0.6763897262550924	Chalinochromis dickfeldi	m	d
333	FISH20211208_c1_r1_Chalinochromis-dickfeldi_su	1970-01-02 14:00:00	10.364937636377034	854.4997507063321	0.20226026258933022	0.22176056728159105	0.24189728596540305	0.6358567946374026	Chalinochromis dickfeldi	m	d
334	FISH20211208_c1_r1_Chalinochromis-dickfeldi_su	1970-01-02 14:30:00	10.530969073657241	884.5022443890274	0.21895261845386535	0.13455250761983928	0.2834585340032264	0.5936866722083687	Chalinochromis dickfeldi	m	d
335	FISH20211208_c1_r1_Chalinochromis-dickfeldi_su	1970-01-02 15:00:00	10.836675350604299	914.5004708880394	0.22176056728159105	0.27787934186471663	0.2737401143521361	0.512560948150829	Chalinochromis dickfeldi	m	d
336	FISH20211208_c1_r1_Chalinochromis-dickfeldi_su	1970-01-02 15:30:00	9.23913488782077	944.5011359228681	0.1846290242145509	0.32409818806449825	0.20153824146002494	0.434773519577355	Chalinochromis dickfeldi	m	d
337	FISH20211208_c1_r1_Chalinochromis-dickfeldi_su	1970-01-02 16:00:00	6.481320759769609	974.4994183147749	0.10453714475652319	0.5738740235998006	0.12987933626517267	0.5091503893051306	Chalinochromis dickfeldi	m	d
338	FISH20211208_c1_r1_Chalinochromis-dickfeldi_su	1970-01-02 16:30:00	7.8681933440741405	1004.5013021554829	0.13370643320219427	0.5279547847287638	0.19031782173369818	0.5578594705715908	Chalinochromis dickfeldi	m	d
339	FISH20211208_c1_r1_Chalinochromis-dickfeldi_su	1970-01-02 17:00:00	10.997377491287624	1034.5000830978893	0.21887984045205253	0.19982272450279762	0.2679259696614375	0.45067587764482236	Chalinochromis dickfeldi	m	d
340	FISH20211208_c1_r1_Chalinochromis-dickfeldi_su	1970-01-02 17:30:00	7.686085181661217	1064.501108278843	0.1330488750969744	0.4088994791089438	0.1763162320143734	0.2788588778819504	Chalinochromis dickfeldi	m	d
341	FISH20211208_c1_r1_Chalinochromis-dickfeldi_su	1970-01-02 18:00:00	7.082188316940685	1094.499944604476	0.13344781741635275	0.4129182362065145	0.1357378297988725	0.3353683464285136	Chalinochromis dickfeldi	m	d
342	FISH20211208_c1_r1_Chalinochromis-dickfeldi_su	1970-01-02 18:30:00	9.726294849112794	1124.5024660570796	0.1942366306456082	0.3057910778609033	0.19688451433188323	0.3738338317898539	Chalinochromis dickfeldi	m	d
343	FISH20211208_c1_r1_Chalinochromis-dickfeldi_su	1970-01-02 19:00:00	10.519282208572669	1154.499806104925	0.22187136446734254	0.09855409672594316	0.12312122606552346	0.6249563532952777	Chalinochromis dickfeldi	m	n
344	FISH20211208_c1_r1_Chalinochromis-dickfeldi_su	1970-01-02 19:30:00	3.8520159912537704	1184.5015514184397	0.041611258865248225	0.8421985815602837	0.041097601592195346	0.64704525331919	Chalinochromis dickfeldi	m	n
345	FISH20211208_c1_r1_Chalinochromis-dickfeldi_su	1970-01-02 20:00:00	2.4507635119236997	1214.5004708880394	0.007811201595479475	0.9360700238213949	0.16567922976495297	0.4905899483983879	Chalinochromis dickfeldi	m	n
346	FISH20211208_c1_r1_Chalinochromis-dickfeldi_su	1970-01-02 20:30:00	2.8357449334785683	1244.5014129772262	0.0021610239929074084	1.0	0.0739862094891844	0.6740407911077212	Chalinochromis dickfeldi	m	n
347	FISH20211208_c1_r1_Chalinochromis-dickfeldi_su	1970-01-02 21:00:00	1.999143539774586	1274.4994737133677	0.002382139493656861	1.0	0.22261778291218015	0.6119663272520555	Chalinochromis dickfeldi	m	n
348	FISH20211208_c1_r1_Chalinochromis-dickfeldi_su	1970-01-02 21:30:00	1.3467080423982327	1304.5023552230534	0.0013300083125519534	1.0	0.11826012427713421	0.6886210646223523	Chalinochromis dickfeldi	m	n
349	FISH20211208_c1_r1_Chalinochromis-dickfeldi_su	1970-01-02 22:00:00	1.1937652627877788	1334.5001384964821	0.006149243809207246	0.9667608442745554	0.2135291672749141	0.47786278876514554	Chalinochromis dickfeldi	m	n
350	FISH20211208_c1_r1_Chalinochromis-dickfeldi_su	1970-01-02 22:30:00	1.9295886087837189	1364.5014407624958	0.010916546603125346	0.9253574199268536	0.04001954701190584	0.5729684694669676	Chalinochromis dickfeldi	m	n
351	FISH20211208_c1_r1_Chalinochromis-dickfeldi_su	1970-01-02 23:00:00	1.6511237053004586	1394.5	0.001661865721249723	1.0	0.019611055654301237	0.7130718972351541	Chalinochromis dickfeldi	m	n
352	FISH20211208_c1_r1_Chalinochromis-dickfeldi_su	1970-01-02 23:30:00	2.033610601234263	1424.5025214740926	0.0029925187032418953	1.0	0.07051136975011414	0.762051094485949	Chalinochromis dickfeldi	m	n
353	FISH20211208_c1_r1_Chalinochromis-dickfeldi_su	1970-01-03 00:00:00	1.287451298639129	14.47244751908397	0.003995706106870229	0.9992247137404581	0.3091858570270627	0.44948700692393684	Chalinochromis dickfeldi	m	n
354	FISH20211208_c1_r1_Chalinochromis-dickfeldi_su	1970-01-03 00:30:00	1.7778028168822606	44.50146838809774	0.012578267856153378	0.9295173713082506	0.16184802265618717	0.5710628286086255	Chalinochromis dickfeldi	m	n
355	FISH20211208_c1_r1_Chalinochromis-dickfeldi_su	1970-01-03 01:00:00	1.391369478703939	74.49991690211068	0.0014957620076450058	1.0	0.017822801410055787	0.654929475325969	Chalinochromis dickfeldi	m	n
356	FISH20211208_c1_r1_Chalinochromis-dickfeldi_su	1970-01-03 01:30:00	2.532777729935422	104.50094203701651	0.022885958107059737	0.8419040230521999	0.027271039488928134	0.659194681821331	Chalinochromis dickfeldi	m	n
357	FISH20211208_c1_r1_Chalinochromis-dickfeldi_su	1970-01-03 02:00:00	1.47855870274215	134.49977841790383	0.003323731442499446	0.9845446487923776	0.015900248972543413	0.18696111234218432	Chalinochromis dickfeldi	m	n
358	FISH20211208_c1_r1_Chalinochromis-dickfeldi_su	1970-01-03 02:30:00	1.1843982106044242	164.50135756635453	0.0012744500470992408	1.0	0.01858667263531116	0.3153891702529823	Chalinochromis dickfeldi	m	n
359	FISH20211208_c1_r1_Chalinochromis-dickfeldi_su	1970-01-03 03:00:00	1.5268922053255083	194.4996399091463	0.010082543903384854	0.9607777962439754	0.030920573324930044	0.6454798282279265	Chalinochromis dickfeldi	m	n
360	FISH20211208_c1_r1_Chalinochromis-dickfeldi_su	1970-01-03 03:30:00	1.50180335288941	224.50152379896934	0.01174710478195822	0.9597162963373413	0.040024011664463496	0.831084722886572	Chalinochromis dickfeldi	m	n
361	FISH20211208_c1_r1_Chalinochromis-dickfeldi_su	1970-01-03 04:00:00	1.3092423067355081	254.5003600908537	0.0005539859287574095	1.0	0.024157835946285535	0.7908091402860772	Chalinochromis dickfeldi	m	n
362	FISH20211208_c1_r1_Chalinochromis-dickfeldi_su	1970-01-03 04:30:00	1.8441212928633999	284.50132993461153	0.00504266873545384	0.9680261553806938	0.018567375392330394	0.5589807713620979	Chalinochromis dickfeldi	m	n
363	FISH20211208_c1_r1_Chalinochromis-dickfeldi_su	1970-01-03 05:00:00	12.094592642738293	314.50016618657213	0.2365942831819189	0.259860403279415	0.1433683630567544	0.5760168856636471	Chalinochromis dickfeldi	m	n
364	FISH20211208_c1_r1_Chalinochromis-dickfeldi_su	1970-01-03 05:30:00	26.120856432286832	344.5017454424558	0.5260708150939214	0.0	0.4445546738412316	0.5931193671599551	Chalinochromis dickfeldi	m	n
365	FISH20211208_c1_r1_Chalinochromis-dickfeldi_su	1970-01-03 06:00:00	18.832061141434618	374.5000276992964	0.3884549332446956	0.05362583790371724	0.3738121595666609	0.535620532257368	Chalinochromis dickfeldi	m	n
366	FISH20211208_c1_r1_Chalinochromis-dickfeldi_su	1970-01-03 06:30:00	20.691821792379802	404.5016626025272	0.4185324761693638	0.061848814010197296	0.3107982029379557	0.5437314149194273	Chalinochromis dickfeldi	m	n
367	FISH20211208_c1_r1_Chalinochromis-dickfeldi_su	1970-01-03 07:00:00	20.372307412460845	434.49983381342787	0.4782849545756703	0.0	0.2173161742587793	0.47287353648213487	Chalinochromis dickfeldi	m	d
368	FISH20211208_c1_r1_Chalinochromis-dickfeldi_su	1970-01-03 07:30:00	14.200778879906045	464.50171783220657	0.3257231519450294	0.0	0.2488375132366862	0.46180234955114574	Chalinochromis dickfeldi	m	d
369	FISH20211208_c1_r1_Chalinochromis-dickfeldi_su	1970-01-03 08:00:00	9.769165035074106	494.49969530773916	0.2024818569608332	0.15090576699351838	0.16360788418904906	0.40267181873580166	Chalinochromis dickfeldi	m	d
370	FISH20211208_c1_r1_Chalinochromis-dickfeldi_su	1970-01-03 08:30:00	9.0871196135725	524.5014960106383	0.18384308510638298	0.21841755319148937	0.17512499883152424	0.3111388167707999	Chalinochromis dickfeldi	m	d
371	FISH20211208_c1_r1_Chalinochromis-dickfeldi_su	1970-01-03 09:00:00	7.800719981377503	554.5004154894466	0.147138662677968	0.2865215223533322	0.14100056951014794	0.372976234003654	Chalinochromis dickfeldi	m	d
372	FISH20211208_c1_r1_Chalinochromis-dickfeldi_su	1970-01-03 09:30:00	8.110368843231683	584.5013021554829	0.14888901202415913	0.17858923920873276	0.1805058405659808	0.535131900038795	Chalinochromis dickfeldi	m	d
373	FISH20211208_c1_r1_Chalinochromis-dickfeldi_su	1970-01-03 10:00:00	7.758964548540907	614.5002215820962	0.15715710170618213	0.31547750941723907	0.2250599973712754	0.401634278750276	Chalinochromis dickfeldi	m	d
374	FISH20211208_c1_r1_Chalinochromis-dickfeldi_su	1970-01-03 10:30:00	5.485071121273338	644.5027431421446	0.08124134109171516	0.370628983097811	0.12042325827598868	0.3582973676918935	Chalinochromis dickfeldi	m	d
375	FISH20211208_c1_r1_Chalinochromis-dickfeldi_su	1970-01-03 11:00:00	8.671001144588264	674.5000830978893	0.18420032131183867	0.21666389673702288	0.2210314808217309	0.47324081768322457	Chalinochromis dickfeldi	m	d
376	FISH20211208_c1_r1_Chalinochromis-dickfeldi_su	1970-01-03 11:30:00	11.603558630398519	704.5017456359102	0.24993072873372124	0.07786090329731228	0.2723324059063709	0.4412574120254914	Chalinochromis dickfeldi	m	d
377	FISH20211208_c1_r1_Chalinochromis-dickfeldi_su	1970-01-03 12:00:00	14.153301693649794	734.4998892089519	0.315976069133614	0.1650232661200975	0.21245834303871158	0.3584832705517416	Chalinochromis dickfeldi	m	d
378	FISH20211208_c1_r1_Chalinochromis-dickfeldi_su	1970-01-03 12:30:00	13.763259637094656	764.501329787234	0.31416223404255317	0.007203014184397163	0.3393988718561862	0.36048537234042743	Chalinochromis dickfeldi	m	d
379	FISH20211208_c1_r1_Chalinochromis-dickfeldi_su	1970-01-03 13:00:00	13.212864623978339	794.4997507063321	0.30480305800232677	0.02487396820120769	0.3225813569313757	0.3920362860783293	Chalinochromis dickfeldi	m	d
380	FISH20211208_c1_r1_Chalinochromis-dickfeldi_su	1970-01-03 13:30:00	11.748930552752718	824.5022165576859	0.2464812146736119	0.02205474897484207	0.17633276048613977	0.3713336473456723	Chalinochromis dickfeldi	m	d
381	FISH20211208_c1_r1_Chalinochromis-dickfeldi_su	1970-01-03 14:00:00	8.800584114807936	854.5004154894466	0.15085036840064261	0.05983048030580023	0.07347323093498283	0.4146985208575697	Chalinochromis dickfeldi	m	d
382	FISH20211208_c1_r1_Chalinochromis-dickfeldi_su	1970-01-03 14:30:00	10.392671212444153	884.5024106400665	0.21856469936270434	0.05569409808811305	0.1011371129628097	0.31935550013854125	Chalinochromis dickfeldi	m	d
383	FISH20211208_c1_r1_Chalinochromis-dickfeldi_su	1970-01-03 15:00:00	10.328631608258869	914.5002215820962	0.21554398404608907	0.02935962774207844	0.10177670702528452	0.32672307777531634	Chalinochromis dickfeldi	m	d
384	FISH20211208_c1_r1_Chalinochromis-dickfeldi_su	1970-01-03 15:30:00	8.43966402686472	944.5030756442228	0.14635633139373788	0.14951510113604877	0.0542636218052939	0.3410977001939572	Chalinochromis dickfeldi	m	d
385	FISH20211208_c1_r1_Chalinochromis-dickfeldi_su	1970-01-03 16:00:00	10.36012437217213	974.5000830978893	0.2162761065868927	0.034901113511716805	0.0807806441887059	0.4315519361808251	Chalinochromis dickfeldi	m	d
386	FISH20211208_c1_r1_Chalinochromis-dickfeldi_su	1970-01-03 16:30:00	8.616605960752684	1004.5011913337397	0.16191056685321661	0.039230897102011414	0.06406016974328356	0.5068303873219903	Chalinochromis dickfeldi	m	d
387	FISH20211208_c1_r1_Chalinochromis-dickfeldi_su	1970-01-03 17:00:00	6.800595593271113	1034.499889208952	0.10851983159760692	0.3392421892311101	0.07017659431154934	0.4286182694438328	Chalinochromis dickfeldi	m	d
388	FISH20211208_c1_r1_Chalinochromis-dickfeldi_su	1970-01-03 17:30:00	6.285274944238173	1064.502271971628	0.08406295023827995	0.3457275850604012	0.04892152487187332	0.3113749861465136	Chalinochromis dickfeldi	m	d
389	FISH20211208_c1_r1_Chalinochromis-dickfeldi_su	1970-01-03 18:00:00	8.850628685084695	1094.499695307739	0.17539194504459588	0.05966428452717301	0.24272081796378286	0.4220899673148352	Chalinochromis dickfeldi	m	d
390	FISH20211208_c1_r1_Chalinochromis-dickfeldi_su	1970-01-03 18:30:00	10.5605254260033	1124.5024936273967	0.21633603014518452	0.07558461708965976	0.33511313509068025	0.36718535963647975	Chalinochromis dickfeldi	m	d
391	FISH20211208_c1_r1_Chalinochromis-dickfeldi_su	1970-01-03 19:00:00	7.763475918114899	1154.5003600908537	0.15118275995789707	0.36485513267962993	0.21214872737913493	0.5517801003540997	Chalinochromis dickfeldi	m	n
392	FISH20211208_c1_r1_Chalinochromis-dickfeldi_su	1970-01-03 19:30:00	2.65953036781059	1184.5011081560283	0.011580230496453901	0.9624335106382979	0.27426514051488765	0.5945396447533284	Chalinochromis dickfeldi	m	n
393	FISH20211208_c1_r1_Chalinochromis-dickfeldi_su	1970-01-03 20:00:00	2.126291816020909	1214.5001661865722	0.004376246399290937	0.9724130290272546	0.011841719149264384	0.3498226235320423	Chalinochromis dickfeldi	m	n
394	FISH20211208_c1_r1_Chalinochromis-dickfeldi_su	1970-01-03 20:30:00	1.5182674723659004	1244.5033527292878	0.005098365198115821	0.9677472984206151	0.01906702432405308	0.44804947754065927	Chalinochromis dickfeldi	m	n
395	FISH20211208_c1_r1_Chalinochromis-dickfeldi_su	1970-01-03 21:00:00	2.703100429052884	1274.5000276992964	0.003656307129798903	1.0	0.14338783120653628	0.44543554373720246	Chalinochromis dickfeldi	m	n
396	FISH20211208_c1_r1_Chalinochromis-dickfeldi_su	1970-01-03 21:30:00	4.000773112635679	1304.501828660091	0.027429901363182976	0.8245040452177768	0.061645032807932196	0.5734389892496027	Chalinochromis dickfeldi	m	n
397	FISH20211208_c1_r1_Chalinochromis-dickfeldi_su	1970-01-03 22:00:00	2.9033101769665843	1334.4998338134278	0.01811433636162198	0.9556281852426324	0.10237219163335565	0.5380743895383893	Chalinochromis dickfeldi	m	n
398	FISH20211208_c1_r1_Chalinochromis-dickfeldi_su	1970-01-03 22:30:00	2.9826553960722983	1364.5024936273967	0.0019949019173223985	1.0	0.051872895981226914	0.7415632782918435	Chalinochromis dickfeldi	m	n
399	FISH20211208_c1_r1_Chalinochromis-dickfeldi_su	1970-01-03 23:00:00	1.6919493321002939	1394.4996399091463	0.006592432552213174	1.0	0.32915800521881866	0.3797192399313044	Chalinochromis dickfeldi	m	n
400	FISH20211208_c1_r1_Chalinochromis-dickfeldi_su	1970-01-03 23:30:00	3.942505586904355	1424.5023549620435	0.04942649747880534	0.7378511663988474	0.12401766900843338	0.6482782963614058	Chalinochromis dickfeldi	m	n
401	FISH20211208_c1_r1_Chalinochromis-dickfeldi_su	1970-01-04 00:00:00	2.3063190588203897	14.500304692260817	0.001218769043266301	1.0	0.011999407230597904	0.6391085572057734	Chalinochromis dickfeldi	m	n
402	FISH20211208_c1_r1_Chalinochromis-dickfeldi_su	1970-01-04 00:30:00	1.5359010679004064	44.5016900315842	0.0053748545464620155	0.9432038565966643	0.013834041803409334	0.15841060440945007	Chalinochromis dickfeldi	m	n
403	FISH20211208_c1_r1_Chalinochromis-dickfeldi_su	1970-01-04 01:00:00	2.198693274962199	74.50016618657213	0.016230888544205627	0.8627852869488145	0.019235508672749473	0.4669362508309152	Chalinochromis dickfeldi	m	n
404	FISH20211208_c1_r1_Chalinochromis-dickfeldi_su	1970-01-04 01:30:00	1.3002898482307954	104.50282611104954	0.0018286600908788652	1.0	0.01656659313349668	0.6464562008201296	Chalinochromis dickfeldi	m	n
405	FISH20211208_c1_r1_Chalinochromis-dickfeldi_su	1970-01-04 02:00:00	1.951009890361225	134.49997230070358	0.014569829926319871	0.8869868705334885	0.025995489598398137	0.26347837916027644	Chalinochromis dickfeldi	m	n
406	FISH20211208_c1_r1_Chalinochromis-dickfeldi_su	1970-01-04 02:30:00	1.9510608303149006	164.50152379896934	0.018008533274228404	0.8868510001662326	0.02179343797431491	0.24865307142462412	Chalinochromis dickfeldi	m	n
407	FISH20211208_c1_r1_Chalinochromis-dickfeldi_su	1970-01-04 03:00:00	2.8293621596059255	194.49977841790383	0.02875027697762021	0.8317083979614447	0.034855604435298934	0.33090593840016763	Chalinochromis dickfeldi	m	n
408	FISH20211208_c1_r1_Chalinochromis-dickfeldi_su	1970-01-04 03:30:00	2.2579501577198178	224.50224414030032	0.005042389316783953	0.9952346650412811	0.013191492011417344	0.5559685266249245	Chalinochromis dickfeldi	m	n
409	FISH20211208_c1_r1_Chalinochromis-dickfeldi_su	1970-01-04 04:00:00	1.7783607737414517	254.4996399091463	0.01102431998227245	0.927704836297158	0.14719236700368407	0.2369900836518612	Chalinochromis dickfeldi	m	n
410	FISH20211208_c1_r1_Chalinochromis-dickfeldi_su	1970-01-04 04:30:00	2.6312950434743487	284.50310318076026	0.004765599024714618	0.9981713399091211	0.013384398240061612	0.49372769588831583	Chalinochromis dickfeldi	m	n
411	FISH20211208_c1_r1_Chalinochromis-dickfeldi_su	1970-01-04 05:00:00	2.1149834616752283	314.50030469226084	0.01102431998227245	0.9215555924879508	0.14269422579021532	0.34120391793606614	Chalinochromis dickfeldi	m	n
412	FISH20211208_c1_r1_Chalinochromis-dickfeldi_su	1970-01-04 05:30:00	2.319805707953631	344.50238279951236	0.003435664413166353	1.0	0.05371132214629945	0.6216097306148206	Chalinochromis dickfeldi	m	n
413	FISH20211208_c1_r1_Chalinochromis-dickfeldi_su	1970-01-04 06:00:00	1.6526744875522916	374.5001107910481	0.006315089740748948	0.9825504099268779	0.0173856656554979	0.47963765115559087	Chalinochromis dickfeldi	m	n
414	FISH20211208_c1_r1_Chalinochromis-dickfeldi_su	1970-01-04 06:30:00	2.3007056305483045	404.50310318076026	0.01889615427241494	0.8493294913000111	0.019697935422079045	0.3195403204157099	Chalinochromis dickfeldi	m	n
415	FISH20211208_c1_r1_Chalinochromis-dickfeldi_su	1970-01-04 07:00:00	14.43640011753633	434.49991690211067	0.3373774306132624	0.20320203866821782	0.15930813382944822	0.38194568475738483	Chalinochromis dickfeldi	m	d
416	FISH20211208_c1_r1_Chalinochromis-dickfeldi_su	1970-01-04 07:30:00	13.721347195119064	464.5020503158595	0.32311869666408066	0.009752853818020614	0.26473116688096965	0.477547652295981	Chalinochromis dickfeldi	m	d
417	FISH20211208_c1_r1_Chalinochromis-dickfeldi_su	1970-01-04 08:00:00	13.17912945245156	494.4997784179038	0.2949257699977842	0.0043208508752492795	0.3413173393576197	0.43380105916241796	Chalinochromis dickfeldi	m	d
418	FISH20211208_c1_r1_Chalinochromis-dickfeldi_su	1970-01-04 08:30:00	12.808725789323015	524.5024103729152	0.27910456031473374	0.023771263921981492	0.36777676002886706	0.4673973919949749	Chalinochromis dickfeldi	m	d
419	FISH20211208_c1_r1_Chalinochromis-dickfeldi_su	1970-01-04 09:00:00	11.970485057546165	554.4995845105534	0.2615367569663731	0.0029915240152900116	0.4586691429758949	0.48435044041881464	Chalinochromis dickfeldi	m	d
420	FISH20211208_c1_r1_Chalinochromis-dickfeldi_su	1970-01-04 09:30:00	12.705059353791226	584.5034356644131	0.2986811481768813	0.0012191067272525767	0.3316691152324706	0.44006505596807327	Chalinochromis dickfeldi	m	d
421	FISH20211208_c1_r1_Chalinochromis-dickfeldi_su	1970-01-04 10:00:00	9.490615779589184	614.5002492936679	0.19965652872417042	0.062378815578084314	0.20384853945905304	0.43757320924048243	Chalinochromis dickfeldi	m	d
422	FISH20211208_c1_r1_Chalinochromis-dickfeldi_su	1970-01-04 10:30:00	10.790944662549489	644.5020779076855	0.22674128664043885	0.008422452485177591	0.3859174147039353	0.4136305987042083	Chalinochromis dickfeldi	m	d
423	FISH20211208_c1_r1_Chalinochromis-dickfeldi_su	1970-01-04 11:00:00	11.034428760942074	674.500055395524	0.228007976955462	0.06398183026811434	0.5648273816680349	0.42485598030809063	Chalinochromis dickfeldi	m	d
424	FISH20211208_c1_r1_Chalinochromis-dickfeldi_su	1970-01-04 11:30:00	11.814799607413564	704.5033248365289	0.2593926631940596	0.03363626288374155	0.4107578272476114	0.5128482014561858	Chalinochromis dickfeldi	m	d
425	FISH20211208_c1_r1_Chalinochromis-dickfeldi_su	1970-01-04 12:00:00	11.39189778604801	734.4998615035178	0.24513877347515373	0.021882444185917678	0.5141904870375814	0.5358009367841146	Chalinochromis dickfeldi	m	d
426	FISH20211208_c1_r1_Chalinochromis-dickfeldi_su	1970-01-04 12:30:00	11.93720892004485	764.5025487588653	0.26845079787234044	0.0382313829787234	0.3914426398810247	0.4689148875282474	Chalinochromis dickfeldi	m	d
427	FISH20211208_c1_r1_Chalinochromis-dickfeldi_su	1970-01-04 13:00:00	10.613646111480577	794.5005816852251	0.21106863885657304	0.03262977120381142	0.4756127533044709	0.48295366078163726	Chalinochromis dickfeldi	m	d
428	FISH20211208_c1_r1_Chalinochromis-dickfeldi_su	1970-01-04 13:30:00	10.657404528438688	824.50357439734	0.2312551953449709	0.062233305624826825	0.4210689177167819	0.4508044887780507	Chalinochromis dickfeldi	m	d
429	FISH20211208_c1_r1_Chalinochromis-dickfeldi_su	1970-01-04 14:00:00	13.056091617544983	854.4995291119606	0.27344745443465734	0.02382139493656861	0.513978595716289	0.4222372161591507	Chalinochromis dickfeldi	m	d
430	FISH20211208_c1_r1_Chalinochromis-dickfeldi_su	1970-01-04 14:30:00	13.459948010819662	884.5024379432624	0.2905031028368794	0.02537677304964539	0.40652963921656193	0.5802901786536725	Chalinochromis dickfeldi	m	d
431	FISH20211208_c1_r1_Chalinochromis-dickfeldi_su	1970-01-04 15:00:00	11.833632863382283	914.5001938950751	0.2460251509611656	0.06636751426513766	0.4213372512525102	0.6372251306147633	Chalinochromis dickfeldi	m	d
432	FISH20211208_c1_r1_Chalinochromis-dickfeldi_su	1970-01-04 15:30:00	11.731236418053141	944.5035189803269	0.23563313937378774	0.08423385979495705	0.5803585276980789	0.48380678024355483	Chalinochromis dickfeldi	m	d
433	FISH20211208_c1_r1_Chalinochromis-dickfeldi_su	1970-01-04 16:00:00	11.796300745928988	974.500055395524	0.21770440948371372	0.05672501661865721	0.5869868137902595	0.41994789983258	Chalinochromis dickfeldi	m	d
434	FISH20211208_c1_r1_Chalinochromis-dickfeldi_su	1970-01-04 16:30:00	10.029992619403565	1004.5035464922975	0.20087554028593593	0.13587498614651447	0.4177645984791522	0.5303487673065927	Chalinochromis dickfeldi	m	d
435	FISH20211208_c1_r1_Chalinochromis-dickfeldi_su	1970-01-04 17:00:00	9.304116220463131	1034.4998615035179	0.16403523350506896	0.25505512159991134	0.428496261881849	0.4320225636504293	Chalinochromis dickfeldi	m	d
436	FISH20211208_c1_r1_Chalinochromis-dickfeldi_su	1970-01-04 17:30:00	10.374602292314353	1064.502770390071	0.22030141843971632	0.037344858156028365	0.4375801088042208	0.5153037455673702	Chalinochromis dickfeldi	m	d
437	FISH20211208_c1_r1_Chalinochromis-dickfeldi_su	1970-01-04 18:00:00	8.526918183865234	1094.5005262866323	0.16481081380532933	0.10819345188632208	0.2868503835308545	0.46205652379984974	Chalinochromis dickfeldi	m	d
438	FISH20211208_c1_r1_Chalinochromis-dickfeldi_su	1970-01-04 18:30:00	11.62123926519587	1124.5032140086446	0.23478887288041672	0.05613432339576638	0.469364840474769	0.5146794690761026	Chalinochromis dickfeldi	m	d
439	FISH20211208_c1_r1_Chalinochromis-dickfeldi_su	1970-01-04 19:00:00	7.6622640627302285	1154.4994737133677	0.15256772477979058	0.44130519084815245	0.17984091187076764	0.5956200275963123	Chalinochromis dickfeldi	m	n
440	FISH20211208_c1_r1_Chalinochromis-dickfeldi_su	1970-01-04 19:30:00	1.8521589854143454	1184.5030198925028	0.007591289410982435	0.9622097855599269	0.021055840853252343	0.4847508057378117	Chalinochromis dickfeldi	m	n
441	FISH20211208_c1_r1_Chalinochromis-dickfeldi_su	1970-01-04 20:00:00	2.011822690547647	1214.500193895075	0.01213229183978727	0.9239377319816077	0.10060966646171589	0.3985433420124174	Chalinochromis dickfeldi	m	n
442	FISH20211208_c1_r1_Chalinochromis-dickfeldi_su	1970-01-04 20:30:00	1.9310898432855874	1244.5028815249916	0.0053751523883409065	0.9655879419261886	0.014395643565541608	0.21001884074034632	Chalinochromis dickfeldi	m	n
443	FISH20211208_c1_r1_Chalinochromis-dickfeldi_su	1970-01-04 21:00:00	1.7817934220364486	1274.5	0.011633060048748062	0.9544094837137159	0.026961342136794433	0.5438802607282321	Chalinochromis dickfeldi	m	n
444	FISH20211208_c1_r1_Chalinochromis-dickfeldi_su	1970-01-04 21:30:00	1.8583986287194634	1304.5038235620082	0.002936938933835753	0.9684140529757287	0.012906679610776088	0.18910755846169852	Chalinochromis dickfeldi	m	n
445	FISH20211208_c1_r1_Chalinochromis-dickfeldi_su	1970-01-04 22:00:00	1.1690770388477552	1334.499806104925	0.0030469226081657527	0.9674256273890643	0.010662613664634526	0.12756545343747938	Chalinochromis dickfeldi	m	n
446	FISH20211208_c1_r1_Chalinochromis-dickfeldi_su	1970-01-04 22:30:00	1.0966845100982177	1364.5022438916283	0.0018837608731785695	1.0	0.010904644201138024	0.06848268602137642	Chalinochromis dickfeldi	m	n
447	FISH20211208_c1_r1_Chalinochromis-dickfeldi_su	1970-01-04 23:00:00	0.8806208790599344	1394.5005262866323	0.00044318874300592763	1.0	0.008831307974961808	0.04639022768821647	Chalinochromis dickfeldi	m	n
448	FISH20211208_c1_r1_Chalinochromis-dickfeldi_su	1970-01-04 23:30:00	2.1787086577948727	1424.5041285674702	0.004655029093931837	0.9673039623164311	0.015626730549948946	0.6754806871709709	Chalinochromis dickfeldi	m	n
449	FISH20211208_c1_r1_Chalinochromis-dickfeldi_su	1970-01-05 00:00:00	2.2964106792775394	14.49947371336768	0.003545509944047421	0.9784499473713367	0.012929779407217784	0.41132690709657815	Chalinochromis dickfeldi	m	n
450	FISH20211208_c1_r1_Chalinochromis-dickfeldi_su	1970-01-05 00:30:00	1.481045872876122	44.5018560585074	0.002216189262563023	1.0	0.010542976614868502	0.08802692669954795	Chalinochromis dickfeldi	m	n
451	FISH20211208_c1_r1_Chalinochromis-dickfeldi_su	1970-01-05 01:00:00	1.1162708590148729	74.5001384964822	0.006647831145088915	0.9458755747604011	0.012384619427820615	0.060598526397421394	Chalinochromis dickfeldi	m	n
452	FISH20211208_c1_r1_Chalinochromis-dickfeldi_su	1970-01-05 01:30:00	1.373763576572278	104.50310318076028	0.005707636041227973	0.939100077579519	0.014118573854805668	0.06446713953229749	Chalinochromis dickfeldi	m	n
453	FISH20211208_c1_r1_Chalinochromis-dickfeldi_su	1970-01-05 02:00:00	2.1817737888941937	134.5	0.0070906270773321515	0.9602814092621316	0.018816354460749675	0.6828608464436391	Chalinochromis dickfeldi	m	n
454	FISH20211208_c1_r1_Chalinochromis-dickfeldi_su	1970-01-05 02:30:00	1.8925988467934773	164.50238253546098	0.0002770390070921986	1.0	0.0127350457260168	0.6657143173759694	Chalinochromis dickfeldi	m	n
455	FISH20211208_c1_r1_Chalinochromis-dickfeldi_su	1970-01-05 03:00:00	2.002208572201821	194.49980610492494	0.002714531050911307	1.0	0.01808121811970094	0.6892820342363699	Chalinochromis dickfeldi	m	n
456	FISH20211208_c1_r1_Chalinochromis-dickfeldi_su	1970-01-05 03:30:00	1.4021836679236344	224.5053477417567	0.004987531172069825	1.0	0.02216377019273575	0.6425462260398801	Chalinochromis dickfeldi	m	n
457	FISH20211208_c1_r1_Chalinochromis-dickfeldi_su	1970-01-05 04:00:00	1.2333642456391647	254.50047088803944	0.0003877901501301867	1.0	0.015294432488698438	0.1559904714420481	Chalinochromis dickfeldi	m	n
458	FISH20211208_c1_r1_Chalinochromis-dickfeldi_su	1970-01-05 04:30:00	2.094752714026089	284.5029644816313	0.013021554829057461	0.9465285088934449	0.02920904335026594	0.09431369602827235	Chalinochromis dickfeldi	m	n
459	FISH20211208_c1_r1_Chalinochromis-dickfeldi_su	1970-01-05 05:00:00	3.4179611050309364	314.4994183147748	0.03534430225472273	0.7595701069192843	0.029318897547520463	0.6149331892967651	Chalinochromis dickfeldi	m	n
460	FISH20211208_c1_r1_Chalinochromis-dickfeldi_su	1970-01-05 05:30:00	1.6392880397571306	344.5027703900709	0.003712322695035461	0.9906914893617021	0.010968592998093314	0.25414714465133126	Chalinochromis dickfeldi	m	n
461	FISH20211208_c1_r1_Chalinochromis-dickfeldi_su	1970-01-05 06:00:00	2.290534150105859	374.5001384964822	0.017672151127361365	0.8556866655586948	0.028524329197863338	0.25878165414045023	Chalinochromis dickfeldi	m	n
462	FISH20211208_c1_r1_Chalinochromis-dickfeldi_su	1970-01-05 06:30:00	3.573683406194737	404.5041285674702	0.04621778886118038	0.6802992518703241	0.02354762712136957	0.4740496324005229	Chalinochromis dickfeldi	m	n
463	FISH20211208_c1_r1_Chalinochromis-dickfeldi_su	1970-01-05 07:00:00	16.039433407751638	434.49994460447596	0.39801684023930867	0.10353423443385774	0.15905113219626046	0.42550649235541865	Chalinochromis dickfeldi	m	d
464	FISH20211208_c1_r1_Chalinochromis-dickfeldi_su	1970-01-05 07:30:00	14.392498236185336	464.50479357162646	0.31886949293433087	0.004987531172069825	0.27561190433949895	0.5735179967336123	Chalinochromis dickfeldi	m	d
465	FISH20211208_c1_r1_Chalinochromis-dickfeldi_su	1970-01-05 08:00:00	10.749498856841454	494.49975070633207	0.2138385685003601	0.03257437261093568	0.36194883423787855	0.5612735028530252	Chalinochromis dickfeldi	m	d
466	FISH20211208_c1_r1_Chalinochromis-dickfeldi_su	1970-01-05 08:30:00	11.290432573344619	524.5038510555771	0.24896104615725606	0.008367041613564581	0.2924546551083044	0.5350188618606984	Chalinochromis dickfeldi	m	d
467	FISH20211208_c1_r1_Chalinochromis-dickfeldi_su	1970-01-05 09:00:00	9.486490859090669	554.5004708880394	0.2033128358539693	0.14060162871863055	0.2775437981826583	0.5234610824885084	Chalinochromis dickfeldi	m	d
468	FISH20211208_c1_r1_Chalinochromis-dickfeldi_su	1970-01-05 09:30:00	8.516124820803118	584.5031307142461	0.15492879702997728	0.09901922757244971	0.2154067958005377	0.4559309214827949	Chalinochromis dickfeldi	m	d
469	FISH20211208_c1_r1_Chalinochromis-dickfeldi_su	1970-01-05 10:00:00	6.94002667836035	614.4994183147749	0.11689103096781342	0.25322696803501193	0.35852613895526714	0.5284996953077378	Chalinochromis dickfeldi	m	d
470	FISH20211208_c1_r1_Chalinochromis-dickfeldi_su	1970-01-05 10:30:00	5.681809709338177	644.5029920212766	0.07740469858156028	0.48371010638297873	0.3026288597878363	0.5300879321808508	Chalinochromis dickfeldi	m	d
471	FISH20211208_c1_r1_Chalinochromis-dickfeldi_su	1970-01-05 11:00:00	8.699092715023468	674.5000830978893	0.16536479973408674	0.21865824608054957	0.3349680646418552	0.584549443244131	Chalinochromis dickfeldi	m	d
472	FISH20211208_c1_r1_Chalinochromis-dickfeldi_su	1970-01-05 11:30:00	7.082693963662395	704.506817426006	0.10652920962199312	0.3678084469571001	0.40868718209747146	0.5893822192661419	Chalinochromis dickfeldi	m	d
473	FISH20211208_c1_r1_Chalinochromis-dickfeldi_su	1970-01-05 12:00:00	9.07158823827298	734.499944604476	0.17865056503434523	0.15361178816751606	0.5136758783460874	0.5007957567028624	Chalinochromis dickfeldi	m	d
474	FISH20211208_c1_r1_Chalinochromis-dickfeldi_su	1970-01-05 12:30:00	9.108837604094346	764.5026595744681	0.1933732269503546	0.16860593971631205	0.3306788031032111	0.5296750332446888	Chalinochromis dickfeldi	m	d
475	FISH20211208_c1_r1_Chalinochromis-dickfeldi_su	1970-01-05 13:00:00	9.967490849962518	794.4997507063321	0.21167802337820618	0.07849980610492494	0.3809522458613112	0.48046789651542826	Chalinochromis dickfeldi	m	d
476	FISH20211208_c1_r1_Chalinochromis-dickfeldi_su	1970-01-05 13:30:00	9.14399634379474	824.506484149856	0.17734426956328975	0.170970959875859	0.278400506995222	0.5910913877189101	Chalinochromis dickfeldi	m	d
477	FISH20211208_c1_r1_Chalinochromis-dickfeldi_su	1970-01-05 14:00:00	4.354442760373922	854.5004154894466	0.0649271508503684	0.5993019777297657	0.12265480931891216	0.6239463741621015	Chalinochromis dickfeldi	m	d
478	FISH20211208_c1_r1_Chalinochromis-dickfeldi_su	1970-01-05 14:30:00	5.6706893072886935	884.5063459513385	0.08646012303940587	0.44693232832677493	0.37488549757340517	0.6380514326885889	Chalinochromis dickfeldi	m	d
479	FISH20211208_c1_r1_Chalinochromis-dickfeldi_su	1970-01-05 15:00:00	7.157195791465289	914.4954006428018	0.12113487753518785	0.2657098525989139	0.22585662623840166	0.4926132660977473	Chalinochromis dickfeldi	m	d
480	FISH20211208_c1_r1_Chalinochromis-dickfeldi_su	1970-01-05 15:30:00	10.064134903203206	944.5005816852251	0.18835521577751926	0.027089911916237327	0.1578967463216506	0.5383096781341741	Chalinochromis dickfeldi	m	d
481	FISH20211208_c1_r1_Chalinochromis-dickfeldi_su	1970-01-05 16:00:00	9.144124068725827	974.4952618453865	0.171460238293156	0.07453588251593239	0.12325024001182538	0.6153746017495901	Chalinochromis dickfeldi	m	d
482	FISH20211208_c1_r1_Chalinochromis-dickfeldi_su	1970-01-05 16:30:00	9.293004416764823	1004.4995291119606	0.1835355381973298	0.05096670544568168	0.10907032019992544	0.6303521422635828	Chalinochromis dickfeldi	m	d
483	FISH20211208_c1_r1_Chalinochromis-dickfeldi_su	1970-01-05 17:00:00	9.307059280475102	1034.4958718900648	0.1857926525184241	0.0724774200698177	0.11081961507021199	0.5641209619327368	Chalinochromis dickfeldi	m	d
484	FISH20211208_c1_r1_Chalinochromis-dickfeldi_su	1970-01-05 17:30:00	8.887230707638327	1064.500249293668	0.17683230845936512	0.035621295219101436	0.11955528562860511	0.5455594149908586	Chalinochromis dickfeldi	m	d
485	FISH20211208_c1_r1_Chalinochromis-dickfeldi_su	1970-01-05 18:00:00	7.153822295668529	1094.4948739262954	0.1028539761706844	0.257134940426711	0.14222366479881013	0.5762207813798851	Chalinochromis dickfeldi	m	d
486	FISH20211208_c1_r1_Chalinochromis-dickfeldi_su	1970-01-05 18:30:00	9.01140068557092	1124.500055395524	0.16768225127409705	0.1849102592510525	0.0911459567456277	0.6456649927106498	Chalinochromis dickfeldi	m	d
487	FISH20211208_c1_r1_Chalinochromis-dickfeldi_su	1970-01-05 19:00:00	8.645761726598051	1154.4947350919974	0.1964641986255819	0.4379295056528486	0.060477130574207526	0.7224413951082931	Chalinochromis dickfeldi	m	n
488	FISH20211208_c1_r1_Chalinochromis-dickfeldi_su	1970-01-05 19:30:00	1.8517774143971473	1184.4998615035179	0.01512381585507728	0.8846047310398316	0.020919834156375345	0.732774250734057	Chalinochromis dickfeldi	m	n
489	FISH20211208_c1_r1_Chalinochromis-dickfeldi_su	1970-01-05 20:00:00	0.6424591256430604	1214.4954006428018	0.0	1.0	0.0291489852919918	0.8507199933503273	Chalinochromis dickfeldi	m	n
490	FISH20211208_c1_r1_Chalinochromis-dickfeldi_su	1970-01-05 20:30:00	2.7146905279733917	1244.5005262866323	0.027477702066367515	0.7728103706165863	0.019941079433045433	0.6741255578330709	Chalinochromis dickfeldi	m	n
491	FISH20211208_c1_r1_Chalinochromis-dickfeldi_su	1970-01-05 21:00:00	3.115123286559173	1274.4955389304516	0.006483790523690773	0.9382654474923802	0.006819366945366394	0.4920262122472168	Chalinochromis dickfeldi	m	n
492	FISH20211208_c1_r1_Chalinochromis-dickfeldi_su	1970-01-05 21:30:00	1.967862176167186	1304.4995291119606	0.006703229737964655	0.9379535759791702	0.013704138259126593	0.2815236274998446	Chalinochromis dickfeldi	m	n
493	FISH20211208_c1_r1_Chalinochromis-dickfeldi_su	1970-01-05 22:00:00	2.049526140712243	1334.4960935335512	0.0028259544522635342	0.9955671302709591	0.01411574774372982	0.5561684614316441	Chalinochromis dickfeldi	m	n
494	FISH20211208_c1_r1_Chalinochromis-dickfeldi_su	1970-01-05 22:30:00	1.8723902591700512	1364.500193895075	0.011467508725278379	0.8957952468007313	0.030575406523427308	0.18256433469368194	Chalinochromis dickfeldi	m	n
495	FISH20211208_c1_r1_Chalinochromis-dickfeldi_su	1970-01-05 23:00:00	1.6954650718055482	1394.4951510113606	0.004377944028816846	1.0	0.020580443943088344	0.0586462732058752	Chalinochromis dickfeldi	m	n
496	FISH20211208_c1_r1_Chalinochromis-dickfeldi_su	1970-01-05 23:30:00	1.8990370179199318	1424.5	0.0008309328606248615	1.0	0.022115343094500646	0.05440682472855954	Chalinochromis dickfeldi	m	n
497	FISH20211208_c1_r1_Chalinochromis-dickfeldi_su	1970-01-06 00:00:00	1.8955230156618117	14.497367983598382	0.0073696459245303925	0.9248628580927578	0.014771285124720623	0.10332294564192798	Chalinochromis dickfeldi	m	n
498	FISH20211208_c1_r1_Chalinochromis-dickfeldi_su	1970-01-06 00:30:00	1.3929758443695985	44.49986150351781	0.002382139493656861	1.0	0.016187657965780117	0.060910198880949076	Chalinochromis dickfeldi	m	n
499	FISH20211208_c1_r1_Chalinochromis-dickfeldi_su	1970-01-06 01:00:00	2.398240169683338	74.49567771251247	0.01679042447079685	0.8859581070597362	0.03415398517680927	0.14595267649340518	Chalinochromis dickfeldi	m	n
500	FISH20211208_c1_r1_Chalinochromis-dickfeldi_su	1970-01-06 01:30:00	1.826094423224513	104.50052628663232	0.010802725610769486	0.9073181541188854	0.023193255272539626	0.05874189795578956	Chalinochromis dickfeldi	m	n
501	FISH20211208_c1_r1_Chalinochromis-dickfeldi_su	1970-01-06 02:00:00	1.4024264246188267	134.4962872658761	0.004045217776792641	1.0	0.019528803347348567	0.05907436551035998	Chalinochromis dickfeldi	m	n
502	FISH20211208_c1_r1_Chalinochromis-dickfeldi_su	1970-01-06 02:30:00	1.9430563504268223	164.49947371336768	0.01911251454213063	0.8557420641515705	0.013985544198187514	0.06508764057393077	Chalinochromis dickfeldi	m	n
503	FISH20211208_c1_r1_Chalinochromis-dickfeldi_su	1970-01-06 03:00:00	1.8691332371359237	194.49567771251247	0.010861132660977503	0.9192064723484429	0.025401515526622735	0.16376420796432042	Chalinochromis dickfeldi	m	n
504	FISH20211208_c1_r1_Chalinochromis-dickfeldi_su	1970-01-06 03:30:00	1.9057481708471637	224.50013849648218	0.01340645947592931	0.916181928979004	0.018517156975737074	0.06831643676249909	Chalinochromis dickfeldi	m	n
505	FISH20211208_c1_r1_Chalinochromis-dickfeldi_su	1970-01-06 04:00:00	1.2625956501145519	254.49409743390788	0.0007759241811228731	1.0	0.00953286163471142	0.06598204289751888	Chalinochromis dickfeldi	m	n
506	FISH20211208_c1_r1_Chalinochromis-dickfeldi_su	1970-01-06 04:30:00	3.300729297958855	284.5	0.03922003102149346	0.7881675160647019	0.04417867571246471	0.129192194748678	Chalinochromis dickfeldi	m	n
507	FISH20211208_c1_r1_Chalinochromis-dickfeldi_su	1970-01-06 05:00:00	2.634220534901504	314.49620393460793	0.021945137157107233	0.8464394569132724	0.08044618184268922	0.11252651704072233	Chalinochromis dickfeldi	m	n
508	FISH20211208_c1_r1_Chalinochromis-dickfeldi_su	1970-01-06 05:30:00	3.1163217660285962	344.4998061049249	0.040496371392166636	0.7739183424741012	0.21446274611868352	0.4452962962963073	Chalinochromis dickfeldi	m	n
509	FISH20211208_c1_r1_Chalinochromis-dickfeldi_su	1970-01-06 06:00:00	2.2605673228883116	374.496703053139	0.026597218374245026	0.8393084723222697	0.05837303942222533	0.0655805741797604	Chalinochromis dickfeldi	m	n
510	FISH20211208_c1_r1_Chalinochromis-dickfeldi_su	1970-01-06 06:30:00	3.064089347985807	404.50047088803944	0.03717245581962218	0.8029472051409894	0.14086470278947397	0.12430966343434961	Chalinochromis dickfeldi	m	n
511	FISH20211208_c1_r1_Chalinochromis-dickfeldi_su	1970-01-06 07:00:00	13.436176776758543	434.49720175098355	0.3106333462625367	0.12340001108217433	0.15285027680709276	0.3483983523769337	Chalinochromis dickfeldi	m	d
512	FISH20211208_c1_r1_Chalinochromis-dickfeldi_su	1970-01-06 07:30:00	9.594814262237756	464.4994737133677	0.1796576366960279	0.1750041548944657	0.12604125516662507	0.36583147748047556	Chalinochromis dickfeldi	m	d
513	FISH20211208_c1_r1_Chalinochromis-dickfeldi_su	1970-01-06 08:00:00	9.887917551815983	494.4977007036401	0.18300182835614162	0.1460468724029032	0.1432674148380823	0.54493413485512	Chalinochromis dickfeldi	m	d
514	FISH20211208_c1_r1_Chalinochromis-dickfeldi_su	1970-01-06 08:30:00	9.937179743827375	524.5001384964822	0.1748933577087142	0.16558639410558973	0.16155288008458593	0.613601739515813	Chalinochromis dickfeldi	m	d
515	FISH20211208_c1_r1_Chalinochromis-dickfeldi_su	1970-01-06 09:00:00	9.720874314806318	554.4954835134387	0.1773344416735938	0.114546965918537	0.18130961000911028	0.5663440207437512	Chalinochromis dickfeldi	m	d
516	FISH20211208_c1_r1_Chalinochromis-dickfeldi_su	1970-01-06 09:30:00	9.626072479236198	584.499944604476	0.18596277420784402	0.1136162198094394	0.15374688863120564	0.5532121094615595	Chalinochromis dickfeldi	m	d
517	FISH20211208_c1_r1_Chalinochromis-dickfeldi_su	1970-01-06 10:00:00	10.0410025270482	614.4971184750083	0.20442203258339797	0.07547378920536407	0.21655044098735435	0.48933339561770545	Chalinochromis dickfeldi	m	d
518	FISH20211208_c1_r1_Chalinochromis-dickfeldi_su	1970-01-06 10:30:00	9.799689192628628	644.4997507063321	0.19566783003711705	0.10004985873358817	0.19480672562443083	0.654205304009911	Chalinochromis dickfeldi	m	d
519	FISH20211208_c1_r1_Chalinochromis-dickfeldi_su	1970-01-06 11:00:00	9.784012088212831	674.4969246966255	0.20130769657006706	0.1260043220479858	0.19647154131527547	0.5503894276056975	Chalinochromis dickfeldi	m	d
520	FISH20211208_c1_r1_Chalinochromis-dickfeldi_su	1970-01-06 11:30:00	7.904078519286524	704.5004708880394	0.1331228186804055	0.2867431167248352	0.24979142784398192	0.4101601573320023	Chalinochromis dickfeldi	m	d
521	FISH20211208_c1_r1_Chalinochromis-dickfeldi_su	1970-01-06 12:00:00	9.220635123961147	734.491628783679	0.17086151458033041	0.05732342831799534	0.2785561601657441	0.5127559596407573	Chalinochromis dickfeldi	m	d
522	FISH20211208_c1_r1_Chalinochromis-dickfeldi_su	1970-01-06 12:30:00	12.844423198969388	764.4994183147749	0.28275441803778184	0.016564179269846546	0.34659191875588863	0.4898959614425766	Chalinochromis dickfeldi	m	d
523	FISH20211208_c1_r1_Chalinochromis-dickfeldi_su	1970-01-06 13:00:00	9.916340977834292	794.497229609929	0.21315381205673758	0.1018395390070922	0.279495235717243	0.4165926972517738	Chalinochromis dickfeldi	m	d
524	FISH20211208_c1_r1_Chalinochromis-dickfeldi_su	1970-01-06 13:30:00	8.902654548093953	824.5000830978893	0.17168023932192122	0.08282089634923273	0.24878261021870385	0.41355343427539987	Chalinochromis dickfeldi	m	d
525	FISH20211208_c1_r1_Chalinochromis-dickfeldi_su	1970-01-06 14:00:00	9.041275347536127	854.4963980937604	0.18303225091433004	0.1354316746093317	0.3115864930914473	0.45131549053653097	Chalinochromis dickfeldi	m	d
526	FISH20211208_c1_r1_Chalinochromis-dickfeldi_su	1970-01-06 14:30:00	6.709506813563476	884.4998892089519	0.11826944382893863	0.331985375581653	0.21729134641540065	0.5141729448260559	Chalinochromis dickfeldi	m	d
527	FISH20211208_c1_r1_Chalinochromis-dickfeldi_su	1970-01-06 15:00:00	7.7620690596411785	914.4970630610661	0.1390335808489416	0.2175551368724371	0.2764819918876614	0.4519763936606487	Chalinochromis dickfeldi	m	d
528	FISH20211208_c1_r1_Chalinochromis-dickfeldi_su	1970-01-06 15:30:00	10.569011597231578	944.4997507063321	0.21810426015179216	0.04121655309955127	0.27426255449925213	0.45982438646058305	Chalinochromis dickfeldi	m	d
529	FISH20211208_c1_r1_Chalinochromis-dickfeldi_su	1970-01-06 16:00:00	9.528724661566912	974.497146340112	0.1884523743558486	0.12628137640605086	0.23218778909913476	0.4170792929572831	Chalinochromis dickfeldi	m	d
530	FISH20211208_c1_r1_Chalinochromis-dickfeldi_su	1970-01-06 16:30:00	9.137226156862466	1004.5004154894466	0.17345299429394492	0.08160212730596643	0.25190043572608883	0.4889909700293691	Chalinochromis dickfeldi	m	d
531	FISH20211208_c1_r1_Chalinochromis-dickfeldi_su	1970-01-06 17:00:00	5.720312611696828	1034.496952233182	0.07347888728804167	0.45600132993461157	0.15706735072012898	0.2944619860356856	Chalinochromis dickfeldi	m	d
532	FISH20211208_c1_r1_Chalinochromis-dickfeldi_su	1970-01-06 17:30:00	7.882542500121075	1064.5002215820962	0.12502769776202083	0.20368934190117438	0.2962941550447374	0.6212346793804494	Chalinochromis dickfeldi	m	d
533	FISH20211208_c1_r1_Chalinochromis-dickfeldi_su	1970-01-06 18:00:00	5.756578731729869	1094.4976726144298	0.08145849495733126	0.40878865122464814	0.1793160484924868	0.4746511138202463	Chalinochromis dickfeldi	m	d
534	FISH20211208_c1_r1_Chalinochromis-dickfeldi_su	1970-01-06 18:30:00	11.830796635740949	1124.5000276992964	0.24691152844717745	0.1105201927871032	0.26025502528147576	0.41678078434148635	Chalinochromis dickfeldi	m	d
535	FISH20211208_c1_r1_Chalinochromis-dickfeldi_su	1970-01-06 19:00:00	10.546403904112664	1154.496619749529	0.23368059403745983	0.21251246813698327	0.09311468855431285	0.5864645565906758	Chalinochromis dickfeldi	m	n
536	FISH20211208_c1_r1_Chalinochromis-dickfeldi_su	1970-01-06 19:30:00	1.3080173969839788	1184.499889208952	0.007146022601373809	0.936128960779969	0.04890037914808396	0.17001778196321962	Chalinochromis dickfeldi	m	n
537	FISH20211208_c1_r1_Chalinochromis-dickfeldi_su	1970-01-06 20:00:00	2.4208255409050463	1214.497866681443	0.021610239929074085	0.8449603812267967	0.3095545289086494	0.062382113370643005	Chalinochromis dickfeldi	m	n
538	FISH20211208_c1_r1_Chalinochromis-dickfeldi_su	1970-01-06 20:30:00	1.158151012087381	1244.499695307739	0.0	1.0	0.014744142426236872	0.09538241648663093	Chalinochromis dickfeldi	m	n
539	FISH20211208_c1_r1_Chalinochromis-dickfeldi_su	1970-01-06 21:00:00	0.75228787775444	1274.4976728723404	0.0018284574468085107	1.0	0.024849768406425832	0.616253130878535	Chalinochromis dickfeldi	m	n
540	FISH20211208_c1_r1_Chalinochromis-dickfeldi_su	1970-01-06 21:30:00	0.9591329022872042	1304.5003600908537	0.005816852251952801	0.9356822336712648	0.04039573980880401	0.5970201924491932	Chalinochromis dickfeldi	m	n
541	FISH20211208_c1_r1_Chalinochromis-dickfeldi_su	1970-01-06 22:00:00	1.1216242843313704	1334.4977558596997	0.0	1.0	0.009851312059288523	0.07163628303873865	Chalinochromis dickfeldi	m	n
542	FISH20211208_c1_r1_Chalinochromis-dickfeldi_su	1970-01-06 22:30:00	0.780450196624071	1364.5002215820962	0.00027697762020828715	1.0	0.007302201731745312	0.0688146465765557	Chalinochromis dickfeldi	m	n
543	FISH20211208_c1_r1_Chalinochromis-dickfeldi_su	1970-01-06 23:00:00	0.5312323329580861	1393.9581195561389	0.0005965875193890943	1.0	0.008061144874362266	0.05589285288151894	Chalinochromis dickfeldi	m	n
544	FISH20211208_c1_r1_Chalinochromis-dickfeldi_su	1970-01-06 23:30:00	2.3753654081052797	1424.4994183147749	0.0186693257991247	0.8872638634978671	0.24932944455699757	0.06545515483906524	Chalinochromis dickfeldi	m	n
545	FISH20211208_c1_r1_Chalinochromis-dickfeldi_su	1970-01-07 00:00:00	1.8120080099498364	14.497229609929079	0.010804521276595746	0.9225953014184397	0.012266522716723991	0.40706250000001104	Chalinochromis dickfeldi	m	n
546	FISH20211208_c1_r1_Chalinochromis-dickfeldi_su	1970-01-07 00:30:00	0.8002164329482195	44.500083097889316	0.0007201817073846324	1.0	0.008664836385418121	0.052212952191011824	Chalinochromis dickfeldi	m	n
547	FISH20211208_c1_r1_Chalinochromis-dickfeldi_su	1970-01-07 01:00:00	3.916630570695455	74.49639809376039	0.028150282611104954	0.7826665188961542	0.547690160864412	0.0454118364180417	Chalinochromis dickfeldi	m	n
548	FISH20211208_c1_r1_Chalinochromis-dickfeldi_su	1970-01-07 01:30:00	1.2761776165019263	104.49994460447596	0.004542432971415909	0.9656547750941724	0.013741714705014044	0.09808807888323072	Chalinochromis dickfeldi	m	n
549	FISH20211208_c1_r1_Chalinochromis-dickfeldi_su	1970-01-07 02:00:00	1.3029542999676509	134.49642560266003	0.001884178442781934	1.0	0.010642746697346222	0.16776813521753223	Chalinochromis dickfeldi	m	n
550	FISH20211208_c1_r1_Chalinochromis-dickfeldi_su	1970-01-07 02:30:00	1.400309301468181	164.49975070633207	0.0008309788931361143	1.0	0.009556217869505583	0.09226702121766142	Chalinochromis dickfeldi	m	n
551	FISH20211208_c1_r1_Chalinochromis-dickfeldi_su	1970-01-07 03:00:00	1.105673526298336	194.49686928575386	0.0	1.0	0.005516495138621481	0.06899922424779235	Chalinochromis dickfeldi	m	n
552	FISH20211208_c1_r1_Chalinochromis-dickfeldi_su	1970-01-07 03:30:00	1.3527644453686278	224.50041548944657	0.0014403634147692648	1.0	0.004372982098374601	0.06657941388287696	Chalinochromis dickfeldi	m	n
553	FISH20211208_c1_r1_Chalinochromis-dickfeldi_su	1970-01-07 04:00:00	1.4728489302520877	254.49673057741327	0.0013299346115482657	1.0	0.00934396513793057	0.08408017289148707	Chalinochromis dickfeldi	m	n
554	FISH20211208_c1_r1_Chalinochromis-dickfeldi_su	1970-01-07 04:30:00	1.548431772717145	284.5002215820962	0.014735209395080877	0.8938067804121427	0.018070552420503934	0.5101372028675802	Chalinochromis dickfeldi	m	n
555	FISH20211208_c1_r1_Chalinochromis-dickfeldi_su	1970-01-07 05:00:00	0.7920779292769742	314.4982545575442	0.006261428492270183	0.9620435529450878	0.021088695351162267	0.8147091047728098	Chalinochromis dickfeldi	m	n
556	FISH20211208_c1_r1_Chalinochromis-dickfeldi_su	1970-01-07 05:30:00	1.8213153062712608	344.50008309788933	0.03185419090355105	0.7689878677081602	0.046673561248940426	0.7372622569386075	Chalinochromis dickfeldi	m	n
557	FISH20211208_c1_r1_Chalinochromis-dickfeldi_su	1970-01-07 06:00:00	2.00013177406084	374.496619749529	0.020392330710406737	0.8677269200930954	0.0279681734869267	0.6177379844102189	Chalinochromis dickfeldi	m	n
558	FISH20211208_c1_r1_Chalinochromis-dickfeldi_su	1970-01-07 06:30:00	1.437541150391359	404.4998892089519	0.0043208508752492795	0.9622202526035897	0.010576106095483158	0.37652671910776003	Chalinochromis dickfeldi	m	n
559	FISH20211208_c1_r1_Chalinochromis-dickfeldi_su	1970-01-07 07:00:00	10.851969330358765	434.4973401307769	0.2468691122686468	0.3310983043333703	0.08047783371371599	0.2989260778011771	Chalinochromis dickfeldi	m	d
560	FISH20211208_c1_r1_Chalinochromis-dickfeldi_su	1970-01-07 07:30:00	8.932663430572907	464.49969530773916	0.17417317600132956	0.16597418425571991	0.16029551327348124	0.20235133787601634	Chalinochromis dickfeldi	m	d
561	FISH20211208_c1_r1_Chalinochromis-dickfeldi_su	1970-01-07 08:00:00	9.855207016528947	494.4965643355868	0.2075806272858251	0.09137759060179541	0.1797526439246868	0.5193800986983796	Chalinochromis dickfeldi	m	d
562	FISH20211208_c1_r1_Chalinochromis-dickfeldi_su	1970-01-07 08:30:00	6.878358641434632	524.5003600908537	0.1390504681181098	0.3819732978782339	0.13108485181030421	0.37712087972966485	Chalinochromis dickfeldi	m	d
563	FISH20211208_c1_r1_Chalinochromis-dickfeldi_su	1970-01-07 09:00:00	5.707976599158525	554.4957880735979	0.07415207271115053	0.4528375083130126	0.16924670940293474	0.5613366215916527	Chalinochromis dickfeldi	m	d
564	FISH20211208_c1_r1_Chalinochromis-dickfeldi_su	1970-01-07 09:30:00	3.281233051131013	584.5002215820962	0.04126966541103479	0.7386439175714602	0.11576514062898186	0.630565754487021	Chalinochromis dickfeldi	m	d
565	FISH20211208_c1_r1_Chalinochromis-dickfeldi_su	1970-01-07 10:00:00	6.681536107508815	614.4976726144298	0.12734123905574643	0.3976504488529314	0.21372671136461693	0.5061111825335177	Chalinochromis dickfeldi	m	d
566	FISH20211208_c1_r1_Chalinochromis-dickfeldi_su	1970-01-07 10:30:00	3.8815225151438795	644.5000276992964	0.04886155891640352	0.669159603346075	0.12394925960557127	0.5682900832496371	Chalinochromis dickfeldi	m	d
567	FISH20211208_c1_r1_Chalinochromis-dickfeldi_su	1970-01-07 11:00:00	2.9877737720992426	674.4953167433354	0.023998226459014577	0.8127251565704151	0.08613704467177151	0.6556386964473667	Chalinochromis dickfeldi	m	d
568	FISH20211208_c1_r1_Chalinochromis-dickfeldi_su	1970-01-07 11:30:00	4.749712927812254	704.4998892089519	0.0488034566807002	0.6904498116552182	0.23913609458875754	0.5143731442499396	Chalinochromis dickfeldi	m	d
569	FISH20211208_c1_r1_Chalinochromis-dickfeldi_su	1970-01-07 12:00:00	10.84974441885853	734.4970351898032	0.20781379883624274	0.0010529232474369632	0.32763802785494955	0.5098153582094128	Chalinochromis dickfeldi	m	d
570	FISH20211208_c1_r1_Chalinochromis-dickfeldi_su	1970-01-07 12:30:00	11.522100028536386	764.4996953077392	0.2357764112791535	0.0	0.25392910382807987	0.5011599578970632	Chalinochromis dickfeldi	m	d
571	FISH20211208_c1_r1_Chalinochromis-dickfeldi_su	1970-01-07 13:00:00	11.422401550504977	794.496314768634	0.21895261845386535	0.0060404544195067885	0.2663930422087694	0.5580033484190755	Chalinochromis dickfeldi	m	d
572	FISH20211208_c1_r1_Chalinochromis-dickfeldi_su	1970-01-07 13:30:00	11.47425853385681	824.5003600908537	0.23123372666334274	0.08487064428563515	0.19561352549422162	0.6359206328981425	Chalinochromis dickfeldi	m	d
573	FISH20211208_c1_r1_Chalinochromis-dickfeldi_su	1970-01-07 14:00:00	10.721678639115176	854.4961760141875	0.21951895366880958	0.06528485923298603	0.16427462125930822	0.6304723897140283	Chalinochromis dickfeldi	m	d
574	FISH20211208_c1_r1_Chalinochromis-dickfeldi_su	1970-01-07 14:30:00	10.039815883804646	884.5001661865721	0.19837137159317528	0.044150232661200974	0.09017871439202862	0.41454704495654154	Chalinochromis dickfeldi	m	d
575	FISH20211208_c1_r1_Chalinochromis-dickfeldi_su	1970-01-07 15:00:00	8.443156712407873	914.4968410551984	0.14952338727554865	0.2000110840168477	0.11897257312850087	0.4109741742407433	Chalinochromis dickfeldi	m	d
576	FISH20211208_c1_r1_Chalinochromis-dickfeldi_su	1970-01-07 15:30:00	8.243523664093683	944.5000276992964	0.14248518087640574	0.24070688604509446	0.16553635412482876	0.35062528391778064	Chalinochromis dickfeldi	m	d
577	FISH20211208_c1_r1_Chalinochromis-dickfeldi_su	1970-01-07 16:00:00	5.786156112982971	974.4968414052976	0.08622409398204588	0.413831319960102	0.22563843876775633	0.41234134988363375	Chalinochromis dickfeldi	m	d
578	FISH20211208_c1_r1_Chalinochromis-dickfeldi_su	1970-01-07 16:30:00	6.13224500785246	1004.4998338134279	0.08248393529802792	0.535730113006869	0.30758849336467187	0.36417554841569133	Chalinochromis dickfeldi	m	d
579	FISH20211208_c1_r1_Chalinochromis-dickfeldi_su	1970-01-07 17:00:00	5.41946120004599	1034.4973122748684	0.06622333056248268	0.5312274868384594	0.2663086633030136	0.37427448046549583	Chalinochromis dickfeldi	m	d
580	FISH20211208_c1_r1_Chalinochromis-dickfeldi_su	1970-01-07 17:30:00	6.986662592099547	1064.4996399091463	0.09905268406182482	0.38729156279430504	0.24904358624170128	0.2769985042379892	Chalinochromis dickfeldi	m	d
581	FISH20211208_c1_r1_Chalinochromis-dickfeldi_su	1970-01-07 18:00:00	6.033455173171947	1094.4976450379565	0.08616390535823129	0.5119410428326038	0.19264161753713696	0.316197705989909	Chalinochromis dickfeldi	m	d
582	FISH20211208_c1_r1_Chalinochromis-dickfeldi_su	1970-01-07 18:30:00	7.2542124773616505	1124.500304692261	0.12758295939283143	0.1589385629605008	0.2167752455446138	0.4494154340479722	Chalinochromis dickfeldi	m	d
583	FISH20211208_c1_r1_Chalinochromis-dickfeldi_su	1970-01-07 19:00:00	11.35574827791822	1154.496508534693	0.2591443138993571	0.1953003768565728	0.11696710198182023	0.555716920949067	Chalinochromis dickfeldi	m	n
584	FISH20211208_c1_r1_Chalinochromis-dickfeldi_su	1970-01-07 19:30:00	1.676189693376326	1184.5001661865722	0.011910037668956349	0.9485375581653003	0.013884043961868403	0.5490461153783102	Chalinochromis dickfeldi	m	n
585	FISH20211208_c1_r1_Chalinochromis-dickfeldi_su	1970-01-07 20:00:00	0.36858653073617914	1214.4981159259669	0.0024382134545051534	0.9775573534301231	0.017666032750776967	0.6011879931946167	Chalinochromis dickfeldi	m	n
586	FISH20211208_c1_r1_Chalinochromis-dickfeldi_su	1970-01-07 20:30:00	0.5020312261644192	1244.4999723007036	0.0024929366794083432	0.9695861725112183	0.011585306903852606	0.5609118136533009	Chalinochromis dickfeldi	m	n
587	FISH20211208_c1_r1_Chalinochromis-dickfeldi_su	1970-01-07 21:00:00	0.32657454086867477	1274.496591853699	0.0029925187032418953	0.9671377112773621	0.04359620616154083	0.835769268308486	Chalinochromis dickfeldi	m	n
588	FISH20211208_c1_r1_Chalinochromis-dickfeldi_su	1970-01-07 21:30:00	1.37751476835658	1304.4997784179038	0.007976955461998671	0.9287059605583868	0.014832454912153618	0.5216159652735256	Chalinochromis dickfeldi	m	n
589	FISH20211208_c1_r1_Chalinochromis-dickfeldi_su	1970-01-07 22:00:00	1.9043856139714672	1334.4982545575442	0.01989250290907076	0.8884579154430099	0.01626368197280675	0.179434144179095	Chalinochromis dickfeldi	m	n
590	FISH20211208_c1_r1_Chalinochromis-dickfeldi_su	1970-01-07 22:30:00	0.6147911409618692	1364.4995845105534	0.003988698687053349	0.9699739626613484	0.02273682760548801	0.7834759847099503	Chalinochromis dickfeldi	m	n
591	FISH20211208_c1_r1_Chalinochromis-dickfeldi_su	1970-01-07 23:00:00	0.4418107730935397	1394.4971184750084	0.002216557685913776	1.0	0.021844680474383846	0.8052808932726381	Chalinochromis dickfeldi	m	n
592	FISH20211208_c1_r1_Chalinochromis-dickfeldi_su	1970-01-07 23:30:00	1.4337156290250967	1424.500304692261	0.0017727549720237105	1.0	0.00841908885784541	0.11764290067032225	Chalinochromis dickfeldi	m	n
593	FISH20211208_c1_r1_Chalinochromis-dickfeldi_su	1970-01-08 00:00:00	0.35180349227789504	14.496841055198404	0.00011084016847705608	1.0	0.019513933846197578	0.6821968437033458	Chalinochromis dickfeldi	m	n
594	FISH20211208_c1_r1_Chalinochromis-dickfeldi_su	1970-01-08 00:30:00	0.9307010146322411	44.50011079104809	0.0042654553512076225	1.0	0.015516465638580928	0.4642744932537466	Chalinochromis dickfeldi	m	n
595	FISH20211208_c1_r1_Chalinochromis-dickfeldi_su	1970-01-08 01:00:00	1.2096652317846677	74.49833758173557	0.0026598692230965313	1.0	0.008470844778061004	0.12962218774242926	Chalinochromis dickfeldi	m	n
596	FISH20211208_c1_r1_Chalinochromis-dickfeldi_su	1970-01-08 01:30:00	1.4858345223976288	104.49991690211068	0.004431887430059276	0.9713589274832419	0.010242826521705543	0.1940378100632447	Chalinochromis dickfeldi	m	n
597	FISH20211208_c1_r1_Chalinochromis-dickfeldi_su	1970-01-08 02:00:00	0.1400534822166332	134.49772802837194	0.0001108278842956888	1.0	0.02220776712634527	0.838178130830038	Chalinochromis dickfeldi	m	n
598	FISH20211208_c1_r1_Chalinochromis-dickfeldi_su	1970-01-08 02:30:00	0.47968990377410253	164.5005816852252	0.003545509944047421	0.9679242147249459	0.02036042913188207	0.6932482883331113	Chalinochromis dickfeldi	m	n
599	FISH20211208_c1_r1_Chalinochromis-dickfeldi_su	1970-01-08 03:00:00	1.7447499751456743	194.49800509808267	0.01296686246259559	0.9251357641582623	0.11438529384916099	0.08479413720493223	Chalinochromis dickfeldi	m	n
600	FISH20211208_c1_r1_Chalinochromis-dickfeldi_su	1970-01-08 03:30:00	1.2283540520520893	224.49958451055343	0.0005539859287574095	1.0	0.007799617536940337	0.08332978782338432	Chalinochromis dickfeldi	m	n
601	FISH20211208_c1_r1_Chalinochromis-dickfeldi_su	1970-01-08 04:00:00	2.442464924453012	254.49739554471904	0.01474010861132661	0.938379696331597	0.011130832238585154	0.14300809043556847	Chalinochromis dickfeldi	m	n
602	FISH20211208_c1_r1_Chalinochromis-dickfeldi_su	1970-01-08 04:30:00	2.0169667962191022	284.50024929366793	0.008309788931361143	0.980333499529112	0.009109830073889451	0.11851465367447012	Chalinochromis dickfeldi	m	n
603	FISH20211208_c1_r1_Chalinochromis-dickfeldi_su	1970-01-08 05:00:00	0.7570866455150799	314.4959538853786	0.006041458818312826	0.9498392639396963	0.030561270511325445	0.834934936408473	Chalinochromis dickfeldi	m	n
604	FISH20211208_c1_r1_Chalinochromis-dickfeldi_su	1970-01-08 05:30:00	0.9257890214131077	344.50005539552404	0.005761134500332373	0.9524706403722579	0.020108585186025447	0.7049887139286376	Chalinochromis dickfeldi	m	n
605	FISH20211208_c1_r1_Chalinochromis-dickfeldi_su	1970-01-08 06:00:00	3.9470944876942897	374.4978940367989	0.06090667257814232	0.6244180891154955	0.05690509811168538	0.4515574706273618	Chalinochromis dickfeldi	m	n
606	FISH20211208_c1_r1_Chalinochromis-dickfeldi_su	1970-01-08 06:30:00	11.86571041401686	404.4998615035178	0.22597086034014735	0.12747216220707994	0.2512006939717579	0.4409871187191738	Chalinochromis dickfeldi	m	n
607	FISH20211208_c1_r1_Chalinochromis-dickfeldi_su	1970-01-08 07:00:00	19.298061635092022	434.49733983595655	0.44757260031035245	0.015074262912879628	0.21349672982086687	0.3343335734870323	Chalinochromis dickfeldi	m	d
608	FISH20211208_c1_r1_Chalinochromis-dickfeldi_su	1970-01-08 07:30:00	11.486480714803292	464.5005816852252	0.2541687441138995	0.015954794748213395	0.15430261485298813	0.4582847709268212	Chalinochromis dickfeldi	m	d
609	FISH20211208_c1_r1_Chalinochromis-dickfeldi_su	1970-01-08 08:00:00	6.980671116226346	490.2967811489296	0.10380409671954413	0.3952718312028338	0.21881547016713418	0.423122824580307	Chalinochromis dickfeldi	m	d
610	FISH20211208_c2_r0_Chalinochromis-dickfeldi_su	1970-01-02 00:00:00	10.668719990589423	14.500249293667942	0.20187247243920003	0.12603179879231066	0.13958114183523254	0.4631040286994431	Chalinochromis dickfeldi	f	n
611	FISH20211208_c2_r0_Chalinochromis-dickfeldi_su	1970-01-02 00:30:00	7.487365984609465	44.50144076249585	0.14967305774132772	0.24753407957442092	0.0796715306546418	0.4330348954864186	Chalinochromis dickfeldi	f	n
612	FISH20211208_c2_r0_Chalinochromis-dickfeldi_su	1970-01-02 01:00:00	2.4390455799333024	74.49952911196056	0.04027477702066368	0.6682178272671874	0.10940853879140014	0.2817043286859456	Chalinochromis dickfeldi	f	n
613	FISH20211208_c2_r0_Chalinochromis-dickfeldi_su	1970-01-02 01:30:00	1.9879060516423885	104.50182866009088	0.02693117588385238	0.8649562229857032	0.012910555746416374	0.26136511875236945	Chalinochromis dickfeldi	f	n
614	FISH20211208_c2_r0_Chalinochromis-dickfeldi_su	1970-01-02 02:00:00	2.152047626602126	134.50047088803944	0.018835521577751924	0.851143980942884	0.01605016161634609	0.1572726210544859	Chalinochromis dickfeldi	f	n
615	FISH20211208_c2_r0_Chalinochromis-dickfeldi_su	1970-01-02 02:30:00	0.9734210896012826	164.5021613832853	0.020228330747062734	0.8785191753491466	0.017861862064732663	0.10654527553912826	Chalinochromis dickfeldi	f	n
616	FISH20211208_c2_r0_Chalinochromis-dickfeldi_su	1970-01-02 03:00:00	0.7741422524872259	194.4996953077392	0.0057060550662013185	0.9695861725112183	0.01772019563802452	0.09976506539262837	Chalinochromis dickfeldi	f	n
617	FISH20211208_c2_r0_Chalinochromis-dickfeldi_su	1970-01-02 03:30:00	4.464126583449678	224.50138519503545	0.08554964539007093	0.6851728723404256	0.01780077072810819	0.1283761569098228	Chalinochromis dickfeldi	f	n
618	FISH20211208_c2_r0_Chalinochromis-dickfeldi_su	1970-01-02 04:00:00	3.193088817678082	254.50063708381808	0.05224087308182372	0.7595701069192843	0.014622229859043746	0.14139774859774268	Chalinochromis dickfeldi	f	n
619	FISH20211208_c2_r0_Chalinochromis-dickfeldi_su	1970-01-02 04:30:00	2.20680129924573	284.50177324614873	0.01812035908234512	0.9340574088440652	0.018448881124455366	0.19272788612160296	Chalinochromis dickfeldi	f	n
620	FISH20211208_c2_r0_Chalinochromis-dickfeldi_su	1970-01-02 05:00:00	17.33514006975763	314.49991690211067	0.34291728990083653	0.021162262478533044	0.2333538967823983	0.5841392642684005	Chalinochromis dickfeldi	f	n
621	FISH20211208_c2_r0_Chalinochromis-dickfeldi_su	1970-01-02 05:30:00	26.538094079011223	344.5010528649008	0.47722486977723594	0.0	0.48756388626908825	0.5941447374680006	Chalinochromis dickfeldi	f	n
622	FISH20211208_c2_r0_Chalinochromis-dickfeldi_su	1970-01-02 06:00:00	28.17477500766003	374.5	0.5218812319964546	0.0	0.5034577722492355	0.5380466043444131	Chalinochromis dickfeldi	f	n
623	FISH20211208_c2_r0_Chalinochromis-dickfeldi_su	1970-01-02 06:30:00	25.586937410900582	404.50227197162803	0.49523440097528537	0.031087221544940705	0.5472037862845147	0.5983286250354918	Chalinochromis dickfeldi	f	n
624	FISH20211208_c2_r0_Chalinochromis-dickfeldi_su	1970-01-02 07:00:00	18.421705021373334	434.50008309788933	0.4443521134563182	0.04952634203091241	0.34874715758244157	0.40693656181899107	Chalinochromis dickfeldi	f	d
625	FISH20211208_c2_r0_Chalinochromis-dickfeldi_su	1970-01-02 07:30:00	13.141670078232481	464.5019118869493	0.29819894707675254	0.0	0.45198554314525086	0.6310431303133688	Chalinochromis dickfeldi	f	d
626	FISH20211208_c2_r0_Chalinochromis-dickfeldi_su	1970-01-02 08:00:00	10.426848597689647	494.49936291618195	0.21073624729931859	0.06188022824220265	0.3704324508110759	0.7053603020475707	Chalinochromis dickfeldi	f	d
627	FISH20211208_c2_r0_Chalinochromis-dickfeldi_su	1970-01-02 08:30:00	10.31926857675281	524.5016346207126	0.2037457749210395	0.0893777359117859	0.4395849871634451	0.6932101862816235	Chalinochromis dickfeldi	f	d
628	FISH20211208_c2_r0_Chalinochromis-dickfeldi_su	1970-01-02 09:00:00	10.276183704411212	554.5003046922608	0.19433826380809927	0.024153786493823055	0.43548361675708935	0.5186273004595974	Chalinochromis dickfeldi	f	d
629	FISH20211208_c2_r0_Chalinochromis-dickfeldi_su	1970-01-02 09:30:00	11.322089766559595	584.5021335550014	0.24183984483236354	0.07470213355500138	0.32896977360223434	0.6827663706964157	Chalinochromis dickfeldi	f	d
630	FISH20211208_c2_r0_Chalinochromis-dickfeldi_su	1970-01-02 10:00:00	11.997449475101634	614.4995291119606	0.2573264639078167	0.08043875685557587	0.44387044638145506	0.5013036405896536	Chalinochromis dickfeldi	f	d
631	FISH20211208_c2_r0_Chalinochromis-dickfeldi_su	1970-01-02 10:30:00	11.77081414343864	644.5014960106383	0.26119237588652483	0.021775265957446808	0.401510670844109	0.5323876113250945	Chalinochromis dickfeldi	f	d
632	FISH20211208_c2_r0_Chalinochromis-dickfeldi_su	1970-01-02 11:00:00	10.325643251724221	674.5005262866323	0.2024818569608332	0.0162317877125921	0.4886750202633037	0.6740237495583655	Chalinochromis dickfeldi	f	d
633	FISH20211208_c2_r0_Chalinochromis-dickfeldi_su	1970-01-02 11:30:00	8.30140141228695	704.501579209841	0.15105003601706654	0.2481852939546739	0.38683759300356196	0.6625488533877152	Chalinochromis dickfeldi	f	d
634	FISH20211208_c2_r0_Chalinochromis-dickfeldi_su	1970-01-02 12:00:00	12.324888973925022	734.4997507063321	0.2680737909257105	0.06354218602847488	0.3896497081263284	0.5754623552699042	Chalinochromis dickfeldi	f	d
635	FISH20211208_c2_r0_Chalinochromis-dickfeldi_su	1970-01-02 12:30:00	11.761216819230208	764.501496176438	0.25285381802061396	0.0	0.3357268312651531	0.5929581176046645	Chalinochromis dickfeldi	f	d
636	FISH20211208_c2_r0_Chalinochromis-dickfeldi_su	1970-01-02 13:00:00	17.20069225383808	794.4998892089519	0.4110347883890982	0.0	0.4489377179376654	0.6307022581847288	Chalinochromis dickfeldi	f	d
637	FISH20211208_c2_r0_Chalinochromis-dickfeldi_su	1970-01-02 13:30:00	11.56464862617666	824.5024382134545	0.2494735675495955	0.09459159924637038	0.31504231713236397	0.5637014581297646	Chalinochromis dickfeldi	f	d
638	FISH20211208_c2_r0_Chalinochromis-dickfeldi_su	1970-01-02 14:00:00	7.633585526103361	854.4999723007036	0.13495097224530497	0.44640186139272064	0.41421114833508954	0.7770277211587189	Chalinochromis dickfeldi	f	d
639	FISH20211208_c2_r0_Chalinochromis-dickfeldi_su	1970-01-02 14:30:00	9.907244826311333	884.5029097156793	0.20645125533447875	0.14349055035193703	0.30394833427488555	0.6016108697761705	Chalinochromis dickfeldi	f	d
640	FISH20211208_c2_r0_Chalinochromis-dickfeldi_su	1970-01-02 15:00:00	13.55164409002269	914.500055395524	0.331985375581653	0.0	0.47775088179307923	0.654040148383585	Chalinochromis dickfeldi	f	d
641	FISH20211208_c2_r0_Chalinochromis-dickfeldi_su	1970-01-02 15:30:00	18.035800371353435	944.5017730496454	0.4527371453900709	0.0	0.41419919687849605	0.6382200678989819	Chalinochromis dickfeldi	f	d
642	FISH20211208_c2_r0_Chalinochromis-dickfeldi_su	1970-01-02 16:00:00	10.454978350630785	974.5001384964822	0.21073624729931859	0.1293003157719794	0.32913207089336394	0.5073032219694305	Chalinochromis dickfeldi	f	d
643	FISH20211208_c2_r0_Chalinochromis-dickfeldi_su	1970-01-02 16:30:00	18.548460217234393	1004.5027155841277	0.44518953668809574	0.0008867213478164486	0.40935206629409515	0.5797767865863858	Chalinochromis dickfeldi	f	d
644	FISH20211208_c2_r0_Chalinochromis-dickfeldi_su	1970-01-02 17:00:00	16.616717501873726	1034.4994737133677	0.38596199656528724	0.010027145310509113	0.3839465649794769	0.5621070098936166	Chalinochromis dickfeldi	f	d
645	FISH20211208_c2_r0_Chalinochromis-dickfeldi_su	1970-01-02 17:30:00	19.70855537413551	1064.5019670859422	0.4844018396409375	0.013520252673574555	0.4078103243739394	0.6134821550455758	Chalinochromis dickfeldi	f	d
646	FISH20211208_c2_r0_Chalinochromis-dickfeldi_su	1970-01-02 18:00:00	17.62450899809643	1094.5004154894466	0.3973187081048141	0.13085147637250014	0.3318825723139691	0.4609295016746554	Chalinochromis dickfeldi	f	d
647	FISH20211208_c2_r0_Chalinochromis-dickfeldi_su	1970-01-02 18:30:00	14.88931652636659	1124.5028539761706	0.3338320864505403	0.053865336658354114	0.4105774766030661	0.5069233550153196	Chalinochromis dickfeldi	f	d
648	FISH20211208_c2_r0_Chalinochromis-dickfeldi_su	1970-01-02 19:00:00	21.535153597573423	1154.4996399091463	0.47947482133953795	0.0	0.15366166070726892	0.6354996305699216	Chalinochromis dickfeldi	f	n
649	FISH20211208_c2_r0_Chalinochromis-dickfeldi_su	1970-01-02 19:30:00	20.583294271581007	1184.501108033241	0.41462603878116344	0.011578947368421053	0.2405271257552894	0.6194505471179362	Chalinochromis dickfeldi	f	n
650	FISH20211208_c2_r0_Chalinochromis-dickfeldi_su	1970-01-02 20:00:00	3.4081982483156406	1214.500637083818	0.05218547448894798	0.8129189518586228	0.11150644724974125	0.3076808837167207	Chalinochromis dickfeldi	f	n
651	FISH20211208_c2_r0_Chalinochromis-dickfeldi_su	1970-01-02 20:30:00	1.312540017973629	1244.5030756442227	0.0	1.0	0.015300037754861467	0.15907018320522465	Chalinochromis dickfeldi	f	n
652	FISH20211208_c2_r0_Chalinochromis-dickfeldi_su	1970-01-02 21:00:00	1.3729155959083887	1274.4999169021107	0.0	1.0	0.016326710447748683	0.18986360696635513	Chalinochromis dickfeldi	f	n
653	FISH20211208_c2_r0_Chalinochromis-dickfeldi_su	1970-01-02 21:30:00	0.9113662967024267	1304.5028264242962	0.007149190866770117	0.946464198625582	0.012288853228518037	0.15436626261689798	Chalinochromis dickfeldi	f	n
654	FISH20211208_c2_r0_Chalinochromis-dickfeldi_su	1970-01-02 22:00:00	1.8528595080344463	1334.5	0.0042654553512076225	0.9785619321958786	0.011014095546888323	0.1402873194055132	Chalinochromis dickfeldi	f	n
655	FISH20211208_c2_r0_Chalinochromis-dickfeldi_su	1970-01-02 22:30:00	2.7898088769522067	1364.5023549620435	0.002438078350972461	1.0	0.014384872896855224	0.14021959901637468	Chalinochromis dickfeldi	f	n
656	FISH20211208_c2_r0_Chalinochromis-dickfeldi_su	1970-01-02 23:00:00	1.794991392120705	1394.5001384964821	0.0029915240152900116	1.0	0.012923341630161355	0.14479892114953605	Chalinochromis dickfeldi	f	n
657	FISH20211208_c2_r0_Chalinochromis-dickfeldi_su	1970-01-02 23:30:00	1.7612214541586306	1424.504462058644	0.0018291668976220831	1.0	0.01637060613397889	0.15178342179720603	Chalinochromis dickfeldi	f	n
658	FISH20211208_c2_r0_Chalinochromis-dickfeldi_su	1970-01-03 00:00:00	1.5380384954730566	14.499418314774804	0.0004985873358816686	1.0	0.012453263511665688	0.1755386133499199	Chalinochromis dickfeldi	f	n
659	FISH20211208_c2_r0_Chalinochromis-dickfeldi_su	1970-01-03 00:30:00	2.2515897113743106	44.502410372915165	0.002715132709037513	1.0	0.013184141991815961	0.16069487143722339	Chalinochromis dickfeldi	f	n
660	FISH20211208_c2_r0_Chalinochromis-dickfeldi_su	1970-01-03 01:00:00	2.766218940785848	74.50036009085369	0.04575923771536203	0.7325909921887984	0.018605914031763076	0.22899181833707172	Chalinochromis dickfeldi	f	n
661	FISH20211208_c2_r0_Chalinochromis-dickfeldi_su	1970-01-03 01:30:00	3.0323430911393863	104.50155141843972	0.05391179078014184	0.6631205673758865	0.0871719003963581	0.33647685720571713	Chalinochromis dickfeldi	f	n
662	FISH20211208_c2_r0_Chalinochromis-dickfeldi_su	1970-01-03 02:00:00	1.2419444680510237	134.4996399091463	0.019167913135006372	0.863774860118553	0.7125374413172598	0.8279009282130099	Chalinochromis dickfeldi	f	n
663	FISH20211208_c2_r0_Chalinochromis-dickfeldi_su	1970-01-03 02:30:00	1.9719650129279322	164.5016898443127	0.011912017286276248	0.9592221175688403	0.6694231917369098	0.715888072240208	Chalinochromis dickfeldi	f	n
664	FISH20211208_c2_r0_Chalinochromis-dickfeldi_su	1970-01-03 03:00:00	1.5530495878921358	194.5005816852252	0.010137942496260596	0.9149077613428619	0.48272103937054706	0.5522204370615155	Chalinochromis dickfeldi	f	n
665	FISH20211208_c2_r0_Chalinochromis-dickfeldi_su	1970-01-03 03:30:00	2.615530249273915	224.50235496204354	0.041890618939435915	0.8598104948190836	0.3316683069203104	0.4006654065775002	Chalinochromis dickfeldi	f	n
666	FISH20211208_c2_r0_Chalinochromis-dickfeldi_su	1970-01-03 04:00:00	6.026920736698525	254.49986150351782	0.11589385629605008	0.4428563514486732	0.16304309549193863	0.3943543457146173	Chalinochromis dickfeldi	f	n
667	FISH20211208_c2_r0_Chalinochromis-dickfeldi_su	1970-01-03 04:30:00	9.725499152563653	284.5021057298016	0.1884628172448188	0.33181868558129224	0.17928970344144513	0.4678531195077327	Chalinochromis dickfeldi	f	n
668	FISH20211208_c2_r0_Chalinochromis-dickfeldi_su	1970-01-03 05:00:00	24.084617905489853	314.5	0.45025481941059164	0.06154442721028141	0.2922013176530564	0.4275802876125045	Chalinochromis dickfeldi	f	n
669	FISH20211208_c2_r0_Chalinochromis-dickfeldi_su	1970-01-03 05:30:00	30.41393703170291	344.5020500886525	0.5729720744680851	0.007203014184397163	0.4711819019828659	0.5028532818294089	Chalinochromis dickfeldi	f	n
670	FISH20211208_c2_r0_Chalinochromis-dickfeldi_su	1970-01-03 06:00:00	31.379868562316183	374.50008309788933	0.5540413273502853	0.013572655254556535	0.399692049958782	0.43944148983646775	Chalinochromis dickfeldi	f	n
671	FISH20211208_c2_r0_Chalinochromis-dickfeldi_su	1970-01-03 06:30:00	28.678629436606986	404.5039627556393	0.5223078202072826	0.0	0.3437917505158168	0.46553656459514764	Chalinochromis dickfeldi	f	n
672	FISH20211208_c2_r0_Chalinochromis-dickfeldi_su	1970-01-03 07:00:00	15.648908633713274	434.49936291618195	0.37864938230568945	0.0008863774860118553	0.1901697326734105	0.5589929443992109	Chalinochromis dickfeldi	f	d
673	FISH20211208_c2_r0_Chalinochromis-dickfeldi_su	1970-01-03 07:30:00	8.517876615344708	464.50332483652886	0.16158705530311426	0.14047434334478553	0.21608018624269304	0.5596928114316508	Chalinochromis dickfeldi	f	d
674	FISH20211208_c2_r0_Chalinochromis-dickfeldi_su	1970-01-03 08:00:00	7.970971018930589	494.5003600908537	0.14819123594260705	0.19173452994293944	0.16273089631359677	0.6065502256166009	Chalinochromis dickfeldi	f	d
675	FISH20211208_c2_r0_Chalinochromis-dickfeldi_su	1970-01-03 08:30:00	4.579252316255387	524.502299551172	0.057516484734304874	0.5944478306643763	0.14773299866464074	0.5246929738802616	Chalinochromis dickfeldi	f	d
676	FISH20211208_c2_r0_Chalinochromis-dickfeldi_su	1970-01-03 09:00:00	4.6297206015096855	554.4995845105534	0.04742119550163426	0.6264472882388787	0.12393758619584132	0.4680599518902356	Chalinochromis dickfeldi	f	d
677	FISH20211208_c2_r0_Chalinochromis-dickfeldi_su	1970-01-03 09:30:00	8.807651372304086	584.503019892503	0.18030697622873607	0.1497201750983543	0.40324654241022084	0.5705006743779113	Chalinochromis dickfeldi	f	d
678	FISH20211208_c2_r0_Chalinochromis-dickfeldi_su	1970-01-03 10:00:00	10.560161809329257	614.5005262866323	0.23838014514431333	0.0792753864051853	0.4059548556822671	0.6633388465493606	Chalinochromis dickfeldi	f	d
679	FISH20211208_c2_r0_Chalinochromis-dickfeldi_su	1970-01-03 10:30:00	6.326351363204389	644.5019392730496	0.08964982269503546	0.42209663120567376	0.20114976048276667	0.5124453670586439	Chalinochromis dickfeldi	f	d
680	FISH20211208_c2_r0_Chalinochromis-dickfeldi_su	1970-01-03 11:00:00	5.653946141140921	674.4998061049249	0.07340313556035677	0.46158107584067365	0.1897215587169873	0.33258685675106314	Chalinochromis dickfeldi	f	d
681	FISH20211208_c2_r0_Chalinochromis-dickfeldi_su	1970-01-03 11:30:00	11.50056142640661	704.5029648101968	0.27575505680243834	0.06500415627597672	0.40761134039495556	0.5629988566260156	Chalinochromis dickfeldi	f	d
682	FISH20211208_c2_r0_Chalinochromis-dickfeldi_su	1970-01-03 12:00:00	8.720644557331118	734.499944604476	0.179980057611345	0.3054509195656991	0.14196994096327578	0.5976136520889608	Chalinochromis dickfeldi	f	d
683	FISH20211208_c2_r0_Chalinochromis-dickfeldi_su	1970-01-03 12:30:00	3.5401989406769334	764.5039623164312	0.03086727625380992	0.7836519811582155	0.0296000576855424	0.6346968891097527	Chalinochromis dickfeldi	f	d
684	FISH20211208_c2_r0_Chalinochromis-dickfeldi_su	1970-01-03 13:00:00	5.338193636745711	794.5000276992964	0.06027366904880616	0.5582516204088416	0.041142445332763816	0.7456280215846537	Chalinochromis dickfeldi	f	d
685	FISH20211208_c2_r0_Chalinochromis-dickfeldi_su	1970-01-03 13:30:00	5.594790916083976	824.5041565063179	0.06412103746397695	0.5804145422301041	0.03808388785826525	0.7404667899922739	Chalinochromis dickfeldi	f	d
686	FISH20211208_c2_r0_Chalinochromis-dickfeldi_su	1970-01-03 14:00:00	6.001962484347885	854.5001661865721	0.06237536007090627	0.5788832262353202	0.028534566483049396	0.6956027627297209	Chalinochromis dickfeldi	f	d
687	FISH20211208_c2_r0_Chalinochromis-dickfeldi_su	1970-01-03 14:30:00	8.866557938677529	884.5038235620082	0.1467915327496398	0.1840851158151391	0.058303163520384865	0.6135888149611732	Chalinochromis dickfeldi	f	d
688	FISH20211208_c2_r0_Chalinochromis-dickfeldi_su	1970-01-03 15:00:00	7.361094509021231	914.5002492936679	0.10520192787103208	0.30496925378095396	0.04206239404208937	0.61948845024241	Chalinochromis dickfeldi	f	d
689	FISH20211208_c2_r0_Chalinochromis-dickfeldi_su	1970-01-03 15:30:00	5.307005083498165	944.5037406483791	0.06422831809365476	0.48484344693821	0.025144862016497002	0.6447162213665586	Chalinochromis dickfeldi	f	d
690	FISH20211208_c2_r0_Chalinochromis-dickfeldi_su	1970-01-03 16:00:00	7.730366712459516	974.4995291119606	0.1416542019832696	0.4534374826879397	0.06826394416598769	0.659018954596717	Chalinochromis dickfeldi	f	d
691	FISH20211208_c2_r0_Chalinochromis-dickfeldi_su	1970-01-03 16:30:00	8.475514881258471	1004.5025487588653	0.15087544326241134	0.2888962765957447	0.07173479558085348	0.6952812402346426	Chalinochromis dickfeldi	f	d
692	FISH20211208_c2_r0_Chalinochromis-dickfeldi_su	1970-01-03 17:00:00	7.3232226900975865	1034.5004708880394	0.11805440141820397	0.19849315827377984	0.0423537226072554	0.5450352884791492	Chalinochromis dickfeldi	f	d
693	FISH20211208_c2_r0_Chalinochromis-dickfeldi_su	1970-01-03 17:30:00	9.87447669424013	1064.5026320164015	0.19870338560425554	0.014850113592286806	0.055271169788306145	0.560075840711372	Chalinochromis dickfeldi	f	d
694	FISH20211208_c2_r0_Chalinochromis-dickfeldi_su	1970-01-03 18:00:00	9.815925626817794	1094.499750706332	0.18824441859176777	0.0	0.04623539024096882	0.5121612646670971	Chalinochromis dickfeldi	f	d
695	FISH20211208_c2_r0_Chalinochromis-dickfeldi_su	1970-01-03 18:30:00	10.226813584085134	1124.5038239858125	0.20483263134559965	0.006373309687430725	0.06819805971368055	0.5503685223264371	Chalinochromis dickfeldi	f	d
696	FISH20211208_c2_r0_Chalinochromis-dickfeldi_su	1970-01-03 19:00:00	20.68059263450434	1154.4998338134278	0.4396188787945934	0.0	0.15317749211828144	0.6779390190789931	Chalinochromis dickfeldi	f	n
697	FISH20211208_c2_r0_Chalinochromis-dickfeldi_su	1970-01-03 19:30:00	10.448664608350827	1184.502382535461	0.20861037234042554	0.26556959219858156	0.4754711508565452	0.716328573903778	Chalinochromis dickfeldi	f	n
698	FISH20211208_c2_r0_Chalinochromis-dickfeldi_su	1970-01-03 20:00:00	2.1627502969410908	1214.4999723007036	0.006647831145088915	0.966650047088804	0.9691979791687176	0.9211692841207941	Chalinochromis dickfeldi	f	n
699	FISH20211208_c2_r0_Chalinochromis-dickfeldi_su	1970-01-03 20:30:00	1.2934024817553234	1244.5043781866548	0.00254932387497229	1.0	0.9877631599966931	0.9168080101406222	Chalinochromis dickfeldi	f	n
700	FISH20211208_c2_r0_Chalinochromis-dickfeldi_su	1970-01-03 21:00:00	2.643371533483092	1274.500055395524	0.019111455794371814	0.8830046532240196	0.9767386382532193	0.922859145409768	Chalinochromis dickfeldi	f	n
701	FISH20211208_c2_r0_Chalinochromis-dickfeldi_su	1970-01-03 21:30:00	1.9322728653677268	1304.503296946861	0.01174710478195822	0.9321770931456752	0.9755798051028486	0.9176462289717146	Chalinochromis dickfeldi	f	n
702	FISH20211208_c2_r0_Chalinochromis-dickfeldi_su	1970-01-03 22:00:00	2.456003162608735	1334.5001384964821	0.013240263697302088	0.9295329898620575	0.9720336321295319	0.9176638413383811	Chalinochromis dickfeldi	f	n
703	FISH20211208_c2_r0_Chalinochromis-dickfeldi_su	1970-01-03 22:30:00	2.4700279904030396	1364.501135796997	0.009141780708072469	0.9672558036456314	0.9541613732469013	0.9190044385345408	Chalinochromis dickfeldi	f	n
704	FISH20211208_c2_r0_Chalinochromis-dickfeldi_su	1970-01-03 23:00:00	0.6358787503893917	1394.4994183147749	0.0014403634147692648	1.0	0.9913131581562696	0.9231958017023799	Chalinochromis dickfeldi	f	n
705	FISH20211208_c2_r0_Chalinochromis-dickfeldi_su	1970-01-03 23:30:00	1.3753103143349827	1424.5047381546135	0.005541701302299806	0.9651426988085342	0.9867603917896	0.9035161594280883	Chalinochromis dickfeldi	f	n
706	FISH20211208_c2_r0_Chalinochromis-dickfeldi_su	1970-01-04 00:00:00	1.1417284152115157	14.500360090853693	0.0006093845216331506	1.0	0.9888153472626371	0.9232739506812672	Chalinochromis dickfeldi	f	n
707	FISH20211208_c2_r0_Chalinochromis-dickfeldi_su	1970-01-04 00:30:00	0.7819346656814163	44.50205008865248	0.0003324468085106383	1.0	0.9911634280988998	0.9288818832180742	Chalinochromis dickfeldi	f	n
708	FISH20211208_c2_r0_Chalinochromis-dickfeldi_su	1970-01-04 01:00:00	1.5074991644147393	74.49958451055343	0.003656307129798903	0.9665392499030525	0.9867417646028254	0.9062316010448611	Chalinochromis dickfeldi	f	n
709	FISH20211208_c2_r0_Chalinochromis-dickfeldi_su	1970-01-04 01:30:00	1.5039201796758017	104.50459935719827	0.008367505264324504	0.960489859248587	0.9786769680762156	0.9105247281409348	Chalinochromis dickfeldi	f	n
710	FISH20211208_c2_r0_Chalinochromis-dickfeldi_su	1970-01-04 02:00:00	1.7250423519565248	134.50052628663232	5.5398592875740954e-05	1.0	0.9688463564510997	0.9135951898118075	Chalinochromis dickfeldi	f	n
711	FISH20211208_c2_r0_Chalinochromis-dickfeldi_su	1970-01-04 02:30:00	1.1885287238037303	164.5024379432624	0.0005540780141843972	1.0	0.985508794287461	0.9084427743556487	Chalinochromis dickfeldi	f	n
712	FISH20211208_c2_r0_Chalinochromis-dickfeldi_su	1970-01-04 03:00:00	3.1249352683278233	194.49980610492494	0.04559304193673481	0.7731981607667165	0.8800932515546025	0.8993941835425285	Chalinochromis dickfeldi	f	n
713	FISH20211208_c2_r0_Chalinochromis-dickfeldi_su	1970-01-04 03:30:00	3.59540990932251	224.5002216066482	0.052742382271468144	0.6834349030470914	0.4650595093123535	0.6015333449527965	Chalinochromis dickfeldi	f	n
714	FISH20211208_c2_r0_Chalinochromis-dickfeldi_su	1970-01-04 04:00:00	1.499365595544394	254.4998892089519	0.007810768889873698	0.9644914690892976	0.947982874036427	0.936335579717384	Chalinochromis dickfeldi	f	n
715	FISH20211208_c2_r0_Chalinochromis-dickfeldi_su	1970-01-04 04:30:00	2.9079360415834867	284.5056528485923	0.006207049434715141	0.9676900908889382	0.8545813450163051	0.9251687658350656	Chalinochromis dickfeldi	f	n
716	FISH20211208_c2_r0_Chalinochromis-dickfeldi_su	1970-01-04 05:00:00	2.8990128296395574	314.5000276992964	0.007811201595479475	0.9802227023433605	0.8407363752668754	0.9245085391305434	Chalinochromis dickfeldi	f	n
717	FISH20211208_c2_r0_Chalinochromis-dickfeldi_su	1970-01-04 05:30:00	2.121500381161747	344.50637401618445	0.0025496064737833943	1.0	0.95339379492048	0.9171351881793884	Chalinochromis dickfeldi	f	n
718	FISH20211208_c2_r0_Chalinochromis-dickfeldi_su	1970-01-04 06:00:00	3.4164281196929136	374.5001107910481	0.029415023266120097	0.8787391978728119	0.9105057368383004	0.8989837680501855	Chalinochromis dickfeldi	f	n
719	FISH20211208_c2_r0_Chalinochromis-dickfeldi_su	1970-01-04 06:30:00	6.146092931512875	404.5050706566916	0.1001385425325575	0.4966472707121086	0.7621127322744351	0.7478968712743453	Chalinochromis dickfeldi	f	n
720	FISH20211208_c2_r0_Chalinochromis-dickfeldi_su	1970-01-04 07:00:00	15.415548430402325	434.50024929366793	0.3731649216109911	0.1090244307794582	0.22677981831999508	0.5910179777985284	Chalinochromis dickfeldi	f	d
721	FISH20211208_c2_r0_Chalinochromis-dickfeldi_su	1970-01-04 07:30:00	13.747728875578566	464.50387897595033	0.3261664634822121	0.0026598692230965313	0.22448341891709298	0.5480761595632778	Chalinochromis dickfeldi	f	d
722	FISH20211208_c2_r0_Chalinochromis-dickfeldi_su	1970-01-04 08:00:00	11.298438095146498	494.4994737133677	0.23660739017228963	0.0162317877125921	0.3357000033368757	0.6200185574673374	Chalinochromis dickfeldi	f	d
723	FISH20211208_c2_r0_Chalinochromis-dickfeldi_su	1970-01-04 08:30:00	11.478134526013147	524.5023547010915	0.25142667183777495	0.016566014737658594	0.48576313051636766	0.606754834487383	Chalinochromis dickfeldi	f	d
724	FISH20211208_c2_r0_Chalinochromis-dickfeldi_su	1970-01-04 09:00:00	14.319804241763652	554.5004708880394	0.3274610824885048	0.0021605451221538975	0.528689991742038	0.6064996027645013	Chalinochromis dickfeldi	f	d
725	FISH20211208_c2_r0_Chalinochromis-dickfeldi_su	1970-01-04 09:30:00	11.175880854814483	584.5056528485924	0.22821990689425847	0.042340944358235426	0.5547334464097216	0.7319313272961594	Chalinochromis dickfeldi	f	d
726	FISH20211208_c2_r0_Chalinochromis-dickfeldi_su	1970-01-04 10:00:00	8.679504981846833	614.4996953077392	0.16652817018447733	0.1916791313500637	0.22328078890188754	0.594438257206968	Chalinochromis dickfeldi	f	d
727	FISH20211208_c2_r0_Chalinochromis-dickfeldi_su	1970-01-04 10:30:00	7.400565227409009	644.5041835208068	0.13470382889122845	0.28115476256441513	0.2806000518142465	0.5342717033373922	Chalinochromis dickfeldi	f	d
728	FISH20211208_c2_r0_Chalinochromis-dickfeldi_su	1970-01-04 11:00:00	10.132731103665144	674.5006370838181	0.21904603623067975	0.11489668162428675	0.4482801733619342	0.5723051609202096	Chalinochromis dickfeldi	f	d
729	FISH20211208_c2_r0_Chalinochromis-dickfeldi_su	1970-01-04 11:30:00	8.58932167161258	704.5034631794758	0.14672798803125173	0.2370477087604588	0.3753116051427738	0.5904636616140928	Chalinochromis dickfeldi	f	d
730	FISH20211208_c2_r0_Chalinochromis-dickfeldi_su	1970-01-04 12:00:00	8.849560441032185	734.4999169021107	0.154617472716193	0.1537864938230569	0.3345029003900157	0.5507430431733277	Chalinochromis dickfeldi	f	d
731	FISH20211208_c2_r0_Chalinochromis-dickfeldi_su	1970-01-04 12:30:00	8.809810612925421	764.5027428381449	0.16063611680611736	0.18052861971518813	0.3627578761940347	0.7271170110108766	Chalinochromis dickfeldi	f	d
732	FISH20211208_c2_r0_Chalinochromis-dickfeldi_su	1970-01-04 13:00:00	11.283187153842718	794.4975898941769	0.22699318521801762	0.04166435813618483	0.5017926670703762	0.6393235825251469	Chalinochromis dickfeldi	f	d
733	FISH20211208_c2_r0_Chalinochromis-dickfeldi_su	1970-01-04 13:30:00	9.897183078732853	824.5036848229622	0.18928353743004378	0.13946916384994737	0.56760705558617	0.7238202208070098	Chalinochromis dickfeldi	f	d
734	FISH20211208_c2_r0_Chalinochromis-dickfeldi_su	1970-01-04 14:00:00	14.933003983447872	854.4960656101075	0.3458938268868447	0.0	0.4435675431143188	0.49452743796929655	Chalinochromis dickfeldi	f	d
735	FISH20211208_c2_r0_Chalinochromis-dickfeldi_su	1970-01-04 14:30:00	12.915566720310862	884.4997507063321	0.2847487673813085	0.011633704503905601	0.47299472482287597	0.4085446704749614	Chalinochromis dickfeldi	f	d
736	FISH20211208_c2_r0_Chalinochromis-dickfeldi_su	1970-01-04 15:00:00	14.477252820056572	914.4953452288596	0.3293804721267871	0.06660755846170896	0.4335868330152182	0.5833126922230858	Chalinochromis dickfeldi	f	d
737	FISH20211208_c2_r0_Chalinochromis-dickfeldi_su	1970-01-04 15:30:00	12.897342078566345	944.4998338134279	0.27282295590516287	0.025648127631287394	0.46756816538015605	0.5016972826573516	Chalinochromis dickfeldi	f	d
738	FISH20211208_c2_r0_Chalinochromis-dickfeldi_su	1970-01-04 16:00:00	10.101995397166341	974.4954835134387	0.1908561928512053	0.0742033804377944	0.33694925292355454	0.4242647425709995	Chalinochromis dickfeldi	f	d
739	FISH20211208_c2_r0_Chalinochromis-dickfeldi_su	1970-01-04 16:30:00	8.300926094707778	1004.4999723007036	0.12215389729100881	0.29333554927704836	0.3101944182840064	0.6811985029220208	Chalinochromis dickfeldi	f	d
740	FISH20211208_c2_r0_Chalinochromis-dickfeldi_su	1970-01-04 17:00:00	11.215406149941254	1034.4979223225664	0.21768519031525294	0.06643027314532661	0.463606219456517	0.5429224276442953	Chalinochromis dickfeldi	f	d
741	FISH20211208_c2_r0_Chalinochromis-dickfeldi_su	1970-01-04 17:30:00	13.943685650762731	1064.500055395524	0.3171947706625305	0.0275869709727454	0.4029964686163246	0.5793741558019362	Chalinochromis dickfeldi	f	d
742	FISH20211208_c2_r0_Chalinochromis-dickfeldi_su	1970-01-04 18:00:00	10.595309705713833	1094.4973125727267	0.19537873330747493	0.15260154042223084	0.406032976561504	0.6868453258004837	Chalinochromis dickfeldi	f	d
743	FISH20211208_c2_r0_Chalinochromis-dickfeldi_su	1970-01-04 18:30:00	12.000912055922168	1124.5001384964821	0.2410392776023489	0.16331505179768435	0.30509151944732665	0.6323053286017335	Chalinochromis dickfeldi	f	d
744	FISH20211208_c2_r0_Chalinochromis-dickfeldi_su	1970-01-04 19:00:00	14.463106397962388	1154.4941254710707	0.307304367102638	0.14896918643316337	0.09825354603558364	0.5610816396585427	Chalinochromis dickfeldi	f	n
745	FISH20211208_c2_r0_Chalinochromis-dickfeldi_su	1970-01-04 19:30:00	2.305571137284043	1184.4994183147749	0.025981940058722508	0.8290953409783391	0.9118109721035131	0.9136435687082662	Chalinochromis dickfeldi	f	n
746	FISH20211208_c2_r0_Chalinochromis-dickfeldi_su	1970-01-04 20:00:00	1.7167007509399543	1214.4946522582434	0.003657522859517872	0.9665281241341092	0.9701782337529722	0.922929107626791	Chalinochromis dickfeldi	f	n
747	FISH20211208_c2_r0_Chalinochromis-dickfeldi_su	1970-01-04 20:30:00	1.6790482979881753	1244.5003600908537	0.0005539859287574095	1.0	0.9676880012805832	0.9144262605460927	Chalinochromis dickfeldi	f	n
748	FISH20211208_c2_r0_Chalinochromis-dickfeldi_su	1970-01-04 21:00:00	1.9266756439717527	1274.496231851934	0.0018286600908788652	1.0	0.9511197586026566	0.9198711211832687	Chalinochromis dickfeldi	f	n
749	FISH20211208_c2_r0_Chalinochromis-dickfeldi_su	1970-01-04 21:30:00	2.8705229787393827	1304.4995845105534	0.005650656473325578	0.9350174505567559	0.9483191440583139	0.9112253185294849	Chalinochromis dickfeldi	f	n
750	FISH20211208_c2_r0_Chalinochromis-dickfeldi_su	1970-01-04 22:00:00	2.5370689243004674	1334.4986149584488	0.0	1.0	0.9656529601669875	0.9200706693436108	Chalinochromis dickfeldi	f	n
751	FISH20211208_c2_r0_Chalinochromis-dickfeldi_su	1970-01-04 22:30:00	1.9089993418137123	1364.5005262866323	0.0021605451221538975	1.0	0.9714140390824755	0.9168653282539656	Chalinochromis dickfeldi	f	n
752	FISH20211208_c2_r0_Chalinochromis-dickfeldi_su	1970-01-04 23:00:00	1.7025992601430777	1394.4964535077024	0.0028261110495400644	0.9689681923972071	0.9492822274203145	0.9177211239221323	Chalinochromis dickfeldi	f	n
753	FISH20211208_c2_r0_Chalinochromis-dickfeldi_su	1970-01-04 23:30:00	1.7987146569435095	1424.499806104925	0.010636529832142264	0.8992853581519029	0.4767059040967681	0.9044870419296698	Chalinochromis dickfeldi	f	n
754	FISH20211208_c2_r0_Chalinochromis-dickfeldi_su	1970-01-05 00:00:00	0.561975027445824	14.496481409652574	0.0004432869729040838	1.0	0.021200896165528865	0.9010413847026632	Chalinochromis dickfeldi	f	n
755	FISH20211208_c2_r0_Chalinochromis-dickfeldi_su	1970-01-05 00:30:00	0.6754042035477973	44.49988920895191	0.008032350986040328	0.9364613339242189	0.020520655867210334	0.5824107934339531	Chalinochromis dickfeldi	f	n
756	FISH20211208_c2_r0_Chalinochromis-dickfeldi_su	1970-01-05 01:00:00	0.0041290268604393925	74.4981715425532	0.0	1.0	0.016787590207042066	0.10737537159599062	Chalinochromis dickfeldi	f	n
757	FISH20211208_c2_r0_Chalinochromis-dickfeldi_su	1970-01-05 01:30:00	1.353879589111038	104.50002769929644	0.00011079718575148191	1.0	0.014618735017209401	0.1409663719387011	Chalinochromis dickfeldi	f	n
758	FISH20211208_c2_r0_Chalinochromis-dickfeldi_su	1970-01-05 02:00:00	0.6146599231237471	134.35865935114504	0.004174618320610687	0.9655892175572519	0.019391093380317203	0.1446003699803945	Chalinochromis dickfeldi	f	n
759	FISH20211208_c2_r0_Chalinochromis-dickfeldi_su	1970-01-05 02:30:00	1.067145464106424	164.50443311537182	0.002105729801618087	0.9679153274963981	0.06222377798334307	0.7907514799676083	Chalinochromis dickfeldi	f	n
760	FISH20211208_c2_r0_Chalinochromis-dickfeldi_su	1970-01-05 03:00:00	1.9360305069015384	194.49440257149192	0.02460651740190645	0.9461870982043893	0.32900459908943325	0.38925930965682715	Chalinochromis dickfeldi	f	n
761	FISH20211208_c2_r0_Chalinochromis-dickfeldi_su	1970-01-05 03:30:00	2.431378150809146	224.4996399091463	0.016397983491219324	0.8805052351670267	0.5142305086870291	0.5811880163371407	Chalinochromis dickfeldi	f	n
762	FISH20211208_c2_r0_Chalinochromis-dickfeldi_su	1970-01-05 04:00:00	1.3372616607050314	254.4960935335513	0.0019393805064553665	0.9706876489167174	0.5124685808187437	0.5498832950616502	Chalinochromis dickfeldi	f	n
763	FISH20211208_c2_r0_Chalinochromis-dickfeldi_su	1970-01-05 04:30:00	2.530939220571259	284.5005816852252	0.026037338651598248	0.9452107916458922	0.3584177592210236	0.3944069484031013	Chalinochromis dickfeldi	f	n
764	FISH20211208_c2_r0_Chalinochromis-dickfeldi_su	1970-01-05 05:00:00	3.9409289865621524	314.49623185193394	0.03274963980937604	0.8480549706306106	0.5419581276393677	0.6353476513618652	Chalinochromis dickfeldi	f	n
765	FISH20211208_c2_r0_Chalinochromis-dickfeldi_su	1970-01-05 05:30:00	3.4991590558568655	344.4998615035178	0.035067309290344024	0.8119771757797352	0.5174115609319963	0.6504324527598618	Chalinochromis dickfeldi	f	n
766	FISH20211208_c2_r0_Chalinochromis-dickfeldi_su	1970-01-05 06:00:00	6.495361948129316	374.4954560567439	0.11725590158483874	0.4859248586944475	0.20321859708970075	0.5272447535285987	Chalinochromis dickfeldi	f	n
767	FISH20211208_c2_r0_Chalinochromis-dickfeldi_su	1970-01-05 06:30:00	11.239647348567887	404.49994460447596	0.21604254376246398	0.13383558608464435	0.48791954366554585	0.6738065218289931	Chalinochromis dickfeldi	f	n
768	FISH20211208_c2_r0_Chalinochromis-dickfeldi_su	1970-01-05 07:00:00	15.301095612311789	434.4956497644777	0.38503740648379053	0.04821280133000831	0.3042512572802334	0.6965833252826633	Chalinochromis dickfeldi	f	d
769	FISH20211208_c2_r0_Chalinochromis-dickfeldi_su	1970-01-05 07:30:00	11.271781547560975	464.5000276992964	0.24873968201207688	0.07013461858068805	0.391798811418825	0.6088899509310969	Chalinochromis dickfeldi	f	d
770	FISH20211208_c2_r0_Chalinochromis-dickfeldi_su	1970-01-05 08:00:00	7.28490848456132	494.49407005098647	0.10313677676790069	0.3668255375748171	0.2971623804725553	0.6708594342870292	Chalinochromis dickfeldi	f	d
771	FISH20211208_c2_r0_Chalinochromis-dickfeldi_su	1970-01-05 08:30:00	7.335443322723092	524.5001661865721	0.1166075781076889	0.3845557278971859	0.4010244075324426	0.6983780581442227	Chalinochromis dickfeldi	f	d
772	FISH20211208_c2_r0_Chalinochromis-dickfeldi_su	1970-01-05 09:00:00	3.957795148475758	554.4976450379564	0.03961877320330249	0.7488225189782235	0.20583613385064778	0.6424855745969322	Chalinochromis dickfeldi	f	d
773	FISH20211208_c2_r0_Chalinochromis-dickfeldi_su	1970-01-05 09:30:00	5.880720638350269	584.5002492936679	0.09390061492438093	0.44618026702121766	0.15497148916277023	0.569066444562932	Chalinochromis dickfeldi	f	d
774	FISH20211208_c2_r0_Chalinochromis-dickfeldi_su	1970-01-05 10:00:00	5.581960113071547	614.4969246966255	0.08948855765501192	0.42766110710921484	0.1688232267076104	0.5153934702796104	Chalinochromis dickfeldi	f	d
775	FISH20211208_c2_r0_Chalinochromis-dickfeldi_su	1970-01-05 10:30:00	7.069210630306317	644.4995291119606	0.12481302974904437	0.260484183701734	0.278504871620508	0.5490891601085085	Chalinochromis dickfeldi	f	d
776	FISH20211208_c2_r0_Chalinochromis-dickfeldi_su	1970-01-05 11:00:00	8.386100062219247	674.493266086571	0.16466219586543257	0.2640359142049548	0.2468796192490619	0.5578659502026595	Chalinochromis dickfeldi	f	d
777	FISH20211208_c2_r0_Chalinochromis-dickfeldi_su	1970-01-05 11:30:00	9.33220387875633	704.5004708880394	0.18569608331948367	0.2503462412054734	0.33462266178969435	0.5872388244658739	Chalinochromis dickfeldi	f	d
778	FISH20211208_c2_r0_Chalinochromis-dickfeldi_su	1970-01-05 12:00:00	11.910174541499732	734.4963426798182	0.27141748864014187	0.12950238279951234	0.4993015596987235	0.6918524783553425	Chalinochromis dickfeldi	f	d
779	FISH20211208_c2_r0_Chalinochromis-dickfeldi_su	1970-01-05 12:30:00	6.8496541725945725	764.4997507063321	0.10775026314331616	0.4572599855963658	0.36029824744987643	0.7357709150500784	Chalinochromis dickfeldi	f	d
780	FISH20211208_c2_r0_Chalinochromis-dickfeldi_su	1970-01-05 13:00:00	9.597546437105505	794.4963705879094	0.21876212112816534	0.30442732864187955	0.27433688062077644	0.5862584663861071	Chalinochromis dickfeldi	f	d
781	FISH20211208_c2_r0_Chalinochromis-dickfeldi_su	1970-01-05 13:30:00	5.96694467915684	824.4998338134279	0.10968313760248172	0.5397185907378684	0.14223950821732928	0.6319101647791684	Chalinochromis dickfeldi	f	d
782	FISH20211208_c2_r0_Chalinochromis-dickfeldi_su	1970-01-05 14:00:00	12.296029379069559	854.4928219056593	0.3122886757940247	0.10271049276647636	0.35786200948716657	0.6703865063846686	Chalinochromis dickfeldi	f	d
783	FISH20211208_c2_r0_Chalinochromis-dickfeldi_su	1970-01-05 14:30:00	13.103868295669713	884.4999723007036	0.2928369619411667	0.06420696914298377	0.425063139534461	0.6653510353922248	Chalinochromis dickfeldi	f	d
784	FISH20211208_c2_r0_Chalinochromis-dickfeldi_su	1970-01-05 15:00:00	8.04913466558712	914.4953726794125	0.14679966749792187	0.3108894430590191	0.24116208017968924	0.6149065926074668	Chalinochromis dickfeldi	f	d
785	FISH20211208_c2_r0_Chalinochromis-dickfeldi_su	1970-01-05 15:30:00	8.69495577155294	944.500055395524	0.1626966541103479	0.1845224905827609	0.10399367713544855	0.44467366730254865	Chalinochromis dickfeldi	f	d
786	FISH20211208_c2_r0_Chalinochromis-dickfeldi_su	1970-01-05 16:00:00	8.268767791788397	974.4956772334294	0.12159166481933052	0.19812680115273776	0.14260681492026328	0.406394097527466	Chalinochromis dickfeldi	f	d
787	FISH20211208_c2_r0_Chalinochromis-dickfeldi_su	1970-01-05 16:30:00	6.573187473458137	1004.5001384964822	0.08880394437981275	0.2625339316381364	0.044848692188246754	0.5897608117995238	Chalinochromis dickfeldi	f	d
788	FISH20211208_c2_r0_Chalinochromis-dickfeldi_su	1970-01-05 17:00:00	8.988549210217823	1034.4962872658762	0.13609664191510584	0.14862019284051867	0.03493423416055494	0.7238465202041736	Chalinochromis dickfeldi	f	d
789	FISH20211208_c2_r0_Chalinochromis-dickfeldi_su	1970-01-05 17:30:00	6.420567480195016	1064.4994183147749	0.08946872749432165	0.2600963935516038	0.02419353887281258	0.6708810296393338	Chalinochromis dickfeldi	f	d
790	FISH20211208_c2_r0_Chalinochromis-dickfeldi_su	1970-01-05 18:00:00	5.573070936257405	1094.4950401773344	0.06251039068994181	0.4981435300637296	0.027741262503259066	0.7749251180265102	Chalinochromis dickfeldi	f	d
791	FISH20211208_c2_r0_Chalinochromis-dickfeldi_su	1970-01-05 18:30:00	8.234751803375632	1124.5003600908537	0.15195834025815744	0.21095784167082157	0.07001530102655755	0.6918127459639238	Chalinochromis dickfeldi	f	d
792	FISH20211208_c2_r0_Chalinochromis-dickfeldi_su	1970-01-05 19:00:00	14.078805702601617	1154.4958160155168	0.29670268772513164	0.03313937378775284	0.06785395361028121	0.6470485017292166	Chalinochromis dickfeldi	f	n
793	FISH20211208_c2_r0_Chalinochromis-dickfeldi_su	1970-01-05 19:30:00	8.242025414968648	1184.4995845105534	0.1629826602404299	0.245083374882278	0.07343461926866965	0.8113447872308563	Chalinochromis dickfeldi	f	n
794	FISH20211208_c2_r0_Chalinochromis-dickfeldi_su	1970-01-05 20:00:00	6.498626420367824	1214.4966476422674	0.09868676234277166	0.5467944810771873	0.03206024810619994	0.8366785990859894	Chalinochromis dickfeldi	f	n
795	FISH20211208_c2_r0_Chalinochromis-dickfeldi_su	1970-01-05 20:30:00	3.9718349591166424	1244.5005262866323	0.0661459198936347	0.5758683729433273	0.024832662232835687	0.8816601684754168	Chalinochromis dickfeldi	f	n
796	FISH20211208_c2_r0_Chalinochromis-dickfeldi_su	1970-01-05 21:00:00	3.437535355071293	1274.4950950507123	0.05647619575458627	0.6500027711577897	0.021447790842712255	0.830636041218366	Chalinochromis dickfeldi	f	n
797	FISH20211208_c2_r0_Chalinochromis-dickfeldi_su	1970-01-05 21:30:00	4.2954479466384	1304.499806104925	0.02426458367957454	0.8422802060827655	0.026213539422782508	0.7980431206622941	Chalinochromis dickfeldi	f	n
798	FISH20211208_c2_r0_Chalinochromis-dickfeldi_su	1970-01-05 22:00:00	3.605148534168723	1334.498199346224	0.010693113191866586	0.9072524793617375	0.029440510390279184	0.8997025367528663	Chalinochromis dickfeldi	f	n
799	FISH20211208_c2_r0_Chalinochromis-dickfeldi_su	1970-01-05 22:30:00	1.9212448718217852	1364.499889208952	0.009472634611123422	0.9580655883004653	0.5881414787049211	0.9517545473803232	Chalinochromis dickfeldi	f	n
800	FISH20211208_c2_r0_Chalinochromis-dickfeldi_su	1970-01-05 23:00:00	1.8246149941680845	1394.4959543338505	0.017900687209044558	0.9178120150742629	0.5102292369175013	0.9104543793010612	Chalinochromis dickfeldi	f	n
801	FISH20211208_c2_r0_Chalinochromis-dickfeldi_su	1970-01-05 23:30:00	1.5388245299831242	1424.5000276992964	0.01506841726220154	0.9259320813251344	0.16588104118774233	0.2241137009297467	Chalinochromis dickfeldi	f	n
802	FISH20211208_c2_r0_Chalinochromis-dickfeldi_su	1970-01-06 00:00:00	1.481322232629467	14.497783687943262	0.02171985815602837	0.8589317375886525	0.24220910860290817	0.3150768966611831	Chalinochromis dickfeldi	f	n
803	FISH20211208_c2_r0_Chalinochromis-dickfeldi_su	1970-01-06 00:30:00	1.6463948212339572	44.50016618657212	0.0035453135386660757	0.9690339020607135	0.3864247295288989	0.44556982785964033	Chalinochromis dickfeldi	f	n
804	FISH20211208_c2_r0_Chalinochromis-dickfeldi_su	1970-01-06 01:00:00	1.6994221972606098	74.49617601418754	0.005763688760806916	0.9663600088672135	0.43108596035713503	0.4983012128954634	Chalinochromis dickfeldi	f	n
805	FISH20211208_c2_r0_Chalinochromis-dickfeldi_su	1970-01-06 01:30:00	2.6726372986099127	104.50024929366793	0.025704947094343802	0.7609550717411778	0.34017093326160275	0.45242579636135066	Chalinochromis dickfeldi	f	n
806	FISH20211208_c2_r0_Chalinochromis-dickfeldi_su	1970-01-06 02:00:00	3.054129901880375	134.49545555309243	0.049933495898913764	0.7282199068942585	0.23067241583579828	0.4247215159308326	Chalinochromis dickfeldi	f	n
807	FISH20211208_c2_r0_Chalinochromis-dickfeldi_su	1970-01-06 02:30:00	1.1069797712831504	164.49952911196056	0.005816852251952801	0.9668716414603069	0.11953888848720352	0.16513416290527982	Chalinochromis dickfeldi	f	n
808	FISH20211208_c2_r0_Chalinochromis-dickfeldi_su	1970-01-06 03:00:00	3.9622845851970596	194.49681387488226	0.021388596442622042	0.9127278772095085	0.40003814300470014	0.4621594737828056	Chalinochromis dickfeldi	f	n
809	FISH20211208_c2_r0_Chalinochromis-dickfeldi_su	1970-01-06 03:30:00	2.8613611498293197	224.50047088803944	0.015511606005207467	0.8495374217494875	0.2887897257675668	0.40663999185506855	Chalinochromis dickfeldi	f	n
810	FISH20211208_c2_r0_Chalinochromis-dickfeldi_su	1970-01-06 04:00:00	2.232140951665235	254.49659185369907	0.004100858963701857	1.0	0.3394410682787403	0.4216803723212273	Chalinochromis dickfeldi	f	n
811	FISH20211208_c2_r0_Chalinochromis-dickfeldi_su	1970-01-06 04:30:00	3.755968843624803	284.49975070633207	0.023267409007811202	0.8582903994238547	0.35786748509306693	0.37437168656274566	Chalinochromis dickfeldi	f	n
812	FISH20211208_c2_r0_Chalinochromis-dickfeldi_su	1970-01-06 05:00:00	4.65886827264297	314.49528929283974	0.05929949013522501	0.7753823985812458	0.44222821222087855	0.49543463598137333	Chalinochromis dickfeldi	f	n
813	FISH20211208_c2_r0_Chalinochromis-dickfeldi_su	1970-01-06 05:30:00	4.694172641819805	344.49983381342787	0.04614447152670064	0.6984821626412586	0.16583301823823282	0.3939275364906625	Chalinochromis dickfeldi	f	n
814	FISH20211208_c2_r0_Chalinochromis-dickfeldi_su	1970-01-06 06:00:00	2.0402776059713084	374.49739554471904	0.009420370165133548	0.9020281502826111	0.4958194694768809	0.7549105060650624	Chalinochromis dickfeldi	f	n
815	FISH20211208_c2_r0_Chalinochromis-dickfeldi_su	1970-01-06 06:30:00	1.4081108750908646	404.4999723007036	0.008032795966982439	0.9151847543072406	0.059185923186208036	0.3722673449005627	Chalinochromis dickfeldi	f	n
816	FISH20211208_c2_r0_Chalinochromis-dickfeldi_su	1970-01-06 07:00:00	14.927146615351457	434.49603768356883	0.38032696037683567	0.09382100304793571	0.18434125051244293	0.5981773429347047	Chalinochromis dickfeldi	f	d
817	FISH20211208_c2_r0_Chalinochromis-dickfeldi_su	1970-01-06 07:30:00	6.20669824803169	464.50005539552404	0.12957013073343673	0.42615776645247067	0.09044445027553169	0.38940750560533294	Chalinochromis dickfeldi	f	d
818	FISH20211208_c2_r0_Chalinochromis-dickfeldi_su	1970-01-06 08:00:00	6.64531147428952	494.49936284558703	0.10100282564130977	0.376087317856945	0.10943815552140353	0.2860177456472729	Chalinochromis dickfeldi	f	d
819	FISH20211208_c2_r0_Chalinochromis-dickfeldi_su	1970-01-06 08:30:00	5.610255411521451	524.5001384964822	0.08271009916348125	0.3871807656085535	0.1257730290492721	0.5520137600764973	Chalinochromis dickfeldi	f	d
820	FISH20211208_c2_r0_Chalinochromis-dickfeldi_su	1970-01-06 09:00:00	6.9232625473625475	554.4962593516209	0.0970906068162926	0.3546688833471876	0.23467517042351796	0.5576697889163758	Chalinochromis dickfeldi	f	d
821	FISH20211208_c2_r0_Chalinochromis-dickfeldi_su	1970-01-06 09:30:00	6.436412105667991	584.4994183147749	0.1007700404409728	0.33615866156999613	0.16080125965385905	0.3983709099229455	Chalinochromis dickfeldi	f	d
822	FISH20211208_c2_r0_Chalinochromis-dickfeldi_su	1970-01-06 10:00:00	3.833827438595985	614.4967305774132	0.044885293139753965	0.6251246813698327	0.126503305717099	0.7212238158507659	Chalinochromis dickfeldi	f	d
823	FISH20211208_c2_r0_Chalinochromis-dickfeldi_su	1970-01-06 10:30:00	5.292318919572447	644.5003600908537	0.045925433493989254	0.6668882610381697	0.23763964252033556	0.7604902541988775	Chalinochromis dickfeldi	f	d
824	FISH20211208_c2_r0_Chalinochromis-dickfeldi_su	1970-01-06 11:00:00	3.4984739288302866	674.4978666814429	0.023217155205851388	0.8018507231118746	0.1906551995326081	0.5950873910119876	Chalinochromis dickfeldi	f	d
825	FISH20211208_c2_r0_Chalinochromis-dickfeldi_su	1970-01-06 11:30:00	4.002816053530941	704.4995845105534	0.030746219046036232	0.8586781895739848	0.2176681177210395	0.6701072164414366	Chalinochromis dickfeldi	f	d
826	FISH20211208_c2_r0_Chalinochromis-dickfeldi_su	1970-01-06 12:00:00	5.380419982139542	734.4948453608248	0.06407271921073052	0.6742600598603259	0.21295327957961363	0.634039253236699	Chalinochromis dickfeldi	f	d
827	FISH20211208_c2_r0_Chalinochromis-dickfeldi_su	1970-01-06 12:30:00	9.342918328011676	764.5005262866323	0.1711262533931638	0.21915683341643122	0.5041080173660826	0.6192632896896644	Chalinochromis dickfeldi	f	d
828	FISH20211208_c2_r0_Chalinochromis-dickfeldi_su	1970-01-06 13:00:00	4.507578426127551	794.4975617865455	0.02283054416491189	0.837249251911781	0.3851546048985972	0.6596426310284823	Chalinochromis dickfeldi	f	d
829	FISH20211208_c2_r0_Chalinochromis-dickfeldi_su	1970-01-06 13:30:00	5.525235383653663	824.4998061049249	0.054069026646723174	0.5462855243476815	0.43356121988513197	0.7289881955237264	Chalinochromis dickfeldi	f	d
830	FISH20211208_c2_r0_Chalinochromis-dickfeldi_su	1970-01-06 14:00:00	10.522741699873837	854.4947345083693	0.2165502715885157	0.1650593060636293	0.30662631896595277	0.5510830199946494	Chalinochromis dickfeldi	f	d
831	FISH20211208_c2_r0_Chalinochromis-dickfeldi_su	1970-01-06 14:30:00	6.549273085757603	884.4998892089519	0.10392200310214934	0.34245512962552627	0.2467049786646074	0.5055920826424664	Chalinochromis dickfeldi	f	d
832	FISH20211208_c2_r0_Chalinochromis-dickfeldi_su	1970-01-06 15:00:00	7.309679071515214	914.497728028372	0.09680815693228416	0.44929624293472237	0.3361119698651697	0.607740839395962	Chalinochromis dickfeldi	f	d
833	FISH20211208_c2_r0_Chalinochromis-dickfeldi_su	1970-01-06 15:30:00	6.927841735689424	944.4999723007036	0.10570051520691374	0.2248074898897568	0.41100229466015425	0.7761730311180477	Chalinochromis dickfeldi	f	d
834	FISH20211208_c2_r0_Chalinochromis-dickfeldi_su	1970-01-06 16:00:00	8.70514008829105	974.497700448828	0.15969413198869617	0.1424059400454369	0.18799555594518927	0.5392739147550546	Chalinochromis dickfeldi	f	d
835	FISH20211208_c2_r0_Chalinochromis-dickfeldi_su	1970-01-06 16:30:00	7.950526318469801	1004.5001107910481	0.1467981387103922	0.12713272767560382	0.22594041190946224	0.5136731328737018	Chalinochromis dickfeldi	f	d
836	FISH20211208_c2_r0_Chalinochromis-dickfeldi_su	1970-01-06 17:00:00	5.762402886938679	1034.497228995788	0.06439813788516958	0.5831855464420306	0.25229956889008975	0.5837986709371914	Chalinochromis dickfeldi	f	d
837	FISH20211208_c2_r0_Chalinochromis-dickfeldi_su	1970-01-06 17:30:00	7.361942913722087	1064.500193895075	0.09306963603124481	0.31566118220597195	0.3448534059281623	0.4795893860541037	Chalinochromis dickfeldi	f	d
838	FISH20211208_c2_r0_Chalinochromis-dickfeldi_su	1970-01-06 18:00:00	7.259672550804268	1094.4979220923144	0.11736022607635618	0.27910456031473374	0.314118389417558	0.7024276063348239	Chalinochromis dickfeldi	f	d
839	FISH20211208_c2_r0_Chalinochromis-dickfeldi_su	1970-01-06 18:30:00	9.318087405436392	1124.4994737133677	0.16414603069082045	0.2398205085590826	0.401670200531763	0.6889827312684156	Chalinochromis dickfeldi	f	d
840	FISH20211208_c2_r0_Chalinochromis-dickfeldi_su	1970-01-06 19:00:00	9.98296670805047	1154.4970630610662	0.23085448298791977	0.29313975396209685	0.2087886915980155	0.5553771271713218	Chalinochromis dickfeldi	f	n
841	FISH20211208_c2_r0_Chalinochromis-dickfeldi_su	1970-01-06 19:30:00	1.752280986552768	1184.5004154894466	0.007423411445349288	0.9336878843277381	0.5722789596455505	0.7810644379135825	Chalinochromis dickfeldi	f	n
842	FISH20211208_c2_r0_Chalinochromis-dickfeldi_su	1970-01-06 20:00:00	2.428342435005995	1214.4986148049645	0.004266400709219858	0.9670323581560284	0.3595699349967318	0.42517881819536407	Chalinochromis dickfeldi	f	n
843	FISH20211208_c2_r0_Chalinochromis-dickfeldi_su	1970-01-06 20:30:00	1.5885205252945054	1244.4996399091463	0.005650656473325578	0.9658744667885436	0.017714955449489724	0.11957133587657803	Chalinochromis dickfeldi	f	n
844	FISH20211208_c2_r0_Chalinochromis-dickfeldi_su	1970-01-06 21:00:00	0.9077148807432223	1274.4982269503546	0.0004986702127659574	1.0	0.5097826115520567	0.5713596719556472	Chalinochromis dickfeldi	f	n
845	FISH20211208_c2_r0_Chalinochromis-dickfeldi_su	1970-01-06 21:30:00	0.6828925733613255	1304.5005816852251	0.0008863774860118553	1.0	0.2909939545517765	0.24187858733855064	Chalinochromis dickfeldi	f	n
846	FISH20211208_c2_r0_Chalinochromis-dickfeldi_su	1970-01-06 22:00:00	0.6239774612571286	1334.4985870227738	0.0002216434864520419	1.0	0.4474289611815975	0.4965461872053736	Chalinochromis dickfeldi	f	n
847	FISH20211208_c2_r0_Chalinochromis-dickfeldi_su	1970-01-06 22:30:00	0.24837586130923842	1364.4998615035179	0.0	1.0	0.2650369496848662	0.2679243725743371	Chalinochromis dickfeldi	f	n
848	FISH20211208_c2_r0_Chalinochromis-dickfeldi_su	1970-01-06 23:00:00	0.015510642886899802	1394.4978112705712	0.0	1.0	0.013531811461787412	0.08946779860071866	Chalinochromis dickfeldi	f	n
849	FISH20211208_c2_r0_Chalinochromis-dickfeldi_su	1970-01-06 23:30:00	0.4004991832430935	1424.499944604476	0.00016618657212497231	1.0	0.012807235468816716	0.10927867113754497	Chalinochromis dickfeldi	f	n
850	FISH20211208_c2_r0_Chalinochromis-dickfeldi_su	1970-01-07 00:00:00	0.2566898872281404	14.49880866626032	0.0006649304593561257	1.0	0.058620674829296227	0.12983770008659845	Chalinochromis dickfeldi	f	n
851	FISH20211208_c2_r0_Chalinochromis-dickfeldi_su	1970-01-07 00:30:00	0.8972280725726722	44.50002769929644	0.0019943493435266744	1.0	0.3334940467479411	0.3964430444676307	Chalinochromis dickfeldi	f	n
852	FISH20211208_c2_r0_Chalinochromis-dickfeldi_su	1970-01-07 01:00:00	0.8077959115054189	74.49636978329546	0.003935044061408857	0.9887490993737184	0.31428416962787126	0.3903362397477686	Chalinochromis dickfeldi	f	n
853	FISH20211208_c2_r0_Chalinochromis-dickfeldi_su	1970-01-07 01:30:00	1.1128544959580253	104.50016618657213	0.003157544870374474	0.966042543762464	0.4301903014422713	0.5276248033566109	Chalinochromis dickfeldi	f	n
854	FISH20211208_c2_r0_Chalinochromis-dickfeldi_su	1970-01-07 02:00:00	0.8464403791161093	134.49855923750417	0.0006095533636262884	1.0	0.19560519316630706	0.316312480737066	Chalinochromis dickfeldi	f	n
855	FISH20211208_c2_r0_Chalinochromis-dickfeldi_su	1970-01-07 02:30:00	0.6878008686556161	164.50024929366793	0.0006093845216331506	1.0	0.6873694965743771	0.7425880248576917	Chalinochromis dickfeldi	f	n
856	FISH20211208_c2_r0_Chalinochromis-dickfeldi_su	1970-01-07 03:00:00	0.30030762754142315	194.49742310889442	0.0002770850651149903	1.0	0.5697015183018059	0.6403516937483221	Chalinochromis dickfeldi	f	n
857	FISH20211208_c2_r0_Chalinochromis-dickfeldi_su	1970-01-07 03:30:00	0.4453820122467716	224.49952911196056	0.0006093845216331506	1.0	0.7584468454131201	0.8018142402402363	Chalinochromis dickfeldi	f	n
858	FISH20211208_c2_r0_Chalinochromis-dickfeldi_su	1970-01-07 04:00:00	0.10220379334270589	254.49855939716312	0.0	1.0	0.9195752333737084	0.9415958857530898	Chalinochromis dickfeldi	f	n
859	FISH20211208_c2_r0_Chalinochromis-dickfeldi_su	1970-01-07 04:30:00	1.5796533083607345	284.50047088803944	0.01634258489834358	0.9332446955847321	0.34302301537315016	0.4739043595427678	Chalinochromis dickfeldi	f	n
860	FISH20211208_c2_r0_Chalinochromis-dickfeldi_su	1970-01-07 05:00:00	0.4949110886364773	314.4986424336455	0.0012744500470992408	0.9784451709425389	0.5557439755910959	0.6607202116734378	Chalinochromis dickfeldi	f	n
861	FISH20211208_c2_r0_Chalinochromis-dickfeldi_su	1970-01-07 05:30:00	0.05229941706592927	344.49975070633207	0.0	1.0	0.026939418943590386	0.8224486726582164	Chalinochromis dickfeldi	f	n
862	FISH20211208_c2_r0_Chalinochromis-dickfeldi_su	1970-01-07 06:00:00	1.3589814892608263	374.49653605276285	0.008147203901790167	0.9587651720888988	0.08438003374482057	0.31436976029915764	Chalinochromis dickfeldi	f	n
863	FISH20211208_c2_r0_Chalinochromis-dickfeldi_su	1970-01-07 06:30:00	0.712560131274561	404.4998892089519	0.003933082206957678	0.9672058497673388	0.02336950596431121	0.6020954724719546	Chalinochromis dickfeldi	f	n
864	FISH20211208_c2_r0_Chalinochromis-dickfeldi_su	1970-01-07 07:00:00	10.673058269844457	434.49891948800354	0.2618717792430875	0.132376572283482	0.15613523395695492	0.7020201467505826	Chalinochromis dickfeldi	f	d
865	FISH20211208_c2_r0_Chalinochromis-dickfeldi_su	1970-01-07 07:30:00	6.385478021102878	464.4999723007036	0.09107528668771814	0.4051299097002936	0.14398086189196577	0.6534820138173996	Chalinochromis dickfeldi	f	d
866	FISH20211208_c2_r0_Chalinochromis-dickfeldi_su	1970-01-07 08:00:00	7.953310766402963	494.49706273553534	0.1337840833518067	0.29045666149412547	0.1500837459050717	0.4334635705312968	Chalinochromis dickfeldi	f	d
867	FISH20211208_c2_r0_Chalinochromis-dickfeldi_su	1970-01-07 08:30:00	5.154655661975761	524.5001107910481	0.050299135829824954	0.691779304232218	0.2137590981479093	0.48840249071860437	Chalinochromis dickfeldi	f	d
868	FISH20211208_c2_r0_Chalinochromis-dickfeldi_su	1970-01-07 09:00:00	4.85139155144476	554.4987254793306	0.04228083785880528	0.6122686467915327	0.32904069716568957	0.5430310492173506	Chalinochromis dickfeldi	f	d
869	FISH20211208_c2_r0_Chalinochromis-dickfeldi_su	1970-01-07 09:30:00	7.017487833010547	584.8368819705373	0.11779089878928849	0.46424524363332736	0.30642357568839623	0.5962869045586915	Chalinochromis dickfeldi	f	d
870	FISH20211208_c2_r0_Chalinochromis-dickfeldi_su	1970-01-07 10:00:00	9.291201378905686	614.4962868543561	0.1746841055198404	0.24517845267124805	0.27875336661707606	0.40112763946114083	Chalinochromis dickfeldi	f	d
871	FISH20211208_c2_r0_Chalinochromis-dickfeldi_su	1970-01-07 10:30:00	8.083685850638108	644.5005262866323	0.13040828762949422	0.39249903052462465	0.26279403775073046	0.22909456624705563	Chalinochromis dickfeldi	f	d
872	FISH20211208_c2_r0_Chalinochromis-dickfeldi_su	1970-01-07 11:00:00	4.428110419859596	674.4972289957881	0.025659499002438482	0.7956107293283086	0.34701115596571613	0.5907518743029953	Chalinochromis dickfeldi	f	d
873	FISH20211208_c2_r0_Chalinochromis-dickfeldi_su	1970-01-07 11:30:00	4.776536041141399	704.4997507063321	0.03672926707661625	0.8058833305634037	0.2810128450222793	0.27355209622119103	Chalinochromis dickfeldi	f	d
874	FISH20211208_c2_r0_Chalinochromis-dickfeldi_su	1970-01-07 12:00:00	11.288803930890529	734.4969243557772	0.23491271820448878	0.005929620393460793	0.306972051677171	0.29781108106702214	Chalinochromis dickfeldi	f	d
875	FISH20211208_c2_r0_Chalinochromis-dickfeldi_su	1970-01-07 12:30:00	7.817506615255808	764.4998892089519	0.12308885442056282	0.31957677819632174	0.3167687353493389	0.21709808318751783	Chalinochromis dickfeldi	f	d
876	FISH20211208_c2_r0_Chalinochromis-dickfeldi_su	1970-01-07 13:00:00	12.627868990374573	794.497450676125	0.2211815561959654	0.05403458213256484	0.42504348532048264	0.26139036675778715	Chalinochromis dickfeldi	f	d
877	FISH20211208_c2_r0_Chalinochromis-dickfeldi_su	1970-01-07 13:30:00	11.793449398634309	824.4999723007036	0.24209185086698798	0.031521799346296606	0.4882485959840445	0.4609028746634137	Chalinochromis dickfeldi	f	d
878	FISH20211208_c2_r0_Chalinochromis-dickfeldi_su	1970-01-07 14:00:00	11.956086830857377	854.4962589369838	0.23710026048883223	0.013855788948622735	0.33192275729874376	0.49322855383998404	Chalinochromis dickfeldi	f	d
879	FISH20211208_c2_r0_Chalinochromis-dickfeldi_su	1970-01-07 14:30:00	9.887829992388287	884.5001107910481	0.16718369155772214	0.07766452470640373	0.19687941787402735	0.49432699956617315	Chalinochromis dickfeldi	f	d
880	FISH20211208_c2_r0_Chalinochromis-dickfeldi_su	1970-01-07 15:00:00	11.184084619284791	914.4963693808547	0.22465495260794857	0.0	0.14294419587698776	0.6382983049182096	Chalinochromis dickfeldi	f	d
881	FISH20211208_c2_r0_Chalinochromis-dickfeldi_su	1970-01-07 15:30:00	12.018530584765923	944.5001938950751	0.2626447288238879	0.004210293058556313	0.09001876910805812	0.6244242950635199	Chalinochromis dickfeldi	f	d
882	FISH20211208_c2_r0_Chalinochromis-dickfeldi_su	1970-01-07 16:00:00	10.39654385962155	974.4956487999557	0.1789257801673965	0.009700127487389834	0.1304865588179614	0.5743077360637505	Chalinochromis dickfeldi	f	d
883	FISH20211208_c2_r0_Chalinochromis-dickfeldi_su	1970-01-07 16:30:00	8.64370826800158	1004.4994737133677	0.11351171680239322	0.17938064373164922	0.07094013065341401	0.3933104470294674	Chalinochromis dickfeldi	f	d
884	FISH20211208_c2_r0_Chalinochromis-dickfeldi_su	1970-01-07 17:00:00	7.535395976692862	1034.4969797727902	0.09326683291770574	0.3255749515101136	0.08291743437818727	0.503043762115076	Chalinochromis dickfeldi	f	d
885	FISH20211208_c2_r0_Chalinochromis-dickfeldi_su	1970-01-07 17:30:00	7.496503003529915	1064.5004154894466	0.11495208021716248	0.20741233172677415	0.13908316462679976	0.4937511278707786	Chalinochromis dickfeldi	f	d
886	FISH20211208_c2_r0_Chalinochromis-dickfeldi_su	1970-01-07 18:00:00	7.265682919664548	1094.4975060962092	0.08313012635779206	0.2909000221680337	0.09311659867173099	0.45026482731441286	Chalinochromis dickfeldi	f	d
887	FISH20211208_c2_r0_Chalinochromis-dickfeldi_su	1970-01-07 18:30:00	8.127117161473066	1124.4996399091463	0.13821948922497368	0.25655088360755635	0.2710919613402019	0.40615748992159756	Chalinochromis dickfeldi	f	d
888	FISH20211208_c2_r0_Chalinochromis-dickfeldi_su	1970-01-07 19:00:00	16.027761305287992	1154.4975893599335	0.3475755056802438	0.11388196176226101	0.18874663015553103	0.430043833372992	Chalinochromis dickfeldi	f	n
889	FISH20211208_c2_r0_Chalinochromis-dickfeldi_su	1970-01-07 19:30:00	1.1882116971782626	1184.5005816852251	0.0031577197939172347	0.9699739626613484	0.014965476309648751	0.21728973103237964	Chalinochromis dickfeldi	f	n
890	FISH20211208_c2_r0_Chalinochromis-dickfeldi_su	1970-01-07 20:00:00	0.4960125732472514	1214.4977277765463	0.003879405896696963	0.9666371092884061	0.02466291948081958	0.687097981840915	Chalinochromis dickfeldi	f	n
891	FISH20211208_c2_r0_Chalinochromis-dickfeldi_su	1970-01-07 20:30:00	0.13449612687050785	1244.4998615035179	0.0008863774860118553	1.0	0.03321033698442507	0.9031451387372743	Chalinochromis dickfeldi	f	n
892	FISH20211208_c2_r0_Chalinochromis-dickfeldi_su	1970-01-07 21:00:00	0.49713212287282377	1274.4976726144298	0.0028815249916879088	0.9684694669178765	0.015110219264163057	0.1932967257400511	Chalinochromis dickfeldi	f	n
893	FISH20211208_c2_r0_Chalinochromis-dickfeldi_su	1970-01-07 21:30:00	1.5695890129740198	1304.499944604476	0.02891646354974518	0.9137491690671393	0.020332017515772734	0.09228064748521099	Chalinochromis dickfeldi	f	n
894	FISH20211208_c2_r0_Chalinochromis-dickfeldi_su	1970-01-07 22:00:00	1.1940149330508698	1334.4983097811028	0.0200055417013023	0.8761429758935994	0.2784847154239018	0.6199626437266494	Chalinochromis dickfeldi	f	n
895	FISH20211208_c2_r0_Chalinochromis-dickfeldi_su	1970-01-07 22:30:00	0.9182195397909663	1364.5000276992964	0.008032795966982439	0.9320259265414659	0.08133584227143155	0.9123787003301959	Chalinochromis dickfeldi	f	n
896	FISH20211208_c2_r0_Chalinochromis-dickfeldi_su	1970-01-07 23:00:00	0.6752962630418364	1394.4975339429204	0.0005541701302299807	1.0	0.2524485048293968	0.9163963686659933	Chalinochromis dickfeldi	f	n
897	FISH20211208_c2_r0_Chalinochromis-dickfeldi_su	1970-01-07 23:30:00	0.0015312407655852344	1424.5001661865722	0.0	1.0	0.03500994191313035	0.8623747111001082	Chalinochromis dickfeldi	f	n
898	FISH20211208_c2_r0_Chalinochromis-dickfeldi_su	1970-01-08 00:00:00	0.5778275902739746	14.499418185848063	0.009586080789050811	0.9192663600598437	0.0405424125204399	0.879239421146779	Chalinochromis dickfeldi	f	n
899	FISH20211208_c2_r0_Chalinochromis-dickfeldi_su	1970-01-08 00:30:00	0.435910660268883	44.50024929366794	0.007921998781230956	0.9489778959614426	0.05139329443701933	0.9209582687606537	Chalinochromis dickfeldi	f	n
900	FISH20211208_c2_r0_Chalinochromis-dickfeldi_su	1970-01-08 01:00:00	0.010465963850867408	74.49808811305071	0.0	1.0	0.033627830998552856	0.8831923962141839	Chalinochromis dickfeldi	f	n
901	FISH20211208_c2_r0_Chalinochromis-dickfeldi_su	1970-01-08 01:30:00	0.4959935225425664	104.49952911196056	0.0010525732646390782	1.0	0.02263140470051383	0.49535675591162837	Chalinochromis dickfeldi	f	n
902	FISH20211208_c2_r0_Chalinochromis-dickfeldi_su	1970-01-08 02:00:00	0.30473482471119684	134.4987810283688	0.0042109929078014184	0.9663674645390071	0.020255508875407686	0.36083524761842073	Chalinochromis dickfeldi	f	n
903	FISH20211208_c2_r0_Chalinochromis-dickfeldi_su	1970-01-08 02:30:00	0.002505434505020615	164.50047088803944	0.0	1.0	0.03843412851369587	0.7921494505118806	Chalinochromis dickfeldi	f	n
904	FISH20211208_c2_r0_Chalinochromis-dickfeldi_su	1970-01-08 03:00:00	0.006287548742036558	194.49825436408977	0.0	1.0	0.03512560305413073	0.8111034371828459	Chalinochromis dickfeldi	f	n
905	FISH20211208_c2_r0_Chalinochromis-dickfeldi_su	1970-01-08 03:30:00	0.11802538216337491	224.49975070633207	0.0007755803002603734	1.0	0.03267184378638186	0.8593611110475359	Chalinochromis dickfeldi	f	n
906	FISH20211208_c2_r0_Chalinochromis-dickfeldi_su	1970-01-08 04:00:00	0.02290032426145694	254.49814373580097	0.0002770543580650524	1.0	0.031895000583401	0.9149339432495952	Chalinochromis dickfeldi	f	n
907	FISH20211208_c2_r0_Chalinochromis-dickfeldi_su	1970-01-08 04:30:00	0.007301352617346416	284.49983381342787	0.0	1.0	0.033937770112016166	0.9374931751504482	Chalinochromis dickfeldi	f	n
908	FISH20211208_c2_r0_Chalinochromis-dickfeldi_su	1970-01-08 05:00:00	0.6209728887499558	314.49817113722014	0.001330082021724673	1.0	0.5353443969896622	0.8763748873240916	Chalinochromis dickfeldi	f	n
909	FISH20211208_c2_r0_Chalinochromis-dickfeldi_su	1970-01-08 05:30:00	0.6931843732899655	344.4999723007036	0.002714531050911307	0.9909700293612542	0.303510323732551	0.8375348633068023	Chalinochromis dickfeldi	f	n
910	FISH20211208_c2_r0_Chalinochromis-dickfeldi_su	1970-01-08 06:00:00	0.5556299949497512	374.4980326960377	0.0004433361041839845	1.0	0.09577978398532128	0.8567885916582175	Chalinochromis dickfeldi	f	n
911	FISH20211208_c2_r0_Chalinochromis-dickfeldi_su	1970-01-08 06:30:00	4.046851365271521	404.50005539552404	0.036173277199202304	0.7074562375360071	0.4608972128819228	0.3935171048919441	Chalinochromis dickfeldi	f	n
912	FISH20211208_c2_r0_Chalinochromis-dickfeldi_su	1970-01-08 07:00:00	9.989995826378175	434.4987807581468	0.20799157614719574	0.17008423852804255	0.26158095212757554	0.5444516909007564	Chalinochromis dickfeldi	f	d
913	FISH20211208_c2_r0_Chalinochromis-dickfeldi_su	1970-01-08 07:30:00	9.976384830247946	464.5001384964822	0.18685945376987426	0.06298820009971746	0.31004749862395237	0.5213818934899391	Chalinochromis dickfeldi	f	d
914	FISH20211208_c2_r0_Chalinochromis-dickfeldi_su	1970-01-08 08:00:00	10.059540648091662	489.3221027681368	0.1884364682976382	0.048590535850334376	0.22885344209777225	0.4849885113690113	Chalinochromis dickfeldi	f	d
915	FISH20211208_c2_r1_Chalinochromis-dickfeldi_su	1970-01-02 00:00:00	8.980610843597136	14.500249293667942	0.17622292393773198	0.2055841781618747	0.12482393560613117	0.49404859288112385	Chalinochromis dickfeldi	f	n
916	FISH20211208_c2_r1_Chalinochromis-dickfeldi_su	1970-01-02 00:30:00	8.908505580342805	44.50144076249585	0.1666297240385681	0.24005319738446193	0.1610223232022606	0.4441213044679755	Chalinochromis dickfeldi	f	n
917	FISH20211208_c2_r1_Chalinochromis-dickfeldi_su	1970-01-02 01:00:00	13.19589356768999	74.49952911196056	0.26862777685446787	0.06531494100049859	0.28696297248143016	0.396529791106266	Chalinochromis dickfeldi	f	n
918	FISH20211208_c2_r1_Chalinochromis-dickfeldi_su	1970-01-02 01:30:00	3.0122613641611338	104.50182866009088	0.03662861575972515	0.7598913886733902	0.039349946238193066	0.19560997355901494	Chalinochromis dickfeldi	f	n
919	FISH20211208_c2_r1_Chalinochromis-dickfeldi_su	1970-01-02 02:00:00	3.560520864977078	134.50047088803944	0.05490000553985929	0.6338153010913523	0.042685208520379894	0.2562344204956096	Chalinochromis dickfeldi	f	n
920	FISH20211208_c2_r1_Chalinochromis-dickfeldi_su	1970-01-02 02:30:00	1.5471500096618922	164.5021613832853	0.008645533141210375	0.9146530702726668	0.01584524245851899	0.11630741920442915	Chalinochromis dickfeldi	f	n
921	FISH20211208_c2_r1_Chalinochromis-dickfeldi_su	1970-01-02 03:00:00	2.9964473298206937	194.4996953077392	0.039720791091906266	0.8362971580521855	0.027469483159576865	0.1348882303691675	Chalinochromis dickfeldi	f	n
922	FISH20211208_c2_r1_Chalinochromis-dickfeldi_su	1970-01-02 03:30:00	3.630833531810817	224.50138519503545	0.05668218085106383	0.7466755319148937	0.04069975705931665	0.2635326264464249	Chalinochromis dickfeldi	f	n
923	FISH20211208_c2_r1_Chalinochromis-dickfeldi_su	1970-01-02 04:00:00	2.531971686401785	254.50063708381808	0.03085701623178771	0.8236108802836408	0.0943388142339653	0.6335330532765275	Chalinochromis dickfeldi	f	n
924	FISH20211208_c2_r1_Chalinochromis-dickfeldi_su	1970-01-02 04:30:00	3.765011976141769	284.50177324614873	0.05768591377590602	0.6461265654438657	0.07413074299489567	0.47275698953143525	Chalinochromis dickfeldi	f	n
925	FISH20211208_c2_r1_Chalinochromis-dickfeldi_su	1970-01-02 05:00:00	12.956016854200668	314.49991690211067	0.25932081325134343	0.173009805550939	0.1692253546003883	0.47759737058622387	Chalinochromis dickfeldi	f	n
926	FISH20211208_c2_r1_Chalinochromis-dickfeldi_su	1970-01-02 05:30:00	36.30880226064635	344.5010528649008	0.6268425135764158	0.0	0.5089388380273389	0.44690588206572757	Chalinochromis dickfeldi	f	n
927	FISH20211208_c2_r1_Chalinochromis-dickfeldi_su	1970-01-02 06:00:00	25.7618265434083	374.5	0.40931752714380676	0.03750276977620208	0.6999587180859277	0.5086113583932522	Chalinochromis dickfeldi	f	n
928	FISH20211208_c2_r1_Chalinochromis-dickfeldi_su	1970-01-02 06:30:00	19.88014577769887	404.50227197162803	0.3794192618862906	0.0	0.5790473560751408	0.4164748242470495	Chalinochromis dickfeldi	f	n
929	FISH20211208_c2_r1_Chalinochromis-dickfeldi_su	1970-01-02 07:00:00	15.299919598421791	434.50008309788933	0.3552711761121268	0.06448396210736247	0.2405698120660038	0.6397205967108802	Chalinochromis dickfeldi	f	d
930	FISH20211208_c2_r1_Chalinochromis-dickfeldi_su	1970-01-02 07:30:00	15.241507728584253	464.5019118869493	0.34131338320864507	0.15544472152950956	0.36340417777872486	0.5597520169686221	Chalinochromis dickfeldi	f	d
931	FISH20211208_c2_r1_Chalinochromis-dickfeldi_su	1970-01-02 08:00:00	16.080915851346628	494.49936291618195	0.35161486898232786	0.025704947094343802	0.3653720940138719	0.5527076575217996	Chalinochromis dickfeldi	f	d
932	FISH20211208_c2_r1_Chalinochromis-dickfeldi_su	1970-01-02 08:30:00	17.206399375464663	524.5016346207126	0.3979054690530282	0.0	0.49870531431362053	0.5188813355121723	Chalinochromis dickfeldi	f	d
933	FISH20211208_c2_r1_Chalinochromis-dickfeldi_su	1970-01-02 09:00:00	14.113000121748595	554.5003046922608	0.3305634036895463	0.007645005816852252	0.5768192767504277	0.5188780694249123	Chalinochromis dickfeldi	f	d
934	FISH20211208_c2_r1_Chalinochromis-dickfeldi_su	1970-01-02 09:30:00	14.124819697059854	584.5021335550014	0.32906622333056246	0.03197561651426988	0.4012923785005699	0.3239537608221128	Chalinochromis dickfeldi	f	d
935	FISH20211208_c2_r1_Chalinochromis-dickfeldi_su	1970-01-02 10:00:00	12.834717821579563	614.4995291119606	0.2936679408343028	0.05855631266965819	0.527285071438498	0.40386227542646735	Chalinochromis dickfeldi	f	d
936	FISH20211208_c2_r1_Chalinochromis-dickfeldi_su	1970-01-02 10:30:00	13.07170179109516	644.5014960106383	0.3081781914893617	0.025099734042553192	0.5545202490616211	0.49017181170764434	Chalinochromis dickfeldi	f	d
937	FISH20211208_c2_r1_Chalinochromis-dickfeldi_su	1970-01-02 11:00:00	15.984251957558582	674.5005262866323	0.3819732978782339	0.0	0.47920205637047925	0.46264336815669044	Chalinochromis dickfeldi	f	d
938	FISH20211208_c2_r1_Chalinochromis-dickfeldi_su	1970-01-02 11:30:00	8.844900777445124	704.501579209841	0.15986036460353523	0.2787720950850557	0.40979319571886863	0.349143469979991	Chalinochromis dickfeldi	f	d
939	FISH20211208_c2_r1_Chalinochromis-dickfeldi_su	1970-01-02 12:00:00	11.896625427604457	734.4997507063321	0.2651376655032962	0.11805440141820397	0.4047068730845101	0.25397684684383315	Chalinochromis dickfeldi	f	d
940	FISH20211208_c2_r1_Chalinochromis-dickfeldi_su	1970-01-02 12:30:00	12.973549461216033	764.501496176438	0.27501939487975174	0.05646680704865344	0.4856641918267852	0.339186147421813	Chalinochromis dickfeldi	f	d
941	FISH20211208_c2_r1_Chalinochromis-dickfeldi_su	1970-01-02 13:00:00	13.422977752500612	794.4998892089519	0.30833148681586525	0.0	0.5101833726185789	0.37635087330557193	Chalinochromis dickfeldi	f	d
942	FISH20211208_c2_r1_Chalinochromis-dickfeldi_su	1970-01-02 13:30:00	9.059786899767204	824.5024382134545	0.18729912445971406	0.19167682588939378	0.5072517957358348	0.523102807013241	Chalinochromis dickfeldi	f	d
943	FISH20211208_c2_r1_Chalinochromis-dickfeldi_su	1970-01-02 14:00:00	7.695906312972278	854.4999723007036	0.13954905545399146	0.27582959392831424	0.5545594741037587	0.6115499802756973	Chalinochromis dickfeldi	f	d
944	FISH20211208_c2_r1_Chalinochromis-dickfeldi_su	1970-01-02 14:30:00	10.682525606423205	884.5029097156793	0.23754364573518816	0.05364961480906723	0.5283203629181003	0.6581633716898422	Chalinochromis dickfeldi	f	d
945	FISH20211208_c2_r1_Chalinochromis-dickfeldi_su	1970-01-02 15:00:00	15.97969463285176	914.500055395524	0.37192554841568803	0.0042654553512076225	0.40945845804424413	0.5074077903609705	Chalinochromis dickfeldi	f	d
946	FISH20211208_c2_r1_Chalinochromis-dickfeldi_su	1970-01-02 15:30:00	14.967293969818483	944.5017730496454	0.3436391843971631	0.0	0.37017335960793957	0.5711567907363274	Chalinochromis dickfeldi	f	d
947	FISH20211208_c2_r1_Chalinochromis-dickfeldi_su	1970-01-02 16:00:00	14.523249306037119	974.5001384964822	0.33471829815522686	0.0	0.4571654785126869	0.5632155933871184	Chalinochromis dickfeldi	f	d
948	FISH20211208_c2_r1_Chalinochromis-dickfeldi_su	1970-01-02 16:30:00	15.54339202539145	1004.5027155841277	0.35247173575703833	0.0	0.3816202034788805	0.5189117725450071	Chalinochromis dickfeldi	f	d
949	FISH20211208_c2_r1_Chalinochromis-dickfeldi_su	1970-01-02 17:00:00	16.537909420196872	1034.4994737133677	0.3794249626059498	0.0	0.3493932352549103	0.5161792508404087	Chalinochromis dickfeldi	f	d
950	FISH20211208_c2_r1_Chalinochromis-dickfeldi_su	1970-01-02 17:30:00	16.27339789062995	1064.5019670859422	0.3832769989471934	0.008145398127112539	0.4659758277384277	0.5475563535585074	Chalinochromis dickfeldi	f	d
951	FISH20211208_c2_r1_Chalinochromis-dickfeldi_su	1970-01-02 18:00:00	15.171133367662671	1094.5004154894466	0.34906653371004376	0.023378206193562682	0.4702472808260578	0.588816093194046	Chalinochromis dickfeldi	f	d
952	FISH20211208_c2_r1_Chalinochromis-dickfeldi_su	1970-01-02 18:30:00	23.27443600851577	1124.5028539761706	0.47265170407315044	0.003657522859517872	0.43170465815173586	0.5360400169167641	Chalinochromis dickfeldi	f	d
953	FISH20211208_c2_r1_Chalinochromis-dickfeldi_su	1970-01-02 19:00:00	25.534311935013246	1154.4996399091463	0.5180876405739294	0.0	0.33310676020098534	0.620635511491517	Chalinochromis dickfeldi	f	n
954	FISH20211208_c2_r1_Chalinochromis-dickfeldi_su	1970-01-02 19:30:00	33.32888932439999	1184.501108033241	0.5856509695290859	0.0	0.443204444778134	0.4772153915104682	Chalinochromis dickfeldi	f	n
955	FISH20211208_c2_r1_Chalinochromis-dickfeldi_su	1970-01-02 20:00:00	16.586150506749522	1214.500637083818	0.30402747770206634	0.19173452994293944	0.39233915698198263	0.4600283493929518	Chalinochromis dickfeldi	f	n
956	FISH20211208_c2_r1_Chalinochromis-dickfeldi_su	1970-01-02 20:30:00	6.232980600454058	1244.5030756442227	0.1287891382654475	0.3332224993072873	0.058320042341438026	0.24042995176127616	Chalinochromis dickfeldi	f	n
957	FISH20211208_c2_r1_Chalinochromis-dickfeldi_su	1970-01-02 21:00:00	1.5199877278050673	1274.4999169021107	0.012686277768544679	0.8935239044928259	0.013699020946436137	0.16018357344248377	Chalinochromis dickfeldi	f	n
958	FISH20211208_c2_r1_Chalinochromis-dickfeldi_su	1970-01-02 21:30:00	1.4240035070379786	1304.5028264242962	0.0030481046331190423	1.0	0.014452704136439285	0.09928232611380984	Chalinochromis dickfeldi	f	n
959	FISH20211208_c2_r1_Chalinochromis-dickfeldi_su	1970-01-02 22:00:00	2.1798260300193015	1334.5	0.024761799246620874	0.8528140926213162	0.01700642588078866	0.10014506500388475	Chalinochromis dickfeldi	f	n
960	FISH20211208_c2_r1_Chalinochromis-dickfeldi_su	1970-01-02 22:30:00	1.8490978354735086	1364.5023549620435	0.019116750706488612	0.8766553997894387	0.020990167771630926	0.20357792210528683	Chalinochromis dickfeldi	f	n
961	FISH20211208_c2_r1_Chalinochromis-dickfeldi_su	1970-01-02 23:00:00	2.687642273539272	1394.5001384964821	0.026203534430225474	0.7323139992244198	0.021352522267904062	0.19549504690144923	Chalinochromis dickfeldi	f	n
962	FISH20211208_c2_r1_Chalinochromis-dickfeldi_su	1970-01-02 23:30:00	3.944587071030573	1424.504462058644	0.05315669863089629	0.6759048833213237	0.04046789603740975	0.35051695655756815	Chalinochromis dickfeldi	f	n
963	FISH20211208_c2_r1_Chalinochromis-dickfeldi_su	1970-01-03 00:00:00	6.088813569150811	14.499418314774804	0.11894077890421584	0.3453548279873691	0.0660702506316162	0.4195286843222757	Chalinochromis dickfeldi	f	n
964	FISH20211208_c2_r1_Chalinochromis-dickfeldi_su	1970-01-03 00:30:00	7.927794471670031	44.502410372915165	0.15775475148224083	0.2884689976173325	0.089480218358348	0.39061154051833	Chalinochromis dickfeldi	f	n
965	FISH20211208_c2_r1_Chalinochromis-dickfeldi_su	1970-01-03 01:00:00	14.877175830003011	74.50036009085369	0.32751648108138054	0.024984765386959172	0.26834394797242694	0.47516728377243883	Chalinochromis dickfeldi	f	n
966	FISH20211208_c2_r1_Chalinochromis-dickfeldi_su	1970-01-03 01:30:00	16.468046046796925	104.50155141843972	0.3412566489361702	0.004321808510638298	0.29765347565786926	0.4505079804515314	Chalinochromis dickfeldi	f	n
967	FISH20211208_c2_r1_Chalinochromis-dickfeldi_su	1970-01-03 02:00:00	18.76440669836512	134.4996399091463	0.3908924713312282	0.0	0.43597665229860494	0.4937657684859292	Chalinochromis dickfeldi	f	n
968	FISH20211208_c2_r1_Chalinochromis-dickfeldi_su	1970-01-03 02:30:00	21.140931460259637	164.5016898443127	0.42982990747409827	0.0	0.5079718793719683	0.5220206807610606	Chalinochromis dickfeldi	f	n
969	FISH20211208_c2_r1_Chalinochromis-dickfeldi_su	1970-01-03 03:00:00	20.42526421713441	194.5005816852252	0.428785108858235	0.003933300094177608	0.5195417548519788	0.5755876003478296	Chalinochromis dickfeldi	f	n
970	FISH20211208_c2_r1_Chalinochromis-dickfeldi_su	1970-01-03 03:30:00	22.594329356667224	224.50235496204354	0.4427882750595667	0.0	0.49738296271416993	0.5113721362813535	Chalinochromis dickfeldi	f	n
971	FISH20211208_c2_r1_Chalinochromis-dickfeldi_su	1970-01-03 04:00:00	22.806070635886044	254.49986150351782	0.4331615976954185	0.0032685169796687163	0.4543508087048672	0.48447791901720366	Chalinochromis dickfeldi	f	n
972	FISH20211208_c2_r1_Chalinochromis-dickfeldi_su	1970-01-03 04:30:00	21.126594870576163	284.5021057298016	0.4413166352654328	0.0	0.40981993551745716	0.4489782878884866	Chalinochromis dickfeldi	f	n
973	FISH20211208_c2_r1_Chalinochromis-dickfeldi_su	1970-01-03 05:00:00	25.02083557610243	314.5	0.479780633724795	0.0	0.46559167477185454	0.4322065689372886	Chalinochromis dickfeldi	f	n
974	FISH20211208_c2_r1_Chalinochromis-dickfeldi_su	1970-01-03 05:30:00	32.21842972824334	344.5020500886525	0.5366799645390071	0.0	0.5375332525849629	0.4392657051414813	Chalinochromis dickfeldi	f	n
975	FISH20211208_c2_r1_Chalinochromis-dickfeldi_su	1970-01-03 06:00:00	39.3515772458391	374.50008309788933	0.606282200432109	0.0	0.5472774410265114	0.44971482323438094	Chalinochromis dickfeldi	f	n
976	FISH20211208_c2_r1_Chalinochromis-dickfeldi_su	1970-01-03 06:30:00	34.034510223089946	404.5039627556393	0.5497977054813501	0.0	0.47950976149884733	0.43468007640544193	Chalinochromis dickfeldi	f	n
977	FISH20211208_c2_r1_Chalinochromis-dickfeldi_su	1970-01-03 07:00:00	16.80563512998603	434.49936291618195	0.3681790482521744	0.018780122984876184	0.18577657328645178	0.4043468241325796	Chalinochromis dickfeldi	f	d
978	FISH20211208_c2_r1_Chalinochromis-dickfeldi_su	1970-01-03 07:30:00	17.222693159876187	464.50332483652886	0.3847944142746315	0.005430566330488751	0.2014859236729478	0.35173902560901926	Chalinochromis dickfeldi	f	d
979	FISH20211208_c2_r1_Chalinochromis-dickfeldi_su	1970-01-03 08:00:00	12.597666133768344	494.5003600908537	0.26691042047531993	0.04764278987313722	0.24030447572423705	0.35018163287189386	Chalinochromis dickfeldi	f	d
980	FISH20211208_c2_r1_Chalinochromis-dickfeldi_su	1970-01-03 08:30:00	10.152966686939811	524.502299551172	0.20463234886684767	0.20673796198814207	0.26975738645780467	0.4837972662623503	Chalinochromis dickfeldi	f	d
981	FISH20211208_c2_r1_Chalinochromis-dickfeldi_su	1970-01-03 09:00:00	10.435875748490432	554.4995845105534	0.2199324137166916	0.0545122153897291	0.1518966274161603	0.35386684958426734	Chalinochromis dickfeldi	f	d
982	FISH20211208_c2_r1_Chalinochromis-dickfeldi_su	1970-01-03 09:30:00	12.536030717006769	584.503019892503	0.2834820191721616	0.1079403779021444	0.3171102526949206	0.24284894618350564	Chalinochromis dickfeldi	f	d
983	FISH20211208_c2_r1_Chalinochromis-dickfeldi_su	1970-01-03 10:00:00	16.220912137707867	614.5005262866323	0.3737189075397485	0.0	0.362686742993604	0.38161624778038405	Chalinochromis dickfeldi	f	d
984	FISH20211208_c2_r1_Chalinochromis-dickfeldi_su	1970-01-03 10:30:00	10.332702214192128	644.5019392730496	0.21115913120567376	0.03346631205673759	0.29127503888488604	0.305309497621381	Chalinochromis dickfeldi	f	d
985	FISH20211208_c2_r1_Chalinochromis-dickfeldi_su	1970-01-03 11:00:00	9.502447365230552	674.4998061049249	0.17982383247465514	0.17400698022270233	0.24981055024711643	0.2645273090765213	Chalinochromis dickfeldi	f	d
986	FISH20211208_c2_r1_Chalinochromis-dickfeldi_su	1970-01-03 11:30:00	12.82106711975201	704.5029648101968	0.27237461900803545	0.02205597118315323	0.28098002734486005	0.28111738198362674	Chalinochromis dickfeldi	f	d
987	FISH20211208_c2_r1_Chalinochromis-dickfeldi_su	1970-01-03 12:00:00	8.461606019800172	734.499944604476	0.17815200531797032	0.35325725681364945	0.16613058392413296	0.22280695275376589	Chalinochromis dickfeldi	f	d
988	FISH20211208_c2_r1_Chalinochromis-dickfeldi_su	1970-01-03 12:30:00	12.273494234734228	764.5039623164312	0.26234413965087283	0.027874757550568025	0.17464450302363438	0.3758009135705236	Chalinochromis dickfeldi	f	d
989	FISH20211208_c2_r1_Chalinochromis-dickfeldi_su	1970-01-03 13:00:00	12.309180398076117	794.5000276992964	0.27455542629217217	0.0071464184809705835	0.17332864381478746	0.385665943461253	Chalinochromis dickfeldi	f	d
990	FISH20211208_c2_r1_Chalinochromis-dickfeldi_su	1970-01-03 13:30:00	12.589291403084255	824.5041565063179	0.27211261361117267	0.11422079361560629	0.19678019588193463	0.43443723011066937	Chalinochromis dickfeldi	f	d
991	FISH20211208_c2_r1_Chalinochromis-dickfeldi_su	1970-01-03 14:00:00	11.953582901103552	854.5001661865721	0.2674495900731221	0.06813649457123865	0.17198247699703512	0.3532882480717444	Chalinochromis dickfeldi	f	d
992	FISH20211208_c2_r1_Chalinochromis-dickfeldi_su	1970-01-03 14:30:00	16.867830928382148	884.5038235620082	0.394935165687687	0.0	0.1866696505348608	0.37155172432416844	Chalinochromis dickfeldi	f	d
993	FISH20211208_c2_r1_Chalinochromis-dickfeldi_su	1970-01-03 15:00:00	12.910315622308852	914.5002492936679	0.2851919561243144	0.005152069137443909	0.1811932683043975	0.3352863227137574	Chalinochromis dickfeldi	f	d
994	FISH20211208_c2_r1_Chalinochromis-dickfeldi_su	1970-01-03 15:30:00	12.118172400379182	944.5037406483791	0.2540870047104461	0.0999722914934885	0.20468985248086202	0.3601540873827962	Chalinochromis dickfeldi	f	d
995	FISH20211208_c2_r1_Chalinochromis-dickfeldi_su	1970-01-03 16:00:00	16.56024448134262	974.4995291119606	0.3770982217051687	0.0	0.19154770786939235	0.4006040714402134	Chalinochromis dickfeldi	f	d
996	FISH20211208_c2_r1_Chalinochromis-dickfeldi_su	1970-01-03 16:30:00	14.570865872014584	1004.5025487588653	0.3171542553191489	0.002936613475177305	0.10656935760464027	0.4563346562080934	Chalinochromis dickfeldi	f	d
997	FISH20211208_c2_r1_Chalinochromis-dickfeldi_su	1970-01-03 17:00:00	7.856826108116643	1034.5004708880394	0.14381474710542352	0.4313334441305191	0.07211699518980672	0.27596490472144675	Chalinochromis dickfeldi	f	d
998	FISH20211208_c2_r1_Chalinochromis-dickfeldi_su	1970-01-03 17:30:00	13.885236366463866	1064.5026320164015	0.322712916274173	0.0039341718845237435	0.1819204918019174	0.35758936137188213	Chalinochromis dickfeldi	f	d
999	FISH20211208_c2_r1_Chalinochromis-dickfeldi_su	1970-01-03 18:00:00	11.81832972622276	1094.499750706332	0.26585784721068084	0.02553875131571658	0.2079636307052385	0.29027577592316345	Chalinochromis dickfeldi	f	d
1000	FISH20211208_c2_r1_Chalinochromis-dickfeldi_su	1970-01-03 18:30:00	11.38118979721319	1124.5038239858125	0.23503657725559743	0.32365329195300374	0.15070357417642408	0.2482227762069955	Chalinochromis dickfeldi	f	d
1001	FISH20211208_c2_r1_Chalinochromis-dickfeldi_su	1970-01-03 19:00:00	26.14197463787433	1154.4998338134278	0.5083647241302903	0.0	0.1928312265122212	0.4759690329302038	Chalinochromis dickfeldi	f	n
1002	FISH20211208_c2_r1_Chalinochromis-dickfeldi_su	1970-01-03 19:30:00	28.633305652490805	1184.502382535461	0.4357823581560284	0.0	0.5309054428964605	0.5779088060787173	Chalinochromis dickfeldi	f	n
1003	FISH20211208_c2_r1_Chalinochromis-dickfeldi_su	1970-01-03 20:00:00	18.750880193131703	1214.4999723007036	0.31510719627721456	0.023045814636308237	0.6352279031877299	0.6228032010049267	Chalinochromis dickfeldi	f	n
1004	FISH20211208_c2_r1_Chalinochromis-dickfeldi_su	1970-01-03 20:30:00	20.31023418348269	1244.5043781866548	0.3501995123032587	0.02577033917091554	0.5970536533715375	0.5715832484160916	Chalinochromis dickfeldi	f	n
1005	FISH20211208_c2_r1_Chalinochromis-dickfeldi_su	1970-01-03 21:00:00	14.808981571441642	1274.500055395524	0.247894970086417	0.19011743851096832	0.7045241057355476	0.28322640885414785	Chalinochromis dickfeldi	f	n
1006	FISH20211208_c2_r1_Chalinochromis-dickfeldi_su	1970-01-03 21:30:00	5.246168850002995	1304.503296946861	0.09059677508727212	0.5005264032803236	0.9344907032025874	0.17380437720155786	Chalinochromis dickfeldi	f	n
1007	FISH20211208_c2_r1_Chalinochromis-dickfeldi_su	1970-01-03 22:00:00	4.753002381982881	1334.5001384964821	0.07428951304636862	0.5567558584011966	0.9325989298975431	0.10766234249053012	Chalinochromis dickfeldi	f	n
1008	FISH20211208_c2_r1_Chalinochromis-dickfeldi_su	1970-01-03 22:30:00	3.155682682035412	1364.501135796997	0.058507396531663806	0.6534988087982714	0.9669984470718841	0.529614748716807	Chalinochromis dickfeldi	f	n
1009	FISH20211208_c2_r1_Chalinochromis-dickfeldi_su	1970-01-03 23:00:00	4.35939839863356	1394.4994183147749	0.07174117777408454	0.584898343582073	0.9376542311594691	0.2255743692166409	Chalinochromis dickfeldi	f	n
1010	FISH20211208_c2_r1_Chalinochromis-dickfeldi_su	1970-01-03 23:30:00	2.874935524053134	1424.5047381546135	0.04765863119977833	0.6760875588805764	0.9744386559567305	0.3977545239154615	Chalinochromis dickfeldi	f	n
1011	FISH20211208_c2_r1_Chalinochromis-dickfeldi_su	1970-01-04 00:00:00	4.952038730954539	14.500360090853693	0.09794471220431002	0.5326020719073735	0.8362497346255628	0.49529244611801204	Chalinochromis dickfeldi	f	n
1012	FISH20211208_c2_r1_Chalinochromis-dickfeldi_su	1970-01-04 00:30:00	5.12035710260083	44.50205008865248	0.10926418439716312	0.44259751773049644	0.8091960791169215	0.4547520537888069	Chalinochromis dickfeldi	f	n
1013	FISH20211208_c2_r1_Chalinochromis-dickfeldi_su	1970-01-04 01:00:00	5.73268754272801	74.49958451055343	0.11567226192454712	0.3947149742396543	0.731814631008422	0.5193241302386279	Chalinochromis dickfeldi	f	n
1014	FISH20211208_c2_r1_Chalinochromis-dickfeldi_su	1970-01-04 01:30:00	5.606673512192964	104.50459935719827	0.10523107613875651	0.44852044774465255	0.8981171102176437	0.5856263043779867	Chalinochromis dickfeldi	f	n
1015	FISH20211208_c2_r1_Chalinochromis-dickfeldi_su	1970-01-04 02:00:00	4.174376772665905	134.50052628663232	0.07733643565453438	0.5764223588720846	0.7803368396289645	0.4997172960037919	Chalinochromis dickfeldi	f	n
1016	FISH20211208_c2_r1_Chalinochromis-dickfeldi_su	1970-01-04 02:30:00	6.685621119165626	164.5024379432624	0.13109485815602837	0.38131648936170215	0.6549195605419793	0.46618812601110154	Chalinochromis dickfeldi	f	n
1017	FISH20211208_c2_r1_Chalinochromis-dickfeldi_su	1970-01-04 03:00:00	7.42979851648446	194.49980610492494	0.13434158772367183	0.28425018004542685	0.6967558225948862	0.45699819896083255	Chalinochromis dickfeldi	f	n
1018	FISH20211208_c2_r1_Chalinochromis-dickfeldi_su	1970-01-04 03:30:00	9.223908669733806	224.5002216066482	0.17529085872576178	0.23152354570637118	0.7190169517245658	0.5781899659813153	Chalinochromis dickfeldi	f	n
1019	FISH20211208_c2_r1_Chalinochromis-dickfeldi_su	1970-01-04 04:00:00	13.119237630650515	254.4998892089519	0.2331043651672945	0.10314646576556614	0.7582822151548991	0.5693680637323633	Chalinochromis dickfeldi	f	n
1020	FISH20211208_c2_r1_Chalinochromis-dickfeldi_su	1970-01-04 04:30:00	22.055127973630984	284.5056528485923	0.3851141653735314	0.01756816670361339	0.605119856395589	0.5472662686066175	Chalinochromis dickfeldi	f	n
1021	FISH20211208_c2_r1_Chalinochromis-dickfeldi_su	1970-01-04 05:00:00	29.304144731205607	314.5000276992964	0.46174727161930085	0.009362362196000222	0.5638874891944463	0.5441326700523232	Chalinochromis dickfeldi	f	n
1022	FISH20211208_c2_r1_Chalinochromis-dickfeldi_su	1970-01-04 05:30:00	33.18245328340895	344.50637401618445	0.5287662121715996	0.0	0.5807913979536903	0.5121400381663145	Chalinochromis dickfeldi	f	n
1023	FISH20211208_c2_r1_Chalinochromis-dickfeldi_su	1970-01-04 06:00:00	35.32590235708955	374.5001107910481	0.5284179038333703	0.0	0.5223889189354078	0.5015098249846817	Chalinochromis dickfeldi	f	n
1024	FISH20211208_c2_r1_Chalinochromis-dickfeldi_su	1970-01-04 06:30:00	32.541396946717185	404.5050706566916	0.5003602105846495	0.0	0.47617194926774203	0.4721132516337343	Chalinochromis dickfeldi	f	n
1025	FISH20211208_c2_r1_Chalinochromis-dickfeldi_su	1970-01-04 07:00:00	24.524004126820678	434.50024929366793	0.5140435432940004	0.0	0.27334744456406507	0.439189677330729	Chalinochromis dickfeldi	f	d
1026	FISH20211208_c2_r1_Chalinochromis-dickfeldi_su	1970-01-04 07:30:00	17.937976299724582	464.50387897595033	0.3849052421589272	0.006538845173445639	0.32417990132366087	0.4828357204536315	Chalinochromis dickfeldi	f	d
1027	FISH20211208_c2_r1_Chalinochromis-dickfeldi_su	1970-01-04 08:00:00	16.03655445345567	494.4994737133677	0.3466289956235112	0.0017727549720237105	0.47365836422734087	0.4473213916428949	Chalinochromis dickfeldi	f	d
1028	FISH20211208_c2_r1_Chalinochromis-dickfeldi_su	1970-01-04 08:30:00	14.781534393063595	524.5023547010915	0.32201229985040725	0.021607845309989472	0.5197741541906573	0.47570659122982906	Chalinochromis dickfeldi	f	d
1029	FISH20211208_c2_r1_Chalinochromis-dickfeldi_su	1970-01-04 09:00:00	19.42788949463687	554.5004708880394	0.4325522131737854	0.0	0.4177130955082032	0.4352155572207447	Chalinochromis dickfeldi	f	d
1030	FISH20211208_c2_r1_Chalinochromis-dickfeldi_su	1970-01-04 09:30:00	19.179007698855305	584.5056528485924	0.4307803147860785	0.0	0.4258837408382921	0.42131676823774017	Chalinochromis dickfeldi	f	d
1031	FISH20211208_c2_r1_Chalinochromis-dickfeldi_su	1970-01-04 10:00:00	13.155708930987833	614.4996953077392	0.2862445293889535	0.025871142872971025	0.37188806702455257	0.341957425587428	Chalinochromis dickfeldi	f	d
1032	FISH20211208_c2_r1_Chalinochromis-dickfeldi_su	1970-01-04 10:30:00	12.725844545058766	644.5041835208068	0.2822629799966753	0.05347149110655511	0.405229347652791	0.3592719940385136	Chalinochromis dickfeldi	f	d
1033	FISH20211208_c2_r1_Chalinochromis-dickfeldi_su	1970-01-04 11:00:00	18.303608756532114	674.5006370838181	0.4085092238657138	0.0	0.5362177981848981	0.45823000091899874	Chalinochromis dickfeldi	f	d
1034	FISH20211208_c2_r1_Chalinochromis-dickfeldi_su	1970-01-04 11:30:00	11.860086516259225	704.5034631794758	0.23832215880755805	0.06255887405108883	0.5314640872339408	0.3909313141741324	Chalinochromis dickfeldi	f	d
1035	FISH20211208_c2_r1_Chalinochromis-dickfeldi_su	1970-01-04 12:00:00	13.464840396307045	734.4999169021107	0.2941111295773087	0.08027256107694865	0.40600431445189705	0.4141623640966105	Chalinochromis dickfeldi	f	d
1036	FISH20211208_c2_r1_Chalinochromis-dickfeldi_su	1970-01-04 12:30:00	11.634539629917887	764.5027428381449	0.22103396686429877	0.03141796420457694	0.47370287773714226	0.38869700309274074	Chalinochromis dickfeldi	f	d
1037	FISH20211208_c2_r1_Chalinochromis-dickfeldi_su	1970-01-04 13:00:00	12.938287570392744	794.4975898941769	0.2784087761094797	0.02238351155188653	0.582077303209487	0.4936091116147074	Chalinochromis dickfeldi	f	d
1038	FISH20211208_c2_r1_Chalinochromis-dickfeldi_su	1970-01-04 13:30:00	13.022773479371816	824.5036848229622	0.2687427273231008	0.09918546018728874	0.4632511554127195	0.42344670647297006	Chalinochromis dickfeldi	f	d
1039	FISH20211208_c2_r1_Chalinochromis-dickfeldi_su	1970-01-04 14:00:00	17.866228568895036	854.4960656101075	0.3908345339687465	0.0	0.4009884867061086	0.43699477985541774	Chalinochromis dickfeldi	f	d
1040	FISH20211208_c2_r1_Chalinochromis-dickfeldi_su	1970-01-04 14:30:00	20.01090334665196	884.4997507063321	0.4395878344690045	0.0	0.2680277571449011	0.40744439379738856	Chalinochromis dickfeldi	f	d
1041	FISH20211208_c2_r1_Chalinochromis-dickfeldi_su	1970-01-04 15:00:00	16.050017041776954	914.4953452288596	0.35232184417599466	0.0	0.3771054904562476	0.3039250621618072	Chalinochromis dickfeldi	f	d
1042	FISH20211208_c2_r1_Chalinochromis-dickfeldi_su	1970-01-04 15:30:00	15.314889331436055	944.4998338134279	0.321958785730113	0.06342787502769776	0.41594166051424664	0.36413307758320185	Chalinochromis dickfeldi	f	d
1043	FISH20211208_c2_r1_Chalinochromis-dickfeldi_su	1970-01-04 16:00:00	11.57937504573169	974.4954835134387	0.2197284566361873	0.12779163203103353	0.4083790365582288	0.3272187194997045	Chalinochromis dickfeldi	f	d
1044	FISH20211208_c2_r1_Chalinochromis-dickfeldi_su	1970-01-04 16:30:00	8.557620538247631	1004.4999723007036	0.16558639410558973	0.2640296936457814	0.29956571770695534	0.23644070844107332	Chalinochromis dickfeldi	f	d
1045	FISH20211208_c2_r1_Chalinochromis-dickfeldi_su	1970-01-04 17:00:00	11.065060959966816	1034.4979223225664	0.22599590004986425	0.19042606238572773	0.30057626355954437	0.3117782711312444	Chalinochromis dickfeldi	f	d
1046	FISH20211208_c2_r1_Chalinochromis-dickfeldi_su	1970-01-04 17:30:00	21.186985906642064	1064.500055395524	0.479780633724795	0.0	0.3046345833331043	0.40773851433443725	Chalinochromis dickfeldi	f	d
1047	FISH20211208_c2_r1_Chalinochromis-dickfeldi_su	1970-01-04 18:00:00	13.336144649299705	1094.4973125727267	0.2921815260154042	0.1878982656397185	0.21028271638478982	0.2945414566751142	Chalinochromis dickfeldi	f	d
1048	FISH20211208_c2_r1_Chalinochromis-dickfeldi_su	1970-01-04 18:30:00	22.41370092019519	1124.5001384964821	0.471552822558307	0.0029915240152900116	0.38229328204735535	0.43220983259150525	Chalinochromis dickfeldi	f	d
1049	FISH20211208_c2_r1_Chalinochromis-dickfeldi_su	1970-01-04 19:00:00	25.879811068117597	1154.4941254710707	0.5364664154289515	0.0	0.30075349178154376	0.5703355950777365	Chalinochromis dickfeldi	f	n
1050	FISH20211208_c2_r1_Chalinochromis-dickfeldi_su	1970-01-04 19:30:00	17.50112130364653	1184.4994183147749	0.28341920115229075	0.291064206969143	0.6464651920241427	0.3875677662103978	Chalinochromis dickfeldi	f	n
1051	FISH20211208_c2_r1_Chalinochromis-dickfeldi_su	1970-01-04 20:00:00	3.1257617791226977	1214.4946522582434	0.06256580770296481	0.627098919368246	0.9497515115391894	0.3416528547405814	Chalinochromis dickfeldi	f	n
1052	FISH20211208_c2_r1_Chalinochromis-dickfeldi_su	1970-01-04 20:30:00	2.9921723981603354	1244.5003600908537	0.06188022824220265	0.6998504237992355	0.914635122779779	0.6000243818064965	Chalinochromis dickfeldi	f	n
1053	FISH20211208_c2_r1_Chalinochromis-dickfeldi_su	1970-01-04 21:00:00	1.538103193245018	1274.496231851934	0.03164136096641915	0.8649562229857032	0.9343819661214279	0.6349978333870293	Chalinochromis dickfeldi	f	n
1054	FISH20211208_c2_r1_Chalinochromis-dickfeldi_su	1970-01-04 21:30:00	0.24217073012364645	1304.4995845105534	0.0014403634147692648	1.0	0.9953007603214663	0.6037097138473141	Chalinochromis dickfeldi	f	n
1055	FISH20211208_c2_r1_Chalinochromis-dickfeldi_su	1970-01-04 22:00:00	2.8630786519410942	1334.4986149584488	0.04864265927977839	0.7044321329639889	0.9395126959587613	0.6275246275234698	Chalinochromis dickfeldi	f	n
1056	FISH20211208_c2_r1_Chalinochromis-dickfeldi_su	1970-01-04 22:30:00	4.86491703432689	1364.5005262866323	0.09013351060883054	0.5051243698410061	0.8787857061670028	0.2811344433668996	Chalinochromis dickfeldi	f	n
1057	FISH20211208_c2_r1_Chalinochromis-dickfeldi_su	1970-01-04 23:00:00	4.72240794515416	1394.4964535077024	0.0934833204034135	0.5703757065277624	0.8932868182958728	0.5213387020045616	Chalinochromis dickfeldi	f	n
1058	FISH20211208_c2_r1_Chalinochromis-dickfeldi_su	1970-01-04 23:30:00	6.031405234567862	1424.499806104925	0.11295773087363581	0.45498864328846045	0.7148840352556194	0.5250681007451357	Chalinochromis dickfeldi	f	n
1059	FISH20211208_c2_r1_Chalinochromis-dickfeldi_su	1970-01-05 00:00:00	6.5739824975715315	14.496481409652574	0.11331523244860642	0.4046655953898155	0.3488469965684148	0.5156817313739811	Chalinochromis dickfeldi	f	n
1060	FISH20211208_c2_r1_Chalinochromis-dickfeldi_su	1970-01-05 00:30:00	4.49915684164478	44.49988920895191	0.07805229337469533	0.5342898293817859	0.5314408367350592	0.5480039433695507	Chalinochromis dickfeldi	f	n
1061	FISH20211208_c2_r1_Chalinochromis-dickfeldi_su	1970-01-05 01:00:00	4.3101505024575895	74.4981715425532	0.08078457446808511	0.5045434397163121	0.44777451909215316	0.44274240109782786	Chalinochromis dickfeldi	f	n
1062	FISH20211208_c2_r1_Chalinochromis-dickfeldi_su	1970-01-05 01:30:00	4.401599769665688	104.50002769929644	0.07428951304636862	0.6457813971525124	0.26409816354672777	0.2799616032004741	Chalinochromis dickfeldi	f	n
1063	FISH20211208_c2_r1_Chalinochromis-dickfeldi_su	1970-01-05 02:00:00	6.675501242668921	134.35865935114504	0.1328125	0.2672352099236641	0.5475705286749271	0.3660101969687772	Chalinochromis dickfeldi	f	n
1064	FISH20211208_c2_r1_Chalinochromis-dickfeldi_su	1970-01-05 02:30:00	7.443720218515965	164.50443311537182	0.14623739332816135	0.2804499612102405	0.6602084259863247	0.4390512681408254	Chalinochromis dickfeldi	f	n
1065	FISH20211208_c2_r1_Chalinochromis-dickfeldi_su	1970-01-05 03:00:00	19.664842400970105	194.49440257149192	0.3652183551318998	0.03347373088007094	0.5634841413175731	0.4532952911725815	Chalinochromis dickfeldi	f	n
1066	FISH20211208_c2_r1_Chalinochromis-dickfeldi_su	1970-01-05 03:30:00	21.124995824829703	224.4996399091463	0.3602016508780677	0.0009417760788875963	0.5443726133065243	0.5127060398396676	Chalinochromis dickfeldi	f	n
1067	FISH20211208_c2_r1_Chalinochromis-dickfeldi_su	1970-01-05 04:00:00	24.196919914805086	254.4960935335513	0.38765445780462127	0.0	0.5347289021130256	0.5156487106278896	Chalinochromis dickfeldi	f	n
1068	FISH20211208_c2_r1_Chalinochromis-dickfeldi_su	1970-01-05 04:30:00	28.122301140785595	284.5005816852252	0.4587003490111351	0.0	0.4512782020129907	0.45126289893600463	Chalinochromis dickfeldi	f	n
1069	FISH20211208_c2_r1_Chalinochromis-dickfeldi_su	1970-01-05 05:00:00	29.33760934289444	314.49623185193394	0.4924082899257453	0.0	0.5147110891402216	0.48199047532035333	Chalinochromis dickfeldi	f	n
1070	FISH20211208_c2_r1_Chalinochromis-dickfeldi_su	1970-01-05 05:30:00	28.383613497079118	344.4998615035178	0.4707772422580466	0.0	0.5005407174084788	0.4354608487620622	Chalinochromis dickfeldi	f	n
1071	FISH20211208_c2_r1_Chalinochromis-dickfeldi_su	1970-01-05 06:00:00	32.798245883407375	374.4954560567439	0.5623960988584727	0.0	0.41875031521126427	0.4533699238182354	Chalinochromis dickfeldi	f	n
1072	FISH20211208_c2_r1_Chalinochromis-dickfeldi_su	1970-01-05 06:30:00	25.04234027780492	404.49994460447596	0.4565145136272989	0.0	0.41023277815587245	0.40828450320472004	Chalinochromis dickfeldi	f	n
1073	FISH20211208_c2_r1_Chalinochromis-dickfeldi_su	1970-01-05 07:00:00	25.60953574166826	434.4956497644777	0.5400387919091161	0.0	0.25018982896223146	0.4580979325565281	Chalinochromis dickfeldi	f	d
1074	FISH20211208_c2_r1_Chalinochromis-dickfeldi_su	1970-01-05 07:30:00	14.670273250639827	464.5000276992964	0.3149410004985873	0.0453160489723561	0.3946560984169824	0.4091816742318641	Chalinochromis dickfeldi	f	d
1075	FISH20211208_c2_r1_Chalinochromis-dickfeldi_su	1970-01-05 08:00:00	7.4115210229932815	494.49407005098647	0.11327865218355132	0.35651740190645087	0.5631818212004163	0.3813962663499974	Chalinochromis dickfeldi	f	d
1076	FISH20211208_c2_r1_Chalinochromis-dickfeldi_su	1970-01-05 08:30:00	11.639323273171348	524.5001661865721	0.22507201418125417	0.18108796809217814	0.536384388672071	0.5024743873989258	Chalinochromis dickfeldi	f	d
1077	FISH20211208_c2_r1_Chalinochromis-dickfeldi_su	1970-01-05 09:00:00	8.694296609319792	554.4976450379564	0.16124563639386047	0.28331578655732254	0.32562384460230753	0.37682498081951704	Chalinochromis dickfeldi	f	d
1078	FISH20211208_c2_r1_Chalinochromis-dickfeldi_su	1970-01-05 09:30:00	3.5481671010852653	584.5002492936679	0.05927649437704283	0.5646778571824276	0.04610624944334893	0.17701643048832078	Chalinochromis dickfeldi	f	d
1079	FISH20211208_c2_r1_Chalinochromis-dickfeldi_su	1970-01-05 10:00:00	10.624947371057466	614.4969246966255	0.22723998448495594	0.1539868122125561	0.20249796319596294	0.34478896396897585	Chalinochromis dickfeldi	f	d
1080	FISH20211208_c2_r1_Chalinochromis-dickfeldi_su	1970-01-05 10:30:00	9.811078591842591	644.4995291119606	0.18957398482078555	0.1716248407290455	0.34120886368001757	0.4056752564722716	Chalinochromis dickfeldi	f	d
1081	FISH20211208_c2_r1_Chalinochromis-dickfeldi_su	1970-01-05 11:00:00	3.540997965491586	674.493266086571	0.058693121986365906	0.5842709083855234	0.10638352207118688	0.16208004940329312	Chalinochromis dickfeldi	f	d
1082	FISH20211208_c2_r1_Chalinochromis-dickfeldi_su	1970-01-05 11:30:00	11.680710623992882	704.5004708880394	0.24785330452606505	0.2926153675696637	0.2781514746101806	0.40665785256695913	Chalinochromis dickfeldi	f	d
1083	FISH20211208_c2_r1_Chalinochromis-dickfeldi_su	1970-01-05 12:00:00	11.555997846868635	734.4963426798182	0.24359968968192397	0.18890612878200155	0.29594879024486515	0.47848486183999345	Chalinochromis dickfeldi	f	d
1084	FISH20211208_c2_r1_Chalinochromis-dickfeldi_su	1970-01-05 12:30:00	8.830393912418707	764.4997507063321	0.1570550108027256	0.31089690321865826	0.41801549595850723	0.35352028900576904	Chalinochromis dickfeldi	f	d
1085	FISH20211208_c2_r1_Chalinochromis-dickfeldi_su	1970-01-05 13:00:00	3.1797052852966057	794.4963705879094	0.040062060176206574	0.6729650357400122	0.16532311770809313	0.23475339623818298	Chalinochromis dickfeldi	f	d
1086	FISH20211208_c2_r1_Chalinochromis-dickfeldi_su	1970-01-05 13:30:00	3.74479347297125	824.4998338134279	0.05938400177265677	0.7041879016175493	0.17289551534904513	0.25955534995499424	Chalinochromis dickfeldi	f	d
1087	FISH20211208_c2_r1_Chalinochromis-dickfeldi_su	1970-01-05 14:00:00	2.48613018053802	854.4928219056593	0.03625076215287401	0.8222382351310903	0.03814049801446559	0.17800525400611883	Chalinochromis dickfeldi	f	d
1088	FISH20211208_c2_r1_Chalinochromis-dickfeldi_su	1970-01-05 14:30:00	8.616758353052706	884.4999723007036	0.16913190404963713	0.31909589496426793	0.4355461183120399	0.5338704826698046	Chalinochromis dickfeldi	f	d
1089	FISH20211208_c2_r1_Chalinochromis-dickfeldi_su	1970-01-05 15:00:00	11.9277643036449	914.4953726794125	0.25586034912718203	0.171127736215018	0.3017228580050268	0.416885586509024	Chalinochromis dickfeldi	f	d
1090	FISH20211208_c2_r1_Chalinochromis-dickfeldi_su	1970-01-05 15:30:00	13.318582642527867	944.500055395524	0.27886106802570354	0.16075781076888987	0.2737214317933462	0.4538894935963691	Chalinochromis dickfeldi	f	d
1091	FISH20211208_c2_r1_Chalinochromis-dickfeldi_su	1970-01-05 16:00:00	15.164259488243463	974.4956772334294	0.3183883839503436	0.005431168255375748	0.3497721831338953	0.46278141195250583	Chalinochromis dickfeldi	f	d
1092	FISH20211208_c2_r1_Chalinochromis-dickfeldi_su	1970-01-05 16:30:00	12.466597793700068	1004.5001384964822	0.24015290011633705	0.10553431942828652	0.29102793314015185	0.41846698594830306	Chalinochromis dickfeldi	f	d
1093	FISH20211208_c2_r1_Chalinochromis-dickfeldi_su	1970-01-05 17:00:00	11.91532085901596	1034.4962872658762	0.25091433004543945	0.08145849495733126	0.2007120652041103	0.3872576882253935	Chalinochromis dickfeldi	f	d
1094	FISH20211208_c2_r1_Chalinochromis-dickfeldi_su	1970-01-05 17:30:00	14.225258886926849	1064.4994183147749	0.31676915406348677	0.047808985651764446	0.23046083331338263	0.3868102537719885	Chalinochromis dickfeldi	f	d
1095	FISH20211208_c2_r1_Chalinochromis-dickfeldi_su	1970-01-05 18:00:00	16.947495609540248	1094.4950401773344	0.37356608478802994	0.0	0.2694885072941364	0.40538517254620526	Chalinochromis dickfeldi	f	d
1096	FISH20211208_c2_r1_Chalinochromis-dickfeldi_su	1970-01-05 18:30:00	23.050774937878337	1124.5003600908537	0.4773142762173841	0.0	0.3354171818301162	0.42374853444804833	Chalinochromis dickfeldi	f	d
1097	FISH20211208_c2_r1_Chalinochromis-dickfeldi_su	1970-01-05 19:00:00	25.288141535922843	1154.4958160155168	0.5061789969520643	0.0	0.22492678590415865	0.5699847198119096	Chalinochromis dickfeldi	f	n
1098	FISH20211208_c2_r1_Chalinochromis-dickfeldi_su	1970-01-05 19:30:00	21.92648691561009	1184.4995845105534	0.3356600742341145	0.22785441249792254	0.6824063473352481	0.37226283165857155	Chalinochromis dickfeldi	f	n
1099	FISH20211208_c2_r1_Chalinochromis-dickfeldi_su	1970-01-05 20:00:00	5.123427069066367	1214.4966476422674	0.09464176871502189	0.42876932454147504	0.903654204036009	0.0802217015108259	Chalinochromis dickfeldi	f	n
1100	FISH20211208_c2_r1_Chalinochromis-dickfeldi_su	1970-01-05 20:30:00	5.680269333556065	1244.5005262866323	0.1114619688659908	0.5140989418868761	0.8629835791493301	0.1762567065832131	Chalinochromis dickfeldi	f	n
1101	FISH20211208_c2_r1_Chalinochromis-dickfeldi_su	1970-01-05 21:00:00	5.9489290128097805	1274.4950950507123	0.11528016405254116	0.43080418999057807	0.8802713920181755	0.5248404431241328	Chalinochromis dickfeldi	f	n
1102	FISH20211208_c2_r1_Chalinochromis-dickfeldi_su	1970-01-05 21:30:00	8.041717096162	1304.499806104925	0.1403800343471276	0.26031798792310673	0.6152437678643657	0.3985807608662723	Chalinochromis dickfeldi	f	n
1103	FISH20211208_c2_r1_Chalinochromis-dickfeldi_su	1970-01-05 22:00:00	5.8915058331729515	1334.498199346224	0.087982713723752	0.4104936561582359	0.8700945052066714	0.6396183930069124	Chalinochromis dickfeldi	f	n
1104	FISH20211208_c2_r1_Chalinochromis-dickfeldi_su	1970-01-05 22:30:00	8.300416915733779	1364.499889208952	0.14663195213826724	0.31110126301794816	0.6732791776560915	0.3590090145208546	Chalinochromis dickfeldi	f	n
1105	FISH20211208_c2_r1_Chalinochromis-dickfeldi_su	1970-01-05 23:00:00	6.863089111979752	1394.4959543338505	0.11715805808024828	0.36217025049878077	0.6964292518550657	0.4525268463793394	Chalinochromis dickfeldi	f	n
1106	FISH20211208_c2_r1_Chalinochromis-dickfeldi_su	1970-01-05 23:30:00	11.035287104496193	1424.5000276992964	0.21417096005761455	0.13179325245138773	0.7676726055380718	0.6752965903515293	Chalinochromis dickfeldi	f	n
1107	FISH20211208_c2_r1_Chalinochromis-dickfeldi_su	1970-01-06 00:00:00	9.871890060244995	14.497783687943262	0.19237588652482268	0.19747340425531915	0.5337480308412679	0.6991910796188272	Chalinochromis dickfeldi	f	n
1108	FISH20211208_c2_r1_Chalinochromis-dickfeldi_su	1970-01-06 00:30:00	10.413893481977905	44.50016618657212	0.2041879016175493	0.1210392200310215	0.5210029713734896	0.5127898643312099	Chalinochromis dickfeldi	f	n
1109	FISH20211208_c2_r1_Chalinochromis-dickfeldi_su	1970-01-06 01:00:00	8.412985040952067	74.49617601418754	0.160053203280869	0.19967856351141652	0.42247427511953345	0.5026046791403915	Chalinochromis dickfeldi	f	n
1110	FISH20211208_c2_r1_Chalinochromis-dickfeldi_su	1970-01-06 01:30:00	11.499096892765019	104.50024929366793	0.22746662234779236	0.0077558030026037336	0.5004883137023951	0.534821147316739	Chalinochromis dickfeldi	f	n
1111	FISH20211208_c2_r1_Chalinochromis-dickfeldi_su	1970-01-06 02:00:00	11.381564909494887	134.49545555309243	0.2235091997339836	0.017124806029705165	0.455856479849068	0.40951742178419454	Chalinochromis dickfeldi	f	n
1112	FISH20211208_c2_r1_Chalinochromis-dickfeldi_su	1970-01-06 02:30:00	13.057989669162032	164.49952911196056	0.27582959392831424	0.019223311727882112	0.351623324972964	0.36413343911981433	Chalinochromis dickfeldi	f	n
1113	FISH20211208_c2_r1_Chalinochromis-dickfeldi_su	1970-01-06 03:00:00	21.01173871410507	194.49681387488226	0.4079348368149831	0.0	0.4078162290933651	0.38260304936935485	Chalinochromis dickfeldi	f	n
1114	FISH20211208_c2_r1_Chalinochromis-dickfeldi_su	1970-01-06 03:30:00	25.455779138068756	224.50047088803944	0.4382582682399867	0.0	0.49816055545333143	0.4273148689401783	Chalinochromis dickfeldi	f	n
1115	FISH20211208_c2_r1_Chalinochromis-dickfeldi_su	1970-01-06 04:00:00	25.278080071222085	254.49659185369907	0.428761429758936	0.0	0.42923890727072755	0.40296974277434755	Chalinochromis dickfeldi	f	n
1116	FISH20211208_c2_r1_Chalinochromis-dickfeldi_su	1970-01-06 04:30:00	29.177047576057227	284.49975070633207	0.4810813805329345	0.0	0.4693787636567126	0.4005408436114823	Chalinochromis dickfeldi	f	n
1117	FISH20211208_c2_r1_Chalinochromis-dickfeldi_su	1970-01-06 05:00:00	25.573199970255406	314.49528929283974	0.44258479272888496	0.0	0.47227784083140817	0.40117846721946243	Chalinochromis dickfeldi	f	n
1118	FISH20211208_c2_r1_Chalinochromis-dickfeldi_su	1970-01-06 05:30:00	22.75561489011844	344.49983381342787	0.39801684023930867	0.0	0.49960300664671287	0.4405932821030927	Chalinochromis dickfeldi	f	n
1119	FISH20211208_c2_r1_Chalinochromis-dickfeldi_su	1970-01-06 06:00:00	22.290762173778745	374.49739554471904	0.42253130887731355	0.0	0.4452284959517781	0.42077237529648165	Chalinochromis dickfeldi	f	n
1120	FISH20211208_c2_r1_Chalinochromis-dickfeldi_su	1970-01-06 06:30:00	21.69651871553406	404.4999723007036	0.4010304138274888	0.0	0.35217960271226895	0.4788542599088169	Chalinochromis dickfeldi	f	n
1121	FISH20211208_c2_r1_Chalinochromis-dickfeldi_su	1970-01-06 07:00:00	24.33662894659164	434.49603768356883	0.4889443059019119	0.002826267664172901	0.2158051139388805	0.4864312577879597	Chalinochromis dickfeldi	f	d
1122	FISH20211208_c2_r1_Chalinochromis-dickfeldi_su	1970-01-06 07:30:00	15.360398084562375	464.50005539552404	0.3307666740527365	0.0024927985818745846	0.2093817654055677	0.5076331900608455	Chalinochromis dickfeldi	f	d
1123	FISH20211208_c2_r1_Chalinochromis-dickfeldi_su	1970-01-06 08:00:00	12.238188447948053	494.49936284558703	0.23663360851016677	0.03246717269654829	0.3146413760796524	0.41407541545178206	Chalinochromis dickfeldi	f	d
1124	FISH20211208_c2_r1_Chalinochromis-dickfeldi_su	1970-01-06 08:30:00	11.689620226690108	524.5001384964822	0.23638579580078667	0.06570273115062877	0.32366619984856604	0.3554359140330387	Chalinochromis dickfeldi	f	d
1125	FISH20211208_c2_r1_Chalinochromis-dickfeldi_su	1970-01-06 09:00:00	7.763793897213308	554.4962593516209	0.13809919645331117	0.3057910778609033	0.28285906726289306	0.2432897072890604	Chalinochromis dickfeldi	f	d
1126	FISH20211208_c2_r1_Chalinochromis-dickfeldi_su	1970-01-06 09:30:00	9.897647262271814	584.4994183147749	0.19633261315162595	0.29145199711927317	0.21523360938587746	0.2575390951541568	Chalinochromis dickfeldi	f	d
1127	FISH20211208_c2_r1_Chalinochromis-dickfeldi_su	1970-01-06 10:00:00	7.6561890174035	614.4967305774132	0.15421700099745095	0.30411171450737007	0.20792429649194413	0.18475046118873195	Chalinochromis dickfeldi	f	d
1128	FISH20211208_c2_r1_Chalinochromis-dickfeldi_su	1970-01-06 10:30:00	10.481871625149463	644.5003600908537	0.1993795357597917	0.2502354440197219	0.39224230822938866	0.29906865570290886	Chalinochromis dickfeldi	f	d
1129	FISH20211208_c2_r1_Chalinochromis-dickfeldi_su	1970-01-06 11:00:00	2.381708384874957	674.4978666814429	0.01778688978777636	0.814816867069319	0.2090841104622919	0.12356926807206994	Chalinochromis dickfeldi	f	d
1130	FISH20211208_c2_r1_Chalinochromis-dickfeldi_su	1970-01-06 11:30:00	4.592740839651147	704.4995845105534	0.06714309456539803	0.6970804941554485	0.2509094734043695	0.14877815865657643	Chalinochromis dickfeldi	f	d
1131	FISH20211208_c2_r1_Chalinochromis-dickfeldi_su	1970-01-06 12:00:00	7.635227346131967	734.4948453608248	0.13402061855670103	0.4377009200753797	0.3254479838689981	0.2238233163121866	Chalinochromis dickfeldi	f	d
1132	FISH20211208_c2_r1_Chalinochromis-dickfeldi_su	1970-01-06 12:30:00	7.679807517119125	764.5005262866323	0.12697357487119826	0.3557697634480084	0.4306391440767213	0.15239764138060544	Chalinochromis dickfeldi	f	d
1133	FISH20211208_c2_r1_Chalinochromis-dickfeldi_su	1970-01-06 13:00:00	7.358095178203602	794.4975617865455	0.1147068602460379	0.5004987254793306	0.35418975251548795	0.22767882122338085	Chalinochromis dickfeldi	f	d
1134	FISH20211208_c2_r1_Chalinochromis-dickfeldi_su	1970-01-06 13:30:00	11.012448614710932	824.4998061049249	0.20336823444684504	0.19311949476483298	0.354839485935832	0.38418146635218003	Chalinochromis dickfeldi	f	d
1135	FISH20211208_c2_r1_Chalinochromis-dickfeldi_su	1970-01-06 14:00:00	7.546630008415372	854.4947345083693	0.1229907992462033	0.2943132690389092	0.3605802264204913	0.2591625064582839	Chalinochromis dickfeldi	f	d
1136	FISH20211208_c2_r1_Chalinochromis-dickfeldi_su	1970-01-06 14:30:00	8.712793616688487	884.4998892089519	0.1515067582539331	0.482218036782628	0.39666782884000384	0.18177873839878425	Chalinochromis dickfeldi	f	d
1137	FISH20211208_c2_r1_Chalinochromis-dickfeldi_su	1970-01-06 15:00:00	8.278970638539251	914.497728028372	0.11736672946913443	0.6408622409398205	0.3969309766782475	0.199090952102251	Chalinochromis dickfeldi	f	d
1138	FISH20211208_c2_r1_Chalinochromis-dickfeldi_su	1970-01-06 15:30:00	8.579603373219893	944.4999723007036	0.15511606005207468	0.15999113622513988	0.33544436744488326	0.303415933391244	Chalinochromis dickfeldi	f	d
1139	FISH20211208_c2_r1_Chalinochromis-dickfeldi_su	1970-01-06 16:00:00	11.029483914776991	974.497700448828	0.19493544633457086	0.32404277719288527	0.4056286063011778	0.45886434068461135	Chalinochromis dickfeldi	f	d
1140	FISH20211208_c2_r1_Chalinochromis-dickfeldi_su	1970-01-06 16:30:00	10.093176521374982	1004.5001107910481	0.19416131176600931	0.13139818302681144	0.31919841333310883	0.3413329653256373	Chalinochromis dickfeldi	f	d
1141	FISH20211208_c2_r1_Chalinochromis-dickfeldi_su	1970-01-06 17:00:00	10.73017331239421	1034.497228995788	0.21214808246508535	0.10114165373531368	0.31961675707282483	0.34655480452159415	Chalinochromis dickfeldi	f	d
1142	FISH20211208_c2_r1_Chalinochromis-dickfeldi_su	1970-01-06 17:30:00	7.496802213485543	1064.500193895075	0.1273059664284527	0.27433383192066924	0.2583808548153035	0.24783332647600156	Chalinochromis dickfeldi	f	d
1143	FISH20211208_c2_r1_Chalinochromis-dickfeldi_su	1970-01-06 18:00:00	13.294934849563267	1094.4979220923144	0.2522856984540367	0.11054468886795589	0.3170801363724026	0.3274927250278177	Chalinochromis dickfeldi	f	d
1144	FISH20211208_c2_r1_Chalinochromis-dickfeldi_su	1970-01-06 18:30:00	22.296035344287983	1124.4994737133677	0.41964434103373777	0.036396875519361806	0.3984838171701047	0.3508247640997303	Chalinochromis dickfeldi	f	d
1145	FISH20211208_c2_r1_Chalinochromis-dickfeldi_su	1970-01-06 19:00:00	23.41233365743293	1154.4970630610662	0.4725146846946692	0.0	0.3132619318233078	0.5761865010772839	Chalinochromis dickfeldi	f	n
1146	FISH20211208_c2_r1_Chalinochromis-dickfeldi_su	1970-01-06 19:30:00	23.59018575030333	1184.5004154894466	0.3998670433770982	0.0	0.6364466157110199	0.5443958707854183	Chalinochromis dickfeldi	f	n
1147	FISH20211208_c2_r1_Chalinochromis-dickfeldi_su	1970-01-06 20:00:00	7.604273176188423	1214.4986148049645	0.15070921985815602	0.19930186170212766	0.7416725078029315	0.2367355559530187	Chalinochromis dickfeldi	f	n
1148	FISH20211208_c2_r1_Chalinochromis-dickfeldi_su	1970-01-06 20:30:00	6.5043375758289566	1244.4996399091463	0.130242091850867	0.18569608331948367	0.5562013192767947	0.1854337229268971	Chalinochromis dickfeldi	f	n
1149	FISH20211208_c2_r1_Chalinochromis-dickfeldi_su	1970-01-06 21:00:00	5.474577556140049	1274.4982269503546	0.0990691489361702	0.3367686170212766	0.434014801866127	0.38219755981018194	Chalinochromis dickfeldi	f	n
1150	FISH20211208_c2_r1_Chalinochromis-dickfeldi_su	1970-01-06 21:30:00	4.475249799593087	1304.5005816852251	0.07766882721178882	0.5822392111240374	0.17163195324454739	0.5047186534405631	Chalinochromis dickfeldi	f	n
1151	FISH20211208_c2_r1_Chalinochromis-dickfeldi_su	1970-01-06 22:00:00	4.0683047536103825	1334.4985870227738	0.07020557433368427	0.6289688036792819	0.10933304044353429	0.7124932397116458	Chalinochromis dickfeldi	f	n
1152	FISH20211208_c2_r1_Chalinochromis-dickfeldi_su	1970-01-06 22:30:00	9.21063911908906	1364.4998615035179	0.1570550108027256	0.1478588443853526	0.3810121599516234	0.6983594673225229	Chalinochromis dickfeldi	f	n
1153	FISH20211208_c2_r1_Chalinochromis-dickfeldi_su	1970-01-06 23:00:00	9.239149719772035	1394.4978112705712	0.16850446057516485	0.19720729207070428	0.47647108947654343	0.6830560251437734	Chalinochromis dickfeldi	f	n
1154	FISH20211208_c2_r1_Chalinochromis-dickfeldi_su	1970-01-06 23:30:00	8.123671790775285	1424.499944604476	0.13372479503656104	0.14220031021493462	0.46160280192298553	0.4809620269621953	Chalinochromis dickfeldi	f	n
1155	FISH20211208_c2_r1_Chalinochromis-dickfeldi_su	1970-01-07 00:00:00	9.315135645012152	14.49880866626032	0.17836759572228073	0.054579708538815316	0.3331759669849215	0.5928921677434884	Chalinochromis dickfeldi	f	n
1156	FISH20211208_c2_r1_Chalinochromis-dickfeldi_su	1970-01-07 00:30:00	10.682561978273828	44.50002769929644	0.2125090022713423	0.04609162927261647	0.47670611662897205	0.5349736824286725	Chalinochromis dickfeldi	f	n
1157	FISH20211208_c2_r1_Chalinochromis-dickfeldi_su	1970-01-07 01:00:00	14.054428190376411	74.49636978329546	0.28653771545751816	0.01474255944133459	0.38257971941019364	0.4598591582011126	Chalinochromis dickfeldi	f	n
1158	FISH20211208_c2_r1_Chalinochromis-dickfeldi_su	1970-01-07 01:30:00	17.760887034915537	104.50016618657213	0.3675493020163971	0.010414358519831598	0.3301469114508057	0.4521212176903788	Chalinochromis dickfeldi	f	n
1159	FISH20211208_c2_r1_Chalinochromis-dickfeldi_su	1970-01-07 02:00:00	20.03360799526994	134.49855923750417	0.40856699545605674	0.0	0.39110217272436104	0.43204496244531865	Chalinochromis dickfeldi	f	n
1160	FISH20211208_c2_r1_Chalinochromis-dickfeldi_su	1970-01-07 02:30:00	20.37858040077343	164.50024929366793	0.3900614924380921	0.012520081989917456	0.4007590365892255	0.5322084298084189	Chalinochromis dickfeldi	f	n
1161	FISH20211208_c2_r1_Chalinochromis-dickfeldi_su	1970-01-07 03:00:00	20.526297432603773	194.49742310889442	0.3970074812967581	0.0060404544195067885	0.4938980413920005	0.4800952459656538	Chalinochromis dickfeldi	f	n
1162	FISH20211208_c2_r1_Chalinochromis-dickfeldi_su	1970-01-07 03:30:00	20.22643953615292	224.49952911196056	0.3953797573541632	0.0	0.5079756587592098	0.5530651026336906	Chalinochromis dickfeldi	f	n
1163	FISH20211208_c2_r1_Chalinochromis-dickfeldi_su	1970-01-07 04:00:00	18.36683118433699	254.49855939716312	0.3676307624113475	0.0	0.4873743325770746	0.5739410089447483	Chalinochromis dickfeldi	f	n
1164	FISH20211208_c2_r1_Chalinochromis-dickfeldi_su	1970-01-07 04:30:00	18.771123701077563	284.50047088803944	0.3861281923439145	0.024486178051077504	0.3792573048102526	0.5311536092831126	Chalinochromis dickfeldi	f	n
1165	FISH20211208_c2_r1_Chalinochromis-dickfeldi_su	1970-01-07 05:00:00	20.77539292737599	314.4986424336455	0.42710699839308475	0.0	0.3841567749829328	0.49449288305141276	Chalinochromis dickfeldi	f	n
1166	FISH20211208_c2_r1_Chalinochromis-dickfeldi_su	1970-01-07 05:30:00	15.696362494580086	344.49975070633207	0.3266301035953687	0.0	0.27515082286667636	0.5065619795245545	Chalinochromis dickfeldi	f	n
1167	FISH20211208_c2_r1_Chalinochromis-dickfeldi_su	1970-01-07 06:00:00	19.198951150656704	374.49653605276285	0.39239594302499586	0.013246134234883335	0.28545514388950677	0.5145413463764558	Chalinochromis dickfeldi	f	n
1168	FISH20211208_c2_r1_Chalinochromis-dickfeldi_su	1970-01-07 06:30:00	17.34737208789919	404.4998892089519	0.3509860403279415	0.016397075116330602	0.22710272400574996	0.536263234601205	Chalinochromis dickfeldi	f	n
1169	FISH20211208_c2_r1_Chalinochromis-dickfeldi_su	1970-01-07 07:00:00	26.21624812535894	434.49891948800354	0.5631960990746384	0.0	0.26558988034650854	0.4496478140785063	Chalinochromis dickfeldi	f	d
1170	FISH20211208_c2_r1_Chalinochromis-dickfeldi_su	1970-01-07 07:30:00	11.630513009798165	464.4999723007036	0.2264140490831533	0.07844440751204919	0.34077614614038026	0.38009298540424424	Chalinochromis dickfeldi	f	d
1171	FISH20211208_c2_r1_Chalinochromis-dickfeldi_su	1970-01-07 08:00:00	6.754476828523431	494.49706273553534	0.11593881622700067	0.4875304810463312	0.22415684785106382	0.2575222231296838	Chalinochromis dickfeldi	f	d
1172	FISH20211208_c2_r1_Chalinochromis-dickfeldi_su	1970-01-07 08:30:00	4.248519583582002	524.5001107910481	0.02875027697762021	0.7632395302459561	0.36236488154525165	0.11334366951180454	Chalinochromis dickfeldi	f	d
1173	FISH20211208_c2_r1_Chalinochromis-dickfeldi_su	1970-01-07 09:00:00	5.897426766499665	554.4987254793306	0.0920979718497174	0.6583730466585392	0.39346950249031093	0.14573531924802707	Chalinochromis dickfeldi	f	d
1174	FISH20211208_c2_r1_Chalinochromis-dickfeldi_su	1970-01-07 09:30:00	3.503346604756005	584.8368819705373	0.03429355281207133	0.7042404723564144	0.332257669032171	0.11392522279036879	Chalinochromis dickfeldi	f	d
1175	FISH20211208_c2_r1_Chalinochromis-dickfeldi_su	1970-01-07 10:00:00	6.000004113224592	614.4962868543561	0.10225005542008424	0.553314121037464	0.33004458747374527	0.11333207368774914	Chalinochromis dickfeldi	f	d
1176	FISH20211208_c2_r1_Chalinochromis-dickfeldi_su	1970-01-07 10:30:00	3.080671512252451	644.5005262866323	0.03318375713256883	0.8039443798127528	0.2778813965914446	0.08194969138231625	Chalinochromis dickfeldi	f	d
1177	FISH20211208_c2_r1_Chalinochromis-dickfeldi_su	1970-01-07 11:00:00	6.210679009648179	674.4972289957881	0.09443582354245178	0.6843272001773443	0.3797978297463394	0.15006073522681007	Chalinochromis dickfeldi	f	d
1178	FISH20211208_c2_r1_Chalinochromis-dickfeldi_su	1970-01-07 11:30:00	5.2716665605451904	704.4997507063321	0.06880505235167027	0.6263364910531273	0.34425925971294125	0.13237628354521158	Chalinochromis dickfeldi	f	d
1179	FISH20211208_c2_r1_Chalinochromis-dickfeldi_su	1970-01-07 12:00:00	16.92993013692254	734.4969243557772	0.399889165973954	0.0	0.22305351694467931	0.6017385602487124	Chalinochromis dickfeldi	f	d
1180	FISH20211208_c2_r1_Chalinochromis-dickfeldi_su	1970-01-07 12:30:00	17.61966700408489	764.4998892089519	0.38089962331043653	0.0	0.3071430908268513	0.5016524171669469	Chalinochromis dickfeldi	f	d
1181	FISH20211208_c2_r1_Chalinochromis-dickfeldi_su	1970-01-07 13:00:00	14.307201260366181	794.497450676125	0.29572156949678563	0.0	0.2837001152042052	0.43726235803059904	Chalinochromis dickfeldi	f	d
1182	FISH20211208_c2_r1_Chalinochromis-dickfeldi_su	1970-01-07 13:30:00	16.617040248514726	824.4999723007036	0.33826380809927425	0.043044706664450726	0.325457526388811	0.41203826541714	Chalinochromis dickfeldi	f	d
1183	FISH20211208_c2_r1_Chalinochromis-dickfeldi_su	1970-01-07 14:00:00	9.498195561425163	854.4962589369838	0.1797927173973286	0.14825694175026327	0.4294023241198318	0.5402128486864564	Chalinochromis dickfeldi	f	d
1184	FISH20211208_c2_r1_Chalinochromis-dickfeldi_su	1970-01-07 14:30:00	11.125350970867716	884.5001107910481	0.21388211832483936	0.12281187680035453	0.4787773109416319	0.470140786698527	Chalinochromis dickfeldi	f	d
1185	FISH20211208_c2_r1_Chalinochromis-dickfeldi_su	1970-01-07 15:00:00	10.555047684425702	914.4963693808547	0.19095393825175988	0.1711102488775567	0.4770917266353436	0.38175601318764274	Chalinochromis dickfeldi	f	d
1186	FISH20211208_c2_r1_Chalinochromis-dickfeldi_su	1970-01-07 15:30:00	9.015728656411385	944.5001938950751	0.15971414326076117	0.1461968865990804	0.3030057253378849	0.530735096131671	Chalinochromis dickfeldi	f	d
1187	FISH20211208_c2_r1_Chalinochromis-dickfeldi_su	1970-01-07 16:00:00	6.080490765451119	974.4956487999557	0.0825342275927055	0.45712543650573695	0.4193644433771555	0.34466435722058114	Chalinochromis dickfeldi	f	d
1188	FISH20211208_c2_r1_Chalinochromis-dickfeldi_su	1970-01-07 16:30:00	5.313668611835567	1004.4994737133677	0.06066145919893635	0.5084482854135505	0.4413692034875712	0.12864179604613007	Chalinochromis dickfeldi	f	d
1189	FISH20211208_c2_r1_Chalinochromis-dickfeldi_su	1970-01-07 17:00:00	4.721400027394294	1034.4969797727902	0.08212801330008312	0.6448323635356055	0.21855209021352137	0.6203688850215829	Chalinochromis dickfeldi	f	d
1190	FISH20211208_c2_r1_Chalinochromis-dickfeldi_su	1970-01-07 17:30:00	3.9183825664701533	1064.5004154894466	0.035510498033349956	0.7330895795246801	0.35956721449631135	0.2409088803296552	Chalinochromis dickfeldi	f	d
1191	FISH20211208_c2_r1_Chalinochromis-dickfeldi_su	1970-01-07 18:00:00	3.9154729508060258	1094.4975060962092	0.05015517623586788	0.6414320549767235	0.2463441718468423	0.40791337225054664	Chalinochromis dickfeldi	f	d
1192	FISH20211208_c2_r1_Chalinochromis-dickfeldi_su	1970-01-07 18:30:00	11.52481316581775	1124.4996399091463	0.20824331061991025	0.46872749432164423	0.35407192697248724	0.5174900808981577	Chalinochromis dickfeldi	f	d
1193	FISH20211208_c2_r1_Chalinochromis-dickfeldi_su	1970-01-07 19:00:00	19.033436483070727	1154.4975893599335	0.39479080077583817	0.05547243003602106	0.23111878727654564	0.4890669146928899	Chalinochromis dickfeldi	f	n
1194	FISH20211208_c2_r1_Chalinochromis-dickfeldi_su	1970-01-07 19:30:00	11.804889185713831	1184.5005816852251	0.2028696471109634	0.09329123040274777	0.7104600841284099	0.7090457802956641	Chalinochromis dickfeldi	f	n
1195	FISH20211208_c2_r1_Chalinochromis-dickfeldi_su	1970-01-07 20:00:00	8.574266680390421	1214.4977277765463	0.16232542673464864	0.12519397029483484	0.7858804725554348	0.912462390848368	Chalinochromis dickfeldi	f	n
1196	FISH20211208_c2_r1_Chalinochromis-dickfeldi_su	1970-01-07 20:30:00	10.08460549333292	1244.4998615035179	0.2146695473934962	0.15046257825051243	0.8472735870968202	0.9130546818470235	Chalinochromis dickfeldi	f	n
1197	FISH20211208_c2_r1_Chalinochromis-dickfeldi_su	1970-01-07 21:00:00	8.770947390870207	1274.4976726144298	0.15831763271639143	0.15133547600576305	0.8607878060236935	0.9073264468815516	Chalinochromis dickfeldi	f	n
1198	FISH20211208_c2_r1_Chalinochromis-dickfeldi_su	1970-01-07 21:30:00	9.076183915498971	1304.499944604476	0.1626966541103479	0.15543984046089077	0.7399142214929658	0.9054948040509053	Chalinochromis dickfeldi	f	n
1199	FISH20211208_c2_r1_Chalinochromis-dickfeldi_su	1970-01-07 22:00:00	8.612007427634566	1334.4983097811028	0.14962593516209477	0.19124411194236632	0.8574606833684486	0.9062552628607143	Chalinochromis dickfeldi	f	n
1200	FISH20211208_c2_r1_Chalinochromis-dickfeldi_su	1970-01-07 22:30:00	7.4781704043231745	1364.5000276992964	0.14719406127084372	0.31361143426956956	0.5999932210031652	0.8747758005592478	Chalinochromis dickfeldi	f	n
1201	FISH20211208_c2_r1_Chalinochromis-dickfeldi_su	1970-01-07 23:00:00	3.3373100248785055	1394.4975339429204	0.03574397339983375	0.797672485453034	0.24669900614911694	0.718401310819312	Chalinochromis dickfeldi	f	n
1202	FISH20211208_c2_r1_Chalinochromis-dickfeldi_su	1970-01-07 23:30:00	0.7890541569642925	1424.5001661865722	0.006592067360957235	0.9642144914690893	0.1648939768860219	0.8739135211303962	Chalinochromis dickfeldi	f	n
1203	FISH20211208_c2_r1_Chalinochromis-dickfeldi_su	1970-01-08 00:00:00	1.27507997787003	14.499418185848063	0.023217155205851388	0.8789826563971851	0.04899760345266487	0.6402556664953244	Chalinochromis dickfeldi	f	n
1204	FISH20211208_c2_r1_Chalinochromis-dickfeldi_su	1970-01-08 00:30:00	5.387726422195494	44.50024929366794	0.0769486455044042	0.4680073126142596	0.4950852913100623	0.815650383259823	Chalinochromis dickfeldi	f	n
1205	FISH20211208_c2_r1_Chalinochromis-dickfeldi_su	1970-01-08 01:00:00	7.631245571811931	74.49808811305071	0.0999722914934885	0.30723192019950124	0.8121053365951142	0.8949689886178244	Chalinochromis dickfeldi	f	n
1206	FISH20211208_c2_r1_Chalinochromis-dickfeldi_su	1970-01-08 01:30:00	7.59635538246583	104.49952911196056	0.09899728546894909	0.3633039720791092	0.8077210069962687	0.8555031374717129	Chalinochromis dickfeldi	f	n
1207	FISH20211208_c2_r1_Chalinochromis-dickfeldi_su	1970-01-08 02:00:00	7.7831996766816465	134.4987810283688	0.0962433510638298	0.3519503546099291	0.778452024589994	0.6625328990571426	Chalinochromis dickfeldi	f	n
1208	FISH20211208_c2_r1_Chalinochromis-dickfeldi_su	1970-01-08 02:30:00	6.204683308806983	164.50047088803944	0.05855631266965819	0.4623012575480583	0.5012526325197991	0.6302352885148972	Chalinochromis dickfeldi	f	n
1209	FISH20211208_c2_r1_Chalinochromis-dickfeldi_su	1970-01-08 03:00:00	4.21585619050752	194.49825436408977	0.05087281795511222	0.7323358270989194	0.2338678189611134	0.5181996816492678	Chalinochromis dickfeldi	f	n
1210	FISH20211208_c2_r1_Chalinochromis-dickfeldi_su	1970-01-08 03:30:00	4.754924882959368	224.49975070633207	0.0731815411888538	0.6528724170406072	0.1880652227153816	0.6665883743083458	Chalinochromis dickfeldi	f	n
1211	FISH20211208_c2_r1_Chalinochromis-dickfeldi_su	1970-01-08 04:00:00	5.938670547277792	254.49814373580097	0.05685155427494874	0.4779187676622153	0.37713176728982695	0.508925092818612	Chalinochromis dickfeldi	f	n
1212	FISH20211208_c2_r1_Chalinochromis-dickfeldi_su	1970-01-08 04:30:00	4.4068534564685775	284.49983381342787	0.05334588965211611	0.5895745623753601	0.29224421920146865	0.6343183574655055	Chalinochromis dickfeldi	f	n
1213	FISH20211208_c2_r1_Chalinochromis-dickfeldi_su	1970-01-08 05:00:00	7.388361638271196	314.49817113722014	0.14381511859898027	0.4314453557969408	0.21013628248064112	0.5935142308253863	Chalinochromis dickfeldi	f	n
1214	FISH20211208_c2_r1_Chalinochromis-dickfeldi_su	1970-01-08 05:30:00	14.714758895183552	344.4999723007036	0.28596753642457484	0.09788931361143427	0.27072806316482523	0.5900448512623385	Chalinochromis dickfeldi	f	n
1215	FISH20211208_c2_r1_Chalinochromis-dickfeldi_su	1970-01-08 06:00:00	18.52863661234093	374.4980326960377	0.36647270712108615	0.034192297035189806	0.3440739963374182	0.6159164034898591	Chalinochromis dickfeldi	f	n
1216	FISH20211208_c2_r1_Chalinochromis-dickfeldi_su	1970-01-08 06:30:00	19.32744058351006	404.50005539552404	0.3814535785508531	0.0	0.33949861131500436	0.5878968513642793	Chalinochromis dickfeldi	f	n
1217	FISH20211208_c2_r1_Chalinochromis-dickfeldi_su	1970-01-08 07:00:00	20.052391529268828	434.4987807581468	0.42102637996009756	0.043116825537574816	0.2824227351564813	0.45759080554824433	Chalinochromis dickfeldi	f	d
1218	FISH20211208_c2_r1_Chalinochromis-dickfeldi_su	1970-01-08 07:30:00	5.6541680025724155	464.5001384964822	0.07229516370284195	0.5888316436762506	0.34555642828755306	0.2177276469107449	Chalinochromis dickfeldi	f	d
1219	FISH20211208_c2_r1_Chalinochromis-dickfeldi_su	1970-01-08 08:00:00	4.871908142459325	489.3221027681368	0.04562769829848472	0.7054939473461441	0.40221851141293224	0.1569699948960909	Chalinochromis dickfeldi	f	d
1220	FISH20211208_c3_r0_Chalinochromis-dickfeldi_su	1970-01-02 00:00:00	28.454906907611637	14.500055395524042	0.5458120983824507	0.0	0.4018079081126791	0.6353327696993102	Chalinochromis dickfeldi	m	n
1221	FISH20211208_c3_r0_Chalinochromis-dickfeldi_su	1970-01-02 00:30:00	23.674885438768705	44.50105286490081	0.46475673279397095	0.0018840740330267095	0.4603727868952517	0.6615481147573649	Chalinochromis dickfeldi	m	n
1222	FISH20211208_c3_r0_Chalinochromis-dickfeldi_su	1970-01-02 01:00:00	23.70800825533403	74.4998615035178	0.408897014015844	0.0	0.5456311097536012	0.6662020996169441	Chalinochromis dickfeldi	m	n
1223	FISH20211208_c3_r0_Chalinochromis-dickfeldi_su	1970-01-02 01:30:00	20.715428009399872	104.50080336860768	0.40955177572164664	0.016233586348274143	0.5307006144600875	0.633304793786183	Chalinochromis dickfeldi	m	n
1224	FISH20211208_c3_r0_Chalinochromis-dickfeldi_su	1970-01-02 02:00:00	16.407261968478018	134.50052628663232	0.3253559359592266	0.058223921112403744	0.6342331861527473	0.44226557016509443	Chalinochromis dickfeldi	m	n
1225	FISH20211208_c3_r0_Chalinochromis-dickfeldi_su	1970-01-02 02:30:00	19.383297824361648	164.5009420370165	0.34583841294469686	0.051368724371051756	0.5022357142993055	0.5772322729453179	Chalinochromis dickfeldi	m	n
1226	FISH20211208_c3_r0_Chalinochromis-dickfeldi_su	1970-01-02 03:00:00	16.3857751827693	194.4994183147748	0.36529832142263585	0.0278654922164977	0.4995206995484586	0.6783814593111906	Chalinochromis dickfeldi	m	n
1227	FISH20211208_c3_r0_Chalinochromis-dickfeldi_su	1970-01-02 03:30:00	19.37582885687484	224.50113604876697	0.4026600166251039	0.0	0.6055114106099957	0.6057786670389881	Chalinochromis dickfeldi	m	n
1228	FISH20211208_c3_r0_Chalinochromis-dickfeldi_su	1970-01-02 04:00:00	18.230633867360336	254.5000830978893	0.37205694975347625	0.002603733865159825	0.6495719360710601	0.5798551039582449	Chalinochromis dickfeldi	m	n
1229	FISH20211208_c3_r0_Chalinochromis-dickfeldi_su	1970-01-02 04:30:00	21.834141690816036	284.5008867213478	0.4365440035468854	0.020228330747062734	0.6213946613982854	0.6064486151970799	Chalinochromis dickfeldi	m	n
1230	FISH20211208_c3_r0_Chalinochromis-dickfeldi_su	1970-01-02 05:00:00	20.399109442387225	314.49983381342787	0.42161533348105473	0.0	0.6538540312969832	0.6688833783417691	Chalinochromis dickfeldi	m	n
1231	FISH20211208_c3_r0_Chalinochromis-dickfeldi_su	1970-01-02 05:30:00	23.413285537276355	344.5011636927851	0.4532860467693672	0.0018286600908788652	0.6670314062575614	0.6042906297828443	Chalinochromis dickfeldi	m	n
1232	FISH20211208_c3_r0_Chalinochromis-dickfeldi_su	1970-01-02 06:00:00	23.56901373539556	374.4996399091463	0.4485624065148745	0.10414935460639299	0.6961126073408103	0.5954720980692809	Chalinochromis dickfeldi	m	n
1233	FISH20211208_c3_r0_Chalinochromis-dickfeldi_su	1970-01-02 06:30:00	11.841224428502171	404.5009696902532	0.23344600210561312	0.19244195711198536	0.30641994851276033	0.6454014682133276	Chalinochromis dickfeldi	m	n
1234	FISH20211208_c3_r0_Chalinochromis-dickfeldi_su	1970-01-02 07:00:00	13.802861038975633	434.50030469226084	0.35565896626225696	0.04442967148634425	0.15138548886264236	0.628795304666057	Chalinochromis dickfeldi	m	d
1235	FISH20211208_c3_r0_Chalinochromis-dickfeldi_su	1970-01-02 07:30:00	11.901501381132446	464.5009143807149	0.26511499030202273	0.025103906899418122	0.326663446488889	0.7486094596532838	Chalinochromis dickfeldi	m	d
1236	FISH20211208_c3_r0_Chalinochromis-dickfeldi_su	1970-01-02 08:00:00	13.12733361487945	494.50005539552404	0.2977509417239087	0.0	0.5480116375516099	0.5610284985819143	Chalinochromis dickfeldi	m	d
1237	FISH20211208_c3_r0_Chalinochromis-dickfeldi_su	1970-01-02 08:30:00	11.87365785200727	524.5013575663545	0.24674461129273564	0.0008865739458081676	0.5757864974189113	0.6082096706260564	Chalinochromis dickfeldi	m	d
1238	FISH20211208_c3_r0_Chalinochromis-dickfeldi_su	1970-01-02 09:00:00	10.120977095043298	554.4998615035178	0.19389507506509335	0.07822281314054623	0.5772239681929014	0.6695689830735782	Chalinochromis dickfeldi	m	d
1239	FISH20211208_c3_r0_Chalinochromis-dickfeldi_su	1970-01-02 09:30:00	8.341429548872227	584.5014129772261	0.14146395522801575	0.23139579985593173	0.3475091690016153	0.7529703671088589	Chalinochromis dickfeldi	m	d
1240	FISH20211208_c3_r0_Chalinochromis-dickfeldi_su	1970-01-02 10:00:00	10.200795315191339	614.5004708880394	0.1859730762838624	0.017616752534485625	0.4970524579757006	0.5853565896420662	Chalinochromis dickfeldi	m	d
1241	FISH20211208_c3_r0_Chalinochromis-dickfeldi_su	1970-01-02 10:30:00	7.739535931904553	644.5012191067273	0.13116480106394768	0.3262772913665078	0.38123196337806375	0.6515187762982307	Chalinochromis dickfeldi	m	d
1242	FISH20211208_c3_r0_Chalinochromis-dickfeldi_su	1970-01-02 11:00:00	10.286716683174339	674.4994183147749	0.19638801174450168	0.03395933743282921	0.4541739994939179	0.5475202037845985	Chalinochromis dickfeldi	m	d
1243	FISH20211208_c3_r0_Chalinochromis-dickfeldi_su	1970-01-02 11:30:00	10.677450411271243	704.5012745206694	0.22049207580627286	0.039510140751413056	0.5473279247329151	0.4984155622088833	Chalinochromis dickfeldi	m	d
1244	FISH20211208_c3_r0_Chalinochromis-dickfeldi_su	1970-01-02 12:00:00	11.292569619539913	734.5000830978893	0.24425239598914186	0.0	0.5491862770199093	0.43293841022894586	Chalinochromis dickfeldi	m	d
1245	FISH20211208_c3_r0_Chalinochromis-dickfeldi_su	1970-01-02 12:30:00	8.29797173700591	764.5007757951901	0.15693228416269533	0.1848609110052089	0.21937147859374276	0.5130577968444763	Chalinochromis dickfeldi	m	d
1246	FISH20211208_c3_r0_Chalinochromis-dickfeldi_su	1970-01-02 13:00:00	9.267726016553782	794.4998338134279	0.1669621094615555	0.09007312209173499	0.5229807957192376	0.4313155625040336	Chalinochromis dickfeldi	m	d
1247	FISH20211208_c3_r0_Chalinochromis-dickfeldi_su	1970-01-02 13:30:00	9.75871828791313	824.5016348018842	0.18503740648379052	0.022887226378498198	0.6031128260429894	0.5592844830821379	Chalinochromis dickfeldi	m	d
1248	FISH20211208_c3_r0_Chalinochromis-dickfeldi_su	1970-01-02 14:00:00	10.077103891812326	854.4996399091463	0.21738407844440752	0.012907872140047643	0.47231526440850446	0.5131089104473998	Chalinochromis dickfeldi	m	d
1249	FISH20211208_c3_r0_Chalinochromis-dickfeldi_su	1970-01-02 14:30:00	10.577655430361748	884.5011635638298	0.2141511524822695	0.013408687943262412	0.6504829838149496	0.5052537183877434	Chalinochromis dickfeldi	m	d
1250	FISH20211208_c3_r0_Chalinochromis-dickfeldi_su	1970-01-02 15:00:00	8.943386246639871	914.5003046922608	0.15168134729377875	0.08625560910752866	0.4331717598079737	0.5185125285466816	Chalinochromis dickfeldi	m	d
1251	FISH20211208_c3_r0_Chalinochromis-dickfeldi_su	1970-01-02 15:30:00	7.104563021504469	944.5009696902532	0.10805119964537042	0.333130160137419	0.3493932826904486	0.4993036347999527	Chalinochromis dickfeldi	m	d
1252	FISH20211208_c3_r0_Chalinochromis-dickfeldi_su	1970-01-02 16:00:00	4.696610125493188	974.500055395524	0.05611566585419898	0.5700199423886549	0.13941223103227615	0.5632029087098661	Chalinochromis dickfeldi	m	d
1253	FISH20211208_c3_r0_Chalinochromis-dickfeldi_su	1970-01-02 16:30:00	8.763764131827337	1004.501884074033	0.15371827551812037	0.20536406959991133	0.5762818218306887	0.5452316486368872	Chalinochromis dickfeldi	m	d
1254	FISH20211208_c3_r0_Chalinochromis-dickfeldi_su	1970-01-02 17:00:00	8.76147378744926	1034.4998615035179	0.15085036840064261	0.08625560910752866	0.5202206735570402	0.6543679220974497	Chalinochromis dickfeldi	m	d
1255	FISH20211208_c3_r0_Chalinochromis-dickfeldi_su	1970-01-02 17:30:00	8.237301184513447	1064.5020503158594	0.15781890723706085	0.15205585725368503	0.28955080260352	0.532911203835512	Chalinochromis dickfeldi	m	d
1256	FISH20211208_c3_r0_Chalinochromis-dickfeldi_su	1970-01-02 18:00:00	6.471381087319187	1094.5005262866323	0.11450889147415656	0.4505013572655255	0.2349025359079779	0.519902432697122	Chalinochromis dickfeldi	m	d
1257	FISH20211208_c3_r0_Chalinochromis-dickfeldi_su	1970-01-02 18:30:00	5.8342934421005985	1124.5015515903801	0.09636484539510141	0.5243267206029036	0.13366314613405528	0.5788563014699243	Chalinochromis dickfeldi	m	d
1258	FISH20211208_c3_r0_Chalinochromis-dickfeldi_su	1970-01-02 19:00:00	21.498586583572646	1154.4994737133677	0.4418591767769099	0.010691928425018005	0.2398120116127445	0.46306255138373603	Chalinochromis dickfeldi	m	n
1259	FISH20211208_c3_r0_Chalinochromis-dickfeldi_su	1970-01-02 19:30:00	32.06128747641096	1184.5016070043223	0.5906572093538734	0.0	0.4818358264614782	0.6563930725786961	Chalinochromis dickfeldi	m	n
1260	FISH20211208_c3_r0_Chalinochromis-dickfeldi_su	1970-01-02 20:00:00	19.37663035837241	1214.5001384964821	0.36906542573818624	0.05711594925488893	0.5118226211918696	0.6132601619673836	Chalinochromis dickfeldi	m	n
1261	FISH20211208_c3_r0_Chalinochromis-dickfeldi_su	1970-01-02 20:30:00	5.032796807552312	1244.5007203014184	0.10195035460992907	0.5090314716312057	0.09923761860265808	0.4272736627291227	Chalinochromis dickfeldi	m	n
1262	FISH20211208_c3_r0_Chalinochromis-dickfeldi_su	1970-01-02 21:00:00	1.7440966647292573	1274.499944604476	0.0069798360292488365	0.9884223354752936	0.01599312197196207	0.2995335059673021	Chalinochromis dickfeldi	m	n
1263	FISH20211208_c3_r0_Chalinochromis-dickfeldi_su	1970-01-02 21:30:00	1.422221773984529	1304.5021057298015	0.005652222099080129	0.9737892053640697	0.017280463440277546	0.3645430858307699	Chalinochromis dickfeldi	m	n
1264	FISH20211208_c3_r0_Chalinochromis-dickfeldi_su	1970-01-02 22:00:00	2.1839185535450296	1334.499750706332	0.020885269514154342	0.938618359093679	0.01752077821547527	0.30502670798020554	Chalinochromis dickfeldi	m	n
1265	FISH20211208_c3_r0_Chalinochromis-dickfeldi_su	1970-01-02 22:30:00	2.7176446047646134	1364.5015514184397	0.03169326241134752	0.8026374113475178	0.01916540875982413	0.3116799336998002	Chalinochromis dickfeldi	m	n
1266	FISH20211208_c3_r0_Chalinochromis-dickfeldi_su	1970-01-02 23:00:00	2.3113511056765783	1394.5004154894466	0.01911251454213063	0.9258766827322586	0.018789143971959403	0.2680251758340138	Chalinochromis dickfeldi	m	n
1267	FISH20211208_c3_r0_Chalinochromis-dickfeldi_su	1970-01-02 23:30:00	4.979400921777302	1424.5016624182645	0.09015848387454284	0.39720713731574864	0.054261369593019776	0.34691317611947814	Chalinochromis dickfeldi	m	n
1268	FISH20211208_c3_r0_Chalinochromis-dickfeldi_su	1970-01-03 00:00:00	8.867124403722547	14.500221582096167	0.2096720584976734	0.2871150011079105	0.21280280391181725	0.49055218546131946	Chalinochromis dickfeldi	m	n
1269	FISH20211208_c3_r0_Chalinochromis-dickfeldi_su	1970-01-03 00:30:00	14.517895201155735	44.50310352471736	0.30287076036355576	0.09449124362669031	0.3713316772214404	0.4203917223163794	Chalinochromis dickfeldi	m	n
1270	FISH20211208_c3_r0_Chalinochromis-dickfeldi_su	1970-01-03 01:00:00	12.993258858059178	74.50002769929644	0.27749155171458645	0.05257326463907817	0.4678461326541887	0.3474412171081098	Chalinochromis dickfeldi	m	n
1271	FISH20211208_c3_r0_Chalinochromis-dickfeldi_su	1970-01-03 01:30:00	20.196471143176122	104.50132993461155	0.4496841405297573	0.017233736007979606	0.5585382026712432	0.5760576403694815	Chalinochromis dickfeldi	m	n
1272	FISH20211208_c3_r0_Chalinochromis-dickfeldi_su	1970-01-03 02:00:00	26.28302697664918	134.49983381342787	0.5403833370263683	0.0	0.5416067920901285	0.6872334796981037	Chalinochromis dickfeldi	m	n
1273	FISH20211208_c3_r0_Chalinochromis-dickfeldi_su	1970-01-03 02:30:00	28.85646698634558	164.50227197162806	0.577302449296243	0.0	0.5077986511946928	0.7510004324138089	Chalinochromis dickfeldi	m	n
1274	FISH20211208_c3_r0_Chalinochromis-dickfeldi_su	1970-01-03 03:00:00	22.51965442404747	194.4996399091463	0.46939227743615314	0.0	0.35596329273716154	0.7573840228725341	Chalinochromis dickfeldi	m	n
1275	FISH20211208_c3_r0_Chalinochromis-dickfeldi_su	1970-01-03 03:30:00	26.276631954352766	224.50207790768548	0.4715465174267191	0.1127611237324763	0.26081256746290266	0.883252823381295	Chalinochromis dickfeldi	m	n
1276	FISH20211208_c3_r0_Chalinochromis-dickfeldi_su	1970-01-03 04:00:00	21.238095058046913	254.5003046922608	0.42274666223477925	0.06426236773585951	0.26955119149765006	0.8346229495432281	Chalinochromis dickfeldi	m	n
1277	FISH20211208_c3_r0_Chalinochromis-dickfeldi_su	1970-01-03 04:30:00	19.564696678951417	284.50229980604047	0.41535051260737044	0.0	0.49903071558674666	0.6399564454949778	Chalinochromis dickfeldi	m	n
1278	FISH20211208_c3_r0_Chalinochromis-dickfeldi_su	1970-01-03 05:00:00	20.940047172982197	314.5001107910481	0.43989585641480167	0.0	0.5327070606374662	0.6410277347292619	Chalinochromis dickfeldi	m	n
1279	FISH20211208_c3_r0_Chalinochromis-dickfeldi_su	1970-01-03 05:30:00	23.46213499954611	344.5029648101967	0.46334164588528676	0.0	0.4917941625975548	0.701918757716243	Chalinochromis dickfeldi	m	n
1280	FISH20211208_c3_r0_Chalinochromis-dickfeldi_su	1970-01-03 06:00:00	16.903907795097698	374.49991690211067	0.33338873192620905	0.029472051409894187	0.29936798113848506	0.7573791674640707	Chalinochromis dickfeldi	m	n
1281	FISH20211208_c3_r0_Chalinochromis-dickfeldi_su	1970-01-03 06:30:00	14.582202985225578	404.50108051199646	0.2883581758741065	0.13337396797251622	0.29254226991044135	0.7887744443498304	Chalinochromis dickfeldi	m	n
1282	FISH20211208_c3_r0_Chalinochromis-dickfeldi_su	1970-01-03 07:00:00	14.695259855252788	434.4997784179038	0.35015510746731665	0.004985597163749169	0.23413674406244625	0.68444223903636	Chalinochromis dickfeldi	m	d
1283	FISH20211208_c3_r0_Chalinochromis-dickfeldi_su	1970-01-03 07:30:00	11.211708162474494	464.50257689110555	0.23302853976170684	0.0	0.32361080330910214	0.5973839527671064	Chalinochromis dickfeldi	m	d
1284	FISH20211208_c3_r0_Chalinochromis-dickfeldi_su	1970-01-03 08:00:00	12.409998688514062	494.49952911196056	0.2732258600631544	0.03955459531327904	0.2549982257477689	0.6170392401903124	Chalinochromis dickfeldi	m	d
1285	FISH20211208_c3_r0_Chalinochromis-dickfeldi_su	1970-01-03 08:30:00	4.9760546657942575	524.5022441403004	0.07386269186014296	0.5053471491106555	0.11444108401636195	0.7599904310873196	Chalinochromis dickfeldi	m	d
1286	FISH20211208_c3_r0_Chalinochromis-dickfeldi_su	1970-01-03 09:00:00	5.8859031836392965	554.5001938950751	0.04803058002326741	0.4918841061437039	0.07641928949058903	0.7649006026935135	Chalinochromis dickfeldi	m	d
1287	FISH20211208_c3_r0_Chalinochromis-dickfeldi_su	1970-01-03 09:30:00	8.624218202007432	584.5019949019173	0.14596032361742214	0.12390557464258008	0.6059037564662102	0.4062786258247054	Chalinochromis dickfeldi	m	d
1288	FISH20211208_c3_r0_Chalinochromis-dickfeldi_su	1970-01-03 10:00:00	8.649050099210644	614.5	0.14696432528251718	0.12497230223797917	0.2917471523706361	0.5315349041133289	Chalinochromis dickfeldi	m	d
1289	FISH20211208_c3_r0_Chalinochromis-dickfeldi_su	1970-01-03 10:30:00	7.130117931419528	644.5022441403004	0.07835097246079681	0.30254335900703716	0.10446716456579651	0.6754936836232466	Chalinochromis dickfeldi	m	d
1290	FISH20211208_c3_r0_Chalinochromis-dickfeldi_su	1970-01-03 11:00:00	4.912153447173045	674.4998061049249	0.06359758462135062	0.5354827987369121	0.0995776605922726	0.7452653237629985	Chalinochromis dickfeldi	m	d
1291	FISH20211208_c3_r0_Chalinochromis-dickfeldi_su	1970-01-03 11:30:00	6.754074598952451	704.5020500886525	0.08394281914893617	0.3095633865248227	0.1110131241613928	0.6375101595052257	Chalinochromis dickfeldi	m	d
1292	FISH20211208_c3_r0_Chalinochromis-dickfeldi_su	1970-01-03 12:00:00	8.840049600691238	734.5004708880394	0.16846712093512825	0.2722840839842668	0.28671905568596157	0.6605805317939392	Chalinochromis dickfeldi	m	d
1293	FISH20211208_c3_r0_Chalinochromis-dickfeldi_su	1970-01-03 12:30:00	13.182999273964189	764.5018008533274	0.2863079736244251	0.0	0.23414640259476352	0.6536917956778073	Chalinochromis dickfeldi	m	d
1294	FISH20211208_c3_r0_Chalinochromis-dickfeldi_su	1970-01-03 13:00:00	12.380582341257353	794.4994183147749	0.27239488117001825	0.029859841560024376	0.2625126331250617	0.625653978333295	Chalinochromis dickfeldi	m	d
1295	FISH20211208_c3_r0_Chalinochromis-dickfeldi_su	1970-01-03 13:30:00	11.084961589768662	824.5016622340426	0.23470744680851063	0.010693705673758866	0.1857512474242941	0.564568283793207	Chalinochromis dickfeldi	m	d
1296	FISH20211208_c3_r0_Chalinochromis-dickfeldi_su	1970-01-03 14:00:00	11.498805682744488	854.5000830978893	0.24724392000443188	0.0004985873358816686	0.22907344356156378	0.536997266762936	Chalinochromis dickfeldi	m	d
1297	FISH20211208_c3_r0_Chalinochromis-dickfeldi_su	1970-01-03 14:30:00	13.622527020538497	884.5021611437438	0.32018175773024493	0.0	0.40560635582940574	0.4473132668379738	Chalinochromis dickfeldi	m	d
1298	FISH20211208_c3_r0_Chalinochromis-dickfeldi_su	1970-01-03 15:00:00	14.148219695104665	914.4998338134279	0.3399623310436517	0.0	0.32667298225548663	0.5342419364055306	Chalinochromis dickfeldi	m	d
1299	FISH20211208_c3_r0_Chalinochromis-dickfeldi_su	1970-01-03 15:30:00	13.810576426909744	944.5032973122749	0.33555001385425326	0.0	0.28031276912822906	0.48771916837467283	Chalinochromis dickfeldi	m	d
1300	FISH20211208_c3_r0_Chalinochromis-dickfeldi_su	1970-01-03 16:00:00	11.885632168766286	974.4996399091463	0.2609273724447399	0.012852473547171901	0.19095114593258264	0.5184502290488949	Chalinochromis dickfeldi	m	d
1301	FISH20211208_c3_r0_Chalinochromis-dickfeldi_su	1970-01-03 16:30:00	11.75537730241297	1004.5020500886525	0.26368572695035464	0.0026041666666666665	0.21899293325905989	0.4910650551323061	Chalinochromis dickfeldi	m	d
1302	FISH20211208_c3_r0_Chalinochromis-dickfeldi_su	1970-01-03 17:00:00	13.045536231578817	1034.500304692261	0.36912082433106197	0.113345521023766	0.38465925626985603	0.5692920543525896	Chalinochromis dickfeldi	m	d
1303	FISH20211208_c3_r0_Chalinochromis-dickfeldi_su	1970-01-03 17:30:00	12.090284927413462	1064.5023827995124	0.32422697550703755	0.25440540840075365	0.44151422969675447	0.6753221164928019	Chalinochromis dickfeldi	m	d
1304	FISH20211208_c3_r0_Chalinochromis-dickfeldi_su	1970-01-03 18:00:00	15.642844517428674	1094.500055395524	0.4256592067360957	0.016120097496122313	0.5824500515694552	0.638262198473451	Chalinochromis dickfeldi	m	d
1305	FISH20211208_c3_r0_Chalinochromis-dickfeldi_su	1970-01-03 18:30:00	10.239165170567427	1124.5019392730496	0.225177304964539	0.018118351063829786	0.17917482943454077	0.6016370865547855	Chalinochromis dickfeldi	m	d
1306	FISH20211208_c3_r0_Chalinochromis-dickfeldi_su	1970-01-03 19:00:00	28.090362327673894	1154.4998615035179	0.5603567669381198	0.0	0.29931283285944976	0.5795410735342866	Chalinochromis dickfeldi	m	n
1307	FISH20211208_c3_r0_Chalinochromis-dickfeldi_su	1970-01-03 19:30:00	22.064825686482294	1184.5017452490442	0.44805806415867916	0.0	0.442128266715168	0.6434243198204496	Chalinochromis dickfeldi	m	n
1308	FISH20211208_c3_r0_Chalinochromis-dickfeldi_su	1970-01-03 20:00:00	11.833290312290371	1214.5004708880394	0.24120547338097612	0.04886155891640352	0.1351993769602289	0.6102459891998963	Chalinochromis dickfeldi	m	n
1309	FISH20211208_c3_r0_Chalinochromis-dickfeldi_su	1970-01-03 20:30:00	12.292816256929187	1244.5028261110494	0.2591155934833204	0.004322287487531863	0.11863168394576765	0.573683242101271	Chalinochromis dickfeldi	m	n
1310	FISH20211208_c3_r0_Chalinochromis-dickfeldi_su	1970-01-03 21:00:00	9.358179127066737	1274.4994183147749	0.19051576089967315	0.05722674644064041	0.08347134278256432	0.5722722904952514	Chalinochromis dickfeldi	m	n
1311	FISH20211208_c3_r0_Chalinochromis-dickfeldi_su	1970-01-03 21:30:00	6.720548066363764	1304.501523630118	0.0947974957061333	0.28206548839270873	0.04273067460501609	0.6405726485034541	Chalinochromis dickfeldi	m	n
1312	FISH20211208_c3_r0_Chalinochromis-dickfeldi_su	1970-01-03 22:00:00	7.7925501045187415	1334.5000830978893	0.12481302974904437	0.15644562628109246	0.04337971842541979	0.5722738367862875	Chalinochromis dickfeldi	m	n
1313	FISH20211208_c3_r0_Chalinochromis-dickfeldi_su	1970-01-03 22:30:00	6.7123728948253945	1364.5024382134545	0.10173999778344231	0.3540950903247257	0.0869828531290945	0.5667156105084639	Chalinochromis dickfeldi	m	n
1314	FISH20211208_c3_r0_Chalinochromis-dickfeldi_su	1970-01-03 23:00:00	9.448430144338648	1394.4998338134278	0.1821958785730113	0.153944161311766	0.21204839371058784	0.4646435891115217	Chalinochromis dickfeldi	m	n
1315	FISH20211208_c3_r0_Chalinochromis-dickfeldi_su	1970-01-03 23:30:00	12.319413315361581	1424.5018838652481	0.2552083333333333	0.03895168439716312	0.27533666031609394	0.4640393981257641	Chalinochromis dickfeldi	m	n
1316	FISH20211208_c3_r0_Chalinochromis-dickfeldi_su	1970-01-04 00:00:00	11.461371707578646	14.499639909146307	0.24918287075508283	0.11678023378206194	0.23473158633122013	0.48998246464947826	Chalinochromis dickfeldi	m	n
1317	FISH20211208_c3_r0_Chalinochromis-dickfeldi_su	1970-01-04 00:30:00	10.293417268554615	44.50285365988807	0.21615781016235386	0.1026209342272954	0.45463972450310053	0.3535839165781591	Chalinochromis dickfeldi	m	n
1318	FISH20211208_c3_r0_Chalinochromis-dickfeldi_su	1970-01-04 01:00:00	16.55660873282131	74.50030469226081	0.3557697634480084	0.010525732646390782	0.529521947574939	0.44880126798026226	Chalinochromis dickfeldi	m	n
1319	FISH20211208_c3_r0_Chalinochromis-dickfeldi_su	1970-01-04 01:30:00	14.874522932890766	104.5009141780708	0.31940827746689565	0.007202615103329825	0.5753113146943657	0.3486632606290983	Chalinochromis dickfeldi	m	n
1320	FISH20211208_c3_r0_Chalinochromis-dickfeldi_su	1970-01-04 02:00:00	15.06745469182295	134.50005539552404	0.34223354752935964	0.0	0.5688377955131736	0.5077845382645303	Chalinochromis dickfeldi	m	n
1321	FISH20211208_c3_r0_Chalinochromis-dickfeldi_su	1970-01-04 02:30:00	12.384277411204705	164.50326942258673	0.28826332705308655	0.0004433115371827552	0.5332419391729448	0.4587253235463848	Chalinochromis dickfeldi	m	n
1322	FISH20211208_c3_r0_Chalinochromis-dickfeldi_su	1970-01-04 03:00:00	11.478194054196084	194.49986150351782	0.2699573430834857	0.0242091850866988	0.5944221477585366	0.4628486655362898	Chalinochromis dickfeldi	m	n
1323	FISH20211208_c3_r0_Chalinochromis-dickfeldi_su	1970-01-04 03:30:00	10.347331862801298	224.50335235773258	0.22363827783011025	0.08660719233113537	0.45649410922527817	0.4574220703660577	Chalinochromis dickfeldi	m	n
1324	FISH20211208_c3_r0_Chalinochromis-dickfeldi_su	1970-01-04 04:00:00	12.130355691350216	254.50052628663232	0.26735360921832585	0.014182039776189684	0.49688685050067644	0.4552003052608166	Chalinochromis dickfeldi	m	n
1325	FISH20211208_c3_r0_Chalinochromis-dickfeldi_su	1970-01-04 04:30:00	11.758618135564998	284.5018838652482	0.26512632978723405	0.006704343971631206	0.5976081479887763	0.4787590606975561	Chalinochromis dickfeldi	m	n
1326	FISH20211208_c3_r0_Chalinochromis-dickfeldi_su	1970-01-04 05:00:00	14.573826376523895	314.4994183147748	0.3282366627887652	0.0	0.6664179396339143	0.517820337312887	Chalinochromis dickfeldi	m	n
1327	FISH20211208_c3_r0_Chalinochromis-dickfeldi_su	1970-01-04 05:30:00	15.616453629851943	344.5016898443127	0.348994404122112	0.0	0.6202065173933526	0.5630656949012507	Chalinochromis dickfeldi	m	n
1328	FISH20211208_c3_r0_Chalinochromis-dickfeldi_su	1970-01-04 06:00:00	21.20283115534056	374.50008309788933	0.43681790482521743	0.0	0.49022317489500195	0.6531887607069647	Chalinochromis dickfeldi	m	n
1329	FISH20211208_c3_r0_Chalinochromis-dickfeldi_su	1970-01-04 06:30:00	13.210419203563672	404.50144060283685	0.260582890070922	0.023991578014184396	0.21036089413193013	0.6906578127541084	Chalinochromis dickfeldi	m	n
1330	FISH20211208_c3_r0_Chalinochromis-dickfeldi_su	1970-01-04 07:00:00	12.947333758228881	434.4998892089519	0.2725459782849546	0.004930201639707511	0.12680886157965549	0.6762257676334816	Chalinochromis dickfeldi	m	d
1331	FISH20211208_c3_r0_Chalinochromis-dickfeldi_su	1970-01-04 07:30:00	10.32757021095916	464.50274283814485	0.21992574943203858	0.04571396908073364	0.08711375585703958	0.727827858308586	Chalinochromis dickfeldi	m	d
1332	FISH20211208_c3_r0_Chalinochromis-dickfeldi_su	1970-01-04 08:00:00	11.67710094104642	494.4996399091463	0.25721566672206525	0.0	0.2841698146542778	0.6754809014121955	Chalinochromis dickfeldi	m	d
1333	FISH20211208_c3_r0_Chalinochromis-dickfeldi_su	1970-01-04 08:30:00	9.508670831771273	524.5019114632389	0.18012078231480969	0.16366557704027923	0.20387440046839997	0.7099511420724406	Chalinochromis dickfeldi	m	d
1334	FISH20211208_c3_r0_Chalinochromis-dickfeldi_su	1970-01-04 09:00:00	9.526899027013055	554.5003046922608	0.18791202703451332	0.06453936070023822	0.17693558191730144	0.7705914976624185	Chalinochromis dickfeldi	m	d
1335	FISH20211208_c3_r0_Chalinochromis-dickfeldi_su	1970-01-04 09:30:00	10.989658697500708	584.5025211946584	0.2280157366875381	0.0	0.21693839209631338	0.7450753973365585	Chalinochromis dickfeldi	m	d
1336	FISH20211208_c3_r0_Chalinochromis-dickfeldi_su	1970-01-04 10:00:00	10.478671630214338	614.5001107910481	0.22662308885442056	0.09505871925548416	0.21712526425164014	0.7659190189380972	Chalinochromis dickfeldi	m	d
1337	FISH20211208_c3_r0_Chalinochromis-dickfeldi_su	1970-01-04 10:30:00	8.7762308804683	644.5024933510638	0.17237367021276595	0.13829787234042554	0.15959966365968614	0.7594078129317565	Chalinochromis dickfeldi	m	d
1338	FISH20211208_c3_r0_Chalinochromis-dickfeldi_su	1970-01-04 11:00:00	4.9671672228767445	674.4998615035178	0.0903551049803335	0.49515262312337266	0.14547523115060768	0.8487955980245079	Chalinochromis dickfeldi	m	d
1339	FISH20211208_c3_r0_Chalinochromis-dickfeldi_su	1970-01-04 11:30:00	1.7311539465630625	704.5029920212766	0.036901595744680854	0.8396498226950354	0.03688341493631676	0.8084168938255423	Chalinochromis dickfeldi	m	d
1340	FISH20211208_c3_r0_Chalinochromis-dickfeldi_su	1970-01-04 12:00:00	2.9321683406301773	734.5005262866323	0.039000609384521635	0.7579635477258878	0.029264007234753715	0.47445770276326354	Chalinochromis dickfeldi	m	d
1341	FISH20211208_c3_r0_Chalinochromis-dickfeldi_su	1970-01-04 12:30:00	1.4908250007963646	764.5027428381449	0.02454701612456364	0.8471768160913171	0.02422832873321638	0.6643052108940747	Chalinochromis dickfeldi	m	d
1342	FISH20211208_c3_r0_Chalinochromis-dickfeldi_su	1970-01-04 13:00:00	2.423728098625277	794.4994183147749	0.02853027533100659	0.8379591158384577	0.02951427412122064	0.5923758174761734	Chalinochromis dickfeldi	m	d
1343	FISH20211208_c3_r0_Chalinochromis-dickfeldi_su	1970-01-04 13:30:00	9.30775705531855	824.5025487588653	0.20988475177304963	0.2456781914893617	0.24713114876839645	0.45195681028695484	Chalinochromis dickfeldi	m	d
1344	FISH20211208_c3_r0_Chalinochromis-dickfeldi_su	1970-01-04 14:00:00	4.101800010398448	854.5001384964822	0.07091019888094842	0.5856739238823334	0.04368875273810375	0.49634138031299563	Chalinochromis dickfeldi	m	d
1345	FISH20211208_c3_r0_Chalinochromis-dickfeldi_su	1970-01-04 14:30:00	6.5160539084232125	884.5037406483791	0.12967581047381546	0.39467996674979217	0.27072371623494	0.5881519145858546	Chalinochromis dickfeldi	m	d
1346	FISH20211208_c3_r0_Chalinochromis-dickfeldi_su	1970-01-04 15:00:00	2.6262857305858485	914.4998892089519	0.02631287391978728	0.9080434300908486	0.050710366110948896	0.5578757768089123	Chalinochromis dickfeldi	m	d
1347	FISH20211208_c3_r0_Chalinochromis-dickfeldi_su	1970-01-04 15:30:00	4.710689212914224	944.5031861251177	0.10411702776084668	0.5561589183797861	0.16326368450202583	0.7198424348305069	Chalinochromis dickfeldi	m	d
1348	FISH20211208_c3_r0_Chalinochromis-dickfeldi_su	1970-01-04 16:00:00	7.914858903159792	974.4996399091463	0.1669159603346075	0.3963215334330508	0.1954370624571673	0.6471796126417507	Chalinochromis dickfeldi	m	d
1349	FISH20211208_c3_r0_Chalinochromis-dickfeldi_su	1970-01-04 16:30:00	2.777163266423626	1004.5037402338339	0.05801518257882197	0.7130270959162187	0.10215749506581961	0.7513632910456944	Chalinochromis dickfeldi	m	d
1350	FISH20211208_c3_r0_Chalinochromis-dickfeldi_su	1970-01-04 17:00:00	4.212083432359881	1034.5003600908537	0.06520414381474711	0.5886100493047477	0.042392360387677734	0.5250681781974177	Chalinochromis dickfeldi	m	d
1351	FISH20211208_c3_r0_Chalinochromis-dickfeldi_su	1970-01-04 17:30:00	3.8607032348584074	1064.5027982490165	0.06865406992851998	0.6022053526901978	0.027832929921445766	0.38965136331426714	Chalinochromis dickfeldi	m	d
1352	FISH20211208_c3_r0_Chalinochromis-dickfeldi_su	1970-01-04 18:00:00	3.5060940625127106	1094.500110791048	0.05866385996011522	0.6650786616441392	0.025557461937558614	0.45883474694399834	Chalinochromis dickfeldi	m	d
1353	FISH20211208_c3_r0_Chalinochromis-dickfeldi_su	1970-01-04 18:30:00	8.452512374019467	1124.5041560456611	0.19228637925302006	0.2638257785658872	0.11886616334831689	0.5513537142865558	Chalinochromis dickfeldi	m	d
1354	FISH20211208_c3_r0_Chalinochromis-dickfeldi_su	1970-01-04 19:00:00	18.315313221885795	1154.4998615035179	0.4403080161763891	0.0	0.14503594919500362	0.5743157220281622	Chalinochromis dickfeldi	m	n
1355	FISH20211208_c3_r0_Chalinochromis-dickfeldi_su	1970-01-04 19:30:00	18.590437847751975	1184.5039618773203	0.41707763063112985	0.005042389316783953	0.40620242340194973	0.46809311893168765	Chalinochromis dickfeldi	m	n
1356	FISH20211208_c3_r0_Chalinochromis-dickfeldi_su	1970-01-04 20:00:00	13.761779986766529	1214.5005262866323	0.3095119383967647	0.11583845770317434	0.675199135482514	0.37464119206495394	Chalinochromis dickfeldi	m	n
1357	FISH20211208_c3_r0_Chalinochromis-dickfeldi_su	1970-01-04 20:30:00	7.182103413938165	1244.5052649080026	0.13494790512081578	0.3793504766127245	0.8739821427502454	0.23255141318130065	Chalinochromis dickfeldi	m	n
1358	FISH20211208_c3_r0_Chalinochromis-dickfeldi_su	1970-01-04 21:00:00	6.0796221699998325	1274.4994737133677	0.10636529832142264	0.33023101213229183	0.9734180152628977	0.4686802561081124	Chalinochromis dickfeldi	m	n
1359	FISH20211208_c3_r0_Chalinochromis-dickfeldi_su	1970-01-04 21:30:00	2.546522772075723	1304.5054031587697	0.03458021612635079	0.8157384316985314	0.9811353694070599	0.3879116134982638	Chalinochromis dickfeldi	m	n
1360	FISH20211208_c3_r0_Chalinochromis-dickfeldi_su	1970-01-04 22:00:00	2.7110819759123332	1334.5001384964821	0.030801617638911972	0.7694864550440419	0.9849645576569028	0.30529639723078444	Chalinochromis dickfeldi	m	n
1361	FISH20211208_c3_r0_Chalinochromis-dickfeldi_su	1970-01-04 22:30:00	2.446121180516544	1364.5027982490165	0.012467446112927357	0.8980994071036738	0.9703826152215801	0.18482901682679082	Chalinochromis dickfeldi	m	n
1362	FISH20211208_c3_r0_Chalinochromis-dickfeldi_su	1970-01-04 23:00:00	3.58721267851563	1394.499889208952	0.032295590516286284	0.7709949036117881	0.9540470547549663	0.195200517408585	Chalinochromis dickfeldi	m	n
1363	FISH20211208_c3_r0_Chalinochromis-dickfeldi_su	1970-01-04 23:30:00	4.386603607737912	1424.5042668735455	0.04072924747866563	0.8109276293915549	0.960510152732996	0.2071336660363154	Chalinochromis dickfeldi	m	n
1364	FISH20211208_c3_r0_Chalinochromis-dickfeldi_su	1970-01-05 00:00:00	4.723684357064	14.499695307739183	0.050689712481302975	0.6265026868317545	0.9699883363504028	0.27850804908664917	Chalinochromis dickfeldi	m	n
1365	FISH20211208_c3_r0_Chalinochromis-dickfeldi_su	1970-01-05 00:30:00	4.652390504608822	44.50241010582304	0.0555709457587678	0.6616987090697546	0.9487842255243633	0.2158542541017209	Chalinochromis dickfeldi	m	n
1366	FISH20211208_c3_r0_Chalinochromis-dickfeldi_su	1970-01-05 01:00:00	4.0930248882615405	74.50036009085369	0.029028862666888262	0.8552434768156889	0.9207732370896743	0.19558730165582167	Chalinochromis dickfeldi	m	n
1367	FISH20211208_c3_r0_Chalinochromis-dickfeldi_su	1970-01-05 01:30:00	1.328501746460338	104.5030198925029	0.004155815370975785	0.9512938438521638	0.9640590110809454	0.20024553492724415	Chalinochromis dickfeldi	m	n
1368	FISH20211208_c3_r0_Chalinochromis-dickfeldi_su	1970-01-05 02:00:00	0.9442349966343196	134.50016618657213	0.0036007090627077332	0.9878129847108353	0.9634322916980804	0.19735940122682247	Chalinochromis dickfeldi	m	n
1369	FISH20211208_c3_r0_Chalinochromis-dickfeldi_su	1970-01-05 02:30:00	1.5362779925685008	164.504488529314	0.016347112933614096	0.8407403302670952	0.9546908276449342	0.20221472768931986	Chalinochromis dickfeldi	m	n
1370	FISH20211208_c3_r0_Chalinochromis-dickfeldi_su	1970-01-05 03:00:00	3.9511925030230257	194.49670305313902	0.03579542306200476	0.666814428990968	0.9613846128504262	0.1970475360512428	Chalinochromis dickfeldi	m	n
1371	FISH20211208_c3_r0_Chalinochromis-dickfeldi_su	1970-01-05 03:30:00	3.4218515485657672	224.50022158209617	0.031076888987369822	0.7690006647462885	0.9319869476166596	0.1810704964055332	Chalinochromis dickfeldi	m	n
1372	FISH20211208_c3_r0_Chalinochromis-dickfeldi_su	1970-01-05 04:00:00	3.484375407806696	254.49576059850375	0.023829315599889166	0.7921307841507342	0.9004594744372192	0.14563323704756567	Chalinochromis dickfeldi	m	n
1373	FISH20211208_c3_r0_Chalinochromis-dickfeldi_su	1970-01-05 04:30:00	4.598284557102804	284.5000276992964	0.07246135948146917	0.5543737189075397	0.4521615557720207	0.32918594183098443	Chalinochromis dickfeldi	m	n
1374	FISH20211208_c3_r0_Chalinochromis-dickfeldi_su	1970-01-05 05:00:00	3.286573966027341	314.49551147068604	0.05840629502382799	0.6246259558905021	0.028797906850662167	0.357969439879186	Chalinochromis dickfeldi	m	n
1375	FISH20211208_c3_r0_Chalinochromis-dickfeldi_su	1970-01-05 05:30:00	3.870855000269215	344.49983381342787	0.05556171061378241	0.549966762685575	0.057533930756589295	0.4113514215991855	Chalinochromis dickfeldi	m	n
1376	FISH20211208_c3_r0_Chalinochromis-dickfeldi_su	1970-01-05 06:00:00	3.6794134049299263	374.49692469662546	0.07070427217820137	0.5900149609353356	0.0212633158268609	0.38224006562964524	Chalinochromis dickfeldi	m	n
1377	FISH20211208_c3_r0_Chalinochromis-dickfeldi_su	1970-01-05 06:30:00	2.6549954662829505	404.4996399091463	0.04852916735914908	0.624896127638358	0.03634850655874556	0.47225123539374003	Chalinochromis dickfeldi	m	n
1378	FISH20211208_c3_r0_Chalinochromis-dickfeldi_su	1970-01-05 07:00:00	7.3183240927697675	434.495123573091	0.16912335143522111	0.45068159148841846	0.044083296535216365	0.6422859994015793	Chalinochromis dickfeldi	m	d
1379	FISH20211208_c3_r0_Chalinochromis-dickfeldi_su	1970-01-05 07:30:00	2.7553309076595647	464.50030469226084	0.03933300094177608	0.6821228740789984	0.01989605986767501	0.7322333572437948	Chalinochromis dickfeldi	m	d
1380	FISH20211208_c3_r0_Chalinochromis-dickfeldi_su	1970-01-05 08:00:00	2.5371494343507957	494.4949293433084	0.04139650872817955	0.6255472430036021	0.02013322549481999	0.6741888835939654	Chalinochromis dickfeldi	m	d
1381	FISH20211208_c3_r0_Chalinochromis-dickfeldi_su	1970-01-05 08:30:00	1.456269499606957	524.500055395524	0.02226900066474629	0.843784622202526	0.021063661434535932	0.7982569012134689	Chalinochromis dickfeldi	m	d
1382	FISH20211208_c3_r0_Chalinochromis-dickfeldi_su	1970-01-05 09:00:00	0.37988729555200856	554.4958714325298	0.0036021058464948737	0.9883624272651704	0.019764800364908904	0.8744085318446657	Chalinochromis dickfeldi	m	d
1383	FISH20211208_c3_r0_Chalinochromis-dickfeldi_su	1970-01-05 09:30:00	0.4081748567239142	584.4998615035178	0.00864218048861559	0.9428286521522353	0.022568878799615808	0.8790677506478388	Chalinochromis dickfeldi	m	d
1384	FISH20211208_c3_r0_Chalinochromis-dickfeldi_su	1970-01-05 10:00:00	0.21343495746565547	614.4971742021277	0.00387854609929078	0.9859264184397163	0.027776126107718364	0.9113542215429877	Chalinochromis dickfeldi	m	d
1385	FISH20211208_c3_r0_Chalinochromis-dickfeldi_su	1970-01-05 10:30:00	0.3258463594996997	644.5005262866323	0.005152069137443909	0.9596144257935848	0.039698443361658765	0.9515380083193721	Chalinochromis dickfeldi	m	d
1386	FISH20211208_c3_r0_Chalinochromis-dickfeldi_su	1970-01-05 11:00:00	0.22645069927882316	674.4947350919973	0.0032697849700731546	1.0	0.035644498194754105	0.9399502995184227	Chalinochromis dickfeldi	m	d
1387	FISH20211208_c3_r0_Chalinochromis-dickfeldi_su	1970-01-05 11:30:00	0.07395110901222915	704.4994183147749	0.0009417760788875963	1.0	0.028922685754341662	0.9109634195265669	Chalinochromis dickfeldi	m	d
1388	FISH20211208_c3_r0_Chalinochromis-dickfeldi_su	1970-01-05 12:00:00	0.4647833602407524	734.4975344894453	0.007922876613662807	0.9561194526012522	0.02200390426534126	0.8778081996099125	Chalinochromis dickfeldi	m	d
1389	FISH20211208_c3_r0_Chalinochromis-dickfeldi_su	1970-01-05 12:30:00	0.5066415134069362	764.5000830978893	0.007977397374106698	0.9633815301091352	0.015553319636593049	0.8531497894829337	Chalinochromis dickfeldi	m	d
1390	FISH20211208_c3_r0_Chalinochromis-dickfeldi_su	1970-01-05 13:00:00	0.33993925360158156	794.4957885403968	0.0038235620082012634	1.0	0.017932155548309445	0.867638204024456	Chalinochromis dickfeldi	m	d
1391	FISH20211208_c3_r0_Chalinochromis-dickfeldi_su	1970-01-05 13:30:00	0.1267134375420335	824.4998892089519	0.0028805672501661865	0.9706403722579215	0.026059275624699785	0.8969774269953984	Chalinochromis dickfeldi	m	d
1392	FISH20211208_c3_r0_Chalinochromis-dickfeldi_su	1970-01-05 14:00:00	0.21577902171615865	854.4949567723343	0.003823985812458435	1.0	0.018804897981360372	0.8752416950659355	Chalinochromis dickfeldi	m	d
1393	FISH20211208_c3_r0_Chalinochromis-dickfeldi_su	1970-01-05 14:30:00	0.3233567219912988	884.4996399091463	0.006426236773585951	0.9556811256994072	0.025886467601043364	0.893870155775046	Chalinochromis dickfeldi	m	d
1394	FISH20211208_c3_r0_Chalinochromis-dickfeldi_su	1970-01-05 15:00:00	0.9167679248680769	914.4944579915762	0.009809354910219463	0.9331079583240967	0.32088396050351725	0.9082403392538259	Chalinochromis dickfeldi	m	d
1395	FISH20211208_c3_r0_Chalinochromis-dickfeldi_su	1970-01-05 15:30:00	0.3354553913158571	944.5003046922608	0.0021051465292781565	1.0	0.40460844259686113	0.9255883551257835	Chalinochromis dickfeldi	m	d
1396	FISH20211208_c3_r0_Chalinochromis-dickfeldi_su	1970-01-05 16:00:00	1.777336891919491	974.49490135225	0.037574817113722014	0.7525493238749723	0.02538462111963432	0.8548269418919987	Chalinochromis dickfeldi	m	d
1397	FISH20211208_c3_r0_Chalinochromis-dickfeldi_su	1970-01-05 16:30:00	2.6682983103660174	1004.5001107910481	0.051739419454908044	0.6660203855528474	0.030529989976716482	0.8181631442912395	Chalinochromis dickfeldi	m	d
1398	FISH20211208_c3_r0_Chalinochromis-dickfeldi_su	1970-01-05 17:00:00	2.560497740144159	1034.496259351621	0.04344693821003048	0.6314214463840399	0.013056539009304362	0.6452562072210432	Chalinochromis dickfeldi	m	d
1399	FISH20211208_c3_r0_Chalinochromis-dickfeldi_su	1970-01-05 17:30:00	3.7488676759497883	1064.4998615035179	0.06791867486565842	0.5291673591490776	0.035567543692292834	0.6085200658096581	Chalinochromis dickfeldi	m	d
1400	FISH20211208_c3_r0_Chalinochromis-dickfeldi_su	1970-01-05 18:00:00	3.0067791446144545	1094.4967584640106	0.05036848229622652	0.6423782346096304	0.04669301927849535	0.8388423630608723	Chalinochromis dickfeldi	m	d
1401	FISH20211208_c3_r0_Chalinochromis-dickfeldi_su	1970-01-05 18:30:00	2.8762908391036937	1124.5005262866323	0.05224087308182372	0.657193507284915	0.042362908446090614	0.8255537675206152	Chalinochromis dickfeldi	m	d
1402	FISH20211208_c3_r0_Chalinochromis-dickfeldi_su	1970-01-05 19:00:00	11.140803025837885	1154.4944299728427	0.2605996785456964	0.12159840381311311	0.058508903238995144	0.5557289714224365	Chalinochromis dickfeldi	m	n
1403	FISH20211208_c3_r0_Chalinochromis-dickfeldi_su	1970-01-05 19:30:00	9.835153373944285	1184.4994737133677	0.22270234336047864	0.0019389507506509334	0.05855522216582686	0.5441297002682582	Chalinochromis dickfeldi	m	n
1404	FISH20211208_c3_r0_Chalinochromis-dickfeldi_su	1970-01-05 20:00:00	6.161226211527308	1214.4963151770378	0.1328752701279991	0.3453205518922813	0.0803006863460126	0.3639671840164145	Chalinochromis dickfeldi	m	n
1405	FISH20211208_c3_r0_Chalinochromis-dickfeldi_su	1970-01-05 20:30:00	3.6660549552289887	1244.5001384964821	0.04492825882222592	0.6800177275497202	0.007812586560301971	0.3098410923739169	Chalinochromis dickfeldi	m	n
1406	FISH20211208_c3_r0_Chalinochromis-dickfeldi_su	1970-01-05 21:00:00	4.857765371459508	1274.4954280964257	0.08595178719866998	0.2752008866722084	0.012824807350992512	0.35834316496945506	Chalinochromis dickfeldi	m	n
1407	FISH20211208_c3_r0_Chalinochromis-dickfeldi_su	1970-01-05 21:30:00	3.24379263563829	1304.499889208952	0.050299135829824954	0.5810990471969865	0.009391263077836194	0.29054232937459185	Chalinochromis dickfeldi	m	n
1408	FISH20211208_c3_r0_Chalinochromis-dickfeldi_su	1970-01-05 22:00:00	2.895244142014942	1334.497007647124	0.04521777679264103	0.7340130776903468	0.011389661855139215	0.26018537043140094	Chalinochromis dickfeldi	m	n
1409	FISH20211208_c3_r0_Chalinochromis-dickfeldi_su	1970-01-05 22:30:00	3.2860406232938186	1364.499695307739	0.0511329012243089	0.6390781674145477	0.011816332702987497	0.30741095447049754	Chalinochromis dickfeldi	m	n
1410	FISH20211208_c3_r0_Chalinochromis-dickfeldi_su	1970-01-05 23:00:00	4.021920794010561	1394.4968138748823	0.07170166786723556	0.455144899429268	0.01220196064630064	0.3431291495829384	Chalinochromis dickfeldi	m	n
1411	FISH20211208_c3_r0_Chalinochromis-dickfeldi_su	1970-01-05 23:30:00	2.3500408945122273	1424.5003600908537	0.027366904880616032	0.7970749542961609	0.008118776080384752	0.36890596207056486	Chalinochromis dickfeldi	m	n
1412	FISH20211208_c3_r0_Chalinochromis-dickfeldi_su	1970-01-06 00:00:00	2.013696889610568	14.497257161855156	0.014794702720673797	0.9357787998005208	0.005317609125721094	0.36349310751465175	Chalinochromis dickfeldi	m	n
1413	FISH20211208_c3_r0_Chalinochromis-dickfeldi_su	1970-01-06 00:30:00	2.7175379018751347	44.50011079104809	0.028861068025703523	0.7887768668291602	0.008018389816805513	0.405604125702406	Chalinochromis dickfeldi	m	n
1414	FISH20211208_c3_r0_Chalinochromis-dickfeldi_su	1970-01-06 01:00:00	2.5704272470355876	74.4978666814429	0.025433590070371808	0.7983598382002549	0.007511018526699052	0.4469515950569725	Chalinochromis dickfeldi	m	n
1415	FISH20211208_c3_r0_Chalinochromis-dickfeldi_su	1970-01-06 01:30:00	2.441870580732654	104.49991690211068	0.025206359758462134	0.8649936291618193	0.007939741303544606	0.38826119234011724	Chalinochromis dickfeldi	m	n
1416	FISH20211208_c3_r0_Chalinochromis-dickfeldi_su	1970-01-06 02:00:00	2.233196880169562	134.49639809376038	0.011803169677490857	0.9279618752078023	0.005697826275794241	0.39730573095309196	Chalinochromis dickfeldi	m	n
1417	FISH20211208_c3_r0_Chalinochromis-dickfeldi_su	1970-01-06 02:30:00	3.3199121741600264	164.5005816852252	0.047919782837515926	0.5344856240651488	0.009386792813591935	0.5165940925099582	Chalinochromis dickfeldi	m	n
1418	FISH20211208_c3_r0_Chalinochromis-dickfeldi_su	1970-01-06 03:00:00	5.769911778939935	194.49556639326093	0.1211483041454223	0.34000221680336956	0.058844533345085506	0.3836387942501592	Chalinochromis dickfeldi	m	n
1419	FISH20211208_c3_r0_Chalinochromis-dickfeldi_su	1970-01-06 03:30:00	4.126957780539125	224.49947371336768	0.07041161154506675	0.48817240042102933	0.02255901821715031	0.44813227087261287	Chalinochromis dickfeldi	m	n
1420	FISH20211208_c3_r0_Chalinochromis-dickfeldi_su	1970-01-06 04:00:00	1.5918062743440615	254.49745124113474	0.01800753546099291	0.8884086879432624	0.010341978447862537	0.6839882864412754	Chalinochromis dickfeldi	m	n
1421	FISH20211208_c3_r0_Chalinochromis-dickfeldi_su	1970-01-06 04:30:00	2.932459632663813	284.5001384964822	0.044485070079219986	0.6957509279264307	0.014471080330312393	0.5855410436105425	Chalinochromis dickfeldi	m	n
1422	FISH20211208_c3_r0_Chalinochromis-dickfeldi_su	1970-01-06 05:00:00	3.3547385936869416	314.4944019510032	0.05448398182019732	0.572331227136681	0.012267290094027173	0.5942424136654544	Chalinochromis dickfeldi	m	n
1423	FISH20211208_c3_r0_Chalinochromis-dickfeldi_su	1970-01-06 05:30:00	10.912063259463519	344.49994460447596	0.24523598493241747	0.04027254597828495	0.12253813195217969	0.43139357272832396	Chalinochromis dickfeldi	m	n
1424	FISH20211208_c3_r0_Chalinochromis-dickfeldi_su	1970-01-06 06:00:00	8.405570730269238	374.4973401307769	0.19511249030256012	0.09215338579186523	0.13579800569715644	0.3883018906332366	Chalinochromis dickfeldi	m	n
1425	FISH20211208_c3_r0_Chalinochromis-dickfeldi_su	1970-01-06 06:30:00	7.495571768854851	404.49969530773916	0.08808376267242812	0.4354883385961997	0.6310335239854301	0.18817341685279546	Chalinochromis dickfeldi	m	n
1426	FISH20211208_c3_r0_Chalinochromis-dickfeldi_su	1970-01-06 07:00:00	10.883760081124306	434.4965089216447	0.23168569212013743	0.10523107613875651	0.17704123660847704	0.4719348955717864	Chalinochromis dickfeldi	m	d
1427	FISH20211208_c3_r0_Chalinochromis-dickfeldi_su	1970-01-06 07:30:00	5.126544005739275	464.5003600908537	0.11395490554539915	0.6010747327017893	0.04071745821815946	0.5658770221860647	Chalinochromis dickfeldi	m	d
1428	FISH20211208_c3_r0_Chalinochromis-dickfeldi_su	1970-01-06 08:00:00	2.350879123687402	494.49806072695037	0.028313386524822695	0.7919991134751773	0.018528427171761168	0.677495215529989	Chalinochromis dickfeldi	m	d
1429	FISH20211208_c3_r0_Chalinochromis-dickfeldi_su	1970-01-06 08:30:00	2.0218947542430934	524.5001661865721	0.01490139596720585	0.8705960558386883	0.012420050784221575	0.5554939821344624	Chalinochromis dickfeldi	m	d
1430	FISH20211208_c3_r0_Chalinochromis-dickfeldi_su	1970-01-06 09:00:00	1.4471289590190228	554.4981437358009	0.009752313403889844	0.9107330858314401	0.01383968886046891	0.6094617095969763	Chalinochromis dickfeldi	m	d
1431	FISH20211208_c3_r0_Chalinochromis-dickfeldi_su	1970-01-06 09:30:00	3.89169171564237	584.4999169021107	0.029804442967148636	0.9069303639687551	0.0627756989996512	0.7714303363950732	Chalinochromis dickfeldi	m	d
1432	FISH20211208_c3_r0_Chalinochromis-dickfeldi_su	1970-01-06 10:00:00	4.0760646014520505	614.4975896270848	0.07735357677176262	0.5861361999224248	0.08135461610000738	0.41516523593879884	Chalinochromis dickfeldi	m	d
1433	FISH20211208_c3_r0_Chalinochromis-dickfeldi_su	1970-01-06 10:30:00	1.8507578200679309	644.5005816852251	0.013461858068805052	0.9267630602182705	0.055137994900334365	0.21469909673572335	Chalinochromis dickfeldi	m	d
1434	FISH20211208_c3_r0_Chalinochromis-dickfeldi_su	1970-01-06 11:00:00	1.569807594388633	674.4973955447191	0.0004987254793305996	1.0	0.05556573141911429	0.21390470488012847	Chalinochromis dickfeldi	m	d
1435	FISH20211208_c3_r0_Chalinochromis-dickfeldi_su	1970-01-06 11:30:00	3.5677175794275344	704.4995291119606	0.04753199268738574	0.7266079441582184	0.039718320614109466	0.23599831399160845	Chalinochromis dickfeldi	m	d
1436	FISH20211208_c3_r0_Chalinochromis-dickfeldi_su	1970-01-06 12:00:00	4.456947905857995	734.4966751634711	0.058738778676715064	0.6468469466917877	0.027143246538124863	0.2888349850937451	Chalinochromis dickfeldi	m	d
1437	FISH20211208_c3_r0_Chalinochromis-dickfeldi_su	1970-01-06 12:30:00	1.9075062514705625	764.5001384964822	0.023045814636308237	0.8092072461359482	0.014314921536129286	0.7162456322218521	Chalinochromis dickfeldi	m	d
1438	FISH20211208_c3_r0_Chalinochromis-dickfeldi_su	1970-01-06 13:00:00	1.134426247461899	794.4959543338506	0.008756373309687432	0.9086122810906673	0.011453945909997819	0.7105716432599651	Chalinochromis dickfeldi	m	d
1439	FISH20211208_c3_r0_Chalinochromis-dickfeldi_su	1970-01-06 13:30:00	1.0065222126960285	824.499944604476	0.009084865942831819	0.9248282738754708	0.010636726633568294	0.7503368438404969	Chalinochromis dickfeldi	m	d
1440	FISH20211208_c3_r0_Chalinochromis-dickfeldi_su	1970-01-06 14:00:00	1.0297035290783452	854.495510475557	0.005487196541403392	0.9421350182906552	0.014881342932557405	0.6912009989472089	Chalinochromis dickfeldi	m	d
1441	FISH20211208_c3_r0_Chalinochromis-dickfeldi_su	1970-01-06 14:30:00	1.1862003563544765	884.4996953077392	0.0032131183867929753	0.9678688161320702	0.012703050191624378	0.6875437116138341	Chalinochromis dickfeldi	m	d
1442	FISH20211208_c3_r0_Chalinochromis-dickfeldi_su	1970-01-06 15:00:00	0.990199277854298	914.496370185647	0.003546688833471876	1.0	0.01011700915379184	0.8019674089187343	Chalinochromis dickfeldi	m	d
1443	FISH20211208_c3_r0_Chalinochromis-dickfeldi_su	1970-01-06 15:30:00	1.6552422428086402	944.5003600908537	0.0020497479364024154	0.9679796133178217	0.04857258787789111	0.23174475041802362	Chalinochromis dickfeldi	m	d
1444	FISH20211208_c3_r0_Chalinochromis-dickfeldi_su	1970-01-06 16:00:00	1.9910584349284237	974.4965639547772	0.02377521613832853	0.8181667036133895	0.032100773185064074	0.41083772135642366	Chalinochromis dickfeldi	m	d
1445	FISH20211208_c3_r0_Chalinochromis-dickfeldi_su	1970-01-06 16:30:00	1.4107750378283908	1004.5001661865721	0.009528030135165079	0.9272656769333038	0.027603215335875602	0.4773745255409552	Chalinochromis dickfeldi	m	d
1446	FISH20211208_c3_r0_Chalinochromis-dickfeldi_su	1970-01-06 17:00:00	2.1174741306279197	1034.4976447769466	0.03059019118869493	0.7292324743696315	0.014923859228578454	0.585683546523175	Chalinochromis dickfeldi	m	d
1447	FISH20211208_c3_r0_Chalinochromis-dickfeldi_su	1970-01-06 17:30:00	1.1788273981078956	1064.4999169021107	0.005096670544568168	0.9535205805772533	0.01886286382000139	0.403833333612097	Chalinochromis dickfeldi	m	d
1448	FISH20211208_c3_r0_Chalinochromis-dickfeldi_su	1970-01-06 18:00:00	3.163168613571169	1094.496591853699	0.07464671654197838	0.5882515932391245	0.019076894849959457	0.7162474662652554	Chalinochromis dickfeldi	m	d
1449	FISH20211208_c3_r0_Chalinochromis-dickfeldi_su	1970-01-06 18:30:00	4.277395427054393	1124.4997784179038	0.1032018612896078	0.3668845557278972	0.02518270757422768	0.6842799413370033	Chalinochromis dickfeldi	m	d
1450	FISH20211208_c3_r0_Chalinochromis-dickfeldi_su	1970-01-06 19:00:00	16.732433350012275	1154.496785635114	0.35502105963201064	0.010640656173797385	0.11156666337141924	0.529862350951267	Chalinochromis dickfeldi	m	n
1451	FISH20211208_c3_r0_Chalinochromis-dickfeldi_su	1970-01-06 19:30:00	10.617286638041271	1184.4995291119606	0.2325078942994848	0.14658467674921058	0.04556268500509998	0.6207970942770065	Chalinochromis dickfeldi	m	n
1452	FISH20211208_c3_r0_Chalinochromis-dickfeldi_su	1970-01-06 20:00:00	4.321403338815672	1214.4955938591143	0.08839993349221305	0.20052097766446822	0.011455442029625933	0.47059390281534524	Chalinochromis dickfeldi	m	n
1453	FISH20211208_c3_r0_Chalinochromis-dickfeldi_su	1970-01-06 20:30:00	4.32462622194924	1244.5001384964821	0.07717023987590715	0.5117168023932193	0.014603177217436604	0.5613951736485474	Chalinochromis dickfeldi	m	n
1454	FISH20211208_c3_r0_Chalinochromis-dickfeldi_su	1970-01-06 21:00:00	2.92083321404629	1274.4939852541715	0.05072343256278064	0.6139475580686291	0.009839983006455772	0.6537328093123915	Chalinochromis dickfeldi	m	n
1455	FISH20211208_c3_r0_Chalinochromis-dickfeldi_su	1970-01-06 21:30:00	4.55292790024739	1304.5	0.09483713715931753	0.4267671172169289	0.016766353657002877	0.5990001775945832	Chalinochromis dickfeldi	m	n
1456	FISH20211208_c3_r0_Chalinochromis-dickfeldi_su	1970-01-06 22:00:00	2.7796398748829523	1334.4946504795166	0.04983646543599978	0.5816841288319752	0.011822694971706063	0.6082906742667806	Chalinochromis dickfeldi	m	n
1457	FISH20211208_c3_r0_Chalinochromis-dickfeldi_su	1970-01-06 22:30:00	1.217300926169459	1364.499750706332	0.018835521577751924	0.8661016010193341	0.012276286109516223	0.7751754392333225	Chalinochromis dickfeldi	m	n
1458	FISH20211208_c3_r0_Chalinochromis-dickfeldi_su	1970-01-06 23:00:00	2.771968636992116	1394.4967302150299	0.05614054533362891	0.5605741520727111	0.01190536211658843	0.693866404376741	Chalinochromis dickfeldi	m	n
1459	FISH20211208_c3_r0_Chalinochromis-dickfeldi_su	1970-01-06 23:30:00	14.237151876293368	1424.5003600908537	0.29588388454933245	0.03617528114785885	0.14185930939128893	0.5601045234749786	Chalinochromis dickfeldi	m	n
1460	FISH20211208_c3_r0_Chalinochromis-dickfeldi_su	1970-01-07 00:00:00	17.90120004007256	14.49695189536688	0.3918754156506318	0.0	0.2314012240777371	0.5167553422287847	Chalinochromis dickfeldi	m	n
1461	FISH20211208_c3_r0_Chalinochromis-dickfeldi_su	1970-01-07 00:30:00	18.301795006690444	44.50022158209617	0.4248836693995125	0.0	0.2788444867978824	0.5260175510286302	Chalinochromis dickfeldi	m	n
1462	FISH20211208_c3_r0_Chalinochromis-dickfeldi_su	1970-01-07 01:00:00	18.74906466535247	74.49636938085472	0.44498641982151765	0.0	0.28767143758135394	0.49053588409579957	Chalinochromis dickfeldi	m	n
1463	FISH20211208_c3_r0_Chalinochromis-dickfeldi_su	1970-01-07 01:30:00	17.590323101681946	104.49997230070356	0.414880062046424	0.0	0.3315214112409004	0.48249002810452557	Chalinochromis dickfeldi	m	n
1464	FISH20211208_c3_r0_Chalinochromis-dickfeldi_su	1970-01-07 02:00:00	19.577621783138895	134.49609266751648	0.4459347115224741	0.0	0.2721399542691811	0.5723199772042652	Chalinochromis dickfeldi	m	n
1465	FISH20211208_c3_r0_Chalinochromis-dickfeldi_su	1970-01-07 02:30:00	15.83929912781039	164.49977841790383	0.35652559273210727	0.0	0.3128964897203507	0.508101878021311	Chalinochromis dickfeldi	m	n
1466	FISH20211208_c3_r0_Chalinochromis-dickfeldi_su	1970-01-07 03:00:00	16.472076484121523	194.49675774538602	0.3565371612259602	0.0023277725433686193	0.2690916669038281	0.5228500211358694	Chalinochromis dickfeldi	m	n
1467	FISH20211208_c3_r0_Chalinochromis-dickfeldi_su	1970-01-07 03:30:00	13.442628153076594	224.49958451055343	0.29477591269181763	0.008032795966982439	0.17662539116882828	0.4773893410132122	Chalinochromis dickfeldi	m	n
1468	FISH20211208_c3_r0_Chalinochromis-dickfeldi_su	1970-01-07 04:00:00	14.98951486411235	254.49697977279024	0.3346633416458853	0.04876697146023829	0.2259472525419366	0.5138939044775871	Chalinochromis dickfeldi	m	n
1469	FISH20211208_c3_r0_Chalinochromis-dickfeldi_su	1970-01-07 04:30:00	15.648134631162813	284.5001938950751	0.35643454656251733	0.03545509944047421	0.41215016162910595	0.5181830207115914	Chalinochromis dickfeldi	m	n
1470	FISH20211208_c3_r0_Chalinochromis-dickfeldi_su	1970-01-07 05:00:00	17.988437334475623	314.49783885625624	0.39881414163803613	0.0	0.4213174065675955	0.47976183108227166	Chalinochromis dickfeldi	m	n
1471	FISH20211208_c3_r0_Chalinochromis-dickfeldi_su	1970-01-07 05:30:00	18.261510222718414	344.5	0.39724130290272547	0.04847108353645026	0.46688040106356304	0.49043291550650986	Chalinochromis dickfeldi	m	n
1472	FISH20211208_c3_r0_Chalinochromis-dickfeldi_su	1970-01-07 06:00:00	16.07018786173408	374.49855923750414	0.32284162695334145	0.019561121578189074	0.4634618259370752	0.5473455133886427	Chalinochromis dickfeldi	m	n
1473	FISH20211208_c3_r0_Chalinochromis-dickfeldi_su	1970-01-07 06:30:00	14.255621913089668	404.4998061049249	0.29566229017782947	0.06027366904880616	0.4175305819364069	0.5502242181247051	Chalinochromis dickfeldi	m	n
1474	FISH20211208_c3_r0_Chalinochromis-dickfeldi_su	1970-01-07 07:00:00	24.680404387360433	434.4983099684158	0.5539978943868787	0.021665650800687095	0.2575726818412575	0.5501735162145664	Chalinochromis dickfeldi	m	d
1475	FISH20211208_c3_r0_Chalinochromis-dickfeldi_su	1970-01-07 07:30:00	8.684165511598417	464.5004154894466	0.19616641737299872	0.30319649880893024	0.07626331250645682	0.5760760919715224	Chalinochromis dickfeldi	m	d
1476	FISH20211208_c3_r0_Chalinochromis-dickfeldi_su	1970-01-07 08:00:00	2.371112633651075	494.498115925967	0.01800953119804943	0.8334256899035798	0.037347312124269824	0.35235900955647004	Chalinochromis dickfeldi	m	d
1477	FISH20211208_c3_r0_Chalinochromis-dickfeldi_su	1970-01-07 08:30:00	2.4379441169760594	524.5002215820962	0.03268335918457788	0.8549191225348992	0.032701999029827754	0.5689304285660943	Chalinochromis dickfeldi	m	d
1478	FISH20211208_c3_r0_Chalinochromis-dickfeldi_su	1970-01-07 09:00:00	2.2733165908514845	554.4984206151288	0.021335550013854253	0.8727071210861734	0.029988916597396664	0.407320906145261	Chalinochromis dickfeldi	m	d
1479	FISH20211208_c3_r0_Chalinochromis-dickfeldi_su	1970-01-07 09:30:00	2.7222858113366195	584.5000276992964	0.03196498808930253	0.840895241260872	0.03880874805896343	0.4334504619007939	Chalinochromis dickfeldi	m	d
1480	FISH20211208_c3_r0_Chalinochromis-dickfeldi_su	1970-01-07 10:00:00	3.568312183075291	614.4973122748684	0.06228872263784982	0.7250761983929066	0.05350545810420401	0.3974099588064614	Chalinochromis dickfeldi	m	d
1481	FISH20211208_c3_r0_Chalinochromis-dickfeldi_su	1970-01-07 10:30:00	1.9506411591893709	644.4997784179038	0.02154885885220474	0.8355860846443607	0.016720914355524065	0.678890800725407	Chalinochromis dickfeldi	m	d
1482	FISH20211208_c3_r0_Chalinochromis-dickfeldi_su	1970-01-07 11:00:00	1.8330214881345297	674.4986146514464	0.014130555247700322	0.8658982600022166	0.015754146310779378	0.37687268795867557	Chalinochromis dickfeldi	m	d
1483	FISH20211208_c3_r0_Chalinochromis-dickfeldi_su	1970-01-07 11:30:00	1.7280253515970467	704.4996399091463	0.02426458367957454	0.8533599246579137	0.026942544172891634	0.6236681597564131	Chalinochromis dickfeldi	m	d
1484	FISH20211208_c3_r0_Chalinochromis-dickfeldi_su	1970-01-07 12:00:00	11.579599537783276	734.498420790159	0.25727267689920763	0.04155815370975786	0.09673832141001165	0.569751236027388	Chalinochromis dickfeldi	m	d
1485	FISH20211208_c3_r0_Chalinochromis-dickfeldi_su	1970-01-07 12:30:00	11.377032332686362	764.5002492936679	0.25998559636585233	0.02310121322918398	0.10992410077563687	0.4915062034604306	Chalinochromis dickfeldi	m	d
1486	FISH20211208_c3_r0_Chalinochromis-dickfeldi_su	1970-01-07 13:00:00	10.026946818426795	794.4981713399092	0.2281391998226754	0.21689016956666296	0.14623870159717522	0.6574527860141476	Chalinochromis dickfeldi	m	d
1487	FISH20211208_c3_r0_Chalinochromis-dickfeldi_su	1970-01-07 13:30:00	12.959845618305843	824.5	0.2976401506758254	0.1423664967870596	0.1859423597333358	0.6218600886454971	Chalinochromis dickfeldi	m	d
1488	FISH20211208_c3_r0_Chalinochromis-dickfeldi_su	1970-01-07 14:00:00	12.405022455972151	854.4988363072149	0.2915881635819572	0.028039454726809264	0.16310010303996636	0.6059752884660414	Chalinochromis dickfeldi	m	d
1489	FISH20211208_c3_r0_Chalinochromis-dickfeldi_su	1970-01-07 14:30:00	11.112605037249057	884.4998615035178	0.22896238435543737	0.10763946595756468	0.1282933265657223	0.5541539231916469	Chalinochromis dickfeldi	m	d
1490	FISH20211208_c3_r0_Chalinochromis-dickfeldi_su	1970-01-07 15:00:00	7.482710163937454	914.4989472517731	0.14683067375886524	0.3815381205673759	0.10168791630727088	0.577820976674002	Chalinochromis dickfeldi	m	d
1491	FISH20211208_c3_r0_Chalinochromis-dickfeldi_su	1970-01-07 15:30:00	6.872128942182497	944.5004708880394	0.11938396764722176	0.2808154672871309	0.06732647563214433	0.4625269249877393	Chalinochromis dickfeldi	m	d
1492	FISH20211208_c3_r0_Chalinochromis-dickfeldi_su	1970-01-07 16:00:00	7.742424055636229	974.4983929956777	0.14208134766707303	0.36013521001884075	0.08291129126466905	0.49738985939250674	Chalinochromis dickfeldi	m	d
1493	FISH20211208_c3_r0_Chalinochromis-dickfeldi_su	1970-01-07 16:30:00	10.907278814566508	1004.5002215820962	0.2372590294704188	0.37164857079547975	0.18023434490102427	0.43032673502475766	Chalinochromis dickfeldi	m	d
1494	FISH20211208_c3_r0_Chalinochromis-dickfeldi_su	1970-01-07 17:00:00	6.002332694995115	1034.499085619285	0.0999168744804655	0.5491271820448878	0.0702294563890579	0.454017039446325	Chalinochromis dickfeldi	m	d
1495	FISH20211208_c3_r0_Chalinochromis-dickfeldi_su	1970-01-07 17:30:00	5.541434986689513	1064.5000830978893	0.08343028087086587	0.48756301589939616	0.04312054284631643	0.3620622830243121	Chalinochromis dickfeldi	m	d
1496	FISH20211208_c3_r0_Chalinochromis-dickfeldi_su	1970-01-07 18:00:00	9.393261833026815	1094.4980326960376	0.19041285674702133	0.3369354391798282	0.1323486703661272	0.43441720374388937	Chalinochromis dickfeldi	m	d
1497	FISH20211208_c3_r0_Chalinochromis-dickfeldi_su	1970-01-07 18:30:00	8.086518089733373	1124.4998338134278	0.14696432528251718	0.45729005096388214	0.13322915481402237	0.35408916603323043	Chalinochromis dickfeldi	m	d
1498	FISH20211208_c3_r0_Chalinochromis-dickfeldi_su	1970-01-07 19:00:00	17.356954486705334	1154.498891721157	0.4041338800842292	0.0	0.12117890915408165	0.5738928469133852	Chalinochromis dickfeldi	m	n
1499	FISH20211208_c3_r0_Chalinochromis-dickfeldi_su	1970-01-07 19:30:00	16.189631534703043	1184.4996399091463	0.3696194116669437	0.0	0.05340673539942217	0.5701290023702982	Chalinochromis dickfeldi	m	n
1500	FISH20211208_c3_r0_Chalinochromis-dickfeldi_su	1970-01-07 20:00:00	7.4271024192628055	1214.498947251773	0.17603058510638298	0.11330895390070922	0.02232224685266501	0.6849313131234877	Chalinochromis dickfeldi	m	n
1501	FISH20211208_c3_r0_Chalinochromis-dickfeldi_su	1970-01-07 20:30:00	5.300376648798418	1244.500304692261	0.11528447177441693	0.2916181928979004	0.023579250681626425	0.7453442827264742	Chalinochromis dickfeldi	m	n
1502	FISH20211208_c3_r0_Chalinochromis-dickfeldi_su	1970-01-07 21:00:00	7.03334682707586	1274.4982543640897	0.15206428373510666	0.13571626489332225	0.043604689477506446	0.6811852557844889	Chalinochromis dickfeldi	m	n
1503	FISH20211208_c3_r0_Chalinochromis-dickfeldi_su	1970-01-07 21:30:00	6.392125653715075	1304.500055395524	0.14048304896964325	0.24933525371150012	0.3859285745354119	0.6238256663559407	Chalinochromis dickfeldi	m	n
1504	FISH20211208_c3_r0_Chalinochromis-dickfeldi_su	1970-01-07 22:00:00	0.0018113031619354544	1334.498863951233	0.0	1.0	0.9966512817337929	0.9634554056640783	Chalinochromis dickfeldi	m	n
1505	FISH20211208_c3_r0_Chalinochromis-dickfeldi_su	1970-01-07 22:30:00	0.2885072093271638	1364.4998615035179	0.0029361254224142706	0.968145809096449	0.9952362671578034	0.651320392674016	Chalinochromis dickfeldi	m	n
1506	FISH20211208_c3_r0_Chalinochromis-dickfeldi_su	1970-01-07 23:00:00	0.26234276330026957	1394.4991688829787	0.002271719858156028	0.9708000886524822	0.9971885925876321	0.8309239212920392	Chalinochromis dickfeldi	m	n
1507	FISH20211208_c3_r0_Chalinochromis-dickfeldi_su	1970-01-07 23:30:00	0.08908005329565025	1424.5005262866323	0.0014403634147692648	1.0	0.9959850971848994	0.7843904135675738	Chalinochromis dickfeldi	m	n
1508	FISH20211208_c3_r0_Chalinochromis-dickfeldi_su	1970-01-08 00:00:00	0.22601132019205208	14.49900254904134	0.00554139421478444	0.9591045106948909	0.9937500426606568	0.9647387552801855	Chalinochromis dickfeldi	m	n
1509	FISH20211208_c3_r0_Chalinochromis-dickfeldi_su	1970-01-08 00:30:00	0.21380241899415622	44.49941831477481	0.0007755803002603734	1.0	0.993066761822804	0.8544081066595123	Chalinochromis dickfeldi	m	n
1510	FISH20211208_c3_r0_Chalinochromis-dickfeldi_su	1970-01-08 01:00:00	0.0386712627256016	74.49900265957447	0.0	1.0	0.9903223038146918	0.9608585557754319	Chalinochromis dickfeldi	m	n
1511	FISH20211208_c3_r0_Chalinochromis-dickfeldi_su	1970-01-08 01:30:00	0.014172865313000148	104.50008309788932	0.0	1.0	0.9888025716002335	0.9591920524411411	Chalinochromis dickfeldi	m	n
1512	FISH20211208_c3_r0_Chalinochromis-dickfeldi_su	1970-01-08 02:00:00	0.008537443620002144	134.49875325538872	0.00011082174322602094	1.0	0.9930014187472813	0.9560141328110326	Chalinochromis dickfeldi	m	n
1513	FISH20211208_c3_r0_Chalinochromis-dickfeldi_su	1970-01-08 02:30:00	0.3923644332491417	164.4998892089519	0.0017726567693330379	1.0	0.9545608222778135	0.9607955274589203	Chalinochromis dickfeldi	m	n
1514	FISH20211208_c3_r0_Chalinochromis-dickfeldi_su	1970-01-08 03:00:00	0.242589981400085	194.49922420480993	0.00138534855369611	1.0	0.9902966894750522	0.9594645589850752	Chalinochromis dickfeldi	m	n
1515	FISH20211208_c3_r0_Chalinochromis-dickfeldi_su	1970-01-08 03:30:00	0.15228019198585133	224.4996399091463	0.0005539859287574095	1.0	0.9922556890874056	0.9592439942190818	Chalinochromis dickfeldi	m	n
1516	FISH20211208_c3_r0_Chalinochromis-dickfeldi_su	1970-01-08 04:00:00	0.034643422694768534	254.4988363072149	0.0	1.0	0.9891694036552168	0.9599993120160539	Chalinochromis dickfeldi	m	n
1517	FISH20211208_c3_r0_Chalinochromis-dickfeldi_su	1970-01-08 04:30:00	0.020321987189446566	284.50030469226084	0.0	1.0	0.9914739302680822	0.9557666041822707	Chalinochromis dickfeldi	m	n
1518	FISH20211208_c3_r0_Chalinochromis-dickfeldi_su	1970-01-08 05:00:00	0.013533487715897002	314.4990303097468	0.0002216434864520419	1.0	0.9918067790207252	0.9576133778473181	Chalinochromis dickfeldi	m	n
1519	FISH20211208_c3_r0_Chalinochromis-dickfeldi_su	1970-01-08 05:30:00	0.05201968914767425	344.5001107910481	0.0	1.0	0.9921766062275218	0.8419511048142573	Chalinochromis dickfeldi	m	n
1520	FISH20211208_c3_r0_Chalinochromis-dickfeldi_su	1970-01-08 06:00:00	1.815069426371122	374.5	0.02582003546099291	0.8516733156028369	0.9159799015683281	0.7145594159712486	Chalinochromis dickfeldi	m	n
1521	FISH20211208_c3_r0_Chalinochromis-dickfeldi_su	1970-01-08 06:30:00	1.4669774435127165	404.4998615035178	0.011356711539526896	0.9318043321699628	0.934375892482475	0.7729431088307209	Chalinochromis dickfeldi	m	n
1522	FISH20211208_c3_r0_Chalinochromis-dickfeldi_su	1970-01-08 07:00:00	15.032187216313709	434.4996675531915	0.38536125886524825	0.1356382978723404	0.23124281817231548	0.632299330608084	Chalinochromis dickfeldi	m	d
1523	FISH20211208_c3_r0_Chalinochromis-dickfeldi_su	1970-01-08 07:30:00	6.879817699531935	464.5005816852252	0.1444795302199324	0.23921112403744946	0.053410120274837006	0.4925606062147685	Chalinochromis dickfeldi	m	d
1524	FISH20211208_c3_r0_Chalinochromis-dickfeldi_su	1970-01-08 08:00:00	5.8645042643286605	488.27485546393706	0.08245663918112027	0.4379679651217894	0.041169787928389275	0.5038595995174241	Chalinochromis dickfeldi	m	d
1525	FISH20211208_c3_r1_Chalinochromis-dickfeldi_su	1970-01-02 00:00:00	3.125068014243679	14.500055395524042	0.04686461333924219	0.6394305340128518	0.06618549465856859	0.7749605445476085	Chalinochromis dickfeldi	m	n
1526	FISH20211208_c3_r1_Chalinochromis-dickfeldi_su	1970-01-02 00:30:00	2.0328999211453707	44.50105286490081	0.014684694669178766	0.9005873877867672	0.1270149033520756	0.7771605071702613	Chalinochromis dickfeldi	m	n
1527	FISH20211208_c3_r1_Chalinochromis-dickfeldi_su	1970-01-02 01:00:00	2.743178257132306	74.4998615035178	0.04980333499529112	0.7298764611378871	0.06187399288640257	0.7074471988107329	Chalinochromis dickfeldi	m	n
1528	FISH20211208_c3_r1_Chalinochromis-dickfeldi_su	1970-01-02 01:30:00	2.498931647811714	104.50080336860768	0.029087484071139674	0.8424843481633332	0.05775738873254785	0.7710499560021875	Chalinochromis dickfeldi	m	n
1529	FISH20211208_c3_r1_Chalinochromis-dickfeldi_su	1970-01-02 02:00:00	4.655052310222673	134.50052628663232	0.09462079663176555	0.5585840119660961	0.056346268008647005	0.6144916757166018	Chalinochromis dickfeldi	m	n
1530	FISH20211208_c3_r1_Chalinochromis-dickfeldi_su	1970-01-02 02:30:00	2.349612470132668	164.5009420370165	0.014795522553474454	0.8835753075473789	0.042304683998344236	0.6547534632563888	Chalinochromis dickfeldi	m	n
1531	FISH20211208_c3_r1_Chalinochromis-dickfeldi_su	1970-01-02 03:00:00	1.9842908549978608	194.4994183147748	0.010027145310509113	0.9086477203479032	0.04386868331086981	0.5885116989870023	Chalinochromis dickfeldi	m	n
1532	FISH20211208_c3_r1_Chalinochromis-dickfeldi_su	1970-01-02 03:30:00	4.014364321657251	224.50113604876697	0.04217234691050152	0.6678858409531726	0.04291021935529869	0.5724579525613356	Chalinochromis dickfeldi	m	n
1533	FISH20211208_c3_r1_Chalinochromis-dickfeldi_su	1970-01-02 04:00:00	2.891443335649166	254.5000830978893	0.037781840341255334	0.8088748545786937	0.04591382119610895	0.3966065973225332	Chalinochromis dickfeldi	m	n
1534	FISH20211208_c3_r1_Chalinochromis-dickfeldi_su	1970-01-02 04:30:00	1.6118605832383417	284.5008867213478	0.009643094657503879	0.9250720461095101	0.02286393154129476	0.3163796449693929	Chalinochromis dickfeldi	m	n
1535	FISH20211208_c3_r1_Chalinochromis-dickfeldi_su	1970-01-02 05:00:00	2.717726362100284	314.49983381342787	0.014181254154664303	0.9020607134943497	0.029348868444945886	0.4697432289036033	Chalinochromis dickfeldi	m	n
1536	FISH20211208_c3_r1_Chalinochromis-dickfeldi_su	1970-01-02 05:30:00	3.887089332026401	344.5011636927851	0.04987254793305996	0.6437437659315084	0.0366637742924882	0.4470081060040626	Chalinochromis dickfeldi	m	n
1537	FISH20211208_c3_r1_Chalinochromis-dickfeldi_su	1970-01-02 06:00:00	7.2522105318520715	374.4996399091463	0.14004764278987314	0.2952745000276993	0.10596122033922863	0.5844601086572867	Chalinochromis dickfeldi	m	n
1538	FISH20211208_c3_r1_Chalinochromis-dickfeldi_su	1970-01-02 06:30:00	6.918862824136267	404.5009696902532	0.13143458746606085	0.3411093256496925	0.15808070108407724	0.5699751839677383	Chalinochromis dickfeldi	m	n
1539	FISH20211208_c3_r1_Chalinochromis-dickfeldi_su	1970-01-02 07:00:00	14.170243096444443	434.50030469226084	0.3508392886820675	0.1276937565785829	0.21013035341057548	0.6631049384780447	Chalinochromis dickfeldi	m	d
1540	FISH20211208_c3_r1_Chalinochromis-dickfeldi_su	1970-01-02 07:30:00	18.910974894765936	464.5009143807149	0.48994181213632587	0.0	0.43256821668500434	0.5244724773036784	Chalinochromis dickfeldi	m	d
1541	FISH20211208_c3_r1_Chalinochromis-dickfeldi_su	1970-01-02 08:00:00	15.414891957353097	494.50005539552404	0.3713161976512298	0.0	0.47317155912271147	0.399064890319228	Chalinochromis dickfeldi	m	d
1542	FISH20211208_c3_r1_Chalinochromis-dickfeldi_su	1970-01-02 08:30:00	15.505341735652719	524.5013575663545	0.3709757854491051	0.0	0.36087826964032566	0.4539321593763709	Chalinochromis dickfeldi	m	d
1543	FISH20211208_c3_r1_Chalinochromis-dickfeldi_su	1970-01-02 09:00:00	13.128955661824167	554.4998615035178	0.3073513932746108	0.008365187524236884	0.38752059430126	0.40350555438759717	Chalinochromis dickfeldi	m	d
1544	FISH20211208_c3_r1_Chalinochromis-dickfeldi_su	1970-01-02 09:30:00	12.634776680174525	584.5014129772261	0.29118413032637	0.0460464343104117	0.39166075732116545	0.37965407521626376	Chalinochromis dickfeldi	m	d
1545	FISH20211208_c3_r1_Chalinochromis-dickfeldi_su	1970-01-02 10:00:00	12.15163150995488	614.5004708880394	0.2784887263863498	0.015345410226580244	0.4440417888129587	0.31291479552049317	Chalinochromis dickfeldi	m	d
1546	FISH20211208_c3_r1_Chalinochromis-dickfeldi_su	1970-01-02 10:30:00	10.646662779152718	644.5012191067273	0.21783220658317634	0.03552033691676826	0.4429114713050689	0.47408980083089036	Chalinochromis dickfeldi	m	d
1547	FISH20211208_c3_r1_Chalinochromis-dickfeldi_su	1970-01-02 11:00:00	12.910821432461972	674.4994183147749	0.3020885269514154	0.0	0.4748295318689905	0.5034841095657363	Chalinochromis dickfeldi	m	d
1548	FISH20211208_c3_r1_Chalinochromis-dickfeldi_su	1970-01-02 11:30:00	12.531600496603682	704.5012745206694	0.2768480549706306	0.013742657652665411	0.46831235363168777	0.5084653014987061	Chalinochromis dickfeldi	m	d
1549	FISH20211208_c3_r1_Chalinochromis-dickfeldi_su	1970-01-02 12:00:00	12.131798570622685	734.5000830978893	0.28109246025150963	0.0005539859287574095	0.4656627963700826	0.38372724032804073	Chalinochromis dickfeldi	m	d
1550	FISH20211208_c3_r1_Chalinochromis-dickfeldi_su	1970-01-02 12:30:00	11.42398357370511	764.5007757951901	0.25357419926853597	0.0	0.3703256937575878	0.34470466906951147	Chalinochromis dickfeldi	m	d
1551	FISH20211208_c3_r1_Chalinochromis-dickfeldi_su	1970-01-02 13:00:00	13.277751795025967	794.4998338134279	0.3129847108353645	0.0	0.4460988077517141	0.4156792794184344	Chalinochromis dickfeldi	m	d
1552	FISH20211208_c3_r1_Chalinochromis-dickfeldi_su	1970-01-02 13:30:00	13.736812113784799	824.5016348018842	0.3246328622887226	0.0	0.45879075714647116	0.3983751429001487	Chalinochromis dickfeldi	m	d
1553	FISH20211208_c3_r1_Chalinochromis-dickfeldi_su	1970-01-02 14:00:00	12.337251876502501	854.4996399091463	0.27937510387236164	0.0	0.37571811058020044	0.5915824437124606	Chalinochromis dickfeldi	m	d
1554	FISH20211208_c3_r1_Chalinochromis-dickfeldi_su	1970-01-02 14:30:00	12.477400790657953	884.5011635638298	0.2939937943262411	0.0	0.42459036904227687	0.5199572657043289	Chalinochromis dickfeldi	m	d
1555	FISH20211208_c3_r1_Chalinochromis-dickfeldi_su	1970-01-02 15:00:00	10.075907215942154	914.5003046922608	0.21234280649271509	0.11196055620187247	0.2876240647340093	0.5554538026370068	Chalinochromis dickfeldi	m	d
1556	FISH20211208_c3_r1_Chalinochromis-dickfeldi_su	1970-01-02 15:30:00	11.679726557744383	944.5009696902532	0.2597661661217931	0.03684822962265196	0.37004637002910723	0.5452516317412968	Chalinochromis dickfeldi	m	d
1557	FISH20211208_c3_r1_Chalinochromis-dickfeldi_su	1970-01-02 16:00:00	8.265918842183407	974.500055395524	0.1225902947041879	0.24302016397075116	0.2799886442349599	0.6924661942149823	Chalinochromis dickfeldi	m	d
1558	FISH20211208_c3_r1_Chalinochromis-dickfeldi_su	1970-01-02 16:30:00	12.73038737638632	1004.501884074033	0.28826332705308655	0.00554139421478444	0.35060860790402265	0.42026700327410693	Chalinochromis dickfeldi	m	d
1559	FISH20211208_c3_r1_Chalinochromis-dickfeldi_su	1970-01-02 17:00:00	9.950229818603798	1034.4998615035179	0.180710209960667	0.1858622790981109	0.19046770244920566	0.49064911960764485	Chalinochromis dickfeldi	m	d
1560	FISH20211208_c3_r1_Chalinochromis-dickfeldi_su	1970-01-02 17:30:00	12.005067514536075	1064.5020503158594	0.26532195500387895	0.05502604455280949	0.3428910501586664	0.5194835645504057	Chalinochromis dickfeldi	m	d
1561	FISH20211208_c3_r1_Chalinochromis-dickfeldi_su	1970-01-02 18:00:00	12.47194185117857	1094.5005262866323	0.2923937731981608	0.0009971746717633372	0.3056607433812044	0.4397943987469755	Chalinochromis dickfeldi	m	d
1562	FISH20211208_c3_r1_Chalinochromis-dickfeldi_su	1970-01-02 18:30:00	10.209917516800058	1124.5015515903801	0.20287044220325834	0.2767926410284828	0.2346999476658438	0.5069254710912038	Chalinochromis dickfeldi	m	d
1563	FISH20211208_c3_r1_Chalinochromis-dickfeldi_su	1970-01-02 19:00:00	7.665483461144902	1154.4994737133677	0.1605451221538973	0.3208686499362916	0.14849959282405203	0.641139396824646	Chalinochromis dickfeldi	m	n
1564	FISH20211208_c3_r1_Chalinochromis-dickfeldi_su	1970-01-02 19:30:00	6.706004158977256	1184.5016070043223	0.11986035686578743	0.5009420370165134	0.1717454465351334	0.5602319831553276	Chalinochromis dickfeldi	m	n
1565	FISH20211208_c3_r1_Chalinochromis-dickfeldi_su	1970-01-02 20:00:00	3.3957262478829793	1214.5001384964821	0.050080327959669824	0.6339814968699795	0.13440455938856732	0.7740758021673928	Chalinochromis dickfeldi	m	n
1566	FISH20211208_c3_r1_Chalinochromis-dickfeldi_su	1970-01-02 20:30:00	1.9503101033825956	1244.5007203014184	0.018506205673758866	0.899822695035461	0.05340618176990323	0.6679398604788954	Chalinochromis dickfeldi	m	n
1567	FISH20211208_c3_r1_Chalinochromis-dickfeldi_su	1970-01-02 21:00:00	3.161439322794656	1274.499944604476	0.037391978728118766	0.8189674274318635	0.0717181228112346	0.6781131630786869	Chalinochromis dickfeldi	m	n
1568	FISH20211208_c3_r1_Chalinochromis-dickfeldi_su	1970-01-02 21:30:00	1.1938069114220522	1304.5021057298015	0.0001662418264435332	0.9902471461819794	0.04124600667184049	0.6955503462414039	Chalinochromis dickfeldi	m	n
1569	FISH20211208_c3_r1_Chalinochromis-dickfeldi_su	1970-01-02 22:00:00	3.316524258386358	1334.499750706332	0.04481746163647443	0.7215112736136502	0.07709232764938193	0.7371068483747414	Chalinochromis dickfeldi	m	n
1570	FISH20211208_c3_r1_Chalinochromis-dickfeldi_su	1970-01-02 22:30:00	2.5185011730101343	1364.5015514184397	0.037732712765957445	0.813885195035461	0.0832533936071401	0.6262576312557399	Chalinochromis dickfeldi	m	n
1571	FISH20211208_c3_r1_Chalinochromis-dickfeldi_su	1970-01-02 23:00:00	0.9136422771146725	1394.5004154894466	0.0016065591933964877	1.0	0.040833246291759384	0.8058639060274165	Chalinochromis dickfeldi	m	n
1572	FISH20211208_c3_r1_Chalinochromis-dickfeldi_su	1970-01-02 23:30:00	0.7483131521457677	1424.5016624182645	0.0009974509586611992	1.0	0.03813077510558916	0.8350660768823999	Chalinochromis dickfeldi	m	n
1573	FISH20211208_c3_r1_Chalinochromis-dickfeldi_su	1970-01-03 00:00:00	1.538934636282789	14.500221582096167	0.005650343452249058	0.9677044094837137	0.06050424159902423	0.8449375228300663	Chalinochromis dickfeldi	m	n
1574	FISH20211208_c3_r1_Chalinochromis-dickfeldi_su	1970-01-03 00:30:00	4.913389030080209	44.50310352471736	0.10596320106406562	0.43504766127244515	0.10375878493162352	0.6323491516389549	Chalinochromis dickfeldi	m	n
1575	FISH20211208_c3_r1_Chalinochromis-dickfeldi_su	1970-01-03 01:00:00	1.8709951344114721	74.50002769929644	0.002437538086532602	0.9700293612542241	0.024656382065466664	0.4391648958929906	Chalinochromis dickfeldi	m	n
1576	FISH20211208_c3_r1_Chalinochromis-dickfeldi_su	1970-01-03 01:30:00	1.3324704138512575	104.50132993461155	0.009309542280837859	0.9308434001994902	0.028552777762906198	0.35585616797897923	Chalinochromis dickfeldi	m	n
1577	FISH20211208_c3_r1_Chalinochromis-dickfeldi_su	1970-01-03 02:00:00	1.65943375992414	134.49983381342787	0.0013848881010414358	1.0	0.04008228019770323	0.7046392187207607	Chalinochromis dickfeldi	m	n
1578	FISH20211208_c3_r1_Chalinochromis-dickfeldi_su	1970-01-03 02:30:00	0.957880406147337	164.50227197162806	0.0013299346115482657	1.0	0.03994509132142105	0.6585204221867492	Chalinochromis dickfeldi	m	n
1579	FISH20211208_c3_r1_Chalinochromis-dickfeldi_su	1970-01-03 03:00:00	3.569145115105425	194.4996399091463	0.06326519306409617	0.6697689878677081	0.05036892641858765	0.44678440125549146	Chalinochromis dickfeldi	m	n
1580	FISH20211208_c3_r1_Chalinochromis-dickfeldi_su	1970-01-03 03:30:00	1.4160331342114314	224.50207790768548	0.01789771153100238	0.9264697733695351	0.038509634626159375	0.5173071425691413	Chalinochromis dickfeldi	m	n
1581	FISH20211208_c3_r1_Chalinochromis-dickfeldi_su	1970-01-03 04:00:00	0.813024702661217	254.5003046922608	0.005152069137443909	0.9355714364855132	0.020647163322382214	0.09582286426953861	Chalinochromis dickfeldi	m	n
1582	FISH20211208_c3_r1_Chalinochromis-dickfeldi_su	1970-01-03 04:30:00	1.1582334091772493	284.50229980604047	0.0060404544195067885	0.9463009143807148	0.01522208370521315	0.1566377476924255	Chalinochromis dickfeldi	m	n
1583	FISH20211208_c3_r1_Chalinochromis-dickfeldi_su	1970-01-03 05:00:00	3.3601327249154402	314.5001107910481	0.059107024152448485	0.590073122091735	0.096503951877922	0.34742941479231765	Chalinochromis dickfeldi	m	n
1584	FISH20211208_c3_r1_Chalinochromis-dickfeldi_su	1970-01-03 05:30:00	0.7855603488937634	344.5029648101967	0.001773344416735938	1.0	0.023471444420777303	0.17495797383541634	Chalinochromis dickfeldi	m	n
1585	FISH20211208_c3_r1_Chalinochromis-dickfeldi_su	1970-01-03 06:00:00	5.38640308479523	374.49991690211067	0.10736247299318598	0.5768101490222148	0.10967987946362516	0.2717557886685683	Chalinochromis dickfeldi	m	n
1586	FISH20211208_c3_r1_Chalinochromis-dickfeldi_su	1970-01-03 06:30:00	8.218631856256433	404.50108051199646	0.17393472599323986	0.2835374300437746	0.16572163768652273	0.6025409961743128	Chalinochromis dickfeldi	m	n
1587	FISH20211208_c3_r1_Chalinochromis-dickfeldi_su	1970-01-03 07:00:00	14.237279841237118	434.4997784179038	0.34572346554398403	0.12447374252160426	0.22083730716598954	0.5475250045605757	Chalinochromis dickfeldi	m	d
1588	FISH20211208_c3_r1_Chalinochromis-dickfeldi_su	1970-01-03 07:30:00	13.993092013984265	464.50257689110555	0.3306733167082294	0.0	0.29749825534525975	0.573651890542263	Chalinochromis dickfeldi	m	d
1589	FISH20211208_c3_r1_Chalinochromis-dickfeldi_su	1970-01-03 08:00:00	12.010346092770881	494.49952911196056	0.2691817627832253	0.0	0.22975836939124375	0.44140256025277086	Chalinochromis dickfeldi	m	d
1590	FISH20211208_c3_r1_Chalinochromis-dickfeldi_su	1970-01-03 08:30:00	4.756596907621588	524.5022441403004	0.04599102343879869	0.7378511663988474	0.14480861709059614	0.796111990436697	Chalinochromis dickfeldi	m	d
1591	FISH20211208_c3_r1_Chalinochromis-dickfeldi_su	1970-01-03 09:00:00	4.22023942435384	554.5001938950751	0.034956512104592545	0.7641681901279708	0.08548237240909773	0.7939824874701256	Chalinochromis dickfeldi	m	d
1592	FISH20211208_c3_r1_Chalinochromis-dickfeldi_su	1970-01-03 09:30:00	1.4015994404769399	584.5019949019173	0.01623628504931841	0.848664523994237	0.07426595552186627	0.6676880814339686	Chalinochromis dickfeldi	m	d
1593	FISH20211208_c3_r1_Chalinochromis-dickfeldi_su	1970-01-03 10:00:00	6.6783823824776665	614.5	0.10779968978506536	0.3918679370706847	0.15492968531569093	0.8605612432073244	Chalinochromis dickfeldi	m	d
1594	FISH20211208_c3_r1_Chalinochromis-dickfeldi_su	1970-01-03 10:30:00	6.540199840853621	644.5022441403004	0.07746439851498864	0.39286307973624424	0.17890120115847236	0.8523174157402834	Chalinochromis dickfeldi	m	d
1595	FISH20211208_c3_r1_Chalinochromis-dickfeldi_su	1970-01-03 11:00:00	8.40540460530363	674.4998061049249	0.11810980001107972	0.14314996399091462	0.20401657172100757	0.7888139592457729	Chalinochromis dickfeldi	m	d
1596	FISH20211208_c3_r1_Chalinochromis-dickfeldi_su	1970-01-03 11:30:00	8.833166422813486	704.5020500886525	0.14250886524822695	0.18788785460992907	0.2138074389684827	0.736430422994237	Chalinochromis dickfeldi	m	d
1597	FISH20211208_c3_r1_Chalinochromis-dickfeldi_su	1970-01-03 12:00:00	8.388556471505643	734.5004708880394	0.1311838679297546	0.21073624729931859	0.14365171076554245	0.7561150842618687	Chalinochromis dickfeldi	m	d
1598	FISH20211208_c3_r1_Chalinochromis-dickfeldi_su	1970-01-03 12:30:00	9.245204839162948	764.5018008533274	0.1523798969357788	0.1524353078073918	0.17286976551911237	0.7338851305168292	Chalinochromis dickfeldi	m	d
1599	FISH20211208_c3_r1_Chalinochromis-dickfeldi_su	1970-01-03 13:00:00	10.79786848482202	794.4994183147749	0.20713533876239543	0.011467508725278379	0.20510649359746352	0.7025416001815811	Chalinochromis dickfeldi	m	d
1600	FISH20211208_c3_r1_Chalinochromis-dickfeldi_su	1970-01-03 13:30:00	10.33318689728016	824.5016622340426	0.1919880319148936	0.044326241134751775	0.18306840289845192	0.6803132934982992	Chalinochromis dickfeldi	m	d
1601	FISH20211208_c3_r1_Chalinochromis-dickfeldi_su	1970-01-03 14:00:00	5.452115701408629	854.5000830978893	0.0578915295551493	0.618691485236275	0.10054471585357012	0.7848606261118343	Chalinochromis dickfeldi	m	d
1602	FISH20211208_c3_r1_Chalinochromis-dickfeldi_su	1970-01-03 14:30:00	9.683342823250387	884.5021611437438	0.18657874321179208	0.033857918652332925	0.17472490995910148	0.7134528499829362	Chalinochromis dickfeldi	m	d
1603	FISH20211208_c3_r1_Chalinochromis-dickfeldi_su	1970-01-03 15:00:00	10.445279114350914	914.4998338134279	0.20778861068025703	0.010691336140039885	0.19184154287772134	0.5993917313122512	Chalinochromis dickfeldi	m	d
1604	FISH20211208_c3_r1_Chalinochromis-dickfeldi_su	1970-01-03 15:30:00	9.408419526127025	944.5032973122749	0.14707675256303684	0.048489886395123305	0.1526213580071854	0.6083408305891124	Chalinochromis dickfeldi	m	d
1605	FISH20211208_c3_r1_Chalinochromis-dickfeldi_su	1970-01-03 16:00:00	9.848398357432837	974.4996399091463	0.1840895241260872	0.03861281923439144	0.16234502917034999	0.6034982671452085	Chalinochromis dickfeldi	m	d
1606	FISH20211208_c3_r1_Chalinochromis-dickfeldi_su	1970-01-03 16:30:00	7.541319092309521	1004.5020500886525	0.11402925531914894	0.18062943262411346	0.12868639278513394	0.6898442236100425	Chalinochromis dickfeldi	m	d
1607	FISH20211208_c3_r1_Chalinochromis-dickfeldi_su	1970-01-03 17:00:00	4.013646471185072	1034.513125	0.03772727272727273	0.7617613636363636	0.16640898060979373	0.7654459986602433	Chalinochromis dickfeldi	m	d
1608	FISH20211208_c3_r1_Chalinochromis-dickfeldi_su	1970-01-03 17:30:00	5.521386679023983	1064.5023827995124	0.0631718940485426	0.4502382799512357	0.07967332580302018	0.7228923489518864	Chalinochromis dickfeldi	m	d
1609	FISH20211208_c3_r1_Chalinochromis-dickfeldi_su	1970-01-03 18:00:00	5.114284417005945	1094.500055395524	0.06597606913361401	0.46831376024817195	0.09490066018142086	0.6682657215309359	Chalinochromis dickfeldi	m	d
1610	FISH20211208_c3_r1_Chalinochromis-dickfeldi_su	1970-01-03 18:30:00	12.026229788562164	1124.5019392730496	0.26412898936170215	0.06765292553191489	0.2767661232905161	0.606185166438096	Chalinochromis dickfeldi	m	d
1611	FISH20211208_c3_r1_Chalinochromis-dickfeldi_su	1970-01-03 19:00:00	10.063216094511564	1154.4998615035179	0.2233117278821118	0.22187136446734254	0.07159804286618508	0.6138600742924576	Chalinochromis dickfeldi	m	n
1612	FISH20211208_c3_r1_Chalinochromis-dickfeldi_su	1970-01-03 19:30:00	4.539594892718541	1184.5017452490442	0.024932129203834006	0.7614272258850906	0.040704857882056564	0.7846174536389812	Chalinochromis dickfeldi	m	n
1613	FISH20211208_c3_r1_Chalinochromis-dickfeldi_su	1970-01-03 20:00:00	4.820249465301422	1214.5004708880394	0.04863996454490056	0.6073901722896239	0.03681724517531372	0.6291909195246187	Chalinochromis dickfeldi	m	n
1614	FISH20211208_c3_r1_Chalinochromis-dickfeldi_su	1970-01-03 20:30:00	5.179353648302181	1244.5028261110494	0.05857253685027153	0.6214119472459271	0.04889646192705404	0.7038243364721029	Chalinochromis dickfeldi	m	n
1615	FISH20211208_c3_r1_Chalinochromis-dickfeldi_su	1970-01-03 21:00:00	4.345801387187085	1274.4994183147749	0.024707772422580467	0.9011689103096782	0.04370346141827142	0.7569087363496468	Chalinochromis dickfeldi	m	n
1616	FISH20211208_c3_r1_Chalinochromis-dickfeldi_su	1970-01-03 21:30:00	4.025286946582653	1304.501523630118	0.026871294808576654	0.7837553327054131	0.033610567114262566	0.5833395014842547	Chalinochromis dickfeldi	m	n
1617	FISH20211208_c3_r1_Chalinochromis-dickfeldi_su	1970-01-03 22:00:00	3.0133706708679626	1334.5000830978893	0.030081435931527338	0.7697080494155448	0.08938588370141176	0.7748180772107672	Chalinochromis dickfeldi	m	n
1618	FISH20211208_c3_r1_Chalinochromis-dickfeldi_su	1970-01-03 22:30:00	3.7378345213321578	1364.5024382134545	0.047711404189294024	0.6793195167904245	0.11403034909069922	0.7339633486255001	Chalinochromis dickfeldi	m	n
1619	FISH20211208_c3_r1_Chalinochromis-dickfeldi_su	1970-01-03 23:00:00	2.670488692996561	1394.4998338134278	0.03152005317970308	0.7785286948814536	0.2277365145672481	0.8595896368334074	Chalinochromis dickfeldi	m	n
1620	FISH20211208_c3_r1_Chalinochromis-dickfeldi_su	1970-01-03 23:30:00	2.8835158259916738	1424.5018838652481	0.02133200354609929	0.8828125	0.21871259405278032	0.8994682779177793	Chalinochromis dickfeldi	m	n
1621	FISH20211208_c3_r1_Chalinochromis-dickfeldi_su	1970-01-04 00:00:00	3.009570902950595	14.499639909146307	0.04215832917843887	0.7245581962218159	0.09031212779406139	0.8170100591389841	Chalinochromis dickfeldi	m	n
1622	FISH20211208_c3_r1_Chalinochromis-dickfeldi_su	1970-01-04 00:30:00	5.745940969086483	44.50285365988807	0.10710921482794925	0.4891671745996565	0.34256730951243863	0.8940547531248633	Chalinochromis dickfeldi	m	n
1623	FISH20211208_c3_r1_Chalinochromis-dickfeldi_su	1970-01-04 01:00:00	2.8469439031250943	74.50030469226081	0.04819677580189463	0.7278821117943605	0.20017863634447228	0.8581406065537284	Chalinochromis dickfeldi	m	n
1624	FISH20211208_c3_r1_Chalinochromis-dickfeldi_su	1970-01-04 01:30:00	0.8596328377195712	104.5009141780708	0.005928306277356086	0.9350102498753393	0.2016397290380611	0.8892041747507999	Chalinochromis dickfeldi	m	n
1625	FISH20211208_c3_r1_Chalinochromis-dickfeldi_su	1970-01-04 02:00:00	6.996952043644732	134.50005539552404	0.14214491469089297	0.48969643252825173	0.3021778904103355	0.8419921609895854	Chalinochromis dickfeldi	m	n
1626	FISH20211208_c3_r1_Chalinochromis-dickfeldi_su	1970-01-04 02:30:00	3.5516214484776447	164.50326942258673	0.052255347445417266	0.7315748642358417	0.0709513476206841	0.5559003028417517	Chalinochromis dickfeldi	m	n
1627	FISH20211208_c3_r1_Chalinochromis-dickfeldi_su	1970-01-04 03:00:00	1.2118190467231142	194.49986150351782	0.006647831145088915	0.9476483297324247	0.22470124311455705	0.8768041773575034	Chalinochromis dickfeldi	m	n
1628	FISH20211208_c3_r1_Chalinochromis-dickfeldi_su	1970-01-04 03:30:00	3.81009733625469	224.50335235773258	0.06527400676012633	0.740510888236272	0.15171726329506297	0.7669678288330077	Chalinochromis dickfeldi	m	n
1629	FISH20211208_c3_r1_Chalinochromis-dickfeldi_su	1970-01-04 04:00:00	8.500451424375878	254.50052628663232	0.173009805550939	0.3527228408398427	0.268864167468571	0.5442203032471122	Chalinochromis dickfeldi	m	n
1630	FISH20211208_c3_r1_Chalinochromis-dickfeldi_su	1970-01-04 04:30:00	1.2938514152963068	284.5018838652482	0.0	0.982989804964539	0.037842286981079984	0.83029015435283	Chalinochromis dickfeldi	m	n
1631	FISH20211208_c3_r1_Chalinochromis-dickfeldi_su	1970-01-04 05:00:00	1.263261502793305	314.4994183147748	0.00011079718575148191	1.0	0.0400266416609197	0.8607477728327766	Chalinochromis dickfeldi	m	n
1632	FISH20211208_c3_r1_Chalinochromis-dickfeldi_su	1970-01-04 05:30:00	1.226870459324355	344.5016898443127	0.001939165604742645	1.0	0.04510765285239559	0.8279455158712619	Chalinochromis dickfeldi	m	n
1633	FISH20211208_c3_r1_Chalinochromis-dickfeldi_su	1970-01-04 06:00:00	3.6961716732381666	374.50008309788933	0.043155503850202205	0.782948313112847	0.08738113405199631	0.7289341557207045	Chalinochromis dickfeldi	m	n
1634	FISH20211208_c3_r1_Chalinochromis-dickfeldi_su	1970-01-04 06:30:00	7.015547804035573	404.50144060283685	0.14998891843971632	0.3738918439716312	0.19829585293540122	0.7560950989016709	Chalinochromis dickfeldi	m	n
1635	FISH20211208_c3_r1_Chalinochromis-dickfeldi_su	1970-01-04 07:00:00	15.831465059119918	434.4998892089519	0.3807888322623532	0.10597163749169067	0.2624870212038898	0.6782570833698353	Chalinochromis dickfeldi	m	d
1636	FISH20211208_c3_r1_Chalinochromis-dickfeldi_su	1970-01-04 07:30:00	11.051921120441344	464.50274283814485	0.22031362553332964	0.039951238432980554	0.365274674499293	0.7547287271644306	Chalinochromis dickfeldi	m	d
1637	FISH20211208_c3_r1_Chalinochromis-dickfeldi_su	1970-01-04 08:00:00	11.734141682734258	494.4996399091463	0.2341144534928813	0.005262866323195391	0.476159629088055	0.7173380867477677	Chalinochromis dickfeldi	m	d
1638	FISH20211208_c3_r1_Chalinochromis-dickfeldi_su	1970-01-04 08:30:00	12.14831531564583	524.5019114632389	0.242672724250651	0.009806637486841376	0.496117384325577	0.7652730504372789	Chalinochromis dickfeldi	m	d
1639	FISH20211208_c3_r1_Chalinochromis-dickfeldi_su	1970-01-04 09:00:00	13.586202830660504	554.5003046922608	0.2713423079053792	0.009805550939006149	0.5630509748570971	0.6965917400081163	Chalinochromis dickfeldi	m	d
1640	FISH20211208_c3_r1_Chalinochromis-dickfeldi_su	1970-01-04 09:30:00	10.833329797709085	584.5025211946584	0.19853715298941652	0.08732753366210451	0.46887968748014847	0.7311144279340712	Chalinochromis dickfeldi	m	d
1641	FISH20211208_c3_r1_Chalinochromis-dickfeldi_su	1970-01-04 10:00:00	8.693768243767801	614.5001107910481	0.1284622202526036	0.19959007312209173	0.5623580321886722	0.7687469993330748	Chalinochromis dickfeldi	m	d
1642	FISH20211208_c3_r1_Chalinochromis-dickfeldi_su	1970-01-04 10:30:00	6.888295956412668	644.5024933510638	0.06316489361702128	0.535405585106383	0.5039099185449851	0.8131045387722489	Chalinochromis dickfeldi	m	d
1643	FISH20211208_c3_r1_Chalinochromis-dickfeldi_su	1970-01-04 11:00:00	10.76413363706472	674.4998615035178	0.18625006924824108	0.08343028087086587	0.4874270959054807	0.7209857168552936	Chalinochromis dickfeldi	m	d
1644	FISH20211208_c3_r1_Chalinochromis-dickfeldi_su	1970-01-04 11:30:00	8.585130472756434	704.5029920212766	0.13901817375886524	0.2800864361702128	0.3696636277391694	0.8051991453792717	Chalinochromis dickfeldi	m	d
1645	FISH20211208_c3_r1_Chalinochromis-dickfeldi_su	1970-01-04 12:00:00	5.7567872985041895	734.5005262866323	0.06814026923716138	0.42734474544346573	0.3256981936508039	0.8554513433335581	Chalinochromis dickfeldi	m	d
1646	FISH20211208_c3_r1_Chalinochromis-dickfeldi_su	1970-01-04 12:30:00	10.680143569314616	764.5027428381449	0.20862193162298442	0.13054801352025266	0.44993069500773103	0.7759958270300417	Chalinochromis dickfeldi	m	d
1647	FISH20211208_c3_r1_Chalinochromis-dickfeldi_su	1970-01-04 13:00:00	3.838029885509978	794.4994183147749	0.05046811810980001	0.6356988532491274	0.24674806895313298	0.8667716104655321	Chalinochromis dickfeldi	m	d
1648	FISH20211208_c3_r1_Chalinochromis-dickfeldi_su	1970-01-04 13:30:00	7.273780189236749	824.5025487588653	0.1125886524822695	0.3016400709219858	0.4100878259279359	0.7039770000365466	Chalinochromis dickfeldi	m	d
1649	FISH20211208_c3_r1_Chalinochromis-dickfeldi_su	1970-01-04 14:00:00	1.2692279508228723	854.5001384964822	0.015345410226580244	0.8734142152789319	0.4332801288987309	0.930057371465823	Chalinochromis dickfeldi	m	d
1650	FISH20211208_c3_r1_Chalinochromis-dickfeldi_su	1970-01-04 14:30:00	1.2096322904744758	884.5037406483791	0.01573843169853145	0.8668329177057357	0.17130706691831368	0.8898832039964121	Chalinochromis dickfeldi	m	d
1651	FISH20211208_c3_r1_Chalinochromis-dickfeldi_su	1970-01-04 15:00:00	0.21156580274661307	914.4998892089519	0.001274097052958121	1.0	0.13802871668452868	0.9188266466439503	Chalinochromis dickfeldi	m	d
1652	FISH20211208_c3_r1_Chalinochromis-dickfeldi_su	1970-01-04 15:30:00	10.624936319486753	944.5031861251177	0.22868066714689422	0.15537208400288136	0.3188724309699501	0.6280689903216045	Chalinochromis dickfeldi	m	d
1653	FISH20211208_c3_r1_Chalinochromis-dickfeldi_su	1970-01-04 16:00:00	8.6625535825474	974.4996399091463	0.17240042102930586	0.2028696471109634	0.2407403712124263	0.5000423673580267	Chalinochromis dickfeldi	m	d
1654	FISH20211208_c3_r1_Chalinochromis-dickfeldi_su	1970-01-04 16:30:00	1.6951525909671863	1004.5037402338339	0.02016955726713581	0.8645204189061894	0.07567223604186084	0.8555851771130659	Chalinochromis dickfeldi	m	d
1655	FISH20211208_c3_r1_Chalinochromis-dickfeldi_su	1970-01-04 17:00:00	2.6743417287556843	1034.5003600908537	0.035011910697468285	0.7927538640518531	0.18649488051222107	0.8777203393450009	Chalinochromis dickfeldi	m	d
1656	FISH20211208_c3_r1_Chalinochromis-dickfeldi_su	1970-01-04 17:30:00	4.920915847667088	1064.5027982490165	0.046378899540089766	0.6461461738793152	0.28074554940058527	0.8330256273061594	Chalinochromis dickfeldi	m	d
1657	FISH20211208_c3_r1_Chalinochromis-dickfeldi_su	1970-01-04 18:00:00	3.6175311669972525	1094.500110791048	0.03977398626191004	0.6859073786838024	0.22508860109108356	0.855817480683931	Chalinochromis dickfeldi	m	d
1658	FISH20211208_c3_r1_Chalinochromis-dickfeldi_su	1970-01-04 18:30:00	13.66375486930221	1124.5041560456611	0.29524548376371496	0.024991687908677822	0.3322157296941835	0.4242049000318112	Chalinochromis dickfeldi	m	d
1659	FISH20211208_c3_r1_Chalinochromis-dickfeldi_su	1970-01-04 19:00:00	7.8318973975111845	1154.4998615035179	0.16957509279264307	0.42141709600576144	0.06595442071861796	0.6691858560007287	Chalinochromis dickfeldi	m	n
1660	FISH20211208_c3_r1_Chalinochromis-dickfeldi_su	1970-01-04 19:30:00	2.1125103146107045	1184.5039618773203	0.0023272566077464397	1.0	0.04041649313538007	0.8457048106406284	Chalinochromis dickfeldi	m	n
1661	FISH20211208_c3_r1_Chalinochromis-dickfeldi_su	1970-01-04 20:00:00	2.0628880450754306	1214.5005262866323	0.001274167636142042	1.0	0.03849145545194464	0.8629172930228438	Chalinochromis dickfeldi	m	n
1662	FISH20211208_c3_r1_Chalinochromis-dickfeldi_su	1970-01-04 20:30:00	1.6850616728884327	1244.5052649080026	0.0004987807581467524	1.0	0.037153795613695986	0.8400264488305483	Chalinochromis dickfeldi	m	n
1663	FISH20211208_c3_r1_Chalinochromis-dickfeldi_su	1970-01-04 21:00:00	1.182522714424215	1274.4994737133677	0.0	1.0	0.03622878568067336	0.8230460524853129	Chalinochromis dickfeldi	m	n
1664	FISH20211208_c3_r1_Chalinochromis-dickfeldi_su	1970-01-04 21:30:00	1.1975205264237527	1304.5054031587697	0.0016625103906899418	1.0	0.037128303708034494	0.8340175076749407	Chalinochromis dickfeldi	m	n
1665	FISH20211208_c3_r1_Chalinochromis-dickfeldi_su	1970-01-04 22:00:00	1.2174387058853866	1334.5001384964821	0.004819677580189463	0.9683120048750762	0.08486160637285937	0.8633074044370306	Chalinochromis dickfeldi	m	n
1666	FISH20211208_c3_r1_Chalinochromis-dickfeldi_su	1970-01-04 22:30:00	0.22544036719897828	1364.5027982490165	0.0016069152767773038	1.0	0.24622850825399717	0.9219485841094686	Chalinochromis dickfeldi	m	n
1667	FISH20211208_c3_r1_Chalinochromis-dickfeldi_su	1970-01-04 23:00:00	0.9419287561177921	1394.499889208952	0.00016618657212497231	1.0	0.03652678301334714	0.8616712159879278	Chalinochromis dickfeldi	m	n
1668	FISH20211208_c3_r1_Chalinochromis-dickfeldi_su	1970-01-04 23:30:00	0.4718456919012533	1424.5042668735455	0.0	1.0	0.038979888546479415	0.8683395389756797	Chalinochromis dickfeldi	m	n
1669	FISH20211208_c3_r1_Chalinochromis-dickfeldi_su	1970-01-05 00:00:00	0.6750900872183305	14.499695307739183	0.012298487618414492	0.9080937344191458	0.053946035004591	0.8623820863793917	Chalinochromis dickfeldi	m	n
1670	FISH20211208_c3_r1_Chalinochromis-dickfeldi_su	1970-01-05 00:30:00	6.666918048013625	44.50241010582304	0.1492049421020555	0.45426339409385563	0.12078308950827697	0.5206305086109734	Chalinochromis dickfeldi	m	n
1671	FISH20211208_c3_r1_Chalinochromis-dickfeldi_su	1970-01-05 01:00:00	5.960649669365074	74.50036009085369	0.05739294221926763	0.5519361808210071	0.7279041352586747	0.9140838514187519	Chalinochromis dickfeldi	m	n
1672	FISH20211208_c3_r1_Chalinochromis-dickfeldi_su	1970-01-05 01:30:00	1.4950013522006091	104.5030198925029	0.017953122402615394	0.8921704438410816	0.07082573199343639	0.7815033629952138	Chalinochromis dickfeldi	m	n
1673	FISH20211208_c3_r1_Chalinochromis-dickfeldi_su	1970-01-05 02:00:00	0.07470908688790581	134.50016618657213	0.00011079104808331487	1.0	0.2948976640014652	0.9838944495106774	Chalinochromis dickfeldi	m	n
1674	FISH20211208_c3_r1_Chalinochromis-dickfeldi_su	1970-01-05 02:30:00	0.1595563131366658	164.504488529314	0.003214008644574975	0.9668070486534412	0.13662783745782747	0.9392850901339902	Chalinochromis dickfeldi	m	n
1675	FISH20211208_c3_r1_Chalinochromis-dickfeldi_su	1970-01-05 03:00:00	0.40882458302188174	194.49670305313902	0.0004432869729040838	1.0	0.05791095590941367	0.8960536505837339	Chalinochromis dickfeldi	m	n
1676	FISH20211208_c3_r1_Chalinochromis-dickfeldi_su	1970-01-05 03:30:00	0.4089979990737586	224.50022158209617	0.0013848881010414358	1.0	0.040551043653473284	0.8810576562764572	Chalinochromis dickfeldi	m	n
1677	FISH20211208_c3_r1_Chalinochromis-dickfeldi_su	1970-01-05 04:00:00	1.293812536583637	254.49576059850375	0.012635078969243558	0.8793017456359102	0.1637792884652436	0.7407515335580375	Chalinochromis dickfeldi	m	n
1678	FISH20211208_c3_r1_Chalinochromis-dickfeldi_su	1970-01-05 04:30:00	1.0740373987150578	284.5000276992964	0.002548335272284084	1.0	0.03794690417479106	0.7585617820121919	Chalinochromis dickfeldi	m	n
1679	FISH20211208_c3_r1_Chalinochromis-dickfeldi_su	1970-01-05 05:00:00	5.446531755818632	314.49551147068604	0.1072259780560789	0.5855591266762717	0.14148249211892377	0.6400181476837268	Chalinochromis dickfeldi	m	n
1680	FISH20211208_c3_r1_Chalinochromis-dickfeldi_su	1970-01-05 05:30:00	9.525373605041358	344.49983381342787	0.1952138267228008	0.2613006869044981	0.3706333479655774	0.581874077999906	Chalinochromis dickfeldi	m	n
1681	FISH20211208_c3_r1_Chalinochromis-dickfeldi_su	1970-01-05 06:00:00	11.759061331391667	374.49692469662546	0.26768992076245357	0.06704715465174267	0.3407867485471248	0.5583818534642515	Chalinochromis dickfeldi	m	n
1682	FISH20211208_c3_r1_Chalinochromis-dickfeldi_su	1970-01-05 06:30:00	9.943051134804143	404.4996399091463	0.20935128247742507	0.15411888538031135	0.2594788459861779	0.46456489612961316	Chalinochromis dickfeldi	m	n
1683	FISH20211208_c3_r1_Chalinochromis-dickfeldi_su	1970-01-05 07:00:00	17.427144032547616	434.495123573091	0.41715615648897264	0.16480106394768923	0.3148487157702011	0.7190407456286572	Chalinochromis dickfeldi	m	d
1684	FISH20211208_c3_r1_Chalinochromis-dickfeldi_su	1970-01-05 07:30:00	5.217369587052739	464.50030469226084	0.07595147083264085	0.46806271120713533	0.0999317591295454	0.8798861700172422	Chalinochromis dickfeldi	m	d
1685	FISH20211208_c3_r1_Chalinochromis-dickfeldi_su	1970-01-05 08:00:00	8.341109350380396	494.4949293433084	0.15361596009975062	0.19822665558326405	0.11428646856123227	0.8270347680834552	Chalinochromis dickfeldi	m	d
1686	FISH20211208_c3_r1_Chalinochromis-dickfeldi_su	1970-01-05 08:30:00	8.40547380676799	524.500055395524	0.16574340793263903	0.163970751163306	0.09945565264131451	0.7189550697874308	Chalinochromis dickfeldi	m	d
1687	FISH20211208_c3_r1_Chalinochromis-dickfeldi_su	1970-01-05 09:00:00	10.671917837142653	554.4958714325298	0.20725962870601275	0.09869770019395954	0.21154745598202335	0.6503572107894697	Chalinochromis dickfeldi	m	d
1688	FISH20211208_c3_r1_Chalinochromis-dickfeldi_su	1970-01-05 09:30:00	4.577306963956418	584.4998615035178	0.08869314719406127	0.5544291175004155	0.1386223366662607	0.820366317238349	Chalinochromis dickfeldi	m	d
1689	FISH20211208_c3_r1_Chalinochromis-dickfeldi_su	1970-01-05 10:00:00	4.905794624269028	614.4971742021277	0.0913674645390071	0.392010195035461	0.08045866608970435	0.7578914055603375	Chalinochromis dickfeldi	m	d
1690	FISH20211208_c3_r1_Chalinochromis-dickfeldi_su	1970-01-05 10:30:00	3.850553824975977	644.5005262866323	0.06077225638468783	0.61420419921334	0.09628557406908293	0.851610984169469	Chalinochromis dickfeldi	m	d
1691	FISH20211208_c3_r1_Chalinochromis-dickfeldi_su	1970-01-05 11:00:00	5.790066260515001	674.4947350919973	0.09825980935491022	0.42025049878075815	0.1309802186297966	0.7904791015446402	Chalinochromis dickfeldi	m	d
1692	FISH20211208_c3_r1_Chalinochromis-dickfeldi_su	1970-01-05 11:30:00	4.2896360110768015	704.4994183147749	0.06326519306409617	0.5789706941443687	0.22125713956399193	0.9001157409697388	Chalinochromis dickfeldi	m	d
1693	FISH20211208_c3_r1_Chalinochromis-dickfeldi_su	1970-01-05 12:00:00	6.22580117989977	734.4975344894453	0.0964042329214915	0.3608510166768242	0.2884697526006504	0.8628999938374596	Chalinochromis dickfeldi	m	d
1694	FISH20211208_c3_r1_Chalinochromis-dickfeldi_su	1970-01-05 12:30:00	5.739112093053837	764.5000830978893	0.09162927261647554	0.4498365741510166	0.2279892667158737	0.8176818334272264	Chalinochromis dickfeldi	m	d
1695	FISH20211208_c3_r1_Chalinochromis-dickfeldi_su	1970-01-05 13:00:00	2.3774322511561694	794.4957885403968	0.040840075362961324	0.7491964978388562	0.17972573582716647	0.843002919544053	Chalinochromis dickfeldi	m	d
1696	FISH20211208_c3_r1_Chalinochromis-dickfeldi_su	1970-01-05 13:30:00	4.675454966593942	824.4998892089519	0.09079326390427653	0.45590516286284066	0.15276124118080495	0.8206603740487367	Chalinochromis dickfeldi	m	d
1697	FISH20211208_c3_r1_Chalinochromis-dickfeldi_su	1970-01-05 14:00:00	5.184070254853539	854.4949567723343	0.0632343161161605	0.5565839060075372	0.2824973888537295	0.8859988851543591	Chalinochromis dickfeldi	m	d
1698	FISH20211208_c3_r1_Chalinochromis-dickfeldi_su	1970-01-05 14:30:00	4.8318372864296295	884.4996399091463	0.0712979890310786	0.44911639244363194	0.11293573399644709	0.744620958101951	Chalinochromis dickfeldi	m	d
1699	FISH20211208_c3_r1_Chalinochromis-dickfeldi_su	1970-01-05 15:00:00	4.388422165608901	914.4944579915762	0.07736643759698515	0.6233096874307249	0.13337647334531097	0.820820288482759	Chalinochromis dickfeldi	m	d
1700	FISH20211208_c3_r1_Chalinochromis-dickfeldi_su	1970-01-05 15:30:00	7.260834807725883	944.5003046922608	0.11761121267519806	0.2498476538695917	0.2605424616223734	0.7275037859147935	Chalinochromis dickfeldi	m	d
1701	FISH20211208_c3_r1_Chalinochromis-dickfeldi_su	1970-01-05 16:00:00	9.385311652342843	974.49490135225	0.15728219906894259	0.13888273110175128	0.27570933895024496	0.48717902581890904	Chalinochromis dickfeldi	m	d
1702	FISH20211208_c3_r1_Chalinochromis-dickfeldi_su	1970-01-05 16:30:00	6.55557259650344	1004.5001107910481	0.08791269665411035	0.4698094393972967	0.1250629663410737	0.2680376179711264	Chalinochromis dickfeldi	m	d
1703	FISH20211208_c3_r1_Chalinochromis-dickfeldi_su	1970-01-05 17:00:00	4.851118051817726	1034.496259351621	0.05907453588251593	0.7404267110002771	0.06412589721363095	0.23300470211431398	Chalinochromis dickfeldi	m	d
1704	FISH20211208_c3_r1_Chalinochromis-dickfeldi_su	1970-01-05 17:30:00	5.134456804985082	1064.4998615035179	0.07811201595479475	0.5679463741620963	0.1122555849077522	0.4363400567903975	Chalinochromis dickfeldi	m	d
1705	FISH20211208_c3_r1_Chalinochromis-dickfeldi_su	1970-01-05 18:00:00	13.154842546657232	1094.4967584640106	0.2932343325760514	0.005264032803235995	0.27071152910086643	0.4253533783494443	Chalinochromis dickfeldi	m	d
1706	FISH20211208_c3_r1_Chalinochromis-dickfeldi_su	1970-01-05 18:30:00	18.567587318331913	1124.5005262866323	0.456595202481857	0.0	0.38169946324271325	0.434093005293093	Chalinochromis dickfeldi	m	d
1707	FISH20211208_c3_r1_Chalinochromis-dickfeldi_su	1970-01-05 19:00:00	14.294274608151106	1154.4944299728427	0.3564817380701657	0.07687191708695894	0.16977449272445008	0.5964735733090419	Chalinochromis dickfeldi	m	n
1708	FISH20211208_c3_r1_Chalinochromis-dickfeldi_su	1970-01-05 19:30:00	2.6223846407627134	1184.4994737133677	0.04132735028530275	0.7503185419090355	0.049321314190308586	0.737384086796848	Chalinochromis dickfeldi	m	n
1709	FISH20211208_c3_r1_Chalinochromis-dickfeldi_su	1970-01-05 20:00:00	0.707079865687447	1214.4963151770378	0.00470992408710589	0.9381060564082673	0.013142306680543777	0.23777551129667665	Chalinochromis dickfeldi	m	n
1710	FISH20211208_c3_r1_Chalinochromis-dickfeldi_su	1970-01-05 20:30:00	1.0737108559858064	1244.5001384964821	0.010581131239266522	0.9123040274777021	0.02986138131311801	0.5018118315839579	Chalinochromis dickfeldi	m	n
1711	FISH20211208_c3_r1_Chalinochromis-dickfeldi_su	1970-01-05 21:00:00	0.4350201360500516	1274.4954280964257	0.005042948185092823	0.9676364643945692	0.047035381601569747	0.8183182201540017	Chalinochromis dickfeldi	m	n
1712	FISH20211208_c3_r1_Chalinochromis-dickfeldi_su	1970-01-05 21:30:00	0.6086134088191049	1304.499889208952	0.0041546643031243075	0.9725792155993795	0.037272473803660056	0.6965695443760956	Chalinochromis dickfeldi	m	n
1713	FISH20211208_c3_r1_Chalinochromis-dickfeldi_su	1970-01-05 22:00:00	0.6197505128025177	1334.497007647124	0.009752853818020614	0.9056854704643689	0.1994390645832411	0.7159067028835746	Chalinochromis dickfeldi	m	n
1714	FISH20211208_c3_r1_Chalinochromis-dickfeldi_su	1970-01-05 22:30:00	0.1622318132220184	1364.499695307739	0.00044318874300592763	1.0	0.09460192265552858	0.8930677296966504	Chalinochromis dickfeldi	m	n
1715	FISH20211208_c3_r1_Chalinochromis-dickfeldi_su	1970-01-05 23:00:00	0.3781112516640179	1394.4968138748823	0.0004432869729040838	1.0	0.04414967700674995	0.797276621062669	Chalinochromis dickfeldi	m	n
1716	FISH20211208_c3_r1_Chalinochromis-dickfeldi_su	1970-01-05 23:30:00	0.9728655331912294	1424.5003600908537	0.002382139493656861	1.0	0.01286865811324539	0.23943412605640613	Chalinochromis dickfeldi	m	n
1717	FISH20211208_c3_r1_Chalinochromis-dickfeldi_su	1970-01-06 00:00:00	0.9865286995399923	14.497257161855156	0.0011082174322602095	1.0	0.00666429283545138	0.1266001056259231	Chalinochromis dickfeldi	m	n
1718	FISH20211208_c3_r1_Chalinochromis-dickfeldi_su	1970-01-06 00:30:00	1.192282274594733	44.50011079104809	0.008697097274540218	0.9268225127409705	0.009289853403481213	0.10927336089417011	Chalinochromis dickfeldi	m	n
1719	FISH20211208_c3_r1_Chalinochromis-dickfeldi_su	1970-01-06 01:00:00	0.9253976417165901	74.4978666814429	0.0028813653238765444	0.9645924530392863	0.013877103517331341	0.08518730011920672	Chalinochromis dickfeldi	m	n
1720	FISH20211208_c3_r1_Chalinochromis-dickfeldi_su	1970-01-06 01:30:00	0.9279780538337044	104.49991690211068	0.002271342307905379	0.9686443964323306	0.012043439352712943	0.0936738537873591	Chalinochromis dickfeldi	m	n
1721	FISH20211208_c3_r1_Chalinochromis-dickfeldi_su	1970-01-06 02:00:00	0.8739271988723128	134.49639809376038	0.002050315859470243	1.0	0.0066759727360575566	0.09886115765647102	Chalinochromis dickfeldi	m	n
1722	FISH20211208_c3_r1_Chalinochromis-dickfeldi_su	1970-01-06 02:30:00	1.0937674609676626	164.5005816852252	0.002825328236662789	1.0	0.01057674102494117	0.10818779509819818	Chalinochromis dickfeldi	m	n
1723	FISH20211208_c3_r1_Chalinochromis-dickfeldi_su	1970-01-06 03:00:00	3.5874072460793704	194.49556639326093	0.07442917313234317	0.6440367989359344	0.041871717807243455	0.3626102084675243	Chalinochromis dickfeldi	m	n
1724	FISH20211208_c3_r1_Chalinochromis-dickfeldi_su	1970-01-06 03:30:00	3.5616507068772956	224.49947371336768	0.07157498199545731	0.5328790648717523	0.032911871787270286	0.2732238232230266	Chalinochromis dickfeldi	m	n
1725	FISH20211208_c3_r1_Chalinochromis-dickfeldi_su	1970-01-06 04:00:00	1.0219233344754604	254.49745124113474	0.0020500886524822694	1.0	0.013708792640313215	0.1030488138236095	Chalinochromis dickfeldi	m	n
1726	FISH20211208_c3_r1_Chalinochromis-dickfeldi_su	1970-01-06 04:30:00	0.9599894347302371	284.5001384964822	0.005650656473325578	0.9596698243864605	0.009841287692871441	0.13942159599622087	Chalinochromis dickfeldi	m	n
1727	FISH20211208_c3_r1_Chalinochromis-dickfeldi_su	1970-01-06 05:00:00	3.6073742100791915	314.4944019510032	0.06313047333998448	0.7636625651258175	0.05288016524789173	0.16340842745697004	Chalinochromis dickfeldi	m	n
1728	FISH20211208_c3_r1_Chalinochromis-dickfeldi_su	1970-01-06 05:30:00	8.391774855045856	344.49994460447596	0.20695767781963217	0.27808553068912034	0.14438679986459838	0.33618153983475263	Chalinochromis dickfeldi	m	n
1729	FISH20211208_c3_r1_Chalinochromis-dickfeldi_su	1970-01-06 06:00:00	4.589361848210071	374.4973401307769	0.0846170896597584	0.49634267981824226	0.06434026930989022	0.29307578973011994	Chalinochromis dickfeldi	m	n
1730	FISH20211208_c3_r1_Chalinochromis-dickfeldi_su	1970-01-06 06:30:00	8.770090266236643	404.49969530773916	0.20536258379037173	0.2781009362362196	0.26812417062289384	0.3312483229194168	Chalinochromis dickfeldi	m	n
1731	FISH20211208_c3_r1_Chalinochromis-dickfeldi_su	1970-01-06 07:00:00	14.14080581154221	434.4965089216447	0.3309874764490746	0.16236285049318408	0.11106324318135827	0.5183833701314448	Chalinochromis dickfeldi	m	d
1732	FISH20211208_c3_r1_Chalinochromis-dickfeldi_su	1970-01-06 07:30:00	6.7361838227534685	464.5003600908537	0.11572766051742285	0.25466733144978115	0.10307023905900455	0.644547180027185	Chalinochromis dickfeldi	m	d
1733	FISH20211208_c3_r1_Chalinochromis-dickfeldi_su	1970-01-06 08:00:00	5.298820485571082	494.49806072695037	0.06665558510638298	0.4074135638297872	0.10519803562656087	0.6537034037445881	Chalinochromis dickfeldi	m	d
1734	FISH20211208_c3_r1_Chalinochromis-dickfeldi_su	1970-01-06 08:30:00	7.051347720392727	524.5001661865721	0.11184356304010636	0.30955018834478176	0.10295514324036317	0.3581859959530463	Chalinochromis dickfeldi	m	d
1735	FISH20211208_c3_r1_Chalinochromis-dickfeldi_su	1970-01-06 09:00:00	5.638071975118938	554.4981437358009	0.10755250180085332	0.41087161301047265	0.04583466930653273	0.25024988321353375	Chalinochromis dickfeldi	m	d
1736	FISH20211208_c3_r1_Chalinochromis-dickfeldi_su	1970-01-06 09:30:00	7.613765996553543	584.4999169021107	0.11184975901612099	0.34457924768710874	0.2961650035204166	0.7125442925091751	Chalinochromis dickfeldi	m	d
1737	FISH20211208_c3_r1_Chalinochromis-dickfeldi_su	1970-01-06 10:00:00	9.243304176471337	614.4975896270848	0.17077630631129828	0.1227904914944312	0.408287038797783	0.6993138514277905	Chalinochromis dickfeldi	m	d
1738	FISH20211208_c3_r1_Chalinochromis-dickfeldi_su	1970-01-06 10:30:00	8.245948246900252	644.5005816852251	0.12774915517145866	0.15760899673148301	0.5235994600853424	0.8360593395585827	Chalinochromis dickfeldi	m	d
1739	FISH20211208_c3_r1_Chalinochromis-dickfeldi_su	1970-01-06 11:00:00	9.441440903642986	674.4973955447191	0.17931951679042446	0.08245594591599247	0.446348399604837	0.7598778859382107	Chalinochromis dickfeldi	m	d
1740	FISH20211208_c3_r1_Chalinochromis-dickfeldi_su	1970-01-06 11:30:00	7.181032241361186	704.4995291119606	0.10503573209240485	0.35704393108415045	0.4698949245390402	0.8909812014733619	Chalinochromis dickfeldi	m	d
1741	FISH20211208_c3_r1_Chalinochromis-dickfeldi_su	1970-01-06 12:00:00	9.059118749059012	734.4966751634711	0.15743100964202594	0.17294691344342236	0.3406449826280453	0.7724561803074108	Chalinochromis dickfeldi	m	d
1742	FISH20211208_c3_r1_Chalinochromis-dickfeldi_su	1970-01-06 12:30:00	10.973601887631226	764.5001384964822	0.22868539139105867	0.0104149354606393	0.31538337833374713	0.46524044386896685	Chalinochromis dickfeldi	m	d
1743	FISH20211208_c3_r1_Chalinochromis-dickfeldi_su	1970-01-06 13:00:00	7.750075258388263	794.4959543338506	0.14337175792507204	0.3184438040345821	0.1854122409474422	0.33083419808226827	Chalinochromis dickfeldi	m	d
1744	FISH20211208_c3_r1_Chalinochromis-dickfeldi_su	1970-01-06 13:30:00	9.867433421232871	824.499944604476	0.17754265455351206	0.23670507423000223	0.2312891852468587	0.6880065459555157	Chalinochromis dickfeldi	m	d
1745	FISH20211208_c3_r1_Chalinochromis-dickfeldi_su	1970-01-06 14:00:00	8.291801393138226	854.495510475557	0.0971621771422237	0.3101097439308281	0.4255286117177481	0.8585844798010953	Chalinochromis dickfeldi	m	d
1746	FISH20211208_c3_r1_Chalinochromis-dickfeldi_su	1970-01-06 14:30:00	7.4738390302833055	884.4996953077392	0.10980001107971858	0.40031023212010414	0.3828547414577925	0.7587412675181344	Chalinochromis dickfeldi	m	d
1747	FISH20211208_c3_r1_Chalinochromis-dickfeldi_su	1970-01-06 15:00:00	5.877898905806638	914.496370185647	0.04987531172069826	0.5848157384316985	0.5421153761990125	0.9173207973352903	Chalinochromis dickfeldi	m	d
1748	FISH20211208_c3_r1_Chalinochromis-dickfeldi_su	1970-01-06 15:30:00	7.28347399466904	944.5003600908537	0.11982715639022769	0.24840729045482246	0.5283682127825582	0.8274833472497778	Chalinochromis dickfeldi	m	d
1749	FISH20211208_c3_r1_Chalinochromis-dickfeldi_su	1970-01-06 16:00:00	7.116339522115506	974.4965639547772	0.10867878519175349	0.20361338949235203	0.3762582999940746	0.8122451627390587	Chalinochromis dickfeldi	m	d
1750	FISH20211208_c3_r1_Chalinochromis-dickfeldi_su	1970-01-06 16:30:00	7.36361434503872	1004.5001661865721	0.07694438289386217	0.4056614225570574	0.4014190864824486	0.8934364482014412	Chalinochromis dickfeldi	m	d
1751	FISH20211208_c3_r1_Chalinochromis-dickfeldi_su	1970-01-06 17:00:00	6.685818109333146	1034.4976447769466	0.08916597395400389	0.3761706844001108	0.15594380804279565	0.6424944954087205	Chalinochromis dickfeldi	m	d
1752	FISH20211208_c3_r1_Chalinochromis-dickfeldi_su	1970-01-06 17:30:00	7.629639559401206	1064.4999169021107	0.09572876848928037	0.3559913578195114	0.3030246827872306	0.8677539164319967	Chalinochromis dickfeldi	m	d
1753	FISH20211208_c3_r1_Chalinochromis-dickfeldi_su	1970-01-06 18:00:00	7.92389184399252	1094.496591853699	0.13588251593239126	0.23773898586866168	0.3165844524344506	0.5526020483211191	Chalinochromis dickfeldi	m	d
1754	FISH20211208_c3_r1_Chalinochromis-dickfeldi_su	1970-01-06 18:30:00	15.848115697134107	1124.4997784179038	0.3840017726567693	0.018446709505871926	0.3408176949004423	0.5236183841701514	Chalinochromis dickfeldi	m	d
1755	FISH20211208_c3_r1_Chalinochromis-dickfeldi_su	1970-01-06 19:00:00	13.765258192486597	1154.496785635114	0.30508756373309687	0.1082908446020838	0.1189933954609971	0.5424434635578268	Chalinochromis dickfeldi	m	n
1756	FISH20211208_c3_r1_Chalinochromis-dickfeldi_su	1970-01-06 19:30:00	2.379013640634758	1184.4995291119606	0.03816963049138552	0.7495429616087751	0.03142676931132168	0.3837146460613258	Chalinochromis dickfeldi	m	n
1757	FISH20211208_c3_r1_Chalinochromis-dickfeldi_su	1970-01-06 20:00:00	1.514376689492183	1214.4955938591143	0.00593027767001053	0.9899129856454026	0.02261146884299368	0.4478950468212619	Chalinochromis dickfeldi	m	n
1758	FISH20211208_c3_r1_Chalinochromis-dickfeldi_su	1970-01-06 20:30:00	0.7898304171536564	1244.5001384964821	0.008420586117112626	0.9072073569331339	0.08094546257030058	0.2710901169512616	Chalinochromis dickfeldi	m	n
1759	FISH20211208_c3_r1_Chalinochromis-dickfeldi_su	1970-01-06 21:00:00	0.05513546009210264	1274.4939852541715	0.0	1.0	0.1679327243338392	0.9095426251055301	Chalinochromis dickfeldi	m	n
1760	FISH20211208_c3_r1_Chalinochromis-dickfeldi_su	1970-01-06 21:30:00	1.7008280194871848	1304.5	0.006093507644582318	0.93984046089076	0.038847665169928575	0.6434592522941684	Chalinochromis dickfeldi	m	n
1761	FISH20211208_c3_r1_Chalinochromis-dickfeldi_su	1970-01-06 22:00:00	0.3389327615911516	1334.4946504795166	0.002882643162037807	0.9671267808636842	0.05260567005470105	0.6687742931243927	Chalinochromis dickfeldi	m	n
1762	FISH20211208_c3_r1_Chalinochromis-dickfeldi_su	1970-01-06 22:30:00	0.05393656740639234	1364.499750706332	0.0004985873358816686	1.0	0.0619334046680737	0.860383761290134	Chalinochromis dickfeldi	m	n
1763	FISH20211208_c3_r1_Chalinochromis-dickfeldi_su	1970-01-06 23:00:00	0.40163367555112045	1394.4967302150299	0.0032143648858346265	1.0	0.06329381681431626	0.8693335573950524	Chalinochromis dickfeldi	m	n
1764	FISH20211208_c3_r1_Chalinochromis-dickfeldi_su	1970-01-06 23:30:00	0.2852551335837273	1424.5003600908537	0.00232674090078112	1.0	0.07579334035923843	0.8740055529864195	Chalinochromis dickfeldi	m	n
1765	FISH20211208_c3_r1_Chalinochromis-dickfeldi_su	1970-01-07 00:00:00	0.48365806647427095	14.49695189536688	0.0022168033695411215	1.0	0.0626049207277022	0.8731797627416794	Chalinochromis dickfeldi	m	n
1766	FISH20211208_c3_r1_Chalinochromis-dickfeldi_su	1970-01-07 00:30:00	0.1543127697805007	44.50022158209617	0.0009971194327498339	1.0	0.06456806323351595	0.8752515863412661	Chalinochromis dickfeldi	m	n
1767	FISH20211208_c3_r1_Chalinochromis-dickfeldi_su	1970-01-07 01:00:00	0.08737083085984922	74.49636938085472	0.00022171719971176765	1.0	0.06303788026409728	0.8760514861147688	Chalinochromis dickfeldi	m	n
1768	FISH20211208_c3_r1_Chalinochromis-dickfeldi_su	1970-01-07 01:30:00	3.2294914046387677	104.49997230070356	0.05905490000553986	0.7150850368400643	0.07031890927614758	0.746608162325385	Chalinochromis dickfeldi	m	n
1769	FISH20211208_c3_r1_Chalinochromis-dickfeldi_su	1970-01-07 02:00:00	0.9600485833663343	134.49609266751648	0.014354597350773154	0.8392174250401818	0.043191150235495086	0.541080890140499	Chalinochromis dickfeldi	m	n
1770	FISH20211208_c3_r1_Chalinochromis-dickfeldi_su	1970-01-07 02:30:00	0.2775881194180169	164.49977841790383	0.0022712164857079547	1.0	0.06100139217394483	0.8713498263273233	Chalinochromis dickfeldi	m	n
1771	FISH20211208_c3_r1_Chalinochromis-dickfeldi_su	1970-01-07 03:00:00	0.7214639969303649	194.49675774538602	0.006429086072160949	0.9668015296790999	0.06380478693759915	0.8749759377250463	Chalinochromis dickfeldi	m	n
1772	FISH20211208_c3_r1_Chalinochromis-dickfeldi_su	1970-01-07 03:30:00	0.4948491253215889	224.49958451055343	0.003933300094177608	1.0	0.06825697187971043	0.8789228620322618	Chalinochromis dickfeldi	m	n
1773	FISH20211208_c3_r1_Chalinochromis-dickfeldi_su	1970-01-07 04:00:00	1.8861653423401168	254.49697977279024	0.0342477140482128	0.7795511221945137	0.06547329174742444	0.7736348864221024	Chalinochromis dickfeldi	m	n
1774	FISH20211208_c3_r1_Chalinochromis-dickfeldi_su	1970-01-07 04:30:00	3.3265948676341615	284.5001938950751	0.05999667608442746	0.6292726164755416	0.04589458947135239	0.3042923502273625	Chalinochromis dickfeldi	m	n
1775	FISH20211208_c3_r1_Chalinochromis-dickfeldi_su	1970-01-07 05:00:00	4.923118943495605	314.49783885625624	0.09968968192397207	0.6842513576415826	0.06250447925111964	0.3272747209961119	Chalinochromis dickfeldi	m	n
1776	FISH20211208_c3_r1_Chalinochromis-dickfeldi_su	1970-01-07 05:30:00	6.75226257094475	344.5	0.13987369820518503	0.40998227343230664	0.13252624225885193	0.5056327973778283	Chalinochromis dickfeldi	m	n
1777	FISH20211208_c3_r1_Chalinochromis-dickfeldi_su	1970-01-07 06:00:00	15.320117156991516	374.49855923750414	0.3753186301673501	0.004710185082566774	0.35530051412738906	0.6166606185977236	Chalinochromis dickfeldi	m	n
1778	FISH20211208_c3_r1_Chalinochromis-dickfeldi_su	1970-01-07 06:30:00	15.769107818733493	404.4998061049249	0.3755470611046479	0.006869425516591879	0.31633057757900485	0.6440534995546718	Chalinochromis dickfeldi	m	n
1779	FISH20211208_c3_r1_Chalinochromis-dickfeldi_su	1970-01-07 07:00:00	16.228810728671025	434.4983099684158	0.3925306145065662	0.0046545132154928795	0.21270115534748818	0.6559692739605927	Chalinochromis dickfeldi	m	d
1780	FISH20211208_c3_r1_Chalinochromis-dickfeldi_su	1970-01-07 07:30:00	8.053302962462778	464.5004154894466	0.11666943659631045	0.22857459420530718	0.32451213974222914	0.809559017404447	Chalinochromis dickfeldi	m	d
1781	FISH20211208_c3_r1_Chalinochromis-dickfeldi_su	1970-01-07 08:00:00	7.025020927744167	494.498115925967	0.0924858694447523	0.40308101518342015	0.27395553160566916	0.7168768702779732	Chalinochromis dickfeldi	m	d
1782	FISH20211208_c3_r1_Chalinochromis-dickfeldi_su	1970-01-07 08:30:00	5.776698173584144	524.5002215820962	0.05052071792599158	0.5980500775537336	0.44095924381514023	0.8507407401281436	Chalinochromis dickfeldi	m	d
1783	FISH20211208_c3_r1_Chalinochromis-dickfeldi_su	1970-01-07 09:00:00	9.010004300053728	554.4984206151288	0.13555001385425325	0.16963147686339705	0.5861710420637849	0.8294208236494718	Chalinochromis dickfeldi	m	d
1784	FISH20211208_c3_r1_Chalinochromis-dickfeldi_su	1970-01-07 09:30:00	9.648398105255676	584.5000276992964	0.15583624175945932	0.08198991745609661	0.5215589383354159	0.7652349007838743	Chalinochromis dickfeldi	m	d
1785	FISH20211208_c3_r1_Chalinochromis-dickfeldi_su	1970-01-07 10:00:00	9.660991774824685	614.4973122748684	0.17267941257966196	0.0885009697977279	0.5377344943102218	0.6306095348533584	Chalinochromis dickfeldi	m	d
1786	FISH20211208_c3_r1_Chalinochromis-dickfeldi_su	1970-01-07 10:30:00	7.704990396319814	644.4997784179038	0.1021493463328163	0.3071127852869488	0.5812215811452744	0.8161682565595298	Chalinochromis dickfeldi	m	d
1787	FISH20211208_c3_r1_Chalinochromis-dickfeldi_su	1970-01-07 11:00:00	6.3067297131637	674.4986146514464	0.07131774354427574	0.373212900365732	0.3836210402416811	0.8982460655852738	Chalinochromis dickfeldi	m	d
1788	FISH20211208_c3_r1_Chalinochromis-dickfeldi_su	1970-01-07 11:30:00	8.470530076654514	704.4996399091463	0.1194393662400975	0.36651709046590214	0.4589910319141789	0.8179891212017666	Chalinochromis dickfeldi	m	d
1789	FISH20211208_c3_r1_Chalinochromis-dickfeldi_su	1970-01-07 12:00:00	13.079492589638988	734.498420790159	0.306865406992852	0.0	0.3567230414154596	0.4633448680956365	Chalinochromis dickfeldi	m	d
1790	FISH20211208_c3_r1_Chalinochromis-dickfeldi_su	1970-01-07 12:30:00	11.60576621436292	764.5002492936679	0.24436319317489336	0.004321090244307795	0.3086176667887755	0.49145762487508443	Chalinochromis dickfeldi	m	d
1791	FISH20211208_c3_r1_Chalinochromis-dickfeldi_su	1970-01-07 13:00:00	13.87137851500476	794.4981713399092	0.3010639476892386	0.0	0.2641163393345784	0.48240153500650196	Chalinochromis dickfeldi	m	d
1792	FISH20211208_c3_r1_Chalinochromis-dickfeldi_su	1970-01-07 13:30:00	12.941907855950973	824.5	0.26927764236649676	0.0032129403944161313	0.26363307096949845	0.5448456425040945	Chalinochromis dickfeldi	m	d
1793	FISH20211208_c3_r1_Chalinochromis-dickfeldi_su	1970-01-07 14:00:00	13.527330283486277	854.4988363072149	0.28715504821012966	0.00415604566108833	0.21867492866198895	0.6032508848692612	Chalinochromis dickfeldi	m	d
1794	FISH20211208_c3_r1_Chalinochromis-dickfeldi_su	1970-01-07 14:30:00	12.108961441796426	884.4998615035178	0.23256329289236052	0.0	0.19530896774862952	0.5979851457184782	Chalinochromis dickfeldi	m	d
1795	FISH20211208_c3_r1_Chalinochromis-dickfeldi_su	1970-01-07 15:00:00	12.87506345047372	914.4989472517731	0.2744348404255319	0.025044326241134753	0.33419561361887945	0.5814742724920838	Chalinochromis dickfeldi	m	d
1796	FISH20211208_c3_r1_Chalinochromis-dickfeldi_su	1970-01-07 15:30:00	8.702343347420555	944.5004708880394	0.16431222646944768	0.059553487341421525	0.34746874030743546	0.44742363185027406	Chalinochromis dickfeldi	m	d
1797	FISH20211208_c3_r1_Chalinochromis-dickfeldi_su	1970-01-07 16:00:00	8.06654682457926	974.4983929956777	0.133547600576305	0.08988141416380362	0.4933679995471745	0.34810152868200167	Chalinochromis dickfeldi	m	d
1798	FISH20211208_c3_r1_Chalinochromis-dickfeldi_su	1970-01-07 16:30:00	8.236374396028117	1004.5002215820962	0.14530245956126744	0.1188233990693552	0.6046846804580619	0.12943761962567768	Chalinochromis dickfeldi	m	d
1799	FISH20211208_c3_r1_Chalinochromis-dickfeldi_su	1970-01-07 17:00:00	7.900718712710326	1034.499085619285	0.11975616514269881	0.35566638958160157	0.3538333428976143	0.6978430695154912	Chalinochromis dickfeldi	m	d
1800	FISH20211208_c3_r1_Chalinochromis-dickfeldi_su	1970-01-07 17:30:00	5.596908240757321	1064.5000830978893	0.06819566783003712	0.6397983491219323	0.14892674767037167	0.8222926699750231	Chalinochromis dickfeldi	m	d
1801	FISH20211208_c3_r1_Chalinochromis-dickfeldi_su	1970-01-07 18:00:00	6.119100459571695	1094.4980326960376	0.08351343862565808	0.3603214186755334	0.24940995895903115	0.8716931634839578	Chalinochromis dickfeldi	m	d
1802	FISH20211208_c3_r1_Chalinochromis-dickfeldi_su	1970-01-07 18:30:00	10.905312997259454	1124.4998338134278	0.22174828273875472	0.09334145801019278	0.3639589782791367	0.7417397898931477	Chalinochromis dickfeldi	m	d
1803	FISH20211208_c3_r1_Chalinochromis-dickfeldi_su	1970-01-07 19:00:00	11.065221964479322	1154.498891721157	0.2721932838302117	0.2537404410949795	0.15847896662684094	0.6168918830610223	Chalinochromis dickfeldi	m	n
1804	FISH20211208_c3_r1_Chalinochromis-dickfeldi_su	1970-01-07 19:30:00	1.286827167582199	1184.4996399091463	0.011966096061160046	0.9242147249459863	0.07760436797639143	0.6990795250286331	Chalinochromis dickfeldi	m	n
1805	FISH20211208_c3_r1_Chalinochromis-dickfeldi_su	1970-01-07 20:00:00	1.7113514227363074	1214.498947251773	0.015458776595744681	0.8115026595744681	0.023685007219432813	0.23462817339148903	Chalinochromis dickfeldi	m	n
1806	FISH20211208_c3_r1_Chalinochromis-dickfeldi_su	1970-01-07 20:30:00	0.2501446613939527	1244.500304692261	0.00232674090078112	0.967702620353443	0.03428431442520393	0.4934801076817956	Chalinochromis dickfeldi	m	n
1807	FISH20211208_c3_r1_Chalinochromis-dickfeldi_su	1970-01-07 21:00:00	0.2665535510955932	1274.4982543640897	0.005042948185092823	0.9674702133555001	0.06785308323893229	0.876564585274245	Chalinochromis dickfeldi	m	n
1808	FISH20211208_c3_r1_Chalinochromis-dickfeldi_su	1970-01-07 21:30:00	0.41050677768791627	1304.500055395524	0.004542432971415909	0.968313760248172	0.1404767182632183	0.8905450084274955	Chalinochromis dickfeldi	m	n
1809	FISH20211208_c3_r1_Chalinochromis-dickfeldi_su	1970-01-07 22:00:00	1.0889380659058963	1334.498863951233	0.00886672208367969	0.9229703518980327	0.015661893042651875	0.20742490826159038	Chalinochromis dickfeldi	m	n
1810	FISH20211208_c3_r1_Chalinochromis-dickfeldi_su	1970-01-07 22:30:00	1.0516682360596845	1364.4998615035179	0.010027145310509113	0.919173452994294	0.009764271413213652	0.1090429967585392	Chalinochromis dickfeldi	m	n
1811	FISH20211208_c3_r1_Chalinochromis-dickfeldi_su	1970-01-07 23:00:00	0.7987469395101786	1394.4991688829787	0.0026595744680851063	0.9853169326241135	0.010096210660623113	0.10885527356359545	Chalinochromis dickfeldi	m	n
1812	FISH20211208_c3_r1_Chalinochromis-dickfeldi_su	1970-01-07 23:30:00	1.6342228549628284	1424.5005262866323	0.005927649437704283	0.9704725499972301	0.013070012732217539	0.16507284044062082	Chalinochromis dickfeldi	m	n
1813	FISH20211208_c3_r1_Chalinochromis-dickfeldi_su	1970-01-08 00:00:00	0.7629211037247262	14.49900254904134	0.0006095533636262884	1.0	0.009112805228358885	0.0919200523726351	Chalinochromis dickfeldi	m	n
1814	FISH20211208_c3_r1_Chalinochromis-dickfeldi_su	1970-01-08 00:30:00	2.467761164298996	44.49941831477481	0.027754695030746217	0.8063819178992854	0.021898804489354048	0.23094085163587044	Chalinochromis dickfeldi	m	n
1815	FISH20211208_c3_r1_Chalinochromis-dickfeldi_su	1970-01-08 01:00:00	2.0622372924080903	74.49900265957447	0.01368572695035461	0.9542331560283688	0.03263675253410453	0.4780403569653876	Chalinochromis dickfeldi	m	n
1816	FISH20211208_c3_r1_Chalinochromis-dickfeldi_su	1970-01-08 01:30:00	2.1417290935787685	104.50008309788932	0.011412110132402637	0.9344080660351227	0.1095978901469495	0.3797020276726868	Chalinochromis dickfeldi	m	n
1817	FISH20211208_c3_r1_Chalinochromis-dickfeldi_su	1970-01-08 02:00:00	1.2876699372287481	134.49875325538872	0.0002770543580650524	1.0	0.008810298258457364	0.11023606315560783	Chalinochromis dickfeldi	m	n
1818	FISH20211208_c3_r1_Chalinochromis-dickfeldi_su	1970-01-08 02:30:00	2.243106180470273	164.4998892089519	0.024983381342787502	0.8535896299578994	0.022452763102651794	0.252031423916806	Chalinochromis dickfeldi	m	n
1819	FISH20211208_c3_r1_Chalinochromis-dickfeldi_su	1970-01-08 03:00:00	1.9498859142110772	194.49922420480993	0.017344563892275296	0.8754848719937937	0.05658250661866715	0.7872228665361779	Chalinochromis dickfeldi	m	n
1820	FISH20211208_c3_r1_Chalinochromis-dickfeldi_su	1970-01-08 03:30:00	1.7221385488591967	224.4996399091463	0.0077558030026037336	0.9546285524347682	0.019184911679219315	0.3021765348005838	Chalinochromis dickfeldi	m	n
1821	FISH20211208_c3_r1_Chalinochromis-dickfeldi_su	1970-01-08 04:00:00	1.2880796796672458	254.4988363072149	0.009863681702316303	0.9450847833314862	0.011020402692109752	0.12621691016313905	Chalinochromis dickfeldi	m	n
1822	FISH20211208_c3_r1_Chalinochromis-dickfeldi_su	1970-01-08 04:30:00	2.0140554104916877	284.50030469226084	0.024541576643953244	0.833416431222647	0.016219226283609955	0.1545572186622462	Chalinochromis dickfeldi	m	n
1823	FISH20211208_c3_r1_Chalinochromis-dickfeldi_su	1970-01-08 05:00:00	1.8560283110046127	314.4990303097468	0.022607635618108274	0.8174765889067435	0.031208303470066884	0.4692852069823905	Chalinochromis dickfeldi	m	n
1824	FISH20211208_c3_r1_Chalinochromis-dickfeldi_su	1970-01-08 05:30:00	1.5135970898063957	344.5001107910481	0.012685575005539552	0.916241967649014	0.01360863348409369	0.1741183266336609	Chalinochromis dickfeldi	m	n
1825	FISH20211208_c3_r1_Chalinochromis-dickfeldi_su	1970-01-08 06:00:00	15.033354016905358	374.5	0.37289450354609927	0.04327349290780142	0.3526963112583826	0.5866959666483186	Chalinochromis dickfeldi	m	n
1826	FISH20211208_c3_r1_Chalinochromis-dickfeldi_su	1970-01-08 06:30:00	17.523844043480647	404.4998615035178	0.43155503850202204	0.0	0.3107697716463467	0.6052048438197897	Chalinochromis dickfeldi	m	n
1827	FISH20211208_c3_r1_Chalinochromis-dickfeldi_su	1970-01-08 07:00:00	11.750891291905505	434.4996675531915	0.25731382978723405	0.005707003546099291	0.21437282878515368	0.7153847793548698	Chalinochromis dickfeldi	m	d
1828	FISH20211208_c3_r1_Chalinochromis-dickfeldi_su	1970-01-08 07:30:00	6.989109145518319	464.5005816852252	0.11151736745886655	0.24702232563292892	0.11904322180242588	0.5854843329074716	Chalinochromis dickfeldi	m	d
1829	FISH20211208_c3_r1_Chalinochromis-dickfeldi_su	1970-01-08 08:00:00	6.389541582664365	488.27485546393706	0.11856696047767984	0.31276656241114587	0.10707330744270421	0.7482626515950441	Chalinochromis dickfeldi	m	d
1830	FISH20211208_c4_r0_Chalinochromis-dickfeldi_su	1970-01-02 00:00:00	6.717142245410391	14.500193895075066	0.13317821727328125	0.16215168134729377	0.08497017459540608	0.5590449807310852	Chalinochromis dickfeldi	u	n
1831	FISH20211208_c4_r0_Chalinochromis-dickfeldi_su	1970-01-02 00:30:00	9.024553825662743	44.501191465779996	0.20205042948185092	0.13615960099750624	0.17649569769271065	0.5346543578313944	Chalinochromis dickfeldi	u	n
1832	FISH20211208_c4_r0_Chalinochromis-dickfeldi_su	1970-01-02 01:00:00	7.108001757542338	74.50005539552404	0.15250387768668291	0.2104475958342566	0.13375481342188472	0.5164516634196191	Chalinochromis dickfeldi	u	n
1833	FISH20211208_c4_r0_Chalinochromis-dickfeldi_su	1970-01-02 01:30:00	6.511229695027543	104.50166241826443	0.1315526986589826	0.27790091987143967	0.1434426211094176	0.5639077185262552	Chalinochromis dickfeldi	u	n
1834	FISH20211208_c4_r0_Chalinochromis-dickfeldi_su	1970-01-02 02:00:00	5.941354913855299	134.49997230070358	0.12060273669048806	0.3115062877402914	0.10487241853786443	0.616239719095825	Chalinochromis dickfeldi	u	n
1835	FISH20211208_c4_r0_Chalinochromis-dickfeldi_su	1970-01-02 02:30:00	6.087216561323301	164.50130229980604	0.10656691604322527	0.3910224438902743	0.17291414856253834	0.5290296824221622	Chalinochromis dickfeldi	u	n
1836	FISH20211208_c4_r0_Chalinochromis-dickfeldi_su	1970-01-02 03:00:00	6.740867082941072	194.49983381342787	0.12286727232439619	0.44244405052071795	0.1796865483320134	0.3765767721094299	Chalinochromis dickfeldi	u	n
1837	FISH20211208_c4_r0_Chalinochromis-dickfeldi_su	1970-01-02 03:30:00	5.610810600279439	224.5017178322066	0.10844508478333148	0.48847390003324836	0.141093207586463	0.47576193406612	Chalinochromis dickfeldi	u	n
1838	FISH20211208_c4_r0_Chalinochromis-dickfeldi_su	1970-01-02 04:00:00	6.483600144023484	254.4996953077392	0.12852473547171903	0.33283474599745166	0.15663794923392116	0.48087593147084157	Chalinochromis dickfeldi	u	n
1839	FISH20211208_c4_r0_Chalinochromis-dickfeldi_su	1970-01-02 04:30:00	11.232691844588789	284.50132978723406	0.24939051418439717	0.061945921985815604	0.2875272920859866	0.5376482890394149	Chalinochromis dickfeldi	u	n
1840	FISH20211208_c4_r0_Chalinochromis-dickfeldi_su	1970-01-02 05:00:00	14.234442463212217	314.50047088803944	0.3148856019057116	0.010913522796520969	0.3666640838944429	0.59029582142239	Chalinochromis dickfeldi	u	n
1841	FISH20211208_c4_r0_Chalinochromis-dickfeldi_su	1970-01-02 05:30:00	13.082933398085597	344.50149617643797	0.2810595145738668	0.01097196054527319	0.49115093260167225	0.5581798750693312	Chalinochromis dickfeldi	u	n
1842	FISH20211208_c4_r0_Chalinochromis-dickfeldi_su	1970-01-02 06:00:00	13.884840385378663	374.4994737133677	0.30707440031023214	0.002769929643787048	0.5196797098922011	0.5698810911337041	Chalinochromis dickfeldi	u	n
1843	FISH20211208_c4_r0_Chalinochromis-dickfeldi_su	1970-01-02 06:30:00	9.261867474056816	404.5010527482269	0.19547872340425532	0.14854831560283688	0.2942890072585574	0.48809014971522674	Chalinochromis dickfeldi	u	n
1844	FISH20211208_c4_r0_Chalinochromis-dickfeldi_su	1970-01-02 07:00:00	20.728632690108117	434.50024929366793	0.4875076173065204	0.030746219046036232	0.2584779960282718	0.6121059323797952	Chalinochromis dickfeldi	u	d
1845	FISH20211208_c4_r0_Chalinochromis-dickfeldi_su	1970-01-02 07:30:00	17.12770576603348	464.50157938487115	0.38586866167913547	0.0	0.22146622549398115	0.46747183866698844	Chalinochromis dickfeldi	u	d
1846	FISH20211208_c4_r0_Chalinochromis-dickfeldi_su	1970-01-02 08:00:00	14.81776286843657	494.5001107910481	0.33647241302902725	0.0	0.24246837422954287	0.41459197816306165	Chalinochromis dickfeldi	u	d
1847	FISH20211208_c4_r0_Chalinochromis-dickfeldi_su	1970-01-02 08:30:00	14.323604538709679	524.5026323081186	0.31532280410085894	0.0	0.34398167525612516	0.35817085885061906	Chalinochromis dickfeldi	u	d
1848	FISH20211208_c4_r0_Chalinochromis-dickfeldi_su	1970-01-02 09:00:00	16.200426317223545	554.4999723007036	0.35366461691873025	0.019500304692260818	0.3749548473186441	0.45752515290645185	Chalinochromis dickfeldi	u	d
1849	FISH20211208_c4_r0_Chalinochromis-dickfeldi_su	1970-01-02 09:30:00	12.941222347701714	584.5012745206694	0.27180538623517675	0.0024936273966529978	0.3067823680429209	0.4373876804260019	Chalinochromis dickfeldi	u	d
1850	FISH20211208_c4_r0_Chalinochromis-dickfeldi_su	1970-01-02 10:00:00	11.511673890562887	614.4998892089519	0.2446820296920009	0.041602038555284736	0.39512474473144166	0.565194507912171	Chalinochromis dickfeldi	u	d
1851	FISH20211208_c4_r0_Chalinochromis-dickfeldi_su	1970-01-02 10:30:00	11.778424980471467	644.5020503158595	0.25285381802061396	0.016070043222874874	0.277320795804119	0.43171538753321	Chalinochromis dickfeldi	u	d
1852	FISH20211208_c4_r0_Chalinochromis-dickfeldi_su	1970-01-02 11:00:00	13.091444425830145	674.4997507063321	0.26314331615976955	0.0	0.49126441988415154	0.2967216441520771	Chalinochromis dickfeldi	u	d
1853	FISH20211208_c4_r0_Chalinochromis-dickfeldi_su	1970-01-02 11:30:00	13.495673326904384	704.5026323081186	0.3205320033250208	0.01257966195622056	0.43379814727446053	0.36365211238247597	Chalinochromis dickfeldi	u	d
1854	FISH20211208_c4_r0_Chalinochromis-dickfeldi_su	1970-01-02 12:00:00	15.001394304073084	734.5004708880394	0.3584842944989197	0.0	0.39760991754593966	0.4262986706658598	Chalinochromis dickfeldi	u	d
1855	FISH20211208_c4_r0_Chalinochromis-dickfeldi_su	1970-01-02 12:30:00	12.777157352137008	764.5018286600908	0.2765709852598914	0.0	0.28677634633414045	0.43811111535043024	Chalinochromis dickfeldi	u	d
1856	FISH20211208_c4_r0_Chalinochromis-dickfeldi_su	1970-01-02 13:00:00	17.23704763096505	794.4995291119606	0.4083430280870866	0.0	0.3893458399400047	0.4821838428036168	Chalinochromis dickfeldi	u	d
1857	FISH20211208_c4_r0_Chalinochromis-dickfeldi_su	1970-01-02 13:30:00	15.43710843694108	824.5016900315842	0.33617775807613454	0.0	0.44157799679215526	0.44282360075185606	Chalinochromis dickfeldi	u	d
1858	FISH20211208_c4_r0_Chalinochromis-dickfeldi_su	1970-01-02 14:00:00	15.325676983012011	854.5002492936679	0.350728491496316	0.0	0.3866670933855658	0.46000695862834906	Chalinochromis dickfeldi	u	d
1859	FISH20211208_c4_r0_Chalinochromis-dickfeldi_su	1970-01-02 14:30:00	14.652605588584848	884.5020781379884	0.3202549182599058	0.008201717927403714	0.3480740330244335	0.46140699289826814	Chalinochromis dickfeldi	u	d
1860	FISH20211208_c4_r0_Chalinochromis-dickfeldi_su	1970-01-02 15:00:00	12.143174973481738	914.5001661865721	0.25952803013516507	0.011356082428539775	0.3153960255957339	0.41194982356172555	Chalinochromis dickfeldi	u	d
1861	FISH20211208_c4_r0_Chalinochromis-dickfeldi_su	1970-01-02 15:30:00	12.187628305607408	944.5021887294287	0.26176095749986145	0.016069152767773036	0.40598680272781906	0.4802712288710474	Chalinochromis dickfeldi	u	d
1862	FISH20211208_c4_r0_Chalinochromis-dickfeldi_su	1970-01-02 16:00:00	8.690266018851453	974.5000276992964	0.14697246689934076	0.1099662068583458	0.2494924216222229	0.32668532055351845	Chalinochromis dickfeldi	u	d
1863	FISH20211208_c4_r0_Chalinochromis-dickfeldi_su	1970-01-02 16:30:00	14.709261574041703	1004.5024384837064	0.33878297495012194	0.0	0.46932045240763764	0.5335403056442949	Chalinochromis dickfeldi	u	d
1864	FISH20211208_c4_r0_Chalinochromis-dickfeldi_su	1970-01-02 17:00:00	13.616586876910999	1034.499944604476	0.28323731442499445	0.009528030135165079	0.333987817257914	0.4929843454675812	Chalinochromis dickfeldi	u	d
1865	FISH20211208_c4_r0_Chalinochromis-dickfeldi_su	1970-01-02 17:30:00	16.295181628421282	1064.5027985591576	0.3657522859517872	0.0	0.41666721841911736	0.45037788364724424	Chalinochromis dickfeldi	u	d
[truncated: 1,489 more rows]
