# Supplementary material for: Widespread temporal niche partitioning in an adaptive radiation of cichlid fishes
Source: Nat Ecol Evol. 2025 Aug 27;9(10):1938–50. doi: 10.1038/s41559-025-02819-z (PMC12507676; doi:10.1038/s41559-025-02819-z)
Supplement: Supplementary file 5 — Raw activity patterns for each species binned in 30-min intervals. [file 41559_2025_2819_MOESM5_ESM.zip › Supplementary_Data_2/_README Supplemental Data 2.txt]

#README Supplemental Data 2, Nichols et al. 2024 BioRxiv
30min binned data
FishID: Individual ID for each fish. FISH{date collected}_c{camera number}_r{row number}_{species name - not always the same as in Ronco et al., use Supplemental Data 1}_s{sex - not updated}
Ts: time stamp, arbitrarily set to 1970-01-02 date. Format=YYYY-MM-DD HH:MM:SS
speed_mm: speed of fish, mm/second
time_of_day_m: time of day in minutes
Movement: fraction movement in that 30min bin
Rest: fraction rest in that 30min bin
vertical_pos: vertical position (scaled from 0 to 1)
horizontal_pos: horizontal position (scaled from 0 to 1)
Species: species name
Sex: m=male, f=female, u=unkown
Daynight: used to specific if during dark or light period
Note that Julidochromis-regani and Julidochromis-marksmithi are considered the same species: Julidochromis-marksmithi
