# Supplementary material for: Widespread temporal niche partitioning in an adaptive radiation of cichlid fishes
Source: Nat Ecol Evol. 2025 Aug 27;9(10):1938–50. doi: 10.1038/s41559-025-02819-z (PMC12507676; doi:10.1038/s41559-025-02819-z)
Supplement: Supplementary file 5 — Raw activity patterns for each species binned in 30-min intervals. [file 41559_2025_2819_MOESM5_ESM.zip › Supplementary_Data_2/Neolamprologus brevis_als_30m.csv]

	FishID	ts	speed_mm	time_of_day_m	movement	rest	vertical_pos	horizontal_pos	species	sex	daynight
0	FISH20211006_c1_r0_Neolamprologus-brevis_su	1970-01-02 00:00:00	1.2328093022546904	14.499944604475958	0.0	0.9668180810990472	0.011075013093485601	0.6604429076700538	Neolamprologus brevis	f	n
1	FISH20211006_c1_r0_Neolamprologus-brevis_su	1970-01-02 00:30:00	0.7959555726003211	44.50024929366794	0.00022159437150296381	1.0	0.010576645841831192	0.653974528368222	Neolamprologus brevis	f	n
2	FISH20211006_c1_r0_Neolamprologus-brevis_su	1970-01-02 01:00:00	1.9636145942559267	74.49969530773919	0.0008863774860118553	1.0	0.01885779118255573	0.7510906390644999	Neolamprologus brevis	f	n
3	FISH20211006_c1_r0_Neolamprologus-brevis_su	1970-01-02 01:30:00	1.7153026213768858	104.50005539552404	0.0	1.0	0.025315754487041646	0.8443225448060648	Neolamprologus brevis	f	n
4	FISH20211006_c1_r0_Neolamprologus-brevis_su	1970-01-02 02:00:00	1.9900906130133362	134.5003600908537	0.00027699296437870476	1.0	0.02499625429969216	0.8183927972540124	Neolamprologus brevis	f	n
5	FISH20211006_c1_r0_Neolamprologus-brevis_su	1970-01-02 02:30:00	1.1240977361956483	164.49986150351782	0.0	1.0	0.012882218814370738	0.6764192516854767	Neolamprologus brevis	f	n
6	FISH20211006_c1_r0_Neolamprologus-brevis_su	1970-01-02 03:00:00	1.6820712114880936	194.50016618657213	0.0007755373365832041	1.0	0.013995159816088587	0.6873494314272796	Neolamprologus brevis	f	n
7	FISH20211006_c1_r0_Neolamprologus-brevis_su	1970-01-02 03:30:00	1.6036212806657801	224.50052628663232	0.0009971746717633372	1.0	0.024111844093252868	0.8331556376472173	Neolamprologus brevis	f	n
8	FISH20211006_c1_r0_Neolamprologus-brevis_su	1970-01-02 04:00:00	2.0641773332197046	254.49997230070358	0.00027699296437870476	1.0	0.025847063370958084	0.8266944035590149	Neolamprologus brevis	f	n
9	FISH20211006_c1_r0_Neolamprologus-brevis_su	1970-01-02 04:30:00	1.543161226996787	284.4994183147748	0.001218769043266301	1.0	0.023066353035083018	0.7344243428273143	Neolamprologus brevis	f	n
10	FISH20211006_c1_r0_Neolamprologus-brevis_su	1970-01-02 05:00:00	3.1806814995291184	314.4997784179038	0.02847329935741192	0.8725902947041879	0.019629047568996996	0.5236797995754157	Neolamprologus brevis	f	n
11	FISH20211006_c1_r0_Neolamprologus-brevis_su	1970-01-02 05:30:00	21.97232658364913	344.5001384964822	0.3692870201096892	0.07877679906930364	0.1168428427718883	0.48856933092878596	Neolamprologus brevis	f	n
12	FISH20211006_c1_r0_Neolamprologus-brevis_su	1970-01-02 06:00:00	41.36491831174284	374.4995845105534	0.7207356933133898	0.0	0.09975980303281988	0.5710065658943029	Neolamprologus brevis	f	n
13	FISH20211006_c1_r0_Neolamprologus-brevis_su	1970-01-02 06:30:00	52.02148638830096	404.49994460447596	0.8475515178373587	0.011411477952581432	0.10537310616552117	0.42366751097848593	Neolamprologus brevis	f	n
14	FISH20211006_c1_r0_Neolamprologus-brevis_su	1970-01-02 07:00:00	23.019777273502076	434.50024929366793	0.5242922829760124	0.0869757908149133	0.29193685284371174	0.4368663924159864	Neolamprologus brevis	f	d
15	FISH20211006_c1_r0_Neolamprologus-brevis_su	1970-01-02 07:30:00	12.684709940478617	464.49969530773916	0.2186028474876738	0.44019721899063763	0.3625962235786565	0.3689261552237402	Neolamprologus brevis	f	d
16	FISH20211006_c1_r0_Neolamprologus-brevis_su	1970-01-02 08:00:00	1.8589924034404282	494.50005539552404	0.012187015289164636	0.8953578550853091	0.056801106777391155	0.5050812954193512	Neolamprologus brevis	f	d
17	FISH20211006_c1_r0_Neolamprologus-brevis_su	1970-01-02 08:30:00	0.8704878437291785	524.5003600908537	0.0	1.0	0.0252432659233169	0.6732524646567865	Neolamprologus brevis	f	d
18	FISH20211006_c1_r0_Neolamprologus-brevis_su	1970-01-02 09:00:00	1.6967823171320084	554.4998615035178	0.0009417760788875963	1.0	0.02915044054472028	0.36270144327155784	Neolamprologus brevis	f	d
19	FISH20211006_c1_r0_Neolamprologus-brevis_su	1970-01-02 09:30:00	4.525587759716083	584.5001661865721	0.08392421892311101	0.6446931087968092	0.2012709023679029	0.40138341752127193	Neolamprologus brevis	f	d
20	FISH20211006_c1_r0_Neolamprologus-brevis_su	1970-01-02 10:00:00	4.512128338032034	614.5005262866323	0.06753088471552822	0.5568112569940723	0.4273929437930865	0.3768297983834	Neolamprologus brevis	f	d
21	FISH20211006_c1_r0_Neolamprologus-brevis_su	1970-01-02 10:30:00	2.6715238555125715	644.4999723007036	0.021660849814414712	0.8607279375103872	0.16659088705738792	0.751614603599849	Neolamprologus brevis	f	d
22	FISH20211006_c1_r0_Neolamprologus-brevis_su	1970-01-02 11:00:00	2.273329853774265	674.4994183147749	0.009583956567503186	0.9611655863941055	0.08719569332598076	0.5817580395134944	Neolamprologus brevis	f	d
23	FISH20211006_c1_r0_Neolamprologus-brevis_su	1970-01-02 11:30:00	2.339279368076039	704.1087723290477	0.00688360450563204	0.9625099556263511	0.22320009225116685	0.6238756983699987	Neolamprologus brevis	f	d
24	FISH20211006_c1_r0_Neolamprologus-brevis_su	1970-01-02 12:00:00	2.2247252717471397	735.1686677106896	0.011832260309726814	0.9301084623861725	0.13195698117858742	0.3168402479305659	Neolamprologus brevis	f	d
25	FISH20211006_c1_r0_Neolamprologus-brevis_su	1970-01-02 12:30:00	2.2067549535773185	764.4998338134279	0.010192776423664968	0.9454354088189675	0.18599613742118765	0.7566984908976759	Neolamprologus brevis	f	d
26	FISH20211006_c1_r0_Neolamprologus-brevis_su	1970-01-02 13:00:00	1.575669714202018	794.5001938950751	0.0018835521577751926	1.0	0.15523244431182673	0.900203139231496	Neolamprologus brevis	f	d
27	FISH20211006_c1_r0_Neolamprologus-brevis_su	1970-01-02 13:30:00	1.637235242679247	824.4996399091463	0.0008863774860118553	1.0	0.1917501501427417	0.9321153825527473	Neolamprologus brevis	f	d
28	FISH20211006_c1_r0_Neolamprologus-brevis_su	1970-01-02 14:00:00	1.3823967889905233	854.5	0.0009971194327498339	1.0	0.10920834130692324	0.8840201825462143	Neolamprologus brevis	f	d
29	FISH20211006_c1_r0_Neolamprologus-brevis_su	1970-01-02 14:30:00	1.0082400160431975	884.5003600908537	0.0	1.0	0.031207585452330877	0.8200816250165632	Neolamprologus brevis	f	d
30	FISH20211006_c1_r0_Neolamprologus-brevis_su	1970-01-02 15:00:00	1.5131144249384036	914.4998615035178	0.0008863774860118553	1.0	0.03709738443097812	0.5432277100002116	Neolamprologus brevis	f	d
31	FISH20211006_c1_r0_Neolamprologus-brevis_su	1970-01-02 15:30:00	1.5319399562387255	944.5001661865721	0.0013848881010414358	1.0	0.1478430603886766	0.9223039075848352	Neolamprologus brevis	f	d
32	FISH20211006_c1_r0_Neolamprologus-brevis_su	1970-01-02 16:00:00	1.095440191010899	974.5005262866323	0.0	1.0	0.027594873237946422	0.9027128281799657	Neolamprologus brevis	f	d
33	FISH20211006_c1_r0_Neolamprologus-brevis_su	1970-01-02 16:30:00	2.0934507732482484	1004.4999723007036	0.001274167636142042	1.0	0.12109428116548518	0.9349318647067033	Neolamprologus brevis	f	d
34	FISH20211006_c1_r0_Neolamprologus-brevis_su	1970-01-02 17:00:00	1.6375119544954833	1034.4994737133677	0.00044318874300592763	1.0	0.06101226449303976	0.9170477946107762	Neolamprologus brevis	f	d
35	FISH20211006_c1_r0_Neolamprologus-brevis_su	1970-01-02 17:30:00	1.604590474061244	1064.4997784179038	0.0018280522933746953	1.0	0.07252430793364986	0.9235320628409184	Neolamprologus brevis	f	d
36	FISH20211006_c1_r0_Neolamprologus-brevis_su	1970-01-02 18:00:00	1.4648015768858678	1094.5001384964821	0.0	1.0	0.059670933932139146	0.9200019992146615	Neolamprologus brevis	f	d
37	FISH20211006_c1_r0_Neolamprologus-brevis_su	1970-01-02 18:30:00	2.748447824683972	1124.4996399091463	0.0034901113511716804	0.9814968699795025	0.1382635562874871	0.918220840464149	Neolamprologus brevis	f	d
38	FISH20211006_c1_r0_Neolamprologus-brevis_su	1970-01-02 19:00:00	7.013920391561244	1154.499944604476	0.04653224019499225	0.6157212497230223	0.38944984589280385	0.4690021506446546	Neolamprologus brevis	f	n
39	FISH20211006_c1_r0_Neolamprologus-brevis_su	1970-01-02 19:30:00	0.19574939784660178	1184.500304692261	0.0	1.0	0.09548547682510622	0.6585786005362549	Neolamprologus brevis	f	n
40	FISH20211006_c1_r0_Neolamprologus-brevis_su	1970-01-02 20:00:00	1.351799595636085	1214.499750706332	0.006592432552213174	0.9740180599412774	0.013584065476100502	0.4963839978344839	Neolamprologus brevis	f	n
41	FISH20211006_c1_r0_Neolamprologus-brevis_su	1970-01-02 20:30:00	0.9189986803839105	1244.500110791048	0.0014402836250830932	1.0	0.007580098465545228	0.181903752875406	Neolamprologus brevis	f	n
42	FISH20211006_c1_r0_Neolamprologus-brevis_su	1970-01-02 21:00:00	6.164207913469531	1274.5004708880394	0.12636419034956511	0.6962495152623124	0.010225722510965542	0.533634962638028	Neolamprologus brevis	f	n
43	FISH20211006_c1_r0_Neolamprologus-brevis_su	1970-01-02 21:30:00	1.1182675551268582	1304.4999169021107	0.0024929366794083432	0.9724668993407567	0.004568377287079837	0.28540498085321625	Neolamprologus brevis	f	n
44	FISH20211006_c1_r0_Neolamprologus-brevis_su	1970-01-02 22:00:00	1.6529169316105512	1334.4994183147749	0.001274167636142042	1.0	0.005296860914276872	0.14124800092350703	Neolamprologus brevis	f	n
45	FISH20211006_c1_r0_Neolamprologus-brevis_su	1970-01-02 22:30:00	1.0384050954233994	1364.4997784179038	0.0013294925769997785	1.0	0.0057356399693798	0.20004064549827735	Neolamprologus brevis	f	n
46	FISH20211006_c1_r0_Neolamprologus-brevis_su	1970-01-02 23:00:00	0.8936663738046445	1394.5000830978893	0.00044318874300592763	1.0	0.006302219469077902	0.15857338560923975	Neolamprologus brevis	f	n
47	FISH20211006_c1_r0_Neolamprologus-brevis_su	1970-01-02 23:30:00	1.4212511351726564	1424.4995845105534	0.011633704503905601	0.9173452994293945	0.005350437185019935	0.1666540173503839	Neolamprologus brevis	f	n
48	FISH20211006_c1_r0_Neolamprologus-brevis_su	1970-01-03 00:00:00	1.6856208715669774	14.499889208951917	0.003046753822291159	1.0	0.008217946284496595	0.23634852992192792	Neolamprologus brevis	f	n
49	FISH20211006_c1_r0_Neolamprologus-brevis_su	1970-01-03 00:30:00	1.515607635368404	44.50024929366794	0.0	1.0	0.011810287518694725	0.46100917659430934	Neolamprologus brevis	f	n
50	FISH20211006_c1_r0_Neolamprologus-brevis_su	1970-01-03 01:00:00	1.7020237709220785	74.49975070633207	0.00027699296437870476	1.0	0.010389229319229594	0.4818354478095082	Neolamprologus brevis	f	n
51	FISH20211006_c1_r0_Neolamprologus-brevis_su	1970-01-03 01:30:00	0.004618485224384331	104.50005539552404	0.0	1.0	0.006164053517983654	0.5336413953416493	Neolamprologus brevis	f	n
52	FISH20211006_c1_r0_Neolamprologus-brevis_su	1970-01-03 02:00:00	0.020903987212243305	134.50041548944657	0.00033239155725444574	1.0	0.007839155877391795	0.5266964851864296	Neolamprologus brevis	f	n
53	FISH20211006_c1_r0_Neolamprologus-brevis_su	1970-01-03 02:30:00	0.0002848158919279287	164.49986150351782	0.0	1.0	0.009978309111899147	0.514970059880249	Neolamprologus brevis	f	n
54	FISH20211006_c1_r0_Neolamprologus-brevis_su	1970-01-03 03:00:00	0.8301171239907166	194.50022158209617	0.0	1.0	0.010211857720290023	0.5038481234285614	Neolamprologus brevis	f	n
55	FISH20211006_c1_r0_Neolamprologus-brevis_su	1970-01-03 03:30:00	1.6175375709278794	224.5005816852252	0.008309788931361143	0.9312503462412055	0.007884974579597479	0.20069913594891542	Neolamprologus brevis	f	n
56	FISH20211006_c1_r0_Neolamprologus-brevis_su	1970-01-03 04:00:00	4.275323471049957	254.5000830978893	0.08553542740014404	0.5775857293224752	0.024332297442600417	0.4160252980272659	Neolamprologus brevis	f	n
57	FISH20211006_c1_r0_Neolamprologus-brevis_su	1970-01-03 04:30:00	23.211356475713174	284.49952911196056	0.4750429339094787	0.08259930197772977	0.09340659167711696	0.44748135992155574	Neolamprologus brevis	f	n
58	FISH20211006_c1_r0_Neolamprologus-brevis_su	1970-01-03 05:00:00	40.080003041129615	314.4998892089519	0.7663970751163306	0.008143142034123642	0.11362696056090388	0.41419764061506975	Neolamprologus brevis	f	n
59	FISH20211006_c1_r0_Neolamprologus-brevis_su	1970-01-03 05:30:00	54.545786359521095	344.50024929366793	0.8628884826325411	0.0	0.0864186178932424	0.509331732634668	Neolamprologus brevis	f	n
60	FISH20211006_c1_r0_Neolamprologus-brevis_su	1970-01-03 06:00:00	53.30763875514924	374.49969530773916	0.870201096892139	0.0	0.0616436038547343	0.5023513993562918	Neolamprologus brevis	f	n
61	FISH20211006_c1_r0_Neolamprologus-brevis_su	1970-01-03 06:30:00	57.9269819366998	404.50005539552404	0.914469310879681	0.0	0.06800245156668588	0.470472692992033	Neolamprologus brevis	f	n
62	FISH20211006_c1_r0_Neolamprologus-brevis_su	1970-01-03 07:00:00	11.360325262462396	434.5004154894466	0.24973685668384024	0.05102210403855742	0.0576884276116649	0.6578873166082688	Neolamprologus brevis	f	d
63	FISH20211006_c1_r0_Neolamprologus-brevis_su	1970-01-03 07:30:00	1.162114147488312	464.4998615035178	0.0017173563791479697	0.9690875851753366	0.05427445872357331	0.7925582992787218	Neolamprologus brevis	f	d
64	FISH20211006_c1_r0_Neolamprologus-brevis_su	1970-01-03 08:00:00	0.5761697074241503	494.5002215820962	0.0	1.0	0.03390568030739473	0.8207976911236399	Neolamprologus brevis	f	d
65	FISH20211006_c1_r0_Neolamprologus-brevis_su	1970-01-03 08:30:00	1.0436037847023247	524.5005816852251	0.0	1.0	0.03393133178588038	0.8453833016501486	Neolamprologus brevis	f	d
66	FISH20211006_c1_r0_Neolamprologus-brevis_su	1970-01-03 09:00:00	0.5112503129155728	554.5000276992964	0.0	1.0	0.025204187336711217	0.908399587394233	Neolamprologus brevis	f	d
67	FISH20211006_c1_r0_Neolamprologus-brevis_su	1970-01-03 09:30:00	2.6746231168670604	584.4995291119606	0.005539859287574096	1.0	0.14101117698088345	0.9127409133868146	Neolamprologus brevis	f	d
68	FISH20211006_c1_r0_Neolamprologus-brevis_su	1970-01-03 10:00:00	2.2793141671462993	614.4998892089519	0.005761134500332373	1.0	0.0773319548450986	0.8493594464074289	Neolamprologus brevis	f	d
69	FISH20211006_c1_r0_Neolamprologus-brevis_su	1970-01-03 10:30:00	1.999391759187139	644.5001938950751	0.0034901113511716804	1.0	0.0705681676537714	0.8674020304635292	Neolamprologus brevis	f	d
70	FISH20211006_c1_r0_Neolamprologus-brevis_su	1970-01-03 11:00:00	1.1428535258951096	674.4996953077392	0.00044318874300592763	1.0	0.012720351050808225	0.19722330310295896	Neolamprologus brevis	f	d
71	FISH20211006_c1_r0_Neolamprologus-brevis_su	1970-01-03 11:30:00	0.7866481632120556	704.500055395524	0.0	1.0	0.026142292042611016	0.8970135709742812	Neolamprologus brevis	f	d
72	FISH20211006_c1_r0_Neolamprologus-brevis_su	1970-01-03 12:00:00	0.7795026027370342	734.5003600908537	0.0	1.0	0.028099980784312063	0.8241592400377163	Neolamprologus brevis	f	d
73	FISH20211006_c1_r0_Neolamprologus-brevis_su	1970-01-03 12:30:00	0.8475902692240268	764.4998615035178	0.0	1.0	0.024766082589228595	0.8798847930421568	Neolamprologus brevis	f	d
74	FISH20211006_c1_r0_Neolamprologus-brevis_su	1970-01-03 13:00:00	1.5442356541880398	794.5002215820962	0.00011079104808331487	1.0	0.05031939768698498	0.8710666966532472	Neolamprologus brevis	f	d
75	FISH20211006_c1_r0_Neolamprologus-brevis_su	1970-01-03 13:30:00	1.0097316507958707	824.5005262866323	0.0	1.0	0.035680038187266706	0.8944442288211661	Neolamprologus brevis	f	d
76	FISH20211006_c1_r0_Neolamprologus-brevis_su	1970-01-03 14:00:00	0.855999670130895	854.5000276992964	0.0005539859287574095	1.0	0.04143376361274171	0.9275782766909465	Neolamprologus brevis	f	d
77	FISH20211006_c1_r0_Neolamprologus-brevis_su	1970-01-03 14:30:00	0.0036133682339111834	884.4994737133677	0.0	1.0	0.02430111012291763	0.9411078926661124	Neolamprologus brevis	f	d
78	FISH20211006_c1_r0_Neolamprologus-brevis_su	1970-01-03 15:00:00	0.00038390371847835385	914.4998338134279	0.0	1.0	0.02467442445804183	0.9384152213726401	Neolamprologus brevis	f	d
79	FISH20211006_c1_r0_Neolamprologus-brevis_su	1970-01-03 15:30:00	0.0003839037184783599	944.5001384964822	0.0	1.0	0.025086270605654205	0.9355216117127694	Neolamprologus brevis	f	d
80	FISH20211006_c1_r0_Neolamprologus-brevis_su	1970-01-03 16:00:00	0.000383903718478357	974.4996399091463	0.0	1.0	0.025498105345734035	0.9326280822016291	Neolamprologus brevis	f	d
81	FISH20211006_c1_r0_Neolamprologus-brevis_su	1970-01-03 16:30:00	0.000383903718478355	1004.5	0.0	1.0	0.025909951493346423	0.9297344725417578	Neolamprologus brevis	f	d
82	FISH20211006_c1_r0_Neolamprologus-brevis_su	1970-01-03 17:00:00	0.0003839037184783599	1034.500304692261	0.0	1.0	0.02632179764095879	0.9268408628818865	Neolamprologus brevis	f	d
83	FISH20211006_c1_r0_Neolamprologus-brevis_su	1970-01-03 17:30:00	0.000383903718478357	1064.499750706332	0.0	1.0	0.026733632381038618	0.9239473333707467	Neolamprologus brevis	f	d
84	FISH20211006_c1_r0_Neolamprologus-brevis_su	1970-01-03 18:00:00	1.201053735716676	1094.500110791048	0.0	1.0	0.024421425645977806	0.9146451583120501	Neolamprologus brevis	f	d
85	FISH20211006_c1_r0_Neolamprologus-brevis_su	1970-01-03 18:30:00	1.595459716020982	1124.5004154894466	0.0	1.0	0.023558330311593476	0.9010177528715262	Neolamprologus brevis	f	d
86	FISH20211006_c1_r0_Neolamprologus-brevis_su	1970-01-03 19:00:00	9.417128594507215	1154.4999169021107	0.22879618857681014	0.41238712536701566	0.058217704508941155	0.595386701529055	Neolamprologus brevis	f	n
87	FISH20211006_c1_r0_Neolamprologus-brevis_su	1970-01-03 19:30:00	2.471163208410691	1184.5002215820962	0.0517948149789497	0.7510525149567915	0.029372375007552725	0.759611285576094	Neolamprologus brevis	f	n
88	FISH20211006_c1_r0_Neolamprologus-brevis_su	1970-01-03 20:00:00	1.5730184086871957	1214.5005816852251	0.029472051409894187	0.8576256163093458	0.021124985278281883	0.8135994166872483	Neolamprologus brevis	f	n
89	FISH20211006_c1_r0_Neolamprologus-brevis_su	1970-01-03 20:30:00	0.2981169435747019	1244.5000830978893	0.0010525732646390782	0.9827156390227688	0.021114727421477027	0.8701207557988242	Neolamprologus brevis	f	n
90	FISH20211006_c1_r0_Neolamprologus-brevis_su	1970-01-03 21:00:00	0.06272560279796664	1274.4995291119606	0.0005539859287574095	1.0	0.02511791115678232	0.8793488688953338	Neolamprologus brevis	f	n
91	FISH20211006_c1_r0_Neolamprologus-brevis_su	1970-01-03 21:30:00	0.3730929611869429	1304.499889208952	0.005317970307999114	0.9754597828495457	0.02035871830832289	0.840054865806808	Neolamprologus brevis	f	n
92	FISH20211006_c1_r0_Neolamprologus-brevis_su	1970-01-03 22:00:00	0.4613014728786461	1334.500193895075	0.00986094953188189	0.9126364190349565	0.022751992700293076	0.8510118685584951	Neolamprologus brevis	f	n
93	FISH20211006_c1_r0_Neolamprologus-brevis_su	1970-01-03 22:30:00	0.28394033740403457	1364.499695307739	0.004487286022935018	0.9678134175391945	0.023608494934839064	0.8927411011207221	Neolamprologus brevis	f	n
94	FISH20211006_c1_r0_Neolamprologus-brevis_su	1970-01-03 23:00:00	0.006960771820924654	1394.5	0.0	1.0	0.02225233367332839	0.8746488186331551	Neolamprologus brevis	f	n
95	FISH20211006_c1_r0_Neolamprologus-brevis_su	1970-01-03 23:30:00	0.012129550499545932	1424.5003600908537	0.0	1.0	0.02269038412951715	0.9062195585965925	Neolamprologus brevis	f	n
96	FISH20211006_c1_r0_Neolamprologus-brevis_su	1970-01-04 00:00:00	0.0005881927560871956	14.49986150351781	0.0	1.0	0.02040987421827446	0.8988036036196184	Neolamprologus brevis	f	n
97	FISH20211006_c1_r0_Neolamprologus-brevis_su	1970-01-04 00:30:00	0.0008483849464674444	44.50016618657212	0.0	1.0	0.020590916822631287	0.9041597240968658	Neolamprologus brevis	f	n
98	FISH20211006_c1_r0_Neolamprologus-brevis_su	1970-01-04 01:00:00	0.0008483849464674435	74.50052628663232	0.0	1.0	0.021716474753682283	0.9104862133859668	Neolamprologus brevis	f	n
99	FISH20211006_c1_r0_Neolamprologus-brevis_su	1970-01-04 01:30:00	0.07946525543249888	104.49997230070356	0.00116337045039056	1.0	0.020931278424377774	0.8641877391821328	Neolamprologus brevis	f	n
100	FISH20211006_c1_r0_Neolamprologus-brevis_su	1970-01-04 02:00:00	0.02515171468547264	134.49947371336768	0.0	1.0	0.022031913291472482	0.8910573896077539	Neolamprologus brevis	f	n
101	FISH20211006_c1_r0_Neolamprologus-brevis_su	1970-01-04 02:30:00	0.009815596652358849	164.49977841790383	0.0	1.0	0.023350514784095774	0.8982462512847517	Neolamprologus brevis	f	n
102	FISH20211006_c1_r0_Neolamprologus-brevis_su	1970-01-04 03:00:00	0.424429695957578	194.50013849648218	0.0055952578804498365	0.9658744667885436	0.023864527502419648	0.8723688435615016	Neolamprologus brevis	f	n
103	FISH20211006_c1_r0_Neolamprologus-brevis_su	1970-01-04 03:30:00	4.564355754999126	224.4996399091463	0.09478699241039278	0.46468339704171513	0.030459980539625623	0.6878537953594511	Neolamprologus brevis	f	n
104	FISH20211006_c1_r0_Neolamprologus-brevis_su	1970-01-04 04:00:00	17.69094521080454	254.5	0.3705960558386882	0.30190560602703304	0.07504134205728866	0.4632129492400045	Neolamprologus brevis	f	n
105	FISH20211006_c1_r0_Neolamprologus-brevis_su	1970-01-04 04:30:00	49.64595254110397	284.50030469226084	0.8280981663065758	0.0	0.09314923216291233	0.41140172704283756	Neolamprologus brevis	f	n
106	FISH20211006_c1_r0_Neolamprologus-brevis_su	1970-01-04 05:00:00	52.83746367928821	314.4998061049249	0.8354661791590493	0.0	0.07744884600953876	0.38994140686551054	Neolamprologus brevis	f	n
107	FISH20211006_c1_r0_Neolamprologus-brevis_su	1970-01-04 05:30:00	65.7330997551756	344.5001107910481	0.9280966097939286	0.0	0.08195059600547902	0.41574401606712974	Neolamprologus brevis	f	n
108	FISH20211006_c1_r0_Neolamprologus-brevis_su	1970-01-04 06:00:00	67.3231344083078	374.50047088803944	0.9314719406127084	0.0	0.08461851773510468	0.3525741713625536	Neolamprologus brevis	f	n
109	FISH20211006_c1_r0_Neolamprologus-brevis_su	1970-01-04 06:30:00	67.45430372714979	404.4999723007036	0.9425516591878567	0.0	0.08404824273145252	0.3445050511685053	Neolamprologus brevis	f	n
110	FISH20211006_c1_r0_Neolamprologus-brevis_su	1970-01-04 07:00:00	10.100109309654755	434.4994183147748	0.20320203866821782	0.24081768323084593	0.12148805184552644	0.7367922180126056	Neolamprologus brevis	f	d
111	FISH20211006_c1_r0_Neolamprologus-brevis_su	1970-01-04 07:30:00	1.7696811604508798	464.4997784179038	0.02697762020828717	0.9083204077110569	0.052060348863094116	0.8745909685319073	Neolamprologus brevis	f	d
112	FISH20211006_c1_r0_Neolamprologus-brevis_su	1970-01-04 08:00:00	0.000595611272838074	494.5001384964822	0.0	1.0	0.020775370092124264	0.913927308651829	Neolamprologus brevis	f	d
113	FISH20211006_c1_r0_Neolamprologus-brevis_su	1970-01-04 08:30:00	0.000595611272838075	524.4995845105534	0.0	1.0	0.021805638166914658	0.9182704746677118	Neolamprologus brevis	f	d
114	FISH20211006_c1_r0_Neolamprologus-brevis_su	1970-01-04 09:00:00	0.0005956112728380748	554.499944604476	0.0	1.0	0.02283593477940585	0.9226137609862377	Neolamprologus brevis	f	d
115	FISH20211006_c1_r0_Neolamprologus-brevis_su	1970-01-04 09:30:00	0.3854072443118385	584.5003046922608	0.0	1.0	0.025205976166611757	0.9097840412526972	Neolamprologus brevis	f	d
116	FISH20211006_c1_r0_Neolamprologus-brevis_su	1970-01-04 10:00:00	0.15371421965313195	614.4997507063321	0.00027699296437870476	1.0	0.022783349475940483	0.9025528501934106	Neolamprologus brevis	f	d
117	FISH20211006_c1_r0_Neolamprologus-brevis_su	1970-01-04 10:30:00	0.7671901763277338	644.5001107910481	0.00027697762020828715	1.0	0.02427991185669583	0.9049800652495288	Neolamprologus brevis	f	d
118	FISH20211006_c1_r0_Neolamprologus-brevis_su	1970-01-04 11:00:00	0.8702507702793054	674.5004154894466	0.001329566229017783	1.0	0.02502710918782583	0.871719173460711	Neolamprologus brevis	f	d
119	FISH20211006_c1_r0_Neolamprologus-brevis_su	1970-01-04 11:30:00	0.5435567791014871	704.4999169021107	0.0010525732646390782	1.0	0.024311947827399434	0.8585509048398943	Neolamprologus brevis	f	d
120	FISH20211006_c1_r0_Neolamprologus-brevis_su	1970-01-04 12:00:00	0.7432991823819503	734.4994183147749	0.0010525732646390782	1.0	0.03933225337553618	0.8707746330081073	Neolamprologus brevis	f	d
121	FISH20211006_c1_r0_Neolamprologus-brevis_su	1970-01-04 12:30:00	1.911991241983933	764.4997784179038	0.0017172612452913804	1.0	0.04411459130615772	0.6323663741877777	Neolamprologus brevis	f	d
122	FISH20211006_c1_r0_Neolamprologus-brevis_su	1970-01-04 13:00:00	1.3294481410598116	794.5000830978893	0.007478810038225029	0.9346296604066257	0.03791809034832287	0.656780962344694	Neolamprologus brevis	f	d
123	FISH20211006_c1_r0_Neolamprologus-brevis_su	1970-01-04 13:30:00	0.7704982255439269	824.4995845105534	0.0	1.0	0.01682457429644071	0.41664595915438846	Neolamprologus brevis	f	d
124	FISH20211006_c1_r0_Neolamprologus-brevis_su	1970-01-04 14:00:00	4.443227064152773	854.4998892089519	0.12486151118989586	0.7795812098382451	0.0076611852375949524	0.12810397374980229	Neolamprologus brevis	f	d
125	FISH20211006_c1_r0_Neolamprologus-brevis_su	1970-01-04 14:30:00	1.4785951511891973	884.5001938950751	0.0	1.0	0.0057798673959120386	0.11666103281772121	Neolamprologus brevis	f	d
126	FISH20211006_c1_r0_Neolamprologus-brevis_su	1970-01-04 15:00:00	1.679998397456975	914.4996953077392	0.00016619577862722287	1.0	0.01830880214392539	0.44450312313914403	Neolamprologus brevis	f	d
127	FISH20211006_c1_r0_Neolamprologus-brevis_su	1970-01-04 15:30:00	1.4799890874010615	944.5	0.0010525149567914911	1.0	0.041370148485184485	0.8357793980211233	Neolamprologus brevis	f	d
128	FISH20211006_c1_r0_Neolamprologus-brevis_su	1970-01-04 16:00:00	1.6104815555796768	974.5003600908537	0.0006093845216331506	1.0	0.031221985938832405	0.7698942594562694	Neolamprologus brevis	f	d
129	FISH20211006_c1_r0_Neolamprologus-brevis_su	1970-01-04 16:30:00	1.7214516329916791	1004.4998615035178	0.002714531050911307	1.0	0.039006807251987796	0.8125013167104038	Neolamprologus brevis	f	d
130	FISH20211006_c1_r0_Neolamprologus-brevis_su	1970-01-04 17:00:00	2.1883646953125675	1034.5001661865722	0.0034899180146244183	1.0	0.06200362290623816	0.7688035080693473	Neolamprologus brevis	f	d
131	FISH20211006_c1_r0_Neolamprologus-brevis_su	1970-01-04 17:30:00	1.773308442862147	1064.3765225164823	0.002458375237456699	1.0	0.03453423566878698	0.6622583974971105	Neolamprologus brevis	f	d
132	FISH20211006_c1_r0_Neolamprologus-brevis_su	1970-01-04 18:00:00	1.6426473077833463	1095.4381537734178	0.00029549081023580166	1.0	0.04380936679005471	0.7259898381831048	Neolamprologus brevis	f	d
133	FISH20211006_c1_r0_Neolamprologus-brevis_su	1970-01-04 18:30:00	2.012871850038603	1124.5005262866323	0.0006647831145088915	1.0	0.04891601321508038	0.7664251575515096	Neolamprologus brevis	f	d
134	FISH20211006_c1_r0_Neolamprologus-brevis_su	1970-01-04 19:00:00	25.55208266350954	1154.5000276992964	0.49448784000886375	0.24918287075508283	0.15712111139649745	0.4879072943802676	Neolamprologus brevis	f	n
135	FISH20211006_c1_r0_Neolamprologus-brevis_su	1970-01-04 19:30:00	52.96118549321433	1184.4994737133677	0.8747437815079497	0.0	0.0878670078086833	0.3702093348066439	Neolamprologus brevis	f	n
136	FISH20211006_c1_r0_Neolamprologus-brevis_su	1970-01-04 20:00:00	58.5746001888709	1214.4998338134278	0.8925326833591846	0.0	0.08045232019116405	0.3843586370357019	Neolamprologus brevis	f	n
137	FISH20211006_c1_r0_Neolamprologus-brevis_su	1970-01-04 20:30:00	54.919511269278864	1244.5001384964821	0.8518087640573929	0.0	0.07617542593963553	0.45673596577273373	Neolamprologus brevis	f	n
138	FISH20211006_c1_r0_Neolamprologus-brevis_su	1970-01-04 21:00:00	56.14763896227649	1274.4996399091463	0.865049027754695	0.0	0.07555199504182666	0.43047155923596575	Neolamprologus brevis	f	n
139	FISH20211006_c1_r0_Neolamprologus-brevis_su	1970-01-04 21:30:00	54.31720709015276	1304.499944604476	0.8419011743851097	0.0	0.0764024273940944	0.40941217498528343	Neolamprologus brevis	f	n
140	FISH20211006_c1_r0_Neolamprologus-brevis_su	1970-01-04 22:00:00	57.27020802548258	1334.500304692261	0.8885934297268849	0.0	0.07809285465171822	0.4409562681738589	Neolamprologus brevis	f	n
141	FISH20211006_c1_r0_Neolamprologus-brevis_su	1970-01-04 22:30:00	52.415960529956116	1364.499750706332	0.8442745554262922	0.0	0.06857566755304492	0.4510374851648414	Neolamprologus brevis	f	n
142	FISH20211006_c1_r0_Neolamprologus-brevis_su	1970-01-04 23:00:00	51.53836852033705	1394.500110791048	0.8221803678262797	0.0	0.06474938089206923	0.42548174203332534	Neolamprologus brevis	f	n
143	FISH20211006_c1_r0_Neolamprologus-brevis_su	1970-01-04 23:30:00	54.39846799058666	1424.5004154894466	0.865270622126198	0.0	0.07823150851627489	0.39154017044853084	Neolamprologus brevis	f	n
144	FISH20211006_c1_r0_Neolamprologus-brevis_su	1970-01-05 00:00:00	52.51166430239375	14.499916902110686	0.8382361088028364	0.0	0.06789380845181103	0.3948760282327112	Neolamprologus brevis	f	n
145	FISH20211006_c1_r0_Neolamprologus-brevis_su	1970-01-05 00:30:00	49.754411040233705	44.50022158209617	0.8168623975182805	0.0	0.07569105916242078	0.30807485405877466	Neolamprologus brevis	f	n
146	FISH20211006_c1_r0_Neolamprologus-brevis_su	1970-01-05 01:00:00	50.7825488961184	74.5005816852252	0.8409506398537477	0.0	0.07004766482340365	0.3597134576893525	Neolamprologus brevis	f	n
147	FISH20211006_c1_r0_Neolamprologus-brevis_su	1970-01-05 01:30:00	45.340896435330286	104.50008309788932	0.7579635477258878	0.0	0.048851092989055676	0.37736161381741007	Neolamprologus brevis	f	n
148	FISH20211006_c1_r0_Neolamprologus-brevis_su	1970-01-05 02:00:00	40.427489839190365	134.49952911196056	0.6961387180765608	0.029305855631266964	0.04542889212886829	0.3830230514540094	Neolamprologus brevis	f	n
149	FISH20211006_c1_r0_Neolamprologus-brevis_su	1970-01-05 02:30:00	29.656811002088357	164.4998892089519	0.514236649678706	0.08769111455794372	0.03962817957717971	0.3375646225829039	Neolamprologus brevis	f	n
150	FISH20211006_c1_r0_Neolamprologus-brevis_su	1970-01-05 03:00:00	41.644194301291314	194.50024929366793	0.7051686887153066	0.0032131183867929753	0.052557290328915776	0.38317603339661144	Neolamprologus brevis	f	n
151	FISH20211006_c1_r0_Neolamprologus-brevis_su	1970-01-05 03:30:00	42.09465457232642	224.4996953077392	0.7227300426569165	0.007700404409727993	0.04887568398376257	0.42801301170304235	Neolamprologus brevis	f	n
152	FISH20211006_c1_r0_Neolamprologus-brevis_su	1970-01-05 04:00:00	44.63558470577717	254.50005539552404	0.7588632838466652	0.0	0.05253301541758034	0.4094665753801519	Neolamprologus brevis	f	n
153	FISH20211006_c1_r0_Neolamprologus-brevis_su	1970-01-05 04:30:00	49.03535320005272	284.5003600908537	0.8301479142429782	0.0	0.05660067938819743	0.390136131260826	Neolamprologus brevis	f	n
154	FISH20211006_c1_r0_Neolamprologus-brevis_su	1970-01-05 05:00:00	44.97309386780392	314.4998615035178	0.7640573929422193	0.01861392720624896	0.049224364615910614	0.42848859922391136	Neolamprologus brevis	f	n
155	FISH20211006_c1_r0_Neolamprologus-brevis_su	1970-01-05 05:30:00	53.50518111547914	344.5002215820962	0.8833924218923112	0.0	0.05348717184446889	0.4208603068624527	Neolamprologus brevis	f	n
156	FISH20211006_c1_r0_Neolamprologus-brevis_su	1970-01-05 06:00:00	57.20052814916971	374.5005262866323	0.9058777907041161	0.0	0.057886768738573194	0.42113650932028784	Neolamprologus brevis	f	n
157	FISH20211006_c1_r0_Neolamprologus-brevis_su	1970-01-05 06:30:00	54.147959198462026	404.5000276992964	0.8929699185640685	0.0	0.055857401818584305	0.43507931784760406	Neolamprologus brevis	f	n
158	FISH20211006_c1_r0_Neolamprologus-brevis_su	1970-01-05 07:00:00	12.269032150509654	434.49952911196056	0.2389895296659465	0.16492161099108082	0.04708283523418915	0.7025142527826632	Neolamprologus brevis	f	d
159	FISH20211006_c1_r0_Neolamprologus-brevis_su	1970-01-05 07:30:00	4.169216912524986	464.49983381342787	0.05035453135386661	0.6368823399069355	0.0682228415414273	0.8483988732852223	Neolamprologus brevis	f	d
160	FISH20211006_c1_r0_Neolamprologus-brevis_su	1970-01-05 08:00:00	2.9457090899765848	494.5001938950751	0.011190515760899673	0.9678134175391945	0.059452487207965934	0.8446737901958993	Neolamprologus brevis	f	d
161	FISH20211006_c1_r0_Neolamprologus-brevis_su	1970-01-05 08:30:00	1.7435688864145584	524.4996399091463	0.0008309788931361143	1.0	0.05565465398542515	0.8683728880392255	Neolamprologus brevis	f	d
162	FISH20211006_c1_r0_Neolamprologus-brevis_su	1970-01-05 09:00:00	2.964087397966633	554.5	0.014735209395080877	0.9249390649235542	0.06229340774379419	0.6902134684763206	Neolamprologus brevis	f	d
163	FISH20211006_c1_r0_Neolamprologus-brevis_su	1970-01-05 09:30:00	2.175830232811309	584.5003600908537	0.011301312946651156	0.9595036286078333	0.05298304897487325	0.8402108677590886	Neolamprologus brevis	f	d
164	FISH20211006_c1_r0_Neolamprologus-brevis_su	1970-01-05 10:00:00	1.181692356687189	614.4998061049249	0.008752977674367071	0.9446568057171348	0.03181639987190582	0.8881919793947272	Neolamprologus brevis	f	d
165	FISH20211006_c1_r0_Neolamprologus-brevis_su	1970-01-05 10:30:00	0.3019266837066195	644.5001661865721	0.0	1.0	0.022843041897921575	0.8790134846633331	Neolamprologus brevis	f	d
166	FISH20211006_c1_r0_Neolamprologus-brevis_su	1970-01-05 11:00:00	0.4373343667141201	674.5005262866323	0.002437538086532602	0.9675918231676915	0.3175537822597298	0.5301294553787455	Neolamprologus brevis	f	d
167	FISH20211006_c1_r0_Neolamprologus-brevis_su	1970-01-05 11:30:00	0.3489487119452356	704.4999723007036	0.0009417760788875963	1.0	0.024600456626610742	0.8903575935114493	Neolamprologus brevis	f	d
168	FISH20211006_c1_r0_Neolamprologus-brevis_su	1970-01-05 12:00:00	0.44050398102548244	734.4994737133677	0.0	1.0	0.020485499326479435	0.8750957967445957	Neolamprologus brevis	f	d
169	FISH20211006_c1_r0_Neolamprologus-brevis_su	1970-01-05 12:30:00	0.27850034450889827	764.4997784179038	0.0	1.0	0.02149228302580843	0.8843963966593791	Neolamprologus brevis	f	d
170	FISH20211006_c1_r0_Neolamprologus-brevis_su	1970-01-05 13:00:00	0.050344085656155405	794.5001384964822	0.0	1.0	0.022103631550893683	0.8961722823994955	Neolamprologus brevis	f	d
171	FISH20211006_c1_r0_Neolamprologus-brevis_su	1970-01-05 13:30:00	0.005317437375508456	824.4996399091463	0.0	1.0	0.02187238526509586	0.9185237921840609	Neolamprologus brevis	f	d
172	FISH20211006_c1_r0_Neolamprologus-brevis_su	1970-01-05 14:00:00	0.0614605223532879	854.499944604476	0.0	1.0	0.021449730524849824	0.9177897419030767	Neolamprologus brevis	f	d
173	FISH20211006_c1_r0_Neolamprologus-brevis_su	1970-01-05 14:30:00	0.10675851374636149	884.5003046922608	0.0	1.0	0.021854247655461335	0.9142188006858931	Neolamprologus brevis	f	d
174	FISH20211006_c1_r0_Neolamprologus-brevis_su	1970-01-05 15:00:00	0.21132650713838458	914.4997507063321	0.0	1.0	0.020522521761104827	0.8832627143436899	Neolamprologus brevis	f	d
175	FISH20211006_c1_r0_Neolamprologus-brevis_su	1970-01-05 15:30:00	0.061481009651272664	944.5001107910481	0.0	1.0	0.020389909380955987	0.8887396270265225	Neolamprologus brevis	f	d
176	FISH20211006_c1_r0_Neolamprologus-brevis_su	1970-01-05 16:00:00	0.20311124538987016	974.5004154894466	5.5398592875740954e-05	1.0	0.022267651523169674	0.9056523232704615	Neolamprologus brevis	f	d
177	FISH20211006_c1_r0_Neolamprologus-brevis_su	1970-01-05 16:30:00	0.1257231597259308	1004.4998615035178	0.0	1.0	0.06139029779807134	0.8387482325455375	Neolamprologus brevis	f	d
178	FISH20211006_c1_r0_Neolamprologus-brevis_su	1970-01-05 17:00:00	0.3069862217798899	1034.5002215820962	0.0	1.0	0.0964330732221928	0.7857644451718881	Neolamprologus brevis	f	d
179	FISH20211006_c1_r0_Neolamprologus-brevis_su	1970-01-05 17:30:00	0.3299341212455726	1065.1668754100317	0.0	1.0	0.022853988518336858	0.8894876492658574	Neolamprologus brevis	f	d
180	FISH20211006_c1_r0_Neolamprologus-brevis_su	1970-01-05 18:00:00	0.4839988657254837	1094.4994183147749	5.5398592875740954e-05	1.0	0.021650517397702154	0.8896499095691052	Neolamprologus brevis	f	d
181	FISH20211006_c1_r0_Neolamprologus-brevis_su	1970-01-05 18:30:00	0.4994409273976518	1124.4997784179038	0.0007755373365832041	1.0	0.02122840676177929	0.8842726604879545	Neolamprologus brevis	f	d
182	FISH20211006_c1_r0_Neolamprologus-brevis_su	1970-01-05 19:00:00	16.167329984613623	1154.5000830978893	0.33006481635366464	0.3271840895241261	0.13481432500591736	0.6483966862132013	Neolamprologus brevis	f	n
183	FISH20211006_c1_r0_Neolamprologus-brevis_su	1970-01-05 19:30:00	34.54170490541899	1184.4995845105534	0.6399091463076838	0.08991191623732757	0.08803977430109688	0.4478954671677121	Neolamprologus brevis	f	n
184	FISH20211006_c1_r0_Neolamprologus-brevis_su	1970-01-05 20:00:00	51.89700150066295	1214.499889208952	0.8507644582317748	0.0	0.07462815754486993	0.46600821180594193	Neolamprologus brevis	f	n
185	FISH20211006_c1_r0_Neolamprologus-brevis_su	1970-01-05 20:30:00	48.212279925563486	1244.500249293668	0.7917566893800897	0.0032131183867929753	0.07109480791658675	0.42552085040434734	Neolamprologus brevis	f	n
186	FISH20211006_c1_r0_Neolamprologus-brevis_su	1970-01-05 21:00:00	47.61943921715806	1274.499695307739	0.8210071464184809	0.01689657082710099	0.06822860056997326	0.44052678951054286	Neolamprologus brevis	f	n
187	FISH20211006_c1_r0_Neolamprologus-brevis_su	1970-01-05 21:30:00	47.13808953746805	1304.500055395524	0.8102149346332816	0.0	0.05968938533630071	0.42522555155587316	Neolamprologus brevis	f	n
188	FISH20211006_c1_r0_Neolamprologus-brevis_su	1970-01-05 22:00:00	48.70133777253419	1334.5003600908537	0.8400088637748602	0.0	0.05932937485205952	0.42647053132115453	Neolamprologus brevis	f	n
189	FISH20211006_c1_r0_Neolamprologus-brevis_su	1970-01-05 22:30:00	39.96392596426598	1364.4998615035179	0.695473934962052	0.025815744280095285	0.05617405513922586	0.3973398834152677	Neolamprologus brevis	f	n
190	FISH20211006_c1_r0_Neolamprologus-brevis_su	1970-01-05 23:00:00	46.593651645921355	1394.5002215820962	0.7880567250166186	0.0	0.067452037233347	0.47826212188961653	Neolamprologus brevis	f	n
191	FISH20211006_c1_r0_Neolamprologus-brevis_su	1970-01-05 23:30:00	47.02600412841189	1424.5005262866323	0.7967425627389064	0.0	0.061563850340700554	0.45044247552758504	Neolamprologus brevis	f	n
192	FISH20211006_c1_r0_Neolamprologus-brevis_su	1970-01-06 00:00:00	42.54073171814219	14.500027699296439	0.7415101656417927	0.0019943493435266744	0.06033378911266477	0.4614925044376894	Neolamprologus brevis	f	n
193	FISH20211006_c1_r0_Neolamprologus-brevis_su	1970-01-06 00:30:00	43.41376862507951	44.499529111960555	0.7556922054179824	0.014292836961941167	0.06389114207976322	0.4454971282851144	Neolamprologus brevis	f	n
194	FISH20211006_c1_r0_Neolamprologus-brevis_su	1970-01-06 01:00:00	33.08575531087943	74.49983381342787	0.5694105916241967	0.17981387103922003	0.052418840836069916	0.4237724418214412	Neolamprologus brevis	f	n
195	FISH20211006_c1_r0_Neolamprologus-brevis_su	1970-01-06 01:30:00	3.3441369248182857	104.50019389507507	0.06420696914298377	0.4322752202094067	0.010867960601528115	0.589934266019205	Neolamprologus brevis	f	n
196	FISH20211006_c1_r0_Neolamprologus-brevis_su	1970-01-06 02:00:00	3.653359537561003	134.4996399091463	0.07755803002603734	0.413605894410282	0.013132398018112178	0.639970032269858	Neolamprologus brevis	f	n
197	FISH20211006_c1_r0_Neolamprologus-brevis_su	1970-01-06 02:30:00	4.680629113955479	164.5	0.08713715931752715	0.5688012408597385	0.013801727671201715	0.603193596554332	Neolamprologus brevis	f	n
198	FISH20211006_c1_r0_Neolamprologus-brevis_su	1970-01-06 03:00:00	4.826009272145556	194.5003600908537	0.10104703340535151	0.34729377873802003	0.015845169222576474	0.6219679677689746	Neolamprologus brevis	f	n
199	FISH20211006_c1_r0_Neolamprologus-brevis_su	1970-01-06 03:30:00	5.078853495669641	224.49980610492494	0.076560855354274	0.4674533266855022	0.015943983418174174	0.5955034657420064	Neolamprologus brevis	f	n
200	FISH20211006_c1_r0_Neolamprologus-brevis_su	1970-01-06 04:00:00	7.295458648159662	254.50016618657213	0.16995346775980502	0.14003988477731	0.024243480394461045	0.581199174391703	Neolamprologus brevis	f	n
201	FISH20211006_c1_r0_Neolamprologus-brevis_su	1970-01-06 04:30:00	13.76462093793307	284.5005262866323	0.31416542019832694	0.11367791258102045	0.06360648546849944	0.5298576238962452	Neolamprologus brevis	f	n
202	FISH20211006_c1_r0_Neolamprologus-brevis_su	1970-01-06 05:00:00	35.142604044595984	314.4999723007036	0.6563071297989032	0.05739294221926763	0.10874177204989988	0.5202566447626613	Neolamprologus brevis	f	n
203	FISH20211006_c1_r0_Neolamprologus-brevis_su	1970-01-06 05:30:00	52.72296379036467	344.4994737133677	0.877236718187358	0.0	0.059448828067947934	0.47369313226629617	Neolamprologus brevis	f	n
204	FISH20211006_c1_r0_Neolamprologus-brevis_su	1970-01-06 06:00:00	54.73350286129144	374.4997784179038	0.8908154221138932	0.0	0.0726084634918319	0.42346992255241167	Neolamprologus brevis	f	n
205	FISH20211006_c1_r0_Neolamprologus-brevis_su	1970-01-06 06:30:00	58.34221097870846	404.5001384964822	0.9087031189407789	0.0	0.05196081116130469	0.4727365389988993	Neolamprologus brevis	f	n
206	FISH20211006_c1_r0_Neolamprologus-brevis_su	1970-01-06 07:00:00	17.477834921522632	434.4996399091463	0.3317821727328126	0.04875076173065204	0.059617109162926306	0.6388069796919407	Neolamprologus brevis	f	d
207	FISH20211006_c1_r0_Neolamprologus-brevis_su	1970-01-06 07:30:00	5.358487165915199	464.5	0.08397961444715267	0.4329714159095945	0.06319614233124578	0.7370741012988499	Neolamprologus brevis	f	d
208	FISH20211006_c1_r0_Neolamprologus-brevis_su	1970-01-06 08:00:00	1.8825961239334792	494.50030469226084	0.017007368012852474	0.8890920170627666	0.02906096866957884	0.7338264255810693	Neolamprologus brevis	f	d
209	FISH20211006_c1_r0_Neolamprologus-brevis_su	1970-01-06 08:30:00	2.073010901455365	524.4998061049249	0.018392332834746	0.8386238989529666	0.03529020206636865	0.7746921309019051	Neolamprologus brevis	f	d
210	FISH20211006_c1_r0_Neolamprologus-brevis_su	1970-01-06 09:00:00	1.8591578135225193	554.5001661865721	0.016397075116330602	0.8604586749390649	0.037402470230580624	0.8773728116989952	Neolamprologus brevis	f	d
211	FISH20211006_c1_r0_Neolamprologus-brevis_su	1970-01-06 09:30:00	0.5142320701398444	584.5004708880394	0.0	1.0	0.03187690649911976	0.9026906209306419	Neolamprologus brevis	f	d
212	FISH20211006_c1_r0_Neolamprologus-brevis_su	1970-01-06 10:00:00	1.8817071785367685	614.4999723007036	0.0004985873358816686	1.0	0.08012391343214804	0.8639648850324596	Neolamprologus brevis	f	d
213	FISH20211006_c1_r0_Neolamprologus-brevis_su	1970-01-06 10:30:00	1.7486533380508384	644.4994183147749	0.0007201817073846324	1.0	0.07325924969786507	0.7982867092250128	Neolamprologus brevis	f	d
214	FISH20211006_c1_r0_Neolamprologus-brevis_su	1970-01-06 11:00:00	0.9981461297832871	674.4997784179038	0.0028805672501661865	0.9972302237979171	0.038194268619148014	0.8834200569060383	Neolamprologus brevis	f	d
215	FISH20211006_c1_r0_Neolamprologus-brevis_su	1970-01-06 11:30:00	1.6534302396989633	704.5001384964822	0.003545509944047421	1.0	0.06638207213401306	0.8298894980522674	Neolamprologus brevis	f	d
216	FISH20211006_c1_r0_Neolamprologus-brevis_su	1970-01-06 12:00:00	2.2709457735031866	734.4996399091463	0.008475984709988366	0.9449337986815135	0.07975650429842684	0.8623328380633046	Neolamprologus brevis	f	d
217	FISH20211006_c1_r0_Neolamprologus-brevis_su	1970-01-06 12:30:00	1.7888962708823046	764.499944604476	0.0070906270773321515	0.9646022601373809	0.07619874655037057	0.8716859434244781	Neolamprologus brevis	f	d
218	FISH20211006_c1_r0_Neolamprologus-brevis_su	1970-01-06 13:00:00	1.389307734217629	794.5003046922608	0.0018281535648994515	1.0	0.06704610768227545	0.868236768941788	Neolamprologus brevis	f	d
219	FISH20211006_c1_r0_Neolamprologus-brevis_su	1970-01-06 13:30:00	2.7631625655847434	824.4998061049249	0.004708880394437981	1.0	0.06312311613307704	0.557917570211073	Neolamprologus brevis	f	d
220	FISH20211006_c1_r0_Neolamprologus-brevis_su	1970-01-06 14:00:00	2.7265102080034658	854.5001107910481	0.0042654553512076225	0.9670396631952138	0.07906786486765456	0.6988074593113994	Neolamprologus brevis	f	d
221	FISH20211006_c1_r0_Neolamprologus-brevis_su	1970-01-06 14:30:00	2.425642530908642	884.5004708880394	0.003711705722674644	1.0	0.06807541905079878	0.7593581106743361	Neolamprologus brevis	f	d
222	FISH20211006_c1_r0_Neolamprologus-brevis_su	1970-01-06 15:00:00	2.014763434710783	914.4999169021107	0.006814026923716137	0.9675364245748158	0.048650360432579726	0.7625496554232832	Neolamprologus brevis	f	d
223	FISH20211006_c1_r0_Neolamprologus-brevis_su	1970-01-06 15:30:00	2.533063409054936	944.4994183147749	0.007091019888094842	0.960223810315218	0.06817874922567259	0.6676005365591603	Neolamprologus brevis	f	d
224	FISH20211006_c1_r0_Neolamprologus-brevis_su	1970-01-06 16:00:00	2.0883897634503574	974.4997784179038	0.0031021493463328164	1.0	0.04178856567139472	0.7156420595547132	Neolamprologus brevis	f	d
225	FISH20211006_c1_r0_Neolamprologus-brevis_su	1970-01-06 16:30:00	2.1828810702373493	1004.5000830978893	0.0020497479364024154	1.0	0.061579863996455764	0.7456448246932924	Neolamprologus brevis	f	d
226	FISH20211006_c1_r0_Neolamprologus-brevis_su	1970-01-06 17:00:00	2.990341664860214	1034.4995845105534	0.01673037504847377	0.8764611378870977	0.07583622759504559	0.7227256196155829	Neolamprologus brevis	f	d
227	FISH20211006_c1_r0_Neolamprologus-brevis_su	1970-01-06 17:30:00	4.3147321584302665	1064.499889208952	0.04653224019499225	0.6790937292266784	0.08064396195083025	0.6325528092938844	Neolamprologus brevis	f	d
228	FISH20211006_c1_r0_Neolamprologus-brevis_su	1970-01-06 18:00:00	3.22307272919701	1094.500249293668	0.017228962384355437	0.8810592210957842	0.12186470719326026	0.6822016042149721	Neolamprologus brevis	f	d
229	FISH20211006_c1_r0_Neolamprologus-brevis_su	1970-01-06 18:30:00	3.598882877704435	1124.499695307739	0.01634258489834358	0.8817794028031688	0.1259653834338035	0.5457176611267057	Neolamprologus brevis	f	d
230	FISH20211006_c1_r0_Neolamprologus-brevis_su	1970-01-06 19:00:00	30.71758249388757	1154.500055395524	0.5146798138710392	0.16530024374030577	0.2508781110759296	0.5305624489750617	Neolamprologus brevis	f	n
231	FISH20211006_c1_r0_Neolamprologus-brevis_su	1970-01-06 19:30:00	55.01359451647294	1184.5003600908537	0.902498476538696	0.0	0.07245223130423377	0.5138832080451562	Neolamprologus brevis	f	n
232	FISH20211006_c1_r0_Neolamprologus-brevis_su	1970-01-06 20:00:00	56.92454345322337	1214.4998615035179	0.909534097833915	0.0	0.07019792563746166	0.47720049347872046	Neolamprologus brevis	f	n
233	FISH20211006_c1_r0_Neolamprologus-brevis_su	1970-01-06 20:30:00	53.367534597717544	1244.5002215820962	0.8760248171947707	0.0	0.06767283246127317	0.4386924688181779	Neolamprologus brevis	f	n
234	FISH20211006_c1_r0_Neolamprologus-brevis_su	1970-01-06 21:00:00	52.807969525430025	1274.5005816852251	0.8605063431388843	0.0	0.061006952838169586	0.4668425046754321	Neolamprologus brevis	f	n
235	FISH20211006_c1_r0_Neolamprologus-brevis_su	1970-01-06 21:30:00	55.20282800911327	1304.5000276992964	0.8747991801008255	0.0	0.06814695798772119	0.4659131684003311	Neolamprologus brevis	f	n
236	FISH20211006_c1_r0_Neolamprologus-brevis_su	1970-01-06 22:00:00	54.14455286577923	1334.4995291119606	0.857791812087973	0.0	0.0708178154320348	0.4522524393349466	Neolamprologus brevis	f	n
237	FISH20211006_c1_r0_Neolamprologus-brevis_su	1970-01-06 22:30:00	53.21357035565677	1364.4998338134278	0.8596277420784401	0.0	0.0752824384857892	0.46092481555833403	Neolamprologus brevis	f	n
238	FISH20211006_c1_r0_Neolamprologus-brevis_su	1970-01-06 23:00:00	54.66926815498396	1394.500193895075	0.8783446900448728	0.0	0.06462045196438299	0.4510263169854412	Neolamprologus brevis	f	n
239	FISH20211006_c1_r0_Neolamprologus-brevis_su	1970-01-06 23:30:00	51.47517857424701	1424.499695307739	0.8295385297213451	0.0	0.06543738448134293	0.4582495305218141	Neolamprologus brevis	f	n
240	FISH20211006_c1_r0_Neolamprologus-brevis_su	1970-01-07 00:00:00	49.577916746720376	14.5	0.8123199645468646	0.0	0.06334972152558122	0.4093984581738847	Neolamprologus brevis	f	n
241	FISH20211006_c1_r0_Neolamprologus-brevis_su	1970-01-07 00:30:00	51.54571172619938	44.50036009085369	0.8488726386349786	0.0	0.0798306488798027	0.3922206062149246	Neolamprologus brevis	f	n
242	FISH20211006_c1_r0_Neolamprologus-brevis_su	1970-01-07 01:00:00	50.18218945549549	74.4998615035178	0.8354661791590493	0.0	0.06403687815079362	0.42375981514341055	Neolamprologus brevis	f	n
243	FISH20211006_c1_r0_Neolamprologus-brevis_su	1970-01-07 01:30:00	48.522881252641575	104.50016618657213	0.8169177930423221	0.0	0.06692369455411443	0.42811584895797183	Neolamprologus brevis	f	n
244	FISH20211006_c1_r0_Neolamprologus-brevis_su	1970-01-07 02:00:00	49.26215023423314	134.50052628663232	0.8155780843166583	0.01512381585507728	0.06678591528548013	0.3977636660643499	Neolamprologus brevis	f	n
245	FISH20211006_c1_r0_Neolamprologus-brevis_su	1970-01-07 02:30:00	49.573812999661776	164.50002769929642	0.8134729377873802	0.0	0.07511289824033877	0.41462745109747745	Neolamprologus brevis	f	n
246	FISH20211006_c1_r0_Neolamprologus-brevis_su	1970-01-07 03:00:00	51.199666228290795	194.49947371336768	0.8299263198714752	0.0	0.06791635347575846	0.4407572313132257	Neolamprologus brevis	f	n
247	FISH20211006_c1_r0_Neolamprologus-brevis_su	1970-01-07 03:30:00	51.88351010277426	224.49983381342787	0.864003988477731	0.0	0.06268432388503889	0.4195201442893046	Neolamprologus brevis	f	n
248	FISH20211006_c1_r0_Neolamprologus-brevis_su	1970-01-07 04:00:00	54.080047650198885	254.50013849648218	0.8811700182815356	0.0	0.06556958566888775	0.4332338038454123	Neolamprologus brevis	f	n
249	FISH20211006_c1_r0_Neolamprologus-brevis_su	1970-01-07 04:30:00	52.52286399691318	284.4996399091463	0.866323195390837	0.0	0.0643451508604412	0.43473575811094706	Neolamprologus brevis	f	n
250	FISH20211006_c1_r0_Neolamprologus-brevis_su	1970-01-07 05:00:00	56.03104557378579	314.5	0.8943053401285176	0.0	0.06923220859436323	0.4385000218928411	Neolamprologus brevis	f	n
251	FISH20211006_c1_r0_Neolamprologus-brevis_su	1970-01-07 05:30:00	53.76884731430229	344.5003600908537	0.8620021051465293	0.0	0.06858609413479938	0.4251468809099468	Neolamprologus brevis	f	n
252	FISH20211006_c1_r0_Neolamprologus-brevis_su	1970-01-07 06:00:00	56.4348278572221	374.4998061049249	0.9111406570273115	0.0	0.06468509677126852	0.4379865276372086	Neolamprologus brevis	f	n
253	FISH20211006_c1_r0_Neolamprologus-brevis_su	1970-01-07 06:30:00	59.51033084924416	404.50016618657213	0.9109793928650565	0.0	0.06817890676933315	0.42655095304626556	Neolamprologus brevis	f	n
254	FISH20211006_c1_r0_Neolamprologus-brevis_su	1970-01-07 07:00:00	14.68409727473948	434.5005262866323	0.25693867375768653	0.4615256772477979	0.04018499038080182	0.5238828199233102	Neolamprologus brevis	f	d
255	FISH20211006_c1_r0_Neolamprologus-brevis_su	1970-01-07 07:30:00	1.6268946152378478	464.55450858778624	0.0059637404580152676	0.9485329198473282	0.021195718102119374	0.5627859997266759	Neolamprologus brevis	f	d
256	FISH20211006_c1_r0_Neolamprologus-brevis_su	1970-01-07 08:00:00	1.0716693126864787	494.5005816852252	0.0028807268295385296	1.0	0.06114702730398175	0.7772511703122196	Neolamprologus brevis	f	d
257	FISH20211006_c1_r0_Neolamprologus-brevis_su	1970-01-07 08:30:00	0.3487819703864155	524.5000830978893	0.0	1.0	0.029405048558146928	0.8626373353937659	Neolamprologus brevis	f	d
258	FISH20211006_c1_r0_Neolamprologus-brevis_su	1970-01-07 09:00:00	0.25802573035571846	554.4995291119606	0.0	1.0	0.021405962221895065	0.8754796149191952	Neolamprologus brevis	f	d
259	FISH20211006_c1_r0_Neolamprologus-brevis_su	1970-01-07 09:30:00	0.33593417812068316	584.4998892089519	0.0	1.0	0.019798509797462283	0.8601056607264882	Neolamprologus brevis	f	d
260	FISH20211006_c1_r0_Neolamprologus-brevis_su	1970-01-07 10:00:00	0.14673857051724296	614.5002492936679	0.0	1.0	0.05571396198391591	0.8234217520876753	Neolamprologus brevis	f	d
261	FISH20211006_c1_r0_Neolamprologus-brevis_su	1970-01-07 10:30:00	0.3192018444696855	644.4996953077392	0.0	1.0	0.03658336584057862	0.8646174183983214	Neolamprologus brevis	f	d
262	FISH20211006_c1_r0_Neolamprologus-brevis_su	1970-01-07 11:00:00	0.16018104886912787	674.500055395524	0.0	1.0	0.020953356968753663	0.8886572719626284	Neolamprologus brevis	f	d
263	FISH20211006_c1_r0_Neolamprologus-brevis_su	1970-01-07 11:30:00	0.036838634090597386	704.5003600908537	0.0	1.0	0.02160981175476416	0.8991382932690586	Neolamprologus brevis	f	d
264	FISH20211006_c1_r0_Neolamprologus-brevis_su	1970-01-07 12:00:00	0.00429794689374166	734.4998615035178	0.0	1.0	0.022010213739424935	0.9039612202421633	Neolamprologus brevis	f	d
265	FISH20211006_c1_r0_Neolamprologus-brevis_su	1970-01-07 12:30:00	0.028746766953021925	764.5002215820962	0.0	1.0	0.024435631220179	0.8579547929151439	Neolamprologus brevis	f	d
266	FISH20211006_c1_r0_Neolamprologus-brevis_su	1970-01-07 13:00:00	0.03819624609457814	794.5005262866323	0.0	1.0	0.15805217421896992	0.7609346837800148	Neolamprologus brevis	f	d
267	FISH20211006_c1_r0_Neolamprologus-brevis_su	1970-01-07 13:30:00	0.03819624609456621	824.5000276992964	0.0	1.0	0.3503348109578761	0.6460817614856289	Neolamprologus brevis	f	d
268	FISH20211006_c1_r0_Neolamprologus-brevis_su	1970-01-07 14:00:00	0.03819624609456578	854.4995291119606	0.0	1.0	0.5426174476967828	0.5312288391912425	Neolamprologus brevis	f	d
269	FISH20211006_c1_r0_Neolamprologus-brevis_su	1970-01-07 14:30:00	0.038196246094576246	884.4998338134279	0.0	1.0	0.7349054105294428	0.4163727355517151	Neolamprologus brevis	f	d
270	FISH20211006_c1_r0_Neolamprologus-brevis_su	1970-01-07 15:00:00	0.03502974887995151	914.5001938950751	0.0	1.0	0.8993020846689036	0.30677633324819725	Neolamprologus brevis	f	d
271	FISH20211006_c1_r0_Neolamprologus-brevis_su	1970-01-07 15:30:00	0.027806824618271678	944.4996399091463	0.0	1.0	0.8140963203463205	0.2329499730697334	Neolamprologus brevis	f	d
272	FISH20211006_c1_r0_Neolamprologus-brevis_su	1970-01-07 16:00:00	0.07804654593667688	974.5	0.00027697762020828715	1.0	0.6685514866728411	0.1985499663798005	Neolamprologus brevis	f	d
273	FISH20211006_c1_r0_Neolamprologus-brevis_su	1970-01-07 16:30:00	0.04568761345328114	1004.5003600908537	0.0	1.0	0.5015034637315794	0.3538203288733167	Neolamprologus brevis	f	d
274	FISH20211006_c1_r0_Neolamprologus-brevis_su	1970-01-07 17:00:00	0.06600610457821877	1034.499806104925	0.0	1.0	0.33266944026902373	0.11804190182802192	Neolamprologus brevis	f	d
275	FISH20211006_c1_r0_Neolamprologus-brevis_su	1970-01-07 17:30:00	0.4884371830882043	1064.5001661865722	0.0011079104808331486	1.0	0.10682991864963297	0.6259678452264189	Neolamprologus brevis	f	d
276	FISH20211006_c1_r0_Neolamprologus-brevis_su	1970-01-07 18:00:00	0.3607848299206071	1094.5004708880394	0.0006093845216331506	1.0	0.030752444583526075	0.8995120763311533	Neolamprologus brevis	f	d
277	FISH20211006_c1_r0_Neolamprologus-brevis_su	1970-01-07 18:30:00	1.0952477459793397	1124.4999723007036	0.0007201817073846324	1.0	0.0317487689223505	0.9057670243895487	Neolamprologus brevis	f	d
278	FISH20211006_c1_r0_Neolamprologus-brevis_su	1970-01-07 19:00:00	23.340392086476683	1154.4994183147749	0.38302587114287295	0.46412941111295775	0.22629549681253755	0.7113899801957545	Neolamprologus brevis	f	n
279	FISH20211006_c1_r0_Neolamprologus-brevis_su	1970-01-07 19:30:00	58.079434560477104	1184.4997784179038	0.9159095945047641	0.0	0.11793144457678023	0.5009028585859528	Neolamprologus brevis	f	n
280	FISH20211006_c1_r0_Neolamprologus-brevis_su	1970-01-07 20:00:00	58.36356981597577	1214.5001384964821	0.9136889922995955	0.0	0.09887397638509227	0.45745294077514503	Neolamprologus brevis	f	n
281	FISH20211006_c1_r0_Neolamprologus-brevis_su	1970-01-07 20:30:00	58.9502253520132	1244.4996399091463	0.9140767824497258	0.0	0.09020897545338852	0.5117390281759895	Neolamprologus brevis	f	n
282	FISH20211006_c1_r0_Neolamprologus-brevis_su	1970-01-07 21:00:00	57.31436641109355	1274.499944604476	0.8991801462441835	0.0	0.08338729938007439	0.5003688612139794	Neolamprologus brevis	f	n
283	FISH20211006_c1_r0_Neolamprologus-brevis_su	1970-01-07 21:30:00	54.323477612504874	1304.500304692261	0.8822779901390505	0.0	0.07864896524242018	0.48285717634588426	Neolamprologus brevis	f	n
284	FISH20211006_c1_r0_Neolamprologus-brevis_su	1970-01-07 22:00:00	46.935372957100206	1334.499750706332	0.8094288405074511	0.03700626004099496	0.07390900183067224	0.4585253624378236	Neolamprologus brevis	f	n
285	FISH20211006_c1_r0_Neolamprologus-brevis_su	1970-01-07 22:30:00	54.02442537719204	1364.500110791048	0.9043319299800576	0.0	0.08108441144773745	0.4414595360575108	Neolamprologus brevis	f	n
286	FISH20211006_c1_r0_Neolamprologus-brevis_su	1970-01-07 23:00:00	54.26016603458198	1394.5004154894466	0.9069857625616309	0.0	0.08346226883678082	0.45168678763463316	Neolamprologus brevis	f	n
287	FISH20211006_c1_r0_Neolamprologus-brevis_su	1970-01-07 23:30:00	55.63130466173081	1424.4999169021107	0.9029970638745776	0.0	0.0792095612305545	0.4612508958040931	Neolamprologus brevis	f	n
288	FISH20211006_c1_r0_Neolamprologus-brevis_su	1970-01-08 00:00:00	52.29180492417595	14.499418314774804	0.8615589164035233	0.0	0.10860162305286565	0.3730964197581221	Neolamprologus brevis	f	n
289	FISH20211006_c1_r0_Neolamprologus-brevis_su	1970-01-08 00:30:00	55.27020811044768	44.49977841790383	0.8776866829160204	0.0	0.08115153130854437	0.4197577590221716	Neolamprologus brevis	f	n
290	FISH20211006_c1_r0_Neolamprologus-brevis_su	1970-01-08 01:00:00	54.00383101511638	74.50008309788932	0.8686499362916182	0.0	0.08397262050453069	0.4200790154221466	Neolamprologus brevis	f	n
291	FISH20211006_c1_r0_Neolamprologus-brevis_su	1970-01-08 01:30:00	53.64181183164477	104.49958451055343	0.8489280372278544	0.0	0.08456717173815756	0.42171918972978917	Neolamprologus brevis	f	n
292	FISH20211006_c1_r0_Neolamprologus-brevis_su	1970-01-08 02:00:00	44.970847030179314	134.49994460447596	0.7497784179038334	0.0024927985818745846	0.061317651783737874	0.43325994808521917	Neolamprologus brevis	f	n
293	FISH20211006_c1_r0_Neolamprologus-brevis_su	1970-01-08 02:30:00	36.18427438106698	164.50024929366793	0.6168079330784998	0.023987590715195833	0.05770715611323239	0.3951241055642811	Neolamprologus brevis	f	n
294	FISH20211006_c1_r0_Neolamprologus-brevis_su	1970-01-08 03:00:00	54.94056502836545	194.49975070633207	0.8741343969863166	0.0	0.08722972726265558	0.444816588085807	Neolamprologus brevis	f	n
295	FISH20211006_c1_r0_Neolamprologus-brevis_su	1970-01-08 03:30:00	52.49735020727763	224.50005539552404	0.8530910702415245	0.0	0.087374400091654	0.4305305409566372	Neolamprologus brevis	f	n
296	FISH20211006_c1_r0_Neolamprologus-brevis_su	1970-01-08 04:00:00	50.97652048502677	254.50041548944657	0.8463797019555703	0.0	0.07458366068865535	0.4915174249584022	Neolamprologus brevis	f	n
297	FISH20211006_c1_r0_Neolamprologus-brevis_su	1970-01-08 04:30:00	50.425794080962454	284.49991690211067	0.8174616364744336	0.0	0.07670419134422228	0.45093774558245847	Neolamprologus brevis	f	n
298	FISH20211006_c1_r0_Neolamprologus-brevis_su	1970-01-08 05:00:00	49.452116675973734	314.5002215820962	0.8307666740527365	0.0	0.06689985244646818	0.5192436421196941	Neolamprologus brevis	f	n
299	FISH20211006_c1_r0_Neolamprologus-brevis_su	1970-01-08 05:30:00	57.47000024043647	344.5005816852252	0.9178992853581519	0.0	0.08427381100770164	0.48663854496978376	Neolamprologus brevis	f	n
300	FISH20211006_c1_r0_Neolamprologus-brevis_su	1970-01-08 06:00:00	55.88535208539018	374.50008309788933	0.9125810204420808	0.0	0.08073554065249541	0.44390024449466814	Neolamprologus brevis	f	n
301	FISH20211006_c1_r0_Neolamprologus-brevis_su	1970-01-08 06:30:00	57.94319267423811	404.49952911196056	0.9188410614370395	0.0	0.07857487749356692	0.45793571573820874	Neolamprologus brevis	f	n
302	FISH20211006_c1_r0_Neolamprologus-brevis_su	1970-01-08 07:00:00	18.39338361705322	434.4998892089519	0.358021271881232	0.327941502326612	0.05040714780235497	0.5703925981608409	Neolamprologus brevis	f	d
303	FISH20211006_c1_r0_Neolamprologus-brevis_su	1970-01-08 07:30:00	8.332518494587436	464.50024929366793	0.16403523350506896	0.23322807600686943	0.08827008908643089	0.75135548876966	Neolamprologus brevis	f	d
304	FISH20211006_c1_r0_Neolamprologus-brevis_su	1970-01-08 08:00:00	1.5007093829643208	490.8904619426403	0.015106181128220098	0.8701014376413924	0.01951204696383604	0.6432897177257568	Neolamprologus brevis	f	d
305	FISH20211006_c2_r0_Neolamprologus-brevis_su	1970-01-02 00:00:00	0.08099155613898795	14.500027699296439	0.0	0.9668162428674312	0.01872145350799034	0.8742546234238485	Neolamprologus brevis	f	n
306	FISH20211006_c2_r0_Neolamprologus-brevis_su	1970-01-02 00:30:00	0.2951901426947901	44.49963990914631	0.0008309788931361143	1.0	0.016373855921286536	0.8221723669707383	Neolamprologus brevis	f	n
307	FISH20211006_c2_r0_Neolamprologus-brevis_su	1970-01-02 01:00:00	0.3782060997853155	74.50011079104809	0.0	1.0	0.016795762400584203	0.818623438141799	Neolamprologus brevis	f	n
308	FISH20211006_c2_r0_Neolamprologus-brevis_su	1970-01-02 01:30:00	0.21244919269622825	104.50052628663232	0.00022159437150296381	1.0	0.015766386667926284	0.8650399903898557	Neolamprologus brevis	f	n
309	FISH20211006_c2_r0_Neolamprologus-brevis_su	1970-01-02 02:00:00	0.10971402397998146	134.50019389507506	0.00022159437150296381	1.0	0.017490281478844603	0.8653146631941104	Neolamprologus brevis	f	n
310	FISH20211006_c2_r0_Neolamprologus-brevis_su	1970-01-02 02:30:00	0.2696340006852377	164.49980610492494	0.002215943715029638	1.0	0.016635801472595264	0.827154650182218	Neolamprologus brevis	f	n
311	FISH20211006_c2_r0_Neolamprologus-brevis_su	1970-01-02 03:00:00	0.37775045956210757	194.49947371336768	0.0057060550662013185	0.9398371281369453	0.017131949887122896	0.8085759460247762	Neolamprologus brevis	f	n
312	FISH20211006_c2_r0_Neolamprologus-brevis_su	1970-01-02 03:30:00	1.1334531668078855	224.4998892089519	0.005373365832040771	0.9822734323066696	0.018428159844523066	0.7022260620360912	Neolamprologus brevis	f	n
313	FISH20211006_c2_r0_Neolamprologus-brevis_su	1970-01-02 04:00:00	3.832276725201575	254.50041548944657	0.050024929366794084	0.8011744501689657	0.016202657323651358	0.8337302810626401	Neolamprologus brevis	f	n
314	FISH20211006_c2_r0_Neolamprologus-brevis_su	1970-01-02 04:30:00	0.7502725144793694	284.5000276992964	0.0018281535648994515	1.0	0.011947149153704059	0.4587024699444688	Neolamprologus brevis	f	n
315	FISH20211006_c2_r0_Neolamprologus-brevis_su	1970-01-02 05:00:00	1.4137644858743215	314.4996399091463	0.011245914353775414	0.931139549055454	0.012743868601131867	0.502073731180116	Neolamprologus brevis	f	n
316	FISH20211006_c2_r0_Neolamprologus-brevis_su	1970-01-02 05:30:00	4.095150771103077	344.5001107910481	0.08674939064923554	0.4167959228894305	0.018308762639633113	0.5457724540364313	Neolamprologus brevis	f	n
317	FISH20211006_c2_r0_Neolamprologus-brevis_su	1970-01-02 06:00:00	3.5145617488474707	374.5005816852252	0.06487175225749266	0.4988089302531716	0.01646392077990764	0.4595217241215186	Neolamprologus brevis	f	n
318	FISH20211006_c2_r0_Neolamprologus-brevis_su	1970-01-02 06:30:00	3.097332680439172	404.5001938950751	0.04631322364411944	0.7036729267076616	0.020507279981235374	0.34351363574285254	Neolamprologus brevis	f	n
319	FISH20211006_c2_r0_Neolamprologus-brevis_su	1970-01-02 07:00:00	6.103202823320966	434.4998061049249	0.1249792255276716	0.48628884826325414	0.07995050034169421	0.45738672228248806	Neolamprologus brevis	f	d
320	FISH20211006_c2_r0_Neolamprologus-brevis_su	1970-01-02 07:30:00	1.2450747493321819	464.4994737133677	0.00044318874300592763	1.0	0.014560424166008515	0.41720408913811163	Neolamprologus brevis	f	d
321	FISH20211006_c2_r0_Neolamprologus-brevis_su	1970-01-02 08:00:00	1.7578064859429485	494.4998892089519	0.0010525149567914911	1.0	0.01795149154630835	0.32786680748707225	Neolamprologus brevis	f	d
322	FISH20211006_c2_r0_Neolamprologus-brevis_su	1970-01-02 08:30:00	0.6783329941829963	524.5004154894466	5.5398592875740954e-05	1.0	0.013825788312982631	0.2534886564955473	Neolamprologus brevis	f	d
323	FISH20211006_c2_r0_Neolamprologus-brevis_su	1970-01-02 09:00:00	0.6371299531683917	554.5000276992964	0.0	1.0	0.009600901645100055	0.10034936356762017	Neolamprologus brevis	f	d
324	FISH20211006_c2_r0_Neolamprologus-brevis_su	1970-01-02 09:30:00	1.3766568547817433	584.4996399091463	0.00011079718575148191	1.0	0.014895499452104236	0.294499826867741	Neolamprologus brevis	f	d
325	FISH20211006_c2_r0_Neolamprologus-brevis_su	1970-01-02 10:00:00	2.5108761124302728	614.5001107910481	0.019111455794371814	0.9033348105473078	0.032769196068115174	0.779679346886179	Neolamprologus brevis	f	d
326	FISH20211006_c2_r0_Neolamprologus-brevis_su	1970-01-02 10:30:00	1.3962522242939188	644.5005816852251	0.0009971746717633372	0.9730762838623899	0.013856369786945091	0.3046994041231808	Neolamprologus brevis	f	d
327	FISH20211006_c2_r0_Neolamprologus-brevis_su	1970-01-02 11:00:00	2.5947566161887785	674.5001938950751	0.009805550939006149	0.9331338983989806	0.029908769601460335	0.5719196540536002	Neolamprologus brevis	f	d
328	FISH20211006_c2_r0_Neolamprologus-brevis_su	1970-01-02 11:30:00	5.001625945236334	704.4998061049249	0.07351393274610825	0.5743726109356823	0.06619548172238658	0.33171502805299957	Neolamprologus brevis	f	d
329	FISH20211006_c2_r0_Neolamprologus-brevis_su	1970-01-02 12:00:00	2.5632325124958473	734.4994737133677	0.027422303473491772	0.8631100770040441	0.02510747018302655	0.25072051067291373	Neolamprologus brevis	f	d
330	FISH20211006_c2_r0_Neolamprologus-brevis_su	1970-01-02 12:30:00	1.5949891285915323	764.4998892089519	0.00027697762020828715	1.0	0.019884541899440947	0.653821577472975	Neolamprologus brevis	f	d
331	FISH20211006_c2_r0_Neolamprologus-brevis_su	1970-01-02 13:00:00	1.997752268751172	794.5004154894466	0.00033239155725444574	1.0	0.025600336268059028	0.8864944424130065	Neolamprologus brevis	f	d
332	FISH20211006_c2_r0_Neolamprologus-brevis_su	1970-01-02 13:30:00	2.3434922763597767	824.5000276992964	0.0	1.0	0.03042952727163819	0.9234990780565628	Neolamprologus brevis	f	d
333	FISH20211006_c2_r0_Neolamprologus-brevis_su	1970-01-02 14:00:00	1.0207845039148722	854.4996399091463	0.0	1.0	0.03181401944646558	0.9263886022623506	Neolamprologus brevis	f	d
334	FISH20211006_c2_r0_Neolamprologus-brevis_su	1970-01-02 14:30:00	0.21991959139784986	884.5001107910481	0.0	1.0	0.030813747314380524	0.9219269199644592	Neolamprologus brevis	f	d
335	FISH20211006_c2_r0_Neolamprologus-brevis_su	1970-01-02 15:00:00	0.0021705752115902194	914.5005816852251	0.0	1.0	0.027313418328359377	0.9071394843759277	Neolamprologus brevis	f	d
336	FISH20211006_c2_r0_Neolamprologus-brevis_su	1970-01-02 15:30:00	0.9393390026507871	944.5002492936679	0.0	1.0	0.025488642597323488	0.8967868254475165	Neolamprologus brevis	f	d
337	FISH20211006_c2_r0_Neolamprologus-brevis_su	1970-01-02 16:00:00	0.6501454893458255	974.4998615035178	0.0	1.0	0.03014945584537681	0.905313963803061	Neolamprologus brevis	f	d
338	FISH20211006_c2_r0_Neolamprologus-brevis_su	1970-01-02 16:30:00	1.2395031876192708	1004.4994737133677	0.0	1.0	0.028051206637017812	0.9106790148395535	Neolamprologus brevis	f	d
339	FISH20211006_c2_r0_Neolamprologus-brevis_su	1970-01-02 17:00:00	0.08963847153910764	1034.499944604476	0.0	1.0	0.03301713339859009	0.9194390886260487	Neolamprologus brevis	f	d
340	FISH20211006_c2_r0_Neolamprologus-brevis_su	1970-01-02 17:30:00	0.00033210934183917337	1064.5004708880394	0.0	1.0	0.03236619322428183	0.9216335028899438	Neolamprologus brevis	f	d
341	FISH20211006_c2_r0_Neolamprologus-brevis_su	1970-01-02 18:00:00	0.00033210934183910214	1094.5000276992964	0.0	1.0	0.031636592772352444	0.9239077509093867	Neolamprologus brevis	f	d
342	FISH20211006_c2_r0_Neolamprologus-brevis_su	1970-01-02 18:30:00	0.00033210934183910767	1124.499695307739	0.0	1.0	0.030906992320423016	0.9261819989288298	Neolamprologus brevis	f	d
343	FISH20211006_c2_r0_Neolamprologus-brevis_su	1970-01-02 19:00:00	0.8396707917422838	1154.5001661865722	0.00022158209616662973	1.0	0.0223753677097218	0.8920919153729865	Neolamprologus brevis	f	n
344	FISH20211006_c2_r0_Neolamprologus-brevis_su	1970-01-02 19:30:00	0.4038482350488066	1184.5005816852251	0.0	1.0	0.018464233804797437	0.8833396945999028	Neolamprologus brevis	f	n
345	FISH20211006_c2_r0_Neolamprologus-brevis_su	1970-01-02 20:00:00	0.01820032817782676	1214.500249293668	0.0	1.0	0.016559867228711007	0.8631513240958171	Neolamprologus brevis	f	n
346	FISH20211006_c2_r0_Neolamprologus-brevis_su	1970-01-02 20:30:00	0.005790540719234929	1244.4998615035179	0.0	1.0	0.015354571664985099	0.8597398340883029	Neolamprologus brevis	f	n
347	FISH20211006_c2_r0_Neolamprologus-brevis_su	1970-01-02 21:00:00	0.007505891751300291	1274.4994737133677	0.0	1.0	0.014712433543863472	0.8610243146419762	Neolamprologus brevis	f	n
348	FISH20211006_c2_r0_Neolamprologus-brevis_su	1970-01-02 21:30:00	0.017415727853787075	1304.499944604476	0.0	1.0	0.014976154127701724	0.8627780141334829	Neolamprologus brevis	f	n
349	FISH20211006_c2_r0_Neolamprologus-brevis_su	1970-01-02 22:00:00	0.00034478117602344273	1334.5004708880394	0.0	1.0	0.014419822175332185	0.8621421162028087	Neolamprologus brevis	f	n
350	FISH20211006_c2_r0_Neolamprologus-brevis_su	1970-01-02 22:30:00	0.0024106806665594766	1364.5000276992964	0.0	1.0	0.015508199772683397	0.8665956817162893	Neolamprologus brevis	f	n
351	FISH20211006_c2_r0_Neolamprologus-brevis_su	1970-01-02 23:00:00	0.27815401793940736	1394.499695307739	0.0010525732646390782	1.0	0.01553115975453603	0.7277384592389583	Neolamprologus brevis	f	n
352	FISH20211006_c2_r0_Neolamprologus-brevis_su	1970-01-02 23:30:00	0.03664497320885932	1424.5001661865722	0.0	1.0	0.0174322443162781	0.8540085468652886	Neolamprologus brevis	f	n
353	FISH20211006_c2_r0_Neolamprologus-brevis_su	1970-01-03 00:00:00	0.007175071081426608	14.500637083818072	0.0	1.0	0.016270503345323983	0.8489252345801912	Neolamprologus brevis	f	n
354	FISH20211006_c2_r0_Neolamprologus-brevis_su	1970-01-03 00:30:00	0.000444740092301775	44.50024929366794	0.0	1.0	0.014106525331325191	0.8541374204343695	Neolamprologus brevis	f	n
355	FISH20211006_c2_r0_Neolamprologus-brevis_su	1970-01-03 01:00:00	0.00044474009230177647	74.49991690211068	0.0	1.0	0.013468475164805314	0.8509552199328744	Neolamprologus brevis	f	n
356	FISH20211006_c2_r0_Neolamprologus-brevis_su	1970-01-03 01:30:00	0.0015704885001296388	104.49952911196056	0.0	1.0	0.014425141890180071	0.851217959787768	Neolamprologus brevis	f	n
357	FISH20211006_c2_r0_Neolamprologus-brevis_su	1970-01-03 02:00:00	0.007638618169855436	134.5	0.0	1.0	0.01563344690083508	0.8597806440337524	Neolamprologus brevis	f	n
358	FISH20211006_c2_r0_Neolamprologus-brevis_su	1970-01-03 02:30:00	0.04271118969393485	164.50047088803944	0.0	1.0	0.015290582866588354	0.8623695986027217	Neolamprologus brevis	f	n
359	FISH20211006_c2_r0_Neolamprologus-brevis_su	1970-01-03 03:00:00	0.015993251045765527	194.5000830978893	0.0	1.0	0.01424079863992336	0.853107284193846	Neolamprologus brevis	f	n
360	FISH20211006_c2_r0_Neolamprologus-brevis_su	1970-01-03 03:30:00	0.24338778549251078	224.4996953077392	0.0009971746717633372	1.0	0.015826508293309137	0.8491533150199192	Neolamprologus brevis	f	n
361	FISH20211006_c2_r0_Neolamprologus-brevis_su	1970-01-03 04:00:00	1.6165519505073527	254.50016618657213	0.01207622424108132	0.95989364059384	0.015195428844875524	0.6347186165359607	Neolamprologus brevis	f	n
362	FISH20211006_c2_r0_Neolamprologus-brevis_su	1970-01-03 04:30:00	5.134759836794655	284.50063708381805	0.09162927261647554	0.46451720126308793	0.025856562187011177	0.6303530449368838	Neolamprologus brevis	f	n
363	FISH20211006_c2_r0_Neolamprologus-brevis_su	1970-01-03 05:00:00	4.630136560826407	314.50024929366793	0.04681181098000111	0.7186859453769874	0.02415942447601273	0.7404709416131037	Neolamprologus brevis	f	n
364	FISH20211006_c2_r0_Neolamprologus-brevis_su	1970-01-03 05:30:00	2.606339619097014	344.49991690211067	0.024042989308071576	0.8483186527062213	0.022417669698756273	0.5065398683595986	Neolamprologus brevis	f	n
365	FISH20211006_c2_r0_Neolamprologus-brevis_su	1970-01-03 06:00:00	0.056538327271788806	374.49952911196056	0.0010525732646390782	1.0	0.012269993302156201	0.4000783391791672	Neolamprologus brevis	f	n
366	FISH20211006_c2_r0_Neolamprologus-brevis_su	1970-01-03 06:30:00	1.5723693490285136	404.5	0.005539552404165743	0.9347994682029692	0.02057686971719229	0.8440729010593541	Neolamprologus brevis	f	n
367	FISH20211006_c2_r0_Neolamprologus-brevis_su	1970-01-03 07:00:00	11.243012182446268	434.50047088803944	0.2096282754418038	0.6652817018447731	0.09227895724540097	0.6322169112147424	Neolamprologus brevis	f	d
368	FISH20211006_c2_r0_Neolamprologus-brevis_su	1970-01-03 07:30:00	1.1034792650556682	464.50008309788933	0.0	1.0	0.015899316321012377	0.6940672127728527	Neolamprologus brevis	f	d
369	FISH20211006_c2_r0_Neolamprologus-brevis_su	1970-01-03 08:00:00	0.9192497040148448	494.49975070633207	0.0	1.0	0.015056652612035084	0.6936557340650177	Neolamprologus brevis	f	d
370	FISH20211006_c2_r0_Neolamprologus-brevis_su	1970-01-03 08:30:00	0.01031017905600768	524.4993629161819	0.0	1.0	0.014450947292574682	0.690518383801974	Neolamprologus brevis	f	d
371	FISH20211006_c2_r0_Neolamprologus-brevis_su	1970-01-03 09:00:00	0.0012249321267202655	554.4998338134279	0.0	1.0	0.014450947292574682	0.6816011496029007	Neolamprologus brevis	f	d
372	FISH20211006_c2_r0_Neolamprologus-brevis_su	1970-01-03 09:30:00	0.001224932126720263	584.5003046922608	0.0	1.0	0.014450947292574682	0.6725665318818053	Neolamprologus brevis	f	d
373	FISH20211006_c2_r0_Neolamprologus-brevis_su	1970-01-03 10:00:00	0.001224932126720263	614.4999723007036	0.0	1.0	0.014450947292574682	0.6635321644063328	Neolamprologus brevis	f	d
374	FISH20211006_c2_r0_Neolamprologus-brevis_su	1970-01-03 10:30:00	0.06174792990984244	644.4995291119606	0.0	1.0	0.014450947292574682	0.6538793807753048	Neolamprologus brevis	f	d
375	FISH20211006_c2_r0_Neolamprologus-brevis_su	1970-01-03 11:00:00	1.5803321647820603	674.500055395524	0.0	1.0	0.01995114498025482	0.7127795078736037	Neolamprologus brevis	f	d
376	FISH20211006_c2_r0_Neolamprologus-brevis_su	1970-01-03 11:30:00	1.5945767861619966	704.5005262866323	0.0	1.0	0.02008498344936975	0.7420328055177658	Neolamprologus brevis	f	d
377	FISH20211006_c2_r0_Neolamprologus-brevis_su	1970-01-03 12:00:00	1.5618621833270363	734.5001384964822	0.0006093845216331506	1.0	0.020749930367607767	0.7640044888502568	Neolamprologus brevis	f	d
378	FISH20211006_c2_r0_Neolamprologus-brevis_su	1970-01-03 12:30:00	0.8988858268511908	764.4997507063321	0.0	1.0	0.02575608563350046	0.819666559097742	Neolamprologus brevis	f	d
379	FISH20211006_c2_r0_Neolamprologus-brevis_su	1970-01-03 13:00:00	0.6916100940971567	794.4994183147749	0.0	1.0	0.02417041219146565	0.8223505585575914	Neolamprologus brevis	f	d
380	FISH20211006_c2_r0_Neolamprologus-brevis_su	1970-01-03 13:30:00	0.3205467286799661	824.4998892089519	0.0	1.0	0.25281191674339226	0.6323188029335391	Neolamprologus brevis	f	d
381	FISH20211006_c2_r0_Neolamprologus-brevis_su	1970-01-03 14:00:00	0.09721309687092232	854.4629351155667	0.0	1.0	0.8323714459370624	0.14188648448568372	Neolamprologus brevis	f	d
382	FISH20211006_c2_r0_Neolamprologus-brevis_su	1970-01-03 14:30:00	0.02042060137832011	884.4999723007036	0.0	1.0	0.9234234537712206	0.06421856207585407	Neolamprologus brevis	f	d
383	FISH20211006_c2_r0_Neolamprologus-brevis_su	1970-01-03 15:00:00	0.020420601378318345	914.4995291119606	0.0	1.0	0.8231926339629615	0.14827405218036005	Neolamprologus brevis	f	d
384	FISH20211006_c2_r0_Neolamprologus-brevis_su	1970-01-03 15:30:00	0.02042060137831915	944.500055395524	0.0	1.0	0.7229590378315123	0.23233187056280358	Neolamprologus brevis	f	d
385	FISH20211006_c2_r0_Neolamprologus-brevis_su	1970-01-03 16:00:00	0.02042060137832286	974.5005262866323	0.0	1.0	0.6227254417000633	0.31638968894524716	Neolamprologus brevis	f	d
386	FISH20211006_c2_r0_Neolamprologus-brevis_su	1970-01-03 16:30:00	0.02042060137832293	1004.5001384964822	0.0	1.0	0.5224946218918046	0.40044517904975324	Neolamprologus brevis	f	d
387	FISH20211006_c2_r0_Neolamprologus-brevis_su	1970-01-03 17:00:00	0.02042060137831965	1034.499750706332	0.0	1.0	0.4222638020835455	0.4845006691542589	Neolamprologus brevis	f	d
388	FISH20211006_c2_r0_Neolamprologus-brevis_su	1970-01-03 17:30:00	0.020420601378319272	1064.4994183147749	0.0	1.0	0.32203298227528643	0.5685561592587652	Neolamprologus brevis	f	d
389	FISH20211006_c2_r0_Neolamprologus-brevis_su	1970-01-03 18:00:00	0.020420601378318633	1094.499889208952	0.0	1.0	0.22179938614383743	0.6526139776412089	Neolamprologus brevis	f	d
390	FISH20211006_c2_r0_Neolamprologus-brevis_su	1970-01-03 18:30:00	0.020420601378318637	1124.5003600908537	0.0	1.0	0.12156579001238835	0.7366717960236522	Neolamprologus brevis	f	d
391	FISH20211006_c2_r0_Neolamprologus-brevis_su	1970-01-03 19:00:00	2.7334562116679213	1154.4999723007036	0.01733975957010692	0.897346407401252	0.033537695298042486	0.7683354826009899	Neolamprologus brevis	f	n
392	FISH20211006_c2_r0_Neolamprologus-brevis_su	1970-01-03 19:30:00	0.48875173881763606	1184.4995845105534	0.005262866323195391	0.9379535759791702	0.01597675453023793	0.7984242631596903	Neolamprologus brevis	f	n
393	FISH20211006_c2_r0_Neolamprologus-brevis_su	1970-01-03 20:00:00	0.039523239200136236	1214.500110791048	0.0	1.0	0.016003079601960242	0.8694848715717294	Neolamprologus brevis	f	n
394	FISH20211006_c2_r0_Neolamprologus-brevis_su	1970-01-03 20:30:00	0.06207209234462712	1244.5005262866323	0.0	1.0	0.018795577653984704	0.882780671200623	Neolamprologus brevis	f	n
395	FISH20211006_c2_r0_Neolamprologus-brevis_su	1970-01-03 21:00:00	2.0234188965334208	1274.5001384964821	0.0	1.0	0.013673448268885263	0.8570532318409531	Neolamprologus brevis	f	n
396	FISH20211006_c2_r0_Neolamprologus-brevis_su	1970-01-03 21:30:00	0.591207528516447	1304.499750706332	0.0	1.0	0.013004971944956235	0.8538986070286142	Neolamprologus brevis	f	n
397	FISH20211006_c2_r0_Neolamprologus-brevis_su	1970-01-03 22:00:00	1.5607891689527582	1334.4994183147749	0.0	1.0	0.012938245090110587	0.8532672098554014	Neolamprologus brevis	f	n
398	FISH20211006_c2_r0_Neolamprologus-brevis_su	1970-01-03 22:30:00	0.033241746392012946	1364.499889208952	0.0	1.0	0.017516522218033723	0.8508326750745231	Neolamprologus brevis	f	n
399	FISH20211006_c2_r0_Neolamprologus-brevis_su	1970-01-03 23:00:00	0.012212444881374065	1394.5003600908537	0.0	1.0	0.02594567982761314	0.8795040152953153	Neolamprologus brevis	f	n
400	FISH20211006_c2_r0_Neolamprologus-brevis_su	1970-01-03 23:30:00	0.0013630333886714037	1424.4999723007036	0.0	1.0	0.028757681730246655	0.8960344424113054	Neolamprologus brevis	f	n
401	FISH20211006_c2_r0_Neolamprologus-brevis_su	1970-01-04 00:00:00	0.0028340495019413326	14.499584510553431	0.0	1.0	0.030671062686877328	0.8860867649706683	Neolamprologus brevis	f	n
402	FISH20211006_c2_r0_Neolamprologus-brevis_su	1970-01-04 00:30:00	0.003152400576050014	44.50011079104809	0.0	1.0	0.03015335169014042	0.8876988986092887	Neolamprologus brevis	f	n
403	FISH20211006_c2_r0_Neolamprologus-brevis_su	1970-01-04 01:00:00	0.36012941649143376	74.50052628663232	0.0016619577862722287	0.9901390504681181	0.02290829526906713	0.8401641370577068	Neolamprologus brevis	f	n
404	FISH20211006_c2_r0_Neolamprologus-brevis_su	1970-01-04 01:30:00	0.11740836722513324	104.50019389507507	0.0008863774860118553	0.9926873857404022	0.02415127018131449	0.8570702588868252	Neolamprologus brevis	f	n
405	FISH20211006_c2_r0_Neolamprologus-brevis_su	1970-01-04 02:00:00	0.649618659290986	134.49980610492494	0.0020497479364024154	1.0	0.018042633647839874	0.7945199564676322	Neolamprologus brevis	f	n
406	FISH20211006_c2_r0_Neolamprologus-brevis_su	1970-01-04 02:30:00	2.215537978199234	164.49947371336768	0.03407013461858069	0.7400698022270235	0.019234929559944162	0.7484443561640313	Neolamprologus brevis	f	n
407	FISH20211006_c2_r0_Neolamprologus-brevis_su	1970-01-04 03:00:00	17.66663076291675	194.4998892089519	0.342178152005318	0.06730556171061378	0.0864051063244016	0.6334664152660094	Neolamprologus brevis	f	n
408	FISH20211006_c2_r0_Neolamprologus-brevis_su	1970-01-04 03:30:00	17.441234706405375	224.50041548944657	0.2858013406459476	0.3639687551936181	0.07847614506600202	0.3438030073979516	Neolamprologus brevis	f	n
409	FISH20211006_c2_r0_Neolamprologus-brevis_su	1970-01-04 04:00:00	12.145769121093268	254.50002769929642	0.1927317046147028	0.3419201152290732	0.05364206685572825	0.4334755301725171	Neolamprologus brevis	f	n
410	FISH20211006_c2_r0_Neolamprologus-brevis_su	1970-01-04 04:30:00	6.60164558760744	284.4996399091463	0.15035178106476096	0.19306409617195724	0.023071604341882792	0.6093708418082282	Neolamprologus brevis	f	n
411	FISH20211006_c2_r0_Neolamprologus-brevis_su	1970-01-04 05:00:00	12.01337443084784	314.5001107910481	0.27055173941945493	0.09993352537115001	0.04433167129210779	0.4822054773525578	Neolamprologus brevis	f	n
412	FISH20211006_c2_r0_Neolamprologus-brevis_su	1970-01-04 05:30:00	32.07317639742933	344.5005816852252	0.5175890532380477	0.008032795966982439	0.14028406589250494	0.4874722410909682	Neolamprologus brevis	f	n
413	FISH20211006_c2_r0_Neolamprologus-brevis_su	1970-01-04 06:00:00	38.18012832787034	374.50024929366793	0.6608498144147139	0.0	0.12366047299263065	0.42227033900208916	Neolamprologus brevis	f	n
414	FISH20211006_c2_r0_Neolamprologus-brevis_su	1970-01-04 06:30:00	29.6341077447695	404.4998615035178	0.6179713035288904	0.011079718575148192	0.039878362137157376	0.5017043056901288	Neolamprologus brevis	f	n
415	FISH20211006_c2_r0_Neolamprologus-brevis_su	1970-01-04 07:00:00	8.785989264149006	434.4994737133677	0.179214447953022	0.7632818126419589	0.04185238827608802	0.734175152295547	Neolamprologus brevis	f	d
416	FISH20211006_c2_r0_Neolamprologus-brevis_su	1970-01-04 07:30:00	0.884867661777076	464.5	0.0	1.0	0.020949470726349607	0.746041780406618	Neolamprologus brevis	f	d
417	FISH20211006_c2_r0_Neolamprologus-brevis_su	1970-01-04 08:00:00	1.0277942458395857	494.50047088803944	0.00027699296437870476	1.0	0.013084307653604063	0.6580184019511672	Neolamprologus brevis	f	d
418	FISH20211006_c2_r0_Neolamprologus-brevis_su	1970-01-04 08:30:00	1.7959490493042747	524.5000830978893	0.0005539859287574095	1.0	0.017454656463358406	0.386665547474394	Neolamprologus brevis	f	d
419	FISH20211006_c2_r0_Neolamprologus-brevis_su	1970-01-04 09:00:00	1.3552587854138787	554.4997507063321	0.0	1.0	0.010226220737132105	0.14995823595495705	Neolamprologus brevis	f	d
420	FISH20211006_c2_r0_Neolamprologus-brevis_su	1970-01-04 09:30:00	1.6616016883793154	584.4993629161819	0.00027699296437870476	1.0	0.012236352228840385	0.10773822273036879	Neolamprologus brevis	f	d
421	FISH20211006_c2_r0_Neolamprologus-brevis_su	1970-01-04 10:00:00	1.2028096305992892	614.4998338134279	0.0	1.0	0.012586781495980658	0.0961829823030191	Neolamprologus brevis	f	d
422	FISH20211006_c2_r0_Neolamprologus-brevis_su	1970-01-04 10:30:00	1.1482827655691008	644.5003046922608	0.0018835521577751926	1.0	0.017768236655837977	0.5648255067955223	Neolamprologus brevis	f	d
423	FISH20211006_c2_r0_Neolamprologus-brevis_su	1970-01-04 11:00:00	1.7762803541191399	674.4999723007036	0.006703229737964655	0.9352944435211346	0.019689345636951287	0.6235056665095194	Neolamprologus brevis	f	d
424	FISH20211006_c2_r0_Neolamprologus-brevis_su	1970-01-04 11:30:00	1.0558414402641987	704.4995291119606	0.001107971857514819	1.0	0.021358357598364002	0.780117020028088	Neolamprologus brevis	f	d
425	FISH20211006_c2_r0_Neolamprologus-brevis_su	1970-01-04 12:00:00	1.5800544226746176	734.500055395524	5.5395524041657433e-05	1.0	0.018032784128710285	0.5767179352294393	Neolamprologus brevis	f	d
426	FISH20211006_c2_r0_Neolamprologus-brevis_su	1970-01-04 12:30:00	1.5774779873101787	764.5005262866323	0.0007755803002603734	1.0	0.008371158133043606	0.17576561593882442	Neolamprologus brevis	f	d
427	FISH20211006_c2_r0_Neolamprologus-brevis_su	1970-01-04 13:00:00	1.4184414109830237	794.5001384964822	0.0	1.0	0.010024399020192806	0.14968992584493668	Neolamprologus brevis	f	d
428	FISH20211006_c2_r0_Neolamprologus-brevis_su	1970-01-04 13:30:00	1.708130016104981	824.4997507063321	0.0	1.0	0.010878919054545213	0.2106607032690873	Neolamprologus brevis	f	d
429	FISH20211006_c2_r0_Neolamprologus-brevis_su	1970-01-04 14:00:00	1.8751688123358232	854.4993629161819	0.0	1.0	0.008575461592634179	0.14540974075644486	Neolamprologus brevis	f	d
430	FISH20211006_c2_r0_Neolamprologus-brevis_su	1970-01-04 14:30:00	1.3780650849575504	884.4998338134279	5.5395524041657433e-05	1.0	0.009617901137901834	0.11516277496079362	Neolamprologus brevis	f	d
431	FISH20211006_c2_r0_Neolamprologus-brevis_su	1970-01-04 15:00:00	1.541232477402825	914.5003046922608	0.00011079718575148191	1.0	0.010814473801811872	0.11171007079140004	Neolamprologus brevis	f	d
432	FISH20211006_c2_r0_Neolamprologus-brevis_su	1970-01-04 15:30:00	1.374369668445047	944.4999723007036	0.0006093845216331506	1.0	0.019411950853454145	0.6351103782214839	Neolamprologus brevis	f	d
433	FISH20211006_c2_r0_Neolamprologus-brevis_su	1970-01-04 16:00:00	1.3702113614215827	974.4995291119606	0.001329566229017783	1.0	0.02364644426708171	0.7816278115719238	Neolamprologus brevis	f	d
434	FISH20211006_c2_r0_Neolamprologus-brevis_su	1970-01-04 16:30:00	1.7841032219666564	1004.500055395524	0.0024927985818745846	1.0	0.020790247736290065	0.6466216229971183	Neolamprologus brevis	f	d
435	FISH20211006_c2_r0_Neolamprologus-brevis_su	1970-01-04 17:00:00	1.615451139935575	1034.5004708880394	0.00044318874300592763	1.0	0.017590431803271914	0.5745622790564923	Neolamprologus brevis	f	d
436	FISH20211006_c2_r0_Neolamprologus-brevis_su	1970-01-04 17:30:00	1.4813801753926998	1064.5000830978893	0.0009971746717633372	1.0	0.02011004104453268	0.7489429387549638	Neolamprologus brevis	f	d
437	FISH20211006_c2_r0_Neolamprologus-brevis_su	1970-01-04 18:00:00	1.57068168468836	1094.499750706332	0.0	1.0	0.022042958317290022	0.7848012174566998	Neolamprologus brevis	f	d
438	FISH20211006_c2_r0_Neolamprologus-brevis_su	1970-01-04 18:30:00	1.0091575258949197	1124.499362916182	0.0004985873358816686	1.0	0.023088092198549817	0.8222423062086331	Neolamprologus brevis	f	d
439	FISH20211006_c2_r0_Neolamprologus-brevis_su	1970-01-04 19:00:00	23.339610123947633	1154.4998338134278	0.42056281852426325	0.22883890981608687	0.23093554381951747	0.5845117324883068	Neolamprologus brevis	f	n
440	FISH20211006_c2_r0_Neolamprologus-brevis_su	1970-01-04 19:30:00	13.755243100174212	1184.500304692261	0.2691263641903496	0.2522851919561243	0.05140525619245474	0.47248819857028146	Neolamprologus brevis	f	n
441	FISH20211006_c2_r0_Neolamprologus-brevis_su	1970-01-04 20:00:00	4.4939252149995905	1214.4999169021107	0.09722453049692538	0.36745886654478976	0.014642283290398583	0.371107186888901	Neolamprologus brevis	f	n
442	FISH20211006_c2_r0_Neolamprologus-brevis_su	1970-01-04 20:30:00	2.741334754714465	1244.4995291119606	0.05107750263143316	0.46025150961165584	0.011787355304421241	0.5690356582470889	Neolamprologus brevis	f	n
443	FISH20211006_c2_r0_Neolamprologus-brevis_su	1970-01-04 21:00:00	3.3656620356342875	1274.5	0.0536228672723244	0.4786173277199202	0.011520933674637829	0.5330394410953603	Neolamprologus brevis	f	n
444	FISH20211006_c2_r0_Neolamprologus-brevis_su	1970-01-04 21:30:00	2.2505586519559913	1304.5004708880394	0.03744944878400089	0.6807933078499806	0.011108030114575326	0.491898243557444	Neolamprologus brevis	f	n
445	FISH20211006_c2_r0_Neolamprologus-brevis_su	1970-01-04 22:00:00	4.190295985926252	1334.5000830978893	0.07179657636696028	0.39803888981219876	0.012387546615019493	0.4263095284923635	Neolamprologus brevis	f	n
446	FISH20211006_c2_r0_Neolamprologus-brevis_su	1970-01-04 22:30:00	3.1064365035644284	1364.499750706332	0.047975181430391665	0.6291618192897901	0.01134448597039487	0.39970993058407167	Neolamprologus brevis	f	n
447	FISH20211006_c2_r0_Neolamprologus-brevis_su	1970-01-04 23:00:00	1.340739036382943	1394.499362916182	0.018170738463243033	0.8611157276605175	0.012096654134413855	0.390137158885155	Neolamprologus brevis	f	n
448	FISH20211006_c2_r0_Neolamprologus-brevis_su	1970-01-04 23:30:00	2.8162327578980286	1424.4998338134278	0.046920008863283846	0.5571127852869489	0.010476656605890016	0.3809745440602926	Neolamprologus brevis	f	n
449	FISH20211006_c2_r0_Neolamprologus-brevis_su	1970-01-05 00:00:00	4.306902865804711	14.500304692260817	0.07866600188355216	0.37964655697745275	0.01326003104459042	0.46944002979729027	Neolamprologus brevis	f	n
450	FISH20211006_c2_r0_Neolamprologus-brevis_su	1970-01-05 00:30:00	6.372682385127668	44.49997230070356	0.07855520469780068	0.3951027643897845	0.012470364549663453	0.5115126324396116	Neolamprologus brevis	f	n
451	FISH20211006_c2_r0_Neolamprologus-brevis_su	1970-01-05 01:00:00	3.626879977617844	74.49952911196056	0.0866987978505346	0.5375879452661902	0.019575001059758776	0.4523132088947682	Neolamprologus brevis	f	n
452	FISH20211006_c2_r0_Neolamprologus-brevis_su	1970-01-05 01:30:00	3.5275229902817276	104.50005539552404	0.07306669621094615	0.35259251052514956	0.013672067776390327	0.4397620219249418	Neolamprologus brevis	f	n
453	FISH20211006_c2_r0_Neolamprologus-brevis_su	1970-01-05 02:00:00	23.171412201653244	134.50047088803944	0.4354883385961997	0.0	0.09250387518023603	0.41503614744181955	Neolamprologus brevis	f	n
454	FISH20211006_c2_r0_Neolamprologus-brevis_su	1970-01-05 02:30:00	3.114191034283872	164.5000830978893	0.05379203368234447	0.5185308293169354	0.01360435282346813	0.46164997800928553	Neolamprologus brevis	f	n
455	FISH20211006_c2_r0_Neolamprologus-brevis_su	1970-01-05 03:00:00	2.6955885160543405	194.49975070633207	0.047254999723007035	0.5814082322309013	0.012205933946392685	0.4352105456694309	Neolamprologus brevis	f	n
456	FISH20211006_c2_r0_Neolamprologus-brevis_su	1970-01-05 03:30:00	3.604310149051842	224.49936291618192	0.06487175225749266	0.38812254168744115	0.012459624700569976	0.4388004730902942	Neolamprologus brevis	f	n
457	FISH20211006_c2_r0_Neolamprologus-brevis_su	1970-01-05 04:00:00	4.213675561705105	254.49983381342787	0.08913139818302682	0.25476401506758256	0.013125170972704303	0.4232638537580676	Neolamprologus brevis	f	n
458	FISH20211006_c2_r0_Neolamprologus-brevis_su	1970-01-05 04:30:00	6.286546016778778	284.50030469226084	0.13772090188909203	0.1437593485125478	0.013402290937886056	0.37503839947326617	Neolamprologus brevis	f	n
459	FISH20211006_c2_r0_Neolamprologus-brevis_su	1970-01-05 05:00:00	10.20447760103684	314.4999723007036	0.23555481690765054	0.12990970029361254	0.03418700573073061	0.4080312559674429	Neolamprologus brevis	f	n
460	FISH20211006_c2_r0_Neolamprologus-brevis_su	1970-01-05 05:30:00	46.0337148153144	344.49952911196056	0.7206802947205141	0.0	0.16104834073264476	0.5030702996106969	Neolamprologus brevis	f	n
461	FISH20211006_c2_r0_Neolamprologus-brevis_su	1970-01-05 06:00:00	10.27279135922569	374.50005539552404	0.2130511854642145	0.049246620873033456	0.031324006877759	0.49803871916744236	Neolamprologus brevis	f	n
462	FISH20211006_c2_r0_Neolamprologus-brevis_su	1970-01-05 06:30:00	6.080936634904039	404.5005262866323	0.12387125367015678	0.140934020275885	0.015810902237637363	0.4836354464446972	Neolamprologus brevis	f	n
463	FISH20211006_c2_r0_Neolamprologus-brevis_su	1970-01-05 07:00:00	4.813549177019956	434.5001384964822	0.08348567946374162	0.7035621295219101	0.02576200979338588	0.3557227439264803	Neolamprologus brevis	f	d
464	FISH20211006_c2_r0_Neolamprologus-brevis_su	1970-01-05 07:30:00	7.78582313497498	464.49975070633207	0.1444795302199324	0.3923882333388732	0.03236288485357722	0.47039037975027104	Neolamprologus brevis	f	d
465	FISH20211006_c2_r0_Neolamprologus-brevis_su	1970-01-05 08:00:00	3.132342662831369	494.4994183147748	0.04110575591379979	0.7402359980056507	0.03355135938702193	0.6622517725153232	Neolamprologus brevis	f	d
466	FISH20211006_c2_r0_Neolamprologus-brevis_su	1970-01-05 08:30:00	3.421499547316509	524.4998892089519	0.028362508309328606	0.8563594061599823	0.013212386155247386	0.21125229840760798	Neolamprologus brevis	f	d
467	FISH20211006_c2_r0_Neolamprologus-brevis_su	1970-01-05 09:00:00	2.6110395285522583	554.5003046922608	0.014736025704947094	0.8837183535538198	0.019098410689079307	0.5391176451077296	Neolamprologus brevis	f	d
468	FISH20211006_c2_r0_Neolamprologus-brevis_su	1970-01-05 09:30:00	1.7980289273677352	584.4999723007036	0.002215943715029638	1.0	0.024977418862463827	0.7485406233164382	Neolamprologus brevis	f	d
469	FISH20211006_c2_r0_Neolamprologus-brevis_su	1970-01-05 10:00:00	1.9125811490531717	614.4995291119606	0.008254390338485403	0.9557919228851587	0.016715836802940403	0.45337814996949327	Neolamprologus brevis	f	d
470	FISH20211006_c2_r0_Neolamprologus-brevis_su	1970-01-05 10:30:00	2.063302487908363	644.500055395524	0.0031021493463328164	1.0	0.026864629692595163	0.80785856365272	Neolamprologus brevis	f	d
471	FISH20211006_c2_r0_Neolamprologus-brevis_su	1970-01-05 11:00:00	2.7930821926551292	674.5005262866323	0.02825328236662789	0.8174616364744336	0.02540336595772074	0.6169488481775961	Neolamprologus brevis	f	d
472	FISH20211006_c2_r0_Neolamprologus-brevis_su	1970-01-05 11:30:00	1.7520698265454338	704.5001384964822	0.012353886211290233	0.8687607334773697	0.02115141228369713	0.5679030377320624	Neolamprologus brevis	f	d
473	FISH20211006_c2_r0_Neolamprologus-brevis_su	1970-01-05 12:00:00	3.914448444646421	734.4997507063321	0.04764278987313722	0.7912027034513324	0.02959970457948068	0.7326540296143459	Neolamprologus brevis	f	d
474	FISH20211006_c2_r0_Neolamprologus-brevis_su	1970-01-05 12:30:00	8.618128793172046	764.4994183147749	0.15295551492992077	0.30070356212952193	0.04617838594298216	0.7223798385913195	Neolamprologus brevis	f	d
475	FISH20211006_c2_r0_Neolamprologus-brevis_su	1970-01-05 13:00:00	2.172948782098523	794.4998892089519	0.01661865721249723	0.8636162198094394	0.02718510411519772	0.5984833372237701	Neolamprologus brevis	f	d
476	FISH20211006_c2_r0_Neolamprologus-brevis_su	1970-01-05 13:30:00	2.9668320482837163	824.5003600908537	0.0242091850866988	0.7802337820619356	0.024039880533596708	0.5820621355564596	Neolamprologus brevis	f	d
477	FISH20211006_c2_r0_Neolamprologus-brevis_su	1970-01-05 14:00:00	2.275318206642277	854.4999723007036	0.005872250844828541	0.980333499529112	0.02818150873831825	0.7296959805237653	Neolamprologus brevis	f	d
478	FISH20211006_c2_r0_Neolamprologus-brevis_su	1970-01-05 14:30:00	1.5720987470370407	884.4995845105534	0.005484460694698354	0.9359592266356435	0.020256673892632172	0.6093076801331785	Neolamprologus brevis	f	d
479	FISH20211006_c2_r0_Neolamprologus-brevis_su	1970-01-05 15:00:00	2.5834402150847824	914.5001107910481	0.02071792599157988	0.8483270551739419	0.023650054462142068	0.45825350108335317	Neolamprologus brevis	f	d
480	FISH20211006_c2_r0_Neolamprologus-brevis_su	1970-01-05 15:30:00	4.28491158146697	944.5005262866323	0.05927649437704283	0.6293280150684173	0.02613587065300524	0.5590289467240963	Neolamprologus brevis	f	d
481	FISH20211006_c2_r0_Neolamprologus-brevis_su	1970-01-05 16:00:00	3.7095630012896303	974.5001384964822	0.04575923771536203	0.6737022879618858	0.04361594662692555	0.5342633582343325	Neolamprologus brevis	f	d
482	FISH20211006_c2_r0_Neolamprologus-brevis_su	1970-01-05 16:30:00	2.8678489219841325	1004.4997507063321	0.027643897844994738	0.7241150074788101	0.03216309678686637	0.6321547608020921	Neolamprologus brevis	f	d
483	FISH20211006_c2_r0_Neolamprologus-brevis_su	1970-01-05 17:00:00	3.152466722251072	1034.4994183147749	0.035787490997728655	0.7088249958451055	0.03235200499163796	0.6508491557004396	Neolamprologus brevis	f	d
484	FISH20211006_c2_r0_Neolamprologus-brevis_su	1970-01-05 17:30:00	3.653367187399785	1064.499889208952	0.0324063815643696	0.737536007090627	0.03694693835321278	0.389740402546659	Neolamprologus brevis	f	d
485	FISH20211006_c2_r0_Neolamprologus-brevis_su	1970-01-05 18:00:00	2.263522604749552	1094.5003600908537	0.012575480582793197	0.8969586172511218	0.027004081962483727	0.41954316836555017	Neolamprologus brevis	f	d
486	FISH20211006_c2_r0_Neolamprologus-brevis_su	1970-01-05 18:30:00	2.932087580211347	1124.4999723007036	0.03334995291119606	0.6827322586006316	0.02936305840920205	0.4262948409258545	Neolamprologus brevis	f	d
487	FISH20211006_c2_r0_Neolamprologus-brevis_su	1970-01-05 19:00:00	24.21352732655049	1154.4995845105534	0.4639632153343305	0.2814802504016398	0.18873452259133736	0.32673139539920376	Neolamprologus brevis	f	n
488	FISH20211006_c2_r0_Neolamprologus-brevis_su	1970-01-05 19:30:00	10.228011554513605	1184.500055395524	0.21687347662308887	0.0014402836250830932	0.017461974912727427	0.37156225173228585	Neolamprologus brevis	f	n
489	FISH20211006_c2_r0_Neolamprologus-brevis_su	1970-01-05 20:00:00	8.401708037430947	1214.5005262866323	0.1762783225306077	0.007257215666722066	0.017276542060095053	0.35087903107998686	Neolamprologus brevis	f	n
490	FISH20211006_c2_r0_Neolamprologus-brevis_su	1970-01-05 20:30:00	5.153907415205674	1244.5001384964821	0.09722453049692538	0.25998559636585233	0.01455002491833252	0.3883439584377944	Neolamprologus brevis	f	n
491	FISH20211006_c2_r0_Neolamprologus-brevis_su	1970-01-05 21:00:00	5.691677096909991	1274.499750706332	0.11229294775912692	0.15245692759403912	0.014445142957148936	0.3340337026610019	Neolamprologus brevis	f	n
492	FISH20211006_c2_r0_Neolamprologus-brevis_su	1970-01-05 21:30:00	6.127384649324027	1304.4994183147749	0.12060273669048806	0.27643897844994736	0.023956182316507597	0.3980305175330223	Neolamprologus brevis	f	n
493	FISH20211006_c2_r0_Neolamprologus-brevis_su	1970-01-05 22:00:00	4.329275595707335	1334.499889208952	0.07229115887436295	0.3112120540660315	0.014101085504826909	0.39036356498153124	Neolamprologus brevis	f	n
494	FISH20211006_c2_r0_Neolamprologus-brevis_su	1970-01-05 22:30:00	5.773616407404429	1364.5003600908537	0.1126807379092571	0.1114619688659908	0.015680987483546807	0.3985979784721752	Neolamprologus brevis	f	n
495	FISH20211006_c2_r0_Neolamprologus-brevis_su	1970-01-05 23:00:00	19.27851160804319	1394.4999723007036	0.40967259431610437	0.013351060883053571	0.09551802250024315	0.42761405602731944	Neolamprologus brevis	f	n
496	FISH20211006_c2_r0_Neolamprologus-brevis_su	1970-01-05 23:30:00	6.164897920909592	1424.4995845105534	0.1264749875353166	0.13478477646667775	0.019870732797545285	0.4771036252322338	Neolamprologus brevis	f	n
497	FISH20211006_c2_r0_Neolamprologus-brevis_su	1970-01-06 00:00:00	5.862958018565987	14.500110791048083	0.11970972745402171	0.1717815200531797	0.01758521619926825	0.48096378653332966	Neolamprologus brevis	f	n
498	FISH20211006_c2_r0_Neolamprologus-brevis_su	1970-01-06 00:30:00	4.9037299247694515	44.50052628663232	0.09118608387346962	0.18447731427621739	0.016425881886686214	0.5344321178735602	Neolamprologus brevis	f	n
499	FISH20211006_c2_r0_Neolamprologus-brevis_su	1970-01-06 01:00:00	6.803445547732049	74.50019389507507	0.1475818514209739	0.10149022214835743	0.01830025131162736	0.4930001224164192	Neolamprologus brevis	f	n
500	FISH20211006_c2_r0_Neolamprologus-brevis_su	1970-01-06 01:30:00	10.219006931619376	104.49980610492493	0.2383247465514376	0.08138053293446347	0.029300754412290093	0.45925868700395983	Neolamprologus brevis	f	n
501	FISH20211006_c2_r0_Neolamprologus-brevis_su	1970-01-06 02:00:00	8.984336947382786	134.4994183147748	0.19677580189463187	0.024153786493823055	0.022034252246563926	0.4751545679801238	Neolamprologus brevis	f	n
502	FISH20211006_c2_r0_Neolamprologus-brevis_su	1970-01-06 02:30:00	8.358171924528717	164.4998892089519	0.18369155772213605	0.14220031021493462	0.0314935815162246	0.3810722307689604	Neolamprologus brevis	f	n
503	FISH20211006_c2_r0_Neolamprologus-brevis_su	1970-01-06 03:00:00	21.884783665421764	194.5003600908537	0.46158107584067365	0.0208298709212786	0.14440238630218286	0.4368050367573422	Neolamprologus brevis	f	n
504	FISH20211006_c2_r0_Neolamprologus-brevis_su	1970-01-06 03:30:00	3.5907165798867244	224.49997230070358	0.06093845216331505	0.4973685668384023	0.014976916622323914	0.4595025591136649	Neolamprologus brevis	f	n
505	FISH20211006_c2_r0_Neolamprologus-brevis_su	1970-01-06 04:00:00	4.43905797898215	254.49958451055343	0.08836075563680683	0.20658135283363802	0.01604250486639653	0.3530598060115895	Neolamprologus brevis	f	n
506	FISH20211006_c2_r0_Neolamprologus-brevis_su	1970-01-06 04:30:00	7.705981972598968	284.5001107910481	0.18175271438067805	0.07195878573011301	0.025631138965389967	0.30769405917812015	Neolamprologus brevis	f	n
507	FISH20211006_c2_r0_Neolamprologus-brevis_su	1970-01-06 05:00:00	17.433681869191627	314.5005262866323	0.35133787601794914	0.10874743781507949	0.07442890313826442	0.3672734043271264	Neolamprologus brevis	f	n
508	FISH20211006_c2_r0_Neolamprologus-brevis_su	1970-01-06 05:30:00	8.447847640491826	344.5001938950751	0.174505567558584	0.03190958949642679	0.022956359697459815	0.3700896623049074	Neolamprologus brevis	f	n
509	FISH20211006_c2_r0_Neolamprologus-brevis_su	1970-01-06 06:00:00	7.384427587372388	374.4998061049249	0.1635366461691873	0.11063098997285468	0.01969659072436887	0.3559140945518254	Neolamprologus brevis	f	n
510	FISH20211006_c2_r0_Neolamprologus-brevis_su	1970-01-06 06:30:00	8.260631639620065	404.4994737133677	0.17411777740845383	0.08730818237216775	0.02603560190669066	0.46090724439018516	Neolamprologus brevis	f	n
511	FISH20211006_c2_r0_Neolamprologus-brevis_su	1970-01-06 07:00:00	17.809121584724423	434.4998892089519	0.35430977177044093	0.12829603368047862	0.047323610286110776	0.42794422836412976	Neolamprologus brevis	f	d
512	FISH20211006_c2_r0_Neolamprologus-brevis_su	1970-01-06 07:30:00	10.099327418929288	464.5004154894466	0.18010082543903386	0.31039831588277655	0.03244117983142978	0.4323413509964811	Neolamprologus brevis	f	d
513	FISH20211006_c2_r0_Neolamprologus-brevis_su	1970-01-06 08:00:00	4.111645107954752	494.5000276992964	0.05861171126253393	0.5829039942385463	0.02113900357043816	0.5365703460552989	Neolamprologus brevis	f	d
514	FISH20211006_c2_r0_Neolamprologus-brevis_su	1970-01-06 08:30:00	1.2400130404732277	524.4996399091463	0.002437538086532602	0.9720791091906266	0.013630451149420552	0.5171230036925901	Neolamprologus brevis	f	d
515	FISH20211006_c2_r0_Neolamprologus-brevis_su	1970-01-06 09:00:00	1.0610620455295856	554.5001107910481	0.00038776866829160205	1.0	0.013054964330236115	0.516466937521141	Neolamprologus brevis	f	d
516	FISH20211006_c2_r0_Neolamprologus-brevis_su	1970-01-06 09:30:00	1.4765549927220858	584.5005816852251	0.0007755803002603734	1.0	0.015049047271654759	0.6039422860132319	Neolamprologus brevis	f	d
517	FISH20211006_c2_r0_Neolamprologus-brevis_su	1970-01-06 10:00:00	1.224560850912395	614.5002492936679	0.0	1.0	0.018582168189402084	0.7394741272417676	Neolamprologus brevis	f	d
518	FISH20211006_c2_r0_Neolamprologus-brevis_su	1970-01-06 10:30:00	3.2903473858286127	644.4998615035178	0.023655199157941387	0.7989031078610603	0.023572112071848606	0.6268949282770018	Neolamprologus brevis	f	d
519	FISH20211006_c2_r0_Neolamprologus-brevis_su	1970-01-06 11:00:00	3.6910109737274626	674.4994737133677	0.04132735028530275	0.684560412165531	0.03301021940461452	0.7698210188267356	Neolamprologus brevis	f	d
520	FISH20211006_c2_r0_Neolamprologus-brevis_su	1970-01-06 11:30:00	3.0371335879249863	704.499944604476	0.019333037890538446	0.8531464657655662	0.025668683250122903	0.6840609371169266	Neolamprologus brevis	f	d
521	FISH20211006_c2_r0_Neolamprologus-brevis_su	1970-01-06 12:00:00	3.388543692782656	734.5004708880394	0.038391224862888484	0.6900448728602293	0.026269084268854614	0.7739537611522853	Neolamprologus brevis	f	d
522	FISH20211006_c2_r0_Neolamprologus-brevis_su	1970-01-06 12:30:00	1.294769361977926	764.5000276992964	0.00232674090078112	1.0	0.020947590749030378	0.7251942618880447	Neolamprologus brevis	f	d
523	FISH20211006_c2_r0_Neolamprologus-brevis_su	1970-01-06 13:00:00	2.754953670446285	794.4996953077392	0.015345410226580244	0.889424408620021	0.024761667364187154	0.7041063529598812	Neolamprologus brevis	f	d
524	FISH20211006_c2_r0_Neolamprologus-brevis_su	1970-01-06 13:30:00	3.614081800585749	824.5001661865721	0.02271216485707955	0.8385774429426103	0.03321720585386579	0.730931707510893	Neolamprologus brevis	f	d
525	FISH20211006_c2_r0_Neolamprologus-brevis_su	1970-01-06 14:00:00	3.298247884381839	854.5006370838181	0.01733975957010692	0.8406182482964932	0.024008518511539415	0.680181485818301	Neolamprologus brevis	f	d
526	FISH20211006_c2_r0_Neolamprologus-brevis_su	1970-01-06 14:30:00	3.3993028284450992	884.5002492936679	0.03407013461858069	0.6971912913412	0.023936027609243477	0.5621321244671402	Neolamprologus brevis	f	d
527	FISH20211006_c2_r0_Neolamprologus-brevis_su	1970-01-06 15:00:00	5.683228257847147	914.4999169021107	0.09716913190404963	0.4573153841892416	0.02626148051610644	0.4585702114266235	Neolamprologus brevis	f	d
528	FISH20211006_c2_r0_Neolamprologus-brevis_su	1970-01-06 15:30:00	9.625933409840968	944.4995291119606	0.19932413716691597	0.22342252506786328	0.03725944316172281	0.3388143658340218	Neolamprologus brevis	f	d
529	FISH20211006_c2_r0_Neolamprologus-brevis_su	1970-01-06 16:00:00	5.824667920780884	974.5	0.10425437624639929	0.5957788610680257	0.032367095978096116	0.4556787005396897	Neolamprologus brevis	f	d
530	FISH20211006_c2_r0_Neolamprologus-brevis_su	1970-01-06 16:30:00	2.4925205111357833	1004.5004708880394	0.02033128358539693	0.8325300537366351	0.020747528681175072	0.41690842896477126	Neolamprologus brevis	f	d
531	FISH20211006_c2_r0_Neolamprologus-brevis_su	1970-01-06 17:00:00	2.5108742297858755	1034.5000830978893	0.018724724392000444	0.834912193230292	0.02345695120718538	0.65996524733291	Neolamprologus brevis	f	d
532	FISH20211006_c2_r0_Neolamprologus-brevis_su	1970-01-06 17:30:00	1.3889565157178856	1064.499750706332	0.010581131239266522	0.8955182538363525	0.020742356039489845	0.5232872150743414	Neolamprologus brevis	f	d
533	FISH20211006_c2_r0_Neolamprologus-brevis_su	1970-01-06 18:00:00	2.6861487864376996	1094.499362916182	0.026203534430225474	0.7730873635809651	0.026249921408948735	0.6408859168269085	Neolamprologus brevis	f	d
534	FISH20211006_c2_r0_Neolamprologus-brevis_su	1970-01-06 18:30:00	2.9645886604069833	1124.4998338134278	0.02847329935741192	0.7527143806780412	0.0234518093116474	0.48129745309194993	Neolamprologus brevis	f	d
535	FISH20211006_c2_r0_Neolamprologus-brevis_su	1970-01-06 19:00:00	22.660978893357246	1154.500304692261	0.42490720735693316	0.21943382638080994	0.20560692969594146	0.40551029713099884	Neolamprologus brevis	f	n
536	FISH20211006_c2_r0_Neolamprologus-brevis_su	1970-01-06 19:30:00	8.492033015227866	1184.4999723007036	0.19062655808542464	0.08071574981995458	0.01522197759026551	0.36269687143190954	Neolamprologus brevis	f	n
537	FISH20211006_c2_r0_Neolamprologus-brevis_su	1970-01-06 20:00:00	6.953836808292887	1214.4995291119606	0.1662511772200986	0.042601517921444794	0.02150369076079015	0.24008002732813347	Neolamprologus brevis	f	n
538	FISH20211006_c2_r0_Neolamprologus-brevis_su	1970-01-06 20:30:00	14.254936020812059	1244.500055395524	0.35054287613560825	0.0	0.041278259061345586	0.28794785796321487	Neolamprologus brevis	f	n
539	FISH20211006_c2_r0_Neolamprologus-brevis_su	1970-01-06 21:00:00	14.832440414082873	1274.5005262866323	0.3542740014403634	0.03024763171015456	0.050802357022546284	0.3748873905048153	Neolamprologus brevis	f	n
540	FISH20211006_c2_r0_Neolamprologus-brevis_su	1970-01-06 21:30:00	10.995676439915147	1304.5001384964821	0.2721732867985153	0.0	0.02476354868523161	0.33144616894536555	Neolamprologus brevis	f	n
541	FISH20211006_c2_r0_Neolamprologus-brevis_su	1970-01-06 22:00:00	8.990813317740235	1334.499750706332	0.20824331061991025	0.015290011633704505	0.01873033239393116	0.32276268883602116	Neolamprologus brevis	f	n
542	FISH20211006_c2_r0_Neolamprologus-brevis_su	1970-01-06 22:30:00	10.646010451444946	1364.4994183147749	0.25693867375768653	0.0	0.022066954267386283	0.34851055932453007	Neolamprologus brevis	f	n
543	FISH20211006_c2_r0_Neolamprologus-brevis_su	1970-01-06 23:00:00	10.281064008010787	1394.499889208952	0.24146908929758476	0.009583425659206736	0.02148849555327253	0.4062643442802259	Neolamprologus brevis	f	n
544	FISH20211006_c2_r0_Neolamprologus-brevis_su	1970-01-06 23:30:00	9.466385400498574	1424.5003600908537	0.22447509833250234	0.045205251786604624	0.019386023434027747	0.42884026026421124	Neolamprologus brevis	f	n
545	FISH20211006_c2_r0_Neolamprologus-brevis_su	1970-01-07 00:00:00	12.314193724238194	14.499972300703561	0.28995623511162816	0.0019389507506509334	0.03693429484623257	0.44359062077757155	Neolamprologus brevis	f	n
546	FISH20211006_c2_r0_Neolamprologus-brevis_su	1970-01-07 00:30:00	10.62140202105429	44.49958451055343	0.24270123538862112	0.03451332336158661	0.027500590605268334	0.44770978168783737	Neolamprologus brevis	f	n
547	FISH20211006_c2_r0_Neolamprologus-brevis_su	1970-01-07 01:00:00	6.493296037718956	74.50011079104809	0.1490139596720585	0.20202747617992467	0.01710022091973397	0.45312750020135223	Neolamprologus brevis	f	n
548	FISH20211006_c2_r0_Neolamprologus-brevis_su	1970-01-07 01:30:00	9.135208658358996	104.50052628663232	0.21123483463520026	0.04742119550163426	0.021254604744281383	0.44453442028273354	Neolamprologus brevis	f	n
549	FISH20211006_c2_r0_Neolamprologus-brevis_su	1970-01-07 02:00:00	13.767160510943366	134.50019389507506	0.3077945820176168	0.00930696360312448	0.04151627225921401	0.4438697701877276	Neolamprologus brevis	f	n
550	FISH20211006_c2_r0_Neolamprologus-brevis_su	1970-01-07 02:30:00	7.052039950653907	164.49980610492494	0.14403634147692648	0.09140767824497258	0.020185213830014672	0.45622644076499946	Neolamprologus brevis	f	n
551	FISH20211006_c2_r0_Neolamprologus-brevis_su	1970-01-07 03:00:00	9.145262496411112	194.49947371336768	0.2015400808819456	0.12425904382028696	0.022654707880949563	0.4315688614349232	Neolamprologus brevis	f	n
552	FISH20211006_c2_r0_Neolamprologus-brevis_su	1970-01-07 03:30:00	10.407912529608371	224.4998892089519	0.23421227564812763	0.02271216485707955	0.019359562327401117	0.3980011612947371	Neolamprologus brevis	f	n
553	FISH20211006_c2_r0_Neolamprologus-brevis_su	1970-01-07 04:00:00	21.476513543389263	254.50041548944657	0.4293390947869924	0.008919173452994294	0.07474252335885187	0.456115842698808	Neolamprologus brevis	f	n
554	FISH20211006_c2_r0_Neolamprologus-brevis_su	1970-01-07 04:30:00	9.586789467276825	284.5000276992964	0.20514098941886877	0.10763946595756468	0.020021779067964325	0.4520695305968368	Neolamprologus brevis	f	n
555	FISH20211006_c2_r0_Neolamprologus-brevis_su	1970-01-07 05:00:00	12.68746144856127	314.4996399091463	0.2951083042490721	0.0	0.03149731706161409	0.45682514762509285	Neolamprologus brevis	f	n
556	FISH20211006_c2_r0_Neolamprologus-brevis_su	1970-01-07 05:30:00	12.948817439241193	344.5001107910481	0.2655107467316641	0.059494792820740085	0.053737833786827484	0.47216329965379744	Neolamprologus brevis	f	n
557	FISH20211006_c2_r0_Neolamprologus-brevis_su	1970-01-07 06:00:00	7.738732324397306	374.5005816852252	0.16708215611323474	0.1935626835078389	0.019322120299499316	0.4503927689078014	Neolamprologus brevis	f	n
558	FISH20211006_c2_r0_Neolamprologus-brevis_su	1970-01-07 06:30:00	10.392576502109831	404.50024929366793	0.24192565508836075	0.04343249681458091	0.029535552413908785	0.48860154019416313	Neolamprologus brevis	f	n
559	FISH20211006_c2_r0_Neolamprologus-brevis_su	1970-01-07 07:00:00	19.143982273558784	434.4998615035178	0.4143814747105424	0.006592432552213174	0.07019253098605445	0.5097404201682892	Neolamprologus brevis	f	d
560	FISH20211006_c2_r0_Neolamprologus-brevis_su	1970-01-07 07:30:00	10.166906894411179	464.4994737133677	0.18547448894798071	0.0746773031964988	0.046761953136653885	0.6630054593108963	Neolamprologus brevis	f	d
561	FISH20211006_c2_r0_Neolamprologus-brevis_su	1970-01-07 08:00:00	3.480463770297258	494.5	0.03888765787724352	0.6205960558386883	0.03722840041104828	0.6018800967821417	Neolamprologus brevis	f	d
562	FISH20211006_c2_r0_Neolamprologus-brevis_su	1970-01-07 08:30:00	6.690505635544565	524.5004708880394	0.1151182759957897	0.29970638745775857	0.04031426822550606	0.423023314193676	Neolamprologus brevis	f	d
563	FISH20211006_c2_r0_Neolamprologus-brevis_su	1970-01-07 09:00:00	8.199807659103243	554.5000830978893	0.14298376821228742	0.1536756966373054	0.05049581759490562	0.48588993012961734	Neolamprologus brevis	f	d
564	FISH20211006_c2_r0_Neolamprologus-brevis_su	1970-01-07 09:30:00	10.519040926262909	584.4997507063321	0.19727438923051355	0.05107750263143316	0.0533788019941085	0.47663078579887	Neolamprologus brevis	f	d
565	FISH20211006_c2_r0_Neolamprologus-brevis_su	1970-01-07 10:00:00	4.4743594319760716	614.4993629161819	0.058722508448285415	0.5822946097169132	0.04253299418991171	0.5175467355835958	Neolamprologus brevis	f	d
566	FISH20211006_c2_r0_Neolamprologus-brevis_su	1970-01-07 10:30:00	2.191091298110382	644.4998338134279	0.01634167959228894	0.8883226235320186	0.03746311222947286	0.4204898026338018	Neolamprologus brevis	f	d
567	FISH20211006_c2_r0_Neolamprologus-brevis_su	1970-01-07 11:00:00	3.9104059852966504	674.5003046922608	0.04581463630823777	0.64112791535095	0.049251463823691	0.4954765265868183	Neolamprologus brevis	f	d
568	FISH20211006_c2_r0_Neolamprologus-brevis_su	1970-01-07 11:30:00	3.973651080597967	704.4999723007036	0.04470666445072295	0.6376932025926542	0.047821659831415085	0.5922674689688328	Neolamprologus brevis	f	d
569	FISH20211006_c2_r0_Neolamprologus-brevis_su	1970-01-07 12:00:00	3.4418887436447165	734.4995291119606	0.03484571491884106	0.6563071297989032	0.05107440879195384	0.5480211495606985	Neolamprologus brevis	f	d
570	FISH20211006_c2_r0_Neolamprologus-brevis_su	1970-01-07 12:30:00	4.199914668412752	764.500055395524	0.05273653888765788	0.5275869709727454	0.055191354454814275	0.6012051890603162	Neolamprologus brevis	f	d
571	FISH20211006_c2_r0_Neolamprologus-brevis_su	1970-01-07 13:00:00	2.761424031078104	794.5005262866323	0.027920890809373444	0.7461082488504792	0.0331577229799672	0.43107616102456175	Neolamprologus brevis	f	d
572	FISH20211006_c2_r0_Neolamprologus-brevis_su	1970-01-07 13:30:00	9.533482861474376	824.5001384964822	0.18669325799124703	0.1577197939172345	0.04902238296568933	0.36530714439322803	Neolamprologus brevis	f	d
573	FISH20211006_c2_r0_Neolamprologus-brevis_su	1970-01-07 14:00:00	5.92043716267476	854.4997507063321	0.10010525732646391	0.28785108858235003	0.052401515754709894	0.3706766904883315	Neolamprologus brevis	f	d
574	FISH20211006_c2_r0_Neolamprologus-brevis_su	1970-01-07 14:30:00	3.672800646079815	884.4994183147749	0.0428785108858235	0.5376987424519417	0.04275059237776811	0.4774044528979416	Neolamprologus brevis	f	d
575	FISH20211006_c2_r0_Neolamprologus-brevis_su	1970-01-07 15:00:00	2.893592639135945	914.4998892089519	0.028362508309328606	0.7784179038333703	0.037766615151126205	0.5262183122341605	Neolamprologus brevis	f	d
576	FISH20211006_c2_r0_Neolamprologus-brevis_su	1970-01-07 15:30:00	7.267584301413782	944.5003600908537	0.12614259597806216	0.20890809373441915	0.046241790464923736	0.36802822614707287	Neolamprologus brevis	f	d
577	FISH20211006_c2_r0_Neolamprologus-brevis_su	1970-01-07 16:00:00	8.433637664837311	974.4999723007036	0.16226247853304526	0.28463797019555703	0.049000245155061586	0.3503011071011105	Neolamprologus brevis	f	d
578	FISH20211006_c2_r0_Neolamprologus-brevis_su	1970-01-07 16:30:00	3.491706436250699	1004.4995845105534	0.03589828818348014	0.6774693922774362	0.04158043958249195	0.442167396099342	Neolamprologus brevis	f	d
579	FISH20211006_c2_r0_Neolamprologus-brevis_su	1970-01-07 17:00:00	3.5812901635569854	1034.500110791048	0.03971859073786838	0.6327276756038112	0.03959797311952539	0.5306813454624507	Neolamprologus brevis	f	d
580	FISH20211006_c2_r0_Neolamprologus-brevis_su	1970-01-07 17:30:00	5.459970678679723	1064.5005262866323	0.09079829372333943	0.37948036119882556	0.05205251068727656	0.572738508959713	Neolamprologus brevis	f	d
581	FISH20211006_c2_r0_Neolamprologus-brevis_su	1970-01-07 18:00:00	8.058747697914063	1094.500193895075	0.14254057946928148	0.21350617694310564	0.05286984460996255	0.6547845065105323	Neolamprologus brevis	f	d
582	FISH20211006_c2_r0_Neolamprologus-brevis_su	1970-01-07 18:30:00	12.017983037519414	1124.499806104925	0.2441415988033904	0.1013240263697302	0.0679860990737487	0.558376581468782	Neolamprologus brevis	f	d
583	FISH20211006_c2_r0_Neolamprologus-brevis_su	1970-01-07 19:00:00	25.63425232610916	1154.4994737133677	0.46180267021217664	0.21483574317212342	0.22464303625667445	0.3531104227604229	Neolamprologus brevis	f	n
584	FISH20211006_c2_r0_Neolamprologus-brevis_su	1970-01-07 19:30:00	15.50639734062502	1184.499889208952	0.3315976069133614	0.0	0.04399232763248784	0.3487429452587292	Neolamprologus brevis	f	n
585	FISH20211006_c2_r0_Neolamprologus-brevis_su	1970-01-07 20:00:00	20.276581929527797	1214.5004154894466	0.4532158883164368	0.0	0.04756420693409902	0.4391676245739483	Neolamprologus brevis	f	n
586	FISH20211006_c2_r0_Neolamprologus-brevis_su	1970-01-07 20:30:00	25.583053545040304	1244.5000276992964	0.5478920835410781	0.0	0.07888199004578014	0.48644391863803427	Neolamprologus brevis	f	n
587	FISH20211006_c2_r0_Neolamprologus-brevis_su	1970-01-07 21:00:00	23.144251215107534	1274.4996399091463	0.5212453603678466	0.0	0.06980637725259968	0.47457763451421964	Neolamprologus brevis	f	n
588	FISH20211006_c2_r0_Neolamprologus-brevis_su	1970-01-07 21:30:00	21.797598074511384	1304.500110791048	0.47601373808996233	0.0	0.04989647448942913	0.49678651298636256	Neolamprologus brevis	f	n
589	FISH20211006_c2_r0_Neolamprologus-brevis_su	1970-01-07 22:00:00	17.521808817787292	1334.5005816852251	0.3924436319317489	0.0	0.0398418164752029	0.4521902601645757	Neolamprologus brevis	f	n
590	FISH20211006_c2_r0_Neolamprologus-brevis_su	1970-01-07 22:30:00	15.075256467085623	1364.500249293668	0.3274610824885048	0.01739515816298266	0.02886895145285934	0.4533132597526797	Neolamprologus brevis	f	n
591	FISH20211006_c2_r0_Neolamprologus-brevis_su	1970-01-07 23:00:00	12.76731369744332	1394.4998615035179	0.2971580521854745	0.002825328236662789	0.023722417614710382	0.4327842922588415	Neolamprologus brevis	f	n
592	FISH20211006_c2_r0_Neolamprologus-brevis_su	1970-01-07 23:30:00	13.264670749413966	1424.4994737133677	0.3016453382084095	0.004764278987313722	0.023005153960242584	0.43246133193110115	Neolamprologus brevis	f	n
593	FISH20211006_c2_r0_Neolamprologus-brevis_su	1970-01-08 00:00:00	11.760584220336213	14.499944604475958	0.2744848216264126	0.02348770219366275	0.02656402238148835	0.4956325839131452	Neolamprologus brevis	f	n
594	FISH20211006_c2_r0_Neolamprologus-brevis_su	1970-01-08 00:30:00	11.14274079653409	44.500470888039445	0.25976400199434935	0.061547836684948204	0.024595830915701125	0.47704912520595777	Neolamprologus brevis	f	n
595	FISH20211006_c2_r0_Neolamprologus-brevis_su	1970-01-08 01:00:00	10.334379494326544	74.50002769929644	0.24630214392554428	0.04016397983491219	0.02170048874810314	0.47478421320075076	Neolamprologus brevis	f	n
596	FISH20211006_c2_r0_Neolamprologus-brevis_su	1970-01-08 01:30:00	8.523181435476811	104.49969530773919	0.19860395545953133	0.054733809761232065	0.019091562029760166	0.47299999416948124	Neolamprologus brevis	f	n
597	FISH20211006_c2_r0_Neolamprologus-brevis_su	1970-01-08 02:00:00	11.879699426321169	134.50016618657213	0.2809660979392865	0.038499889208951914	0.02329293949121091	0.45119918976338474	Neolamprologus brevis	f	n
598	FISH20211006_c2_r0_Neolamprologus-brevis_su	1970-01-08 02:30:00	11.591190912461732	164.50063708381808	0.2799844883939948	0.005983048030580023	0.026360309913000146	0.48946465327519095	Neolamprologus brevis	f	n
599	FISH20211006_c2_r0_Neolamprologus-brevis_su	1970-01-08 03:00:00	10.035611027716199	194.50024929366793	0.2518420032131184	0.10326297712038114	0.02320029098326595	0.44703397469077627	Neolamprologus brevis	f	n
600	FISH20211006_c2_r0_Neolamprologus-brevis_su	1970-01-08 03:30:00	12.203383202621206	224.4999169021107	0.3019223311727882	0.0	0.027711658814990707	0.4254654053383344	Neolamprologus brevis	f	n
601	FISH20211006_c2_r0_Neolamprologus-brevis_su	1970-01-08 04:00:00	14.46886851783144	254.49952911196056	0.3508946872749432	0.0	0.03250168547570723	0.4861142495068255	Neolamprologus brevis	f	n
602	FISH20211006_c2_r0_Neolamprologus-brevis_su	1970-01-08 04:30:00	12.790215161673826	284.5	0.3073897629071571	0.013128739197872812	0.03061505955213762	0.5206870191877208	Neolamprologus brevis	f	n
603	FISH20211006_c2_r0_Neolamprologus-brevis_su	1970-01-08 05:00:00	15.434975863677872	314.50047088803944	0.36812364965929867	0.0	0.033122458217445964	0.4870660826692142	Neolamprologus brevis	f	n
604	FISH20211006_c2_r0_Neolamprologus-brevis_su	1970-01-08 05:30:00	10.743829128291804	344.50008309788933	0.24813029749044374	0.02481856960833195	0.02529407321358604	0.49497905488804944	Neolamprologus brevis	f	n
605	FISH20211006_c2_r0_Neolamprologus-brevis_su	1970-01-08 06:00:00	10.1012736949022	374.49975070633207	0.2354994183147748	0.0057060550662013185	0.021440373777441284	0.420804838881073	Neolamprologus brevis	f	n
606	FISH20211006_c2_r0_Neolamprologus-brevis_su	1970-01-08 06:30:00	10.299633929619562	404.49936291618195	0.23079053792033682	0.08980111905157609	0.02508990726231932	0.47479479389938206	Neolamprologus brevis	f	n
607	FISH20211006_c2_r0_Neolamprologus-brevis_su	1970-01-08 07:00:00	20.88842390285156	434.4998892089519	0.3932528251717261	0.053678262796366054	0.05623877687488918	0.5565896033582565	Neolamprologus brevis	f	d
608	FISH20211006_c2_r0_Neolamprologus-brevis_su	1970-01-08 07:30:00	18.437732804587757	464.5003600908537	0.3380422137277713	0.06182482964932691	0.052841664822431765	0.5272443737414645	Neolamprologus brevis	f	d
609	FISH20211006_c2_r0_Neolamprologus-brevis_su	1970-01-08 08:00:00	23.019798918140214	486.71807284462886	0.4226602120792992	0.0	0.05519858784938853	0.7476168785077476	Neolamprologus brevis	f	d
610	FISH20211006_c3_r0_Neolamprologus-brevis_su	1970-01-02 00:00:00	0.3011760955471259	14.499750706332058	0.00044318874300592763	0.9668162428674312	0.008748299240919981	0.271684035724605	Neolamprologus brevis	m	n
611	FISH20211006_c3_r0_Neolamprologus-brevis_su	1970-01-02 00:30:00	0.876912523930716	44.50005539552404	0.006370485264790605	0.9583425659206736	0.009932469440383545	0.22943613958598683	Neolamprologus brevis	m	n
612	FISH20211006_c3_r0_Neolamprologus-brevis_su	1970-01-02 01:00:00	0.5817082614857276	74.50036009085369	0.0007201817073846324	0.9695861725112183	0.011798229413445238	0.1500828348233898	Neolamprologus brevis	m	n
613	FISH20211006_c3_r0_Neolamprologus-brevis_su	1970-01-02 01:30:00	0.831453404234387	104.4998615035178	0.0042656916514320535	1.0	0.011795036196965376	0.214033030972553	Neolamprologus brevis	m	n
614	FISH20211006_c3_r0_Neolamprologus-brevis_su	1970-01-02 02:00:00	0.7391985092870943	135.32645515267177	0.0	1.0	0.011818438798272173	0.1454569069221331	Neolamprologus brevis	m	n
615	FISH20211006_c3_r0_Neolamprologus-brevis_su	1970-01-02 02:30:00	0.8985359503359943	164.49986150351782	0.00022159437150296381	1.0	0.011694004312771523	0.15708456703522225	Neolamprologus brevis	m	n
616	FISH20211006_c3_r0_Neolamprologus-brevis_su	1970-01-02 03:00:00	2.378854344119128	194.50022158209617	0.030799911367161533	0.8048969643252826	0.016157622550738066	0.28139750218797416	Neolamprologus brevis	m	n
617	FISH20211006_c3_r0_Neolamprologus-brevis_su	1970-01-02 03:30:00	2.548757174817206	224.50052628663232	0.034402526175835134	0.7917566893800897	0.012767058775224686	0.27672646457688493	Neolamprologus brevis	m	n
618	FISH20211006_c3_r0_Neolamprologus-brevis_su	1970-01-02 04:00:00	7.476657827535144	254.49997230070358	0.1466400753420863	0.39776189684782004	0.039235557179666626	0.37840651712391665	Neolamprologus brevis	m	n
619	FISH20211006_c3_r0_Neolamprologus-brevis_su	1970-01-02 04:30:00	20.21213544846959	284.4994183147748	0.3892859121378317	0.25167580743449114	0.06830932697881989	0.3743689354309327	Neolamprologus brevis	m	n
620	FISH20211006_c3_r0_Neolamprologus-brevis_su	1970-01-02 05:00:00	17.967665247890274	314.4997784179038	0.3214048304896964	0.3707622424108132	0.0488887256890912	0.5082131240146196	Neolamprologus brevis	m	n
621	FISH20211006_c3_r0_Neolamprologus-brevis_su	1970-01-02 05:30:00	5.379684339502124	344.50008309788933	0.08354107805661737	0.5660628220043211	0.030988643585504617	0.2980992092856724	Neolamprologus brevis	m	n
622	FISH20211006_c3_r0_Neolamprologus-brevis_su	1970-01-02 06:00:00	8.569800842634821	374.49952911196056	0.17904825217439477	0.40895241260871973	0.028720048928986604	0.3581561326293712	Neolamprologus brevis	m	n
623	FISH20211006_c3_r0_Neolamprologus-brevis_su	1970-01-02 06:30:00	9.506296819282001	404.49983381342787	0.21443607356525593	0.17715488588522046	0.04356226783632029	0.43370713448961434	Neolamprologus brevis	m	n
624	FISH20211006_c3_r0_Neolamprologus-brevis_su	1970-01-02 07:00:00	5.025186311648853	434.5001384964822	0.09783391501855852	0.7640573929422193	0.046267330439828454	0.6436074408253648	Neolamprologus brevis	m	d
625	FISH20211006_c3_r0_Neolamprologus-brevis_su	1970-01-02 07:30:00	2.5402890632067825	464.4996399091463	0.022824220264805274	0.867209572876849	0.030933579166445093	0.5753967111804821	Neolamprologus brevis	m	d
626	FISH20211006_c3_r0_Neolamprologus-brevis_su	1970-01-02 08:00:00	2.4620828389717544	494.49994460447596	0.015399955683580767	0.9413915355639264	0.021135991407605085	0.8389423106679624	Neolamprologus brevis	m	d
627	FISH20211006_c3_r0_Neolamprologus-brevis_su	1970-01-02 08:30:00	1.9686289037697888	524.5002492936679	0.0029915240152900116	0.9830480305800232	0.025857850181118056	0.8532034262120903	Neolamprologus brevis	m	d
628	FISH20211006_c3_r0_Neolamprologus-brevis_su	1970-01-02 09:00:00	1.7981013139811621	554.4996953077392	0.005041271951692427	0.9991136225139882	0.04330190911274646	0.7731075319700373	Neolamprologus brevis	m	d
629	FISH20211006_c3_r0_Neolamprologus-brevis_su	1970-01-02 09:30:00	1.7728623230150606	584.5	0.0044316419233325945	1.0	0.020412508042007053	0.7485296975713954	Neolamprologus brevis	m	d
630	FISH20211006_c3_r0_Neolamprologus-brevis_su	1970-01-02 10:00:00	3.374483017729967	614.5003600908537	0.04924934906653371	0.6993518364633539	0.047725442197379675	0.8771883346863621	Neolamprologus brevis	m	d
631	FISH20211006_c3_r0_Neolamprologus-brevis_su	1970-01-02 10:30:00	3.481436480487923	644.4998061049249	0.03401473602570495	0.7778516425682788	0.03716696051683945	0.7306246000495361	Neolamprologus brevis	m	d
632	FISH20211006_c3_r0_Neolamprologus-brevis_su	1970-01-02 11:00:00	2.687616855257952	674.5001107910481	0.021493463328163084	0.7689452692222468	0.029192772859344206	0.7494092175676086	Neolamprologus brevis	m	d
633	FISH20211006_c3_r0_Neolamprologus-brevis_su	1970-01-02 11:30:00	0.7913168995848464	704.5004154894466	0.009694753753254667	0.9502520635975846	0.017955159220456148	0.9274115951421151	Neolamprologus brevis	m	d
634	FISH20211006_c3_r0_Neolamprologus-brevis_su	1970-01-02 12:00:00	0.9067387599306491	734.4998615035178	0.014736025704947094	0.9482577142540579	0.02075880328940203	0.9371937796354665	Neolamprologus brevis	m	d
635	FISH20211006_c3_r0_Neolamprologus-brevis_su	1970-01-02 12:30:00	4.551341738719459	764.5002215820962	0.05395524041657434	0.6469089297584755	0.06109665910040299	0.7880410966704208	Neolamprologus brevis	m	d
636	FISH20211006_c3_r0_Neolamprologus-brevis_su	1970-01-02 13:00:00	4.3944163239710985	794.5005816852251	0.051243698410060386	0.5969752368289846	0.07180489358197191	0.8168491054777878	Neolamprologus brevis	m	d
637	FISH20211006_c3_r0_Neolamprologus-brevis_su	1970-01-02 13:30:00	5.561403987091993	824.5000276992964	0.08138053293446347	0.48623344967037835	0.07112254777683229	0.7966211397523139	Neolamprologus brevis	m	d
638	FISH20211006_c3_r0_Neolamprologus-brevis_su	1970-01-02 14:00:00	5.8480727779527175	854.4994737133677	0.09002271342307905	0.4850700792199878	0.13957668048957522	0.7784057316601	Neolamprologus brevis	m	d
639	FISH20211006_c3_r0_Neolamprologus-brevis_su	1970-01-02 14:30:00	6.036237454014172	884.4997784179038	0.09821626412585863	0.5196654110347884	0.15126913670305495	0.7615969033799302	Neolamprologus brevis	m	d
640	FISH20211006_c3_r0_Neolamprologus-brevis_su	1970-01-02 15:00:00	1.953327220219191	914.5001384964822	0.009029970638745775	0.9501966650047089	0.039094475096844584	0.9048199561206318	Neolamprologus brevis	m	d
641	FISH20211006_c3_r0_Neolamprologus-brevis_su	1970-01-02 15:30:00	3.001759505952967	944.4995845105534	0.010525732646390782	0.9051022104038557	0.033075113511423844	0.8398198173662683	Neolamprologus brevis	m	d
642	FISH20211006_c3_r0_Neolamprologus-brevis_su	1970-01-02 16:00:00	2.202668282506439	974.4998892089519	0.010691336140039885	0.9305894083758033	0.0637794806662338	0.8587630767478469	Neolamprologus brevis	m	d
643	FISH20211006_c3_r0_Neolamprologus-brevis_su	1970-01-02 16:30:00	1.5275050933096157	1004.5001938950751	0.0	1.0	0.02232214266904223	0.7879418205421475	Neolamprologus brevis	m	d
644	FISH20211006_c3_r0_Neolamprologus-brevis_su	1970-01-02 17:00:00	2.2827647822425225	1034.4996399091463	0.0	1.0	0.023298227259877666	0.8166296259499485	Neolamprologus brevis	m	d
645	FISH20211006_c3_r0_Neolamprologus-brevis_su	1970-01-02 17:30:00	1.0200425955357564	1064.5	0.0044316419233325945	1.0	0.018866334313320687	0.8737979583912803	Neolamprologus brevis	m	d
646	FISH20211006_c3_r0_Neolamprologus-brevis_su	1970-01-02 18:00:00	1.1082375520660261	1094.500304692261	0.01102431998227245	0.9835466179159049	0.020278484122213072	0.8915948574012976	Neolamprologus brevis	m	d
647	FISH20211006_c3_r0_Neolamprologus-brevis_su	1970-01-02 18:30:00	0.9097631528779235	1124.499750706332	0.0	1.0	0.025577478348129467	0.896581040249474	Neolamprologus brevis	m	d
648	FISH20211006_c3_r0_Neolamprologus-brevis_su	1970-01-02 19:00:00	3.8245894396426405	1154.500055395524	0.08037890538444493	0.45086417017504987	0.02127423708219864	0.6309191187403193	Neolamprologus brevis	m	n
649	FISH20211006_c3_r0_Neolamprologus-brevis_su	1970-01-02 19:30:00	4.425670706441884	1184.5003600908537	0.09406681070300814	0.43061326242313447	0.016798217935829134	0.39103896507960223	Neolamprologus brevis	m	n
650	FISH20211006_c3_r0_Neolamprologus-brevis_su	1970-01-02 20:00:00	5.009827172747798	1214.4998615035179	0.09561797130352889	0.3303972079109191	0.01956749795643107	0.3480696631916127	Neolamprologus brevis	m	n
651	FISH20211006_c3_r0_Neolamprologus-brevis_su	1970-01-02 20:30:00	5.13354639249603	1244.5001661865722	0.09317527143806781	0.4387879459339685	0.02043259448872357	0.3693698238195229	Neolamprologus brevis	m	n
652	FISH20211006_c3_r0_Neolamprologus-brevis_su	1970-01-02 21:00:00	3.7449973950970303	1274.5004708880394	0.0440972799290898	0.6639521356157554	0.013201536664883115	0.33117294295581823	Neolamprologus brevis	m	n
653	FISH20211006_c3_r0_Neolamprologus-brevis_su	1970-01-02 21:30:00	2.8834309927515194	1304.9108420801526	0.02206583969465649	0.8708850190839694	0.010223178197203852	0.3163723222027927	Neolamprologus brevis	m	n
654	FISH20211006_c3_r0_Neolamprologus-brevis_su	1970-01-02 22:00:00	3.9872019880880862	1334.5004708880394	0.019832696249515263	0.8608387346961387	0.009420397048993119	0.2984209234604943	Neolamprologus brevis	m	n
655	FISH20211006_c3_r0_Neolamprologus-brevis_su	1970-01-02 22:30:00	3.613926753212993	1364.4999169021107	0.022270234336047863	0.8540801063652983	0.009507022328603567	0.30287901432181835	Neolamprologus brevis	m	n
656	FISH20211006_c3_r0_Neolamprologus-brevis_su	1970-01-02 23:00:00	3.293245969669534	1394.5002215820962	0.007866164413915355	0.9677044094837137	0.009478575149895177	0.3070243793948038	Neolamprologus brevis	m	n
657	FISH20211006_c3_r0_Neolamprologus-brevis_su	1970-01-02 23:30:00	3.9669999482978544	1424.5005816852251	0.035565896626225696	0.7336989640463132	0.00996896804875506	0.3401307497374306	Neolamprologus brevis	m	n
658	FISH20211006_c3_r0_Neolamprologus-brevis_su	1970-01-03 00:00:00	3.4139594729428353	14.500027699296439	0.029693645781397153	0.7659409450999944	0.010734882212858786	0.33069158511830893	Neolamprologus brevis	m	n
659	FISH20211006_c3_r0_Neolamprologus-brevis_su	1970-01-03 00:30:00	1.9989646233798017	44.49947371336768	0.016453382084095063	0.8611711262533932	0.011294221035634983	0.34433000560076693	Neolamprologus brevis	m	n
660	FISH20211006_c3_r0_Neolamprologus-brevis_su	1970-01-03 01:00:00	3.9843348565600962	74.49977841790383	0.029692000886328385	0.8436184356304011	0.009638598413044524	0.30978337564848624	Neolamprologus brevis	m	n
661	FISH20211006_c3_r0_Neolamprologus-brevis_su	1970-01-03 01:30:00	2.9763405572532564	104.5001384964822	0.01567780178383469	0.9058223921112404	0.010143140755644814	0.29960167689579226	Neolamprologus brevis	m	n
662	FISH20211006_c3_r0_Neolamprologus-brevis_su	1970-01-03 02:00:00	2.8689813572617	134.49958451055343	0.03423633039720791	0.763891197163592	0.011340114239918679	0.35951963952331056	Neolamprologus brevis	m	n
663	FISH20211006_c3_r0_Neolamprologus-brevis_su	1970-01-03 02:30:00	4.413793876131677	164.4998892089519	0.03883226235320186	0.7224130290272546	0.009901987050814033	0.3382402214005639	Neolamprologus brevis	m	n
664	FISH20211006_c3_r0_Neolamprologus-brevis_su	1970-01-03 03:00:00	2.280475493112754	194.50024929366793	0.02847487673813085	0.769264860672539	0.01856027374331159	0.786489748113761	Neolamprologus brevis	m	n
665	FISH20211006_c3_r0_Neolamprologus-brevis_su	1970-01-03 03:30:00	1.654877054000797	224.4996953077392	0.004376488837183536	0.9996676084427456	0.01538499125875273	0.5033476946707088	Neolamprologus brevis	m	n
666	FISH20211006_c3_r0_Neolamprologus-brevis_su	1970-01-03 04:00:00	5.9202620415945	254.5	0.0950033237314425	0.48703744737425214	0.016080974486826254	0.3338109322027629	Neolamprologus brevis	m	n
667	FISH20211006_c3_r0_Neolamprologus-brevis_su	1970-01-03 04:30:00	7.966157526539308	284.5003600908537	0.14531050911306853	0.3453548279873691	0.03547710749157979	0.434749762168497	Neolamprologus brevis	m	n
668	FISH20211006_c3_r0_Neolamprologus-brevis_su	1970-01-03 05:00:00	32.76006749798185	314.4998061049249	0.6456152013738851	0.0	0.10016586903089354	0.5150001851778093	Neolamprologus brevis	m	n
669	FISH20211006_c3_r0_Neolamprologus-brevis_su	1970-01-03 05:30:00	47.010476254101626	344.5001107910481	0.8540881896742744	0.0	0.11645345825494284	0.5625044615575717	Neolamprologus brevis	m	n
670	FISH20211006_c3_r0_Neolamprologus-brevis_su	1970-01-03 06:00:00	42.382986396891006	374.5004154894466	0.8474322752202094	0.0	0.09083338197418794	0.48372184046712163	Neolamprologus brevis	m	n
671	FISH20211006_c3_r0_Neolamprologus-brevis_su	1970-01-03 06:30:00	43.740341883027014	404.4998615035178	0.8386238989529666	0.0	0.08744396833339109	0.49746889296796276	Neolamprologus brevis	m	n
672	FISH20211006_c3_r0_Neolamprologus-brevis_su	1970-01-03 07:00:00	7.8738515350565015	434.5002215820962	0.16192111677376467	0.4886993130955019	0.03858996262807366	0.7387872032006325	Neolamprologus brevis	m	d
673	FISH20211006_c3_r0_Neolamprologus-brevis_su	1970-01-03 07:30:00	2.231453743035075	464.5005262866323	0.03130020497479364	0.8627776854467897	0.021972819638370392	0.7831144057283053	Neolamprologus brevis	m	d
674	FISH20211006_c3_r0_Neolamprologus-brevis_su	1970-01-03 08:00:00	3.308442545035296	494.4999723007036	0.05994127749155172	0.8593983712813694	0.020441115380119473	0.7854691038332916	Neolamprologus brevis	m	d
675	FISH20211006_c3_r0_Neolamprologus-brevis_su	1970-01-03 08:30:00	1.8985238844289822	524.4994737133677	0.0104149354606393	0.8977895961442579	0.021985443982591047	0.8639985177523818	Neolamprologus brevis	m	d
676	FISH20211006_c3_r0_Neolamprologus-brevis_su	1970-01-03 09:00:00	1.7706904836161113	554.4997784179038	0.01274097052958121	0.9059384001772657	0.02342644038758524	0.8836935383442579	Neolamprologus brevis	m	d
677	FISH20211006_c3_r0_Neolamprologus-brevis_su	1970-01-03 09:30:00	1.3452904241530663	584.5001384964822	0.002437538086532602	1.0	0.02293033901711172	0.8752096661362712	Neolamprologus brevis	m	d
678	FISH20211006_c3_r0_Neolamprologus-brevis_su	1970-01-03 10:00:00	2.273396362193891	614.4995845105534	0.016508780676970806	0.8902553875131571	0.032702992400292195	0.5684730734468385	Neolamprologus brevis	m	d
679	FISH20211006_c3_r0_Neolamprologus-brevis_su	1970-01-03 10:30:00	2.0114400842797027	644.4998892089519	0.005262574783957456	0.9670950587192555	0.026009906442453597	0.41546550189584813	Neolamprologus brevis	m	d
680	FISH20211006_c3_r0_Neolamprologus-brevis_su	1970-01-03 11:00:00	3.163031546524092	674.5001938950751	0.03412553321145643	0.781452551105202	0.04320321644527401	0.5718052420686156	Neolamprologus brevis	m	d
681	FISH20211006_c3_r0_Neolamprologus-brevis_su	1970-01-03 11:30:00	2.102503253116503	704.4996399091463	0.01512381585507728	0.9118054401418204	0.026332859697641996	0.5663342441604522	Neolamprologus brevis	m	d
682	FISH20211006_c3_r0_Neolamprologus-brevis_su	1970-01-03 12:00:00	4.215244932038882	734.5	0.05655883004653224	0.5377243518723687	0.1887200381501285	0.2575198650206042	Neolamprologus brevis	m	d
683	FISH20211006_c3_r0_Neolamprologus-brevis_su	1970-01-03 12:30:00	3.1784924735393387	764.5003046922608	0.035732092404852915	0.6780787767990692	0.05118592347003752	0.5427040104764195	Neolamprologus brevis	m	d
684	FISH20211006_c3_r0_Neolamprologus-brevis_su	1970-01-03 13:00:00	2.6463543043149556	794.4997507063321	0.023655199157941387	0.8281535648994516	0.03286981939612704	0.35929969576165566	Neolamprologus brevis	m	d
685	FISH20211006_c3_r0_Neolamprologus-brevis_su	1970-01-03 13:30:00	1.778464557796622	824.500055395524	0.0072014181254154664	0.9182362065145137	0.03359619722351568	0.7187318571922167	Neolamprologus brevis	m	d
686	FISH20211006_c3_r0_Neolamprologus-brevis_su	1970-01-03 14:00:00	2.887461579698896	854.5003600908537	0.030746219046036232	0.8328624452938895	0.018030459720693313	0.4958853391492871	Neolamprologus brevis	m	d
687	FISH20211006_c3_r0_Neolamprologus-brevis_su	1970-01-03 14:30:00	2.3205117460995472	884.4998615035178	0.023045814636308237	0.8170184477314276	0.018816659322270227	0.9263089361851589	Neolamprologus brevis	m	d
688	FISH20211006_c3_r0_Neolamprologus-brevis_su	1970-01-03 15:00:00	2.441380763863317	914.5001661865721	0.0004985597163749169	1.0	0.023868490728899346	0.8385194684835986	Neolamprologus brevis	m	d
689	FISH20211006_c3_r0_Neolamprologus-brevis_su	1970-01-03 15:30:00	1.8707571266831964	944.5004708880394	0.0016065591933964877	1.0	0.021649933469704494	0.7773240663970837	Neolamprologus brevis	m	d
690	FISH20211006_c3_r0_Neolamprologus-brevis_su	1970-01-03 16:00:00	1.8662870992727256	974.4999169021107	0.0	1.0	0.01845634568603785	0.2909136919840516	Neolamprologus brevis	m	d
691	FISH20211006_c3_r0_Neolamprologus-brevis_su	1970-01-03 16:30:00	1.2767230963981497	1004.5002215820962	0.004542432971415909	0.9649900288056725	0.020418374324042664	0.4311402688942023	Neolamprologus brevis	m	d
692	FISH20211006_c3_r0_Neolamprologus-brevis_su	1970-01-03 17:00:00	1.8738619248217228	1034.5005816852251	0.00027699296437870476	1.0	0.021348137381974133	0.8471746769214675	Neolamprologus brevis	m	d
693	FISH20211006_c3_r0_Neolamprologus-brevis_su	1970-01-03 17:30:00	1.0518270173975743	1064.5000276992964	0.0	1.0	0.022490640533973504	0.8774091037529401	Neolamprologus brevis	m	d
694	FISH20211006_c3_r0_Neolamprologus-brevis_su	1970-01-03 18:00:00	2.0055930588462254	1094.4994737133677	0.0014403634147692648	1.0	0.02169471276126638	0.8344867485432204	Neolamprologus brevis	m	d
695	FISH20211006_c3_r0_Neolamprologus-brevis_su	1970-01-03 18:30:00	0.8478333175398387	1124.4997784179038	0.0	1.0	0.02267236324731187	0.8961725922340591	Neolamprologus brevis	m	d
696	FISH20211006_c3_r0_Neolamprologus-brevis_su	1970-01-03 19:00:00	11.470435447188754	1154.5001384964821	0.2431998227245028	0.2923937731981608	0.06868348734290203	0.5804171957645131	Neolamprologus brevis	m	n
697	FISH20211006_c3_r0_Neolamprologus-brevis_su	1970-01-03 19:30:00	7.661610687617653	1184.4995845105534	0.14242978228353	0.330840396653925	0.03340869324224549	0.4242205020804556	Neolamprologus brevis	m	n
698	FISH20211006_c3_r0_Neolamprologus-brevis_su	1970-01-03 20:00:00	3.4947509139406554	1214.499889208952	0.049412807445158434	0.5860846443607357	0.015747328688228947	0.700842455542239	Neolamprologus brevis	m	n
699	FISH20211006_c3_r0_Neolamprologus-brevis_su	1970-01-03 20:30:00	2.703088749882524	1244.500193895075	0.02016508780676971	0.8435543737189075	0.012700498721005442	0.6814946622888123	Neolamprologus brevis	m	n
700	FISH20211006_c3_r0_Neolamprologus-brevis_su	1970-01-03 21:00:00	3.1434303624911086	1274.4996399091463	0.012464683397041714	0.9299207800121877	0.007599112612566908	0.35619020472409796	Neolamprologus brevis	m	n
701	FISH20211006_c3_r0_Neolamprologus-brevis_su	1970-01-03 21:30:00	3.3999539164274997	1304.5	0.026035896299578993	0.7755373365832041	0.009488377038867872	0.4483460464513589	Neolamprologus brevis	m	n
702	FISH20211006_c3_r0_Neolamprologus-brevis_su	1970-01-03 22:00:00	2.7791541684981182	1334.500304692261	0.008420586117112626	0.9664284527173009	0.00943309565406195	0.5047271918473977	Neolamprologus brevis	m	n
703	FISH20211006_c3_r0_Neolamprologus-brevis_su	1970-01-03 22:30:00	3.228034917310406	1364.499750706332	0.017062766605728214	0.932635311063099	0.006913387938821039	0.42717720854432684	Neolamprologus brevis	m	n
704	FISH20211006_c3_r0_Neolamprologus-brevis_su	1970-01-03 23:00:00	3.0195227764239028	1394.500055395524	0.013017948149789496	0.9067139375138489	0.00639773748640479	0.4231098263200726	Neolamprologus brevis	m	n
705	FISH20211006_c3_r0_Neolamprologus-brevis_su	1970-01-03 23:30:00	2.505220199211451	1424.5003600908537	0.006758628330840397	1.0	0.006410307821612611	0.46885913045667654	Neolamprologus brevis	m	n
706	FISH20211006_c3_r0_Neolamprologus-brevis_su	1970-01-04 00:00:00	2.5512433716829066	14.49986150351781	0.005262866323195391	0.9732978782338929	0.006194988491797621	0.4786121713700173	Neolamprologus brevis	m	n
707	FISH20211006_c3_r0_Neolamprologus-brevis_su	1970-01-04 00:30:00	2.828651673179766	44.50016618657212	0.010469754043873255	0.9561267449590073	0.0069318661786713556	0.45112747943971687	Neolamprologus brevis	m	n
708	FISH20211006_c3_r0_Neolamprologus-brevis_su	1970-01-04 01:00:00	4.7108335922572575	74.50047088803944	0.0242091850866988	0.7950806049526342	0.004622923462462488	0.37173637037291984	Neolamprologus brevis	m	n
709	FISH20211006_c3_r0_Neolamprologus-brevis_su	1970-01-04 01:30:00	3.638046111336848	104.49991690211068	0.013738851033183758	0.9546285524347682	0.005329923869263775	0.3769425485642503	Neolamprologus brevis	m	n
710	FISH20211006_c3_r0_Neolamprologus-brevis_su	1970-01-04 02:00:00	3.843184996184521	134.50022158209617	0.013738089962331043	0.9742964768446709	0.006304099744023065	0.35237497660578593	Neolamprologus brevis	m	n
711	FISH20211006_c3_r0_Neolamprologus-brevis_su	1970-01-04 02:30:00	0.9689966355726144	164.5005816852252	0.0041548944656805715	1.0	0.008266533090076009	0.36303178180250933	Neolamprologus brevis	m	n
712	FISH20211006_c3_r0_Neolamprologus-brevis_su	1970-01-04 03:00:00	0.9333299389796481	194.5000830978893	0.006149243809207246	1.0	0.00949588209846547	0.36327183369565713	Neolamprologus brevis	m	n
713	FISH20211006_c3_r0_Neolamprologus-brevis_su	1970-01-04 03:30:00	2.6565603254183867	224.49952911196056	0.03251897401805994	0.7757464960390006	0.009266825614586053	0.42414722869919624	Neolamprologus brevis	m	n
714	FISH20211006_c3_r0_Neolamprologus-brevis_su	1970-01-04 04:00:00	3.4617343254479067	254.49983381342787	0.017892754265455352	0.8868823399069355	0.007783925080301666	0.4281276601714256	Neolamprologus brevis	m	n
715	FISH20211006_c3_r0_Neolamprologus-brevis_su	1970-01-04 04:30:00	3.9609909190393173	284.5001384964822	0.03395933743282921	0.7606226801839233	0.0091493706581616	0.4442039474159863	Neolamprologus brevis	m	n
716	FISH20211006_c3_r0_Neolamprologus-brevis_su	1970-01-04 05:00:00	25.793293881348827	314.4996399091463	0.5026868317544735	0.08126973574871198	0.08866872679969648	0.45574108727623264	Neolamprologus brevis	m	n
717	FISH20211006_c3_r0_Neolamprologus-brevis_su	1970-01-04 05:30:00	59.25136109289851	344.49994460447596	0.902005317970308	0.0	0.17616508074083226	0.5472996796756411	Neolamprologus brevis	m	n
718	FISH20211006_c3_r0_Neolamprologus-brevis_su	1970-01-04 06:00:00	52.830009839637356	374.50024929366793	0.8538031134009196	0.0	0.16458810552109865	0.5201739082531212	Neolamprologus brevis	m	n
719	FISH20211006_c3_r0_Neolamprologus-brevis_su	1970-01-04 06:30:00	52.602375994821706	404.49975070633207	0.8765719350728491	0.0	0.15137175381696924	0.4377046949636915	Neolamprologus brevis	m	n
720	FISH20211006_c3_r0_Neolamprologus-brevis_su	1970-01-04 07:00:00	10.493306228020783	434.50005539552404	0.20069798360292487	0.3540881896742743	0.05313336687757765	0.6450237798438702	Neolamprologus brevis	m	d
721	FISH20211006_c3_r0_Neolamprologus-brevis_su	1970-01-04 07:30:00	3.676728960962084	464.5003600908537	0.06243421417096006	0.6491053127250568	0.03109301390739238	0.7219936818208844	Neolamprologus brevis	m	d
722	FISH20211006_c3_r0_Neolamprologus-brevis_su	1970-01-04 08:00:00	2.387810010463476	494.4998615035178	0.021882444185917678	0.822502908426126	0.01951751093082548	0.8481296372465266	Neolamprologus brevis	m	d
723	FISH20211006_c3_r0_Neolamprologus-brevis_su	1970-01-04 08:30:00	0.7796131147113726	524.5001661865721	0.0022712164857079547	0.9965100819853756	0.023864443736859472	0.9184038372902994	Neolamprologus brevis	m	d
724	FISH20211006_c3_r0_Neolamprologus-brevis_su	1970-01-04 09:00:00	1.3870642855271385	554.5004708880394	0.008808376267242813	0.9125810204420808	0.024856405510569158	0.7268906110939497	Neolamprologus brevis	m	d
725	FISH20211006_c3_r0_Neolamprologus-brevis_su	1970-01-04 09:30:00	1.7608070959789115	584.4999169021107	0.008032795966982439	0.9497534762617029	0.027455460942280203	0.7384149111141186	Neolamprologus brevis	m	d
726	FISH20211006_c3_r0_Neolamprologus-brevis_su	1970-01-04 10:00:00	1.820686722464634	614.5002215820962	0.015676933303789053	0.8369709727454022	0.025449490866121586	0.7206042671678138	Neolamprologus brevis	m	d
727	FISH20211006_c3_r0_Neolamprologus-brevis_su	1970-01-04 10:30:00	2.1681861949335044	644.5005816852251	0.02437538086532602	0.8510885823500083	0.042869822366565634	0.8313897918240379	Neolamprologus brevis	m	d
728	FISH20211006_c3_r0_Neolamprologus-brevis_su	1970-01-04 11:00:00	2.219717726131889	674.5000830978893	0.016010193341089135	0.8340812143371559	0.02852856733149556	0.747312368731394	Neolamprologus brevis	m	d
729	FISH20211006_c3_r0_Neolamprologus-brevis_su	1970-01-04 11:30:00	2.3051069585275394	704.4995291119606	0.0017727549720237105	0.965154285081159	0.02396479263474481	0.24181527055507557	Neolamprologus brevis	m	d
730	FISH20211006_c3_r0_Neolamprologus-brevis_su	1970-01-04 12:00:00	1.759241150654185	734.4998338134279	0.0	1.0	0.018146786554657582	0.44874552348465757	Neolamprologus brevis	m	d
731	FISH20211006_c3_r0_Neolamprologus-brevis_su	1970-01-04 12:30:00	1.9555110173895203	764.5001384964822	0.0	1.0	0.021854596367781667	0.8265447361175372	Neolamprologus brevis	m	d
732	FISH20211006_c3_r0_Neolamprologus-brevis_su	1970-01-04 13:00:00	0.7034421616371462	794.4996399091463	0.0	1.0	0.02181538663984526	0.9222263590631568	Neolamprologus brevis	m	d
733	FISH20211006_c3_r0_Neolamprologus-brevis_su	1970-01-04 13:30:00	3.298343452649664	824.499944604476	0.041491247507201415	0.7638488810104144	0.09447654645590382	0.7832591837938971	Neolamprologus brevis	m	d
734	FISH20211006_c3_r0_Neolamprologus-brevis_su	1970-01-04 14:00:00	3.297378797905034	854.5002492936679	0.037061658633870696	0.819732978782339	0.059953790444501706	0.4896792524635762	Neolamprologus brevis	m	d
735	FISH20211006_c3_r0_Neolamprologus-brevis_su	1970-01-04 14:30:00	2.219884223996906	884.4996953077392	0.014126641183313944	0.9304193673480694	0.025515024974666296	0.9056902917422459	Neolamprologus brevis	m	d
736	FISH20211006_c3_r0_Neolamprologus-brevis_su	1970-01-04 15:00:00	1.6376882531799468	914.5	0.00648127631287392	0.9339131398183027	0.02334123078458527	0.41363641802844975	Neolamprologus brevis	m	d
737	FISH20211006_c3_r0_Neolamprologus-brevis_su	1970-01-04 15:30:00	2.168545767343166	944.5003600908537	0.011301312946651156	0.8963492327294886	0.067919009039477	0.8503904259677244	Neolamprologus brevis	m	d
738	FISH20211006_c3_r0_Neolamprologus-brevis_su	1970-01-04 16:00:00	1.655262892150484	974.4998061049249	0.0016065591933964877	1.0	0.025481756114598634	0.9170591765293215	Neolamprologus brevis	m	d
739	FISH20211006_c3_r0_Neolamprologus-brevis_su	1970-01-04 16:30:00	2.337342070434128	1004.5001107910481	0.007699977841790383	0.9615001107910481	0.02645812009274341	0.9069732236399313	Neolamprologus brevis	m	d
740	FISH20211006_c3_r0_Neolamprologus-brevis_su	1970-01-04 17:00:00	1.9308076556132137	1034.5004154894466	0.0031577197939172347	1.0	0.023198309288411316	0.9239672882141379	Neolamprologus brevis	m	d
741	FISH20211006_c3_r0_Neolamprologus-brevis_su	1970-01-04 17:30:00	1.824673270696934	1064.4998615035179	0.0016619577862722287	1.0	0.023434087481951867	0.9255643564009854	Neolamprologus brevis	m	d
742	FISH20211006_c3_r0_Neolamprologus-brevis_su	1970-01-04 18:00:00	2.4018079061172513	1094.5001661865722	0.001163306004874806	1.0	0.02248141205418362	0.8925575442926619	Neolamprologus brevis	m	d
743	FISH20211006_c3_r0_Neolamprologus-brevis_su	1970-01-04 18:30:00	2.475337364430211	1124.5004708880394	0.010968921389396709	0.9583956567503186	0.02230064415345167	0.246416500238793	Neolamprologus brevis	m	d
744	FISH20211006_c3_r0_Neolamprologus-brevis_su	1970-01-04 19:00:00	24.274208077600644	1154.4999169021107	0.47526452828098165	0.35327682676860006	0.12921031162376648	0.36364719576345983	Neolamprologus brevis	m	n
745	FISH20211006_c3_r0_Neolamprologus-brevis_su	1970-01-04 19:30:00	47.455963384077776	1184.5002215820962	0.8202415244848216	0.0	0.13723427970076	0.5093279563569877	Neolamprologus brevis	m	n
746	FISH20211006_c3_r0_Neolamprologus-brevis_su	1970-01-04 20:00:00	35.238349200127075	1214.5005816852251	0.5759791701290787	0.005041271951692427	0.15234219458332157	0.5100772825845055	Neolamprologus brevis	m	n
747	FISH20211006_c3_r0_Neolamprologus-brevis_su	1970-01-04 20:30:00	54.752648812643166	1244.5000276992964	0.8511993795357597	0.0	0.2278479518041129	0.5739187963918165	Neolamprologus brevis	m	n
748	FISH20211006_c3_r0_Neolamprologus-brevis_su	1970-01-04 21:00:00	63.02797892128146	1274.4994737133677	0.8666001883552158	0.0	0.22436448679886928	0.5218573755489213	Neolamprologus brevis	m	n
749	FISH20211006_c3_r0_Neolamprologus-brevis_su	1970-01-04 21:30:00	67.74425677082431	1304.4997784179038	0.8843341458010193	0.0	0.2663482141849375	0.47819819920188966	Neolamprologus brevis	m	n
750	FISH20211006_c3_r0_Neolamprologus-brevis_su	1970-01-04 22:00:00	66.13496833950516	1334.5001384964821	0.8629992798182926	0.0	0.22723377745776144	0.5194353119296716	Neolamprologus brevis	m	n
751	FISH20211006_c3_r0_Neolamprologus-brevis_su	1970-01-04 22:30:00	66.32610648257625	1364.4995845105534	0.9110852584344358	0.0	0.20453360994013944	0.5516656355513377	Neolamprologus brevis	m	n
752	FISH20211006_c3_r0_Neolamprologus-brevis_su	1970-01-04 23:00:00	49.92482318452791	1394.499889208952	0.7336583204077111	0.08591845778861068	0.15737775559316391	0.586487989796493	Neolamprologus brevis	m	n
753	FISH20211006_c3_r0_Neolamprologus-brevis_su	1970-01-04 23:30:00	63.481618457743586	1424.500193895075	0.9102542795412997	0.0	0.19548084122094928	0.525912356537503	Neolamprologus brevis	m	n
754	FISH20211006_c3_r0_Neolamprologus-brevis_su	1970-01-05 00:00:00	56.90393417437159	14.499639909146307	0.8198991745609662	0.0071464184809705835	0.19179646349046758	0.4607375626290442	Neolamprologus brevis	m	n
755	FISH20211006_c3_r0_Neolamprologus-brevis_su	1970-01-05 00:30:00	60.026731020742616	44.5	0.8705960558386883	0.009694216707290051	0.19435942873402945	0.5054435128643471	Neolamprologus brevis	m	n
756	FISH20211006_c3_r0_Neolamprologus-brevis_su	1970-01-05 01:00:00	55.01729024305413	74.50030469226081	0.8213395379757354	0.006038446623455764	0.16231995642966895	0.513228761009945	Neolamprologus brevis	m	n
757	FISH20211006_c3_r0_Neolamprologus-brevis_su	1970-01-05 01:30:00	49.00988243357193	104.49980610492493	0.7797351947260539	0.0	0.14240817237665748	0.5076489260152277	Neolamprologus brevis	m	n
758	FISH20211006_c3_r0_Neolamprologus-brevis_su	1970-01-05 02:00:00	44.8192330418249	134.5001107910481	0.7526589851539995	0.008198537558165301	0.1179402265959111	0.46128358340749714	Neolamprologus brevis	m	n
759	FISH20211006_c3_r0_Neolamprologus-brevis_su	1970-01-05 02:30:00	5.176283101991802	164.50041548944657	0.08415046257825051	0.3578195113844108	0.010990457035422752	0.46974473421932617	Neolamprologus brevis	m	n
760	FISH20211006_c3_r0_Neolamprologus-brevis_su	1970-01-05 03:00:00	4.692905280373759	194.49986150351782	0.047088803944379816	0.731815411888538	0.018336629772398194	0.5270230209523755	Neolamprologus brevis	m	n
761	FISH20211006_c3_r0_Neolamprologus-brevis_su	1970-01-05 03:30:00	3.576549522823287	224.50022158209617	0.00033237314424994463	1.0	0.00947779545418127	0.2722397039630513	Neolamprologus brevis	m	n
762	FISH20211006_c3_r0_Neolamprologus-brevis_su	1970-01-05 04:00:00	3.0875977434902024	254.50052628663232	0.003656307129798903	1.0	0.007551622800041463	0.39061006230330225	Neolamprologus brevis	m	n
763	FISH20211006_c3_r0_Neolamprologus-brevis_su	1970-01-05 04:30:00	2.5474095808567303	284.4999723007036	0.008974572045870035	0.9537975735416321	0.008765258180686686	0.4122698490430056	Neolamprologus brevis	m	n
764	FISH20211006_c3_r0_Neolamprologus-brevis_su	1970-01-05 05:00:00	4.095154973462104	314.4994183147748	0.05678355769763448	0.5353720015511606	0.014806211870728605	0.40048883891611536	Neolamprologus brevis	m	n
765	FISH20211006_c3_r0_Neolamprologus-brevis_su	1970-01-05 05:30:00	22.583309405708512	344.4997784179038	0.4051074673166408	0.17925991579880346	0.0637681565141866	0.5105029191481402	Neolamprologus brevis	m	n
766	FISH20211006_c3_r0_Neolamprologus-brevis_su	1970-01-05 06:00:00	44.224729144067034	374.50008309788933	0.7615644562628109	0.003545509944047421	0.10748808521818376	0.4781935870300062	Neolamprologus brevis	m	n
767	FISH20211006_c3_r0_Neolamprologus-brevis_su	1970-01-05 06:30:00	29.045779271110497	404.4995845105534	0.5071741177774085	0.005816852251952801	0.07906233203124337	0.45060720262174986	Neolamprologus brevis	m	n
768	FISH20211006_c3_r0_Neolamprologus-brevis_su	1970-01-05 07:00:00	8.327161766023734	434.4998892089519	0.14812763128739198	0.5095280301351651	0.03629568942625688	0.6595602565070819	Neolamprologus brevis	m	d
769	FISH20211006_c3_r0_Neolamprologus-brevis_su	1970-01-05 07:30:00	2.021274042848097	464.5001938950751	0.01739515816298266	0.9113622513988144	0.03128706080463789	0.9240616308829582	Neolamprologus brevis	m	d
770	FISH20211006_c3_r0_Neolamprologus-brevis_su	1970-01-05 08:00:00	3.3243407067447874	494.4996399091463	0.04908315328790649	0.7767990693036397	0.02700651698352907	0.8732579231593908	Neolamprologus brevis	m	d
771	FISH20211006_c3_r0_Neolamprologus-brevis_su	1970-01-05 08:30:00	1.5175728622065268	524.5	0.0041546643031243075	0.9754597828495457	0.029193886710359124	0.9000143801415675	Neolamprologus brevis	m	d
772	FISH20211006_c3_r0_Neolamprologus-brevis_su	1970-01-05 09:00:00	2.1526060609912196	554.5003046922608	0.011744501689657082	0.9006149243809207	0.028574460535778775	0.8414663522667938	Neolamprologus brevis	m	d
773	FISH20211006_c3_r0_Neolamprologus-brevis_su	1970-01-05 09:30:00	2.025874718849762	584.4997507063321	0.015788598969586173	0.9009473159381751	0.037483942948063606	0.8841743861047006	Neolamprologus brevis	m	d
774	FISH20211006_c3_r0_Neolamprologus-brevis_su	1970-01-05 10:00:00	1.3432975537555807	614.500055395524	0.0019942388654996678	1.0	0.03469757311169553	0.9205677185007783	Neolamprologus brevis	m	d
775	FISH20211006_c3_r0_Neolamprologus-brevis_su	1970-01-05 10:30:00	1.4857411591840335	644.5003600908537	0.0021605451221538975	1.0	0.023831383020670432	0.886457179518354	Neolamprologus brevis	m	d
776	FISH20211006_c3_r0_Neolamprologus-brevis_su	1970-01-05 11:00:00	1.4141915524145734	674.4998615035178	0.004487286022935018	0.9408343028087086	0.028143005006812685	0.6655922744032028	Neolamprologus brevis	m	d
777	FISH20211006_c3_r0_Neolamprologus-brevis_su	1970-01-05 11:30:00	2.189238061671	704.5002215820962	0.007423000221582096	0.9618324839352981	0.024253549026375838	0.4968113015947031	Neolamprologus brevis	m	d
778	FISH20211006_c3_r0_Neolamprologus-brevis_su	1970-01-05 12:00:00	3.3533347615842093	734.5005262866323	0.04426347570771703	0.6902110686388566	0.06013424430600639	0.5562200291807123	Neolamprologus brevis	m	d
779	FISH20211006_c3_r0_Neolamprologus-brevis_su	1970-01-05 12:30:00	3.0023692944295166	764.4999723007036	0.012243089025538752	0.9151847543072406	0.027188901627099357	0.4753761507716191	Neolamprologus brevis	m	d
780	FISH20211006_c3_r0_Neolamprologus-brevis_su	1970-01-05 13:00:00	1.7125474612205305	794.4994183147749	0.0028807268295385296	0.9680350119106975	0.02410106129148942	0.7575215969402931	Neolamprologus brevis	m	d
781	FISH20211006_c3_r0_Neolamprologus-brevis_su	1970-01-05 13:30:00	1.701030969636084	824.4997784179038	0.002825171726124529	1.0	0.02678707742720078	0.6874574733617239	Neolamprologus brevis	m	d
782	FISH20211006_c3_r0_Neolamprologus-brevis_su	1970-01-05 14:00:00	2.8700546056391967	854.5000830978893	0.016508780676970806	0.878732480195003	0.01791063984186496	0.5342185863413682	Neolamprologus brevis	m	d
783	FISH20211006_c3_r0_Neolamprologus-brevis_su	1970-01-05 14:30:00	1.1963478724341283	884.4995291119606	0.0009417760788875963	1.0	0.01718150970225227	0.1723988220010223	Neolamprologus brevis	m	d
784	FISH20211006_c3_r0_Neolamprologus-brevis_su	1970-01-05 15:00:00	1.8151456327963074	914.4998338134279	0.009860403279415023	0.9286505650343452	0.016747232748525378	0.3523115613449944	Neolamprologus brevis	m	d
785	FISH20211006_c3_r0_Neolamprologus-brevis_su	1970-01-05 15:30:00	2.0744355021083916	944.5001384964822	0.013794249626059497	0.8605063431388843	0.019228844161084512	0.7419136881669963	Neolamprologus brevis	m	d
786	FISH20211006_c3_r0_Neolamprologus-brevis_su	1970-01-05 16:00:00	2.3830338226502463	974.4996399091463	0.0007201817073846324	1.0	0.016716748182799408	0.7604012921386705	Neolamprologus brevis	m	d
787	FISH20211006_c3_r0_Neolamprologus-brevis_su	1970-01-05 16:30:00	2.1096743598550534	1004.499944604476	0.005871925548415688	0.9670950587192555	0.016734349205064	0.6220306658066708	Neolamprologus brevis	m	d
788	FISH20211006_c3_r0_Neolamprologus-brevis_su	1970-01-05 17:00:00	2.429418310772064	1034.500249293668	0.0014957620076450058	1.0	0.018357875801108238	0.5389264866862269	Neolamprologus brevis	m	d
789	FISH20211006_c3_r0_Neolamprologus-brevis_su	1970-01-05 17:30:00	1.5892788190064895	1064.499695307739	0.0032685169796687163	0.9675918231676915	0.018775481681852276	0.7081472657596019	Neolamprologus brevis	m	d
790	FISH20211006_c3_r0_Neolamprologus-brevis_su	1970-01-05 18:00:00	1.1676193111709545	1094.5	0.00022158209616662973	1.0	0.02232194571654592	0.8677922376945132	Neolamprologus brevis	m	d
791	FISH20211006_c3_r0_Neolamprologus-brevis_su	1970-01-05 18:30:00	2.9671510383996598	1124.5003600908537	0.02149465403578749	0.874245194172068	0.1339062619782664	0.7535514431445336	Neolamprologus brevis	m	d
792	FISH20211006_c3_r0_Neolamprologus-brevis_su	1970-01-05 19:00:00	5.916184886408814	1154.499806104925	0.11766661126807379	0.49055453991468617	0.03525333271548099	0.7297370361876298	Neolamprologus brevis	m	n
793	FISH20211006_c3_r0_Neolamprologus-brevis_su	1970-01-05 19:30:00	3.9957865790183913	1184.500110791048	0.06342787502769776	0.37907157101706185	0.015007991509782641	0.6234195770463927	Neolamprologus brevis	m	n
794	FISH20211006_c3_r0_Neolamprologus-brevis_su	1970-01-05 20:00:00	23.037131818928106	1214.5004154894466	0.3972633095119384	0.27710376156445626	0.0730706697422535	0.5651506537395113	Neolamprologus brevis	m	n
795	FISH20211006_c3_r0_Neolamprologus-brevis_su	1970-01-05 20:30:00	50.44185998656832	1244.4998615035179	0.7791812087972966	0.0	0.14652560224434016	0.46497483284222124	Neolamprologus brevis	m	n
796	FISH20211006_c3_r0_Neolamprologus-brevis_su	1970-01-05 21:00:00	4.232710789484859	1274.5002215820962	0.0763904276534456	0.36871260802127187	0.013041784561609471	0.448663771244755	Neolamprologus brevis	m	n
797	FISH20211006_c3_r0_Neolamprologus-brevis_su	1970-01-05 21:30:00	2.7340750163353973	1304.5005262866323	0.012021494654035788	0.9455985817960224	0.00766969754893082	0.4024785660575118	Neolamprologus brevis	m	n
798	FISH20211006_c3_r0_Neolamprologus-brevis_su	1970-01-05 22:00:00	4.920568602775989	1334.4999723007036	0.06647831145088914	0.5454545454545454	0.014041278338125277	0.4390242543705111	Neolamprologus brevis	m	n
799	FISH20211006_c3_r0_Neolamprologus-brevis_su	1970-01-05 22:30:00	3.3816999630171307	1364.4994183147749	0.034402526175835134	0.6903772644174838	0.010413710156641401	0.49887283980308	Neolamprologus brevis	m	n
800	FISH20211006_c3_r0_Neolamprologus-brevis_su	1970-01-05 23:00:00	3.8242328196214355	1394.4997784179038	0.03733658320407711	0.7175936184356304	0.009849858823097123	0.5224054263268464	Neolamprologus brevis	m	n
801	FISH20211006_c3_r0_Neolamprologus-brevis_su	1970-01-05 23:30:00	3.925581384390463	1424.5000830978893	0.04985873358816686	0.5641238712536701	0.010919092360148758	0.5306666287026109	Neolamprologus brevis	m	n
802	FISH20211006_c3_r0_Neolamprologus-brevis_su	1970-01-06 00:00:00	4.75192848878182	14.499529111960555	0.06935903828042768	0.5570328513655753	0.0157985499232669	0.501998991683761	Neolamprologus brevis	m	n
803	FISH20211006_c3_r0_Neolamprologus-brevis_su	1970-01-06 00:30:00	3.9043558629427433	44.49983381342788	0.03922003102149346	0.6787613560824285	0.010180486934082014	0.48140892171218347	Neolamprologus brevis	m	n
804	FISH20211006_c3_r0_Neolamprologus-brevis_su	1970-01-06 01:00:00	5.1877718956109815	74.5001384964822	0.05761453659077059	0.6347570771702399	0.013382436091485036	0.4995034243448904	Neolamprologus brevis	m	n
805	FISH20211006_c3_r0_Neolamprologus-brevis_su	1970-01-06 01:30:00	5.3303093016744665	104.49963990914631	0.07007921998781232	0.6015179214447953	0.01986529676194341	0.4176439050664398	Neolamprologus brevis	m	n
806	FISH20211006_c3_r0_Neolamprologus-brevis_su	1970-01-06 02:00:00	3.205720062264598	134.5	0.027309993352537115	0.7752603589629958	0.008199428638981213	0.45917220931378094	Neolamprologus brevis	m	n
807	FISH20211006_c3_r0_Neolamprologus-brevis_su	1970-01-06 02:30:00	4.74655964354151	164.5003046922608	0.06847266079441582	0.565231843111185	0.01003491299524899	0.48688929885913235	Neolamprologus brevis	m	n
808	FISH20211006_c3_r0_Neolamprologus-brevis_su	1970-01-06 03:00:00	3.26324658850043	194.49975070633207	0.02836407955237937	0.7292116780233782	0.00785920404741059	0.40266188691323673	Neolamprologus brevis	m	n
809	FISH20211006_c3_r0_Neolamprologus-brevis_su	1970-01-06 03:30:00	4.56585799207166	224.50005539552404	0.053844449368491025	0.5921227564812763	0.014287896166593506	0.39102205964443226	Neolamprologus brevis	m	n
810	FISH20211006_c3_r0_Neolamprologus-brevis_su	1970-01-06 04:00:00	4.99298771514733	254.5003600908537	0.04514985319372888	0.656971912913412	0.009526095516497343	0.38551940594886946	Neolamprologus brevis	m	n
811	FISH20211006_c3_r0_Neolamprologus-brevis_su	1970-01-06 04:30:00	3.598202990689738	284.4998615035178	0.04215832917843887	0.6767492105700516	0.012820244338982194	0.4895371968538796	Neolamprologus brevis	m	n
812	FISH20211006_c3_r0_Neolamprologus-brevis_su	1970-01-06 05:00:00	5.7770126321651265	314.50016618657213	0.08497673387990251	0.590073122091735	0.01989211684564415	0.38688852935096635	Neolamprologus brevis	m	n
813	FISH20211006_c3_r0_Neolamprologus-brevis_su	1970-01-06 05:30:00	31.32667979081602	344.50047088803944	0.56074455708825	0.04143814747105423	0.10246667804342857	0.42500835879141985	Neolamprologus brevis	m	n
814	FISH20211006_c3_r0_Neolamprologus-brevis_su	1970-01-06 06:00:00	57.440744790868614	374.4999723007036	0.8681513489557365	0.0	0.16803826453585421	0.5621370012359963	Neolamprologus brevis	m	n
815	FISH20211006_c3_r0_Neolamprologus-brevis_su	1970-01-06 06:30:00	58.65094116850005	404.4994183147748	0.8761287463298432	0.0	0.18530116412790884	0.4367180945112384	Neolamprologus brevis	m	n
816	FISH20211006_c3_r0_Neolamprologus-brevis_su	1970-01-06 07:00:00	7.163020483419762	434.4997784179038	0.09234433857744294	0.7782517172612453	0.04055412751606291	0.808521193275402	Neolamprologus brevis	m	d
817	FISH20211006_c3_r0_Neolamprologus-brevis_su	1970-01-06 07:30:00	1.7962795692868538	464.50008309788933	0.013184865104426348	0.8710320757852751	0.023478681121392658	0.867260535455776	Neolamprologus brevis	m	d
818	FISH20211006_c3_r0_Neolamprologus-brevis_su	1970-01-06 08:00:00	2.8777458505492217	494.49952911196056	0.028641072516758074	0.7879895850645393	0.028408895974363253	0.7892635463744566	Neolamprologus brevis	m	d
819	FISH20211006_c3_r0_Neolamprologus-brevis_su	1970-01-06 08:30:00	2.8389983848714047	524.4998338134279	0.018889873698205186	0.8158652780855307	0.03533718349551603	0.6823185327221413	Neolamprologus brevis	m	d
820	FISH20211006_c3_r0_Neolamprologus-brevis_su	1970-01-06 09:00:00	2.7407432527606916	554.5001384964822	0.015179214447953022	0.8736912082433106	0.020273129937342288	0.5877289255634308	Neolamprologus brevis	m	d
821	FISH20211006_c3_r0_Neolamprologus-brevis_su	1970-01-06 09:30:00	2.849163918117995	584.4996399091463	0.034457924768710874	0.788709766771924	0.03232723250759851	0.5101748233100197	Neolamprologus brevis	m	d
822	FISH20211006_c3_r0_Neolamprologus-brevis_su	1970-01-06 10:00:00	2.0890663066180464	614.5	0.018058940837580324	0.8575227121648571	0.028665253016459613	0.743862650460149	Neolamprologus brevis	m	d
823	FISH20211006_c3_r0_Neolamprologus-brevis_su	1970-01-06 10:30:00	4.927603039440293	644.5003046922608	0.07689324691152845	0.6246191346739792	0.11852176206736122	0.6038857728469645	Neolamprologus brevis	m	d
824	FISH20211006_c3_r0_Neolamprologus-brevis_su	1970-01-06 11:00:00	7.625538819389188	674.4997507063321	0.14868982327848873	0.40291396598526397	0.16475742025538	0.575986958944269	Neolamprologus brevis	m	d
825	FISH20211006_c3_r0_Neolamprologus-brevis_su	1970-01-06 11:30:00	2.6707345087685392	704.500055395524	0.01961001551074673	0.9163527586970973	0.019609035321852146	0.3454440265881598	Neolamprologus brevis	m	d
826	FISH20211006_c3_r0_Neolamprologus-brevis_su	1970-01-06 12:00:00	1.9805202020927652	734.5003600908537	0.00986094953188189	0.9595036286078333	0.021228428894421118	0.4358904684193328	Neolamprologus brevis	m	d
827	FISH20211006_c3_r0_Neolamprologus-brevis_su	1970-01-06 12:30:00	6.195755432317132	764.4998615035178	0.10115783059110299	0.5206913744390892	0.08545140125022405	0.5221842478795002	Neolamprologus brevis	m	d
828	FISH20211006_c3_r0_Neolamprologus-brevis_su	1970-01-06 13:00:00	5.004044396104592	794.5002215820962	0.05916241967649014	0.6350542876135609	0.1218237795608841	0.49881420568183815	Neolamprologus brevis	m	d
829	FISH20211006_c3_r0_Neolamprologus-brevis_su	1970-01-06 13:30:00	1.8081850990590773	824.5005262866323	0.001329566229017783	1.0	0.022634223884280734	0.7603257767382295	Neolamprologus brevis	m	d
830	FISH20211006_c3_r0_Neolamprologus-brevis_su	1970-01-06 14:00:00	2.9317134643598983	854.4999723007036	0.014015843997562462	0.8827765774749321	0.024651816873337753	0.5320761463459375	Neolamprologus brevis	m	d
831	FISH20211006_c3_r0_Neolamprologus-brevis_su	1970-01-06 14:30:00	3.256204354808279	884.4994183147749	0.042490720735693314	0.6946983546617916	0.054963647086903586	0.5342863129265506	Neolamprologus brevis	m	d
832	FISH20211006_c3_r0_Neolamprologus-brevis_su	1970-01-06 15:00:00	3.046554446883832	914.4997784179038	0.027254597828495458	0.788001329492577	0.06354965607249931	0.6493592274913369	Neolamprologus brevis	m	d
833	FISH20211006_c3_r0_Neolamprologus-brevis_su	1970-01-06 15:30:00	2.9011767963182793	944.5000830978893	0.021106863885657304	0.8431111849759017	0.024803123351872985	0.5338610229840318	Neolamprologus brevis	m	d
834	FISH20211006_c3_r0_Neolamprologus-brevis_su	1970-01-06 16:00:00	3.303277075253243	974.4995291119606	0.038391224862888484	0.7736967481025981	0.03884978560150793	0.6479540123591027	Neolamprologus brevis	m	d
835	FISH20211006_c3_r0_Neolamprologus-brevis_su	1970-01-06 16:30:00	2.4345765508868853	1004.4998338134279	0.011411477952581432	0.8648903168623975	0.020281816189039792	0.6975443587137785	Neolamprologus brevis	m	d
836	FISH20211006_c3_r0_Neolamprologus-brevis_su	1970-01-06 17:00:00	2.945639288491551	1034.5001384964821	0.026480527394604176	0.9173452994293945	0.02020062162270863	0.9178597738849397	Neolamprologus brevis	m	d
837	FISH20211006_c3_r0_Neolamprologus-brevis_su	1970-01-06 17:30:00	2.974537878605192	1064.4996399091463	0.00930696360312448	0.9037172455819622	0.02308327923430634	0.6739991914075031	Neolamprologus brevis	m	d
838	FISH20211006_c3_r0_Neolamprologus-brevis_su	1970-01-06 18:00:00	3.334575459964448	1094.499944604476	0.012131619765122979	0.9173498781298471	0.03885836359542787	0.6067551695267801	Neolamprologus brevis	m	d
839	FISH20211006_c3_r0_Neolamprologus-brevis_su	1970-01-06 18:30:00	2.986931122019878	1124.500249293668	0.008919173452994294	0.9161265303861282	0.04782376356059351	0.567345810086833	Neolamprologus brevis	m	d
840	FISH20211006_c3_r0_Neolamprologus-brevis_su	1970-01-06 19:00:00	10.688053364497852	1154.499695307739	0.21849205030192234	0.31632596532048085	0.07126824756131041	0.471428923656934	Neolamprologus brevis	m	n
841	FISH20211006_c3_r0_Neolamprologus-brevis_su	1970-01-06 19:30:00	59.07375361471782	1184.500055395524	0.86029248836694	0.0	0.305977919611439	0.4919645542919474	Neolamprologus brevis	m	n
842	FISH20211006_c3_r0_Neolamprologus-brevis_su	1970-01-06 20:00:00	67.42737958295373	1214.5003600908537	0.9086477203479032	0.0	0.26129678303489867	0.5023448976090551	Neolamprologus brevis	m	n
843	FISH20211006_c3_r0_Neolamprologus-brevis_su	1970-01-06 20:30:00	75.52992931169359	1244.4998615035179	0.9591158384577032	0.0	0.2946365993402958	0.41850995941872754	Neolamprologus brevis	m	n
844	FISH20211006_c3_r0_Neolamprologus-brevis_su	1970-01-06 21:00:00	64.52863667893473	1274.5001661865722	0.8325393308220695	0.0	0.23126331794535857	0.5020581964537884	Neolamprologus brevis	m	n
845	FISH20211006_c3_r0_Neolamprologus-brevis_su	1970-01-06 21:30:00	65.13925459528771	1304.5004708880394	0.8905877790704116	0.0	0.19095701886062147	0.4646636928867067	Neolamprologus brevis	m	n
846	FISH20211006_c3_r0_Neolamprologus-brevis_su	1970-01-06 22:00:00	54.059482140689575	1334.4999169021107	0.8099828264362086	0.0	0.1522323256581727	0.4835815386304191	Neolamprologus brevis	m	n
847	FISH20211006_c3_r0_Neolamprologus-brevis_su	1970-01-06 22:30:00	46.19868974940273	1364.5002215820962	0.7686682916020385	0.0	0.10211708178161409	0.541454471893944	Neolamprologus brevis	m	n
848	FISH20211006_c3_r0_Neolamprologus-brevis_su	1970-01-06 23:00:00	41.17750823215513	1394.5005816852251	0.7296548667663841	0.003545509944047421	0.13451754880385738	0.41012646044153617	Neolamprologus brevis	m	n
849	FISH20211006_c3_r0_Neolamprologus-brevis_su	1970-01-06 23:30:00	39.323037758957	1424.5000276992964	0.726884937122597	0.0	0.09706776584603939	0.4235933219214274	Neolamprologus brevis	m	n
850	FISH20211006_c3_r0_Neolamprologus-brevis_su	1970-01-07 00:00:00	25.10511450252046	14.49947371336768	0.4693368788432774	0.07063320591656971	0.06214615634017316	0.4463403245944839	Neolamprologus brevis	m	n
851	FISH20211006_c3_r0_Neolamprologus-brevis_su	1970-01-07 00:30:00	23.16639615343717	44.49983381342788	0.4559605583868823	0.06148903168623975	0.0495388582522054	0.5349216684595386	Neolamprologus brevis	m	n
852	FISH20211006_c3_r0_Neolamprologus-brevis_su	1970-01-07 01:00:00	3.8502705440060088	74.5001384964822	0.05429062101822614	0.5174782560522962	0.010759208753631583	0.5134889383865557	Neolamprologus brevis	m	n
853	FISH20211006_c3_r0_Neolamprologus-brevis_su	1970-01-07 01:30:00	4.296351181080247	104.49963990914631	0.07982937233394272	0.47277159160157334	0.01120169201857769	0.49743067103376115	Neolamprologus brevis	m	n
854	FISH20211006_c3_r0_Neolamprologus-brevis_su	1970-01-07 02:00:00	3.9870787356528288	134.49994460447596	0.06658541989807223	0.544150232661201	0.011022632561636958	0.5323027599556175	Neolamprologus brevis	m	n
855	FISH20211006_c3_r0_Neolamprologus-brevis_su	1970-01-07 02:30:00	3.9490957681157592	164.50024929366793	0.0738463243033627	0.5303307295994681	0.012119556104293121	0.5474711264493995	Neolamprologus brevis	m	n
856	FISH20211006_c3_r0_Neolamprologus-brevis_su	1970-01-07 03:00:00	5.2464399711997	194.4996953077392	0.11173896183036951	0.3472383801451443	0.014555720365131693	0.5013528052743755	Neolamprologus brevis	m	n
857	FISH20211006_c3_r0_Neolamprologus-brevis_su	1970-01-07 03:30:00	5.87208639151222	224.5	0.11090183913139819	0.4875914026146687	0.022071923291010848	0.49936333676017636	Neolamprologus brevis	m	n
858	FISH20211006_c3_r0_Neolamprologus-brevis_su	1970-01-07 04:00:00	5.111837050911062	254.5003600908537	0.10099163481247576	0.28546894908869314	0.016604874214744055	0.49392745796695503	Neolamprologus brevis	m	n
859	FISH20211006_c3_r0_Neolamprologus-brevis_su	1970-01-07 04:30:00	9.996689063828772	284.4998615035178	0.19400587225084484	0.15655642346684395	0.03172007581141366	0.5093473003811797	Neolamprologus brevis	m	n
860	FISH20211006_c3_r0_Neolamprologus-brevis_su	1970-01-07 05:00:00	9.276743148874937	314.50016618657213	0.19831597606913362	0.10497451805894084	0.033546593724770625	0.4715182417357422	Neolamprologus brevis	m	n
861	FISH20211006_c3_r0_Neolamprologus-brevis_su	1970-01-07 05:30:00	32.969123747253015	344.50047088803944	0.6235111628164645	0.0	0.1391093941012822	0.37839508522665793	Neolamprologus brevis	m	n
862	FISH20211006_c3_r0_Neolamprologus-brevis_su	1970-01-07 06:00:00	18.35376166695839	374.49991690211067	0.39338540801063654	0.0	0.0674281448318207	0.43239917069234424	Neolamprologus brevis	m	n
863	FISH20211006_c3_r0_Neolamprologus-brevis_su	1970-01-07 06:30:00	15.182167050304152	404.5002215820962	0.3432860624861511	0.021659649900288055	0.04744734306432763	0.42995860087204046	Neolamprologus brevis	m	n
864	FISH20211006_c3_r0_Neolamprologus-brevis_su	1970-01-07 07:00:00	11.579805643129477	434.5005816852252	0.24613594814691706	0.19228851587169685	0.04315754602353501	0.6350230832628442	Neolamprologus brevis	m	d
865	FISH20211006_c3_r0_Neolamprologus-brevis_su	1970-01-07 07:30:00	4.2583264437411446	464.5000276992964	0.07894299484793087	0.5895518253836353	0.02899525963301373	0.5100014576947599	Neolamprologus brevis	m	d
866	FISH20211006_c3_r0_Neolamprologus-brevis_su	1970-01-07 08:00:00	1.879599552234282	494.49952911196056	0.001274167636142042	1.0	0.019258659891704166	0.5888772417731476	Neolamprologus brevis	m	d
867	FISH20211006_c3_r0_Neolamprologus-brevis_su	1970-01-07 08:30:00	1.1525767160867169	524.4998338134279	0.0021604254376246398	0.9678705960558387	0.01568977971888192	0.936357763894178	Neolamprologus brevis	m	d
868	FISH20211006_c3_r0_Neolamprologus-brevis_su	1970-01-07 09:00:00	2.611287974628901	554.5001384964822	0.010858124203645228	0.889646002991524	0.021490235515310232	0.7360328232020372	Neolamprologus brevis	m	d
869	FISH20211006_c3_r0_Neolamprologus-brevis_su	1970-01-07 09:30:00	4.487268483256447	584.4996399091463	0.0557309844329954	0.5679463741620963	0.06168677873222314	0.5744169194937188	Neolamprologus brevis	m	d
870	FISH20211006_c3_r0_Neolamprologus-brevis_su	1970-01-07 10:00:00	2.1831169728914315	614.499944604476	0.014402836250830933	0.8727564812763129	0.055824356684207814	0.7944638827372859	Neolamprologus brevis	m	d
871	FISH20211006_c3_r0_Neolamprologus-brevis_su	1970-01-07 10:30:00	1.7056129077409925	644.5002492936679	0.005927649437704283	0.9673148302033129	0.045160806668869465	0.8945122587182264	Neolamprologus brevis	m	d
872	FISH20211006_c3_r0_Neolamprologus-brevis_su	1970-01-07 11:00:00	2.9803704017949273	674.4996953077392	0.01911251454213063	0.8842169408897014	0.03951761341079714	0.6981531842275225	Neolamprologus brevis	m	d
873	FISH20211006_c3_r0_Neolamprologus-brevis_su	1970-01-07 11:30:00	3.855643761118813	704.5	0.03628406824728562	0.7395302459561267	0.02925414605052106	0.7201116905806902	Neolamprologus brevis	m	d
874	FISH20211006_c3_r0_Neolamprologus-brevis_su	1970-01-07 12:00:00	3.966644062842692	734.5003600908537	0.03661846989086477	0.7467730319649881	0.0664527285886289	0.6357811774150833	Neolamprologus brevis	m	d
875	FISH20211006_c3_r0_Neolamprologus-brevis_su	1970-01-07 12:30:00	4.813727184975049	764.4998061049249	0.054789208354107805	0.6031244806381918	0.03550036142754862	0.6539832258838189	Neolamprologus brevis	m	d
876	FISH20211006_c3_r0_Neolamprologus-brevis_su	1970-01-07 13:00:00	3.2881221481445952	794.5001661865721	0.018003545313538667	0.8568579658763572	0.07092628296330257	0.7841511342568694	Neolamprologus brevis	m	d
877	FISH20211006_c3_r0_Neolamprologus-brevis_su	1970-01-07 13:30:00	4.996895585410382	824.5004708880394	0.05024652373829705	0.6745886654478976	0.051311387173339086	0.6855848218997127	Neolamprologus brevis	m	d
878	FISH20211006_c3_r0_Neolamprologus-brevis_su	1970-01-07 14:00:00	3.196030667171994	854.4999169021107	0.02492936679408343	0.8086532602071907	0.07429560243593487	0.506281395759836	Neolamprologus brevis	m	d
879	FISH20211006_c3_r0_Neolamprologus-brevis_su	1970-01-07 14:30:00	3.8222862355255947	884.5002215820962	0.032960336804786175	0.7106137824063815	0.030827089332040127	0.46499472246740725	Neolamprologus brevis	m	d
880	FISH20211006_c3_r0_Neolamprologus-brevis_su	1970-01-07 15:00:00	4.242895581474929	914.5005816852251	0.04082876294942109	0.6045648440529611	0.11011138706833533	0.6351780766449506	Neolamprologus brevis	m	d
881	FISH20211006_c3_r0_Neolamprologus-brevis_su	1970-01-07 15:30:00	2.181229906618284	944.5000276992964	0.007811201595479475	0.9704171514043544	0.06086400541138298	0.3766059365178246	Neolamprologus brevis	m	d
882	FISH20211006_c3_r0_Neolamprologus-brevis_su	1970-01-07 16:00:00	4.281236207059281	974.4994737133677	0.02437538086532602	0.8345798016730375	0.047851797030836085	0.35140668581579904	Neolamprologus brevis	m	d
883	FISH20211006_c3_r0_Neolamprologus-brevis_su	1970-01-07 16:30:00	3.65544267554272	1004.4997784179038	0.029470418790161754	0.7403057832927099	0.059373791471644344	0.49779439162098205	Neolamprologus brevis	m	d
884	FISH20211006_c3_r0_Neolamprologus-brevis_su	1970-01-07 17:00:00	4.358986163709929	1034.5001384964821	0.04442967148634425	0.5995235721012686	0.09905606293042557	0.4732652271079313	Neolamprologus brevis	m	d
885	FISH20211006_c3_r0_Neolamprologus-brevis_su	1970-01-07 17:30:00	4.733438434616006	1064.4995845105534	0.04276771370007202	0.5845105534319428	0.07692885498832129	0.5351659332284916	Neolamprologus brevis	m	d
886	FISH20211006_c3_r0_Neolamprologus-brevis_su	1970-01-07 18:00:00	3.9036584449045098	1094.499889208952	0.0271992023044538	0.7617438510968314	0.06994356933707842	0.6000869204256171	Neolamprologus brevis	m	d
887	FISH20211006_c3_r0_Neolamprologus-brevis_su	1970-01-07 18:30:00	4.780279373648635	1124.500193895075	0.04564844052961055	0.6030690820453161	0.07115889846210438	0.5832435556323138	Neolamprologus brevis	m	d
888	FISH20211006_c3_r0_Neolamprologus-brevis_su	1970-01-07 19:00:00	7.103448853179178	1154.4996399091463	0.1571658079884771	0.24342141709600576	0.02311424600807004	0.3702263718553719	Neolamprologus brevis	m	n
889	FISH20211006_c3_r0_Neolamprologus-brevis_su	1970-01-07 19:30:00	29.641537789801724	1184.5	0.5383337026368269	0.0019942388654996678	0.15986702698014454	0.40530197059519607	Neolamprologus brevis	m	n
890	FISH20211006_c3_r0_Neolamprologus-brevis_su	1970-01-07 20:00:00	11.710096888593187	1214.500304692261	0.2446955847321478	0.034901113511716805	0.04522043813008865	0.4636889561925032	Neolamprologus brevis	m	n
891	FISH20211006_c3_r0_Neolamprologus-brevis_su	1970-01-07 20:30:00	6.4914585287720135	1244.499750706332	0.12813694532158884	0.2927261647554152	0.02843748640098204	0.4740725816476509	Neolamprologus brevis	m	n
892	FISH20211006_c3_r0_Neolamprologus-brevis_su	1970-01-07 21:00:00	4.265869643910029	1274.500110791048	0.07805229337469533	0.30500775537336583	0.01333283383303042	0.3841391783142018	Neolamprologus brevis	m	n
893	FISH20211006_c3_r0_Neolamprologus-brevis_su	1970-01-07 21:30:00	4.378348787838305	1304.5004154894466	0.0722397651099662	0.3918342474101158	0.014652296598421542	0.45392781697459983	Neolamprologus brevis	m	n
894	FISH20211006_c3_r0_Neolamprologus-brevis_su	1970-01-07 22:00:00	5.6495100215963765	1334.4998615035179	0.10625450113567116	0.3202592654146585	0.022269231814593657	0.47980122943612524	Neolamprologus brevis	m	n
895	FISH20211006_c3_r0_Neolamprologus-brevis_su	1970-01-07 22:30:00	5.535709454715755	1364.5002215820962	0.09788389098160868	0.3164192333259473	0.015596958800581696	0.4397462781841641	Neolamprologus brevis	m	n
896	FISH20211006_c3_r0_Neolamprologus-brevis_su	1970-01-07 23:00:00	5.0111464976106355	1394.5005262866323	0.07506509334662899	0.48878178494266245	0.013966683315948305	0.4932666466323491	Neolamprologus brevis	m	n
897	FISH20211006_c3_r0_Neolamprologus-brevis_su	1970-01-07 23:30:00	3.3989576313770407	1424.4999723007036	0.04293390947869924	0.6101047033405351	0.013377089310402384	0.4894825719844181	Neolamprologus brevis	m	n
898	FISH20211006_c3_r0_Neolamprologus-brevis_su	1970-01-08 00:00:00	4.8606064528213615	14.499418314774804	0.058833305634036895	0.5210237659963437	0.01367194200881118	0.4960822775362302	Neolamprologus brevis	m	n
899	FISH20211006_c3_r0_Neolamprologus-brevis_su	1970-01-08 00:30:00	3.4027204667630984	44.49977841790383	0.02913804564591181	0.7427985818745846	0.011972227684217317	0.5077261282428209	Neolamprologus brevis	m	n
900	FISH20211006_c3_r0_Neolamprologus-brevis_su	1970-01-08 01:00:00	4.4243628824287295	74.50008309788932	0.05595257880449837	0.5562018724724392	0.012268337713979185	0.4948553070253102	Neolamprologus brevis	m	n
901	FISH20211006_c3_r0_Neolamprologus-brevis_su	1970-01-08 01:30:00	2.7738432587953588	104.49952911196056	0.020663675142651376	0.8569608331948368	0.012332870391204946	0.5670302341173695	Neolamprologus brevis	m	n
902	FISH20211006_c3_r0_Neolamprologus-brevis_su	1970-01-08 02:00:00	4.582215876729844	134.4998892089519	0.06381564369598937	0.5773875470861954	0.015478927720870152	0.5281069358497389	Neolamprologus brevis	m	n
903	FISH20211006_c3_r0_Neolamprologus-brevis_su	1970-01-08 02:30:00	4.909945386700101	164.50019389507506	0.03866821782726719	0.7141986593540524	0.012561668064998725	0.571771456148438	Neolamprologus brevis	m	n
904	FISH20211006_c3_r0_Neolamprologus-brevis_su	1970-01-08 03:00:00	4.65955171581811	194.4996399091463	0.06293280150684173	0.48241094676195223	0.014402854408784528	0.48022136122287545	Neolamprologus brevis	m	n
905	FISH20211006_c3_r0_Neolamprologus-brevis_su	1970-01-08 03:30:00	5.747405000609687	224.5	0.08746953246177709	0.4354642144914691	0.013475889432315176	0.5188994673364317	Neolamprologus brevis	m	n
906	FISH20211006_c3_r0_Neolamprologus-brevis_su	1970-01-08 04:00:00	3.4349224726112593	254.5003046922608	0.015843997562461912	0.8867652761619855	0.012223781204965437	0.5069295180312184	Neolamprologus brevis	m	n
907	FISH20211006_c3_r0_Neolamprologus-brevis_su	1970-01-08 04:30:00	2.799886432351912	284.49975070633207	0.029638247188521413	0.7553598138607279	0.012375236205193348	0.5290473804460587	Neolamprologus brevis	m	n
908	FISH20211006_c3_r0_Neolamprologus-brevis_su	1970-01-08 05:00:00	2.8694318179257237	314.50005539552404	0.019111455794371814	0.8928096609793928	0.012947032968207007	0.5559917738162728	Neolamprologus brevis	m	n
909	FISH20211006_c3_r0_Neolamprologus-brevis_su	1970-01-08 05:30:00	3.787888978386492	344.5003600908537	0.05556478865436818	0.49581740623788156	0.01274490670832421	0.39374359034670464	Neolamprologus brevis	m	n
910	FISH20211006_c3_r0_Neolamprologus-brevis_su	1970-01-08 06:00:00	5.992245416958097	374.4998615035178	0.10365076727051133	0.26735360921832585	0.018195211685318756	0.4805269678198	Neolamprologus brevis	m	n
911	FISH20211006_c3_r0_Neolamprologus-brevis_su	1970-01-08 06:30:00	10.206577862666196	404.5002215820962	0.2174828273875471	0.12735430977177045	0.04613054411664878	0.4256983691007158	Neolamprologus brevis	m	n
912	FISH20211006_c3_r0_Neolamprologus-brevis_su	1970-01-08 07:00:00	6.3103045153360355	434.5005262866323	0.10907982937233394	0.42573818625006926	0.06096284685200247	0.6558373249721609	Neolamprologus brevis	m	d
913	FISH20211006_c3_r0_Neolamprologus-brevis_su	1970-01-08 07:30:00	4.856815431199725	464.4999723007036	0.062268018392332834	0.6607944158218382	0.05302566172728021	0.5683409214962852	Neolamprologus brevis	m	d
914	FISH20211006_c3_r0_Neolamprologus-brevis_su	1970-01-08 08:00:00	4.378144445672653	488.9286784801199	0.02953363307766905	0.7069558317905316	0.0684886971899019	0.46431847236443835	Neolamprologus brevis	m	d
915	FISH20211006_c4_r0_Neolamprologus-brevis_su	1970-01-02 00:00:00	0.0008403873299762896	14.500083097889314	0.0	0.9668162428674312	0.04015611560574018	0.9250960104150912	Neolamprologus brevis	m	n
916	FISH20211006_c4_r0_Neolamprologus-brevis_su	1970-01-02 00:30:00	0.003999936856498685	44.49963990914631	0.0	1.0	0.04180880772603787	0.9303664383302368	Neolamprologus brevis	m	n
917	FISH20211006_c4_r0_Neolamprologus-brevis_su	1970-01-02 01:00:00	0.0005502155150522292	74.5	0.0	1.0	0.04054540905865684	0.9283605675472887	Neolamprologus brevis	m	n
918	FISH20211006_c4_r0_Neolamprologus-brevis_su	1970-01-02 01:30:00	0.0005502155150522419	104.50041548944657	0.0	1.0	0.03942451625386157	0.9242485630037324	Neolamprologus brevis	m	n
919	FISH20211006_c4_r0_Neolamprologus-brevis_su	1970-01-02 02:00:00	0.0005502155150522339	134.4999169021107	0.0	1.0	0.03830365449614838	0.9201366723566476	Neolamprologus brevis	m	n
920	FISH20211006_c4_r0_Neolamprologus-brevis_su	1970-01-02 02:30:00	0.006616889355841441	164.4994183147748	0.0	1.0	0.033865848542552555	0.9053261408728619	Neolamprologus brevis	m	n
921	FISH20211006_c4_r0_Neolamprologus-brevis_su	1970-01-02 03:00:00	0.0015765083685116475	194.49983381342787	0.0	1.0	0.03411359333926016	0.9125716607559053	Neolamprologus brevis	m	n
922	FISH20211006_c4_r0_Neolamprologus-brevis_su	1970-01-02 03:30:00	0.0015765083685116673	224.50019389507506	0.0	1.0	0.0356808114580778	0.9249687024223003	Neolamprologus brevis	m	n
923	FISH20211006_c4_r0_Neolamprologus-brevis_su	1970-01-02 04:00:00	0.022483880552899776	254.4996953077392	0.0005539859287574095	1.0	0.03699024612185466	0.9282595768338241	Neolamprologus brevis	m	n
924	FISH20211006_c4_r0_Neolamprologus-brevis_su	1970-01-02 04:30:00	1.0036464056127472	284.5001107910481	0.004985597163749169	0.9666518945269222	0.022356514417059242	0.6064356432405996	Neolamprologus brevis	m	n
925	FISH20211006_c4_r0_Neolamprologus-brevis_su	1970-01-02 05:00:00	3.0500908898939003	314.50047088803944	0.03473491773308958	0.7553598138607279	0.02747027731498026	0.3154325595853972	Neolamprologus brevis	m	n
926	FISH20211006_c4_r0_Neolamprologus-brevis_su	1970-01-02 05:30:00	12.945470381893177	344.4999723007036	0.18730264251288017	0.304747659409451	0.11480905579534595	0.6026986218934762	Neolamprologus brevis	m	n
927	FISH20211006_c4_r0_Neolamprologus-brevis_su	1970-01-02 06:00:00	9.685570659869851	374.49952911196056	0.13528336380255943	0.4836851143980943	0.10268807214330289	0.7650065428192735	Neolamprologus brevis	m	n
928	FISH20211006_c4_r0_Neolamprologus-brevis_su	1970-01-02 06:30:00	2.311872033779104	404.4998892089519	0.02376467981387104	0.836195435408819	0.02869363263249782	0.4566804531081241	Neolamprologus brevis	m	n
929	FISH20211006_c4_r0_Neolamprologus-brevis_su	1970-01-02 07:00:00	16.628519597308745	434.50024929366793	0.3947703728325301	0.08969032186582461	0.393665738239649	0.28882469589692344	Neolamprologus brevis	m	d
930	FISH20211006_c4_r0_Neolamprologus-brevis_su	1970-01-02 07:30:00	1.108380032581094	464.4998061049249	0.015400808819455986	0.9248241094676195	0.04460691731898756	0.05895899820571741	Neolamprologus brevis	m	d
931	FISH20211006_c4_r0_Neolamprologus-brevis_su	1970-01-02 08:00:00	0.7459587804442047	494.50016618657213	0.0	1.0	0.02603241090515745	0.07808550008386111	Neolamprologus brevis	m	d
932	FISH20211006_c4_r0_Neolamprologus-brevis_su	1970-01-02 08:30:00	1.0093883135153163	524.5005262866323	0.0007201817073846324	1.0	0.053289812436091856	0.05211533354493317	Neolamprologus brevis	m	d
933	FISH20211006_c4_r0_Neolamprologus-brevis_su	1970-01-02 09:00:00	0.264768116510485	554.5000830978893	0.00044318874300592763	1.0	0.02662249499164661	0.046000879643952455	Neolamprologus brevis	m	d
934	FISH20211006_c4_r0_Neolamprologus-brevis_su	1970-01-02 09:30:00	0.010989165051307282	584.4995845105534	0.0	1.0	0.016160894123933883	0.0752927497563289	Neolamprologus brevis	m	d
935	FISH20211006_c4_r0_Neolamprologus-brevis_su	1970-01-02 10:00:00	0.0684638231573826	614.499944604476	0.0	1.0	0.11399896802571184	0.13713222753537674	Neolamprologus brevis	m	d
936	FISH20211006_c4_r0_Neolamprologus-brevis_su	1970-01-02 10:30:00	0.11346571646944484	644.5003600908537	0.0	1.0	0.6537098647388394	0.4940906150174883	Neolamprologus brevis	m	d
937	FISH20211006_c4_r0_Neolamprologus-brevis_su	1970-01-02 11:00:00	1.264192015374914	674.4998615035178	0.01728436097723118	0.895850645393607	0.3103861241277841	0.165210755088175	Neolamprologus brevis	m	d
938	FISH20211006_c4_r0_Neolamprologus-brevis_su	1970-01-02 11:30:00	1.3110303654229825	704.5002215820962	0.0027697762020828715	1.0	0.08423340702352375	0.041659328886759085	Neolamprologus brevis	m	d
939	FISH20211006_c4_r0_Neolamprologus-brevis_su	1970-01-02 12:00:00	2.2670632185739232	734.5005816852251	0.0018281535648994515	1.0	0.19631908956893687	0.023446248178794638	Neolamprologus brevis	m	d
940	FISH20211006_c4_r0_Neolamprologus-brevis_su	1970-01-02 12:30:00	0.168255140589423	764.5001384964822	0.0006093845216331506	1.0	0.030209946566705115	0.04310724688073208	Neolamprologus brevis	m	d
941	FISH20211006_c4_r0_Neolamprologus-brevis_su	1970-01-02 13:00:00	0.1269547690024244	794.4996953077392	0.0015511606005207468	1.0	0.017869320439461513	0.06253579632450484	Neolamprologus brevis	m	d
942	FISH20211006_c4_r0_Neolamprologus-brevis_su	1970-01-02 13:30:00	0.0008507067149125055	824.500055395524	0.0	1.0	0.016064257028115047	0.07225220121811772	Neolamprologus brevis	m	d
943	FISH20211006_c4_r0_Neolamprologus-brevis_su	1970-01-02 14:00:00	0.004974216292788455	854.5004708880394	0.0	1.0	0.016170270801230055	0.06562727050493894	Neolamprologus brevis	m	d
944	FISH20211006_c4_r0_Neolamprologus-brevis_su	1970-01-02 14:30:00	0.592807428373969	884.2966960877862	0.0011331106870229007	1.0	0.03009942933466083	0.0555795493413406	Neolamprologus brevis	m	d
945	FISH20211006_c4_r0_Neolamprologus-brevis_su	1970-01-02 15:00:00	1.805949595486216	914.5005816852251	0.0017727549720237105	1.0	0.09956559926709005	0.035951565354857176	Neolamprologus brevis	m	d
946	FISH20211006_c4_r0_Neolamprologus-brevis_su	1970-01-02 15:30:00	1.700083295329044	944.5000830978893	0.002382139493656861	1.0	0.1924026874027862	0.028520022000277933	Neolamprologus brevis	m	d
947	FISH20211006_c4_r0_Neolamprologus-brevis_su	1970-01-02 16:00:00	1.1068824819296033	974.4996399091463	0.0020497479364024154	1.0	0.06542885296657233	0.034076664102824894	Neolamprologus brevis	m	d
948	FISH20211006_c4_r0_Neolamprologus-brevis_su	1970-01-02 16:30:00	0.6678265575546141	1004.5	0.0036561045867493907	0.9728561932195878	0.057408244537275034	0.03206466396252203	Neolamprologus brevis	m	d
949	FISH20211006_c4_r0_Neolamprologus-brevis_su	1970-01-02 17:00:00	0.0012154915367416938	1034.5003600908537	0.0	1.0	0.02076648285884217	0.04110793108381753	Neolamprologus brevis	m	d
950	FISH20211006_c4_r0_Neolamprologus-brevis_su	1970-01-02 17:30:00	0.0012154915367416934	1064.4999169021107	0.0	1.0	0.0213363950921688	0.05077754693213847	Neolamprologus brevis	m	d
951	FISH20211006_c4_r0_Neolamprologus-brevis_su	1970-01-02 18:00:00	0.00121549153674162	1094.4994183147749	0.0	1.0	0.021906307325495412	0.060447162780459425	Neolamprologus brevis	m	d
952	FISH20211006_c4_r0_Neolamprologus-brevis_su	1970-01-02 18:30:00	0.001215491536741855	1124.4997784179038	0.0	1.0	0.022476235344989954	0.07011704647033619	Neolamprologus brevis	m	d
953	FISH20211006_c4_r0_Neolamprologus-brevis_su	1970-01-02 19:00:00	0.0012154915367418636	1154.500193895075	0.0	1.0	0.023046163364484493	0.079786930160213	Neolamprologus brevis	m	n
954	FISH20211006_c4_r0_Neolamprologus-brevis_su	1970-01-02 19:30:00	0.0012154915367418944	1184.499695307739	0.0	1.0	0.023616075597811117	0.08945654600853392	Neolamprologus brevis	m	n
955	FISH20211006_c4_r0_Neolamprologus-brevis_su	1970-01-02 20:00:00	0.6574243267723786	1214.500055395524	0.00011079104808331487	1.0	0.020295861872955973	0.11137432161691327	Neolamprologus brevis	m	n
956	FISH20211006_c4_r0_Neolamprologus-brevis_su	1970-01-02 20:30:00	1.2898479301526025	1244.5004154894466	0.0018835521577751926	1.0	0.017393304127078388	0.10938732727090311	Neolamprologus brevis	m	n
957	FISH20211006_c4_r0_Neolamprologus-brevis_su	1970-01-02 21:00:00	1.1730779433294323	1274.4999723007036	0.015345410226580244	0.95252340590549	0.017876243399910032	0.11102423836372542	Neolamprologus brevis	m	n
958	FISH20211006_c4_r0_Neolamprologus-brevis_su	1970-01-02 21:30:00	0.3417004897699775	1304.4994737133677	0.0007755803002603734	1.0	0.01624117738449264	0.10567615436368662	Neolamprologus brevis	m	n
959	FISH20211006_c4_r0_Neolamprologus-brevis_su	1970-01-02 22:00:00	0.15822053196416805	1334.4998338134278	0.0	1.0	0.015505287684655212	0.1026702261563847	Neolamprologus brevis	m	n
960	FISH20211006_c4_r0_Neolamprologus-brevis_su	1970-01-02 22:30:00	0.018446865017945988	1364.500249293668	0.0	1.0	0.015001144052634321	0.10903173136493362	Neolamprologus brevis	m	n
961	FISH20211006_c4_r0_Neolamprologus-brevis_su	1970-01-02 23:00:00	0.0029213985658426314	1394.499750706332	0.0	1.0	0.014576666469079161	0.09629849726032698	Neolamprologus brevis	m	n
962	FISH20211006_c4_r0_Neolamprologus-brevis_su	1970-01-02 23:30:00	0.00015318777828051807	1424.500110791048	0.0	1.0	0.015195509078767823	0.09078804684405317	Neolamprologus brevis	m	n
963	FISH20211006_c4_r0_Neolamprologus-brevis_su	1970-01-03 00:00:00	0.00015318777828051569	14.50052628663232	0.0	1.0	0.015592984743333175	0.0896944397669617	Neolamprologus brevis	m	n
964	FISH20211006_c4_r0_Neolamprologus-brevis_su	1970-01-03 00:30:00	0.0124604034697865	44.50002769929644	0.0	1.0	0.015853076153545656	0.09020426341569646	Neolamprologus brevis	m	n
965	FISH20211006_c4_r0_Neolamprologus-brevis_su	1970-01-03 01:00:00	0.00390763132192362	74.49952911196056	0.0	1.0	0.014053824456983742	0.1033374627470881	Neolamprologus brevis	m	n
966	FISH20211006_c4_r0_Neolamprologus-brevis_su	1970-01-03 01:30:00	0.012218381296070184	104.49994460447596	0.0	1.0	0.013566415747930619	0.10672716229082092	Neolamprologus brevis	m	n
967	FISH20211006_c4_r0_Neolamprologus-brevis_su	1970-01-03 02:00:00	0.16834833822898307	134.5003046922608	0.0	1.0	0.015014183408590058	0.11500105285485157	Neolamprologus brevis	m	n
968	FISH20211006_c4_r0_Neolamprologus-brevis_su	1970-01-03 02:30:00	0.0007106006822937397	164.49980610492494	0.0	1.0	0.014029237929624154	0.09649945426730436	Neolamprologus brevis	m	n
969	FISH20211006_c4_r0_Neolamprologus-brevis_su	1970-01-03 03:00:00	0.20508626348329403	194.50022158209617	0.0	1.0	0.014261704360665511	0.10876118247960169	Neolamprologus brevis	m	n
970	FISH20211006_c4_r0_Neolamprologus-brevis_su	1970-01-03 03:30:00	0.47557269653512096	224.5005816852252	0.0016619577862722287	1.0	0.01427650891163958	0.1558138139007308	Neolamprologus brevis	m	n
971	FISH20211006_c4_r0_Neolamprologus-brevis_su	1970-01-03 04:00:00	4.165540291127187	254.50013849648218	0.05761453659077059	0.7276605174228574	0.02601705549878511	0.2989624684032529	Neolamprologus brevis	m	n
972	FISH20211006_c4_r0_Neolamprologus-brevis_su	1970-01-03 04:30:00	16.17292930499612	284.4996399091463	0.2672428120325744	0.11074178715860618	0.1128692191994814	0.335930146576632	Neolamprologus brevis	m	n
973	FISH20211006_c4_r0_Neolamprologus-brevis_su	1970-01-03 05:00:00	25.13448565407785	314.50005539552404	0.4251606470197208	0.08298249501440283	0.16777385782142057	0.44092387696031754	Neolamprologus brevis	m	n
974	FISH20211006_c4_r0_Neolamprologus-brevis_su	1970-01-03 05:30:00	27.143132288407983	344.5004154894466	0.4385352612043654	0.01390504681181098	0.1806151127509704	0.35530245642258346	Neolamprologus brevis	m	n
975	FISH20211006_c4_r0_Neolamprologus-brevis_su	1970-01-03 06:00:00	20.17390572081216	374.49991690211067	0.37460528502576035	0.21356157553598137	0.05800492239117004	0.5422635661002772	Neolamprologus brevis	m	n
976	FISH20211006_c4_r0_Neolamprologus-brevis_su	1970-01-03 06:30:00	2.8002069369651696	404.4994737133677	0.05013572655254556	0.6548113677912581	0.015956558966379326	0.46256853138647686	Neolamprologus brevis	m	n
977	FISH20211006_c4_r0_Neolamprologus-brevis_su	1970-01-03 07:00:00	17.025351759900865	434.49983381342787	0.4151340571681808	0.1478506536671837	0.2639908766381585	0.33797875187752097	Neolamprologus brevis	m	d
978	FISH20211006_c4_r0_Neolamprologus-brevis_su	1970-01-03 07:30:00	3.4525852318697803	464.50024929366793	0.04276771370007202	0.7864384244640186	0.04948388460865286	0.16248126726676573	Neolamprologus brevis	m	d
979	FISH20211006_c4_r0_Neolamprologus-brevis_su	1970-01-03 08:00:00	1.7043240029118853	494.49975070633207	0.0	1.0	0.013166918036852885	0.1476441875908681	Neolamprologus brevis	m	d
980	FISH20211006_c4_r0_Neolamprologus-brevis_su	1970-01-03 08:30:00	1.6368422409923193	524.5001107910481	0.005151783735874141	0.9446598714823842	0.011461608306329432	0.1717468340896931	Neolamprologus brevis	m	d
981	FISH20211006_c4_r0_Neolamprologus-brevis_su	1970-01-03 09:00:00	1.2067138055664877	554.5005262866323	0.015511606005207467	0.865049027754695	0.011731671761181067	0.1582771976228949	Neolamprologus brevis	m	d
982	FISH20211006_c4_r0_Neolamprologus-brevis_su	1970-01-03 09:30:00	2.640471672878981	584.5000276992964	0.04127195169242701	0.800897457204587	0.027110064376287928	0.1978730613170617	Neolamprologus brevis	m	d
983	FISH20211006_c4_r0_Neolamprologus-brevis_su	1970-01-03 10:00:00	1.5142660664655674	614.4995845105534	0.0016619577862722287	1.0	0.03590705497368574	0.3251071268889977	Neolamprologus brevis	m	d
984	FISH20211006_c4_r0_Neolamprologus-brevis_su	1970-01-03 10:30:00	0.9030830981051501	644.499944604476	0.003157544870374474	0.9679259915798804	0.022030302643333638	0.39593396191066094	Neolamprologus brevis	m	d
985	FISH20211006_c4_r0_Neolamprologus-brevis_su	1970-01-03 11:00:00	2.1193750808556118	674.5003046922608	0.019943493435266746	0.8557420641515705	0.02985033818773783	0.2477884295150475	Neolamprologus brevis	m	d
986	FISH20211006_c4_r0_Neolamprologus-brevis_su	1970-01-03 11:30:00	2.1807737647288175	704.4998615035178	0.024763171015456206	0.7575757575757576	0.03675048355467837	0.7563101730691177	Neolamprologus brevis	m	d
987	FISH20211006_c4_r0_Neolamprologus-brevis_su	1970-01-03 12:00:00	2.2582708764832864	734.5002215820962	0.017726567693330378	0.8185242632395302	0.03858377337934856	0.3784167072492043	Neolamprologus brevis	m	d
988	FISH20211006_c4_r0_Neolamprologus-brevis_su	1970-01-03 12:30:00	0.41304796150045836	764.5005816852251	0.0017173563791479697	1.0	0.015566331177020389	0.0893207903674609	Neolamprologus brevis	m	d
989	FISH20211006_c4_r0_Neolamprologus-brevis_su	1970-01-03 13:00:00	1.279164815239794	794.5001384964822	0.008365187524236884	0.9446568057171348	0.019879034574946216	0.10137101154880047	Neolamprologus brevis	m	d
990	FISH20211006_c4_r0_Neolamprologus-brevis_su	1970-01-03 13:30:00	3.712259290024648	824.4996399091463	0.04481746163647443	0.6043432496814581	0.05154182738376935	0.6772721814486407	Neolamprologus brevis	m	d
991	FISH20211006_c4_r0_Neolamprologus-brevis_su	1970-01-03 14:00:00	3.1075860584781263	854.5	0.0324063815643696	0.7547086195435408	0.03480336887842991	0.7486192436092566	Neolamprologus brevis	m	d
992	FISH20211006_c4_r0_Neolamprologus-brevis_su	1970-01-03 14:30:00	1.4965524251796023	884.5004154894466	0.0	1.0	0.023477434195257475	0.5690238410853733	Neolamprologus brevis	m	d
993	FISH20211006_c4_r0_Neolamprologus-brevis_su	1970-01-03 15:00:00	1.9526875946287545	914.4999169021107	0.023932192122320093	0.9049914132181043	0.02960724770817319	0.7667711078076012	Neolamprologus brevis	m	d
994	FISH20211006_c4_r0_Neolamprologus-brevis_su	1970-01-03 15:30:00	0.7478913127361778	944.4994183147749	0.005872250844828541	0.9638801174450169	0.03270520386978135	0.9093515494956198	Neolamprologus brevis	m	d
995	FISH20211006_c4_r0_Neolamprologus-brevis_su	1970-01-03 16:00:00	0.7637886543443906	974.4997784179038	0.005705738976290716	0.9489807223576335	0.02310112266729344	0.41908863982003125	Neolamprologus brevis	m	d
996	FISH20211006_c4_r0_Neolamprologus-brevis_su	1970-01-03 16:30:00	1.2060364537317683	1004.5001938950751	0.014126641183313944	0.898620575037394	0.019346962812694678	0.3329483009042146	Neolamprologus brevis	m	d
997	FISH20211006_c4_r0_Neolamprologus-brevis_su	1970-01-03 17:00:00	1.3913128811408182	1034.499695307739	0.012963270732923384	0.8856573043044706	0.013788466916134364	0.1295437232559598	Neolamprologus brevis	m	d
998	FISH20211006_c4_r0_Neolamprologus-brevis_su	1970-01-03 17:30:00	1.1375399169965708	1064.500055395524	0.01689563483270552	0.8653888765787724	0.014620627178438941	0.16385655922181938	Neolamprologus brevis	m	d
999	FISH20211006_c4_r0_Neolamprologus-brevis_su	1970-01-03 18:00:00	0.2846249136593849	1094.5004154894466	0.00022159437150296381	1.0	0.014259304228892182	0.07958595789452948	Neolamprologus brevis	m	d
1000	FISH20211006_c4_r0_Neolamprologus-brevis_su	1970-01-03 18:30:00	0.5435842342724273	1124.4999169021107	0.003711705722674644	0.9673148302033129	0.01534369571904887	0.0970711926789709	Neolamprologus brevis	m	d
1001	FISH20211006_c4_r0_Neolamprologus-brevis_su	1970-01-03 19:00:00	2.6170663472289233	1154.4994737133677	0.03728325300537366	0.7900947315938175	0.021702017469293726	0.24131367691245825	Neolamprologus brevis	m	n
1002	FISH20211006_c4_r0_Neolamprologus-brevis_su	1970-01-03 19:30:00	1.1997348940561494	1184.4998338134278	0.012187015289164636	0.9242189231110126	0.01612015433752566	0.5377201166270915	Neolamprologus brevis	m	n
1003	FISH20211006_c4_r0_Neolamprologus-brevis_su	1970-01-03 20:00:00	1.3544994977315123	1214.500193895075	0.018946318763503407	0.8596753642457482	0.015501230842260977	0.5043439183940888	Neolamprologus brevis	m	n
1004	FISH20211006_c4_r0_Neolamprologus-brevis_su	1970-01-03 20:30:00	1.2497905501687374	1244.499695307739	0.010027145310509113	0.9464849592820342	0.014156743288300714	0.48716107112333157	Neolamprologus brevis	m	n
1005	FISH20211006_c4_r0_Neolamprologus-brevis_su	1970-01-03 21:00:00	1.6312887048321205	1274.500110791048	0.015455351207622424	0.9170175049855972	0.0183575723975739	0.619028892653712	Neolamprologus brevis	m	n
1006	FISH20211006_c4_r0_Neolamprologus-brevis_su	1970-01-03 21:30:00	1.325789432466878	1304.5004708880394	0.008088194559858179	0.9790593318929699	0.016707236680364675	0.5012167285794599	Neolamprologus brevis	m	n
1007	FISH20211006_c4_r0_Neolamprologus-brevis_su	1970-01-03 22:00:00	2.0752321054574945	1334.4999723007036	0.029028862666888262	0.7805661736191901	0.016627587297835443	0.4829647286443312	Neolamprologus brevis	m	n
1008	FISH20211006_c4_r0_Neolamprologus-brevis_su	1970-01-03 22:30:00	2.1663971326423974	1364.4995291119606	0.03185419090355105	0.8296493269070966	0.0269590169812633	0.6033384636051184	Neolamprologus brevis	m	n
1009	FISH20211006_c4_r0_Neolamprologus-brevis_su	1970-01-03 23:00:00	0.03816089593176427	1394.499889208952	0.0	1.0	0.015349372913817499	0.6010823322918747	Neolamprologus brevis	m	n
1010	FISH20211006_c4_r0_Neolamprologus-brevis_su	1970-01-03 23:30:00	0.09290973124334533	1424.500249293668	0.0008863774860118553	1.0	0.014854052714206256	0.5756602786021585	Neolamprologus brevis	m	n
1011	FISH20211006_c4_r0_Neolamprologus-brevis_su	1970-01-04 00:00:00	0.6287963445069651	14.499806104924934	0.0033239155725444574	1.0	0.014160949236560657	0.5687065144574588	Neolamprologus brevis	m	n
1012	FISH20211006_c4_r0_Neolamprologus-brevis_su	1970-01-04 00:30:00	0.3074806445133075	44.50016618657212	0.001661865721249723	1.0	0.013126613733117565	0.45894806183698855	Neolamprologus brevis	m	n
1013	FISH20211006_c4_r0_Neolamprologus-brevis_su	1970-01-04 01:00:00	1.1877040263489638	74.5005816852252	0.011412110132402637	0.941831477480472	0.01448244265527348	0.46902545603725304	Neolamprologus brevis	m	n
1014	FISH20211006_c4_r0_Neolamprologus-brevis_su	1970-01-04 01:30:00	6.266530463079635	104.50008309788932	0.10747327017893746	0.5894964267907595	0.04218298785599288	0.4414704174064701	Neolamprologus brevis	m	n
1015	FISH20211006_c4_r0_Neolamprologus-brevis_su	1970-01-04 02:00:00	12.442258039758777	134.49958451055343	0.22469669270400533	0.31278045537643345	0.08641527867976874	0.4750325785555542	Neolamprologus brevis	m	n
1016	FISH20211006_c4_r0_Neolamprologus-brevis_su	1970-01-04 02:30:00	1.2771889448025933	164.5	0.0298027919344117	0.924163527586971	0.029137919862884196	0.5033505318131724	Neolamprologus brevis	m	n
1017	FISH20211006_c4_r0_Neolamprologus-brevis_su	1970-01-04 03:00:00	0.056098967329167186	194.50041548944657	0.0	1.0	0.01480152053369095	0.594103465851909	Neolamprologus brevis	m	n
1018	FISH20211006_c4_r0_Neolamprologus-brevis_su	1970-01-04 03:30:00	0.10284838603736327	224.4999169021107	0.0009971746717633372	1.0	0.015373410436065969	0.5789427922222592	Neolamprologus brevis	m	n
1019	FISH20211006_c4_r0_Neolamprologus-brevis_su	1970-01-04 04:00:00	7.083090489986993	254.4994183147748	0.12719516924270124	0.5883884549332447	0.04204701286263352	0.4465382153878956	Neolamprologus brevis	m	n
1020	FISH20211006_c4_r0_Neolamprologus-brevis_su	1970-01-04 04:30:00	24.71681884889636	284.49983381342787	0.45357855085309107	0.005151783735874141	0.15904417014608987	0.4489524094898617	Neolamprologus brevis	m	n
1021	FISH20211006_c4_r0_Neolamprologus-brevis_su	1970-01-04 05:00:00	21.164554085724767	314.5001938950751	0.4332169962882943	0.008586781895739849	0.25898446714456363	0.42636190803076296	Neolamprologus brevis	m	n
1022	FISH20211006_c4_r0_Neolamprologus-brevis_su	1970-01-04 05:30:00	12.955053871762336	344.49975070633207	0.2501246468339704	0.27056672760511885	0.1624252315096128	0.5872178361275104	Neolamprologus brevis	m	n
1023	FISH20211006_c4_r0_Neolamprologus-brevis_su	1970-01-04 06:00:00	6.748135396016338	374.5001107910481	0.1155550631508974	0.6245291380456459	0.02769907466891568	0.6076482721264674	Neolamprologus brevis	m	n
1024	FISH20211006_c4_r0_Neolamprologus-brevis_su	1970-01-04 06:30:00	12.03995273677446	404.50047088803944	0.22857459420530718	0.19904714420253725	0.04021400701877353	0.6503228427990552	Neolamprologus brevis	m	n
1025	FISH20211006_c4_r0_Neolamprologus-brevis_su	1970-01-04 07:00:00	22.86320979679358	434.5000276992964	0.576976344800842	0.054179823832474654	0.14720133368467986	0.407217375394758	Neolamprologus brevis	m	d
1026	FISH20211006_c4_r0_Neolamprologus-brevis_su	1970-01-04 07:30:00	11.509861570500554	464.49952911196056	0.278654922164977	0.1759459309733533	0.06285085311979176	0.40489801098646716	Neolamprologus brevis	m	d
1027	FISH20211006_c4_r0_Neolamprologus-brevis_su	1970-01-04 08:00:00	7.902214898300299	494.49994460447596	0.17449590073122093	0.2395856414801684	0.0535978391741146	0.3824746210966498	Neolamprologus brevis	m	d
1028	FISH20211006_c4_r0_Neolamprologus-brevis_su	1970-01-04 08:30:00	3.439619075638432	524.5003046922608	0.054013628053847434	0.6139272062489612	0.04507520970814778	0.40588227972453333	Neolamprologus brevis	m	d
1029	FISH20211006_c4_r0_Neolamprologus-brevis_su	1970-01-04 09:00:00	2.2061977659253773	554.4998615035178	0.03058002326740901	0.7250013849648219	0.0405045645901327	0.6179385039757451	Neolamprologus brevis	m	d
1030	FISH20211006_c4_r0_Neolamprologus-brevis_su	1970-01-04 09:30:00	6.036157463025835	584.5002215820962	0.0883558608464436	0.41070241524484824	0.06069395553436912	0.7720807263924669	Neolamprologus brevis	m	d
1031	FISH20211006_c4_r0_Neolamprologus-brevis_su	1970-01-04 10:00:00	8.153130650600742	614.5005816852251	0.1437593485125478	0.0940114121101324	0.08319300135559766	0.610808153244545	Neolamprologus brevis	m	d
1032	FISH20211006_c4_r0_Neolamprologus-brevis_su	1970-01-04 10:30:00	5.591734980665264	644.5001384964822	0.11002160545122154	0.47171901833693425	0.058193811569287046	0.3178396834097935	Neolamprologus brevis	m	d
1033	FISH20211006_c4_r0_Neolamprologus-brevis_su	1970-01-04 11:00:00	1.889350923497125	674.4996953077392	0.03141100216054512	0.7584621350617694	0.032421636594543786	0.33911861064213344	Neolamprologus brevis	m	d
1034	FISH20211006_c4_r0_Neolamprologus-brevis_su	1970-01-04 11:30:00	2.824907264281804	704.500055395524	0.03949700864170175	0.6577664524706404	0.02986205989155771	0.18521547193004967	Neolamprologus brevis	m	d
1035	FISH20211006_c4_r0_Neolamprologus-brevis_su	1970-01-04 12:00:00	4.139809024221965	734.5004154894466	0.06969142983768212	0.5092792643066866	0.042016257232804395	0.19662651352063318	Neolamprologus brevis	m	d
1036	FISH20211006_c4_r0_Neolamprologus-brevis_su	1970-01-04 12:30:00	3.93885413868947	764.4999723007036	0.06082765497756357	0.4677857182427566	0.03801614280458152	0.3800671038593576	Neolamprologus brevis	m	d
1037	FISH20211006_c4_r0_Neolamprologus-brevis_su	1970-01-04 13:00:00	4.021837620334531	794.4994737133677	0.06088305357043931	0.5301091352279652	0.04562667332073683	0.22590285481708308	Neolamprologus brevis	m	d
1038	FISH20211006_c4_r0_Neolamprologus-brevis_su	1970-01-04 13:30:00	4.426358568942799	824.4998338134279	0.06171061378240638	0.5654221138931974	0.14694279399993662	0.42591899417956813	Neolamprologus brevis	m	d
1039	FISH20211006_c4_r0_Neolamprologus-brevis_su	1970-01-04 14:00:00	4.742239181269969	854.5002492936679	0.06448396210736247	0.4167082156113235	0.050360880672992034	0.6540621094743551	Neolamprologus brevis	m	d
1040	FISH20211006_c4_r0_Neolamprologus-brevis_su	1970-01-04 14:30:00	4.464850792145041	884.4997507063321	0.04974793640241538	0.5418536369176223	0.04746474029088822	0.6650366283523602	Neolamprologus brevis	m	d
1041	FISH20211006_c4_r0_Neolamprologus-brevis_su	1970-01-04 15:00:00	2.1945384688250504	914.5001107910481	0.026589851539995567	0.7675603811212054	0.026980574475895077	0.3252253501277807	Neolamprologus brevis	m	d
1042	FISH20211006_c4_r0_Neolamprologus-brevis_su	1970-01-04 15:30:00	2.232605716855542	944.5004708880394	0.022990416043432497	0.7682122874078998	0.0289667310036561	0.39327230533307755	Neolamprologus brevis	m	d
1043	FISH20211006_c4_r0_Neolamprologus-brevis_su	1970-01-04 16:00:00	1.9867746515295646	974.5000276992964	0.02143925544291175	0.7477148080438757	0.02712008000044907	0.32186461029976676	Neolamprologus brevis	m	d
1044	FISH20211006_c4_r0_Neolamprologus-brevis_su	1970-01-04 16:30:00	1.2956947844352895	1004.4995291119606	0.017505955348734142	0.8235554816907651	0.03855856673750459	0.7638540378262237	Neolamprologus brevis	m	d
1045	FISH20211006_c4_r0_Neolamprologus-brevis_su	1970-01-04 17:00:00	1.1276767391628648	1034.499889208952	0.008364724130290272	0.9336361621980944	0.04020453922026146	0.8400361517832047	Neolamprologus brevis	m	d
1046	FISH20211006_c4_r0_Neolamprologus-brevis_su	1970-01-04 17:30:00	0.7941118862315126	1064.500249293668	0.010027145310509113	0.8787878787878788	0.01994551954288232	0.2265349140648091	Neolamprologus brevis	m	d
1047	FISH20211006_c4_r0_Neolamprologus-brevis_su	1970-01-04 18:00:00	0.42033230388251014	1094.499750706332	0.004819677580189463	0.9352390449282588	0.017323405286003443	0.13912972550763558	Neolamprologus brevis	m	d
1048	FISH20211006_c4_r0_Neolamprologus-brevis_su	1970-01-04 18:30:00	1.1924533973592406	1124.5001661865722	0.009971194327498338	0.9107578107688898	0.021664826747345732	0.22130849308883468	Neolamprologus brevis	m	d
1049	FISH20211006_c4_r0_Neolamprologus-brevis_su	1970-01-04 19:00:00	27.948228206560916	1154.5005262866323	0.442468561298543	0.3096227355825162	0.16263955235563904	0.30678552164406636	Neolamprologus brevis	m	n
1050	FISH20211006_c4_r0_Neolamprologus-brevis_su	1970-01-04 19:30:00	42.21948001331554	1184.5000276992964	0.6397983491219323	0.0	0.11650368578630305	0.26946400994195535	Neolamprologus brevis	m	n
1051	FISH20211006_c4_r0_Neolamprologus-brevis_su	1970-01-04 20:00:00	35.98740133173959	1214.4995291119606	0.5339316381363913	0.019500304692260818	0.07554102436373845	0.2950420401863258	Neolamprologus brevis	m	n
1052	FISH20211006_c4_r0_Neolamprologus-brevis_su	1970-01-04 20:30:00	33.60176704739031	1244.499944604476	0.4768446709505872	0.0	0.09220978010572618	0.2409419136613304	Neolamprologus brevis	m	n
1053	FISH20211006_c4_r0_Neolamprologus-brevis_su	1970-01-04 21:00:00	25.371313990372453	1274.500304692261	0.35942607057780734	0.03058002326740901	0.10723243091473145	0.31888445190029774	Neolamprologus brevis	m	n
1054	FISH20211006_c4_r0_Neolamprologus-brevis_su	1970-01-04 21:30:00	8.369353405568463	1304.499806104925	0.1691873026425129	0.09960666999058224	0.04477704365371978	0.5746941370230687	Neolamprologus brevis	m	n
1055	FISH20211006_c4_r0_Neolamprologus-brevis_su	1970-01-04 22:00:00	6.9052073014195035	1334.5002215820962	0.13981830268114337	0.42732107245734546	0.06430103774335783	0.5615347993180146	Neolamprologus brevis	m	n
1056	FISH20211006_c4_r0_Neolamprologus-brevis_su	1970-01-04 22:30:00	0.5385296821345714	1364.5005816852251	0.002437538086532602	1.0	0.017749897206641014	0.6422975838837255	Neolamprologus brevis	m	n
1057	FISH20211006_c4_r0_Neolamprologus-brevis_su	1970-01-04 23:00:00	0.49219913703652757	1394.5000830978893	0.0021051465292781565	1.0	0.01965516440199586	0.6870190518523482	Neolamprologus brevis	m	n
1058	FISH20211006_c4_r0_Neolamprologus-brevis_su	1970-01-04 23:30:00	1.4521859768093823	1424.4996399091463	0.013794249626059497	0.955958118663786	0.016837606444682456	0.5608579077043393	Neolamprologus brevis	m	n
1059	FISH20211006_c4_r0_Neolamprologus-brevis_su	1970-01-05 00:00:00	2.5163424890277626	14.5	0.03822291158874363	0.7161533348105473	0.019846706378143383	0.6094121977530179	Neolamprologus brevis	m	n
1060	FISH20211006_c4_r0_Neolamprologus-brevis_su	1970-01-05 00:30:00	2.5409211534996694	44.50041548944657	0.039166805163148855	0.7764112791535095	0.02472543481909701	0.5946381652844825	Neolamprologus brevis	m	n
1061	FISH20211006_c4_r0_Neolamprologus-brevis_su	1970-01-05 01:00:00	2.923661242509853	74.49991690211068	0.04764278987313722	0.6630657581297436	0.018584057837325092	0.5683850092466115	Neolamprologus brevis	m	n
1062	FISH20211006_c4_r0_Neolamprologus-brevis_su	1970-01-05 01:30:00	5.448516120656854	104.49947371336768	0.09993906154783669	0.4318874300592765	0.03317092720409842	0.5841342400094156	Neolamprologus brevis	m	n
1063	FISH20211006_c4_r0_Neolamprologus-brevis_su	1970-01-05 02:00:00	17.833647927676452	134.49983381342787	0.32240194992244625	0.06575448703744738	0.07799914195027895	0.5063682411509629	Neolamprologus brevis	m	n
1064	FISH20211006_c4_r0_Neolamprologus-brevis_su	1970-01-05 02:30:00	2.099667061559017	164.50019389507506	0.03019223311727882	0.7678244972577697	0.01620649024951295	0.5674114468992825	Neolamprologus brevis	m	n
1065	FISH20211006_c4_r0_Neolamprologus-brevis_su	1970-01-05 03:00:00	10.937790447251544	194.49975070633207	0.21145642900670322	0.13040828762949422	0.03556517929841002	0.5095650858446957	Neolamprologus brevis	m	n
1066	FISH20211006_c4_r0_Neolamprologus-brevis_su	1970-01-05 03:30:00	14.16779350107154	224.5001107910481	0.26539995568358077	0.26905606027033013	0.07710708589810479	0.48928241017379964	Neolamprologus brevis	m	n
1067	FISH20211006_c4_r0_Neolamprologus-brevis_su	1970-01-05 04:00:00	12.264144372162672	254.50052628663232	0.22918397872694032	0.1512381585507728	0.046878741676215856	0.5348886156707695	Neolamprologus brevis	m	n
1068	FISH20211006_c4_r0_Neolamprologus-brevis_su	1970-01-05 04:30:00	9.328670544444856	284.5000276992964	0.17356379147969642	0.12021494654035787	0.030497555750303468	0.5396870724271856	Neolamprologus brevis	m	n
1069	FISH20211006_c4_r0_Neolamprologus-brevis_su	1970-01-05 05:00:00	23.399783753297164	314.4995845105534	0.4173176001329566	0.012520081989917456	0.07616880092156274	0.5262707677132923	Neolamprologus brevis	m	n
1070	FISH20211006_c4_r0_Neolamprologus-brevis_su	1970-01-05 05:30:00	23.292050989287098	344.49994460447596	0.4190671393751385	0.0014956791491247507	0.07264032865341508	0.5221460185206687	Neolamprologus brevis	m	n
1071	FISH20211006_c4_r0_Neolamprologus-brevis_su	1970-01-05 06:00:00	27.24965527197218	374.50030469226084	0.47171901833693425	0.001384964821893524	0.08056156819400244	0.5467328960415415	Neolamprologus brevis	m	n
1072	FISH20211006_c4_r0_Neolamprologus-brevis_su	1970-01-05 06:30:00	15.177814203954487	404.4998615035178	0.31233726663342753	0.023932192122320093	0.04913369430671107	0.5198945223034409	Neolamprologus brevis	m	n
1073	FISH20211006_c4_r0_Neolamprologus-brevis_su	1970-01-05 07:00:00	12.685181602334337	434.4994183147748	0.30890255387513155	0.004764278987313722	0.10205017807273563	0.562808945352596	Neolamprologus brevis	m	d
1074	FISH20211006_c4_r0_Neolamprologus-brevis_su	1970-01-05 07:30:00	10.281630418042967	464.4997784179038	0.23537558165300243	0.05196100155107467	0.2733596695668148	0.6808019640193556	Neolamprologus brevis	m	d
1075	FISH20211006_c4_r0_Neolamprologus-brevis_su	1970-01-05 08:00:00	5.392648537901767	494.5001938950751	0.11234834635200266	0.3799235499418315	0.05530336959160189	0.34753271495228116	Neolamprologus brevis	m	d
1076	FISH20211006_c4_r0_Neolamprologus-brevis_su	1970-01-05 08:30:00	5.7654360515264145	524.4996953077392	0.10752866877181319	0.3088471552822558	0.1449620245241458	0.41981298536895406	Neolamprologus brevis	m	d
1077	FISH20211006_c4_r0_Neolamprologus-brevis_su	1970-01-05 09:00:00	4.332493675722565	554.5001107910481	0.0774429426102371	0.47291158874362954	0.05613494675948702	0.24417490050229115	Neolamprologus brevis	m	d
1078	FISH20211006_c4_r0_Neolamprologus-brevis_su	1970-01-05 09:30:00	3.9955213426508127	584.5004708880394	0.06426236773585951	0.5420198326962495	0.04197558570351213	0.2378549077646354	Neolamprologus brevis	m	d
1079	FISH20211006_c4_r0_Neolamprologus-brevis_su	1970-01-05 10:00:00	4.706575389310894	614.4999723007036	0.07789042158329179	0.4351005484460695	0.07972918992959449	0.31110561364733	Neolamprologus brevis	m	d
1080	FISH20211006_c4_r0_Neolamprologus-brevis_su	1970-01-05 10:30:00	7.8098984068850426	644.4995291119606	0.14115561464738796	0.15943715029638247	0.3219012366938579	0.6880623071952876	Neolamprologus brevis	m	d
1081	FISH20211006_c4_r0_Neolamprologus-brevis_su	1970-01-05 11:00:00	7.1893405906433685	674.4998892089519	0.1490139596720585	0.22352093950808774	0.18358284307924394	0.5121880864733371	Neolamprologus brevis	m	d
1082	FISH20211006_c4_r0_Neolamprologus-brevis_su	1970-01-05 11:30:00	5.070216965520505	704.5003046922608	0.08957952468007313	0.4234668439421639	0.049275565134246906	0.23689019845857318	Neolamprologus brevis	m	d
1083	FISH20211006_c4_r0_Neolamprologus-brevis_su	1970-01-05 12:00:00	2.1061039010348717	734.4998061049249	0.028197883773752146	0.7757464960390006	0.01681260031510263	0.21435132356916065	Neolamprologus brevis	m	d
1084	FISH20211006_c4_r0_Neolamprologus-brevis_su	1970-01-05 12:30:00	2.717023262292304	764.5002215820962	0.036505650343452246	0.6841347219144693	0.023649866956482708	0.2624689032411965	Neolamprologus brevis	m	d
1085	FISH20211006_c4_r0_Neolamprologus-brevis_su	1970-01-05 13:00:00	5.386533539442218	794.5005816852251	0.08392886820674755	0.396487729211678	0.030521216959507023	0.22184166289430052	Neolamprologus brevis	m	d
1086	FISH20211006_c4_r0_Neolamprologus-brevis_su	1970-01-05 13:30:00	6.15755385740268	824.5000830978893	0.10991080826547006	0.2654146584676749	0.1502765776573693	0.49252258009922684	Neolamprologus brevis	m	d
1087	FISH20211006_c4_r0_Neolamprologus-brevis_su	1970-01-05 14:00:00	6.900116785911925	854.4996399091463	0.12968810592210958	0.27034513323361586	0.12379686974960555	0.6036349593438235	Neolamprologus brevis	m	d
1088	FISH20211006_c4_r0_Neolamprologus-brevis_su	1970-01-05 14:30:00	4.351254595554867	884.5	0.0792709949036118	0.40239308663859963	0.09247952738644895	0.4742785670988092	Neolamprologus brevis	m	d
1089	FISH20211006_c4_r0_Neolamprologus-brevis_su	1970-01-05 15:00:00	7.768317584502967	914.5004154894466	0.16076671652540026	0.153121710708548	0.21008618522990083	0.6269399072180663	Neolamprologus brevis	m	d
1090	FISH20211006_c4_r0_Neolamprologus-brevis_su	1970-01-05 15:30:00	1.9948734358580318	944.4999169021107	0.027034513323361587	0.7567447786826215	0.0364266664513898	0.40720004132452575	Neolamprologus brevis	m	d
1091	FISH20211006_c4_r0_Neolamprologus-brevis_su	1970-01-05 16:00:00	0.9459917731699439	974.4994183147749	0.009140767824497258	0.8982881834801396	0.02611548969002279	0.1279783712211438	Neolamprologus brevis	m	d
1092	FISH20211006_c4_r0_Neolamprologus-brevis_su	1970-01-05 16:30:00	2.0155467823257958	1004.4997784179038	0.022933746953246178	0.7891646354974519	0.043401391962710194	0.3285645744501554	Neolamprologus brevis	m	d
1093	FISH20211006_c4_r0_Neolamprologus-brevis_su	1970-01-05 17:00:00	2.386769595678433	1034.500193895075	0.025871142872971025	0.7897069414436874	0.037112496298416446	0.27360084630277764	Neolamprologus brevis	m	d
1094	FISH20211006_c4_r0_Neolamprologus-brevis_su	1970-01-05 17:30:00	1.4117342716313097	1064.499695307739	0.008752977674367071	0.9039388399534651	0.03290861820409569	0.3025419690251605	Neolamprologus brevis	m	d
1095	FISH20211006_c4_r0_Neolamprologus-brevis_su	1970-01-05 18:00:00	2.7344592325621577	1094.500055395524	0.02653445601595391	0.742576999778418	0.04438030577143039	0.3133179001199377	Neolamprologus brevis	m	d
1096	FISH20211006_c4_r0_Neolamprologus-brevis_su	1970-01-05 18:30:00	6.078122665175959	1124.5004154894466	0.10608830535704393	0.30724059608885934	0.13899518076738954	0.414929645317397	Neolamprologus brevis	m	d
1097	FISH20211006_c4_r0_Neolamprologus-brevis_su	1970-01-05 19:00:00	10.104005697624741	1154.4999723007036	0.18564068472660794	0.3544401972189906	0.12397628451583269	0.37048680261187755	Neolamprologus brevis	m	n
1098	FISH20211006_c4_r0_Neolamprologus-brevis_su	1970-01-05 19:30:00	12.281392759220145	1184.4994737133677	0.24314442413162707	0.22220375602459697	0.07918575080167384	0.40729708369134615	Neolamprologus brevis	m	n
1099	FISH20211006_c4_r0_Neolamprologus-brevis_su	1970-01-05 20:00:00	18.637207330366923	1214.4998338134278	0.37463992909372923	0.014956791491247507	0.12914567690477222	0.37188011766139734	Neolamprologus brevis	m	n
1100	FISH20211006_c4_r0_Neolamprologus-brevis_su	1970-01-05 20:30:00	21.75796688681287	1244.500249293668	0.4332169962882943	0.0	0.1373438168560571	0.336653764695259	Neolamprologus brevis	m	n
1101	FISH20211006_c4_r0_Neolamprologus-brevis_su	1970-01-05 21:00:00	26.296674989266123	1274.499750706332	0.43748268793972633	0.043820286964711096	0.1145738198115908	0.4633566364504518	Neolamprologus brevis	m	n
1102	FISH20211006_c4_r0_Neolamprologus-brevis_su	1970-01-05 21:30:00	14.47556898222784	1304.5001661865722	0.23526479060491912	0.3532018612896078	0.05800063389684537	0.4214911781352686	Neolamprologus brevis	m	n
1103	FISH20211006_c4_r0_Neolamprologus-brevis_su	1970-01-05 22:00:00	2.962349647516722	1334.5005262866323	0.03645227411223755	0.6891584953742175	0.01649451903649743	0.5545530351801163	Neolamprologus brevis	m	n
1104	FISH20211006_c4_r0_Neolamprologus-brevis_su	1970-01-05 22:30:00	3.2854557904432786	1364.5000276992964	0.06138164090632098	0.42762173840784445	0.014197265515332454	0.4927370095091366	Neolamprologus brevis	m	n
1105	FISH20211006_c4_r0_Neolamprologus-brevis_su	1970-01-05 23:00:00	2.912187781525175	1394.4995845105534	0.04282311229294776	0.6549775635698853	0.015515165754146494	0.5035296963494033	Neolamprologus brevis	m	n
1106	FISH20211006_c4_r0_Neolamprologus-brevis_su	1970-01-05 23:30:00	3.213661018801328	1424.499944604476	0.05484156880124086	0.48111012630179484	0.012895440243875692	0.4490968693265526	Neolamprologus brevis	m	n
1107	FISH20211006_c4_r0_Neolamprologus-brevis_su	1970-01-06 00:00:00	3.2172063682460244	14.500360090853693	0.04958174062378816	0.6318209517478256	0.015388360822381547	0.5258475143018841	Neolamprologus brevis	m	n
1108	FISH20211006_c4_r0_Neolamprologus-brevis_su	1970-01-06 00:30:00	3.885991520968391	44.49986150351781	0.06409617195723229	0.4538806714309457	0.01613247442524285	0.5344345716602207	Neolamprologus brevis	m	n
1109	FISH20211006_c4_r0_Neolamprologus-brevis_su	1970-01-06 01:00:00	3.0400481080982433	74.4994183147748	0.05146529278156335	0.520968367403468	0.014334798208867452	0.5260618800873642	Neolamprologus brevis	m	n
1110	FISH20211006_c4_r0_Neolamprologus-brevis_su	1970-01-06 01:30:00	3.015782357972109	104.49977841790383	0.04758475515178374	0.5784400620429869	0.014470881521263055	0.5184666969258369	Neolamprologus brevis	m	n
1111	FISH20211006_c4_r0_Neolamprologus-brevis_su	1970-01-06 02:00:00	3.3492065941248472	134.50019389507506	0.056063375990249846	0.46224585895518255	0.01431613185661932	0.5161406507017952	Neolamprologus brevis	m	n
1112	FISH20211006_c4_r0_Neolamprologus-brevis_su	1970-01-06 02:30:00	3.318043395898308	164.4996953077392	0.05639576754750429	0.5307185197495984	0.014542686840652541	0.5123449948812058	Neolamprologus brevis	m	n
1113	FISH20211006_c4_r0_Neolamprologus-brevis_su	1970-01-06 03:00:00	5.2592217298660815	194.5001107910481	0.08951916685131842	0.44515843119875914	0.021524390836969904	0.5563031262146435	Neolamprologus brevis	m	n
1114	FISH20211006_c4_r0_Neolamprologus-brevis_su	1970-01-06 03:30:00	7.25234778294389	224.50047088803944	0.13528336380255943	0.45454545454545453	0.03873139946771736	0.604711803090384	Neolamprologus brevis	m	n
1115	FISH20211006_c4_r0_Neolamprologus-brevis_su	1970-01-06 04:00:00	3.7499064806358833	254.50002769929642	0.04958174062378816	0.5609107528668772	0.015448531703679755	0.5790941422058337	Neolamprologus brevis	m	n
1116	FISH20211006_c4_r0_Neolamprologus-brevis_su	1970-01-06 04:30:00	4.966795284101378	284.49952911196056	0.08403966539249903	0.3518364633538308	0.015804580759096864	0.5180153571429011	Neolamprologus brevis	m	n
1117	FISH20211006_c4_r0_Neolamprologus-brevis_su	1970-01-06 05:00:00	5.784913987853301	314.4998892089519	0.1091845778861068	0.16740527365388877	0.0192178715601012	0.5472938011286438	Neolamprologus brevis	m	n
1118	FISH20211006_c4_r0_Neolamprologus-brevis_su	1970-01-06 05:30:00	8.409253617274754	344.50030469226084	0.16132070245415767	0.2238657138108692	0.028208822585598318	0.5718732978068197	Neolamprologus brevis	m	n
1119	FISH20211006_c4_r0_Neolamprologus-brevis_su	1970-01-06 06:00:00	4.46910003604222	374.4998061049249	0.07844440751204919	0.5700515206913744	0.020654540198681442	0.613704720674891	Neolamprologus brevis	m	n
1120	FISH20211006_c4_r0_Neolamprologus-brevis_su	1970-01-06 06:30:00	3.566378901071474	404.5002215820962	0.0573897629071571	0.5081431420341237	0.01845588102247031	0.6273754514066281	Neolamprologus brevis	m	n
1121	FISH20211006_c4_r0_Neolamprologus-brevis_su	1970-01-06 07:00:00	12.152897763409902	434.5005816852252	0.3111184975901612	0.058722508448285415	0.1289869466231278	0.5405382927214657	Neolamprologus brevis	m	d
1122	FISH20211006_c4_r0_Neolamprologus-brevis_su	1970-01-06 07:30:00	7.147115062000653	464.5001384964822	0.14819123594260705	0.15639022768821673	0.05645950930195836	0.3910471384892364	Neolamprologus brevis	m	d
1123	FISH20211006_c4_r0_Neolamprologus-brevis_su	1970-01-06 08:00:00	5.373713318339904	494.49969530773916	0.08719738518641626	0.4036341476926486	0.057340915010323366	0.3833333343258309	Neolamprologus brevis	m	d
1124	FISH20211006_c4_r0_Neolamprologus-brevis_su	1970-01-06 08:30:00	3.684959131726439	524.500055395524	0.05883004653224019	0.46648570795479727	0.05164416732830019	0.3715847425293451	Neolamprologus brevis	m	d
1125	FISH20211006_c4_r0_Neolamprologus-brevis_su	1970-01-06 09:00:00	2.283667416484713	554.5004708880394	0.024984765386959172	0.7336435654534375	0.042338356064926204	0.3600512686940903	Neolamprologus brevis	m	d
1126	FISH20211006_c4_r0_Neolamprologus-brevis_su	1970-01-06 09:30:00	5.587532382202427	584.4999723007036	0.09495318818902	0.39936845604121657	0.1487217868575115	0.23808065606624992	Neolamprologus brevis	m	d
1127	FISH20211006_c4_r0_Neolamprologus-brevis_su	1970-01-06 10:00:00	2.36718093046797	614.4995291119606	0.023876793529444353	0.7873802005429063	0.13951584434745273	0.2599433481582848	Neolamprologus brevis	m	d
1128	FISH20211006_c4_r0_Neolamprologus-brevis_su	1970-01-06 10:30:00	1.1328703517868532	644.4998892089519	0.007423000221582096	0.9325282517172613	0.04188971869323513	0.7625667351776164	Neolamprologus brevis	m	d
1129	FISH20211006_c4_r0_Neolamprologus-brevis_su	1970-01-06 11:00:00	1.7063716601858159	674.5003046922608	0.025760345687219546	0.7500415489446568	0.035520225561901125	0.4997590469359846	Neolamprologus brevis	m	d
1130	FISH20211006_c4_r0_Neolamprologus-brevis_su	1970-01-06 11:30:00	2.982812865003209	704.4998061049249	0.0486953631377763	0.6997950252063597	0.06257814913831306	0.720482469582565	Neolamprologus brevis	m	d
1131	FISH20211006_c4_r0_Neolamprologus-brevis_su	1970-01-06 12:00:00	3.608761129606585	734.5001661865721	0.05201639707511633	0.5511854642144914	0.05246768149486971	0.6876831744543642	Neolamprologus brevis	m	d
1132	FISH20211006_c4_r0_Neolamprologus-brevis_su	1970-01-06 12:30:00	2.1130116596485675	764.5005816852251	0.018281535648994516	0.8483186527062213	0.1563190697901509	0.7217197069934727	Neolamprologus brevis	m	d
1133	FISH20211006_c4_r0_Neolamprologus-brevis_su	1970-01-06 13:00:00	3.1549697833713175	794.5000830978893	0.04681181098000111	0.7294886709877569	0.24979944893601105	0.8740265074615318	Neolamprologus brevis	m	d
1134	FISH20211006_c4_r0_Neolamprologus-brevis_su	1970-01-06 13:30:00	2.873467001871083	824.4996399091463	0.029416652817018447	0.8365741510165642	0.28330261937450646	0.875543898385718	Neolamprologus brevis	m	d
1135	FISH20211006_c4_r0_Neolamprologus-brevis_su	1970-01-06 14:00:00	1.9487122143051785	854.5	0.03340350099711943	0.8127077332151562	0.0778434042425674	0.6785128505535963	Neolamprologus brevis	m	d
1136	FISH20211006_c4_r0_Neolamprologus-brevis_su	1970-01-06 14:30:00	2.6204116158768205	884.5004154894466	0.035565896626225696	0.6603512270788322	0.06748159237953494	0.6460572586634963	Neolamprologus brevis	m	d
1137	FISH20211006_c4_r0_Neolamprologus-brevis_su	1970-01-06 15:00:00	3.2761592354224205	914.4999169021107	0.04237992354994183	0.6265580854246302	0.0488185082026625	0.6050754701254331	Neolamprologus brevis	m	d
1138	FISH20211006_c4_r0_Neolamprologus-brevis_su	1970-01-06 15:30:00	4.874629923963289	944.4994737133677	0.07611766661126808	0.37177995678909753	0.06252687888555042	0.5258751727890364	Neolamprologus brevis	m	d
1139	FISH20211006_c4_r0_Neolamprologus-brevis_su	1970-01-06 16:00:00	2.510652624107661	974.4998338134279	0.03212940394416131	0.7210835364502548	0.043760202194404144	0.7722682865419678	Neolamprologus brevis	m	d
1140	FISH20211006_c4_r0_Neolamprologus-brevis_su	1970-01-06 16:30:00	2.408400200914044	1004.5001938950751	0.02958284859564567	0.69159603346075	0.03329686721203746	0.4365798528155698	Neolamprologus brevis	m	d
1141	FISH20211006_c4_r0_Neolamprologus-brevis_su	1970-01-06 17:00:00	2.1070377770031103	1034.499750706332	0.026868317544734364	0.7078278211733422	0.029099858352901076	0.45841083909858793	Neolamprologus brevis	m	d
1142	FISH20211006_c4_r0_Neolamprologus-brevis_su	1970-01-06 17:30:00	3.6771050024223504	1064.500110791048	0.053844449368491025	0.4504210059827166	0.039014726458829765	0.5784899486198949	Neolamprologus brevis	m	d
1143	FISH20211006_c4_r0_Neolamprologus-brevis_su	1970-01-06 18:00:00	3.0158441912114218	1094.5004708880394	0.04016397983491219	0.5499972300703562	0.0489726156671818	0.5684535314460352	Neolamprologus brevis	m	d
1144	FISH20211006_c4_r0_Neolamprologus-brevis_su	1970-01-06 18:30:00	3.62714800539646	1124.5000276992964	0.0523516702675752	0.42529499750706334	0.04323648813858149	0.41891967030593985	Neolamprologus brevis	m	d
1145	FISH20211006_c4_r0_Neolamprologus-brevis_su	1970-01-06 19:00:00	1.9284994115668403	1154.4995291119606	0.030081435931527338	0.7868262146141488	0.4279306176925596	0.6767121251399597	Neolamprologus brevis	m	n
1146	FISH20211006_c4_r0_Neolamprologus-brevis_su	1970-01-06 19:30:00	0.02128677871382062	1184.499889208952	0.0	1.0	0.8076920111635122	0.9926335174953043	Neolamprologus brevis	m	n
1147	FISH20211006_c4_r0_Neolamprologus-brevis_su	1970-01-06 20:00:00	0.08820075090420619	1214.500304692261	0.00044318874300592763	1.0	0.7070507986021365	0.9911139065089428	Neolamprologus brevis	m	n
1148	FISH20211006_c4_r0_Neolamprologus-brevis_su	1970-01-06 20:30:00	0.0005266955672277079	1244.499806104925	0.0	1.0	0.7078609689420832	0.9933872659301812	Neolamprologus brevis	m	n
1149	FISH20211006_c4_r0_Neolamprologus-brevis_su	1970-01-06 21:00:00	0.00330369391550603	1274.5001661865722	0.0	1.0	0.7065964651545589	0.9943546808716405	Neolamprologus brevis	m	n
1150	FISH20211006_c4_r0_Neolamprologus-brevis_su	1970-01-06 21:30:00	0.02321725146713412	1304.5005816852251	0.0	1.0	0.6522391262756291	0.9686434415866018	Neolamprologus brevis	m	n
1151	FISH20211006_c4_r0_Neolamprologus-brevis_su	1970-01-06 22:00:00	0.17788421997107842	1334.5000830978893	0.0010525732646390782	1.0	0.5419710413309266	0.9285908423273882	Neolamprologus brevis	m	n
1152	FISH20211006_c4_r0_Neolamprologus-brevis_su	1970-01-06 22:30:00	0.12822974387646463	1364.4996399091463	0.0016065591933964877	1.0	0.5505020775997964	0.9292497045095723	Neolamprologus brevis	m	n
1153	FISH20211006_c4_r0_Neolamprologus-brevis_su	1970-01-06 23:00:00	0.016976315113493026	1394.5	0.0	1.0	0.6362959306281891	0.9593918886693888	Neolamprologus brevis	m	n
1154	FISH20211006_c4_r0_Neolamprologus-brevis_su	1970-01-06 23:30:00	0.010016760087720447	1424.5004154894466	0.0	1.0	0.6940216262980371	0.9876553309202564	Neolamprologus brevis	m	n
1155	FISH20211006_c4_r0_Neolamprologus-brevis_su	1970-01-07 00:00:00	0.0073863050772167	14.499916902110686	0.0	1.0	0.6585749718296969	0.9706618306126162	Neolamprologus brevis	m	n
1156	FISH20211006_c4_r0_Neolamprologus-brevis_su	1970-01-07 00:30:00	0.007386305077216644	44.49947371336768	0.0	1.0	0.6181154192343145	0.9512334006083816	Neolamprologus brevis	m	n
1157	FISH20211006_c4_r0_Neolamprologus-brevis_su	1970-01-07 01:00:00	0.037126382796830025	74.49983381342787	0.0008309328606248615	1.0	0.5681740798234172	0.9351535253538215	Neolamprologus brevis	m	n
1158	FISH20211006_c4_r0_Neolamprologus-brevis_su	1970-01-07 01:30:00	0.03277782528078502	104.50019389507507	0.0	1.0	0.6296313781772863	0.9608742213524077	Neolamprologus brevis	m	n
1159	FISH20211006_c4_r0_Neolamprologus-brevis_su	1970-01-07 02:00:00	0.03571054501925005	134.49975070633207	0.0003877901501301867	1.0	0.7905587106167244	0.9903223698651777	Neolamprologus brevis	m	n
1160	FISH20211006_c4_r0_Neolamprologus-brevis_su	1970-01-07 02:30:00	0.008728558846237822	164.5001107910481	0.0	1.0	0.774275936903073	0.9664449154957534	Neolamprologus brevis	m	n
1161	FISH20211006_c4_r0_Neolamprologus-brevis_su	1970-01-07 03:00:00	0.008728558846239338	194.50052628663232	0.0	1.0	0.7431845330648655	0.9114521483280955	Neolamprologus brevis	m	n
1162	FISH20211006_c4_r0_Neolamprologus-brevis_su	1970-01-07 03:30:00	0.008728558846238894	224.50002769929642	0.0	1.0	0.7120939904128152	0.856460904379205	Neolamprologus brevis	m	n
1163	FISH20211006_c4_r0_Neolamprologus-brevis_su	1970-01-07 04:00:00	0.008728558846238934	254.49958451055343	0.0	1.0	0.6810034477607653	0.8014696604303143	Neolamprologus brevis	m	n
1164	FISH20211006_c4_r0_Neolamprologus-brevis_su	1970-01-07 04:30:00	0.00872855884623913	284.49994460447596	0.0	1.0	0.6499120439225577	0.7464768932626561	Neolamprologus brevis	m	n
1165	FISH20211006_c4_r0_Neolamprologus-brevis_su	1970-01-07 05:00:00	0.008728558846239872	314.50030469226084	0.0	1.0	0.6188206400843502	0.691484126094998	Neolamprologus brevis	m	n
1166	FISH20211006_c4_r0_Neolamprologus-brevis_su	1970-01-07 05:30:00	0.00872855884623972	344.4998615035178	0.0	1.0	0.5877300974322999	0.636492882146107	Neolamprologus brevis	m	n
1167	FISH20211006_c4_r0_Neolamprologus-brevis_su	1970-01-07 06:00:00	0.008728558846238835	374.4994183147748	0.0	1.0	0.5566395547802501	0.5815016381972166	Neolamprologus brevis	m	n
1168	FISH20211006_c4_r0_Neolamprologus-brevis_su	1970-01-07 06:30:00	0.008728558846239251	404.4997784179038	0.0	1.0	0.5255481509420423	0.5265088710295586	Neolamprologus brevis	m	n
1169	FISH20211006_c4_r0_Neolamprologus-brevis_su	1970-01-07 07:00:00	0.17274314213267455	434.5001938950751	0.0008309788931361143	1.0	0.4652265006731815	0.5130217804946607	Neolamprologus brevis	m	d
1170	FISH20211006_c4_r0_Neolamprologus-brevis_su	1970-01-07 07:30:00	0.0027519767699714956	464.49969530773916	0.0	1.0	0.4804363817271524	0.5289789119473968	Neolamprologus brevis	m	d
1171	FISH20211006_c4_r0_Neolamprologus-brevis_su	1970-01-07 08:00:00	0.0027519767699734432	494.5001107910481	0.0	1.0	0.46973005075364727	0.5126834407536804	Neolamprologus brevis	m	d
1172	FISH20211006_c4_r0_Neolamprologus-brevis_su	1970-01-07 08:30:00	0.0027519767699739376	524.5004708880394	0.0	1.0	0.4590237197801424	0.4963879695599643	Neolamprologus brevis	m	d
1173	FISH20211006_c4_r0_Neolamprologus-brevis_su	1970-01-07 09:00:00	0.0027519767699739515	554.4999723007036	0.0	1.0	0.44831768535625854	0.48009294972683314	Neolamprologus brevis	m	d
1174	FISH20211006_c4_r0_Neolamprologus-brevis_su	1970-01-07 09:30:00	0.0027519767699742017	584.4995291119606	0.0	1.0	0.4376116509323747	0.4637979298937018	Neolamprologus brevis	m	d
1175	FISH20211006_c4_r0_Neolamprologus-brevis_su	1970-01-07 10:00:00	0.04026246236458077	614.4998892089519	0.00027697762020828715	1.0	0.6200176148285756	0.3450933252503834	Neolamprologus brevis	m	d
1176	FISH20211006_c4_r0_Neolamprologus-brevis_su	1970-01-07 10:30:00	0.005748500129661001	644.5003046922608	0.0	1.0	0.9247379779643341	0.20982758275440708	Neolamprologus brevis	m	d
1177	FISH20211006_c4_r0_Neolamprologus-brevis_su	1970-01-07 11:00:00	0.005748500129660775	674.4998061049249	0.0	1.0	0.9289299821882864	0.25534490722952297	Neolamprologus brevis	m	d
1178	FISH20211006_c4_r0_Neolamprologus-brevis_su	1970-01-07 11:30:00	0.005748500129660775	704.5001661865721	0.0	1.0	0.9331221025278071	0.3008634925025026	Neolamprologus brevis	m	d
1179	FISH20211006_c4_r0_Neolamprologus-brevis_su	1970-01-07 12:00:00	0.0057485001296607744	734.5005816852251	0.0	1.0	0.9373142228673267	0.34638207777548224	Neolamprologus brevis	m	d
1180	FISH20211006_c4_r0_Neolamprologus-brevis_su	1970-01-07 12:30:00	0.005748500129660775	764.5000830978893	0.0	1.0	0.9415062270912797	0.39189940225059816	Neolamprologus brevis	m	d
1181	FISH20211006_c4_r0_Neolamprologus-brevis_su	1970-01-07 13:00:00	0.005748500129660291	794.4995845105534	0.0	1.0	0.9456982313152321	0.4374167267257142	Neolamprologus brevis	m	d
1182	FISH20211006_c4_r0_Neolamprologus-brevis_su	1970-01-07 13:30:00	0.005748500129660437	824.5	0.0	1.0	0.9498903516547529	0.482935311998694	Neolamprologus brevis	m	d
1183	FISH20211006_c4_r0_Neolamprologus-brevis_su	1970-01-07 14:00:00	0.005748500129660479	854.5003600908537	0.0	1.0	0.9540824719942729	0.5284538972716736	Neolamprologus brevis	m	d
1184	FISH20211006_c4_r0_Neolamprologus-brevis_su	1970-01-07 14:30:00	0.005748500129660766	884.4999169021107	0.0	1.0	0.9582744762182255	0.5739712217467894	Neolamprologus brevis	m	d
1185	FISH20211006_c4_r0_Neolamprologus-brevis_su	1970-01-07 15:00:00	0.005748500129660502	914.4994183147749	0.0	1.0	0.9624664804421781	0.6194885462219054	Neolamprologus brevis	m	d
1186	FISH20211006_c4_r0_Neolamprologus-brevis_su	1970-01-07 15:30:00	0.005748500129660068	944.4997784179038	0.0	1.0	0.9666586007816984	0.6650071314948851	Neolamprologus brevis	m	d
1187	FISH20211006_c4_r0_Neolamprologus-brevis_su	1970-01-07 16:00:00	0.005748500129660068	974.5001938950751	0.0	1.0	0.9708507211212191	0.7105257167678648	Neolamprologus brevis	m	d
1188	FISH20211006_c4_r0_Neolamprologus-brevis_su	1970-01-07 16:30:00	0.005748500129660068	1004.4996953077392	0.0	1.0	0.9750427253451709	0.7560430412429808	Neolamprologus brevis	m	d
1189	FISH20211006_c4_r0_Neolamprologus-brevis_su	1970-01-07 17:00:00	0.005748500129660066	1034.500055395524	0.0	1.0	0.9792348456846918	0.8015616265159594	Neolamprologus brevis	m	d
1190	FISH20211006_c4_r0_Neolamprologus-brevis_su	1970-01-07 17:30:00	0.005748500129660068	1064.5004708880394	0.0	1.0	0.9834269660242116	0.8470802117889383	Neolamprologus brevis	m	d
1191	FISH20211006_c4_r0_Neolamprologus-brevis_su	1970-01-07 18:00:00	0.005748500129660068	1094.4999723007036	0.0	1.0	0.9876189702481645	0.8925975362640546	Neolamprologus brevis	m	d
1192	FISH20211006_c4_r0_Neolamprologus-brevis_su	1970-01-07 18:30:00	0.005748500129658815	1124.4994737133677	0.0	1.0	0.9918109744721166	0.93811486073917	Neolamprologus brevis	m	d
1193	FISH20211006_c4_r0_Neolamprologus-brevis_su	1970-01-07 19:00:00	0.21767983981405623	1154.499889208952	0.004708619543540882	0.9622756481276313	0.8994103087975963	0.9651271132011723	Neolamprologus brevis	m	n
1194	FISH20211006_c4_r0_Neolamprologus-brevis_su	1970-01-07 19:30:00	2.9849863663033505	1184.500249293668	0.04875076173065204	0.7257215666722066	0.6179950791362313	0.9409178507621159	Neolamprologus brevis	m	n
1195	FISH20211006_c4_r0_Neolamprologus-brevis_su	1970-01-07 20:00:00	0.16064621405584986	1214.499806104925	0.001329566229017783	1.0	0.648020466823757	0.9625245096897072	Neolamprologus brevis	m	n
1196	FISH20211006_c4_r0_Neolamprologus-brevis_su	1970-01-07 20:30:00	0.10106405214249134	1244.5001661865722	0.0008309328606248615	1.0	0.7118078832356132	0.99459660476895	Neolamprologus brevis	m	n
1197	FISH20211006_c4_r0_Neolamprologus-brevis_su	1970-01-07 21:00:00	0.24579286644231643	1274.5005262866323	0.0006647831145088915	1.0	0.7593497500679699	0.9775190730064778	Neolamprologus brevis	m	n
1198	FISH20211006_c4_r0_Neolamprologus-brevis_su	1970-01-07 21:30:00	0.09816513876372285	1304.5000830978893	0.00022159437150296381	1.0	0.69017908511308	0.9839025611815431	Neolamprologus brevis	m	n
1199	FISH20211006_c4_r0_Neolamprologus-brevis_su	1970-01-07 22:00:00	0.016711858539929323	1334.4995845105534	0.0	1.0	0.6147794702091832	0.9623868654678418	Neolamprologus brevis	m	n
1200	FISH20211006_c4_r0_Neolamprologus-brevis_su	1970-01-07 22:30:00	0.029030366351044095	1364.499944604476	0.0	1.0	0.5495567813164022	0.9426429075931091	Neolamprologus brevis	m	n
1201	FISH20211006_c4_r0_Neolamprologus-brevis_su	1970-01-07 23:00:00	0.022964423912004664	1394.5003600908537	0.0	1.0	0.684034784055137	0.9870393193233539	Neolamprologus brevis	m	n
1202	FISH20211006_c4_r0_Neolamprologus-brevis_su	1970-01-07 23:30:00	0.06024382708003322	1424.4999169021107	0.0	1.0	0.6706199307532437	0.9786086362777754	Neolamprologus brevis	m	n
1203	FISH20211006_c4_r0_Neolamprologus-brevis_su	1970-01-08 00:00:00	0.00015245273849689696	14.499418314774804	0.0	1.0	0.7072194211544796	0.9944751381213826	Neolamprologus brevis	m	n
1204	FISH20211006_c4_r0_Neolamprologus-brevis_su	1970-01-08 00:30:00	0.00015245273849689335	44.49977841790383	0.0	1.0	0.7063349031039954	0.9944751381213826	Neolamprologus brevis	m	n
1205	FISH20211006_c4_r0_Neolamprologus-brevis_su	1970-01-08 01:00:00	0.00015245273849689566	74.50019389507507	0.0	1.0	0.7054503850535109	0.9944751381213826	Neolamprologus brevis	m	n
1206	FISH20211006_c4_r0_Neolamprologus-brevis_su	1970-01-08 01:30:00	0.0013838680034555925	104.49969530773919	0.0	1.0	0.704613552577876	0.9944729115407203	Neolamprologus brevis	m	n
1207	FISH20211006_c4_r0_Neolamprologus-brevis_su	1970-01-08 02:00:00	0.004023140204203213	134.5001107910481	0.0	1.0	0.6940154808647675	0.9889726365557862	Neolamprologus brevis	m	n
1208	FISH20211006_c4_r0_Neolamprologus-brevis_su	1970-01-08 02:30:00	0.004023140204203211	164.50047088803944	0.0	1.0	0.6719745728796843	0.9784018488141435	Neolamprologus brevis	m	n
1209	FISH20211006_c4_r0_Neolamprologus-brevis_su	1970-01-08 03:00:00	0.004023140204203482	194.49997230070358	0.0	1.0	0.6499342753953352	0.9678313538677746	Neolamprologus brevis	m	n
1210	FISH20211006_c4_r0_Neolamprologus-brevis_su	1970-01-08 03:30:00	0.004023140204203485	224.49952911196056	0.0	1.0	0.6278939779109853	0.9572608589214062	Neolamprologus brevis	m	n
1211	FISH20211006_c4_r0_Neolamprologus-brevis_su	1970-01-08 04:00:00	0.004023140204203479	254.4998892089519	0.0	1.0	0.6058530699259028	0.9466900711797633	Neolamprologus brevis	m	n
1212	FISH20211006_c4_r0_Neolamprologus-brevis_su	1970-01-08 04:30:00	0.004023140204203486	284.50030469226084	0.0	1.0	0.5838121619408196	0.9361192834381215	Neolamprologus brevis	m	n
1213	FISH20211006_c4_r0_Neolamprologus-brevis_su	1970-01-08 05:00:00	0.012512871320247686	314.4998061049249	0.00016619577862722287	1.0	0.5462327190834394	0.9281067223745813	Neolamprologus brevis	m	n
1214	FISH20211006_c4_r0_Neolamprologus-brevis_su	1970-01-08 05:30:00	0.013053466539597342	344.5002215820962	0.0	1.0	0.463324742352195	0.9308548496428787	Neolamprologus brevis	m	n
1215	FISH20211006_c4_r0_Neolamprologus-brevis_su	1970-01-08 06:00:00	0.013053466539596416	374.5005816852252	0.0	1.0	0.38762052169383754	0.9338304377950384	Neolamprologus brevis	m	n
1216	FISH20211006_c4_r0_Neolamprologus-brevis_su	1970-01-08 06:30:00	0.05208003341044224	404.50008309788933	0.0	1.0	0.47216433126187785	0.9604196086805404	Neolamprologus brevis	m	n
1217	FISH20211006_c4_r0_Neolamprologus-brevis_su	1970-01-08 07:00:00	0.013512683828660402	434.4996399091463	0.0	1.0	0.6943713780503119	0.9913030735763086	Neolamprologus brevis	m	d
1218	FISH20211006_c4_r0_Neolamprologus-brevis_su	1970-01-08 07:30:00	0.0	464.50005539552404	0.0	1.0	0.7041499330657497	0.9926335174953043	Neolamprologus brevis	m	d
1219	FISH20211006_c4_r0_Neolamprologus-brevis_su	1970-01-08 08:00:00	0.0	487.947052455467	0.0	1.0	0.7041499330655171	0.9926335174952242	Neolamprologus brevis	m	d
1220	FISH20211006_c5_r0_Neolamprologus-brevis_su	1970-01-02 00:00:00	0.010899653005443937	14.499972300703561	0.0	0.9668162428674312	0.045493392257810274	0.9500386264240139	Neolamprologus brevis	f	n
1221	FISH20211006_c5_r0_Neolamprologus-brevis_su	1970-01-02 00:30:00	0.011715568334195302	44.49963990914631	0.0	1.0	0.04772135242900861	0.9273619126684413	Neolamprologus brevis	f	n
1222	FISH20211006_c5_r0_Neolamprologus-brevis_su	1970-01-02 01:00:00	0.0006716140271046612	74.49947371336768	0.0	1.0	0.044839812017138665	0.932536372749507	Neolamprologus brevis	f	n
1223	FISH20211006_c5_r0_Neolamprologus-brevis_su	1970-01-02 01:30:00	0.0006716140271046577	104.50005539552404	0.0	1.0	0.04523699408064181	0.9376735337481772	Neolamprologus brevis	f	n
1224	FISH20211006_c5_r0_Neolamprologus-brevis_su	1970-01-02 02:00:00	0.000671614027104654	134.50063708381808	0.0	1.0	0.04563417614414491	0.9428106947468478	Neolamprologus brevis	f	n
1225	FISH20211006_c5_r0_Neolamprologus-brevis_su	1970-01-02 02:30:00	0.0006716140271046604	164.50041548944657	0.0	1.0	0.04603134720628905	0.947947713453714	Neolamprologus brevis	f	n
1226	FISH20211006_c5_r0_Neolamprologus-brevis_su	1970-01-02 03:00:00	0.0006716140271046577	194.50013849648218	0.0	1.0	0.04642851826843316	0.9530847321605802	Neolamprologus brevis	f	n
1227	FISH20211006_c5_r0_Neolamprologus-brevis_su	1970-01-02 03:30:00	0.0006716140271046572	224.4999169021107	0.0	1.0	0.046825689330577326	0.958221750867446	Neolamprologus brevis	f	n
1228	FISH20211006_c5_r0_Neolamprologus-brevis_su	1970-01-02 04:00:00	0.02767444066002829	254.4996399091463	0.0	1.0	0.047157593585797825	0.9603937317272451	Neolamprologus brevis	f	n
1229	FISH20211006_c5_r0_Neolamprologus-brevis_su	1970-01-02 04:30:00	0.02027603079967152	284.4994183147748	0.00011079718575148191	1.0	0.04822499889638124	0.9546110993918764	Neolamprologus brevis	f	n
1230	FISH20211006_c5_r0_Neolamprologus-brevis_su	1970-01-02 05:00:00	1.9105175081321775	314.5	0.03379126966541104	0.742410813206293	0.04806812315566416	0.9076553758787673	Neolamprologus brevis	f	n
1231	FISH20211006_c5_r0_Neolamprologus-brevis_su	1970-01-02 05:30:00	11.030805378382261	344.5005816852252	0.19500304692260817	0.261758351337876	0.05823413448282233	0.7558760487896069	Neolamprologus brevis	f	n
1232	FISH20211006_c5_r0_Neolamprologus-brevis_su	1970-01-02 06:00:00	27.062969475664325	374.5003600908537	0.4698908647720348	0.12758295939283143	0.06939714965098481	0.5921665247434373	Neolamprologus brevis	f	n
1233	FISH20211006_c5_r0_Neolamprologus-brevis_su	1970-01-02 06:30:00	51.39045664393077	404.5001384964822	0.8166860561741732	0.00986094953188189	0.0925743471768509	0.4223477923660711	Neolamprologus brevis	f	n
1234	FISH20211006_c5_r0_Neolamprologus-brevis_su	1970-01-02 07:00:00	24.026419962230786	434.4998615035178	0.5036840064262368	0.0	0.21286058860645637	0.6355868567124177	Neolamprologus brevis	f	d
1235	FISH20211006_c5_r0_Neolamprologus-brevis_su	1970-01-02 07:30:00	7.810865472061017	464.4996399091463	0.18203977618968478	0.35648994515539306	0.08868277486065024	0.8838240677759512	Neolamprologus brevis	f	d
1236	FISH20211006_c5_r0_Neolamprologus-brevis_su	1970-01-02 08:00:00	3.3090598539443734	494.49936291618195	0.05390283086809595	0.5504958174062379	0.06378575702969251	0.876023831675053	Neolamprologus brevis	f	d
1237	FISH20211006_c5_r0_Neolamprologus-brevis_su	1970-01-02 08:30:00	4.884918133988915	524.5	0.1173831154442721	0.5507423000221582	0.10235694046307738	0.7217847181452212	Neolamprologus brevis	f	d
1238	FISH20211006_c5_r0_Neolamprologus-brevis_su	1970-01-02 09:00:00	7.124135698112363	554.5005262866323	0.15760899673148301	0.352224253503961	0.1484099292400031	0.8877213302287417	Neolamprologus brevis	f	d
1239	FISH20211006_c5_r0_Neolamprologus-brevis_su	1970-01-02 09:30:00	3.4518411023380926	584.5003600908537	0.0462578250512437	0.7611766661126808	0.08483768263480196	0.8619723449315878	Neolamprologus brevis	f	d
1240	FISH20211006_c5_r0_Neolamprologus-brevis_su	1970-01-02 10:00:00	1.6599258207533325	614.5000276992964	0.0254279541299651	0.8507007921998782	0.05096783476300723	0.8904796139226383	Neolamprologus brevis	f	d
1241	FISH20211006_c5_r0_Neolamprologus-brevis_su	1970-01-02 10:30:00	1.6565777763204375	644.4998615035178	0.029250457038391225	0.7951914021383857	0.05283758030709259	0.8583588766535691	Neolamprologus brevis	f	d
1242	FISH20211006_c5_r0_Neolamprologus-brevis_su	1970-01-02 11:00:00	5.460092900655304	674.4995845105534	0.0723505622957177	0.63514486732037	0.09205448070815117	0.8133808817118268	Neolamprologus brevis	f	d
1243	FISH20211006_c5_r0_Neolamprologus-brevis_su	1970-01-02 11:30:00	12.247049545608778	704.4993629161819	0.20901889092017062	0.2272450279762894	0.10606460757403606	0.6707438144577493	Neolamprologus brevis	f	d
1244	FISH20211006_c5_r0_Neolamprologus-brevis_su	1970-01-02 12:00:00	8.665622122557078	734.499944604476	0.16391535563926435	0.42482827387547084	0.13404201410954383	0.8716250299186546	Neolamprologus brevis	f	d
1245	FISH20211006_c5_r0_Neolamprologus-brevis_su	1970-01-02 12:30:00	4.313609193271329	764.5005262866323	0.08016176389119717	0.6782449725776966	0.06406338584594141	0.8437261664688658	Neolamprologus brevis	f	d
1246	FISH20211006_c5_r0_Neolamprologus-brevis_su	1970-01-02 13:00:00	3.0723733177809294	794.5003046922608	0.043764888371835356	0.7447786826214614	0.08081397126900298	0.9128461810793127	Neolamprologus brevis	f	d
1247	FISH20211006_c5_r0_Neolamprologus-brevis_su	1970-01-02 13:30:00	1.9655812628603264	824.5000276992964	0.013018669325799124	0.886432884604731	0.040506383144561627	0.8144116482236556	Neolamprologus brevis	f	d
1248	FISH20211006_c5_r0_Neolamprologus-brevis_su	1970-01-02 14:00:00	4.013201658364742	854.4998615035178	0.04093956013517257	0.7530330729599468	0.11733014496016307	0.9210780769237701	Neolamprologus brevis	f	d
1249	FISH20211006_c5_r0_Neolamprologus-brevis_su	1970-01-02 14:30:00	6.208397999358265	884.4995291119606	0.05390283086809595	0.5818514209739073	0.1221397066672174	0.9356659213556767	Neolamprologus brevis	f	d
1250	FISH20211006_c5_r0_Neolamprologus-brevis_su	1970-01-02 15:00:00	4.898745390513223	914.4993629161819	0.029195058445515485	0.7875463963215334	0.07205322207195555	0.6978462512000663	Neolamprologus brevis	f	d
1251	FISH20211006_c5_r0_Neolamprologus-brevis_su	1970-01-02 15:30:00	2.1771344909484927	944.4998892089519	0.015399955683580767	0.8567471748282739	0.05357816095027574	0.8222086876003423	Neolamprologus brevis	f	d
1252	FISH20211006_c5_r0_Neolamprologus-brevis_su	1970-01-02 16:00:00	1.7701705698865275	974.5005262866323	0.0031577197939172347	1.0	0.05930080822750469	0.9397605517639823	Neolamprologus brevis	f	d
1253	FISH20211006_c5_r0_Neolamprologus-brevis_su	1970-01-02 16:30:00	2.8296142492904948	1004.5002492936679	0.012797074954296161	0.9199490332945544	0.08949181686480288	0.9572619274027999	Neolamprologus brevis	f	d
1254	FISH20211006_c5_r0_Neolamprologus-brevis_su	1970-01-02 17:00:00	2.273061189959258	1034.5000276992964	0.013794249626059497	0.8987313722231456	0.05304957368031258	0.9462614360991026	Neolamprologus brevis	f	d
1255	FISH20211006_c5_r0_Neolamprologus-brevis_su	1970-01-02 17:30:00	1.7918437338506708	1064.499750706332	0.008531383302864107	0.9401695196941998	0.0421774679545345	0.9356957562089829	Neolamprologus brevis	f	d
1256	FISH20211006_c5_r0_Neolamprologus-brevis_su	1970-01-02 18:00:00	1.3136362405849482	1094.4995291119606	0.007700404409727993	0.9500304692260817	0.031294283604384535	0.9504004975591765	Neolamprologus brevis	f	d
1257	FISH20211006_c5_r0_Neolamprologus-brevis_su	1970-01-02 18:30:00	6.140189746433547	1124.500110791048	0.056503434522490584	0.629514735209395	0.04132576616746689	0.9089431399468471	Neolamprologus brevis	f	d
1258	FISH20211006_c5_r0_Neolamprologus-brevis_su	1970-01-02 19:00:00	31.497490374125093	1154.5006924824108	0.5453991468616697	0.1268627776854468	0.10971558320026797	0.6758802281152829	Neolamprologus brevis	f	n
1259	FISH20211006_c5_r0_Neolamprologus-brevis_su	1970-01-02 19:30:00	25.597687930287854	1184.5004708880394	0.4114453492881281	0.24824109467619523	0.07058600653439409	0.5298811212191563	Neolamprologus brevis	f	n
1260	FISH20211006_c5_r0_Neolamprologus-brevis_su	1970-01-02 20:00:00	0.9197298766179796	1214.500193895075	0.002271342307905379	1.0	0.02731883000382039	0.94380423653707	Neolamprologus brevis	f	n
1261	FISH20211006_c5_r0_Neolamprologus-brevis_su	1970-01-02 20:30:00	0.7036757173349418	1244.4999723007036	0.002714531050911307	1.0	0.02952391307681884	0.9403878586844229	Neolamprologus brevis	f	n
1262	FISH20211006_c5_r0_Neolamprologus-brevis_su	1970-01-02 21:00:00	0.5926628602060084	1274.499750706332	0.0019943493435266744	1.0	0.027297389456933777	0.9559434975321042	Neolamprologus brevis	f	n
1263	FISH20211006_c5_r0_Neolamprologus-brevis_su	1970-01-02 21:30:00	0.3139709274343504	1304.4994737133677	0.0017173563791479697	1.0	0.028278932708574255	0.9488059537132173	Neolamprologus brevis	f	n
1264	FISH20211006_c5_r0_Neolamprologus-brevis_su	1970-01-02 22:00:00	0.11675018369748741	1334.500110791048	0.0	1.0	0.028011876195026892	0.9584959091996724	Neolamprologus brevis	f	n
1265	FISH20211006_c5_r0_Neolamprologus-brevis_su	1970-01-02 22:30:00	0.18720307819797485	1364.500637083818	0.0008309788931361143	1.0	0.028367242603025884	0.9579546678234983	Neolamprologus brevis	f	n
1266	FISH20211006_c5_r0_Neolamprologus-brevis_su	1970-01-02 23:00:00	0.13211235800527518	1394.5004708880394	0.0003877901501301867	1.0	0.028280535971675343	0.9588166123905103	Neolamprologus brevis	f	n
1267	FISH20211006_c5_r0_Neolamprologus-brevis_su	1970-01-02 23:30:00	0.6947580502374311	1424.5001384964821	0.002769929643787048	0.9937399590050413	0.028229319902750186	0.954573644267899	Neolamprologus brevis	f	n
1268	FISH20211006_c5_r0_Neolamprologus-brevis_su	1970-01-03 00:00:00	0.15883913301960637	14.499972300703561	0.0006647831145088915	1.0	0.02956035178717093	0.9578540975949391	Neolamprologus brevis	f	n
1269	FISH20211006_c5_r0_Neolamprologus-brevis_su	1970-01-03 00:30:00	0.4719582473059662	44.49963990914631	0.001274167636142042	1.0	0.029980134425357966	0.9558401893585039	Neolamprologus brevis	f	n
1270	FISH20211006_c5_r0_Neolamprologus-brevis_su	1970-01-03 01:00:00	0.4428315644302919	74.49947371336768	0.00033239155725444574	1.0	0.029190170334380944	0.9477033283220077	Neolamprologus brevis	f	n
1271	FISH20211006_c5_r0_Neolamprologus-brevis_su	1970-01-03 01:30:00	0.6157397724017093	104.5	0.0010525149567914911	1.0	0.028335287409773733	0.9610466099083037	Neolamprologus brevis	f	n
1272	FISH20211006_c5_r0_Neolamprologus-brevis_su	1970-01-03 02:00:00	0.3727492350806086	134.50063708381808	0.002659132458035566	1.0	0.026553335757323597	0.9166393529344382	Neolamprologus brevis	f	n
1273	FISH20211006_c5_r0_Neolamprologus-brevis_su	1970-01-03 02:30:00	1.2750793579665125	164.50041548944657	0.01329566229017783	0.925156501024874	0.026999379183048594	0.9622809918485256	Neolamprologus brevis	f	n
1274	FISH20211006_c5_r0_Neolamprologus-brevis_su	1970-01-03 03:00:00	1.0810212470134792	194.50013849648218	0.008752977674367071	0.9176222923937732	0.029590160891976355	0.9275555793881762	Neolamprologus brevis	f	n
1275	FISH20211006_c5_r0_Neolamprologus-brevis_su	1970-01-03 03:30:00	3.038294630117823	224.4999169021107	0.03595368677635588	0.7994570937898178	0.03534778530987564	0.8577004608871264	Neolamprologus brevis	f	n
1276	FISH20211006_c5_r0_Neolamprologus-brevis_su	1970-01-03 04:00:00	6.08303048052758	254.4996399091463	0.09085369231621516	0.565453437482688	0.03568229725644775	0.5617121872088007	Neolamprologus brevis	f	n
1277	FISH20211006_c5_r0_Neolamprologus-brevis_su	1970-01-03 04:30:00	35.185044739260974	284.4994183147748	0.5880560633759903	0.09395601351725666	0.09873447994907564	0.5185443825218015	Neolamprologus brevis	f	n
1278	FISH20211006_c5_r0_Neolamprologus-brevis_su	1970-01-03 05:00:00	49.281658932003985	314.5	0.7538222911588743	0.0	0.18997025490840452	0.4617590877213897	Neolamprologus brevis	f	n
1279	FISH20211006_c5_r0_Neolamprologus-brevis_su	1970-01-03 05:30:00	62.557647351877044	344.5005816852252	0.8092626447288239	0.0	0.1762576361502328	0.49897662871070125	Neolamprologus brevis	f	n
1280	FISH20211006_c5_r0_Neolamprologus-brevis_su	1970-01-03 06:00:00	61.33499034765014	374.5003600908537	0.7541964434103374	0.0	0.14093139889038275	0.5633689473188296	Neolamprologus brevis	f	n
1281	FISH20211006_c5_r0_Neolamprologus-brevis_su	1970-01-03 06:30:00	73.24379506229653	404.5001384964822	0.8214503351614869	0.0	0.11989253785721514	0.5383907165665182	Neolamprologus brevis	f	n
1282	FISH20211006_c5_r0_Neolamprologus-brevis_su	1970-01-03 07:00:00	20.00462991812155	434.4998615035178	0.4245748157996787	0.0	0.08764892929760239	0.7506898359390163	Neolamprologus brevis	f	d
1283	FISH20211006_c5_r0_Neolamprologus-brevis_su	1970-01-03 07:30:00	14.426862364248622	464.4996399091463	0.297047254999723	0.08132513434158772	0.06880121500427727	0.8493928712602347	Neolamprologus brevis	f	d
1284	FISH20211006_c5_r0_Neolamprologus-brevis_su	1970-01-03 08:00:00	2.9379343513417373	494.49936291618195	0.035122707883219764	0.8059941277491551	0.03012167034077535	0.8724082974023092	Neolamprologus brevis	f	d
1285	FISH20211006_c5_r0_Neolamprologus-brevis_su	1970-01-03 08:30:00	3.6543335292694246	524.5	0.07112785286948814	0.6741081320629293	0.05313801735206914	0.9018831622734763	Neolamprologus brevis	f	d
1286	FISH20211006_c5_r0_Neolamprologus-brevis_su	1970-01-03 09:00:00	5.966038246553797	554.5005816852251	0.14359315273392056	0.7220652595424076	0.06782468172231941	0.8216148506579862	Neolamprologus brevis	f	d
1287	FISH20211006_c5_r0_Neolamprologus-brevis_su	1970-01-03 09:30:00	11.322422789259807	584.5003600908537	0.2597086034014736	0.34358207301534543	0.10140941595780689	0.6639078074278038	Neolamprologus brevis	f	d
1288	FISH20211006_c5_r0_Neolamprologus-brevis_su	1970-01-03 10:00:00	10.451111839367984	614.5000830978893	0.2325078942994848	0.355437371890754	0.11887021510674964	0.7036142958640011	Neolamprologus brevis	f	d
1289	FISH20211006_c5_r0_Neolamprologus-brevis_su	1970-01-03 10:30:00	11.919111044087222	644.4998615035178	0.2707883219766218	0.09384521633150518	0.09224702918751312	0.751357630407302	Neolamprologus brevis	f	d
1290	FISH20211006_c5_r0_Neolamprologus-brevis_su	1970-01-03 11:00:00	3.7527575285798482	674.4995845105534	0.07257215666722065	0.6837848318652706	0.04760670528035346	0.9267814502666489	Neolamprologus brevis	f	d
1291	FISH20211006_c5_r0_Neolamprologus-brevis_su	1970-01-03 11:30:00	2.6967551205260096	704.4993629161819	0.04609162927261647	0.7849426624563736	0.045293227817878375	0.922858859151839	Neolamprologus brevis	f	d
1292	FISH20211006_c5_r0_Neolamprologus-brevis_su	1970-01-03 12:00:00	1.9433588209373263	734.5	0.03417903833370264	0.8462774207844006	0.06223398031601236	0.8792543472033061	Neolamprologus brevis	f	d
1293	FISH20211006_c5_r0_Neolamprologus-brevis_su	1970-01-03 12:30:00	1.3012883886301196	764.5005262866323	0.017228962384355437	0.9152955514929921	0.03613952120331188	0.8970507621282944	Neolamprologus brevis	f	d
1294	FISH20211006_c5_r0_Neolamprologus-brevis_su	1970-01-03 13:00:00	0.8169339727029192	794.5003600908537	0.005262866323195391	0.9663176555315495	0.034781552288142316	0.8167751179859081	Neolamprologus brevis	f	d
1295	FISH20211006_c5_r0_Neolamprologus-brevis_su	1970-01-03 13:30:00	0.7096610696532075	824.5000276992964	0.0041548944656805715	0.9831034291728991	0.03526653262270274	0.8838399217961569	Neolamprologus brevis	f	d
1296	FISH20211006_c5_r0_Neolamprologus-brevis_su	1970-01-03 14:00:00	3.272928067584282	854.4998615035178	0.05755913799789485	0.7373552711761121	0.04165530223406768	0.8690008647565892	Neolamprologus brevis	f	d
1297	FISH20211006_c5_r0_Neolamprologus-brevis_su	1970-01-03 14:30:00	10.221905885507484	884.4995291119606	0.2109024430779458	0.40900781120159546	0.12632774809010341	0.42947833372457556	Neolamprologus brevis	f	d
1298	FISH20211006_c5_r0_Neolamprologus-brevis_su	1970-01-03 15:00:00	2.7715438029087265	914.4993629161819	0.04010858124203645	0.6913190404963714	0.04112900424724523	0.6086412666973727	Neolamprologus brevis	f	d
1299	FISH20211006_c5_r0_Neolamprologus-brevis_su	1970-01-03 15:30:00	3.993404222938425	944.4998892089519	0.07655661422557057	0.7289497008641702	0.08936092798707983	0.4970074995260509	Neolamprologus brevis	f	d
1300	FISH20211006_c5_r0_Neolamprologus-brevis_su	1970-01-03 16:00:00	2.9487813674183205	974.5005262866323	0.04548224475098332	0.6499362916181929	0.03308786272466804	0.5864182708960253	Neolamprologus brevis	f	d
1301	FISH20211006_c5_r0_Neolamprologus-brevis_su	1970-01-03 16:30:00	1.1861167733335207	1004.5002492936679	0.009750152346130409	0.9111406570273115	0.018328986093676305	0.3725180075863886	Neolamprologus brevis	f	d
1302	FISH20211006_c5_r0_Neolamprologus-brevis_su	1970-01-03 17:00:00	0.41278423833117445	1034.5000276992964	0.0020497479364024154	0.9960113013129467	0.016220200694816868	0.6172991206919571	Neolamprologus brevis	f	d
1303	FISH20211006_c5_r0_Neolamprologus-brevis_su	1970-01-03 17:30:00	1.2293030372987692	1064.499750706332	0.003656307129798903	0.9802227023433605	0.02319494435848142	0.6060866242792432	Neolamprologus brevis	f	d
1304	FISH20211006_c5_r0_Neolamprologus-brevis_su	1970-01-03 18:00:00	1.7403180975428256	1094.4995291119606	0.0030469226081657527	0.9841560024375381	0.022480502596385794	0.5777761405684869	Neolamprologus brevis	f	d
1305	FISH20211006_c5_r0_Neolamprologus-brevis_su	1970-01-03 18:30:00	2.5336296538555865	1124.500110791048	0.012685575005539552	0.9191779304232218	0.02445287267639184	0.5096355058709661	Neolamprologus brevis	f	d
1306	FISH20211006_c5_r0_Neolamprologus-brevis_su	1970-01-03 19:00:00	39.55339792794455	1154.5006924824108	0.6458921943382638	0.1932856905434602	0.14025814865886943	0.6273559423886796	Neolamprologus brevis	f	n
1307	FISH20211006_c5_r0_Neolamprologus-brevis_su	1970-01-03 19:30:00	67.57039963221689	1184.5004708880394	0.9390061492438092	0.0	0.1731008913291568	0.5312892965920745	Neolamprologus brevis	f	n
1308	FISH20211006_c5_r0_Neolamprologus-brevis_su	1970-01-03 20:00:00	58.750236677503935	1214.500193895075	0.880671430945654	0.0	0.15146706521858475	0.6451893175521494	Neolamprologus brevis	f	n
1309	FISH20211006_c5_r0_Neolamprologus-brevis_su	1970-01-03 20:30:00	60.08497451511237	1244.4999723007036	0.8833859619965653	0.0	0.16632982414640335	0.5718679663062348	Neolamprologus brevis	f	n
1310	FISH20211006_c5_r0_Neolamprologus-brevis_su	1970-01-03 21:00:00	57.279829630546274	1274.499695307739	0.8141931194947648	0.0	0.2200616506062205	0.4571735181019185	Neolamprologus brevis	f	n
1311	FISH20211006_c5_r0_Neolamprologus-brevis_su	1970-01-03 21:30:00	60.27525048304352	1304.4994737133677	0.7712592100160656	0.0	0.21075186541048968	0.527634474373007	Neolamprologus brevis	f	n
1312	FISH20211006_c5_r0_Neolamprologus-brevis_su	1970-01-03 22:00:00	54.6060165095635	1334.500110791048	0.6869044981165522	0.044094837137159316	0.17004689306611695	0.4952719634686351	Neolamprologus brevis	f	n
1313	FISH20211006_c5_r0_Neolamprologus-brevis_su	1970-01-03 22:30:00	55.889012807244534	1364.500637083818	0.7248351891861947	0.0	0.19079001175290858	0.5206037647056021	Neolamprologus brevis	f	n
1314	FISH20211006_c5_r0_Neolamprologus-brevis_su	1970-01-03 23:00:00	42.391835829094795	1394.5004708880394	0.515816298266024	0.2331726774139937	0.15613659384964668	0.6620441153134426	Neolamprologus brevis	f	n
1315	FISH20211006_c5_r0_Neolamprologus-brevis_su	1970-01-03 23:30:00	15.505785941068893	1424.5001384964821	0.26342030912414827	0.27411223754916625	0.07474530803409872	0.6261888237761097	Neolamprologus brevis	f	n
1316	FISH20211006_c5_r0_Neolamprologus-brevis_su	1970-01-04 00:00:00	5.67162355723528	14.499972300703561	0.10974461248684284	0.5090576699351836	0.030548649787223617	0.6722758907194405	Neolamprologus brevis	f	n
1317	FISH20211006_c5_r0_Neolamprologus-brevis_su	1970-01-04 00:30:00	1.8386441130734041	44.49963990914631	0.03013683452440308	0.7513157165807989	0.028655098427581165	0.6938444557114991	Neolamprologus brevis	f	n
1318	FISH20211006_c5_r0_Neolamprologus-brevis_su	1970-01-04 01:00:00	2.7165533957717387	74.49947371336768	0.03141100216054512	0.7457758572932247	0.02709163986526083	0.6811145094007004	Neolamprologus brevis	f	n
1319	FISH20211006_c5_r0_Neolamprologus-brevis_su	1970-01-04 01:30:00	7.958167131894756	104.50005539552404	0.1508420119654332	0.4677598050077554	0.03513491067152138	0.5483533656984388	Neolamprologus brevis	f	n
1320	FISH20211006_c5_r0_Neolamprologus-brevis_su	1970-01-04 02:00:00	6.2181671816752075	134.50063708381808	0.12536701567780179	0.5670599966760844	0.03410031142323261	0.6080639754777758	Neolamprologus brevis	f	n
1321	FISH20211006_c5_r0_Neolamprologus-brevis_su	1970-01-04 02:30:00	14.50687852699318	164.50041548944657	0.2512326186914852	0.24480638191789927	0.0688440641769872	0.5921524788180891	Neolamprologus brevis	f	n
1322	FISH20211006_c5_r0_Neolamprologus-brevis_su	1970-01-04 03:00:00	10.03377453400481	194.50013849648218	0.17805107750263144	0.41316270566727603	0.04635852808878894	0.6799136124623258	Neolamprologus brevis	f	n
1323	FISH20211006_c5_r0_Neolamprologus-brevis_su	1970-01-04 03:30:00	12.125366745615839	224.4999169021107	0.21666389673702288	0.3527782394327184	0.05395936954625488	0.6263399245817498	Neolamprologus brevis	f	n
1324	FISH20211006_c5_r0_Neolamprologus-brevis_su	1970-01-04 04:00:00	12.039090219266997	254.4996399091463	0.21516813472937787	0.40518530829316934	0.05168340236404925	0.6040790429826829	Neolamprologus brevis	f	n
1325	FISH20211006_c5_r0_Neolamprologus-brevis_su	1970-01-04 04:30:00	40.245786380984576	284.4994737133677	0.6036784665669492	0.0	0.16076655756242134	0.4829240976454489	Neolamprologus brevis	f	n
1326	FISH20211006_c5_r0_Neolamprologus-brevis_su	1970-01-04 05:00:00	70.23779060189153	314.5	0.8705960558386883	0.0	0.258351689889316	0.41815157129118125	Neolamprologus brevis	f	n
1327	FISH20211006_c5_r0_Neolamprologus-brevis_su	1970-01-04 05:30:00	63.26588996395349	344.50063708381805	0.8358539693091795	0.0	0.35562570326207815	0.35721618072962663	Neolamprologus brevis	f	n
1328	FISH20211006_c5_r0_Neolamprologus-brevis_su	1970-01-04 06:00:00	74.3226455326158	374.5004154894466	0.889867597363027	0.0	0.34220756000827207	0.4671374975941568	Neolamprologus brevis	f	n
1329	FISH20211006_c5_r0_Neolamprologus-brevis_su	1970-01-04 06:30:00	74.1402687503595	404.5001384964822	0.8643842446401862	0.0	0.25625723927269756	0.4692786246528313	Neolamprologus brevis	f	n
1330	FISH20211006_c5_r0_Neolamprologus-brevis_su	1970-01-04 07:00:00	16.524543450878067	434.49991690211067	0.3984820785552047	0.0	0.07956076466588452	0.6449194064697844	Neolamprologus brevis	f	d
1331	FISH20211006_c5_r0_Neolamprologus-brevis_su	1970-01-04 07:30:00	18.05772143409257	464.4996399091463	0.40967259431610437	0.008752977674367071	0.059446008507532004	0.8011975416731765	Neolamprologus brevis	f	d
1332	FISH20211006_c5_r0_Neolamprologus-brevis_su	1970-01-04 08:00:00	22.466163812095058	494.4994183147748	0.4057392942219268	0.006814026923716137	0.07613241042614909	0.5829335782293661	Neolamprologus brevis	f	d
1333	FISH20211006_c5_r0_Neolamprologus-brevis_su	1970-01-04 08:30:00	14.475367123327878	524.5	0.307722136051407	0.05694659871482384	0.1078590984048472	0.5200827358802247	Neolamprologus brevis	f	d
1334	FISH20211006_c5_r0_Neolamprologus-brevis_su	1970-01-04 09:00:00	5.5750522976046275	554.5006370838181	0.09384521633150518	0.542573818625007	0.046769566572365986	0.6740082366856538	Neolamprologus brevis	f	d
1335	FISH20211006_c5_r0_Neolamprologus-brevis_su	1970-01-04 09:30:00	4.8990889721369095	584.5003600908537	0.09462079663176555	0.5776411279153509	0.030141603413313428	0.6637790292910042	Neolamprologus brevis	f	d
1336	FISH20211006_c5_r0_Neolamprologus-brevis_su	1970-01-04 10:00:00	10.496542609717613	614.5001384964822	0.2460251509611656	0.2926153675696637	0.12831649398916123	0.8228233635855008	Neolamprologus brevis	f	d
1337	FISH20211006_c5_r0_Neolamprologus-brevis_su	1970-01-04 10:30:00	7.4788775142460775	644.4999169021107	0.15871696858899784	0.36419034956512103	0.06708388086138437	0.6886725297796096	Neolamprologus brevis	f	d
1338	FISH20211006_c5_r0_Neolamprologus-brevis_su	1970-01-04 11:00:00	2.485125444085704	674.4996399091463	0.03407013461858069	0.8222259154617473	0.04170087350943388	0.596498009363005	Neolamprologus brevis	f	d
1339	FISH20211006_c5_r0_Neolamprologus-brevis_su	1970-01-04 11:30:00	2.5228322863236876	704.4994183147749	0.03013683452440308	0.8083208686499362	0.041392763544895114	0.5159429154623459	Neolamprologus brevis	f	d
1340	FISH20211006_c5_r0_Neolamprologus-brevis_su	1970-01-04 12:00:00	2.946748531786431	734.5	0.03960779968978507	0.7725459782849545	0.03795662363565935	0.49596366510495854	Neolamprologus brevis	f	d
1341	FISH20211006_c5_r0_Neolamprologus-brevis_su	1970-01-04 12:30:00	2.692853080492166	764.5005816852251	0.03401473602570495	0.7329233837460528	0.040116309195351744	0.6584928890369115	Neolamprologus brevis	f	d
1342	FISH20211006_c5_r0_Neolamprologus-brevis_su	1970-01-04 13:00:00	1.8315925558008976	794.5003600908537	0.021716248407290455	0.849648218935239	0.0374394953491848	0.7774816436018169	Neolamprologus brevis	f	d
1343	FISH20211006_c5_r0_Neolamprologus-brevis_su	1970-01-04 13:30:00	12.047655138783298	824.5001384964822	0.2691263641903496	0.1048141377209019	0.30529397537517367	0.4419910482727327	Neolamprologus brevis	f	d
1344	FISH20211006_c5_r0_Neolamprologus-brevis_su	1970-01-04 14:00:00	10.528774181908789	854.4998615035178	0.2297933632485735	0.07301534541022658	0.44567301620381145	0.3370378429501421	Neolamprologus brevis	f	d
1345	FISH20211006_c5_r0_Neolamprologus-brevis_su	1970-01-04 14:30:00	11.779894608857056	884.4996399091463	0.27184089524126087	0.08010636529832142	0.37988007357122405	0.5118275995789695	Neolamprologus brevis	f	d
1346	FISH20211006_c5_r0_Neolamprologus-brevis_su	1970-01-04 15:00:00	8.712913667676746	914.4993629161819	0.1723450224364301	0.4505567558584012	0.3258960126286507	0.8585294700525266	Neolamprologus brevis	f	d
1347	FISH20211006_c5_r0_Neolamprologus-brevis_su	1970-01-04 15:30:00	7.451435909848474	944.5	0.10663638378019057	0.3722025260358963	0.3742168726023863	0.8568005144359365	Neolamprologus brevis	f	d
1348	FISH20211006_c5_r0_Neolamprologus-brevis_su	1970-01-04 16:00:00	5.549223748088767	974.5005262866323	0.03401473602570495	0.7432829206138164	0.6203527674299605	0.1087875875169282	Neolamprologus brevis	f	d
1349	FISH20211006_c5_r0_Neolamprologus-brevis_su	1970-01-04 16:30:00	4.192216263267186	1004.5003600908537	0.016564179269846546	0.8836075563680682	0.5742452278092722	0.10057752639257436	Neolamprologus brevis	f	d
1350	FISH20211006_c5_r0_Neolamprologus-brevis_su	1970-01-04 17:00:00	4.646424076155846	1034.5000276992964	0.022270234336047863	0.8362417594593098	0.5765953246283908	0.12434384472832191	Neolamprologus brevis	f	d
1351	FISH20211006_c5_r0_Neolamprologus-brevis_su	1970-01-04 17:30:00	4.709987489833679	1064.4998615035179	0.022270234336047863	0.8263808099274278	0.5684587117944448	0.10495383355407582	Neolamprologus brevis	f	d
1352	FISH20211006_c5_r0_Neolamprologus-brevis_su	1970-01-04 18:00:00	5.971731723321209	1094.4995291119606	0.054623012575480585	0.5332114564290067	0.56314179806349	0.12211997279186455	Neolamprologus brevis	f	d
1353	FISH20211006_c5_r0_Neolamprologus-brevis_su	1970-01-04 18:30:00	9.27387007215905	1124.499362916182	0.14885601905711596	0.3884549332446956	0.5236445088987639	0.260960611600469	Neolamprologus brevis	f	d
1354	FISH20211006_c5_r0_Neolamprologus-brevis_su	1970-01-04 19:00:00	59.43396179657776	1154.499889208952	0.7975847551517837	0.026922224684245512	0.2170282582343551	0.49672058497673455	Neolamprologus brevis	f	n
1355	FISH20211006_c5_r0_Neolamprologus-brevis_su	1970-01-04 19:30:00	74.21900932250897	1184.5005262866323	0.9243255221317379	0.0	0.21285264045825814	0.3894935140812381	Neolamprologus brevis	f	n
1356	FISH20211006_c5_r0_Neolamprologus-brevis_su	1970-01-04 20:00:00	71.59037049590849	1214.500249293668	0.9084261259764002	0.0	0.22713339623495826	0.3942118179476563	Neolamprologus brevis	f	n
1357	FISH20211006_c5_r0_Neolamprologus-brevis_su	1970-01-04 20:30:00	77.55345004315606	1244.5000276992964	0.9151847543072406	0.0	0.2506413956884341	0.46916365829462525	Neolamprologus brevis	f	n
1358	FISH20211006_c5_r0_Neolamprologus-brevis_su	1970-01-04 21:00:00	77.09676734403259	1274.499750706332	0.9222757741953355	0.0	0.27126926442349897	0.4745442323496939	Neolamprologus brevis	f	n
1359	FISH20211006_c5_r0_Neolamprologus-brevis_su	1970-01-04 21:30:00	71.34735114249544	1304.4995291119606	0.8823333887319262	0.0	0.2674264142557045	0.4539948382218292	Neolamprologus brevis	f	n
1360	FISH20211006_c5_r0_Neolamprologus-brevis_su	1970-01-04 22:00:00	61.142292161194156	1334.500110791048	0.813871039220031	0.0	0.1852134643072952	0.5401018478119408	Neolamprologus brevis	f	n
1361	FISH20211006_c5_r0_Neolamprologus-brevis_su	1970-01-04 22:30:00	64.45262271902983	1364.5006924824108	0.8556866655586948	0.0	0.2056876133753449	0.5344763790680145	Neolamprologus brevis	f	n
1362	FISH20211006_c5_r0_Neolamprologus-brevis_su	1970-01-04 23:00:00	61.32697584002636	1394.5004708880394	0.8342474101157831	0.0	0.21650693074544913	0.5023869440365717	Neolamprologus brevis	f	n
1363	FISH20211006_c5_r0_Neolamprologus-brevis_su	1970-01-04 23:30:00	57.614799057057745	1424.500249293668	0.8111461968865991	0.0	0.3036899993299485	0.4048423938588641	Neolamprologus brevis	f	n
1364	FISH20211006_c5_r0_Neolamprologus-brevis_su	1970-01-05 00:00:00	49.8432793239198	14.499972300703561	0.7381862500692482	0.08891474156556424	0.2628088978247033	0.4451583057625287	Neolamprologus brevis	f	n
1365	FISH20211006_c5_r0_Neolamprologus-brevis_su	1970-01-05 00:30:00	53.49113614796664	44.49975070633206	0.7849426624563736	0.0	0.3008243342412294	0.4862400175447917	Neolamprologus brevis	f	n
1366	FISH20211006_c5_r0_Neolamprologus-brevis_su	1970-01-05 01:00:00	20.36431680183721	74.49947371336768	0.3009805550939006	0.24187025649548502	0.12752052872678113	0.7200635149333653	Neolamprologus brevis	f	n
1367	FISH20211006_c5_r0_Neolamprologus-brevis_su	1970-01-05 01:30:00	9.1116623702335	104.50011079104809	0.1845224905827609	0.08813427875027698	0.03246225827117292	0.57177761193776	Neolamprologus brevis	f	n
1368	FISH20211006_c5_r0_Neolamprologus-brevis_su	1970-01-05 02:00:00	9.889846435674722	134.50063708381808	0.1988255498310343	0.11999335216885491	0.02952693337313213	0.49331424651919514	Neolamprologus brevis	f	n
1369	FISH20211006_c5_r0_Neolamprologus-brevis_su	1970-01-05 02:30:00	9.525520941096122	164.50047088803944	0.19461525677247798	0.07916458921943383	0.029457466557961255	0.459880795935005	Neolamprologus brevis	f	n
1370	FISH20211006_c5_r0_Neolamprologus-brevis_su	1970-01-05 03:00:00	27.87574540360838	194.50019389507506	0.4910531272505678	0.03301756135394161	0.13882354848731196	0.3949596989514862	Neolamprologus brevis	f	n
1371	FISH20211006_c5_r0_Neolamprologus-brevis_su	1970-01-05 03:30:00	56.0446772004788	224.49997230070358	0.8264362085203036	0.0	0.1708045450301841	0.4684552663977435	Neolamprologus brevis	f	n
1372	FISH20211006_c5_r0_Neolamprologus-brevis_su	1970-01-05 04:00:00	52.259714288406876	254.4996953077392	0.7753587058888705	0.0	0.26746293599663834	0.46902287733437864	Neolamprologus brevis	f	n
1373	FISH20211006_c5_r0_Neolamprologus-brevis_su	1970-01-05 04:30:00	25.579537683552754	284.4994737133677	0.4475652318431112	0.0	0.08561773047462007	0.43572603853800596	Neolamprologus brevis	f	n
1374	FISH20211006_c5_r0_Neolamprologus-brevis_su	1970-01-05 05:00:00	43.699697358784476	314.50005539552404	0.6460779968978506	0.0	0.16517077557864457	0.5082833441078569	Neolamprologus brevis	f	n
1375	FISH20211006_c5_r0_Neolamprologus-brevis_su	1970-01-05 05:30:00	37.106258463522735	344.50063708381805	0.5894964267907595	0.0	0.1655483859978506	0.5738586295718984	Neolamprologus brevis	f	n
1376	FISH20211006_c5_r0_Neolamprologus-brevis_su	1970-01-05 06:00:00	39.734075599902845	374.50047088803944	0.6215722120658135	0.0	0.14477739502144352	0.5317398756215955	Neolamprologus brevis	f	n
1377	FISH20211006_c5_r0_Neolamprologus-brevis_su	1970-01-05 06:30:00	32.05496216973149	404.5001384964822	0.5559802781009362	0.0	0.11360876369176486	0.5087888439798561	Neolamprologus brevis	f	n
1378	FISH20211006_c5_r0_Neolamprologus-brevis_su	1970-01-05 07:00:00	18.084687076988182	434.4999723007036	0.4236330397207911	0.0009971746717633372	0.11505035906950006	0.7209267327908842	Neolamprologus brevis	f	d
1379	FISH20211006_c5_r0_Neolamprologus-brevis_su	1970-01-05 07:30:00	16.141289152077746	464.49969530773916	0.36867763558805605	0.0511329012243089	0.1451118848898103	0.8254872363355795	Neolamprologus brevis	f	d
1380	FISH20211006_c5_r0_Neolamprologus-brevis_su	1970-01-05 08:00:00	11.899513429415592	494.4994737133677	0.2564400864218049	0.3204254611932857	0.12176745832606545	0.8346816893943912	Neolamprologus brevis	f	d
1381	FISH20211006_c5_r0_Neolamprologus-brevis_su	1970-01-05 08:30:00	5.420823951201686	524.500055395524	0.07749833813427875	0.38677154885885223	0.19564030072854185	0.42172778068399686	Neolamprologus brevis	f	d
1382	FISH20211006_c5_r0_Neolamprologus-brevis_su	1970-01-05 09:00:00	4.020847631364167	554.5006370838181	0.05035732092404853	0.6388011744501689	0.20484209930621947	0.5143180804443898	Neolamprologus brevis	f	d
1383	FISH20211006_c5_r0_Neolamprologus-brevis_su	1970-01-05 09:30:00	6.743754027653772	584.5004154894466	0.1017118165198604	0.49072073569331337	0.3860066651581514	0.3764517715270574	Neolamprologus brevis	f	d
1384	FISH20211006_c5_r0_Neolamprologus-brevis_su	1970-01-05 10:00:00	5.439937757040255	614.5001384964822	0.06066145919893635	0.648218935239045	0.49764182417320296	0.20809499088207822	Neolamprologus brevis	f	d
1385	FISH20211006_c5_r0_Neolamprologus-brevis_su	1970-01-05 10:30:00	5.414473003170304	644.4999723007036	0.07151958340258158	0.3162705667276051	0.3043368196295677	0.27719148552183787	Neolamprologus brevis	f	d
1386	FISH20211006_c5_r0_Neolamprologus-brevis_su	1970-01-05 11:00:00	5.831348893624145	674.4996399091463	0.08110353997008476	0.4737133676804609	0.41971833829342087	0.17369771900575853	Neolamprologus brevis	f	d
1387	FISH20211006_c5_r0_Neolamprologus-brevis_su	1970-01-05 11:30:00	4.472502716864625	704.4994737133677	0.047864384244640186	0.5847875463963216	0.481993986907946	0.13367229276500314	Neolamprologus brevis	f	d
1388	FISH20211006_c5_r0_Neolamprologus-brevis_su	1970-01-05 12:00:00	4.275356583982839	734.500055395524	0.0406049191225349	0.6564369598936406	0.43396146188223345	0.10938034681025274	Neolamprologus brevis	f	d
1389	FISH20211006_c5_r0_Neolamprologus-brevis_su	1970-01-05 12:30:00	4.667491122484118	764.5006370838181	0.047199601130131295	0.598803390393884	0.5087209863779205	0.10867364917385011	Neolamprologus brevis	f	d
1390	FISH20211006_c5_r0_Neolamprologus-brevis_su	1970-01-05 13:00:00	4.303336413871426	794.5004154894466	0.054844606946983544	0.5334884493933854	0.4165890728699421	0.1165733742940299	Neolamprologus brevis	f	d
1391	FISH20211006_c5_r0_Neolamprologus-brevis_su	1970-01-05 13:30:00	3.7287683704538783	824.5001384964822	0.046479419422746665	0.6646169187302643	0.5167044243447037	0.10392421929391116	Neolamprologus brevis	f	d
1392	FISH20211006_c5_r0_Neolamprologus-brevis_su	1970-01-05 14:00:00	4.680701934418814	854.4999169021107	0.06448396210736247	0.46202426458367957	0.452774766091917	0.11028215017359065	Neolamprologus brevis	f	d
1393	FISH20211006_c5_r0_Neolamprologus-brevis_su	1970-01-05 14:30:00	4.787081596326259	884.4996399091463	0.06575812974350452	0.5178660462024265	0.4116171882518528	0.10974335602391182	Neolamprologus brevis	f	d
1394	FISH20211006_c5_r0_Neolamprologus-brevis_su	1970-01-05 15:00:00	5.730354470014566	914.4994183147749	0.09351282477425073	0.39061547836684946	0.4057427516662753	0.1123722191476877	Neolamprologus brevis	f	d
1395	FISH20211006_c5_r0_Neolamprologus-brevis_su	1970-01-05 15:30:00	4.1889861416658505	944.5	0.0521825836472413	0.5996565477509417	0.44237657448064344	0.10819876599331374	Neolamprologus brevis	f	d
1396	FISH20211006_c5_r0_Neolamprologus-brevis_su	1970-01-05 16:00:00	4.201080738580197	974.5005816852251	0.05046811810980001	0.6210736247299319	0.5484262785808568	0.1038499737570721	Neolamprologus brevis	f	d
1397	FISH20211006_c5_r0_Neolamprologus-brevis_su	1970-01-05 16:30:00	3.8938396701564386	1004.5003600908537	0.0394991967204033	0.6305467841116835	0.5015307736004023	0.10735699024584903	Neolamprologus brevis	f	d
1398	FISH20211006_c5_r0_Neolamprologus-brevis_su	1970-01-05 17:00:00	4.193998536840768	1034.5000830978893	0.0511329012243089	0.7068306465015789	0.4825397067625651	0.10669711875915128	Neolamprologus brevis	f	d
1399	FISH20211006_c5_r0_Neolamprologus-brevis_su	1970-01-05 17:30:00	4.910334887194336	1064.4998615035179	0.05988587889867597	0.6357542518420032	0.5351076461425386	0.13822799890573736	Neolamprologus brevis	f	d
1400	FISH20211006_c5_r0_Neolamprologus-brevis_su	1970-01-05 18:00:00	5.485158852216844	1094.4996399091463	0.06481635366461692	0.44130519084815245	0.46221164217714755	0.1713877690187064	Neolamprologus brevis	f	d
1401	FISH20211006_c5_r0_Neolamprologus-brevis_su	1970-01-05 18:30:00	8.453128452513335	1124.499362916182	0.16564179269846546	0.2653592598747992	0.1583672103279213	0.6055872050952764	Neolamprologus brevis	f	d
1402	FISH20211006_c5_r0_Neolamprologus-brevis_su	1970-01-05 19:00:00	61.37522927727482	1154.5	0.803512076224241	0.013294925769997783	0.3374910707501434	0.514162065602006	Neolamprologus brevis	f	n
1403	FISH20211006_c5_r0_Neolamprologus-brevis_su	1970-01-05 19:30:00	65.72747070965083	1184.5005262866323	0.938396764722176	0.0	0.19589494837157725	0.4425754748715979	Neolamprologus brevis	f	n
1404	FISH20211006_c5_r0_Neolamprologus-brevis_su	1970-01-05 20:00:00	59.09092756864116	1214.5003600908537	0.9195612431444241	0.0	0.12643198805359435	0.48724850038293444	Neolamprologus brevis	f	n
1405	FISH20211006_c5_r0_Neolamprologus-brevis_su	1970-01-05 20:30:00	49.74672219926241	1244.5000276992964	0.7995678909755692	0.0	0.2017151785865347	0.36713544156391026	Neolamprologus brevis	f	n
1406	FISH20211006_c5_r0_Neolamprologus-brevis_su	1970-01-05 21:00:00	52.166159352601845	1274.4998615035179	0.7775192510110244	0.0	0.3269705148341192	0.3160844274555432	Neolamprologus brevis	f	n
1407	FISH20211006_c5_r0_Neolamprologus-brevis_su	1970-01-05 21:30:00	49.230602864836015	1304.4995291119606	0.7689324691152845	0.0	0.30294871528910916	0.3692112325501554	Neolamprologus brevis	f	n
1408	FISH20211006_c5_r0_Neolamprologus-brevis_su	1970-01-05 22:00:00	15.593683600611639	1334.499362916182	0.30142374383690657	0.15999113622513988	0.0734981954126781	0.6711090055838058	Neolamprologus brevis	f	n
1409	FISH20211006_c5_r0_Neolamprologus-brevis_su	1970-01-05 22:30:00	5.760665024691227	1364.499944604476	0.11256370485264791	0.22728783514292045	0.025321993437730794	0.8231429935512694	Neolamprologus brevis	f	n
1410	FISH20211006_c5_r0_Neolamprologus-brevis_su	1970-01-05 23:00:00	7.506297823489428	1394.5005262866323	0.15085036840064261	0.17566893800897457	0.026750850019597337	0.737284829074502	Neolamprologus brevis	f	n
1411	FISH20211006_c5_r0_Neolamprologus-brevis_su	1970-01-05 23:30:00	7.232396204687976	1424.500304692261	0.13921666389673704	0.18724724392000444	0.027199090163550824	0.7056186366577069	Neolamprologus brevis	f	n
1412	FISH20211006_c5_r0_Neolamprologus-brevis_su	1970-01-06 00:00:00	6.360728397396758	14.500027699296439	0.11445349288128082	0.2795966982438646	0.032831392085601624	0.7559451157009146	Neolamprologus brevis	f	n
1413	FISH20211006_c5_r0_Neolamprologus-brevis_su	1970-01-06 00:30:00	5.363653232391667	44.499806104924936	0.08475984709988366	0.38790094731593816	0.030770214505409583	0.6837611304054515	Neolamprologus brevis	f	n
1414	FISH20211006_c5_r0_Neolamprologus-brevis_su	1970-01-06 01:00:00	5.356101938737157	74.49952911196056	0.09727992908980113	0.4322752202094067	0.02754021425186886	0.8021865310600715	Neolamprologus brevis	f	n
1415	FISH20211006_c5_r0_Neolamprologus-brevis_su	1970-01-06 01:30:00	40.813764014390706	104.49936291618192	0.6410725167580743	0.0	0.14486684259803576	0.42092203565016784	Neolamprologus brevis	f	n
1416	FISH20211006_c5_r0_Neolamprologus-brevis_su	1970-01-06 02:00:00	14.764737183454155	134.4998892089519	0.23415688012408598	0.2805783292709949	0.05517558093945722	0.689271450504804	Neolamprologus brevis	f	n
1417	FISH20211006_c5_r0_Neolamprologus-brevis_su	1970-01-06 02:30:00	17.235407142423064	164.50052628663232	0.3142208187912027	0.09811090798293723	0.05694120921694835	0.5218083128730014	Neolamprologus brevis	f	n
1418	FISH20211006_c5_r0_Neolamprologus-brevis_su	1970-01-06 03:00:00	8.533162151100823	194.5003046922608	0.16769154063486788	0.16375824054069027	0.032620461935241526	0.6446392295140767	Neolamprologus brevis	f	n
1419	FISH20211006_c5_r0_Neolamprologus-brevis_su	1970-01-06 03:30:00	8.610247460922242	224.50002769929642	0.17018447731427622	0.2186028474876738	0.028480609340004962	0.5744614057421222	Neolamprologus brevis	f	n
1420	FISH20211006_c5_r0_Neolamprologus-brevis_su	1970-01-06 04:00:00	27.344576717528682	254.49980610492494	0.4900559525788045	0.008752977674367071	0.0724969671853426	0.51739487260323	Neolamprologus brevis	f	n
1421	FISH20211006_c5_r0_Neolamprologus-brevis_su	1970-01-06 04:30:00	43.95328372647572	284.49952911196056	0.6974128857127029	0.0	0.15389597956434375	0.4350202490423746	Neolamprologus brevis	f	n
1422	FISH20211006_c5_r0_Neolamprologus-brevis_su	1970-01-06 05:00:00	40.10588417319458	314.49930751758905	0.6684948202315661	0.0	0.1369647945518787	0.43324503825644406	Neolamprologus brevis	f	n
1423	FISH20211006_c5_r0_Neolamprologus-brevis_su	1970-01-06 05:30:00	35.88642090489944	344.4998892089519	0.6231442499446045	0.0	0.1283490448921314	0.5343520208515612	Neolamprologus brevis	f	n
1424	FISH20211006_c5_r0_Neolamprologus-brevis_su	1970-01-06 06:00:00	19.438486785898174	374.5005262866323	0.4076782449725777	0.0	0.052303266045090294	0.5401401641511746	Neolamprologus brevis	f	n
1425	FISH20211006_c5_r0_Neolamprologus-brevis_su	1970-01-06 06:30:00	26.006833004026777	404.50024929366793	0.5123261869148523	0.0	0.061428168482682705	0.504036091453504	Neolamprologus brevis	f	n
1426	FISH20211006_c5_r0_Neolamprologus-brevis_su	1970-01-06 07:00:00	15.844485484192749	434.5000276992964	0.3636917622292394	0.014957620076450058	0.10763493551308166	0.6977814862471692	Neolamprologus brevis	f	d
1427	FISH20211006_c5_r0_Neolamprologus-brevis_su	1970-01-06 07:30:00	10.245096416297217	464.4998061049249	0.23788155780843168	0.2498476538695917	0.13172303056211823	0.6949137809425682	Neolamprologus brevis	f	d
1428	FISH20211006_c5_r0_Neolamprologus-brevis_su	1970-01-06 08:00:00	7.666008414898123	494.49952911196056	0.15954794748213397	0.32602071907373553	0.17213372091681803	0.4379005760882548	Neolamprologus brevis	f	d
1429	FISH20211006_c5_r0_Neolamprologus-brevis_su	1970-01-06 08:30:00	5.4605271427485995	524.499307517589	0.0894133289014459	0.496149797795136	0.2554707302686949	0.2573840327548383	Neolamprologus brevis	f	d
1430	FISH20211006_c5_r0_Neolamprologus-brevis_su	1970-01-06 09:00:00	4.662275150095993	554.4998892089519	0.05866385996011522	0.5369488145357855	0.28901621205249595	0.14437421332643616	Neolamprologus brevis	f	d
1431	FISH20211006_c5_r0_Neolamprologus-brevis_su	1970-01-06 09:30:00	5.028323051351894	584.5005262866323	0.09162927261647554	0.5889978394548778	0.3776591384191387	0.22788953634807807	Neolamprologus brevis	f	d
1432	FISH20211006_c5_r0_Neolamprologus-brevis_su	1970-01-06 10:00:00	2.180893491462777	614.5002492936679	0.00011079718575148191	1.0	0.0209771501072131	0.5559530928121069	Neolamprologus brevis	f	d
1433	FISH20211006_c5_r0_Neolamprologus-brevis_su	1970-01-06 10:30:00	1.9458045070131866	644.5000276992964	0.00044318874300592763	1.0	0.019222198987134887	0.5219865592732839	Neolamprologus brevis	f	d
1434	FISH20211006_c5_r0_Neolamprologus-brevis_su	1970-01-06 11:00:00	1.217194870905026	674.4998061049249	0.0017727549720237105	1.0	0.02441974175848003	0.6522397323345995	Neolamprologus brevis	f	d
1435	FISH20211006_c5_r0_Neolamprologus-brevis_su	1970-01-06 11:30:00	0.8817597270942703	704.4995291119606	0.0020497479364024154	1.0	0.02893816406978454	0.8174253117816154	Neolamprologus brevis	f	d
1436	FISH20211006_c5_r0_Neolamprologus-brevis_su	1970-01-06 12:00:00	2.023737557488962	734.499307517589	0.0009417760788875963	1.0	0.02332694063774035	0.540842869601303	Neolamprologus brevis	f	d
1437	FISH20211006_c5_r0_Neolamprologus-brevis_su	1970-01-06 12:30:00	2.3540987494678975	764.4998892089519	0.015510746731664082	0.8661090183913139	0.07093353141140123	0.3777725174238835	Neolamprologus brevis	f	d
1438	FISH20211006_c5_r0_Neolamprologus-brevis_su	1970-01-06 13:00:00	1.4945929030685488	794.5004708880394	0.011412110132402637	0.8976787989585064	0.03383729361738929	0.5166867986295097	Neolamprologus brevis	f	d
1439	FISH20211006_c5_r0_Neolamprologus-brevis_su	1970-01-06 13:30:00	1.8161114092735875	824.5002492936679	0.004487286022935018	0.9880893025317157	0.03478435521480719	0.15388358414046177	Neolamprologus brevis	f	d
1440	FISH20211006_c5_r0_Neolamprologus-brevis_su	1970-01-06 14:00:00	1.8132846673045075	854.5000276992964	0.003988698687053349	0.9659298653814193	0.026170867541161692	0.17430316280277347	Neolamprologus brevis	f	d
1441	FISH20211006_c5_r0_Neolamprologus-brevis_su	1970-01-06 14:30:00	3.6228953051569466	884.4997507063321	0.058833305634036895	0.7328125865603013	0.025693024872052106	0.16914481135064877	Neolamprologus brevis	f	d
1442	FISH20211006_c5_r0_Neolamprologus-brevis_su	1970-01-06 15:00:00	4.521000537424846	914.4995291119606	0.10453714475652319	0.5349288128081546	0.026766043721584473	0.1639010068787344	Neolamprologus brevis	f	d
1443	FISH20211006_c5_r0_Neolamprologus-brevis_su	1970-01-06 15:30:00	0.5907546493242115	944.5001107910481	0.0014402836250830932	1.0	0.02781185901703847	0.15417786401068453	Neolamprologus brevis	f	d
1444	FISH20211006_c5_r0_Neolamprologus-brevis_su	1970-01-06 16:00:00	1.3489964950515685	974.500692482411	0.002437538086532602	1.0	0.026628336457078468	0.16072553880841994	Neolamprologus brevis	f	d
1445	FISH20211006_c5_r0_Neolamprologus-brevis_su	1970-01-06 16:30:00	1.0618495731644235	1004.5004708880394	0.0018835521577751926	1.0	0.026344296134640236	0.15829256967800348	Neolamprologus brevis	f	d
1446	FISH20211006_c5_r0_Neolamprologus-brevis_su	1970-01-06 17:00:00	1.9532199973506184	1034.500249293668	0.004376488837183536	0.9675918231676915	0.03311067390997271	0.1362589501566759	Neolamprologus brevis	f	d
1447	FISH20211006_c5_r0_Neolamprologus-brevis_su	1970-01-06 17:30:00	2.883205943857002	1064.4999723007036	0.025594149908592323	0.8473768766273336	0.025817572354168882	0.38272414870347843	Neolamprologus brevis	f	d
1448	FISH20211006_c5_r0_Neolamprologus-brevis_su	1970-01-06 18:00:00	0.474064498005632	1094.499750706332	0.0007201817073846324	1.0	0.02615737797628679	0.854628038427205	Neolamprologus brevis	f	d
1449	FISH20211006_c5_r0_Neolamprologus-brevis_su	1970-01-06 18:30:00	1.6609227567819185	1124.4994737133677	0.01567780178383469	0.8745221871364467	0.028095171412112707	0.746809126718334	Neolamprologus brevis	f	d
1450	FISH20211006_c5_r0_Neolamprologus-brevis_su	1970-01-06 19:00:00	54.98676144874564	1154.500110791048	0.8106027033015732	0.037890538444493686	0.30530575468093074	0.5382302215135656	Neolamprologus brevis	f	n
1451	FISH20211006_c5_r0_Neolamprologus-brevis_su	1970-01-06 19:30:00	63.65244287515358	1184.5006924824108	0.9171791036507673	0.0	0.13423619527866743	0.37768698881234064	Neolamprologus brevis	f	n
1452	FISH20211006_c5_r0_Neolamprologus-brevis_su	1970-01-06 20:00:00	63.5363247498274	1214.5004708880394	0.9021106863885657	0.0	0.1228551226649429	0.4617271111004487	Neolamprologus brevis	f	n
1453	FISH20211006_c5_r0_Neolamprologus-brevis_su	1970-01-06 20:30:00	60.462140136590705	1244.500193895075	0.9109190626558086	0.0	0.10933162670693647	0.5180650242411746	Neolamprologus brevis	f	n
1454	FISH20211006_c5_r0_Neolamprologus-brevis_su	1970-01-06 21:00:00	57.40896589585208	1274.4999723007036	0.9069303639687551	0.0	0.10673063495290447	0.5521847320335834	Neolamprologus brevis	f	n
1455	FISH20211006_c5_r0_Neolamprologus-brevis_su	1970-01-06 21:30:00	53.46272907339068	1304.499695307739	0.8790094731593817	0.0	0.12803663969142887	0.5432396297546489	Neolamprologus brevis	f	n
1456	FISH20211006_c5_r0_Neolamprologus-brevis_su	1970-01-06 22:00:00	51.84474790660248	1334.4994737133677	0.8874300592764944	0.0	0.15774049884324226	0.5202985013252869	Neolamprologus brevis	f	n
1457	FISH20211006_c5_r0_Neolamprologus-brevis_su	1970-01-06 22:30:00	33.11145671771833	1364.500110791048	0.6200421005982717	0.0	0.11023289139548004	0.44267290619974137	Neolamprologus brevis	f	n
1458	FISH20211006_c5_r0_Neolamprologus-brevis_su	1970-01-06 23:00:00	20.689663389772292	1394.500637083818	0.40922940557309845	0.005872250844828541	0.055597391577928944	0.38739172119853166	Neolamprologus brevis	f	n
1459	FISH20211006_c5_r0_Neolamprologus-brevis_su	1970-01-06 23:30:00	17.094481132157615	1424.5004708880394	0.34319428286521525	0.04105035732092405	0.043279852628606064	0.4121239534948691	Neolamprologus brevis	f	n
1460	FISH20211006_c5_r0_Neolamprologus-brevis_su	1970-01-07 00:00:00	16.547081667676334	14.50013849648219	0.34131073070744006	0.0049858733588166865	0.047446828279529785	0.3921508189568312	Neolamprologus brevis	f	n
1461	FISH20211006_c5_r0_Neolamprologus-brevis_su	1970-01-07 00:30:00	6.397696305504228	44.49997230070356	0.10847044485070079	0.36812364965929867	0.026609605321183952	0.5055537374917541	Neolamprologus brevis	f	n
1462	FISH20211006_c5_r0_Neolamprologus-brevis_su	1970-01-07 01:00:00	13.688985834746749	74.49969530773919	0.27195169242701234	0.10287518697025096	0.039983318426576445	0.5101353153464983	Neolamprologus brevis	f	n
1463	FISH20211006_c5_r0_Neolamprologus-brevis_su	1970-01-07 01:30:00	3.9520988913033968	104.49947371336768	0.06647831145088914	0.4382582682399867	0.024171908271687605	0.6025660399771754	Neolamprologus brevis	f	n
1464	FISH20211006_c5_r0_Neolamprologus-brevis_su	1970-01-07 02:00:00	5.781844036757163	134.50005539552404	0.09771770440948371	0.3301573232882783	0.026161509822882578	0.4591834928191281	Neolamprologus brevis	f	n
1465	FISH20211006_c5_r0_Neolamprologus-brevis_su	1970-01-07 02:30:00	8.456134482447768	164.50063708381808	0.1581075840673647	0.24464018613927208	0.030690780712410916	0.45589341082285895	Neolamprologus brevis	f	n
1466	FISH20211006_c5_r0_Neolamprologus-brevis_su	1970-01-07 03:00:00	9.676041482115206	194.50047088803944	0.1687995124923827	0.3213672372721733	0.03049855474847127	0.37171833299353724	Neolamprologus brevis	f	n
1467	FISH20211006_c5_r0_Neolamprologus-brevis_su	1970-01-07 03:30:00	17.136827886397043	224.50013849648218	0.3264085092238657	0.16669436596310452	0.05107646937215803	0.3244246684794114	Neolamprologus brevis	f	n
1468	FISH20211006_c5_r0_Neolamprologus-brevis_su	1970-01-07 04:00:00	18.25927420994463	254.49997230070358	0.35920447620630436	0.058168522519528004	0.06219875028085858	0.2705861456685929	Neolamprologus brevis	f	n
1469	FISH20211006_c5_r0_Neolamprologus-brevis_su	1970-01-07 04:30:00	28.392046116662087	284.4996399091463	0.5501634258489835	0.03877901501301867	0.0959941174165492	0.29690921541314197	Neolamprologus brevis	f	n
1470	FISH20211006_c5_r0_Neolamprologus-brevis_su	1970-01-07 05:00:00	31.7873255541201	314.4994737133677	0.593041936734807	0.0104149354606393	0.12820430587748025	0.3106384145265397	Neolamprologus brevis	f	n
1471	FISH20211006_c5_r0_Neolamprologus-brevis_su	1970-01-07 05:30:00	45.05357164544247	344.50005539552404	0.7350986040327941	0.0	0.1417830555503288	0.35723482676620305	Neolamprologus brevis	f	n
1472	FISH20211006_c5_r0_Neolamprologus-brevis_su	1970-01-07 06:00:00	28.963852520427967	374.50063708381805	0.5745388067143095	0.0045980832086865	0.13621524443693506	0.3776894446262467	Neolamprologus brevis	f	n
1473	FISH20211006_c5_r0_Neolamprologus-brevis_su	1970-01-07 06:30:00	19.78223412199729	404.5004154894466	0.4091740069802227	0.0	0.054002023757480186	0.4070978162103024	Neolamprologus brevis	f	n
1474	FISH20211006_c5_r0_Neolamprologus-brevis_su	1970-01-07 07:00:00	16.084437991087515	434.5001384964822	0.38684837405129907	0.008032795966982439	0.10900122218673214	0.5824635468692172	Neolamprologus brevis	f	d
1475	FISH20211006_c5_r0_Neolamprologus-brevis_su	1970-01-07 07:30:00	9.269432542390218	464.4999723007036	0.1767769098664894	0.3031411002160545	0.1446822586651886	0.3013483486219583	Neolamprologus brevis	f	d
1476	FISH20211006_c5_r0_Neolamprologus-brevis_su	1970-01-07 08:00:00	6.416652232629142	494.4996399091463	0.11135117168023932	0.3802005429062102	0.1254753489376002	0.4383125817057674	Neolamprologus brevis	f	d
1477	FISH20211006_c5_r0_Neolamprologus-brevis_su	1970-01-07 08:30:00	4.112735550419388	524.4994737133677	0.05711594925488893	0.56074455708825	0.20529363360486064	0.16832833889316395	Neolamprologus brevis	f	d
1478	FISH20211006_c5_r0_Neolamprologus-brevis_su	1970-01-07 09:00:00	3.7145842114618515	554.500055395524	0.044150232661200974	0.6423664967870596	0.1952695401551482	0.12462222536954877	Neolamprologus brevis	f	d
1479	FISH20211006_c5_r0_Neolamprologus-brevis_su	1970-01-07 09:30:00	4.713423166083392	584.5006370838181	0.06293280150684173	0.4084538252728381	0.2215967559474484	0.12415567118821597	Neolamprologus brevis	f	d
1480	FISH20211006_c5_r0_Neolamprologus-brevis_su	1970-01-07 10:00:00	4.255381145847102	614.5004154894466	0.05711594925488893	0.6404077336435654	0.28554767549646853	0.2707754717876026	Neolamprologus brevis	f	d
1481	FISH20211006_c5_r0_Neolamprologus-brevis_su	1970-01-07 10:30:00	2.3397496071746464	644.5001384964822	0.024596975236828984	0.8309234945432385	0.08584949847580808	0.46777709433810505	Neolamprologus brevis	f	d
1482	FISH20211006_c5_r0_Neolamprologus-brevis_su	1970-01-07 11:00:00	1.6632360675017037	674.4999169021107	0.007866600188355216	0.9421638690377264	0.038837672346639915	0.7105462929490239	Neolamprologus brevis	f	d
1483	FISH20211006_c5_r0_Neolamprologus-brevis_su	1970-01-07 11:30:00	2.0300076138003975	704.4996399091463	0.0045980832086865	0.9673702287961886	0.03028137159920333	0.5286952146467259	Neolamprologus brevis	f	d
1484	FISH20211006_c5_r0_Neolamprologus-brevis_su	1970-01-07 12:00:00	1.7273707539945684	734.4994737133677	0.0009971746717633372	1.0	0.026249117060080103	0.6262812637961782	Neolamprologus brevis	f	d
1485	FISH20211006_c5_r0_Neolamprologus-brevis_su	1970-01-07 12:30:00	1.865455913368935	764.5	0.00625969421670729	0.9357411921116774	0.04056625352360559	0.44583168669659395	Neolamprologus brevis	f	d
1486	FISH20211006_c5_r0_Neolamprologus-brevis_su	1970-01-07 13:00:00	3.8056336946890363	794.5006370838181	0.04564844052961055	0.6600742341144535	0.10549398257621954	0.20365893427955667	Neolamprologus brevis	f	d
1487	FISH20211006_c5_r0_Neolamprologus-brevis_su	1970-01-07 13:30:00	3.8327839604831127	824.5003600908537	0.030912414824663455	0.8256606282200432	0.35572437952177965	0.10965580340239459	Neolamprologus brevis	f	d
1488	FISH20211006_c5_r0_Neolamprologus-brevis_su	1970-01-07 14:00:00	3.6395020088825305	854.5001384964822	0.03384854024707772	0.726884937122597	0.42435973890971407	0.11559281920014763	Neolamprologus brevis	f	d
1489	FISH20211006_c5_r0_Neolamprologus-brevis_su	1970-01-07 14:30:00	5.160084902586288	884.4999169021107	0.0627666057282145	0.4440751204919395	0.3423948183795691	0.2227537441167411	Neolamprologus brevis	f	d
1490	FISH20211006_c5_r0_Neolamprologus-brevis_su	1970-01-07 15:00:00	5.0257136599922205	914.4996399091463	0.06088305357043931	0.46523738297047257	0.4513690566032255	0.13955853603793952	Neolamprologus brevis	f	d
1491	FISH20211006_c5_r0_Neolamprologus-brevis_su	1970-01-07 15:30:00	5.673015913667287	944.4994183147749	0.08154672871309068	0.2974904437427289	0.3093653745441274	0.11297292265271008	Neolamprologus brevis	f	d
1492	FISH20211006_c5_r0_Neolamprologus-brevis_su	1970-01-07 16:00:00	3.9590185807802056	974.5	0.045867493906492356	0.6474074894748504	0.37950877442835623	0.10165192879218796	Neolamprologus brevis	f	d
1493	FISH20211006_c5_r0_Neolamprologus-brevis_su	1970-01-07 16:30:00	3.754704958921563	1004.5005816852251	0.04282311229294776	0.6455598027810093	0.33834623039593387	0.09969782066503963	Neolamprologus brevis	f	d
1494	FISH20211006_c5_r0_Neolamprologus-brevis_su	1970-01-07 17:00:00	4.374298596443053	1034.5003600908537	0.04847376876627334	0.5460639299761786	0.36971399463031446	0.10375059896159648	Neolamprologus brevis	f	d
1495	FISH20211006_c5_r0_Neolamprologus-brevis_su	1970-01-07 17:30:00	4.65033501486744	1064.5000830978893	0.06553653537200155	0.3888427233948258	0.29031135837268834	0.11045668429711475	Neolamprologus brevis	f	d
1496	FISH20211006_c5_r0_Neolamprologus-brevis_su	1970-01-07 18:00:00	2.2473661620520025	1094.4998615035179	0.012797074954296161	0.9068195667830037	0.04445276085682734	0.42994602349468286	Neolamprologus brevis	f	d
1497	FISH20211006_c5_r0_Neolamprologus-brevis_su	1970-01-07 18:30:00	1.9467341872410096	1124.4996399091463	0.013517256661680794	0.8774029139659852	0.027681889993333212	0.38739961860640376	Neolamprologus brevis	f	d
1498	FISH20211006_c5_r0_Neolamprologus-brevis_su	1970-01-07 19:00:00	49.86168961434842	1154.499362916182	0.8097612320647055	0.03379314165420198	0.29677161322047935	0.5695782910619296	Neolamprologus brevis	f	n
1499	FISH20211006_c5_r0_Neolamprologus-brevis_su	1970-01-07 19:30:00	56.722861950482795	1184.5	0.8689341901174386	0.0	0.2052265478240353	0.41558561635229896	Neolamprologus brevis	f	n
1500	FISH20211006_c5_r0_Neolamprologus-brevis_su	1970-01-07 20:00:00	58.908137928977425	1214.5005262866323	0.8381253116170849	0.0	0.19064928978922557	0.365151143923832	Neolamprologus brevis	f	n
1501	FISH20211006_c5_r0_Neolamprologus-brevis_su	1970-01-07 20:30:00	56.31080786538213	1244.5003600908537	0.828707550828209	0.0	0.21438138728089481	0.4252567896115622	Neolamprologus brevis	f	n
1502	FISH20211006_c5_r0_Neolamprologus-brevis_su	1970-01-07 21:00:00	56.98293219732666	1274.5000830978893	0.8258822225915462	0.0	0.17960653010316097	0.373650944317558	Neolamprologus brevis	f	n
1503	FISH20211006_c5_r0_Neolamprologus-brevis_su	1970-01-07 21:30:00	53.795596686051105	1304.4998615035179	0.8029472051409894	0.0	0.20001856687415834	0.3990490860088825	Neolamprologus brevis	f	n
1504	FISH20211006_c5_r0_Neolamprologus-brevis_su	1970-01-07 22:00:00	36.38804096518188	1334.4995845105534	0.5570882499584511	0.010193341089136335	0.13273912182657432	0.44391475013235604	Neolamprologus brevis	f	n
1505	FISH20211006_c5_r0_Neolamprologus-brevis_su	1970-01-07 22:30:00	8.53393247287208	1364.499362916182	0.17904825217439477	0.15816298266024043	0.029633996430550445	0.6030845328587949	Neolamprologus brevis	f	n
1506	FISH20211006_c5_r0_Neolamprologus-brevis_su	1970-01-07 23:00:00	7.971354902626438	1394.499944604476	0.15089740748947486	0.1624196764901396	0.02871137206437972	0.4074107205631467	Neolamprologus brevis	f	n
1507	FISH20211006_c5_r0_Neolamprologus-brevis_su	1970-01-07 23:30:00	6.842503337020389	1424.5005262866323	0.13074067918674864	0.2490166749764556	0.028643933850098894	0.45429364795167154	Neolamprologus brevis	f	n
1508	FISH20211006_c5_r0_Neolamprologus-brevis_su	1970-01-08 00:00:00	6.559234454048125	14.500360090853693	0.13051908481524568	0.2712869093125035	0.02703530813817553	0.5438434744169895	Neolamprologus brevis	f	n
1509	FISH20211006_c5_r0_Neolamprologus-brevis_su	1970-01-08 00:30:00	7.843061565610291	44.50002769929644	0.1412110132402637	0.14287297102653593	0.028152022958698834	0.49321327258905434	Neolamprologus brevis	f	n
1510	FISH20211006_c5_r0_Neolamprologus-brevis_su	1970-01-08 01:00:00	6.897180088158471	74.4998615035178	0.12636419034956511	0.2655808542463021	0.02665407521030063	0.5330694761177994	Neolamprologus brevis	f	n
1511	FISH20211006_c5_r0_Neolamprologus-brevis_su	1970-01-08 01:30:00	8.885860284447824	104.49958451055343	0.16065591933964876	0.1567780178383469	0.027284005695001442	0.4196433130186138	Neolamprologus brevis	f	n
1512	FISH20211006_c5_r0_Neolamprologus-brevis_su	1970-01-08 02:00:00	8.334548026940494	134.49936291618192	0.15422968256606281	0.2871309068749654	0.0278615578831395	0.39469327169812285	Neolamprologus brevis	f	n
1513	FISH20211006_c5_r0_Neolamprologus-brevis_su	1970-01-08 02:30:00	8.56412674623188	164.49994460447596	0.1673498781298471	0.17006425880788834	0.02855122663333442	0.45572892514406715	Neolamprologus brevis	f	n
1514	FISH20211006_c5_r0_Neolamprologus-brevis_su	1970-01-08 03:00:00	7.771274768971362	194.50052628663232	0.11949476483297325	0.4217494875630159	0.02586017442846696	0.435773727017448	Neolamprologus brevis	f	n
1515	FISH20211006_c5_r0_Neolamprologus-brevis_su	1970-01-08 03:30:00	7.280094477483907	224.5003046922608	0.13218104260151792	0.32729488670987755	0.02680707706293267	0.42991044274897	Neolamprologus brevis	f	n
1516	FISH20211006_c5_r0_Neolamprologus-brevis_su	1970-01-08 04:00:00	12.36103021250749	254.50002769929642	0.2320093069636031	0.13411999335216884	0.037456880302551517	0.31870433542535376	Neolamprologus brevis	f	n
1517	FISH20211006_c5_r0_Neolamprologus-brevis_su	1970-01-08 04:30:00	23.430569111000764	284.4998615035178	0.4099495872804831	0.07921998781230957	0.05683887680902118	0.3541723992787906	Neolamprologus brevis	f	n
1518	FISH20211006_c5_r0_Neolamprologus-brevis_su	1970-01-08 05:00:00	21.673151364711646	314.49952911196056	0.4049637139216664	0.0220486399645449	0.0604073171605888	0.33054261493922726	Neolamprologus brevis	f	n
1519	FISH20211006_c5_r0_Neolamprologus-brevis_su	1970-01-08 05:30:00	22.495908382526935	344.49936291618195	0.4389230513544956	0.026258933023101214	0.053283153494548124	0.3115219935269271	Neolamprologus brevis	f	n
1520	FISH20211006_c5_r0_Neolamprologus-brevis_su	1970-01-08 06:00:00	16.99807111926083	374.49994460447596	0.35159539109239973	0.087968092178152	0.0455124697947257	0.4286490230970898	Neolamprologus brevis	f	n
1521	FISH20211006_c5_r0_Neolamprologus-brevis_su	1970-01-08 06:30:00	13.973107251138325	404.5005262866323	0.272671874134397	0.14780344579247687	0.03658675677958366	0.39671326430783077	Neolamprologus brevis	f	n
1522	FISH20211006_c5_r0_Neolamprologus-brevis_su	1970-01-08 07:00:00	14.763826337902183	434.50030469226084	0.361198825549831	0.01794914409174007	0.14036513156925745	0.45481833544933903	Neolamprologus brevis	f	d
1523	FISH20211006_c5_r0_Neolamprologus-brevis_su	1970-01-08 07:30:00	3.9682226363448057	464.5000276992964	0.04542684615810758	0.681347293778738	0.10094827766409196	0.14887692203133476	Neolamprologus brevis	f	d
1524	FISH20211006_c5_r0_Neolamprologus-brevis_su	1970-01-08 08:00:00	3.7741229108303784	486.9894584997781	0.0396138482023968	0.5969818020417221	0.12589510813255572	0.13731222059018652	Neolamprologus brevis	f	d
1525	FISH20211006_c6_r0_Neolamprologus-brevis_su	1970-01-02 00:00:00	2.1237539556767406	14.499529111960555	0.012298487618414492	0.8189573984820786	0.034198586300966075	0.8784056931649167	Neolamprologus brevis	m	n
1526	FISH20211006_c6_r0_Neolamprologus-brevis_su	1970-01-02 00:30:00	0.828444306140279	44.49994460447596	0.00027697762020828715	1.0	0.032262065986307105	0.8966496412792178	Neolamprologus brevis	m	n
1527	FISH20211006_c6_r0_Neolamprologus-brevis_su	1970-01-02 01:00:00	0.05781950500682017	74.50047088803944	0.001107971857514819	1.0	0.02910985771835936	0.8706314229814378	Neolamprologus brevis	m	n
1528	FISH20211006_c6_r0_Neolamprologus-brevis_su	1970-01-02 01:30:00	0.34420589199560614	104.50002769929644	0.006869425516591879	0.9618857681014902	0.023273017978874162	0.8346475636072247	Neolamprologus brevis	m	n
1529	FISH20211006_c6_r0_Neolamprologus-brevis_su	1970-01-02 02:00:00	1.08920362633851	134.49958451055343	0.01512381585507728	0.8818348013960445	0.03416377736449697	0.8461844009172873	Neolamprologus brevis	m	n
1530	FISH20211006_c6_r0_Neolamprologus-brevis_su	1970-01-02 02:30:00	0.037346679347848216	164.5001107910481	0.00016618657212497231	1.0	0.04770079789882026	0.9219540909258888	Neolamprologus brevis	m	n
1531	FISH20211006_c6_r0_Neolamprologus-brevis_su	1970-01-02 03:00:00	0.005646315979253787	194.50052628663232	0.0	1.0	0.047603512877958505	0.9197799305385959	Neolamprologus brevis	m	n
1532	FISH20211006_c6_r0_Neolamprologus-brevis_su	1970-01-02 03:30:00	0.02594398181700408	224.5000830978893	0.00033239155725444574	1.0	0.05519120742390903	0.9338400551315275	Neolamprologus brevis	m	n
1533	FISH20211006_c6_r0_Neolamprologus-brevis_su	1970-01-02 04:00:00	0.32574183529379097	254.49975070633207	0.005983048030580023	0.9546285524347682	0.03989694045829524	0.8037306414463249	Neolamprologus brevis	m	n
1534	FISH20211006_c6_r0_Neolamprologus-brevis_su	1970-01-02 04:30:00	0.029518248181997362	284.50016618657213	0.0	1.0	0.0485669248724359	0.916455808504642	Neolamprologus brevis	m	n
1535	FISH20211006_c6_r0_Neolamprologus-brevis_su	1970-01-02 05:00:00	0.47252337394834365	314.5005816852252	0.008198991745609662	0.9011135117168024	0.045897339525139934	0.8771685017073102	Neolamprologus brevis	m	n
1536	FISH20211006_c6_r0_Neolamprologus-brevis_su	1970-01-02 05:30:00	0.8879289875493436	344.50024929366793	0.011689103096781341	0.9005041271951693	0.03354369209515263	0.828272350719384	Neolamprologus brevis	m	n
1537	FISH20211006_c6_r0_Neolamprologus-brevis_su	1970-01-02 06:00:00	2.0441927019674773	374.4998061049249	0.035510498033349956	0.7981275275608	0.03840416428889733	0.19260282959656985	Neolamprologus brevis	m	n
1538	FISH20211006_c6_r0_Neolamprologus-brevis_su	1970-01-02 06:30:00	8.849804208474021	404.4994737133677	0.15589164035233505	0.3168799512492383	0.06015284044909008	0.3215500508256136	Neolamprologus brevis	m	n
1539	FISH20211006_c6_r0_Neolamprologus-brevis_su	1970-01-02 07:00:00	35.86994726148205	434.4998892089519	0.6118435630401063	0.0245956126744959	0.15031594672292087	0.4178512888597712	Neolamprologus brevis	m	d
1540	FISH20211006_c6_r0_Neolamprologus-brevis_su	1970-01-02 07:30:00	22.52361847983109	464.50030469226084	0.47714808043875684	0.08442745554262922	0.10795577230677669	0.7232848692647714	Neolamprologus brevis	m	d
1541	FISH20211006_c6_r0_Neolamprologus-brevis_su	1970-01-02 08:00:00	11.71123754614602	494.4999723007036	0.25029084261259765	0.45609661514597527	0.0955072121662522	0.5659735806912974	Neolamprologus brevis	m	d
1542	FISH20211006_c6_r0_Neolamprologus-brevis_su	1970-01-02 08:30:00	4.591639215743772	524.4995291119606	0.08620021051465293	0.5932635311063099	0.04386898902438242	0.6657515659803124	Neolamprologus brevis	m	d
1543	FISH20211006_c6_r0_Neolamprologus-brevis_su	1970-01-02 09:00:00	5.0886111368687175	554.499944604476	0.11572124972302238	0.46465765566142253	0.037957918577100375	0.8921873235211534	Neolamprologus brevis	m	d
1544	FISH20211006_c6_r0_Neolamprologus-brevis_su	1970-01-02 09:30:00	6.322130374026331	584.5004708880394	0.13051908481524568	0.4190349565121046	0.05600562769210225	0.6735585223861811	Neolamprologus brevis	m	d
1545	FISH20211006_c6_r0_Neolamprologus-brevis_su	1970-01-02 10:00:00	5.725671415526068	609.1480523957256	0.11220268872802482	0.4723371251292658	0.05033830462023597	0.664435365102902	Neolamprologus brevis	m	d
1546	FISH20211006_c6_r0_Neolamprologus-brevis_su	1970-01-02 10:30:00	2.093905716513262	649.1096975516083	0.029924787966074572	0.7437990078412546	0.03259873228068133	0.3942221624461089	Neolamprologus brevis	m	d
1547	FISH20211006_c6_r0_Neolamprologus-brevis_su	1970-01-02 11:00:00	28.27569548501064	674.500055395524	0.3475515178373587	0.22468424551296257	0.277870459695543	0.616986424010202	Neolamprologus brevis	m	d
1548	FISH20211006_c6_r0_Neolamprologus-brevis_su	1970-01-02 11:30:00	18.974965989022902	704.5005262866323	0.4049637139216664	0.034457924768710874	0.0733076663096119	0.577543985340534	Neolamprologus brevis	m	d
1549	FISH20211006_c6_r0_Neolamprologus-brevis_su	1970-01-02 12:00:00	19.264199553564122	734.5000830978893	0.21079164589219435	0.48811700182815354	0.03938347690580671	0.7380808487032743	Neolamprologus brevis	m	d
1550	FISH20211006_c6_r0_Neolamprologus-brevis_su	1970-01-02 12:30:00	10.12334401678615	764.4997507063321	0.13866267796797963	0.6206304359869259	0.05028151969255915	0.6883205704966265	Neolamprologus brevis	m	d
1551	FISH20211006_c6_r0_Neolamprologus-brevis_su	1970-01-02 13:00:00	2.169463081965661	794.5001661865721	0.018668291602038554	0.8691003766895635	0.028834944863427612	0.8979342651141072	Neolamprologus brevis	m	d
1552	FISH20211006_c6_r0_Neolamprologus-brevis_su	1970-01-02 13:30:00	5.8193040020412194	824.5005816852251	0.10099163481247576	0.6287740291396599	0.03771976389781542	0.43661602301546043	Neolamprologus brevis	m	d
1553	FISH20211006_c6_r0_Neolamprologus-brevis_su	1970-01-02 14:00:00	5.780337237242339	854.5002492936679	0.09822170516868872	0.6113234723838015	0.049257528421945876	0.6964624254616676	Neolamprologus brevis	m	d
1554	FISH20211006_c6_r0_Neolamprologus-brevis_su	1970-01-02 14:30:00	5.092279481023618	884.4998061049249	0.03861281923439144	0.7975181430391668	0.03123932809525944	0.6007565337622695	Neolamprologus brevis	m	d
1555	FISH20211006_c6_r0_Neolamprologus-brevis_su	1970-01-02 15:00:00	3.404713954411862	914.4994737133677	0.010082543903384854	0.9501412664118332	0.017026978132239804	0.7955192439312786	Neolamprologus brevis	m	d
1556	FISH20211006_c6_r0_Neolamprologus-brevis_su	1970-01-02 15:30:00	2.580127037740702	944.4998892089519	0.029747396410370042	0.7835142920452027	0.034565995099372714	0.3003716609071048	Neolamprologus brevis	m	d
1557	FISH20211006_c6_r0_Neolamprologus-brevis_su	1970-01-02 16:00:00	0.8776163177740886	974.5003046922608	0.009473159381751703	0.9532435876128746	0.046268014919702276	0.16914273244524025	Neolamprologus brevis	m	d
1558	FISH20211006_c6_r0_Neolamprologus-brevis_su	1970-01-02 16:30:00	0.5539672742255064	1004.4999723007036	0.004487286022935018	0.9799457093789817	0.032344384842052466	0.20311002168879452	Neolamprologus brevis	m	d
1559	FISH20211006_c6_r0_Neolamprologus-brevis_su	1970-01-02 17:00:00	0.14237463034284215	1034.4995291119606	0.0003877901501301867	1.0	0.04004953094563014	0.08788490370901876	Neolamprologus brevis	m	d
1560	FISH20211006_c6_r0_Neolamprologus-brevis_su	1970-01-02 17:30:00	3.7801435184137837	1064.499944604476	0.07993574119211168	0.7271216485707955	0.18103418620722833	0.2573012351433722	Neolamprologus brevis	m	d
1561	FISH20211006_c6_r0_Neolamprologus-brevis_su	1970-01-02 18:00:00	1.0072580269124742	1094.5004708880394	0.025871142872971025	0.9051576089967315	0.05544486401359205	0.15511774188390517	Neolamprologus brevis	m	d
1562	FISH20211006_c6_r0_Neolamprologus-brevis_su	1970-01-02 18:30:00	0.15909940404951037	1124.5000276992964	0.0014403634147692648	1.0	0.03629204776445551	0.09317061635012577	Neolamprologus brevis	m	d
1563	FISH20211006_c6_r0_Neolamprologus-brevis_su	1970-01-02 19:00:00	17.040510987627005	1154.4995845105534	0.31588277657747493	0.16492161099108082	0.06752534256268203	0.34425456566729756	Neolamprologus brevis	m	n
1564	FISH20211006_c6_r0_Neolamprologus-brevis_su	1970-01-02 19:30:00	7.582264719976534	1184.500110791048	0.16507866164413915	0.5132949257699978	0.03206013671128586	0.4784003583249639	Neolamprologus brevis	m	n
1565	FISH20211006_c6_r0_Neolamprologus-brevis_su	1970-01-02 20:00:00	1.7444037244034591	1214.5005262866323	0.017838346905988588	0.8675419644341034	0.08995499300944915	0.38075655666507346	Neolamprologus brevis	m	n
1566	FISH20211006_c6_r0_Neolamprologus-brevis_su	1970-01-02 20:30:00	0.8772933975952487	1244.5000830978893	0.002825328236662789	0.9675918231676915	0.03197911679028851	0.2795249994380325	Neolamprologus brevis	m	n
1567	FISH20211006_c6_r0_Neolamprologus-brevis_su	1970-01-02 21:00:00	1.051619737578418	1274.499750706332	0.00465348180156224	1.0	0.028334685608548245	0.3790093286960849	Neolamprologus brevis	m	n
1568	FISH20211006_c6_r0_Neolamprologus-brevis_su	1970-01-02 21:30:00	0.9644198156929163	1304.5001661865722	0.005761134500332373	0.9666518945269222	0.19826735810480825	0.18884725338199151	Neolamprologus brevis	m	n
1569	FISH20211006_c6_r0_Neolamprologus-brevis_su	1970-01-02 22:00:00	1.8456426339676615	1334.5005816852251	0.03202038668217827	0.8432773807545288	0.15939510103346347	0.46857536624719726	Neolamprologus brevis	m	n
1570	FISH20211006_c6_r0_Neolamprologus-brevis_su	1970-01-02 22:30:00	1.7891637437502776	1364.500249293668	0.012630879175668939	0.94354883385962	0.02354656217432269	0.6662470802364366	Neolamprologus brevis	m	n
1571	FISH20211006_c6_r0_Neolamprologus-brevis_su	1970-01-02 23:00:00	2.4619866584189234	1394.499806104925	0.018226137056118776	0.8957398482078556	0.14673934856136872	0.36975498122076306	Neolamprologus brevis	m	n
1572	FISH20211006_c6_r0_Neolamprologus-brevis_su	1970-01-02 23:30:00	0.8510360183146789	1424.4994183147749	0.01329566229017783	0.9505290565619633	0.613944300613783	0.07887935146484822	Neolamprologus brevis	m	n
1573	FISH20211006_c6_r0_Neolamprologus-brevis_su	1970-01-03 00:00:00	2.6429390078886486	14.499889208951917	0.023875470861954354	0.8991247507201419	0.5388966029492227	0.2177616876514556	Neolamprologus brevis	m	n
1574	FISH20211006_c6_r0_Neolamprologus-brevis_su	1970-01-03 00:30:00	2.2150997127932364	44.50030469226082	0.02897346407401252	0.8171292449171791	0.3065810015809117	0.21532654955186517	Neolamprologus brevis	m	n
1575	FISH20211006_c6_r0_Neolamprologus-brevis_su	1970-01-03 01:00:00	7.524234627291153	74.49991690211068	0.13749930751758904	0.5070633205916569	0.09999770935625013	0.47389751943625075	Neolamprologus brevis	m	n
1576	FISH20211006_c6_r0_Neolamprologus-brevis_su	1970-01-03 01:30:00	3.601483946867791	104.49952911196056	0.061492438092072464	0.6418480970583347	0.2042093234924928	0.3587302040408904	Neolamprologus brevis	m	n
1577	FISH20211006_c6_r0_Neolamprologus-brevis_su	1970-01-03 02:00:00	1.3065944655194834	134.49994460447596	0.00038776866829160205	1.0	0.6086003757764461	0.0916682950196047	Neolamprologus brevis	m	n
1578	FISH20211006_c6_r0_Neolamprologus-brevis_su	1970-01-03 02:30:00	0.541295641666566	164.50047088803944	0.0	1.0	0.5956738777994309	0.07628728148829242	Neolamprologus brevis	m	n
1579	FISH20211006_c6_r0_Neolamprologus-brevis_su	1970-01-03 03:00:00	6.000067412975322	194.50002769929642	0.1320148468228907	0.46684394216386904	0.06428669484136441	0.309012044558558	Neolamprologus brevis	m	n
1580	FISH20211006_c6_r0_Neolamprologus-brevis_su	1970-01-03 03:30:00	0.38000461063054225	224.49958451055343	0.00044318874300592763	0.9915240152900117	0.681750432668487	0.07218834218490586	Neolamprologus brevis	m	n
1581	FISH20211006_c6_r0_Neolamprologus-brevis_su	1970-01-03 04:00:00	0.37843424277398663	254.5001107910481	0.004708619543540882	0.9484821626412586	0.032360489015626034	0.24483172454505694	Neolamprologus brevis	m	n
1582	FISH20211006_c6_r0_Neolamprologus-brevis_su	1970-01-03 04:30:00	2.536354309899409	284.5005262866323	0.06071685779181209	0.6958063265193064	0.02928006737831235	0.21742643812434548	Neolamprologus brevis	m	n
1583	FISH20211006_c6_r0_Neolamprologus-brevis_su	1970-01-03 05:00:00	31.515093352640367	314.5001384964822	0.46623455764223587	0.10215500526286632	0.04621773500009309	0.576527253612676	Neolamprologus brevis	m	n
1584	FISH20211006_c6_r0_Neolamprologus-brevis_su	1970-01-03 05:30:00	54.151623673651294	344.49975070633207	0.8725832363857958	0.0	0.12469506763700104	0.44534775854035114	Neolamprologus brevis	m	n
1585	FISH20211006_c6_r0_Neolamprologus-brevis_su	1970-01-03 06:00:00	52.314148151309276	374.50016618657213	0.7481165521825837	0.0	0.14514011529360224	0.584257655328654	Neolamprologus brevis	m	n
1586	FISH20211006_c6_r0_Neolamprologus-brevis_su	1970-01-03 06:30:00	48.17734960993809	404.50063708381805	0.7676583014791424	0.0	0.11981784582752233	0.5877214954188656	Neolamprologus brevis	m	n
1587	FISH20211006_c6_r0_Neolamprologus-brevis_su	1970-01-03 07:00:00	14.743998886678462	434.50024929366793	0.3565453437482688	0.17805107750263144	0.05360125858297451	0.6196977133745993	Neolamprologus brevis	m	d
1588	FISH20211006_c6_r0_Neolamprologus-brevis_su	1970-01-03 07:30:00	7.701398806206796	464.4998615035178	0.1817627832253061	0.3472383801451443	0.03608849255559129	0.8541944602701054	Neolamprologus brevis	m	d
1589	FISH20211006_c6_r0_Neolamprologus-brevis_su	1970-01-03 08:00:00	1.734165280805069	494.4994737133677	0.024042989308071576	0.8907539748490388	0.029881615916247977	0.17784720654116226	Neolamprologus brevis	m	d
1590	FISH20211006_c6_r0_Neolamprologus-brevis_su	1970-01-03 08:30:00	0.8366338281834774	524.4998892089519	0.005761134500332373	0.9635497451805894	0.025400435098182125	0.07234704567364965	Neolamprologus brevis	m	d
1591	FISH20211006_c6_r0_Neolamprologus-brevis_su	1970-01-03 09:00:00	3.058883513647778	554.5003600908537	0.05556478865436818	0.8348013960445405	0.03139270083968467	0.28404345922609636	Neolamprologus brevis	m	d
1592	FISH20211006_c6_r0_Neolamprologus-brevis_su	1970-01-03 09:30:00	4.837931248222188	584.4999723007036	0.1003822502908426	0.6325411334552102	0.03109561827569071	0.8250411124383421	Neolamprologus brevis	m	d
1593	FISH20211006_c6_r0_Neolamprologus-brevis_su	1970-01-03 10:00:00	4.774560946120881	614.4995291119606	0.021273059664284527	0.8314220818791203	0.15158801065503122	0.08508138190420234	Neolamprologus brevis	m	d
1594	FISH20211006_c6_r0_Neolamprologus-brevis_su	1970-01-03 10:30:00	2.6979150064821664	644.500055395524	0.0331819189009528	0.7753711500110791	0.04676644868573845	0.2716194740321195	Neolamprologus brevis	m	d
1595	FISH20211006_c6_r0_Neolamprologus-brevis_su	1970-01-03 11:00:00	1.4673141650078891	674.5004708880394	0.004875076173065204	0.9619965652872418	0.022068387127801715	0.08454089332279704	Neolamprologus brevis	m	d
1596	FISH20211006_c6_r0_Neolamprologus-brevis_su	1970-01-03 11:30:00	1.0809951068375263	704.5000276992964	0.001218769043266301	1.0	0.022368399425072103	0.09946165285691554	Neolamprologus brevis	m	d
1597	FISH20211006_c6_r0_Neolamprologus-brevis_su	1970-01-03 12:00:00	5.105761062498022	734.4996953077392	0.0925156501024874	0.6348124757631156	0.04095169760161177	0.3977312336188805	Neolamprologus brevis	m	d
1598	FISH20211006_c6_r0_Neolamprologus-brevis_su	1970-01-03 12:30:00	2.4837466873916165	764.5001107910481	0.0324063815643696	0.8707068468867716	0.02459747694693913	0.18527765874806928	Neolamprologus brevis	m	d
1599	FISH20211006_c6_r0_Neolamprologus-brevis_su	1970-01-03 13:00:00	2.201406971358439	794.5005816852251	0.023433604786438425	0.8764057392942219	0.022787579574598867	0.8329612250806523	Neolamprologus brevis	m	d
1600	FISH20211006_c6_r0_Neolamprologus-brevis_su	1970-01-03 13:30:00	6.963475436859326	824.5001938950751	0.1488006204642402	0.5661182205971969	0.03231762144011184	0.6894653432223644	Neolamprologus brevis	m	d
1601	FISH20211006_c6_r0_Neolamprologus-brevis_su	1970-01-03 14:00:00	1.7284665383152344	854.4997507063321	0.015511606005207467	0.8987313722231456	0.021015585572260645	0.8966523083000674	Neolamprologus brevis	m	d
1602	FISH20211006_c6_r0_Neolamprologus-brevis_su	1970-01-03 14:30:00	0.8226801751579869	884.4993629161819	0.00016619577862722287	1.0	0.020428173951561893	0.9618074396346648	Neolamprologus brevis	m	d
1603	FISH20211006_c6_r0_Neolamprologus-brevis_su	1970-01-03 15:00:00	0.9619012860951597	914.4998338134279	0.0036561045867493907	0.9662641258586306	0.02095860777675973	0.9503106190303694	Neolamprologus brevis	m	d
1604	FISH20211006_c6_r0_Neolamprologus-brevis_su	1970-01-03 15:30:00	2.1572333019204786	944.5002492936679	0.02016508780676971	0.8738574040219378	0.023178964460955482	0.9345355003229031	Neolamprologus brevis	m	d
1605	FISH20211006_c6_r0_Neolamprologus-brevis_su	1970-01-03 16:00:00	2.346201228945002	974.4998615035178	0.04465126585784721	0.724336601850313	0.02247633029168168	0.862641824768656	Neolamprologus brevis	m	d
1606	FISH20211006_c6_r0_Neolamprologus-brevis_su	1970-01-03 16:30:00	1.6406508567505977	1004.4994737133677	0.013074067918674865	0.8982327848872639	0.02343949139424344	0.27024971023523886	Neolamprologus brevis	m	d
1607	FISH20211006_c6_r0_Neolamprologus-brevis_su	1970-01-03 17:00:00	1.955484308346182	1034.499889208952	0.018668291602038554	0.8709838245069799	0.026219546158473522	0.3598343436728761	Neolamprologus brevis	m	d
1608	FISH20211006_c6_r0_Neolamprologus-brevis_su	1970-01-03 17:30:00	0.9664333136328535	1064.500304692261	0.0009417760788875963	1.0	0.021840096223094626	0.08184279862483204	Neolamprologus brevis	m	d
1609	FISH20211006_c6_r0_Neolamprologus-brevis_su	1970-01-03 18:00:00	1.1947569176679584	1094.4999723007036	0.00465348180156224	0.9676472217605673	0.022203839731262266	0.09378033315464934	Neolamprologus brevis	m	d
1610	FISH20211006_c6_r0_Neolamprologus-brevis_su	1970-01-03 18:30:00	1.270418331250358	1124.4995291119606	0.007645005816852252	0.9326907096559748	0.02378483034333422	0.13188071540493107	Neolamprologus brevis	m	d
1611	FISH20211006_c6_r0_Neolamprologus-brevis_su	1970-01-03 19:00:00	13.799281286480268	1154.499944604476	0.28861068025703523	0.05052071792599158	0.04053399485079494	0.5144117030504363	Neolamprologus brevis	m	n
1612	FISH20211006_c6_r0_Neolamprologus-brevis_su	1970-01-03 19:30:00	11.569615254434126	1184.5004708880394	0.20026591324580356	0.11401030413827488	0.027773764416016523	0.4459482452525965	Neolamprologus brevis	m	n
1613	FISH20211006_c6_r0_Neolamprologus-brevis_su	1970-01-03 20:00:00	4.5093184718911905	1214.5000276992964	0.047088803944379816	0.7024541576643953	0.029671282660381507	0.5854759320794455	Neolamprologus brevis	m	n
1614	FISH20211006_c6_r0_Neolamprologus-brevis_su	1970-01-03 20:30:00	4.875831780650893	1244.4995845105534	0.050523516702675755	0.6918730264251288	0.024433637237559844	0.5863358246172605	Neolamprologus brevis	m	n
1615	FISH20211006_c6_r0_Neolamprologus-brevis_su	1970-01-03 21:00:00	7.805015659287366	1274.500110791048	0.10081985375581654	0.4465987148238422	0.029027554014836508	0.5507783541513388	Neolamprologus brevis	m	n
1616	FISH20211006_c6_r0_Neolamprologus-brevis_su	1970-01-03 21:30:00	4.3241575602897475	1304.5005262866323	0.07334773696748102	0.5365353720015512	0.02189827320580703	0.4445469768972943	Neolamprologus brevis	m	n
1617	FISH20211006_c6_r0_Neolamprologus-brevis_su	1970-01-03 22:00:00	6.554151491083702	1334.5000830978893	0.13749930751758904	0.5084482854135505	0.025494780318672656	0.27413429301091985	Neolamprologus brevis	m	n
1618	FISH20211006_c6_r0_Neolamprologus-brevis_su	1970-01-03 22:30:00	3.9879062606530167	1364.499750706332	0.07949698077668828	0.5898842169408897	0.0207471889096414	0.2707913182429124	Neolamprologus brevis	m	n
1619	FISH20211006_c6_r0_Neolamprologus-brevis_su	1970-01-03 23:00:00	12.064849196893151	1394.5001661865722	0.2835696875692444	0.09278750276977621	0.027552327633342963	0.23081946560578973	Neolamprologus brevis	m	n
1620	FISH20211006_c6_r0_Neolamprologus-brevis_su	1970-01-03 23:30:00	3.063386025965614	1424.5005816852251	0.04337709822170517	0.6791313500637084	0.018691698307783573	0.26741994327126567	Neolamprologus brevis	m	n
1621	FISH20211006_c6_r0_Neolamprologus-brevis_su	1970-01-04 00:00:00	2.7026985415611517	14.500249293667942	0.04470666445072295	0.7396820120768932	0.015068645553104642	0.1482034150106976	Neolamprologus brevis	m	n
1622	FISH20211006_c6_r0_Neolamprologus-brevis_su	1970-01-04 00:30:00	6.232806911198017	44.499806104924936	0.12270788321976622	0.3279042712315107	0.01792832205880788	0.18142224085371395	Neolamprologus brevis	m	n
1623	FISH20211006_c6_r0_Neolamprologus-brevis_su	1970-01-04 01:00:00	4.24122336008617	74.49947371336768	0.08077114841283031	0.6148689823278489	0.017777516892006212	0.15683941165834578	Neolamprologus brevis	m	n
1624	FISH20211006_c6_r0_Neolamprologus-brevis_su	1970-01-04 01:30:00	2.933627369990939	104.49988920895191	0.04824950144028362	0.6791491247507201	0.01798163060073035	0.2649143826610897	Neolamprologus brevis	m	n
1625	FISH20211006_c6_r0_Neolamprologus-brevis_su	1970-01-04 02:00:00	6.461719135091519	134.5003046922608	0.12874632984322198	0.38723616420142926	0.020565738344534273	0.22900366385169454	Neolamprologus brevis	m	n
1626	FISH20211006_c6_r0_Neolamprologus-brevis_su	1970-01-04 02:30:00	3.2296617102824956	164.49997230070358	0.05661736191900726	0.6615145975292227	0.01751706550609966	0.2199185640684819	Neolamprologus brevis	m	n
1627	FISH20211006_c6_r0_Neolamprologus-brevis_su	1970-01-04 03:00:00	3.523599345576796	194.49952911196056	0.05661736191900726	0.6668882610381697	0.016306438838432632	0.13931027027403087	Neolamprologus brevis	m	n
1628	FISH20211006_c6_r0_Neolamprologus-brevis_su	1970-01-04 03:30:00	30.697240283757267	224.5	0.5486372701085752	0.0796587635719034	0.052675702731791646	0.2784065337404005	Neolamprologus brevis	m	n
1629	FISH20211006_c6_r0_Neolamprologus-brevis_su	1970-01-04 04:00:00	60.93485237800966	254.50047088803944	0.880449836574151	0.0	0.1116177393599674	0.2087429757494562	Neolamprologus brevis	m	n
1630	FISH20211006_c6_r0_Neolamprologus-brevis_su	1970-01-04 04:30:00	57.68696386238189	284.5000276992964	0.7533100659243255	0.02720070910198881	0.09578473780941749	0.30271035998955304	Neolamprologus brevis	m	n
1631	FISH20211006_c6_r0_Neolamprologus-brevis_su	1970-01-04 05:00:00	69.44399553710079	314.49969530773916	0.8946318763503407	0.0	0.12547164900912433	0.27956393331735435	Neolamprologus brevis	m	n
1632	FISH20211006_c6_r0_Neolamprologus-brevis_su	1970-01-04 05:30:00	74.87718525124201	344.5001107910481	0.947928207400842	0.0	0.12485595641894164	0.3027095416526878	Neolamprologus brevis	m	n
1633	FISH20211006_c6_r0_Neolamprologus-brevis_su	1970-01-04 06:00:00	75.47391855364248	374.5005262866323	0.9421084704448507	0.0	0.13882373720125124	0.28097066957067385	Neolamprologus brevis	m	n
1634	FISH20211006_c6_r0_Neolamprologus-brevis_su	1970-01-04 06:30:00	60.240507737161685	404.5001938950751	0.8842723394825771	0.0	0.10012968445326648	0.28604233530289286	Neolamprologus brevis	m	n
1635	FISH20211006_c6_r0_Neolamprologus-brevis_su	1970-01-04 07:00:00	27.510295965870302	434.49975070633207	0.5883884549332447	0.0	0.05907457107182809	0.572630249744219	Neolamprologus brevis	m	d
1636	FISH20211006_c6_r0_Neolamprologus-brevis_su	1970-01-04 07:30:00	24.38984518658253	464.4994183147748	0.46983546617915906	0.012021494654035788	0.060273935388194116	0.44092699306137867	Neolamprologus brevis	m	d
1637	FISH20211006_c6_r0_Neolamprologus-brevis_su	1970-01-04 08:00:00	10.147678844565315	494.49983381342787	0.1957123864391757	0.5152891646354975	0.05002835976897559	0.8293932099313924	Neolamprologus brevis	m	d
1638	FISH20211006_c6_r0_Neolamprologus-brevis_su	1970-01-04 08:30:00	4.970156268713485	524.5002492936679	0.093457426181375	0.6398537477148081	0.0358720347294419	0.8976047545358437	Neolamprologus brevis	m	d
1639	FISH20211006_c6_r0_Neolamprologus-brevis_su	1970-01-04 09:00:00	2.1448118802247733	554.4999169021107	0.01805994127749155	0.8591213783169908	0.02136673503218532	0.21815550923919283	Neolamprologus brevis	m	d
1640	FISH20211006_c6_r0_Neolamprologus-brevis_su	1970-01-04 09:30:00	2.2042132178150013	584.4994737133677	0.01861392720624896	0.8521411556146474	0.020229656084318766	0.3356995753708878	Neolamprologus brevis	m	d
1641	FISH20211006_c6_r0_Neolamprologus-brevis_su	1970-01-04 10:00:00	5.650712272203948	614.499944604476	0.08619543540881897	0.5415466430312431	0.03586540592136031	0.2745724413950008	Neolamprologus brevis	m	d
1642	FISH20211006_c6_r0_Neolamprologus-brevis_su	1970-01-04 10:30:00	7.956043741103124	644.5004154894466	0.12907872140047644	0.6573043044706665	0.03700865709549367	0.15915099608610098	Neolamprologus brevis	m	d
1643	FISH20211006_c6_r0_Neolamprologus-brevis_su	1970-01-04 11:00:00	12.541921665484628	674.5000276992964	0.2226469447676029	0.3745498864328846	0.04309273822527681	0.3567972636400295	Neolamprologus brevis	m	d
1644	FISH20211006_c6_r0_Neolamprologus-brevis_su	1970-01-04 11:30:00	25.871686870609324	704.4995845105534	0.3010359536867764	0.1656971912913412	0.0706294215297768	0.6819944928697583	Neolamprologus brevis	m	d
1645	FISH20211006_c6_r0_Neolamprologus-brevis_su	1970-01-04 12:00:00	15.952941607200382	734.500055395524	0.18762463992909373	0.4604475958342566	0.04307522152329269	0.5407575178094717	Neolamprologus brevis	m	d
1646	FISH20211006_c6_r0_Neolamprologus-brevis_su	1970-01-04 12:30:00	3.9125885201229456	764.5005262866323	0.059442690155670046	0.7865492216497701	0.02771480462180158	0.19024606505117816	Neolamprologus brevis	m	d
1647	FISH20211006_c6_r0_Neolamprologus-brevis_su	1970-01-04 13:00:00	2.442464291568642	794.5000830978893	0.013129466511550607	0.8968478200653703	0.017601483422219066	0.09594601361418312	Neolamprologus brevis	m	d
1648	FISH20211006_c6_r0_Neolamprologus-brevis_su	1970-01-04 13:30:00	12.089133109830973	824.4996953077392	0.19239931305744834	0.3491773308957952	0.06507951054814456	0.23567658498847008	Neolamprologus brevis	m	d
1649	FISH20211006_c6_r0_Neolamprologus-brevis_su	1970-01-04 14:00:00	18.794935484694317	854.5001661865721	0.34583425659206735	0.21188787945933968	0.14775719033561968	0.3209502659968695	Neolamprologus brevis	m	d
1650	FISH20211006_c6_r0_Neolamprologus-brevis_su	1970-01-04 14:30:00	21.161558397643926	884.5005816852251	0.3916126530386128	0.11761121267519806	0.11292605748479984	0.3836221951333186	Neolamprologus brevis	m	d
1651	FISH20211006_c6_r0_Neolamprologus-brevis_su	1970-01-04 15:00:00	17.633086537475084	914.5001938950751	0.2809816630657581	0.1488006204642402	0.1601627956769082	0.6684224453380103	Neolamprologus brevis	m	d
1652	FISH20211006_c6_r0_Neolamprologus-brevis_su	1970-01-04 15:30:00	13.58196285412382	944.4998061049249	0.25666168079330787	0.16708215611323474	0.09466018659571886	0.5134987476390361	Neolamprologus brevis	m	d
1653	FISH20211006_c6_r0_Neolamprologus-brevis_su	1970-01-04 16:00:00	4.2877004326590145	974.4994183147749	0.06697689878677082	0.592155559248795	0.05597030617222404	0.30097035910662934	Neolamprologus brevis	m	d
1654	FISH20211006_c6_r0_Neolamprologus-brevis_su	1970-01-04 16:30:00	3.0954536505968804	1004.4998338134279	0.029858187458453356	0.8957456237536007	0.03839640306514489	0.11668565993099936	Neolamprologus brevis	m	d
1655	FISH20211006_c6_r0_Neolamprologus-brevis_su	1970-01-04 17:00:00	3.2552234259557307	1034.500249293668	0.03456872195446236	0.7238380145144313	0.02197185812359495	0.07826134426303755	Neolamprologus brevis	m	d
1656	FISH20211006_c6_r0_Neolamprologus-brevis_su	1970-01-04 17:30:00	3.3658206004366145	1064.4999169021107	0.03063542186028475	0.7229516370284195	0.016751834393514468	0.09364113610660112	Neolamprologus brevis	m	d
1657	FISH20211006_c6_r0_Neolamprologus-brevis_su	1970-01-04 18:00:00	3.286512794295773	1094.4994737133677	0.031632596532048085	0.7561353941609883	0.016149602986898076	0.11543988961668322	Neolamprologus brevis	m	d
1658	FISH20211006_c6_r0_Neolamprologus-brevis_su	1970-01-04 18:30:00	3.4624851751427044	1124.499889208952	0.03268335918457788	0.7326058054509196	0.021307911150449495	0.22206982465699926	Neolamprologus brevis	m	d
1659	FISH20211006_c6_r0_Neolamprologus-brevis_su	1970-01-04 19:00:00	41.13881668220911	1154.5003600908537	0.621904603623068	0.03938839953465182	0.10935060232183232	0.3058536392846223	Neolamprologus brevis	m	n
1660	FISH20211006_c6_r0_Neolamprologus-brevis_su	1970-01-04 19:30:00	48.02877493258973	1184.4999723007036	0.7377430613262423	0.0	0.07913460701394406	0.27033753478848493	Neolamprologus brevis	m	n
1661	FISH20211006_c6_r0_Neolamprologus-brevis_su	1970-01-04 20:00:00	18.643791854856048	1214.4995291119606	0.2900116337045039	0.4422469669270401	0.26762948719263085	0.583692683257507	Neolamprologus brevis	m	n
1662	FISH20211006_c6_r0_Neolamprologus-brevis_su	1970-01-04 20:30:00	1.226067232652165	1244.5	0.005761134500332373	0.9682029692000886	0.31286459892243823	0.8112230232889013	Neolamprologus brevis	m	n
1663	FISH20211006_c6_r0_Neolamprologus-brevis_su	1970-01-04 21:00:00	3.727676267117284	1274.5004708880394	0.03401473602570495	0.849648218935239	0.4479840437538794	0.7895907349902298	Neolamprologus brevis	m	n
1664	FISH20211006_c6_r0_Neolamprologus-brevis_su	1970-01-04 21:30:00	3.3022218168396242	1304.5000276992964	0.01678577364134951	0.9574538806714309	0.49501498456197646	0.784269899237235	Neolamprologus brevis	m	n
1665	FISH20211006_c6_r0_Neolamprologus-brevis_su	1970-01-04 22:00:00	6.18224283802034	1334.4996399091463	0.10503573209240485	0.6501024873968201	0.35991435704012104	0.7536911551989494	Neolamprologus brevis	m	n
1666	FISH20211006_c6_r0_Neolamprologus-brevis_su	1970-01-04 22:30:00	7.05168237504652	1364.500110791048	0.10153999556835808	0.576335032129404	0.3959360235325342	0.7457838332472295	Neolamprologus brevis	m	n
1667	FISH20211006_c6_r0_Neolamprologus-brevis_su	1970-01-04 23:00:00	6.5075799042220295	1394.5005262866323	0.07827821173342198	0.6975236828984543	0.4788972838259497	0.753548517339138	Neolamprologus brevis	m	n
1668	FISH20211006_c6_r0_Neolamprologus-brevis_su	1970-01-04 23:30:00	5.362358533232678	1424.5001384964821	0.06725389175114953	0.5726552545565342	0.2794895590658232	0.7956621755080442	Neolamprologus brevis	m	n
1669	FISH20211006_c6_r0_Neolamprologus-brevis_su	1970-01-05 00:00:00	5.411934040535699	14.499750706332058	0.07334773696748102	0.7242812032574373	0.5284070270413256	0.756264101816374	Neolamprologus brevis	m	n
1670	FISH20211006_c6_r0_Neolamprologus-brevis_su	1970-01-05 00:30:00	3.6140058418117063	44.49936291618193	0.03661846989086477	0.7499861503517811	0.5501574014267953	0.7824916875473563	Neolamprologus brevis	m	n
1671	FISH20211006_c6_r0_Neolamprologus-brevis_su	1970-01-05 01:00:00	2.48373431504961	74.49983381342787	0.023044538001329492	0.8893751384888101	0.2293692589918165	0.8362907336246922	Neolamprologus brevis	m	n
1672	FISH20211006_c6_r0_Neolamprologus-brevis_su	1970-01-05 01:30:00	1.2072796133223023	104.50024929366793	0.003988698687053349	0.9752922275774195	0.29440114414396895	0.8109095280845099	Neolamprologus brevis	m	n
1673	FISH20211006_c6_r0_Neolamprologus-brevis_su	1970-01-05 02:00:00	4.86630917008904	134.49986150351782	0.042435322142817575	0.5304415267852196	0.13882572881870137	0.890706005820898	Neolamprologus brevis	m	n
1674	FISH20211006_c6_r0_Neolamprologus-brevis_su	1970-01-05 02:30:00	2.0844246191631894	164.49947371336768	0.008863774860118552	0.9365686111572766	0.018304901907967058	0.9540731805590592	Neolamprologus brevis	m	n
1675	FISH20211006_c6_r0_Neolamprologus-brevis_su	1970-01-05 03:00:00	13.91789000821586	194.4998892089519	0.17311101263017947	0.6041989807223577	0.03488434843775181	0.8210364913336489	Neolamprologus brevis	m	n
1676	FISH20211006_c6_r0_Neolamprologus-brevis_su	1970-01-05 03:30:00	4.485545685000142	224.50041548944657	0.08586781895739848	0.6139272062489612	0.09966904835849441	0.7210594695453539	Neolamprologus brevis	m	n
1677	FISH20211006_c6_r0_Neolamprologus-brevis_su	1970-01-05 04:00:00	25.113879705512765	254.49997230070358	0.36424574815799676	0.2551105201927871	0.054213403741506676	0.5026507620355711	Neolamprologus brevis	m	n
1678	FISH20211006_c6_r0_Neolamprologus-brevis_su	1970-01-05 04:30:00	35.90594558021274	284.49952911196056	0.5545953132790428	0.12270788321976622	0.07379659493462007	0.5157675281040185	Neolamprologus brevis	m	n
1679	FISH20211006_c6_r0_Neolamprologus-brevis_su	1970-01-05 05:00:00	54.98949357064116	314.50005539552404	0.7878905384444936	0.0	0.14246579782946733	0.40616655645039557	Neolamprologus brevis	m	n
1680	FISH20211006_c6_r0_Neolamprologus-brevis_su	1970-01-05 05:30:00	52.18890361129593	344.50047088803944	0.793197052794859	0.0	0.1593690815582963	0.3611121170518241	Neolamprologus brevis	m	n
1681	FISH20211006_c6_r0_Neolamprologus-brevis_su	1970-01-05 06:00:00	33.23258448973396	374.50008309788933	0.5195834025815744	0.0	0.08711489087115752	0.580412950714527	Neolamprologus brevis	m	n
1682	FISH20211006_c6_r0_Neolamprologus-brevis_su	1970-01-05 06:30:00	42.978873564421434	404.49969530773916	0.5865603013683452	0.0	0.04656103694620113	0.5018591023307082	Neolamprologus brevis	m	n
1683	FISH20211006_c6_r0_Neolamprologus-brevis_su	1970-01-05 07:00:00	46.24101085088313	434.5001107910481	0.6546089076002659	0.0	0.08178725505957693	0.603582658294088	Neolamprologus brevis	m	d
1684	FISH20211006_c6_r0_Neolamprologus-brevis_su	1970-01-05 07:30:00	25.104862149354428	464.5005816852252	0.4893357708714199	0.006481635366461692	0.09453935147348218	0.4773789313735137	Neolamprologus brevis	m	d
1685	FISH20211006_c6_r0_Neolamprologus-brevis_su	1970-01-05 08:00:00	29.285724050973876	494.5001938950751	0.509390061492438	0.008863774860118552	0.09143375388274623	0.4756359995149231	Neolamprologus brevis	m	d
1686	FISH20211006_c6_r0_Neolamprologus-brevis_su	1970-01-05 08:30:00	30.14983822015887	524.4998061049249	0.5170350673092904	0.0	0.10219789701291492	0.4079826205394094	Neolamprologus brevis	m	d
1687	FISH20211006_c6_r0_Neolamprologus-brevis_su	1970-01-05 09:00:00	29.03301003517125	554.4994183147749	0.3339427178549665	0.13916126530386128	0.048454672147551954	0.18836389896209743	Neolamprologus brevis	m	d
1688	FISH20211006_c6_r0_Neolamprologus-brevis_su	1970-01-05 09:30:00	11.434556909511956	584.4998338134279	0.2215267006425881	0.35691336140039887	0.051622312949744134	0.13872850093306538	Neolamprologus brevis	m	d
1689	FISH20211006_c6_r0_Neolamprologus-brevis_su	1970-01-05 10:00:00	11.20296295421841	614.5003046922608	0.20691374439089247	0.3148856019057116	0.04989453548675613	0.15654641297059266	Neolamprologus brevis	m	d
1690	FISH20211006_c6_r0_Neolamprologus-brevis_su	1970-01-05 10:30:00	13.098108798830124	644.4999169021107	0.24513877347515373	0.22425350396099938	0.06484516354807404	0.3938380640321921	Neolamprologus brevis	m	d
1691	FISH20211006_c6_r0_Neolamprologus-brevis_su	1970-01-05 11:00:00	16.556128865457666	674.4995291119606	0.3207024541576644	0.19838236108802837	0.10036987735252346	0.40699192329073286	Neolamprologus brevis	m	d
1692	FISH20211006_c6_r0_Neolamprologus-brevis_su	1970-01-05 11:30:00	9.725370436720135	704.499944604476	0.17095058719255485	0.3209062707733215	0.07883342352860818	0.5754168028203427	Neolamprologus brevis	m	d
1693	FISH20211006_c6_r0_Neolamprologus-brevis_su	1970-01-05 12:00:00	8.348845689910187	734.5004154894466	0.1417649991690211	0.3577641127915351	0.11508273871162093	0.8066008716764232	Neolamprologus brevis	m	d
1694	FISH20211006_c6_r0_Neolamprologus-brevis_su	1970-01-05 12:30:00	6.30736165887212	764.5000276992964	0.09029970638745775	0.5276715971414326	0.11770450755825944	0.7785600763250593	Neolamprologus brevis	m	d
1695	FISH20211006_c6_r0_Neolamprologus-brevis_su	1970-01-05 13:00:00	10.46323745000218	794.4995845105534	0.19960113013129466	0.20037671043155503	0.1334731310736775	0.7306378145621786	Neolamprologus brevis	m	d
1696	FISH20211006_c6_r0_Neolamprologus-brevis_su	1970-01-05 13:30:00	4.239371479066299	824.5001107910481	0.03512076224241081	0.7217482827387547	0.12347259017295695	0.8709117241070913	Neolamprologus brevis	m	d
1697	FISH20211006_c6_r0_Neolamprologus-brevis_su	1970-01-05 14:00:00	5.7803418682666265	854.5005262866323	0.07910919062655808	0.4956512104592543	0.08901161300613303	0.5885214546678988	Neolamprologus brevis	m	d
1698	FISH20211006_c6_r0_Neolamprologus-brevis_su	1970-01-05 14:30:00	8.718532370513719	884.5000830978893	0.15489446568057172	0.2551105201927871	0.10434347797236639	0.43950112597094737	Neolamprologus brevis	m	d
1699	FISH20211006_c6_r0_Neolamprologus-brevis_su	1970-01-05 15:00:00	7.832363188761766	914.4997507063321	0.13279042712315106	0.5934297268849371	0.12062134239922483	0.5990336071144928	Neolamprologus brevis	m	d
1700	FISH20211006_c6_r0_Neolamprologus-brevis_su	1970-01-05 15:30:00	4.957929425314935	944.5001661865721	0.05849767338799025	0.49457123864391755	0.04998373136944561	0.24953097019333093	Neolamprologus brevis	m	d
1701	FISH20211006_c6_r0_Neolamprologus-brevis_su	1970-01-05 16:00:00	4.779502138713318	974.5005816852251	0.05645116614038003	0.4630214392554429	0.059695484284146116	0.380360271923045	Neolamprologus brevis	m	d
1702	FISH20211006_c6_r0_Neolamprologus-brevis_su	1970-01-05 16:30:00	5.575176174905649	1004.5001938950751	0.07323693978172954	0.4557088249958451	0.14632206611182294	0.8451547894886291	Neolamprologus brevis	m	d
1703	FISH20211006_c6_r0_Neolamprologus-brevis_su	1970-01-05 17:00:00	6.014071377022994	1034.499806104925	0.08475984709988366	0.39355160378926374	0.15034394307702975	0.8315139098969612	Neolamprologus brevis	m	d
1704	FISH20211006_c6_r0_Neolamprologus-brevis_su	1970-01-05 17:30:00	6.146245080968549	1064.4994183147749	0.08492604287851088	0.3733311173896183	0.15768007129981043	0.8244767796906235	Neolamprologus brevis	m	d
1705	FISH20211006_c6_r0_Neolamprologus-brevis_su	1970-01-05 18:00:00	5.359562224632833	1094.4998338134278	0.06281852426323953	0.5048748061156658	0.13165476778926927	0.8799781607996912	Neolamprologus brevis	m	d
1706	FISH20211006_c6_r0_Neolamprologus-brevis_su	1970-01-05 18:30:00	6.49583276266883	1124.500304692261	0.10475873912802615	0.4813029749044374	0.11023551402893284	0.8670357247634809	Neolamprologus brevis	m	d
1707	FISH20211006_c6_r0_Neolamprologus-brevis_su	1970-01-05 19:00:00	38.311392064780506	1154.4999169021107	0.5639576754750429	0.00869757908149133	0.1457176024774714	0.4912420711871105	Neolamprologus brevis	m	n
1708	FISH20211006_c6_r0_Neolamprologus-brevis_su	1970-01-05 19:30:00	51.28386021360792	1184.4994737133677	0.8480416597418425	0.0	0.0934302595637151	0.27186773230279093	Neolamprologus brevis	m	n
1709	FISH20211006_c6_r0_Neolamprologus-brevis_su	1970-01-05 20:00:00	44.902758264367726	1214.499944604476	0.7537668956348327	0.0	0.07819203771522028	0.28226104914381095	Neolamprologus brevis	m	n
1710	FISH20211006_c6_r0_Neolamprologus-brevis_su	1970-01-05 20:30:00	30.9187957308273	1244.5004154894466	0.5349288128081546	0.15223533322253616	0.06708762675153733	0.3465355830034729	Neolamprologus brevis	m	n
1711	FISH20211006_c6_r0_Neolamprologus-brevis_su	1970-01-05 21:00:00	4.524004212414296	1274.5000276992964	0.0723505622957177	0.36657248905877793	0.025702245651973266	0.3458419368210301	Neolamprologus brevis	m	n
1712	FISH20211006_c6_r0_Neolamprologus-brevis_su	1970-01-05 21:30:00	4.292106579681797	1304.4995845105534	0.06858345798016731	0.4841283031411002	0.015542539422795452	0.36827772025955263	Neolamprologus brevis	m	n
1713	FISH20211006_c6_r0_Neolamprologus-brevis_su	1970-01-05 22:00:00	4.377440980561938	1334.500055395524	0.06702858409040549	0.5039330822069576	0.032086049675516516	0.49123521205347503	Neolamprologus brevis	m	n
1714	FISH20211006_c6_r0_Neolamprologus-brevis_su	1970-01-05 22:30:00	4.100874527181014	1364.5005262866323	0.04149354606392998	0.7347515373109523	0.10762914940932221	0.5343902396758241	Neolamprologus brevis	m	n
1715	FISH20211006_c6_r0_Neolamprologus-brevis_su	1970-01-05 23:00:00	4.3060187458822865	1394.5000830978893	0.07395712148911418	0.4938230568943549	0.03662598316240746	0.5040385401577515	Neolamprologus brevis	m	n
1716	FISH20211006_c6_r0_Neolamprologus-brevis_su	1970-01-05 23:30:00	4.736161323237402	1424.499695307739	0.04575923771536203	0.6120436540911861	0.04639246515563549	0.5003614507743032	Neolamprologus brevis	m	n
1717	FISH20211006_c6_r0_Neolamprologus-brevis_su	1970-01-06 00:00:00	6.115650688363294	14.500166186572125	0.08990693551961002	0.5060381121205406	0.15169349357708553	0.5317147123452821	Neolamprologus brevis	m	n
1718	FISH20211006_c6_r0_Neolamprologus-brevis_su	1970-01-06 00:30:00	5.562770948505134	44.50058168522519	0.08475984709988366	0.5666168079330784	0.28681251790944773	0.5280891329905855	Neolamprologus brevis	m	n
1719	FISH20211006_c6_r0_Neolamprologus-brevis_su	1970-01-06 01:00:00	5.00295520345983	74.50024929366793	0.08093734419145754	0.5544845160932912	0.1789206395399111	0.4801750190946046	Neolamprologus brevis	m	n
1720	FISH20211006_c6_r0_Neolamprologus-brevis_su	1970-01-06 01:30:00	5.870989121716709	104.49980610492493	0.10492493490665337	0.47886543681790483	0.22410400187516039	0.5302201972775493	Neolamprologus brevis	m	n
1721	FISH20211006_c6_r0_Neolamprologus-brevis_su	1970-01-06 02:00:00	4.929524743372749	134.4994183147748	0.08193451886322087	0.509390061492438	0.22901682695807438	0.482282048656212	Neolamprologus brevis	m	n
1722	FISH20211006_c6_r0_Neolamprologus-brevis_su	1970-01-06 02:30:00	6.747684910981827	164.4998892089519	0.135996011522269	0.377908265012187	0.23191914005792458	0.4916101537480084	Neolamprologus brevis	m	n
1723	FISH20211006_c6_r0_Neolamprologus-brevis_su	1970-01-06 03:00:00	6.7350684415611815	194.5003046922608	0.11245914353775414	0.4374272893468506	0.18997137395306127	0.46745843949950067	Neolamprologus brevis	m	n
1724	FISH20211006_c6_r0_Neolamprologus-brevis_su	1970-01-06 03:30:00	7.395061712598624	224.49997230070358	0.11528447177441693	0.4519417206802947	0.189607418468674	0.47744928305557094	Neolamprologus brevis	m	n
1725	FISH20211006_c6_r0_Neolamprologus-brevis_su	1970-01-06 04:00:00	10.277160948454588	254.49952911196056	0.2028696471109634	0.1428175724336602	0.09413074044274548	0.48242355116066105	Neolamprologus brevis	m	n
1726	FISH20211006_c6_r0_Neolamprologus-brevis_su	1970-01-06 04:30:00	33.60227297829856	284.5	0.5346222025260359	0.03379126966541104	0.0994026518877962	0.4102068009803305	Neolamprologus brevis	m	n
1727	FISH20211006_c6_r0_Neolamprologus-brevis_su	1970-01-06 05:00:00	13.388374265144803	314.50047088803944	0.2927261647554152	0.0070356212952191015	0.04053870600734628	0.44200971898176233	Neolamprologus brevis	m	n
1728	FISH20211006_c6_r0_Neolamprologus-brevis_su	1970-01-06 05:30:00	27.80014293733404	344.5000276992964	0.5322142817572434	0.0	0.04977719305619034	0.4837453038502096	Neolamprologus brevis	m	n
1729	FISH20211006_c6_r0_Neolamprologus-brevis_su	1970-01-06 06:00:00	37.22393426283256	374.4996399091463	0.5717134784776466	0.0	0.06731876721501079	0.5307147538730471	Neolamprologus brevis	m	n
1730	FISH20211006_c6_r0_Neolamprologus-brevis_su	1970-01-06 06:30:00	28.399847622809258	404.5001107910481	0.5548415688012409	0.0	0.056577385110581094	0.6264257132610975	Neolamprologus brevis	m	n
1731	FISH20211006_c6_r0_Neolamprologus-brevis_su	1970-01-06 07:00:00	27.278313572920975	434.5005262866323	0.6001883552157775	0.0	0.07231588722563322	0.6338977701134201	Neolamprologus brevis	m	d
1732	FISH20211006_c6_r0_Neolamprologus-brevis_su	1970-01-06 07:30:00	24.167813034083537	464.5001938950751	0.4986427344745443	0.008309788931361143	0.09114474255077727	0.6332053443656807	Neolamprologus brevis	m	d
1733	FISH20211006_c6_r0_Neolamprologus-brevis_su	1970-01-06 08:00:00	19.298771655396784	494.49975070633207	0.34878954074566504	0.0496371392166639	0.127180945281949	0.746672939545419	Neolamprologus brevis	m	d
1734	FISH20211006_c6_r0_Neolamprologus-brevis_su	1970-01-06 08:30:00	12.638997679563104	524.4994183147749	0.2426458367957454	0.04010858124203645	0.1064121892732515	0.7034672621261175	Neolamprologus brevis	m	d
1735	FISH20211006_c6_r0_Neolamprologus-brevis_su	1970-01-06 09:00:00	11.89141788817478	554.4998338134279	0.22196986483492134	0.4013405716818081	0.35945168270100103	0.490949578229542	Neolamprologus brevis	m	d
1736	FISH20211006_c6_r0_Neolamprologus-brevis_su	1970-01-06 09:30:00	6.608688299049903	584.5003046922608	0.04814137720901889	0.6654478976234004	0.8175126108560713	0.3750156662393983	Neolamprologus brevis	m	d
1737	FISH20211006_c6_r0_Neolamprologus-brevis_su	1970-01-06 10:00:00	7.0187847766298335	614.4999169021107	0.07024541576643953	0.514320536258379	0.5421184942186439	0.5432062442251167	Neolamprologus brevis	m	d
1738	FISH20211006_c6_r0_Neolamprologus-brevis_su	1970-01-06 10:30:00	11.248778737933309	644.4994737133677	0.22436430114675088	0.15711040939560136	0.06042406431949612	0.7647525313958198	Neolamprologus brevis	m	d
1739	FISH20211006_c6_r0_Neolamprologus-brevis_su	1970-01-06 11:00:00	9.91388115033752	674.499944604476	0.1725570573897629	0.1997562596942167	0.10447717582661155	0.7047254753022377	Neolamprologus brevis	m	d
1740	FISH20211006_c6_r0_Neolamprologus-brevis_su	1970-01-06 11:30:00	11.36134205215959	704.5004154894466	0.20214946540357875	0.09356822336712647	0.10722020971107073	0.6614427086937338	Neolamprologus brevis	m	d
1741	FISH20211006_c6_r0_Neolamprologus-brevis_su	1970-01-06 12:00:00	11.461308798941918	734.5000276992964	0.20497479364024154	0.10448174616364744	0.08859779769286624	0.5079192504074426	Neolamprologus brevis	m	d
1742	FISH20211006_c6_r0_Neolamprologus-brevis_su	1970-01-06 12:30:00	8.481334038980615	764.4995845105534	0.13921666389673704	0.48135837349731314	0.0777551697912733	0.22688376981221883	Neolamprologus brevis	m	d
1743	FISH20211006_c6_r0_Neolamprologus-brevis_su	1970-01-06 13:00:00	11.97681479316737	794.5001107910481	0.22346554398404608	0.16181032572568135	0.16150865274028842	0.49791337982085526	Neolamprologus brevis	m	d
1744	FISH20211006_c6_r0_Neolamprologus-brevis_su	1970-01-06 13:30:00	13.359655659160799	824.5005262866323	0.25533211456429006	0.16724835189186193	0.1718014998408	0.6250400669783945	Neolamprologus brevis	m	d
1745	FISH20211006_c6_r0_Neolamprologus-brevis_su	1970-01-06 14:00:00	7.890034074645529	854.5000830978893	0.11284693368788433	0.32186582460805496	0.13820328057074288	0.6302163325829885	Neolamprologus brevis	m	d
1746	FISH20211006_c6_r0_Neolamprologus-brevis_su	1970-01-06 14:30:00	12.317191865265107	884.4997507063321	0.23228629992798183	0.09849869813306741	0.21633043982221054	0.656077829202909	Neolamprologus brevis	m	d
1747	FISH20211006_c6_r0_Neolamprologus-brevis_su	1970-01-06 15:00:00	14.752098928919013	914.5001661865721	0.29575670285840905	0.05606027033015732	0.2733911785367267	0.5056640845598575	Neolamprologus brevis	m	d
1748	FISH20211006_c6_r0_Neolamprologus-brevis_su	1970-01-06 15:30:00	8.49400774780133	944.5006370838181	0.13450778350229906	0.11218215057337544	0.19659134284362278	0.6002179945407426	Neolamprologus brevis	m	d
1749	FISH20211006_c6_r0_Neolamprologus-brevis_su	1970-01-06 16:00:00	11.035091435517076	974.5002492936679	0.19716359204476205	0.05717134784776467	0.1506381720047186	0.6319690944830472	Neolamprologus brevis	m	d
1750	FISH20211006_c6_r0_Neolamprologus-brevis_su	1970-01-06 16:30:00	7.895287814592985	1004.4998061049249	0.12176610714087863	0.24879508060495265	0.13426122932522838	0.6078536235529793	Neolamprologus brevis	m	d
1751	FISH20211006_c6_r0_Neolamprologus-brevis_su	1970-01-06 17:00:00	7.003868567664197	1034.4994737133677	0.0961719572322863	0.2531161708492604	0.1378231762144009	0.7765630324974431	Neolamprologus brevis	m	d
1752	FISH20211006_c6_r0_Neolamprologus-brevis_su	1970-01-06 17:30:00	7.32329505769872	1064.499889208952	0.10901839131398183	0.1314535785508531	0.11937735430976958	0.7452584556848667	Neolamprologus brevis	m	d
1753	FISH20211006_c6_r0_Neolamprologus-brevis_su	1970-01-06 18:00:00	7.181534499550895	1094.500304692261	0.10980001107971858	0.330840396653925	0.09866573097835298	0.6799867948723506	Neolamprologus brevis	m	d
1754	FISH20211006_c6_r0_Neolamprologus-brevis_su	1970-01-06 18:30:00	10.220121963891998	1124.4999723007036	0.1868040551769985	0.07999556811256994	0.10528974377237803	0.6738242942014526	Neolamprologus brevis	m	d
1755	FISH20211006_c6_r0_Neolamprologus-brevis_su	1970-01-06 19:00:00	45.72459054617228	1154.4995291119606	0.6130962273558251	0.10813805329344635	0.15926905685682913	0.3932232971538288	Neolamprologus brevis	m	n
1756	FISH20211006_c6_r0_Neolamprologus-brevis_su	1970-01-06 19:30:00	46.35075843985653	1184.499944604476	0.7374806115665854	0.0	0.11385025448459905	0.24929519388626117	Neolamprologus brevis	m	n
1757	FISH20211006_c6_r0_Neolamprologus-brevis_su	1970-01-06 20:00:00	32.85488254543472	1214.5004708880394	0.5099440474211955	0.0	0.06292621911908244	0.3881376307983321	Neolamprologus brevis	m	n
1758	FISH20211006_c6_r0_Neolamprologus-brevis_su	1970-01-06 20:30:00	10.441613486542082	1244.5000276992964	0.1757243366018503	0.12979890310786105	0.030734424015959917	0.6234497285791607	Neolamprologus brevis	m	n
1759	FISH20211006_c6_r0_Neolamprologus-brevis_su	1970-01-06 21:00:00	10.319907225532775	1274.4996399091463	0.17915904936014626	0.14591989363470168	0.028120957348563565	0.5990822587191574	Neolamprologus brevis	m	n
1760	FISH20211006_c6_r0_Neolamprologus-brevis_su	1970-01-06 21:30:00	9.394011318964527	1304.500110791048	0.18900952803013515	0.11799246620873033	0.025584818460952986	0.5228779203356416	Neolamprologus brevis	m	n
1761	FISH20211006_c6_r0_Neolamprologus-brevis_su	1970-01-06 22:00:00	14.039222519405632	1334.5005262866323	0.2365519915794139	0.05766993518364633	0.029135893052712133	0.5985218706962102	Neolamprologus brevis	m	n
1762	FISH20211006_c6_r0_Neolamprologus-brevis_su	1970-01-06 22:30:00	10.208482015647725	1364.500193895075	0.2094066810703008	0.15927095451775525	0.028149752441343573	0.5090474847853199	Neolamprologus brevis	m	n
1763	FISH20211006_c6_r0_Neolamprologus-brevis_su	1970-01-06 23:00:00	9.325307741166787	1394.499750706332	0.196111018780123	0.15821838125311616	0.025475362541177608	0.4875985291996965	Neolamprologus brevis	m	n
1764	FISH20211006_c6_r0_Neolamprologus-brevis_su	1970-01-06 23:30:00	5.158747834028827	1424.499362916182	0.08498144147138663	0.4336601850313002	0.02023106387823078	0.5030041880904466	Neolamprologus brevis	m	n
1765	FISH20211006_c6_r0_Neolamprologus-brevis_su	1970-01-07 00:00:00	8.309911370373444	14.499833813427875	0.17056281852426325	0.13732550409926877	0.02514519258162556	0.5240591167237624	Neolamprologus brevis	m	n
1766	FISH20211006_c6_r0_Neolamprologus-brevis_su	1970-01-07 00:30:00	8.724287804510448	44.50024929366794	0.18298155226857238	0.15306631211567226	0.02381804666996752	0.5007372108468552	Neolamprologus brevis	m	n
1767	FISH20211006_c6_r0_Neolamprologus-brevis_su	1970-01-07 01:00:00	13.438802480825471	74.49991690211068	0.28463797019555703	0.02653592598747992	0.03130336299897692	0.5143051238093874	Neolamprologus brevis	m	n
1768	FISH20211006_c6_r0_Neolamprologus-brevis_su	1970-01-07 01:30:00	14.226177498211253	104.49947371336768	0.27627278267132016	0.002825328236662789	0.03942389877033339	0.5155507406921357	Neolamprologus brevis	m	n
1769	FISH20211006_c6_r0_Neolamprologus-brevis_su	1970-01-07 02:00:00	9.578693054440638	134.4998892089519	0.20878573011300686	0.04193441169953468	0.026749760460014465	0.4869652392009021	Neolamprologus brevis	m	n
1770	FISH20211006_c6_r0_Neolamprologus-brevis_su	1970-01-07 02:30:00	9.608428698461417	164.50041548944657	0.2018170738463243	0.07500969475375326	0.028485035683388817	0.5230630054448172	Neolamprologus brevis	m	n
1771	FISH20211006_c6_r0_Neolamprologus-brevis_su	1970-01-07 03:00:00	12.9638548936427	194.49997230070358	0.281646446180267	0.005373663508946872	0.034199385319129846	0.6068195344491998	Neolamprologus brevis	m	n
1772	FISH20211006_c6_r0_Neolamprologus-brevis_su	1970-01-07 03:30:00	12.358996835947234	224.49958451055343	0.26868317544734366	0.015345410226580244	0.0340165623529431	0.5830914225517911	Neolamprologus brevis	m	n
1773	FISH20211006_c6_r0_Neolamprologus-brevis_su	1970-01-07 04:00:00	15.567459266760077	254.50005539552404	0.32855085309107024	0.0	0.040091863736750104	0.6219973793821572	Neolamprologus brevis	m	n
1774	FISH20211006_c6_r0_Neolamprologus-brevis_su	1970-01-07 04:30:00	22.483210994706994	284.5005262866323	0.47847764666777465	0.024652373829704727	0.05892389907472134	0.6308086879651602	Neolamprologus brevis	m	n
1775	FISH20211006_c6_r0_Neolamprologus-brevis_su	1970-01-07 05:00:00	30.745374316512095	314.50008309788933	0.6138164090632098	0.0	0.08244212368983647	0.6213938911088037	Neolamprologus brevis	m	n
1776	FISH20211006_c6_r0_Neolamprologus-brevis_su	1970-01-07 05:30:00	45.348507136571726	344.49969530773916	0.7596809041050357	0.0	0.12198092888220723	0.4791979900442024	Neolamprologus brevis	m	n
1777	FISH20211006_c6_r0_Neolamprologus-brevis_su	1970-01-07 06:00:00	25.22791555334598	374.50016618657213	0.5716818081099048	0.0	0.07292828349359476	0.6519673817359467	Neolamprologus brevis	m	n
1778	FISH20211006_c6_r0_Neolamprologus-brevis_su	1970-01-07 06:30:00	27.404952133186548	404.5005816852252	0.5555924879508061	0.0	0.06495963366530763	0.5942370125255896	Neolamprologus brevis	m	n
1779	FISH20211006_c6_r0_Neolamprologus-brevis_su	1970-01-07 07:00:00	30.066898240844708	434.50024929366793	0.4585341532325079	0.0	0.050892471035631354	0.618306249357298	Neolamprologus brevis	m	d
1780	FISH20211006_c6_r0_Neolamprologus-brevis_su	1970-01-07 07:30:00	10.125966383966903	464.4998061049249	0.16165309401141212	0.35327682676860006	0.05585011423676944	0.5695698008259001	Neolamprologus brevis	m	d
1781	FISH20211006_c6_r0_Neolamprologus-brevis_su	1970-01-07 08:00:00	6.25263246618679	494.4994737133677	0.06963603124480638	0.5632374937676583	0.09478828605884808	0.7908414270246694	Neolamprologus brevis	m	d
1782	FISH20211006_c6_r0_Neolamprologus-brevis_su	1970-01-07 08:30:00	4.1122137658587805	524.4998892089519	0.02570352315532905	0.8462774207844006	0.07365032762495607	0.8285992433445993	Neolamprologus brevis	m	d
1783	FISH20211006_c6_r0_Neolamprologus-brevis_su	1970-01-07 09:00:00	4.093774634126295	554.5003046922608	0.023599800565065648	0.8787878787878788	0.0669777358534206	0.830671614170608	Neolamprologus brevis	m	d
1784	FISH20211006_c6_r0_Neolamprologus-brevis_su	1970-01-07 09:30:00	4.655574510520235	584.4999723007036	0.043875685557586835	0.626391889646003	0.07770725618074904	0.8085199371344715	Neolamprologus brevis	m	d
1785	FISH20211006_c6_r0_Neolamprologus-brevis_su	1970-01-07 10:00:00	4.112505299866529	614.4995291119606	0.03667386848374051	0.6749764555980278	0.07096491260110786	0.6226912851977515	Neolamprologus brevis	m	d
1786	FISH20211006_c6_r0_Neolamprologus-brevis_su	1970-01-07 10:30:00	5.177046447614552	644.5	0.05905162862840682	0.4817748725902947	0.08182710265581981	0.7033479157919057	Neolamprologus brevis	m	d
1787	FISH20211006_c6_r0_Neolamprologus-brevis_su	1970-01-07 11:00:00	5.697393971559076	674.5004708880394	0.06553653537200155	0.47443354938784554	0.07911284328103182	0.6629270460888534	Neolamprologus brevis	m	d
1788	FISH20211006_c6_r0_Neolamprologus-brevis_su	1970-01-07 11:30:00	3.531712810705821	704.5000276992964	0.026480527394604176	0.7510941222092958	0.046442512393149255	0.4031844921877763	Neolamprologus brevis	m	d
1789	FISH20211006_c6_r0_Neolamprologus-brevis_su	1970-01-07 12:00:00	5.234807969526161	734.4996399091463	0.05905490000553986	0.40978339150185583	0.08096051571828679	0.7111825616438787	Neolamprologus brevis	m	d
1790	FISH20211006_c6_r0_Neolamprologus-brevis_su	1970-01-07 12:30:00	4.370817594757215	764.5001107910481	0.03888765787724352	0.6148349213383558	0.07869991879381429	0.6835589964486531	Neolamprologus brevis	m	d
1791	FISH20211006_c6_r0_Neolamprologus-brevis_su	1970-01-07 13:00:00	2.625737658011247	794.5005262866323	0.009473159381751703	0.9985596365852307	0.057295918584767264	0.7223562638240327	Neolamprologus brevis	m	d
1792	FISH20211006_c6_r0_Neolamprologus-brevis_su	1970-01-07 13:30:00	3.347324082158342	824.5001938950751	0.021162262478533044	0.8965154285081159	0.06794972242869628	0.7717166256350668	Neolamprologus brevis	m	d
1793	FISH20211006_c6_r0_Neolamprologus-brevis_su	1970-01-07 14:00:00	3.089713205141805	854.4997507063321	0.01905711594925489	0.9267630602182705	0.06252743295705133	0.7914749541237187	Neolamprologus brevis	m	d
1794	FISH20211006_c6_r0_Neolamprologus-brevis_su	1970-01-07 14:30:00	3.228039208611977	884.4993629161819	0.01678577364134951	0.8899783945487785	0.06594030588546247	0.789329605891825	Neolamprologus brevis	m	d
1795	FISH20211006_c6_r0_Neolamprologus-brevis_su	1970-01-07 15:00:00	2.6679422255922858	914.4998338134279	0.014624418346997563	0.8851650786616442	0.03939405514715737	0.5690750391648502	Neolamprologus brevis	m	d
1796	FISH20211006_c6_r0_Neolamprologus-brevis_su	1970-01-07 15:30:00	3.3736070334646944	944.5002492936679	0.016176389119716358	0.9158495374217495	0.0687571493101676	0.7964515045675987	Neolamprologus brevis	m	d
1797	FISH20211006_c6_r0_Neolamprologus-brevis_su	1970-01-07 16:00:00	4.412013910608767	974.4998615035178	0.04359869259320813	0.6605728214503351	0.05438224176798105	0.6305598254146599	Neolamprologus brevis	m	d
1798	FISH20211006_c6_r0_Neolamprologus-brevis_su	1970-01-07 16:30:00	5.280200307893012	1004.4994737133677	0.06204642402082987	0.4693368788432774	0.07448926758798953	0.721552337551173	Neolamprologus brevis	m	d
1799	FISH20211006_c6_r0_Neolamprologus-brevis_su	1970-01-07 17:00:00	4.53917828695124	1034.499889208952	0.04946820296920009	0.5471969864834921	0.07930333432355115	0.7713840733341887	Neolamprologus brevis	m	d
1800	FISH20211006_c6_r0_Neolamprologus-brevis_su	1970-01-07 17:30:00	5.283893185400143	1064.5003600908537	0.0627666057282145	0.39083707273835244	0.07428281651316937	0.7221224903844655	Neolamprologus brevis	m	d
1801	FISH20211006_c6_r0_Neolamprologus-brevis_su	1970-01-07 18:00:00	4.059105066405885	1094.4999723007036	0.04143814747105423	0.6802947205140989	0.07498199545731643	0.7697072949599979	Neolamprologus brevis	m	d
1802	FISH20211006_c6_r0_Neolamprologus-brevis_su	1970-01-07 18:30:00	3.595449658977068	1124.4995291119606	0.02714531050911307	0.8261038169630491	0.06793145915632216	0.7864597647780499	Neolamprologus brevis	m	d
1803	FISH20211006_c6_r0_Neolamprologus-brevis_su	1970-01-07 19:00:00	45.76116338716298	1154.500055395524	0.6287391978728119	0.16092399734101484	0.12435772939699098	0.4162111025466717	Neolamprologus brevis	m	n
1804	FISH20211006_c6_r0_Neolamprologus-brevis_su	1970-01-07 19:30:00	42.21000782431982	1184.5004708880394	0.7016231787712592	0.0	0.08742742632139341	0.29162950973107393	Neolamprologus brevis	m	n
1805	FISH20211006_c6_r0_Neolamprologus-brevis_su	1970-01-07 20:00:00	24.276522971227823	1214.5000276992964	0.4313334441305191	0.054124425239598914	0.05894669011670904	0.36939264388600856	Neolamprologus brevis	m	n
1806	FISH20211006_c6_r0_Neolamprologus-brevis_su	1970-01-07 20:30:00	11.99927242192397	1244.499695307739	0.26125976400199435	0.022381031521799346	0.030473677754300155	0.47260016852383285	Neolamprologus brevis	m	n
1807	FISH20211006_c6_r0_Neolamprologus-brevis_su	1970-01-07 21:00:00	9.477648891737353	1274.500110791048	0.20856414801684023	0.0976069133614004	0.026284719601250117	0.46491641957819235	Neolamprologus brevis	m	n
1808	FISH20211006_c6_r0_Neolamprologus-brevis_su	1970-01-07 21:30:00	14.783142382954916	1304.5005816852251	0.31361143426956956	0.0600520746773032	0.04042133978148611	0.5556604967292346	Neolamprologus brevis	m	n
1809	FISH20211006_c6_r0_Neolamprologus-brevis_su	1970-01-07 22:00:00	13.066979432107782	1334.500193895075	0.28253282366627885	0.008254390338485403	0.03370798914674504	0.5697867067950702	Neolamprologus brevis	m	n
1810	FISH20211006_c6_r0_Neolamprologus-brevis_su	1970-01-07 22:30:00	14.669155496679243	1364.499750706332	0.30469226081657524	0.10464794194227467	0.038283547652837494	0.6038480573955577	Neolamprologus brevis	m	n
1811	FISH20211006_c6_r0_Neolamprologus-brevis_su	1970-01-07 23:00:00	15.526314706735798	1394.4994183147749	0.333831920669215	0.02310121322918398	0.03597925535768362	0.5681271740444827	Neolamprologus brevis	m	n
1812	FISH20211006_c6_r0_Neolamprologus-brevis_su	1970-01-07 23:30:00	12.841443398171888	1424.4998338134278	0.26578772435187237	0.06625304675382229	0.03374709782240917	0.568691904752462	Neolamprologus brevis	m	n
1813	FISH20211006_c6_r0_Neolamprologus-brevis_su	1970-01-08 00:00:00	12.59060165204449	14.500304692260817	0.258766827322586	0.047088803944379816	0.0345147311554996	0.5852256695092619	Neolamprologus brevis	m	n
1814	FISH20211006_c6_r0_Neolamprologus-brevis_su	1970-01-08 00:30:00	19.409748718841044	44.499916902110684	0.4013074067918675	0.0	0.043741222214715596	0.5683049022150298	Neolamprologus brevis	m	n
1815	FISH20211006_c6_r0_Neolamprologus-brevis_su	1970-01-08 01:00:00	18.893571753395168	74.49947371336768	0.40058722508448286	0.05174228574594205	0.047051706672366786	0.5888691508947597	Neolamprologus brevis	m	n
1816	FISH20211006_c6_r0_Neolamprologus-brevis_su	1970-01-08 01:30:00	13.719106810060516	104.49994460447596	0.28179703079991136	0.047473964103700424	0.03545461919534171	0.5505683537657281	Neolamprologus brevis	m	n
1817	FISH20211006_c6_r0_Neolamprologus-brevis_su	1970-01-08 02:00:00	13.427713275922574	134.50041548944657	0.2769929643787048	0.039166805163148855	0.03682754631109286	0.5782550391702562	Neolamprologus brevis	m	n
1818	FISH20211006_c6_r0_Neolamprologus-brevis_su	1970-01-08 02:30:00	14.566088205847443	164.50002769929642	0.3044152678521966	0.07800121876904327	0.04036190804929617	0.6064413905520928	Neolamprologus brevis	m	n
1819	FISH20211006_c6_r0_Neolamprologus-brevis_su	1970-01-08 03:00:00	16.512226564381844	194.49958451055343	0.3630823777076062	0.020552877956899893	0.04436141250583973	0.626503602956345	Neolamprologus brevis	m	n
1820	FISH20211006_c6_r0_Neolamprologus-brevis_su	1970-01-08 03:30:00	12.420440592247369	224.50005539552404	0.27963660536228674	0.023044538001329492	0.03610243484634179	0.6024789173688354	Neolamprologus brevis	m	n
1821	FISH20211006_c6_r0_Neolamprologus-brevis_su	1970-01-08 04:00:00	14.233306026696035	254.50052628663232	0.32856905434601963	0.023932192122320093	0.041837047778548145	0.6522423927708214	Neolamprologus brevis	m	n
1822	FISH20211006_c6_r0_Neolamprologus-brevis_su	1970-01-08 04:30:00	19.95605987870273	284.50008309788933	0.4412497922552767	0.0	0.052020800649686845	0.6611300946496822	Neolamprologus brevis	m	n
1823	FISH20211006_c6_r0_Neolamprologus-brevis_su	1970-01-08 05:00:00	37.195337578700936	314.49975070633207	0.7170239875907152	0.0	0.0984335591282558	0.5557288827353924	Neolamprologus brevis	m	n
1824	FISH20211006_c6_r0_Neolamprologus-brevis_su	1970-01-08 05:30:00	44.11497935991541	344.50016618657213	0.7685575005539552	0.0	0.10824281593102213	0.4118380234876778	Neolamprologus brevis	m	n
1825	FISH20211006_c6_r0_Neolamprologus-brevis_su	1970-01-08 06:00:00	22.50146748773466	374.50063708381805	0.537421749487563	0.0	0.04810176873705245	0.5162309254776822	Neolamprologus brevis	m	n
1826	FISH20211006_c6_r0_Neolamprologus-brevis_su	1970-01-08 06:30:00	18.15527818796965	404.50024929366793	0.46119328569054346	0.0	0.04298451396257796	0.576798293292201	Neolamprologus brevis	m	n
1827	FISH20211006_c6_r0_Neolamprologus-brevis_su	1970-01-08 07:00:00	16.80720599917117	434.4998061049249	0.3517256661680793	0.012630879175668939	0.06370282672842144	0.6002907456111909	Neolamprologus brevis	m	d
1828	FISH20211006_c6_r0_Neolamprologus-brevis_su	1970-01-08 07:30:00	9.817774052049238	464.4994737133677	0.1642014292836962	0.25427954129965097	0.0750147682761713	0.5511273953867227	Neolamprologus brevis	m	d
1829	FISH20211006_c6_r0_Neolamprologus-brevis_su	1970-01-08 08:00:00	6.26106292538238	487.0234176516072	0.07677013144813874	0.5224787363304981	0.06545142538446157	0.5013338987054022	Neolamprologus brevis	m	d
1830	FISH20211013_c1_r0_Neolamprologus-brevis_su	1970-01-02 00:00:00	4.600656258051846	14.500360090853693	0.10331837571325689	0.3172677413993685	0.025317276337730236	0.20184381214675395	Neolamprologus brevis	m	n
1831	FISH20211013_c1_r0_Neolamprologus-brevis_su	1970-01-02 00:30:00	6.018555372295258	45.387822041984734	0.14569417938931298	0.11903625954198473	0.02791591777167107	0.34369967333307144	Neolamprologus brevis	m	n
1832	FISH20211013_c1_r0_Neolamprologus-brevis_su	1970-01-02 01:00:00	6.218988674113453	74.50041548944657	0.15306631211567226	0.07030081435931528	0.02786788008687885	0.3311578079794218	Neolamprologus brevis	m	n
1833	FISH20211013_c1_r0_Neolamprologus-brevis_su	1970-01-02 01:30:00	6.398086858312014	104.49991690211068	0.15976954185363693	0.08320868649936292	0.028803089522216847	0.32929845030915406	Neolamprologus brevis	m	n
1834	FISH20211013_c1_r0_Neolamprologus-brevis_su	1970-01-02 02:00:00	6.943296057444426	134.50022158209617	0.16707290050963883	0.11749390649235542	0.031413201899491906	0.37313424483464147	Neolamprologus brevis	m	n
1835	FISH20211013_c1_r0_Neolamprologus-brevis_su	1970-01-02 02:30:00	5.826573024496484	164.5005816852252	0.12641958894244087	0.28641072516758076	0.024562987881713287	0.33047810116235193	Neolamprologus brevis	m	n
1836	FISH20211013_c1_r0_Neolamprologus-brevis_su	1970-01-02 03:00:00	5.450694164076858	194.5000830978893	0.1258102044208077	0.2279098110907983	0.023643896571463686	0.43107634943625145	Neolamprologus brevis	m	n
1837	FISH20211013_c1_r0_Neolamprologus-brevis_su	1970-01-02 03:30:00	5.604495545598581	224.49958451055343	0.13179325245138773	0.18159658744667886	0.02706865986983303	0.497960766490457	Neolamprologus brevis	m	n
1838	FISH20211013_c1_r0_Neolamprologus-brevis_su	1970-01-02 04:00:00	4.175413144990905	254.4998892089519	0.08780190560602703	0.36760469754043873	0.02196221611385672	0.45156481050207825	Neolamprologus brevis	m	n
1839	FISH20211013_c1_r0_Neolamprologus-brevis_su	1970-01-02 04:30:00	4.851540375798758	284.50024929366793	0.10775026314331616	0.17129244917179104	0.02374096350251549	0.5900287620449549	Neolamprologus brevis	m	n
1840	FISH20211013_c1_r0_Neolamprologus-brevis_su	1970-01-02 05:00:00	4.7923783987844795	314.49969530773916	0.105645116614038	0.22530607722563847	0.02489466307785661	0.5207031325078045	Neolamprologus brevis	m	n
1841	FISH20211013_c1_r0_Neolamprologus-brevis_su	1970-01-02 05:30:00	4.583540047098427	344.50005539552404	0.09262131619765122	0.37015289164635495	0.022730988192477045	0.3782757408303311	Neolamprologus brevis	m	n
1842	FISH20211013_c1_r0_Neolamprologus-brevis_su	1970-01-02 06:00:00	4.17488574820597	374.5004154894466	0.07495429616087751	0.38579580078666004	0.018523068738189433	0.3005902211308249	Neolamprologus brevis	m	n
1843	FISH20211013_c1_r0_Neolamprologus-brevis_su	1970-01-02 06:30:00	5.952806279814601	404.4998615035178	0.12968810592210958	0.13461858068805052	0.023506196046067872	0.47458482146393477	Neolamprologus brevis	m	n
1844	FISH20211013_c1_r0_Neolamprologus-brevis_su	1970-01-02 07:00:00	12.381476748332108	434.5002215820962	0.29154664303124306	0.16325060935076446	0.0953264642883521	0.48767404369237727	Neolamprologus brevis	m	d
1845	FISH20211013_c1_r0_Neolamprologus-brevis_su	1970-01-02 07:30:00	12.459202733156566	464.5005816852252	0.32241981053681235	0.01844773142762174	0.1019439971167268	0.4677176571143731	Neolamprologus brevis	m	d
1846	FISH20211013_c1_r0_Neolamprologus-brevis_su	1970-01-02 08:00:00	10.965417262884063	494.5000276992964	0.27372444739903606	0.05445681679685336	0.13359872124765246	0.4052883044525816	Neolamprologus brevis	m	d
1847	FISH20211013_c1_r0_Neolamprologus-brevis_su	1970-01-02 08:30:00	8.518725749873534	524.4995291119606	0.16591878566284415	0.18536369176222925	0.08299839471433984	0.4692229160236566	Neolamprologus brevis	m	d
1848	FISH20211013_c1_r0_Neolamprologus-brevis_su	1970-01-02 09:00:00	6.358671104976309	554.4998892089519	0.11455794371814758	0.33890981608686016	0.05524939446961206	0.5126090387406935	Neolamprologus brevis	m	d
1849	FISH20211013_c1_r0_Neolamprologus-brevis_su	1970-01-02 09:30:00	2.913670593620764	584.5001938950751	0.012963270732923384	0.9558473214780344	0.022853909453226833	0.5914256545230565	Neolamprologus brevis	m	d
1850	FISH20211013_c1_r0_Neolamprologus-brevis_su	1970-01-02 10:00:00	3.8076237495498657	614.4996953077392	0.02437538086532602	0.7953021993241371	0.021618982487040642	0.5430445936061291	Neolamprologus brevis	m	d
1851	FISH20211013_c1_r0_Neolamprologus-brevis_su	1970-01-02 10:30:00	4.547227776381304	644.5	0.04631065809882561	0.6305118546421449	0.024659285690638615	0.5865140161980718	Neolamprologus brevis	m	d
1852	FISH20211013_c1_r0_Neolamprologus-brevis_su	1970-01-02 11:00:00	3.4431457191646415	674.5003600908537	0.032352778239432715	0.7772976566395213	0.02489808569207093	0.6230883245769389	Neolamprologus brevis	m	d
1853	FISH20211013_c1_r0_Neolamprologus-brevis_su	1970-01-02 11:30:00	5.22825126324637	704.4998615035178	0.07428951304636862	0.4270123538862113	0.02944546645296993	0.577049832730166	Neolamprologus brevis	m	d
1854	FISH20211013_c1_r0_Neolamprologus-brevis_su	1970-01-02 12:00:00	4.89729182177768	734.5002215820962	0.08065588300465322	0.5325171726124529	0.028778770652342453	0.6297384652952492	Neolamprologus brevis	m	d
1855	FISH20211013_c1_r0_Neolamprologus-brevis_su	1970-01-02 12:30:00	4.366209226199217	764.5005262866323	0.05960888593429727	0.4724392000443189	0.02501015021791978	0.6958563246914914	Neolamprologus brevis	m	d
1856	FISH20211013_c1_r0_Neolamprologus-brevis_su	1970-01-02 13:00:00	3.7012879506688376	794.5000276992964	0.04941554484516093	0.5722674644064041	0.024124256496760203	0.6959904985760447	Neolamprologus brevis	m	d
1857	FISH20211013_c1_r0_Neolamprologus-brevis_su	1970-01-02 13:30:00	4.786933024038296	824.4994737133677	0.08038335826270013	0.36230679740734584	0.02835994057705163	0.6600449520011078	Neolamprologus brevis	m	d
1858	FISH20211013_c1_r0_Neolamprologus-brevis_su	1970-01-02 14:00:00	3.979125055273908	854.4998338134279	0.04824950144028362	0.49966762685575006	0.02484887209619359	0.6919705883682744	Neolamprologus brevis	m	d
1859	FISH20211013_c1_r0_Neolamprologus-brevis_su	1970-01-02 14:30:00	4.634478108527774	884.5001938950751	0.06836186360866434	0.3876239543515595	0.027096120379235235	0.6696794456522634	Neolamprologus brevis	m	d
1860	FISH20211013_c1_r0_Neolamprologus-brevis_su	1970-01-02 15:00:00	4.908280223533243	914.4996399091463	0.07611766661126808	0.2504016397983491	0.026022374663867698	0.6597969019750373	Neolamprologus brevis	m	d
1861	FISH20211013_c1_r0_Neolamprologus-brevis_su	1970-01-02 15:30:00	3.4996231362402304	944.5	0.03600709062707733	0.6566585419898072	0.023869581107958383	0.6910628931386648	Neolamprologus brevis	m	d
1862	FISH20211013_c1_r0_Neolamprologus-brevis_su	1970-01-02 16:00:00	4.258663137636693	974.5003600908537	0.0634313888427234	0.3488449393385408	0.022191538972201108	0.6751138529017876	Neolamprologus brevis	m	d
1863	FISH20211013_c1_r0_Neolamprologus-brevis_su	1970-01-02 16:30:00	4.173499870856456	1004.4998061049249	0.06974682843055786	0.3446900448728602	0.02198910239634029	0.6666086677316497	Neolamprologus brevis	m	d
1864	FISH20211013_c1_r0_Neolamprologus-brevis_su	1970-01-02 17:00:00	4.733735430925444	1034.5001661865722	0.07212497230223798	0.30002215820961664	0.022397460974809245	0.6172415742277334	Neolamprologus brevis	m	d
1865	FISH20211013_c1_r0_Neolamprologus-brevis_su	1970-01-02 17:30:00	5.592747758775536	1064.5004708880394	0.10736247299318598	0.1547282699019445	0.024720587326967896	0.5990980204612899	Neolamprologus brevis	m	d
1866	FISH20211013_c1_r0_Neolamprologus-brevis_su	1970-01-02 18:00:00	5.301710649014182	1094.4999723007036	0.08005096670544568	0.26397429505290565	0.026811565825308394	0.5309050660317239	Neolamprologus brevis	m	d
1867	FISH20211013_c1_r0_Neolamprologus-brevis_su	1970-01-02 18:30:00	5.802624924021856	1124.4994737133677	0.11079718575148191	0.14902221483574318	0.02846779272266352	0.5041545552906147	Neolamprologus brevis	m	d
1868	FISH20211013_c1_r0_Neolamprologus-brevis_su	1970-01-02 19:00:00	3.485795878581487	1154.4997784179038	0.02675603811212054	0.8357522712164857	0.012905366298128872	0.2118877664072544	Neolamprologus brevis	m	n
1869	FISH20211013_c1_r0_Neolamprologus-brevis_su	1970-01-02 19:30:00	3.296349718431397	1184.5001384964821	0.03534430225472273	0.6626779679796133	0.018848694662694426	0.4935161034664654	Neolamprologus brevis	m	n
1870	FISH20211013_c1_r0_Neolamprologus-brevis_su	1970-01-02 20:00:00	3.0672807336570393	1214.4996399091463	0.03268516979668716	0.8089302531715694	0.02161758956264908	0.7186325253052788	Neolamprologus brevis	m	n
1871	FISH20211013_c1_r0_Neolamprologus-brevis_su	1970-01-02 20:30:00	2.3987962233074778	1244.499944604476	0.02287835142920452	0.9045535120762243	0.022856861786258106	0.7937042986926356	Neolamprologus brevis	m	n
1872	FISH20211013_c1_r0_Neolamprologus-brevis_su	1970-01-02 21:00:00	3.604965419313312	1274.500304692261	0.057503739405019114	0.6868317544734364	0.026758037730901244	0.8058655238728383	Neolamprologus brevis	m	n
1873	FISH20211013_c1_r0_Neolamprologus-brevis_su	1970-01-02 21:30:00	5.242088246260027	1304.499806104925	0.10630989972854689	0.41233172677413993	0.0313723982560268	0.7750917185887606	Neolamprologus brevis	m	n
1874	FISH20211013_c1_r0_Neolamprologus-brevis_su	1970-01-02 22:00:00	5.884725027921477	1334.500110791048	0.10508530910702416	0.6710059827165965	0.04822224143022931	0.7889959617793376	Neolamprologus brevis	m	n
1875	FISH20211013_c1_r0_Neolamprologus-brevis_su	1970-01-02 22:30:00	5.483263298391829	1364.5004708880394	0.11068638856573043	0.5235721012686277	0.03468958799365548	0.7792072122184229	Neolamprologus brevis	m	n
1876	FISH20211013_c1_r0_Neolamprologus-brevis_su	1970-01-02 23:00:00	9.00497682982014	1394.4999723007036	0.20552877956899895	0.24430779458201762	0.06829997796790938	0.6867749426511471	Neolamprologus brevis	m	n
1877	FISH20211013_c1_r0_Neolamprologus-brevis_su	1970-01-02 23:30:00	33.50853360853288	1424.4994183147749	0.7236164201429284	0.0	0.09769892074626339	0.6136797215146663	Neolamprologus brevis	m	n
1878	FISH20211013_c1_r0_Neolamprologus-brevis_su	1970-01-03 00:00:00	34.95313198702033	14.499778417903833	0.7124418346997563	0.0	0.07073904951468336	0.6097895196190549	Neolamprologus brevis	m	n
1879	FISH20211013_c1_r0_Neolamprologus-brevis_su	1970-01-03 00:30:00	41.01300978673586	44.50013849648219	0.7755249016674977	0.0	0.07490832965601275	0.5294693945386059	Neolamprologus brevis	m	n
1880	FISH20211013_c1_r0_Neolamprologus-brevis_su	1970-01-03 01:00:00	45.73641466481997	74.49963990914631	0.7898177386294388	0.0	0.08571666676218066	0.5593242615311047	Neolamprologus brevis	m	n
1881	FISH20211013_c1_r0_Neolamprologus-brevis_su	1970-01-03 01:30:00	50.89749656291209	104.49994460447596	0.8642809660979393	0.0	0.0884037747910889	0.5579904086606892	Neolamprologus brevis	m	n
1882	FISH20211013_c1_r0_Neolamprologus-brevis_su	1970-01-03 02:00:00	53.759374722618915	134.5003046922608	0.8937454988643289	0.0	0.10888418319232195	0.6082694270994116	Neolamprologus brevis	m	n
1883	FISH20211013_c1_r0_Neolamprologus-brevis_su	1970-01-03 02:30:00	45.02346852038625	164.49980610492494	0.81009362362196	0.0	0.08582802111768852	0.6262451964332377	Neolamprologus brevis	m	n
1884	FISH20211013_c1_r0_Neolamprologus-brevis_su	1970-01-03 03:00:00	51.96989161183625	194.5001107910481	0.8615111898958564	0.0	0.0989916422799008	0.5848770219366232	Neolamprologus brevis	m	n
1885	FISH20211013_c1_r0_Neolamprologus-brevis_su	1970-01-03 03:30:00	55.35782535653083	224.50047088803944	0.8923051354495596	0.0	0.11010701161523893	0.5937845039960411	Neolamprologus brevis	m	n
1886	FISH20211013_c1_r0_Neolamprologus-brevis_su	1970-01-03 04:00:00	46.81810455416727	254.49997230070358	0.8094288405074511	0.0	0.08971945388449185	0.6138627629878515	Neolamprologus brevis	m	n
1887	FISH20211013_c1_r0_Neolamprologus-brevis_su	1970-01-03 04:30:00	47.21947294426969	284.4994737133677	0.8007866600188355	0.0	0.0888259127873329	0.6222549714584219	Neolamprologus brevis	m	n
1888	FISH20211013_c1_r0_Neolamprologus-brevis_su	1970-01-03 05:00:00	45.4818565465137	314.4997784179038	0.7747617992466209	0.0	0.07727934275439327	0.6212004888372342	Neolamprologus brevis	m	n
1889	FISH20211013_c1_r0_Neolamprologus-brevis_su	1970-01-03 05:30:00	13.363976167916263	344.5001384964822	0.263475707717024	0.060162871863054676	0.02982274997341448	0.5367841003777614	Neolamprologus brevis	m	n
1890	FISH20211013_c1_r0_Neolamprologus-brevis_su	1970-01-03 06:00:00	5.806278015618131	374.4996399091463	0.1261979945709379	0.1666389673702288	0.02273961005758104	0.5922721224105173	Neolamprologus brevis	m	n
1891	FISH20211013_c1_r0_Neolamprologus-brevis_su	1970-01-03 06:30:00	5.191267903974097	404.5	0.11793707068468867	0.1594283181918901	0.02232288395465604	0.5202764575805612	Neolamprologus brevis	m	n
1892	FISH20211013_c1_r0_Neolamprologus-brevis_su	1970-01-03 07:00:00	3.764972966127615	434.50030469226084	0.06631211567226192	0.7695418536369176	0.03091432512096556	0.5280688841932234	Neolamprologus brevis	m	d
1893	FISH20211013_c1_r0_Neolamprologus-brevis_su	1970-01-03 07:30:00	5.739052558817954	464.4998061049249	0.09583956567503185	0.48163536646169186	0.05536022775826148	0.349266307819459	Neolamprologus brevis	m	d
1894	FISH20211013_c1_r0_Neolamprologus-brevis_su	1970-01-03 08:00:00	7.7789216778880625	494.50016618657213	0.14258807888322625	0.04370706846886772	0.06854129577134851	0.36937701515350396	Neolamprologus brevis	m	d
1895	FISH20211013_c1_r0_Neolamprologus-brevis_su	1970-01-03 08:30:00	8.059402767789798	524.5004708880394	0.1755581408232231	0.087252783779292	0.0649954439433106	0.2900565178705737	Neolamprologus brevis	m	d
1896	FISH20211013_c1_r0_Neolamprologus-brevis_su	1970-01-03 09:00:00	4.277055238082806	554.4999723007036	0.06049526342030912	0.525455653426403	0.035545440536618275	0.2876671426422961	Neolamprologus brevis	m	d
1897	FISH20211013_c1_r0_Neolamprologus-brevis_su	1970-01-03 09:30:00	5.833800126752801	584.4994737133677	0.09290344025261758	0.3126142595978062	0.04958301415465788	0.2926783410721712	Neolamprologus brevis	m	d
1898	FISH20211013_c1_r0_Neolamprologus-brevis_su	1970-01-03 10:00:00	5.624165396484316	614.4998338134279	0.09145801019277643	0.21643031243075558	0.03690814339672671	0.32402696066239994	Neolamprologus brevis	m	d
1899	FISH20211013_c1_r0_Neolamprologus-brevis_su	1970-01-03 10:30:00	6.637352268735356	644.5001384964822	0.12464683397041715	0.11373331117389618	0.037166804526381166	0.3770583121066237	Neolamprologus brevis	m	d
1900	FISH20211013_c1_r0_Neolamprologus-brevis_su	1970-01-03 11:00:00	3.9676160750200857	674.4996399091463	0.058113123926652265	0.5440141820397761	0.025044382550844724	0.42902162693230145	Neolamprologus brevis	m	d
1901	FISH20211013_c1_r0_Neolamprologus-brevis_su	1970-01-03 11:30:00	5.024909944473487	704.5	0.08287170396631952	0.2806891203190782	0.024727813774256067	0.40868059166940185	Neolamprologus brevis	m	d
1902	FISH20211013_c1_r0_Neolamprologus-brevis_su	1970-01-03 12:00:00	4.0334196621801555	734.5003600908537	0.06138164090632098	0.4311118497590161	0.023527050114076024	0.3668471077977064	Neolamprologus brevis	m	d
1903	FISH20211013_c1_r0_Neolamprologus-brevis_su	1970-01-03 12:30:00	4.0692784454277735	764.4998061049249	0.056007977397374106	0.513046368622237	0.03575183213334865	0.38647188973643715	Neolamprologus brevis	m	d
1904	FISH20211013_c1_r0_Neolamprologus-brevis_su	1970-01-03 13:00:00	4.973745179975823	794.5001661865721	0.09179038333702637	0.28373587414136936	0.0268717638189556	0.3882157893070955	Neolamprologus brevis	m	d
1905	FISH20211013_c1_r0_Neolamprologus-brevis_su	1970-01-03 13:30:00	5.726059311220775	824.5004708880394	0.11151736745886655	0.17749709157387403	0.03115748992159692	0.4034499756359155	Neolamprologus brevis	m	d
1906	FISH20211013_c1_r0_Neolamprologus-brevis_su	1970-01-03 14:00:00	4.953121639544819	854.4999723007036	0.0746773031964988	0.35056229571768877	0.03593283270834979	0.41882591161776067	Neolamprologus brevis	m	d
1907	FISH20211013_c1_r0_Neolamprologus-brevis_su	1970-01-03 14:30:00	4.150474849728079	884.4994183147749	0.065868926929256	0.35770871419865935	0.028109771356638516	0.5203861168864767	Neolamprologus brevis	m	d
1908	FISH20211013_c1_r0_Neolamprologus-brevis_su	1970-01-03 15:00:00	3.985102332879991	914.4997784179038	0.06414801684023931	0.4743518723687126	0.02343572909423933	0.47514097595607796	Neolamprologus brevis	m	d
1909	FISH20211013_c1_r0_Neolamprologus-brevis_su	1970-01-03 15:30:00	5.502836120583314	944.5001384964822	0.10259819400587225	0.11733421971081935	0.02744880883473875	0.4807505717926041	Neolamprologus brevis	m	d
1910	FISH20211013_c1_r0_Neolamprologus-brevis_su	1970-01-03 16:00:00	5.096818339180419	974.4995845105534	0.08714198659354053	0.25018004542684613	0.03054317046783749	0.5256148395871639	Neolamprologus brevis	m	d
1911	FISH20211013_c1_r0_Neolamprologus-brevis_su	1970-01-03 16:30:00	5.348301086559636	1004.499944604476	0.08962995789940173	0.25980500775537335	0.039883344667132316	0.5212745944821623	Neolamprologus brevis	m	d
1912	FISH20211013_c1_r0_Neolamprologus-brevis_su	1970-01-03 17:00:00	5.018488813584423	1034.500304692261	0.09124148246634535	0.2558307019001717	0.02829339858905493	0.4406682200884324	Neolamprologus brevis	m	d
1913	FISH20211013_c1_r0_Neolamprologus-brevis_su	1970-01-03 17:30:00	6.485674685289549	1064.499750706332	0.12448063819178992	0.16265026868317545	0.04844169170746685	0.42047362405158073	Neolamprologus brevis	m	d
1914	FISH20211013_c1_r0_Neolamprologus-brevis_su	1970-01-03 18:00:00	6.980639614476867	1094.500110791048	0.12824063815643696	0.12829603368047862	0.05569160356670815	0.4163399838109368	Neolamprologus brevis	m	d
1915	FISH20211013_c1_r0_Neolamprologus-brevis_su	1970-01-03 18:30:00	6.062108184546864	1124.5004154894466	0.11190515760899673	0.29793363248573485	0.06982180756056586	0.528597318934236	Neolamprologus brevis	m	d
1916	FISH20211013_c1_r0_Neolamprologus-brevis_su	1970-01-03 19:00:00	2.3171801360097564	1154.4998615035179	0.017173563791479697	0.857127028973464	0.022541170069218734	0.7105992029888654	Neolamprologus brevis	m	n
1917	FISH20211013_c1_r0_Neolamprologus-brevis_su	1970-01-03 19:30:00	4.011814121041428	1184.5002215820962	0.07733215156215378	0.22557057389762908	0.018666222229013926	0.5047156287730941	Neolamprologus brevis	m	n
1918	FISH20211013_c1_r0_Neolamprologus-brevis_su	1970-01-03 20:00:00	4.256186830023832	1214.5005816852251	0.07157498199545731	0.3576533156057836	0.019399377370756463	0.46720177185051276	Neolamprologus brevis	m	n
1919	FISH20211013_c1_r0_Neolamprologus-brevis_su	1970-01-03 20:30:00	4.012607128568233	1244.5000276992964	0.07428951304636862	0.42003213118386795	0.021590566829489587	0.5516386112364077	Neolamprologus brevis	m	n
1920	FISH20211013_c1_r0_Neolamprologus-brevis_su	1970-01-03 21:00:00	3.754499614894756	1274.4994737133677	0.05174228574594205	0.5030192233117279	0.02097314314423222	0.5783463859201855	Neolamprologus brevis	m	n
1921	FISH20211013_c1_r0_Neolamprologus-brevis_su	1970-01-03 21:30:00	3.826508836866428	1304.4998338134278	0.05124085973853312	0.6184910259251053	0.022598110566922364	0.5903603874520846	Neolamprologus brevis	m	n
1922	FISH20211013_c1_r0_Neolamprologus-brevis_su	1970-01-03 22:00:00	4.307356335367679	1334.5001384964821	0.06182482964932691	0.5029084261259764	0.022641946158937123	0.5396055846303774	Neolamprologus brevis	m	n
1923	FISH20211013_c1_r0_Neolamprologus-brevis_su	1970-01-03 22:30:00	5.357633946622796	1364.4996399091463	0.10736247299318598	0.3181541188853803	0.027927656442124756	0.5394312486503346	Neolamprologus brevis	m	n
1924	FISH20211013_c1_r0_Neolamprologus-brevis_su	1970-01-03 23:00:00	3.041187495051757	1394.499944604476	0.032074008420119655	0.7984710835364502	0.021425253609619437	0.6825999267422123	Neolamprologus brevis	m	n
1925	FISH20211013_c1_r0_Neolamprologus-brevis_su	1970-01-03 23:30:00	3.98041089454911	1424.500249293668	0.06077225638468783	0.46213506176943103	0.0222376797031669	0.5596793212880619	Neolamprologus brevis	m	n
1926	FISH20211013_c1_r0_Neolamprologus-brevis_su	1970-01-04 00:00:00	3.1185531191638973	14.499750706332058	0.04553764334385907	0.5004154894465681	0.02212186798961082	0.5151769532809325	Neolamprologus brevis	m	n
1927	FISH20211013_c1_r0_Neolamprologus-brevis_su	1970-01-04 00:30:00	3.679668915568369	44.50005539552404	0.06370485264790605	0.5649789497008642	0.02335191948674501	0.6266629962422502	Neolamprologus brevis	m	n
1928	FISH20211013_c1_r0_Neolamprologus-brevis_su	1970-01-04 01:00:00	3.1177341157356997	74.50036009085369	0.04863996454490056	0.5667830037117058	0.02203057174531765	0.5822369499570179	Neolamprologus brevis	m	n
1929	FISH20211013_c1_r0_Neolamprologus-brevis_su	1970-01-04 01:30:00	3.6647856200529936	104.4998615035178	0.04442967148634425	0.6575258988421694	0.021179375549609095	0.5228139319547113	Neolamprologus brevis	m	n
1930	FISH20211013_c1_r0_Neolamprologus-brevis_su	1970-01-04 02:00:00	3.7228553814723595	134.50022158209617	0.058608464436073565	0.5722357633503213	0.023103913088883037	0.5811252752818612	Neolamprologus brevis	m	n
1931	FISH20211013_c1_r0_Neolamprologus-brevis_su	1970-01-04 02:30:00	6.800385148235274	164.50052628663232	0.1425959780621572	0.324857348623345	0.05217576381605276	0.4898964272429846	Neolamprologus brevis	m	n
1932	FISH20211013_c1_r0_Neolamprologus-brevis_su	1970-01-04 03:00:00	4.414039363666755	194.49997230070358	0.08680959503628607	0.3939393939393939	0.02589597672494916	0.5624355708712627	Neolamprologus brevis	m	n
1933	FISH20211013_c1_r0_Neolamprologus-brevis_su	1970-01-04 03:30:00	4.061981489721016	224.49947371336768	0.0747881003822503	0.41654201983269623	0.026135957698399735	0.6043103497008344	Neolamprologus brevis	m	n
1934	FISH20211013_c1_r0_Neolamprologus-brevis_su	1970-01-04 04:00:00	4.556007471403858	254.49977841790383	0.09273210724573454	0.259860403279415	0.02424700291112993	0.49213632273210395	Neolamprologus brevis	m	n
1935	FISH20211013_c1_r0_Neolamprologus-brevis_su	1970-01-04 04:30:00	4.521601961767716	284.5001384964822	0.07811201595479475	0.294055730984433	0.021807465055904574	0.4507560777343993	Neolamprologus brevis	m	n
1936	FISH20211013_c1_r0_Neolamprologus-brevis_su	1970-01-04 05:00:00	5.399227050974455	314.4995845105534	0.11401030413827488	0.1773308957952468	0.027844041180894487	0.4408962587860959	Neolamprologus brevis	m	n
1937	FISH20211013_c1_r0_Neolamprologus-brevis_su	1970-01-04 05:30:00	7.2917281472654665	344.49994460447596	0.15466430312430757	0.092011965433193	0.048771699763898	0.4013755047775893	Neolamprologus brevis	m	n
1938	FISH20211013_c1_r0_Neolamprologus-brevis_su	1970-01-04 06:00:00	6.653086709710819	374.50024929366793	0.14392554429117502	0.14819123594260705	0.05107205032738758	0.48903526176965195	Neolamprologus brevis	m	n
1939	FISH20211013_c1_r0_Neolamprologus-brevis_su	1970-01-04 06:30:00	5.99874060344531	404.49969530773916	0.13245803556589664	0.25001384964821893	0.044038617913353235	0.5141051600962709	Neolamprologus brevis	m	n
1940	FISH20211013_c1_r0_Neolamprologus-brevis_su	1970-01-04 07:00:00	13.480534724649921	434.50005539552404	0.3266674052736539	0.0823731442499446	0.1576679184781643	0.42320450670850973	Neolamprologus brevis	m	d
1941	FISH20211013_c1_r0_Neolamprologus-brevis_su	1970-01-04 07:30:00	11.5671763437214	464.5003600908537	0.27239488117001825	0.07030081435931528	0.09908316920704217	0.4424626822642009	Neolamprologus brevis	m	d
1942	FISH20211013_c1_r0_Neolamprologus-brevis_su	1970-01-04 08:00:00	8.500738263678796	494.4998615035178	0.15910475873912802	0.07423411445349289	0.08531375343296317	0.4843053525215941	Neolamprologus brevis	m	d
1943	FISH20211013_c1_r0_Neolamprologus-brevis_su	1970-01-04 08:30:00	5.203386219762227	524.5002215820962	0.08137602481719478	0.3476623088854421	0.0347555974948525	0.43967517873535544	Neolamprologus brevis	m	d
1944	FISH20211013_c1_r0_Neolamprologus-brevis_su	1970-01-04 09:00:00	5.718739225050739	554.5005262866323	0.10941222092958838	0.25167580743449114	0.032436592489862436	0.38501230640168765	Neolamprologus brevis	m	d
1945	FISH20211013_c1_r0_Neolamprologus-brevis_su	1970-01-04 09:30:00	6.527622152427165	584.4999723007036	0.1326796299373996	0.1927317046147028	0.038658427558701185	0.4378475272442497	Neolamprologus brevis	m	d
1946	FISH20211013_c1_r0_Neolamprologus-brevis_su	1970-01-04 10:00:00	6.96125048587622	614.4994737133677	0.15877236718187357	0.07722563846878289	0.03775549417136848	0.4111878023604398	Neolamprologus brevis	m	d
1947	FISH20211013_c1_r0_Neolamprologus-brevis_su	1970-01-04 10:30:00	5.8887084678666985	644.4997784179038	0.1117881675160647	0.2858409040549524	0.038199432164045366	0.41064464562692377	Neolamprologus brevis	m	d
1948	FISH20211013_c1_r0_Neolamprologus-brevis_su	1970-01-04 11:00:00	5.164687394214662	674.5001384964822	0.10099163481247576	0.2852473547171902	0.024806948639137582	0.37121274303305396	Neolamprologus brevis	m	d
1949	FISH20211013_c1_r0_Neolamprologus-brevis_su	1970-01-04 11:30:00	5.929985398497779	704.4995845105534	0.11184975901612099	0.27045593041936733	0.032552802181814416	0.40922556158910234	Neolamprologus brevis	m	d
1950	FISH20211013_c1_r0_Neolamprologus-brevis_su	1970-01-04 12:00:00	5.180603339626187	734.4998892089519	0.09101484600044317	0.3050631508974075	0.024622594115082747	0.393442074370217	Neolamprologus brevis	m	d
1951	FISH20211013_c1_r0_Neolamprologus-brevis_su	1970-01-04 12:30:00	5.200238789848589	764.5002492936679	0.09822170516868872	0.3787047808985652	0.026417487616507196	0.3870423821847284	Neolamprologus brevis	m	d
1952	FISH20211013_c1_r0_Neolamprologus-brevis_su	1970-01-04 13:00:00	11.311852929912883	794.4996953077392	0.2674644064040773	0.0	0.1007933619750425	0.45540944647761084	Neolamprologus brevis	m	d
1953	FISH20211013_c1_r0_Neolamprologus-brevis_su	1970-01-04 13:30:00	10.86376398628314	824.5	0.2553733658320408	0.0	0.11155695487620818	0.45328687646120186	Neolamprologus brevis	m	d
1954	FISH20211013_c1_r0_Neolamprologus-brevis_su	1970-01-04 14:00:00	9.594735329709968	854.5003600908537	0.21084704448507008	0.0523516702675752	0.10480705370543371	0.38140495353867443	Neolamprologus brevis	m	d
[truncated: 1,396 more rows]
