# Supplementary material for: Widespread temporal niche partitioning in an adaptive radiation of cichlid fishes
Source: Nat Ecol Evol. 2025 Aug 27;9(10):1938–50. doi: 10.1038/s41559-025-02819-z (PMC12507676; doi:10.1038/s41559-025-02819-z)
Supplement: Supplementary file 5 — Raw activity patterns for each species binned in 30-min intervals. [file 41559_2025_2819_MOESM5_ESM.zip › Supplementary_Data_2/Telmatochromis lufubu_als_30m.csv]

	FishID	ts	speed_mm	time_of_day_m	movement	rest	vertical_pos	horizontal_pos	species	sex	daynight
0	FISH20220126_c3_r0_Telmatochromis-lufubu_su	1970-01-02 00:00:00	7.449374018519085	14.499002659574469	0.1410682624113475	0.2834663120567376	0.04066951412663115	0.29960925502246327	Telmatochromis lufubu	f	n
1	FISH20220126_c3_r0_Telmatochromis-lufubu_su	1970-01-02 00:30:00	10.674514891766972	44.50058168522519	0.16846712093512825	0.27965209683674036	0.06522348175441103	0.3663565654093821	Telmatochromis lufubu	f	n
2	FISH20220126_c3_r0_Telmatochromis-lufubu_su	1970-01-02 01:00:00	8.185337549833715	74.49880866626032	0.13935834210672135	0.32465229678062835	0.03690382470593786	0.37594656603121374	Telmatochromis lufubu	f	n
3	FISH20220126_c3_r0_Telmatochromis-lufubu_su	1970-01-02 01:30:00	7.7544239099933225	104.49947371336768	0.15212453603678466	0.15411888538031135	0.034944393662402394	0.3555842654037554	Telmatochromis lufubu	f	n
4	FISH20220126_c3_r0_Telmatochromis-lufubu_su	1970-01-02 02:00:00	8.439663247858862	134.49861480496455	0.14178856382978725	0.33322251773049644	0.046544026803226154	0.3022090370560406	Telmatochromis lufubu	f	n
5	FISH20220126_c3_r0_Telmatochromis-lufubu_su	1970-01-02 02:30:00	4.120386131688501	164.50013849648218	0.060162871863054676	0.5003046922608165	0.022003628607831133	0.2550621009501857	Telmatochromis lufubu	f	n
6	FISH20220126_c3_r0_Telmatochromis-lufubu_su	1970-01-02 03:00:00	6.138628226039214	194.4983929956777	0.12379474675828439	0.21622520226088884	0.029815685270028897	0.3300225866355549	Telmatochromis lufubu	f	n
7	FISH20220126_c3_r0_Telmatochromis-lufubu_su	1970-01-02 03:30:00	7.86937595966397	224.5	0.16075781076888987	0.15876357190339022	0.0458949706757332	0.41563708778314173	Telmatochromis lufubu	f	n
8	FISH20220126_c3_r0_Telmatochromis-lufubu_su	1970-01-02 04:00:00	6.1155364805336	254.49880853422002	0.12202826267664173	0.36536436686062623	0.034153092446185904	0.367259781430083	Telmatochromis lufubu	f	n
9	FISH20220126_c3_r0_Telmatochromis-lufubu_su	1970-01-02 04:30:00	7.303962525820596	284.49975070633207	0.14231898509777852	0.26652263032518975	0.0363118622531635	0.2954496926250581	Telmatochromis lufubu	f	n
10	FISH20220126_c3_r0_Telmatochromis-lufubu_su	1970-01-02 05:00:00	8.958860222324834	314.49836519811583	0.18154613466334166	0.171072319201995	0.051564277839680636	0.3227362477445991	Telmatochromis lufubu	f	n
11	FISH20220126_c3_r0_Telmatochromis-lufubu_su	1970-01-02 05:30:00	11.242235040947081	344.5004154894466	0.2034236330397208	0.21849205030192234	0.07079361873037748	0.4014955766186612	Telmatochromis lufubu	f	n
12	FISH20220126_c3_r0_Telmatochromis-lufubu_su	1970-01-02 06:00:00	9.444908488078564	374.49842061512885	0.21075090052646162	0.03735106677750069	0.044265886701685506	0.421099973164194	Telmatochromis lufubu	f	n
13	FISH20220126_c3_r0_Telmatochromis-lufubu_su	1970-01-02 06:30:00	26.048793970788875	404.5002215820962	0.43186350542876134	0.020828717039663196	0.1353791470032306	0.4637938453391852	Telmatochromis lufubu	f	n
14	FISH20220126_c3_r0_Telmatochromis-lufubu_su	1970-01-02 07:00:00	32.30858827327841	434.4995844184629	0.5445226353410539	0.004599102343879869	0.20426989397660347	0.6529406047812871	Telmatochromis lufubu	f	d
15	FISH20220126_c3_r0_Telmatochromis-lufubu_su	1970-01-02 07:30:00	48.08961166606758	464.5000276992964	0.6065591933964878	0.0003877901501301867	0.28140849743692575	0.8265390994107881	Telmatochromis lufubu	f	d
16	FISH20220126_c3_r0_Telmatochromis-lufubu_su	1970-01-02 08:00:00	55.25344718039339	494.49828216779343	0.5782999002549042	0.0	0.28246833299535273	0.8397838943521714	Telmatochromis lufubu	f	d
17	FISH20220126_c3_r0_Telmatochromis-lufubu_su	1970-01-02 08:30:00	52.435955028988964	524.4998338134279	0.6137270108575227	0.0	0.29090252273574063	0.772218512224518	Telmatochromis lufubu	f	d
18	FISH20220126_c3_r0_Telmatochromis-lufubu_su	1970-01-02 09:00:00	52.87357237492128	554.498392817557	0.666869873642208	0.0	0.3150901151204887	0.8747696466380439	Telmatochromis lufubu	f	d
19	FISH20220126_c3_r0_Telmatochromis-lufubu_su	1970-01-02 09:30:00	64.46187779613236	584.4996399091463	0.6073347736967482	0.0	0.3516724776254534	0.8678646503323592	Telmatochromis lufubu	f	d
20	FISH20220126_c3_r0_Telmatochromis-lufubu_su	1970-01-02 10:00:00	55.762585186167115	614.4980600820309	0.5705021616228799	0.0	0.28741045568613255	0.8604985676466341	Telmatochromis lufubu	f	d
21	FISH20220126_c3_r0_Telmatochromis-lufubu_su	1970-01-02 10:30:00	17.975208955665142	644.4247928055016	0.25868453535531655	0.5038499970610709	0.10809124336493775	0.8784911386354185	Telmatochromis lufubu	f	d
22	FISH20220126_c3_r0_Telmatochromis-lufubu_su	1970-01-02 11:00:00	4.147871749829997	674.4987808932727	0.06760500942037016	0.8738778676715061	0.02975296470688822	0.8552970134136842	Telmatochromis lufubu	f	d
23	FISH20220126_c3_r0_Telmatochromis-lufubu_su	1970-01-02 11:30:00	38.63087525843867	704.5001107910481	0.47302237979171285	0.0547861732771992	0.20822962019296465	0.8418695684034596	Telmatochromis lufubu	f	d
24	FISH20220126_c3_r0_Telmatochromis-lufubu_su	1970-01-02 12:00:00	50.868045703867466	734.4994458605785	0.588662307436551	0.0	0.2758039958757863	0.7782579471010661	Telmatochromis lufubu	f	d
25	FISH20220126_c3_r0_Telmatochromis-lufubu_su	1970-01-02 12:30:00	48.232857957200196	764.4999169021107	0.5434601961110188	0.046590216608498145	0.19132202406420962	0.44017938893171477	Telmatochromis lufubu	f	d
26	FISH20220126_c3_r0_Telmatochromis-lufubu_su	1970-01-02 13:00:00	33.62091768946661	794.4990579629834	0.38152499168790865	0.2260334700210573	0.2430944914189372	0.752650697938225	Telmatochromis lufubu	f	d
27	FISH20220126_c3_r0_Telmatochromis-lufubu_su	1970-01-02 13:30:00	39.965751645682154	824.5005816852251	0.4960943992022603	0.020663675142651376	0.2640323088719086	0.739008184349122	Telmatochromis lufubu	f	d
28	FISH20220126_c3_r0_Telmatochromis-lufubu_su	1970-01-02 14:00:00	38.00147067407101	854.4992519532332	0.45830331911120964	0.08583144012855322	0.2064988756210585	0.791497010169578	Telmatochromis lufubu	f	d
29	FISH20220126_c3_r0_Telmatochromis-lufubu_su	1970-01-02 14:30:00	48.26723632949542	884.4995291119606	0.5965320480859786	0.014237438369065426	0.2458661793047641	0.7491817310369229	Telmatochromis lufubu	f	d
30	FISH20220126_c3_r0_Telmatochromis-lufubu_su	1970-01-02 15:00:00	42.99720933598722	914.4990580673759	0.5728612588652482	0.03080673758865248	0.27037297702580126	0.8669390919926238	Telmatochromis lufubu	f	d
31	FISH20220126_c3_r0_Telmatochromis-lufubu_su	1970-01-02 15:30:00	75.59001307030358	944.5001938950751	0.6606282200432109	0.0	0.3387756925708124	0.31577710485210897	Telmatochromis lufubu	f	d
32	FISH20220126_c3_r0_Telmatochromis-lufubu_su	1970-01-02 16:00:00	53.946953866607565	974.4990025490414	0.5680483209575529	0.0	0.2673480641080377	0.6396650598077775	Telmatochromis lufubu	f	d
33	FISH20220126_c3_r0_Telmatochromis-lufubu_su	1970-01-02 16:30:00	27.836433727645222	1004.5	0.33364724130290274	0.10536228672723244	0.2263422978372351	0.7016864126035824	Telmatochromis lufubu	f	d
34	FISH20220126_c3_r0_Telmatochromis-lufubu_su	1970-01-02 17:00:00	61.65175804625967	1034.4999445921985	0.5617796985815603	0.004155585106382979	0.3060289116184051	0.4848865072489879	Telmatochromis lufubu	f	d
35	FISH20220126_c3_r0_Telmatochromis-lufubu_su	1970-01-02 17:30:00	78.58313868734835	1064.4998615035179	0.7360257049470943	0.0	0.3378506392054664	0.5237448947143125	Telmatochromis lufubu	f	d
36	FISH20220126_c3_r0_Telmatochromis-lufubu_su	1970-01-02 18:00:00	87.87355375370063	1094.4995290075913	0.7509835429711309	0.0	0.42262965996587826	0.37911125761298936	Telmatochromis lufubu	f	d
37	FISH20220126_c3_r0_Telmatochromis-lufubu_su	1970-01-02 18:30:00	82.68225331520783	1124.5005262866323	0.6501024873968201	0.0	0.3950142150431951	0.2327528803996686	Telmatochromis lufubu	f	d
38	FISH20220126_c3_r0_Telmatochromis-lufubu_su	1970-01-02 19:00:00	35.2920131420614	1154.4991964533112	0.6028816846771959	0.03308395677472984	0.10875614598255978	0.5729936423159032	Telmatochromis lufubu	f	n
39	FISH20220126_c3_r0_Telmatochromis-lufubu_su	1970-01-02 19:30:00	16.457923953948512	1184.4995291119606	0.31660295828485957	0.03816963049138552	0.0499500086633958	0.3652301637050229	Telmatochromis lufubu	f	n
40	FISH20220126_c3_r0_Telmatochromis-lufubu_su	1970-01-02 20:00:00	20.118006362670464	1214.498863951233	0.3597118315322804	0.0024937655860349127	0.07986000571856586	0.41526389625235904	Telmatochromis lufubu	f	n
41	FISH20220126_c3_r0_Telmatochromis-lufubu_su	1970-01-02 20:30:00	12.668949310949046	1244.500193895075	0.2291285801340646	0.03744944878400089	0.050574421526713514	0.3402602839635841	Telmatochromis lufubu	f	n
42	FISH20220126_c3_r0_Telmatochromis-lufubu_su	1970-01-02 21:00:00	16.838488628265733	1274.4989471350991	0.2689238612434889	0.09121134877535188	0.06758091319818815	0.34465006750028987	Telmatochromis lufubu	f	n
43	FISH20220126_c3_r0_Telmatochromis-lufubu_su	1970-01-02 21:30:00	9.309202227605951	1304.5	0.17549302016397075	0.0722357633503213	0.03571571164390361	0.3722079238280912	Telmatochromis lufubu	f	n
44	FISH20220126_c3_r0_Telmatochromis-lufubu_su	1970-01-02 22:00:00	9.922993563901219	1334.4998614574674	0.17046273205874204	0.20149625935162094	0.05082244890138439	0.38399102855286504	Telmatochromis lufubu	f	n
45	FISH20220126_c3_r0_Telmatochromis-lufubu_su	1970-01-02 22:30:00	37.96996455650083	1364.4998615035179	0.4779236607390172	0.008420586117112626	0.16760719038375083	0.5521757143037606	Telmatochromis lufubu	f	n
46	FISH20220126_c3_r0_Telmatochromis-lufubu_su	1970-01-02 23:00:00	7.107473940312052	1394.4997506510776	0.14351415747769714	0.23056463678173658	0.02698192603473714	0.35525736822791804	Telmatochromis lufubu	f	n
47	FISH20220126_c3_r0_Telmatochromis-lufubu_su	1970-01-02 23:30:00	7.674202116973894	1424.5005262866323	0.12115672261924547	0.3093457426181375	0.03115935110567258	0.3534903512663403	Telmatochromis lufubu	f	n
48	FISH20220126_c3_r0_Telmatochromis-lufubu_su	1970-01-03 00:00:00	13.768970340688332	14.499639829334516	0.2122236382778301	0.31190779630963594	0.06674799489276506	0.36075220694522303	Telmatochromis lufubu	f	n
49	FISH20220126_c3_r0_Telmatochromis-lufubu_su	1970-01-03 00:30:00	27.034742834042724	44.49947371336768	0.3849648218935239	0.08570162317877125	0.11608034770278353	0.5509451676069199	Telmatochromis lufubu	f	n
50	FISH20220126_c3_r0_Telmatochromis-lufubu_su	1970-01-03 01:00:00	12.00275114058271	74.49958446451328	0.19602194027369937	0.21087040833287163	0.04452982159676211	0.38196005580608955	Telmatochromis lufubu	f	n
51	FISH20220126_c3_r0_Telmatochromis-lufubu_su	1970-01-03 01:30:00	8.075983710240214	104.5001384964822	0.1459752922275774	0.19173452994293944	0.028765424677361894	0.39333000941777063	Telmatochromis lufubu	f	n
52	FISH20220126_c3_r0_Telmatochromis-lufubu_su	1970-01-03 02:00:00	6.468961716770881	134.49930736410485	0.10361832991632959	0.333351803623871	0.02209106924118959	0.3745655482250995	Telmatochromis lufubu	f	n
53	FISH20220126_c3_r0_Telmatochromis-lufubu_su	1970-01-03 02:30:00	16.90042889741745	164.5	0.25276977620208285	0.2342676711721693	0.06410956409615909	0.3898092518376543	Telmatochromis lufubu	f	n
54	FISH20220126_c3_r0_Telmatochromis-lufubu_su	1970-01-03 03:00:00	5.810099783805638	194.4998891721157	0.10523107613875651	0.35985814030810154	0.0227308064379215	0.3591419041975795	Telmatochromis lufubu	f	n
55	FISH20220126_c3_r0_Telmatochromis-lufubu_su	1970-01-03 03:30:00	20.23611500306256	224.49980610492494	0.2885158716968589	0.3217550274223035	0.07104703782545209	0.47122964592447275	Telmatochromis lufubu	f	n
56	FISH20220126_c3_r0_Telmatochromis-lufubu_su	1970-01-03 04:00:00	9.009529667780638	254.5	0.14895267649340574	0.16729469134434224	0.03015653259636696	0.36161535132002154	Telmatochromis lufubu	f	n
57	FISH20220126_c3_r0_Telmatochromis-lufubu_su	1970-01-03 04:30:00	9.533073304682388	284.50047088803944	0.1761121267519805	0.27915350950085865	0.03270045597756837	0.4496367902491294	Telmatochromis lufubu	f	n
58	FISH20220126_c3_r0_Telmatochromis-lufubu_su	1970-01-03 05:00:00	7.89485518750667	314.49986147282095	0.15581537097578546	0.18662381559261929	0.028567104333956383	0.397595746277533	Telmatochromis lufubu	f	n
59	FISH20220126_c3_r0_Telmatochromis-lufubu_su	1970-01-03 05:30:00	11.361793378050434	344.4994183147748	0.20924048529167358	0.0821007146418481	0.04295888304649635	0.4343635726770521	Telmatochromis lufubu	f	n
60	FISH20220126_c3_r0_Telmatochromis-lufubu_su	1970-01-03 06:00:00	14.685589515227118	374.4996398293345	0.27428381448440187	0.021444007314235052	0.055644783596966486	0.41107514979478466	Telmatochromis lufubu	f	n
61	FISH20220126_c3_r0_Telmatochromis-lufubu_su	1970-01-03 06:30:00	28.95664896072436	404.5001384964822	0.46861669713589277	0.0	0.1074705812844683	0.45564323000841256	Telmatochromis lufubu	f	n
62	FISH20220126_c3_r0_Telmatochromis-lufubu_su	1970-01-03 07:00:00	70.19738735519161	434.49952900759126	0.566243697013354	0.01872887460519754	0.25480435478301594	0.23333939636678744	Telmatochromis lufubu	f	d
63	FISH20220126_c3_r0_Telmatochromis-lufubu_su	1970-01-03 07:30:00	62.65477582277375	464.49994460447596	0.5437070684688677	0.0018834478174163528	0.23981396385618556	0.3667010853160911	Telmatochromis lufubu	f	d
64	FISH20220126_c3_r0_Telmatochromis-lufubu_su	1970-01-03 08:00:00	46.57027352065921	494.50016624182643	0.5349661974952898	0.03729358306549928	0.20709546053702316	0.7497993971661072	Telmatochromis lufubu	f	d
65	FISH20220126_c3_r0_Telmatochromis-lufubu_su	1970-01-03 08:30:00	66.83655326608925	524.4997507063321	0.6384687828929145	0.04442967148634425	0.2995180911766517	0.48459390214165965	Telmatochromis lufubu	f	d
66	FISH20220126_c3_r0_Telmatochromis-lufubu_su	1970-01-03 09:00:00	47.075855743547436	554.4999445860578	0.5070929845949241	0.05120248254460822	0.22072841774332344	0.4378752331094666	Telmatochromis lufubu	f	d
67	FISH20220126_c3_r0_Telmatochromis-lufubu_su	1970-01-03 09:30:00	22.88198816467669	584.5004154894466	0.2931139549055454	0.3096227355825162	0.16714459003273757	0.33518144347794737	Telmatochromis lufubu	f	d
68	FISH20220126_c3_r0_Telmatochromis-lufubu_su	1970-01-03 10:00:00	31.139402882198688	614.5000554139422	0.3971517233736008	0.06549927961875208	0.15958227909290287	0.5293056851214286	Telmatochromis lufubu	f	d
69	FISH20220126_c3_r0_Telmatochromis-lufubu_su	1970-01-03 10:30:00	38.12306444875449	644.4994183147749	0.42130629882001	0.12298487618414493	0.16359624385753593	0.36578845720152825	Telmatochromis lufubu	f	d
70	FISH20220126_c3_r0_Telmatochromis-lufubu_su	1970-01-03 11:00:00	19.83582429033966	674.8786565547128	0.17449139280125195	0.5651257975201637	0.08589412480113463	0.6232204222974843	Telmatochromis lufubu	f	d
71	FISH20220126_c3_r0_Telmatochromis-lufubu_su	1970-01-03 11:30:00	32.071176724520264	704.5000830978893	0.3823056894354883	0.17334219710819346	0.15474635547980428	0.5022190517069507	Telmatochromis lufubu	f	d
72	FISH20220126_c3_r0_Telmatochromis-lufubu_su	1970-01-03 12:00:00	32.41544549274262	734.4997506234414	0.35871432529786645	0.2805209199224162	0.20415246662394876	0.6474482706015146	Telmatochromis lufubu	f	d
73	FISH20220126_c3_r0_Telmatochromis-lufubu_su	1970-01-03 12:30:00	18.080984395662398	764.4998892089519	0.3002991358298249	0.029027254597828494	0.11341413607643108	0.7625247694492805	Telmatochromis lufubu	f	d
74	FISH20220126_c3_r0_Telmatochromis-lufubu_su	1970-01-03 13:00:00	33.96303045147382	794.5004156275977	0.3923524522028263	0.042504848988639515	0.21265832905915266	0.48605400322465064	Telmatochromis lufubu	f	d
75	FISH20220126_c3_r0_Telmatochromis-lufubu_su	1970-01-03 13:30:00	63.362524317365754	824.4996953077392	0.5976400199434935	0.0	0.24734274608468135	0.4145312035845946	Telmatochromis lufubu	f	d
76	FISH20220126_c3_r0_Telmatochromis-lufubu_su	1970-01-03 14:00:00	28.23163678619897	854.5001662234042	0.3440270390070922	0.1957557624113475	0.11586695967962782	0.692522313637846	Telmatochromis lufubu	f	d
77	FISH20220126_c3_r0_Telmatochromis-lufubu_su	1970-01-03 14:30:00	30.957371508249633	884.5003600908537	0.3331117389618304	0.212785995235721	0.1263193263295306	0.39782405668629406	Telmatochromis lufubu	f	d
78	FISH20220126_c3_r0_Telmatochromis-lufubu_su	1970-01-03 15:00:00	43.851476554211295	914.4999445921986	0.5007203014184397	0.0	0.24590527505846954	0.5359977287164173	Telmatochromis lufubu	f	d
79	FISH20220126_c3_r0_Telmatochromis-lufubu_su	1970-01-03 15:30:00	44.63712724383472	944.5002215820962	0.5246510081985376	0.0216042543762464	0.2846949091513373	0.7159216114078192	Telmatochromis lufubu	f	d
80	FISH20220126_c3_r0_Telmatochromis-lufubu_su	1970-01-03 16:00:00	50.13366157030987	974.5007757092199	0.63103945035461	0.0	0.3510327365795223	0.778283773890788	Telmatochromis lufubu	f	d
81	FISH20220126_c3_r0_Telmatochromis-lufubu_su	1970-01-03 16:30:00	70.19243361494563	1004.5000276992964	0.6991856406847267	0.0	0.4884895426315749	0.48633072436496805	Telmatochromis lufubu	f	d
82	FISH20220126_c3_r0_Telmatochromis-lufubu_su	1970-01-03 17:00:00	90.23936186551099	1034.4997783687943	0.745844414893617	0.0	0.4983320815001615	0.44804138875509264	Telmatochromis lufubu	f	d
83	FISH20220126_c3_r0_Telmatochromis-lufubu_su	1970-01-03 17:30:00	78.2967653622667	1064.4998338134278	0.6299025038776866	0.0	0.324762631652773	0.20004054341700286	Telmatochromis lufubu	f	d
84	FISH20220126_c3_r0_Telmatochromis-lufubu_su	1970-01-03 18:00:00	82.19373824371179	1094.5004432624114	0.638353280141844	0.0	0.40978607873094897	0.22730390655539853	Telmatochromis lufubu	f	d
85	FISH20220126_c3_r0_Telmatochromis-lufubu_su	1970-01-03 18:30:00	69.17394233617149	1124.4996399091463	0.5357597917012907	0.008919173452994294	0.26973379650092916	0.21245949250526908	Telmatochromis lufubu	f	d
86	FISH20220126_c3_r0_Telmatochromis-lufubu_su	1970-01-03 19:00:00	53.49271466493994	1154.5002493212921	0.8034240124106599	0.0	0.15929096089486847	0.6305819721728595	Telmatochromis lufubu	f	n
87	FISH20220126_c3_r0_Telmatochromis-lufubu_su	1970-01-03 19:30:00	47.30446950852416	1184.5003600908537	0.6995734308348568	0.0	0.13659469711703368	0.6693823427672223	Telmatochromis lufubu	f	n
88	FISH20220126_c3_r0_Telmatochromis-lufubu_su	1970-01-03 20:00:00	28.443239081047167	1214.5000554078015	0.45057624113475175	0.0	0.09945906660253226	0.4127654884437628	Telmatochromis lufubu	f	n
89	FISH20220126_c3_r0_Telmatochromis-lufubu_su	1970-01-03 20:30:00	16.05985109374483	1244.5001661865722	0.2776423664967871	0.03550853091070241	0.06337413694952228	0.3492965858909622	Telmatochromis lufubu	f	n
90	FISH20220126_c3_r0_Telmatochromis-lufubu_su	1970-01-03 21:00:00	14.503404742708252	1274.500637154413	0.23796332206770457	0.038340074242340295	0.06606271445890687	0.3942154029675012	Telmatochromis lufubu	f	n
91	FISH20220126_c3_r0_Telmatochromis-lufubu_su	1970-01-03 21:30:00	16.13114131898978	1304.4999723007036	0.26857237826159214	0.017505955348734142	0.07163073553579459	0.42385262158077947	Telmatochromis lufubu	f	n
92	FISH20220126_c3_r0_Telmatochromis-lufubu_su	1970-01-03 22:00:00	17.636541798961957	1334.4998337765958	0.3025265957446808	0.0	0.06965125357203424	0.5092681000272297	Telmatochromis lufubu	f	n
93	FISH20220126_c3_r0_Telmatochromis-lufubu_su	1970-01-03 22:30:00	12.008042673410943	1364.4997784179038	0.22651229780633725	0.00044316419233325947	0.043810087937446826	0.4276456487906331	Telmatochromis lufubu	f	n
94	FISH20220126_c3_r0_Telmatochromis-lufubu_su	1970-01-03 23:00:00	13.339800481457493	1394.5008312091322	0.23667294691344343	0.000277069710739222	0.04831314654511659	0.4624245475909664	Telmatochromis lufubu	f	n
95	FISH20220126_c3_r0_Telmatochromis-lufubu_su	1970-01-03 23:30:00	13.557766203925755	1424.4996399091463	0.2603733865159825	0.0	0.05020136504490399	0.4309163734248938	Telmatochromis lufubu	f	n
96	FISH20220126_c3_r0_Telmatochromis-lufubu_su	1970-01-04 00:00:00	25.886306408714095	14.50063722502355	0.38865185349365544	0.007148002438078351	0.09849352429648826	0.5245934827216224	Telmatochromis lufubu	f	n
97	FISH20220126_c3_r0_Telmatochromis-lufubu_su	1970-01-04 00:30:00	15.160609854126397	44.50030469226082	0.2733366572489059	0.0	0.052425891121728116	0.47779410654937593	Telmatochromis lufubu	f	n
98	FISH20220126_c3_r0_Telmatochromis-lufubu_su	1970-01-04 01:00:00	10.081003644807893	74.50002770236578	0.20804476702310376	0.008366114466175412	0.034962251536500386	0.42923116518648435	Telmatochromis lufubu	f	n
99	FISH20220126_c3_r0_Telmatochromis-lufubu_su	1970-01-04 01:30:00	37.59667560966001	104.50011079104809	0.48803456680700197	0.0	0.14724643539801124	0.572127131786674	Telmatochromis lufubu	f	n
100	FISH20220126_c3_r0_Telmatochromis-lufubu_su	1970-01-04 02:00:00	13.423886136377947	134.50083111702128	0.24096852836879432	0.0	0.04998358396521803	0.44967908194071987	Telmatochromis lufubu	f	n
101	FISH20220126_c3_r0_Telmatochromis-lufubu_su	1970-01-04 02:30:00	7.767984969547248	164.4999169021107	0.16237327571879676	0.013129466511550607	0.028654737994121045	0.4266961566026745	Telmatochromis lufubu	f	n
102	FISH20220126_c3_r0_Telmatochromis-lufubu_su	1970-01-04 03:00:00	9.41924732012362	194.50077570921985	0.17813608156028368	0.020113031914893616	0.03616486355534257	0.43384313964161686	Telmatochromis lufubu	f	n
103	FISH20220126_c3_r0_Telmatochromis-lufubu_su	1970-01-04 03:30:00	9.196809580453765	224.5005816852252	0.17012907872140048	0.051299097002936125	0.035390565973241035	0.41399390266511427	Telmatochromis lufubu	f	n
104	FISH20220126_c3_r0_Telmatochromis-lufubu_su	1970-01-04 04:00:00	8.323530451475893	254.50049867021278	0.15464317375886524	0.046875	0.033876197162177366	0.40361796582693765	Telmatochromis lufubu	f	n
105	FISH20220126_c3_r0_Telmatochromis-lufubu_su	1970-01-04 04:30:00	7.412740114791131	284.4995845105534	0.14680627112071354	0.04742119550163426	0.025114974180720034	0.38908263856082126	Telmatochromis lufubu	f	n
106	FISH20220126_c3_r0_Telmatochromis-lufubu_su	1970-01-04 05:00:00	7.92480311842728	314.50027700831026	0.15988919667590026	0.0	0.02909102964578302	0.43477473989574134	Telmatochromis lufubu	f	n
107	FISH20220126_c3_r0_Telmatochromis-lufubu_su	1970-01-04 05:30:00	10.916558210384293	344.50024929366793	0.21854744889479807	0.0	0.036434409539401774	0.4370508951671138	Telmatochromis lufubu	f	n
108	FISH20220126_c3_r0_Telmatochromis-lufubu_su	1970-01-04 06:00:00	14.822758554017119	374.5002770390071	0.2598625886524823	0.0006648936170212766	0.04162816855996386	0.43506909178323944	Telmatochromis lufubu	f	n
109	FISH20220126_c3_r0_Telmatochromis-lufubu_su	1970-01-04 06:30:00	32.15970328597025	404.50005539552404	0.48160868601816975	0.0	0.10134512373493504	0.5330441005782686	Telmatochromis lufubu	f	n
110	FISH20220126_c3_r0_Telmatochromis-lufubu_su	1970-01-04 07:00:00	72.90218014991285	434.50113592286806	0.5468498919488004	0.0	0.267196301172436	0.18076727619549335	Telmatochromis lufubu	f	d
111	FISH20220126_c3_r0_Telmatochromis-lufubu_su	1970-01-04 07:30:00	71.96709582183223	464.4998615035178	0.619356268350784	0.0	0.329417124294406	0.24267675313645712	Telmatochromis lufubu	f	d
112	FISH20220126_c3_r0_Telmatochromis-lufubu_su	1970-01-04 08:00:00	84.34798054107402	494.5006094182825	0.6348476454293629	0.0	0.3492271531291827	0.11464600269842086	Telmatochromis lufubu	f	d
113	FISH20220126_c3_r0_Telmatochromis-lufubu_su	1970-01-04 08:30:00	85.25523696827422	524.5005262866323	0.6369730208852695	0.0	0.3986393394163955	0.10575279022896175	Telmatochromis lufubu	f	d
114	FISH20220126_c3_r0_Telmatochromis-lufubu_su	1970-01-04 09:00:00	75.23496596340306	554.5006094858156	0.5789007092198581	0.0	0.33626228402745967	0.1443803509975166	Telmatochromis lufubu	f	d
115	FISH20220126_c3_r0_Telmatochromis-lufubu_su	1970-01-04 09:30:00	53.97063454907302	584.4994737133677	0.5450667553044153	0.012963270732923384	0.24658300447785494	0.5723276067764312	Telmatochromis lufubu	f	d
116	FISH20220126_c3_r0_Telmatochromis-lufubu_su	1970-01-04 10:00:00	57.0907480377189	614.5004155354867	0.5034627957227548	0.091639426006981	0.3156180633570702	0.3375808112910483	Telmatochromis lufubu	f	d
117	FISH20220126_c3_r0_Telmatochromis-lufubu_su	1970-01-04 10:30:00	56.9329848738126	644.5001384964822	0.5912691817627832	0.0033793141654201984	0.3261939133448152	0.5050797129044026	Telmatochromis lufubu	f	d
118	FISH20220126_c3_r0_Telmatochromis-lufubu_su	1970-01-04 11:00:00	78.65956400839805	674.5003878546099	0.6258311170212766	0.0005540780141843972	0.4824061957710791	0.2227410632015429	Telmatochromis lufubu	f	d
119	FISH20220126_c3_r0_Telmatochromis-lufubu_su	1970-01-04 11:30:00	80.03128904458346	704.5	0.6501772656769333	0.0	0.42706625126865183	0.16673548115352727	Telmatochromis lufubu	f	d
120	FISH20220126_c3_r0_Telmatochromis-lufubu_su	1970-01-04 12:00:00	84.09983216913727	734.5010527482269	0.6166334219858156	0.0	0.3697324726429033	0.13791971267490752	Telmatochromis lufubu	f	d
121	FISH20220126_c3_r0_Telmatochromis-lufubu_su	1970-01-04 12:30:00	80.46034668995411	764.4998061049249	0.6736468893690101	0.0	0.4275164745330814	0.2490831847919175	Telmatochromis lufubu	f	d
122	FISH20220126_c3_r0_Telmatochromis-lufubu_su	1970-01-04 13:00:00	86.11930416983704	794.5011081560284	0.6871121453900709	0.0	0.5080679137548127	0.10700228088178222	Telmatochromis lufubu	f	d
123	FISH20220126_c3_r0_Telmatochromis-lufubu_su	1970-01-04 13:30:00	57.64722043980576	824.5004708880394	0.5193064096171958	0.13777630048196776	0.3171002932589459	0.21481306028370611	Telmatochromis lufubu	f	d
124	FISH20220126_c3_r0_Telmatochromis-lufubu_su	1970-01-04 14:00:00	40.88918910738708	854.500664893617	0.36419547872340424	0.43295656028368795	0.25942352603456337	0.2233241430550988	Telmatochromis lufubu	f	d
125	FISH20220126_c3_r0_Telmatochromis-lufubu_su	1970-01-04 14:30:00	4.209625607374649	884.4994183147749	0.055398592875740955	0.6744778682621462	0.02573209188718417	0.41564207711876644	Telmatochromis lufubu	f	d
126	FISH20220126_c3_r0_Telmatochromis-lufubu_su	1970-01-04 15:00:00	63.44344411806085	914.5005263449499	0.5234084990858219	0.07867471882098731	0.3444109539152779	0.18267985836150902	Telmatochromis lufubu	f	d
127	FISH20220126_c3_r0_Telmatochromis-lufubu_su	1970-01-04 15:30:00	57.66172098357803	944.5000830978893	0.5445127693756578	0.012021494654035788	0.2990494924892616	0.28391808164654764	Telmatochromis lufubu	f	d
128	FISH20220126_c3_r0_Telmatochromis-lufubu_su	1970-01-04 16:00:00	71.90931323840148	974.5003324468086	0.6113696808510638	0.0	0.44421052750653545	0.2598957255460421	Telmatochromis lufubu	f	d
129	FISH20220126_c3_r0_Telmatochromis-lufubu_su	1970-01-04 16:30:00	84.19043878005594	1004.4998892089519	0.6720031021493463	0.0	0.5715912747335106	0.1910997821690977	Telmatochromis lufubu	f	d
130	FISH20220126_c3_r0_Telmatochromis-lufubu_su	1970-01-04 17:00:00	80.78903404998209	1034.5011635638298	0.7224623226950354	0.0	0.5806479338195031	0.2796999449412233	Telmatochromis lufubu	f	d
131	FISH20220126_c3_r0_Telmatochromis-lufubu_su	1970-01-04 17:30:00	92.24894333206517	1064.499695307739	0.7769098664893912	0.0	0.474761115668726	0.5547019664755636	Telmatochromis lufubu	f	d
132	FISH20220126_c3_r0_Telmatochromis-lufubu_su	1970-01-04 18:00:00	81.71742809238812	1094.5012743794325	0.6659463652482269	0.0	0.33084526854233914	0.16028527502640252	Telmatochromis lufubu	f	d
133	FISH20220126_c3_r0_Telmatochromis-lufubu_su	1970-01-04 18:30:00	102.94191070895528	1124.5003600908537	0.7785718242756634	0.0	0.5173921925211117	0.11875772581361256	Telmatochromis lufubu	f	d
134	FISH20220126_c3_r0_Telmatochromis-lufubu_su	1970-01-04 19:00:00	32.50473691459726	1154.5007757092199	0.5472074468085106	0.0007203014184397163	0.10740405657804655	0.531628529084288	Telmatochromis lufubu	f	n
135	FISH20220126_c3_r0_Telmatochromis-lufubu_su	1970-01-04 19:30:00	7.914994849059915	1184.5002215820962	0.17122756481276313	0.11256370485264791	0.03483137219427369	0.38411011016294694	Telmatochromis lufubu	f	n
136	FISH20220126_c3_r0_Telmatochromis-lufubu_su	1970-01-04 20:00:00	7.8870438133044765	1214.5017454424558	0.16545686263644926	0.03202748379232005	0.029935354965580384	0.39886027036144067	Telmatochromis lufubu	f	n
137	FISH20220126_c3_r0_Telmatochromis-lufubu_su	1970-01-04 20:30:00	12.521668568827293	1244.5000276992964	0.22713423079053793	0.02010968921389397	0.040531864799143426	0.45548902998808416	Telmatochromis lufubu	f	n
138	FISH20220126_c3_r0_Telmatochromis-lufubu_su	1970-01-04 21:00:00	12.646498946687068	1274.5006926358951	0.2364381891727157	0.015515044051642932	0.04483205200604858	0.4436986322313591	Telmatochromis lufubu	f	n
139	FISH20220126_c3_r0_Telmatochromis-lufubu_su	1970-01-04 21:30:00	8.867339096418561	1304.4998338134278	0.18684910259251053	0.002935962774207844	0.030647426347524636	0.5069797769625005	Telmatochromis lufubu	f	n
140	FISH20220126_c3_r0_Telmatochromis-lufubu_su	1970-01-04 22:00:00	9.689935412130948	1335.4277022190408	0.18891672631830111	0.0	0.0331633341075344	0.5138131696717936	Telmatochromis lufubu	f	n
141	FISH20220126_c3_r0_Telmatochromis-lufubu_su	1970-01-04 22:30:00	14.532779027116838	1364.499889208952	0.2533791269665411	0.0	0.04797609653671632	0.5561704616235781	Telmatochromis lufubu	f	n
142	FISH20220126_c3_r0_Telmatochromis-lufubu_su	1970-01-04 23:00:00	7.794844210494522	1394.5008311170213	0.1595744680851064	0.012799202127659575	0.025758180608212007	0.4707644771423036	Telmatochromis lufubu	f	n
143	FISH20220126_c3_r0_Telmatochromis-lufubu_su	1970-01-04 23:30:00	29.587164138327978	1424.499695307739	0.4220264805273946	0.0	0.10522587008204516	0.618912207188992	Telmatochromis lufubu	f	n
144	FISH20220126_c3_r0_Telmatochromis-lufubu_su	1970-01-05 00:00:00	12.159278744208645	14.500997340425531	0.21381870567375885	0.0032136524822695034	0.03985132436434192	0.5596589867963672	Telmatochromis lufubu	f	n
145	FISH20220126_c3_r0_Telmatochromis-lufubu_su	1970-01-05 00:30:00	10.434735060471644	44.50036009085369	0.2322309013351061	0.0	0.032570910198880976	0.5282325624204575	Telmatochromis lufubu	f	n
146	FISH20220126_c3_r0_Telmatochromis-lufubu_su	1970-01-05 01:00:00	18.461867371241567	74.5006094858156	0.31216755319148937	0.0	0.05831033762213295	0.5584868609342732	Telmatochromis lufubu	f	n
147	FISH20220126_c3_r0_Telmatochromis-lufubu_su	1970-01-05 01:30:00	14.61455380052243	104.50016618657213	0.275869709727454	0.0	0.05464772129922422	0.5058531695835876	Telmatochromis lufubu	f	n
148	FISH20220126_c3_r0_Telmatochromis-lufubu_su	1970-01-05 02:00:00	14.478659587003845	134.50152379896934	0.23516373912561644	0.0005541087161301047	0.042175741768831945	0.5212210003713037	Telmatochromis lufubu	f	n
149	FISH20220126_c3_r0_Telmatochromis-lufubu_su	1970-01-05 02:30:00	10.506105191669327	164.49997230070358	0.19428286521522353	0.010913522796520969	0.02940633924919656	0.5041137272042361	Telmatochromis lufubu	f	n
150	FISH20220126_c3_r0_Telmatochromis-lufubu_su	1970-01-05 03:00:00	11.845829944950568	194.50022163120568	0.212322695035461	0.00016622340425531914	0.036361332840557356	0.5459933833486971	Telmatochromis lufubu	f	n
151	FISH20220126_c3_r0_Telmatochromis-lufubu_su	1970-01-05 03:30:00	8.314045750045217	224.49977841790383	0.15455351207622425	0.00603811212054066	0.025332549938475852	0.4888270608443668	Telmatochromis lufubu	f	n
152	FISH20220126_c3_r0_Telmatochromis-lufubu_su	1970-01-05 04:00:00	9.99138521268729	254.5008865248227	0.19276374113475178	0.008477393617021276	0.03878925554313662	0.47739863426313023	Telmatochromis lufubu	f	n
153	FISH20220126_c3_r0_Telmatochromis-lufubu_su	1970-01-05 04:30:00	8.606218079416848	284.4996399091463	0.1712370505789153	0.010137942496260596	0.024901814834328233	0.4582516531245543	Telmatochromis lufubu	f	n
154	FISH20220126_c3_r0_Telmatochromis-lufubu_su	1970-01-05 05:00:00	29.351980400120965	314.50069255914457	0.4238461964651781	0.005041830572330877	0.0942476847895139	0.4720945017129707	Telmatochromis lufubu	f	n
155	FISH20220126_c3_r0_Telmatochromis-lufubu_su	1970-01-05 05:30:00	16.978205723336494	344.50030469226084	0.30751758905323806	0.005539859287574096	0.05505588775066402	0.48183171521459045	Telmatochromis lufubu	f	n
156	FISH20220126_c3_r0_Telmatochromis-lufubu_su	1970-01-05 06:00:00	15.022961766479064	374.500664893617	0.2818040780141844	0.0	0.0498342334153844	0.5236947427158446	Telmatochromis lufubu	f	n
157	FISH20220126_c3_r0_Telmatochromis-lufubu_su	1970-01-05 06:30:00	47.04620061108522	404.5001107910481	0.7005871925548416	0.0	0.23219354341594878	0.7216043961364393	Telmatochromis lufubu	f	n
158	FISH20220126_c3_r0_Telmatochromis-lufubu_su	1970-01-05 07:00:00	75.98824421110709	434.5016346207126	0.6408821410760791	0.0	0.35024659905991923	0.3067761810254638	Telmatochromis lufubu	f	d
159	FISH20220126_c3_r0_Telmatochromis-lufubu_su	1970-01-05 07:30:00	71.67787535359842	464.49991690211067	0.5984156002437538	0.01733975957010692	0.3520438858355358	0.2312059627824348	Telmatochromis lufubu	f	d
160	FISH20220126_c3_r0_Telmatochromis-lufubu_su	1970-01-05 08:00:00	76.98062450275121	494.50083102493073	0.5694182825484765	0.0	0.35302559332442607	0.1012503113441157	Telmatochromis lufubu	f	d
161	FISH20220126_c3_r0_Telmatochromis-lufubu_su	1970-01-05 08:30:00	68.83214902637279	524.5005816852251	0.47908703118940776	0.02149465403578749	0.2807973080409337	0.10506446738615331	Telmatochromis lufubu	f	d
162	FISH20220126_c3_r0_Telmatochromis-lufubu_su	1970-01-05 09:00:00	81.23825439860113	554.5006925591446	0.6754944872292094	0.0	0.3917970274182689	0.20960967802871103	Telmatochromis lufubu	f	d
163	FISH20220126_c3_r0_Telmatochromis-lufubu_su	1970-01-05 09:30:00	77.72889613389351	584.4995291119606	0.6799623289568445	0.00864218048861559	0.47416039151065625	0.18515981518988361	Telmatochromis lufubu	f	d
164	FISH20220126_c3_r0_Telmatochromis-lufubu_su	1970-01-05 10:00:00	77.28644092580655	614.5008033686076	0.6214194692226717	0.024322677156629176	0.42527290144795993	0.3356841584162169	Telmatochromis lufubu	f	d
165	FISH20220126_c3_r0_Telmatochromis-lufubu_su	1970-01-05 10:30:00	24.20603906643995	644.5001938950751	0.2346684394216387	0.13018669325799126	0.11563645110311692	0.5691036305688906	Telmatochromis lufubu	f	d
166	FISH20220126_c3_r0_Telmatochromis-lufubu_su	1970-01-05 11:00:00	28.959550591756138	674.5006094858156	0.3348293439716312	0.03307845744680851	0.1028050125787494	0.55432255018986	Telmatochromis lufubu	f	d
167	FISH20220126_c3_r0_Telmatochromis-lufubu_su	1970-01-05 11:30:00	76.40629971621826	704.5	0.6102370928428983	0.009084865942831819	0.3642320898609589	0.2422794124061547	Telmatochromis lufubu	f	d
168	FISH20220126_c3_r0_Telmatochromis-lufubu_su	1970-01-05 12:00:00	70.25202334367086	734.5014406028369	0.6646165780141844	0.0	0.4202784522007505	0.4197278386245552	Telmatochromis lufubu	f	d
169	FISH20220126_c3_r0_Telmatochromis-lufubu_su	1970-01-05 12:30:00	30.568871754498865	764.4998615035178	0.3177663287352501	0.36274998615035176	0.19097007356227066	0.6169928695806832	Telmatochromis lufubu	f	d
170	FISH20220126_c3_r0_Telmatochromis-lufubu_su	1970-01-05 13:00:00	1.8408700658860526	794.5008864265928	0.026925207756232687	0.794016620498615	0.019252224907172592	0.8192273921181961	Telmatochromis lufubu	f	d
171	FISH20220126_c3_r0_Telmatochromis-lufubu_su	1970-01-05 13:30:00	3.828232957037525	824.5004708880394	0.07079940169519694	0.5098886488283197	0.02274510046593966	0.804770865749184	Telmatochromis lufubu	f	d
172	FISH20220126_c3_r0_Telmatochromis-lufubu_su	1970-01-05 14:00:00	34.74153206150163	854.5010527482269	0.2923869680851064	0.39184397163120566	0.18746599448522247	0.6022247305401962	Telmatochromis lufubu	f	d
173	FISH20220126_c3_r0_Telmatochromis-lufubu_su	1970-01-05 14:30:00	2.8221868363080316	884.4994183147749	0.04891695750927926	0.7030081435931528	0.01947573630033902	0.6619097487128827	Telmatochromis lufubu	f	d
174	FISH20220126_c3_r0_Telmatochromis-lufubu_su	1970-01-05 15:00:00	29.426078476296805	914.5004986149585	0.35745152354570636	0.09567867036011081	0.22373390257558876	0.4057128056361493	Telmatochromis lufubu	f	d
175	FISH20220126_c3_r0_Telmatochromis-lufubu_su	1970-01-05 15:30:00	52.212051182384464	944.5001384964822	0.49648218935239047	0.0220486399645449	0.4236723049468654	0.2376336272948436	Telmatochromis lufubu	f	d
176	FISH20220126_c3_r0_Telmatochromis-lufubu_su	1970-01-05 16:00:00	65.84099838756953	974.500664893617	0.5800642730496454	0.010305851063829786	0.5060610756068951	0.2810381306018587	Telmatochromis lufubu	f	d
177	FISH20220126_c3_r0_Telmatochromis-lufubu_su	1970-01-05 16:30:00	41.92019036316642	1004.499944604476	0.4377908265012187	0.004376246399290937	0.3650804074871193	0.43857699585274856	Telmatochromis lufubu	f	d
178	FISH20220126_c3_r0_Telmatochromis-lufubu_su	1970-01-05 17:00:00	49.173668404889895	1034.501329787234	0.4677526595744681	0.0	0.4307139010653225	0.4004550800092789	Telmatochromis lufubu	f	d
179	FISH20220126_c3_r0_Telmatochromis-lufubu_su	1970-01-05 17:30:00	55.59062875262875	1064.499695307739	0.5391945044595867	0.03401473602570495	0.49538181168477463	0.33521002083381235	Telmatochromis lufubu	f	d
180	FISH20220126_c3_r0_Telmatochromis-lufubu_su	1970-01-05 18:00:00	66.93560347984176	1094.5013020111917	0.5620810017175467	0.0435481190093634	0.5165344811936321	0.3540577203875917	Telmatochromis lufubu	f	d
181	FISH20220126_c3_r0_Telmatochromis-lufubu_su	1970-01-05 18:30:00	93.29249913023106	1124.5003600908537	0.7150296382471886	0.0	0.615956473116256	0.2744891130634135	Telmatochromis lufubu	f	d
182	FISH20220126_c3_r0_Telmatochromis-lufubu_su	1970-01-05 19:00:00	33.266199950899065	1154.5011081560283	0.48359929078014185	0.012910017730496454	0.12643017830418365	0.4314986791790993	Telmatochromis lufubu	f	n
183	FISH20220126_c3_r0_Telmatochromis-lufubu_su	1970-01-05 19:30:00	10.12140002955502	1184.5002215820962	0.20075337912696653	0.050132949257699976	0.04376293068204308	0.4153119639052364	Telmatochromis lufubu	f	n
184	FISH20220126_c3_r0_Telmatochromis-lufubu_su	1970-01-05 20:00:00	6.713983368161785	1214.5021887294288	0.13027095916218762	0.12478528287249958	0.022191759342331065	0.4820124639556745	Telmatochromis lufubu	f	n
185	FISH20220126_c3_r0_Telmatochromis-lufubu_su	1970-01-05 20:30:00	8.985330908019764	1244.5000276992964	0.1843665170904659	0.047975181430391665	0.04037135621648513	0.4401716462150032	Telmatochromis lufubu	f	n
186	FISH20220126_c3_r0_Telmatochromis-lufubu_su	1970-01-05 21:00:00	7.726550685965649	1274.5003047260236	0.16726688459194416	0.010416089534046208	0.028234752205286217	0.45457351880685	Telmatochromis lufubu	f	n
187	FISH20220126_c3_r0_Telmatochromis-lufubu_su	1970-01-05 21:30:00	8.1751852003923	1304.4998338134278	0.15948371371593176	0.02287835142920452	0.02963085954995061	0.4649176220576982	Telmatochromis lufubu	f	n
188	FISH20220126_c3_r0_Telmatochromis-lufubu_su	1970-01-05 22:00:00	20.311766351021998	1334.5013851950355	0.2945478723404255	0.013187056737588652	0.06740310459416207	0.5736143086938766	Telmatochromis lufubu	f	n
189	FISH20220126_c3_r0_Telmatochromis-lufubu_su	1970-01-05 22:30:00	8.48183064882221	1364.4996399091463	0.179214447953022	0.004764278987313722	0.029231973191057366	0.5311517574658577	Telmatochromis lufubu	f	n
190	FISH20220126_c3_r0_Telmatochromis-lufubu_su	1970-01-05 23:00:00	9.34178538943022	1394.5011912017287	0.1848301844977561	0.039780597263006263	0.036699593187811956	0.46036053211227124	Telmatochromis lufubu	f	n
191	FISH20220126_c3_r0_Telmatochromis-lufubu_su	1970-01-05 23:30:00	6.846591822184122	1424.500304692261	0.1383856850036009	0.0015511606005207468	0.022943747149035444	0.457195426606247	Telmatochromis lufubu	f	n
192	FISH20220126_c3_r0_Telmatochromis-lufubu_su	1970-01-06 00:00:00	7.79256281124322	14.502105729801618	0.15931508367505265	0.0	0.03020048793744477	0.47188620550629534	Telmatochromis lufubu	f	n
193	FISH20220126_c3_r0_Telmatochromis-lufubu_su	1970-01-06 00:30:00	9.028816835970437	44.50011079104809	0.16729448260580546	0.029082650121870154	0.03356567286703549	0.45176707359841295	Telmatochromis lufubu	f	n
194	FISH20220126_c3_r0_Telmatochromis-lufubu_su	1970-01-06 01:00:00	16.27770225979252	74.5018284574468	0.2582557624113475	0.0	0.052385129017655366	0.5049396927528269	Telmatochromis lufubu	f	n
195	FISH20220126_c3_r0_Telmatochromis-lufubu_su	1970-01-06 01:30:00	8.143743636925809	104.49991690211068	0.18131959448230014	0.0	0.02290208770186471	0.46287721752496536	Telmatochromis lufubu	f	n
196	FISH20220126_c3_r0_Telmatochromis-lufubu_su	1970-01-06 02:00:00	8.45898792500351	134.5021054964539	0.18666888297872342	0.0	0.02327562375037636	0.5056944604414212	Telmatochromis lufubu	f	n
197	FISH20220126_c3_r0_Telmatochromis-lufubu_su	1970-01-06 02:30:00	17.570795351089604	164.5005816852252	0.27433383192066924	0.0038779015013018668	0.05758444307322997	0.5256388068451614	Telmatochromis lufubu	f	n
198	FISH20220126_c3_r0_Telmatochromis-lufubu_su	1970-01-06 03:00:00	7.806366293865549	194.5014960106383	0.17204122340425532	0.0	0.022102039360758524	0.4377277936875209	Telmatochromis lufubu	f	n
199	FISH20220126_c3_r0_Telmatochromis-lufubu_su	1970-01-06 03:30:00	8.092806469567599	224.49952911196056	0.1747825605229627	0.0	0.021705345492735135	0.45254439848250283	Telmatochromis lufubu	f	n
200	FISH20220126_c3_r0_Telmatochromis-lufubu_su	1970-01-06 04:00:00	9.475014871793864	254.5012466064602	0.20039891406726135	0.0	0.030081269605317207	0.48677740996402197	Telmatochromis lufubu	f	n
201	FISH20220126_c3_r0_Telmatochromis-lufubu_su	1970-01-06 04:30:00	7.646138883028608	284.5001938950751	0.1598803390393884	0.0008309788931361143	0.029417352666264003	0.4293010355174826	Telmatochromis lufubu	f	n
202	FISH20220126_c3_r0_Telmatochromis-lufubu_su	1970-01-06 05:00:00	7.737950617825248	314.5010527482269	0.15874335106382978	0.011247783687943262	0.023822407386449525	0.4183251377778095	Telmatochromis lufubu	f	n
203	FISH20220126_c3_r0_Telmatochromis-lufubu_su	1970-01-06 05:30:00	9.388016603006646	344.5	0.18768003545313539	0.0021604254376246398	0.028789282203657295	0.5021749285964532	Telmatochromis lufubu	f	n
204	FISH20220126_c3_r0_Telmatochromis-lufubu_su	1970-01-06 06:00:00	21.99894100877781	374.50193927304963	0.36519281914893614	0.0	0.07468923738824122	0.5221879341004755	Telmatochromis lufubu	f	n
205	FISH20220126_c3_r0_Telmatochromis-lufubu_su	1970-01-06 06:30:00	19.882116545849986	404.4998061049249	0.3474599745166473	0.0	0.0778148746989902	0.5542908391229158	Telmatochromis lufubu	f	n
206	FISH20220126_c3_r0_Telmatochromis-lufubu_su	1970-01-06 07:00:00	53.87528427733867	434.50227171985813	0.49673093971631205	0.04404920212765957	0.2872644726356262	0.44039211272127277	Telmatochromis lufubu	f	d
207	FISH20220126_c3_r0_Telmatochromis-lufubu_su	1970-01-06 07:30:00	15.084120132009451	464.50047088803944	0.20309124148246635	0.2391557254445737	0.1074296216865476	0.6595377510875798	Telmatochromis lufubu	f	d
208	FISH20220126_c3_r0_Telmatochromis-lufubu_su	1970-01-06 08:00:00	22.169025764438786	494.5015514184397	0.2741578014184397	0.11436170212765957	0.13282137851073486	0.6632577780336965	Telmatochromis lufubu	f	d
209	FISH20220126_c3_r0_Telmatochromis-lufubu_su	1970-01-06 08:30:00	51.46117185499332	524.4126908396946	0.4664837786259542	0.10830152671755726	0.3573740228850333	0.4502625681094833	Telmatochromis lufubu	f	d
210	FISH20220126_c3_r0_Telmatochromis-lufubu_su	1970-01-06 09:00:00	8.489978237643466	554.5021057298017	0.14468580294802172	0.3583619638701097	0.0659687059316509	0.6860946464714456	Telmatochromis lufubu	f	d
211	FISH20220126_c3_r0_Telmatochromis-lufubu_su	1970-01-06 09:30:00	42.726533632438624	584.4994737133677	0.45183092349454324	0.10492493490665337	0.3324426462493406	0.39583723195478093	Telmatochromis lufubu	f	d
212	FISH20220126_c3_r0_Telmatochromis-lufubu_su	1970-01-06 10:00:00	48.6448774679604	614.5006094182826	0.5368421052631579	0.007645429362880886	0.33220829404137575	0.5100589460597049	Telmatochromis lufubu	f	d
213	FISH20220126_c3_r0_Telmatochromis-lufubu_su	1970-01-06 10:30:00	54.168537200114464	644.5001384964822	0.5001384964821893	0.0	0.34539878434745264	0.21008631402210912	Telmatochromis lufubu	f	d
214	FISH20220126_c3_r0_Telmatochromis-lufubu_su	1970-01-06 11:00:00	62.02592469157701	674.5017178322066	0.5437216003546492	0.0010528649008090436	0.3636365775388258	0.15917784283442812	Telmatochromis lufubu	f	d
215	FISH20220126_c3_r0_Telmatochromis-lufubu_su	1970-01-06 11:30:00	62.00595379421459	704.499944604476	0.577941502326612	0.0	0.41456091228894754	0.26194682941497216	Telmatochromis lufubu	f	d
216	FISH20220126_c3_r0_Telmatochromis-lufubu_su	1970-01-06 12:00:00	43.88972627330803	734.5015514184397	0.38619237588652483	0.2795323581560284	0.2608617557805274	0.2671263845441395	Telmatochromis lufubu	f	d
217	FISH20220126_c3_r0_Telmatochromis-lufubu_su	1970-01-06 12:30:00	1.8321349557692523	764.4997507063321	0.002548335272284084	1.0	0.01907236529596064	0.5192387971613209	Telmatochromis lufubu	f	d
218	FISH20220126_c3_r0_Telmatochromis-lufubu_su	1970-01-06 13:00:00	3.436482447991388	795.4041753653445	0.043423799582463465	0.8196242171189979	0.022235525823174822	0.49236117145060154	Telmatochromis lufubu	f	d
219	FISH20220126_c3_r0_Telmatochromis-lufubu_su	1970-01-06 13:30:00	63.21610071708979	824.4998061049249	0.5490000553985929	0.03069082045316049	0.3410546963862464	0.23710428719677726	Telmatochromis lufubu	f	d
220	FISH20220126_c3_r0_Telmatochromis-lufubu_su	1970-01-06 14:00:00	64.80607920748704	854.5016068262412	0.5771276595744681	0.02726063829787234	0.4945939079711678	0.3078212038239207	Telmatochromis lufubu	f	d
221	FISH20220126_c3_r0_Telmatochromis-lufubu_su	1970-01-06 14:30:00	55.91199385013668	884.5004708880394	0.4846822890698576	0.06919284250180045	0.3758490276368168	0.2726053522020136	Telmatochromis lufubu	f	d
222	FISH20220126_c3_r0_Telmatochromis-lufubu_su	1970-01-06 15:00:00	4.985653337640055	914.5013575663545	0.03585083393361778	0.8527179032526182	0.049798826114789634	0.57269688202582	Telmatochromis lufubu	f	d
223	FISH20220126_c3_r0_Telmatochromis-lufubu_su	1970-01-06 15:30:00	1.7301857551769817	944.4994183147749	0.0	1.0	0.014834151935943379	0.5793198797633539	Telmatochromis lufubu	f	d
224	FISH20220126_c3_r0_Telmatochromis-lufubu_su	1970-01-06 16:00:00	3.862667640672661	974.5008587733392	0.05230206659648734	0.7733946479029309	0.030767124187937502	0.518477641573269	Telmatochromis lufubu	f	d
225	FISH20220126_c3_r0_Telmatochromis-lufubu_su	1970-01-06 16:30:00	30.516250498770184	1004.5000830978893	0.2948867098775691	0.30668661016010196	0.20517608501680085	0.454854716099659	Telmatochromis lufubu	f	d
226	FISH20220126_c3_r0_Telmatochromis-lufubu_su	1970-01-06 17:00:00	4.975155986943572	1034.5009696902532	0.07386269186014296	0.6165013575663545	0.03892676362783127	0.565388428028433	Telmatochromis lufubu	f	d
227	FISH20220126_c3_r0_Telmatochromis-lufubu_su	1970-01-06 17:30:00	72.53815194514748	1064.499889208952	0.5840350099711943	0.0	0.44862050412284116	0.20221389084203048	Telmatochromis lufubu	f	d
228	FISH20220126_c3_r0_Telmatochromis-lufubu_su	1970-01-06 18:00:00	64.68468368465955	1094.5012743794325	0.6159685283687943	0.0	0.48493640923259024	0.29691868272532973	Telmatochromis lufubu	f	d
229	FISH20220126_c3_r0_Telmatochromis-lufubu_su	1970-01-06 18:30:00	86.25489139604076	1124.4996399091463	0.6719849315827378	0.0	0.5760384520959614	0.25874949890446375	Telmatochromis lufubu	f	d
230	FISH20220126_c3_r0_Telmatochromis-lufubu_su	1970-01-06 19:00:00	47.791241387547196	1154.5011912017287	0.5288935675106654	0.0	0.21977604293273154	0.35448060818407995	Telmatochromis lufubu	f	n
231	FISH20220126_c3_r0_Telmatochromis-lufubu_su	1970-01-06 19:30:00	8.877616837251134	1184.5003600908537	0.18625006924824108	0.0021051465292781565	0.03311642426835401	0.3882471885214125	Telmatochromis lufubu	f	n
232	FISH20220126_c3_r0_Telmatochromis-lufubu_su	1970-01-06 20:00:00	10.942784213203096	1214.5014683880977	0.20540810106942983	0.03978500581814152	0.03348076653277656	0.4366009640618848	Telmatochromis lufubu	f	n
233	FISH20220126_c3_r0_Telmatochromis-lufubu_su	1970-01-06 20:30:00	7.367745688714042	1244.5001661865722	0.15737868380234876	0.007755373365832041	0.024414840578753504	0.4235136661193928	Telmatochromis lufubu	f	n
234	FISH20220126_c3_r0_Telmatochromis-lufubu_su	1970-01-06 21:00:00	7.754215065794233	1274.501717641844	0.16422872340425532	0.020888741134751775	0.02630676941866563	0.41528185337788276	Telmatochromis lufubu	f	n
235	FISH20220126_c3_r0_Telmatochromis-lufubu_su	1970-01-06 21:30:00	7.56463561259066	1304.4999169021107	0.1540634867874356	0.029749044374272893	0.023884676041995158	0.4627122213222168	Telmatochromis lufubu	f	n
236	FISH20220126_c3_r0_Telmatochromis-lufubu_su	1970-01-06 22:00:00	5.935889551854826	1334.500664893617	0.11896054964539007	0.023769946808510637	0.020278850075919362	0.42455731566214516	Telmatochromis lufubu	f	n
237	FISH20220126_c3_r0_Telmatochromis-lufubu_su	1970-01-06 22:30:00	10.480935589005291	1364.4997784179038	0.19615555063150897	0.019665411034788388	0.04333907865457231	0.4430353541213451	Telmatochromis lufubu	f	n
238	FISH20220126_c3_r0_Telmatochromis-lufubu_su	1970-01-06 23:00:00	5.570320193623721	1394.5009141780708	0.11008920161781816	0.06576541636655771	0.02159616758398812	0.40484809942139127	Telmatochromis lufubu	f	n
239	FISH20220126_c3_r0_Telmatochromis-lufubu_su	1970-01-06 23:30:00	6.513183433491498	1424.4995845105534	0.12237549166251177	0.13035288903661846	0.020218313183565925	0.4529224829736753	Telmatochromis lufubu	f	n
240	FISH20220126_c3_r0_Telmatochromis-lufubu_su	1970-01-07 00:00:00	10.831742154534622	14.501551418439716	0.19453679078014185	0.05191710992907801	0.044070569497887825	0.5011980846352367	Telmatochromis lufubu	f	n
241	FISH20220126_c3_r0_Telmatochromis-lufubu_su	1970-01-07 00:30:00	12.813173751708527	44.50024929366794	0.2230347349177331	0.008365187524236884	0.0516820250425222	0.5076831196125268	Telmatochromis lufubu	f	n
242	FISH20220126_c3_r0_Telmatochromis-lufubu_su	1970-01-07 01:00:00	6.081450140859572	74.5001108033241	0.12232686980609418	0.007645429362880886	0.019074011316084525	0.4544940781294434	Telmatochromis lufubu	f	n
243	FISH20220126_c3_r0_Telmatochromis-lufubu_su	1970-01-07 01:30:00	9.634728617976501	104.50005539552404	0.18424551296255262	0.01573232882783071	0.0449212396457527	0.4922764136327092	Telmatochromis lufubu	f	n
244	FISH20220126_c3_r0_Telmatochromis-lufubu_su	1970-01-07 02:00:00	5.488729916886269	134.50177304964538	0.11109264184397163	0.16278812056737588	0.026048961044779034	0.3214683743612837	Telmatochromis lufubu	f	n
245	FISH20220126_c3_r0_Telmatochromis-lufubu_su	1970-01-07 02:30:00	6.010818278406742	164.49986150351782	0.11423189850977786	0.0758960722397651	0.019508629214860365	0.43327392161403033	Telmatochromis lufubu	f	n
246	FISH20220126_c3_r0_Telmatochromis-lufubu_su	1970-01-07 03:00:00	5.955444009473288	194.501108033241	0.11728531855955679	0.11163434903047091	0.018526220015323374	0.4425137958863083	Telmatochromis lufubu	f	n
247	FISH20220126_c3_r0_Telmatochromis-lufubu_su	1970-01-07 03:30:00	5.0839723267938535	224.50052628663232	0.09506398537477148	0.18048861558916404	0.016614899923032677	0.4242128710560882	Telmatochromis lufubu	f	n
248	FISH20220126_c3_r0_Telmatochromis-lufubu_su	1970-01-07 04:00:00	7.364185791232265	254.50138519503545	0.13885195035460993	0.14095744680851063	0.02903707725026348	0.45316917354248565	Telmatochromis lufubu	f	n
249	FISH20220126_c3_r0_Telmatochromis-lufubu_su	1970-01-07 04:30:00	4.520833627835011	284.4994737133677	0.07545288349675919	0.3161043709489779	0.01730550379126784	0.37196092916090884	Telmatochromis lufubu	f	n
250	FISH20220126_c3_r0_Telmatochromis-lufubu_su	1970-01-07 05:00:00	4.454865959785912	314.50166223404256	0.08222517730496454	0.274324024822695	0.01965606491436381	0.48584914200804297	Telmatochromis lufubu	f	n
251	FISH20220126_c3_r0_Telmatochromis-lufubu_su	1970-01-07 05:30:00	9.543466801381168	344.5001384964822	0.17361919007257215	0.17644451830923494	0.05099072132503994	0.6016499838384401	Telmatochromis lufubu	f	n
252	FISH20220126_c3_r0_Telmatochromis-lufubu_su	1970-01-07 06:00:00	12.90905317220206	374.5010527482269	0.2367575354609929	0.004931294326241135	0.06299995962303792	0.5001304482883876	Telmatochromis lufubu	f	n
253	FISH20220126_c3_r0_Telmatochromis-lufubu_su	1970-01-07 06:30:00	8.576162771790933	404.49994460447596	0.19249944604475958	0.048692665632616886	0.03576705563360497	0.37304174641587123	Telmatochromis lufubu	f	n
254	FISH20220126_c3_r0_Telmatochromis-lufubu_su	1970-01-07 07:00:00	40.46523723721264	434.501717641844	0.4535682624113475	0.12062278368794327	0.1704918680209814	0.5358197802360837	Telmatochromis lufubu	f	d
255	FISH20220126_c3_r0_Telmatochromis-lufubu_su	1970-01-07 07:30:00	44.235959704487925	464.49975070633207	0.3762118442191568	0.14697246689934076	0.23122057686437497	0.2949997426364669	Telmatochromis lufubu	f	d
256	FISH20220126_c3_r0_Telmatochromis-lufubu_su	1970-01-07 08:00:00	43.24986789670209	494.501108033241	0.4145152354570637	0.08376731301939058	0.22090469735368962	0.39523060396535475	Telmatochromis lufubu	f	d
257	FISH20220126_c3_r0_Telmatochromis-lufubu_su	1970-01-07 08:30:00	23.182899386909074	524.5004154894466	0.24425239598914186	0.3128358539693092	0.09549565486523583	0.4944152669510178	Telmatochromis lufubu	f	d
258	FISH20220126_c3_r0_Telmatochromis-lufubu_su	1970-01-07 09:00:00	24.704569083103348	554.5009141780708	0.2730899218793285	0.31763532605684525	0.1049520874321239	0.46828688850084016	Telmatochromis lufubu	f	d
259	FISH20220126_c3_r0_Telmatochromis-lufubu_su	1970-01-07 09:30:00	38.088889846669495	584.5002215820962	0.3287170396631952	0.2911034788389098	0.15336932348983737	0.41718469830661525	Telmatochromis lufubu	f	d
260	FISH20220126_c3_r0_Telmatochromis-lufubu_su	1970-01-07 10:00:00	6.170491465038317	614.5032140086446	0.11021833093206251	0.3827995123573091	0.03212405914200288	0.44285639018746037	Telmatochromis lufubu	f	d
261	FISH20220126_c3_r0_Telmatochromis-lufubu_su	1970-01-07 10:30:00	15.606711289078408	644.5000276992964	0.22923937731981608	0.16746994626336492	0.07574422258431661	0.48939054357733364	Telmatochromis lufubu	f	d
262	FISH20220126_c3_r0_Telmatochromis-lufubu_su	1970-01-07 11:00:00	38.229937696944305	674.5011081560284	0.37505540780141844	0.020556294326241134	0.17069643835220108	0.15235598517970794	Telmatochromis lufubu	f	d
263	FISH20220126_c3_r0_Telmatochromis-lufubu_su	1970-01-07 11:30:00	12.104491896216333	704.4998338134279	0.16546643031243075	0.39956791491247506	0.0779427408069946	0.4351240513516373	Telmatochromis lufubu	f	d
264	FISH20220126_c3_r0_Telmatochromis-lufubu_su	1970-01-07 12:00:00	53.21280664332667	734.5017176418439	0.5157912234042553	0.0700354609929078	0.34340764315253736	0.259966314674425	Telmatochromis lufubu	f	d
265	FISH20220126_c3_r0_Telmatochromis-lufubu_su	1970-01-07 12:30:00	40.190405460116374	764.4996399091463	0.42695695529333555	0.14464572599855963	0.2729700099128163	0.3728188439840519	Telmatochromis lufubu	f	d
266	FISH20220126_c3_r0_Telmatochromis-lufubu_su	1970-01-07 13:00:00	73.37913477251135	794.5005262866323	0.6535925987479918	0.02847487673813085	0.42217775846684963	0.19308399822550706	Telmatochromis lufubu	f	d
267	FISH20220126_c3_r0_Telmatochromis-lufubu_su	1970-01-07 13:30:00	43.132593698770286	824.5003046922608	0.4464572599855964	0.19605562018724723	0.22230368712997312	0.3555608736750639	Telmatochromis lufubu	f	d
268	FISH20220126_c3_r0_Telmatochromis-lufubu_su	1970-01-07 14:00:00	36.02048107628409	854.5015514184397	0.3445811170212766	0.1947584219858156	0.16712035488106772	0.3175744493250073	Telmatochromis lufubu	f	d
269	FISH20220126_c3_r0_Telmatochromis-lufubu_su	1970-01-07 14:30:00	43.243195524133284	884.5001107910481	0.3700974961223133	0.4103700421005983	0.24003608861425085	0.18809864240072144	Telmatochromis lufubu	f	d
270	FISH20220126_c3_r0_Telmatochromis-lufubu_su	1970-01-07 15:00:00	1.2969536865167441	914.5027428381449	0.019670859422618717	0.8988197484346429	0.016782282823888696	0.3087557248974838	Telmatochromis lufubu	f	d
271	FISH20220126_c3_r0_Telmatochromis-lufubu_su	1970-01-07 15:30:00	2.775830394649566	944.4999169021107	0.026203534430225474	0.8032795966982439	0.015260802136264483	0.47326876125688694	Telmatochromis lufubu	f	d
272	FISH20220126_c3_r0_Telmatochromis-lufubu_su	1970-01-07 16:00:00	4.474444212627025	974.5025487588653	0.07036790780141844	0.7770390070921985	0.028356784390560583	0.42032636285744596	Telmatochromis lufubu	f	d
273	FISH20220126_c3_r0_Telmatochromis-lufubu_su	1970-01-07 16:30:00	55.32866778178656	1004.5005816852251	0.5155393053016454	0.03783723893413107	0.2970171983163506	0.21081443783296333	Telmatochromis lufubu	f	d
274	FISH20220126_c3_r0_Telmatochromis-lufubu_su	1970-01-07 17:00:00	33.78249276599144	1034.501828457447	0.3316156914893617	0.18761081560283688	0.1773357630243865	0.28342982798276783	Telmatochromis lufubu	f	d
275	FISH20220126_c3_r0_Telmatochromis-lufubu_su	1970-01-07 17:30:00	42.681442280380665	1064.4995291119606	0.41343969863165475	0.21483574317212342	0.23369255490060697	0.29364591225996817	Telmatochromis lufubu	f	d
276	FISH20220126_c3_r0_Telmatochromis-lufubu_su	1970-01-07 18:00:00	56.4916280763607	1094.5004154894466	0.5145975292227577	0.02382139493656861	0.27692728905217734	0.2813269773262718	Telmatochromis lufubu	f	d
277	FISH20220126_c3_r0_Telmatochromis-lufubu_su	1970-01-07 18:30:00	75.95025836762731	1124.500193895075	0.6379701955570328	0.0031577197939172347	0.37224008925067015	0.17662036522067712	Telmatochromis lufubu	f	d
278	FISH20220126_c3_r0_Telmatochromis-lufubu_su	1970-01-07 19:00:00	36.65183607088345	1154.5002216066482	0.4349584487534626	0.061717451523545706	0.16718166146048247	0.31210559033305596	Telmatochromis lufubu	f	n
279	FISH20220126_c3_r0_Telmatochromis-lufubu_su	1970-01-07 19:30:00	4.922179270239826	1184.5	0.10187236871260802	0.2752049634389541	0.03115626222826601	0.2382214721774953	Telmatochromis lufubu	f	n
280	FISH20220126_c3_r0_Telmatochromis-lufubu_su	1970-01-07 20:00:00	3.1278403864153588	1214.5022163120568	0.034186613475177305	0.782136524822695	0.023807376546706654	0.3912746782857235	Telmatochromis lufubu	f	n
281	FISH20220126_c3_r0_Telmatochromis-lufubu_su	1970-01-07 20:30:00	2.0230674634417545	1244.499806104925	0.027754695030746217	0.7727549720237106	0.019579118523661523	0.2541602163722566	Telmatochromis lufubu	f	n
282	FISH20220126_c3_r0_Telmatochromis-lufubu_su	1970-01-07 21:00:00	3.982214895870261	1274.502022272702	0.05274530444899994	0.7146656324450108	0.025335842023082554	0.32669409935685234	Telmatochromis lufubu	f	n
283	FISH20220126_c3_r0_Telmatochromis-lufubu_su	1970-01-07 21:30:00	2.3188293864541096	1304.5004708880394	0.019500304692260818	0.8931361143426957	0.020602060457747227	0.3452626552595851	Telmatochromis lufubu	f	n
284	FISH20220126_c3_r0_Telmatochromis-lufubu_su	1970-01-07 22:00:00	2.9655882020419986	1334.501828457447	0.026761968085106384	0.817542109929078	0.018211888569014543	0.3823408792650691	Telmatochromis lufubu	f	n
285	FISH20220126_c3_r0_Telmatochromis-lufubu_su	1970-01-07 22:30:00	3.5842561954625207	1364.5002215820962	0.04769554619986705	0.5956680700199424	0.01716675614418926	0.4498123094960952	Telmatochromis lufubu	f	n
286	FISH20220126_c3_r0_Telmatochromis-lufubu_su	1970-01-07 23:00:00	2.9797806476980773	1394.5018560585074	0.03507119508005984	0.7311762424511054	0.01581363027125846	0.4775236200840819	Telmatochromis lufubu	f	n
287	FISH20220126_c3_r0_Telmatochromis-lufubu_su	1970-01-07 23:30:00	2.447058282118432	1424.5000830978893	0.02847487673813085	0.7802337820619356	0.016770229621273034	0.49811748383946225	Telmatochromis lufubu	f	n
288	FISH20220126_c3_r0_Telmatochromis-lufubu_su	1970-01-08 00:00:00	1.9554475571906973	14.500803368607679	0.026815890077012575	0.780763477200953	0.01978449917069657	0.36233505640597663	Telmatochromis lufubu	f	n
289	FISH20220126_c3_r0_Telmatochromis-lufubu_su	1970-01-08 00:30:00	2.103509781511801	44.49988920895191	0.022767560381121207	0.8216264125858631	0.01687526666462426	0.4813535176593461	Telmatochromis lufubu	f	n
290	FISH20220126_c3_r0_Telmatochromis-lufubu_su	1970-01-08 01:00:00	1.9464211967427743	74.50146822538645	0.012798492991301457	0.9385561526954402	0.015252215305143809	0.47516531986638544	Telmatochromis lufubu	f	n
291	FISH20220126_c3_r0_Telmatochromis-lufubu_su	1970-01-08 01:30:00	1.7157749695095048	104.49969530773919	0.008974572045870035	0.9893634701678578	0.013630816410242705	0.5516878140980381	Telmatochromis lufubu	f	n
292	FISH20220126_c3_r0_Telmatochromis-lufubu_su	1970-01-08 02:00:00	2.038664913964923	134.50138504155126	0.005041551246537396	1.0	0.011981714504626527	0.4971646999803341	Telmatochromis lufubu	f	n
293	FISH20220126_c3_r0_Telmatochromis-lufubu_su	1970-01-08 02:30:00	1.8126867939523743	164.5003600908537	0.009528557974627445	0.9703063542186029	0.016015792135050128	0.43375549678354003	Telmatochromis lufubu	f	n
294	FISH20220126_c3_r0_Telmatochromis-lufubu_su	1970-01-08 03:00:00	1.660229124721526	194.50119120172863	0.009307994902764696	0.9670341847193751	0.014237874026143252	0.4319833301559771	Telmatochromis lufubu	f	n
295	FISH20220126_c3_r0_Telmatochromis-lufubu_su	1970-01-08 03:30:00	2.1107258697022453	224.50016618657213	0.014790604919122536	0.9274872590294704	0.012825242443815794	0.49552332195185456	Telmatochromis lufubu	f	n
296	FISH20220126_c3_r0_Telmatochromis-lufubu_su	1970-01-08 04:00:00	1.967389628424562	254.5018560585074	0.018615989805529393	0.8976120560695884	0.01550617821698082	0.4812999760494011	Telmatochromis lufubu	f	n
297	FISH20220126_c3_r0_Telmatochromis-lufubu_su	1970-01-08 04:30:00	1.2251832464209442	284.4999723007036	0.013074067918674865	0.9366240097501524	0.018263707910328345	0.45527234297223546	Telmatochromis lufubu	f	n
298	FISH20220126_c3_r0_Telmatochromis-lufubu_su	1970-01-08 05:00:00	1.4357076943990932	314.5014960106383	0.00980718085106383	0.9993905141843972	0.015939174022937076	0.42438792921419355	Telmatochromis lufubu	f	n
299	FISH20220126_c3_r0_Telmatochromis-lufubu_su	1970-01-08 05:30:00	1.4294404173858768	344.4997784179038	0.008475515178373588	0.9725238200753379	0.013208591256465141	0.36486300076244216	Telmatochromis lufubu	f	n
300	FISH20220126_c3_r0_Telmatochromis-lufubu_su	1970-01-08 06:00:00	1.7224146377737637	374.50221631205676	0.01174645390070922	0.9365580673758865	0.015141434307565867	0.39217707286255254	Telmatochromis lufubu	f	n
301	FISH20220126_c3_r0_Telmatochromis-lufubu_su	1970-01-08 06:30:00	12.283353124436662	404.4995845105534	0.20890809373441915	0.31001052573264637	0.037764086270932175	0.5518747298228022	Telmatochromis lufubu	f	n
302	FISH20220126_c3_r0_Telmatochromis-lufubu_su	1970-01-08 07:00:00	18.80703631087491	434.5026595744681	0.26135859929078015	0.23515070921985815	0.08354055998425182	0.5221280544095852	Telmatochromis lufubu	f	d
303	FISH20220126_c3_r0_Telmatochromis-lufubu_su	1970-01-08 07:30:00	2.241827232742368	464.50024929366793	0.02958284859564567	0.7869370117999003	0.02365523599210316	0.2647439320001811	Telmatochromis lufubu	f	d
304	FISH20220126_c3_r0_Telmatochromis-lufubu_su	1970-01-08 08:00:00	0.0	480.4600896860986	0.0	1.0	0.014627659574468358	0.3149606299212606	Telmatochromis lufubu	f	d
305	FISH20220126_c3_r1_Telmatochromis-lufubu_su	1970-01-02 00:00:00	59.40294559902701	14.499002659574469	0.5393395390070922	0.008588209219858155	0.25550104621074626	0.611774888505281	Telmatochromis lufubu	f	n
306	FISH20220126_c3_r1_Telmatochromis-lufubu_su	1970-01-02 00:30:00	46.92723242808914	44.50058168522519	0.4274555426292172	0.0070356212952191015	0.21648516059751774	0.6399198049331875	Telmatochromis lufubu	f	n
307	FISH20220126_c3_r1_Telmatochromis-lufubu_su	1970-01-02 01:00:00	47.78222450075375	74.49880866626032	0.40710367374078793	0.014960935335512827	0.1759797423794664	0.553599020515912	Telmatochromis lufubu	f	n
308	FISH20220126_c3_r1_Telmatochromis-lufubu_su	1970-01-02 01:30:00	40.692588184394154	104.49947371336768	0.347736967481026	0.00465348180156224	0.17400591786161265	0.6809279338598838	Telmatochromis lufubu	f	n
309	FISH20220126_c3_r1_Telmatochromis-lufubu_su	1970-01-02 02:00:00	37.9134016966055	134.49861480496455	0.32502216312056736	0.028812056737588652	0.18825172618877412	0.7063408192678153	Telmatochromis lufubu	f	n
310	FISH20220126_c3_r1_Telmatochromis-lufubu_su	1970-01-02 02:30:00	24.065409477909977	164.50013849648218	0.2558307019001717	0.02431998227245028	0.10534694400144992	0.6625595367233209	Telmatochromis lufubu	f	n
311	FISH20220126_c3_r1_Telmatochromis-lufubu_su	1970-01-02 03:00:00	25.178694289574082	194.4983929956777	0.2565111382023717	0.1754959547822232	0.1089583269469728	0.5376876205665979	Telmatochromis lufubu	f	n
312	FISH20220126_c3_r1_Telmatochromis-lufubu_su	1970-01-02 03:30:00	30.44304284089299	224.5	0.2676711721692887	0.08907600265898516	0.11850141258586432	0.7090642035155149	Telmatochromis lufubu	f	n
313	FISH20220126_c3_r1_Telmatochromis-lufubu_su	1970-01-02 04:00:00	25.645680803575694	254.49880853422002	0.23081185924078693	0.1800498753117207	0.1063750567434819	0.6973299732254454	Telmatochromis lufubu	f	n
314	FISH20220126_c3_r1_Telmatochromis-lufubu_su	1970-01-02 04:30:00	28.846542224604292	284.49975070633207	0.24718852141155614	0.10575591379978949	0.1253327598989627	0.6299203776760487	Telmatochromis lufubu	f	n
315	FISH20220126_c3_r1_Telmatochromis-lufubu_su	1970-01-02 05:00:00	21.54460265867781	314.49836519811583	0.22793017456359102	0.15333887503463564	0.08288494926985167	0.5387444899028877	Telmatochromis lufubu	f	n
316	FISH20220126_c3_r1_Telmatochromis-lufubu_su	1970-01-02 05:30:00	26.030858100551402	344.5004154894466	0.2617029527450003	0.09024430779458202	0.10679220636093438	0.4862105474587986	Telmatochromis lufubu	f	n
317	FISH20220126_c3_r1_Telmatochromis-lufubu_su	1970-01-02 06:00:00	47.17909231602656	374.49842061512885	0.44389027431421446	0.04510944860072042	0.1610998361071299	0.46063003055158763	Telmatochromis lufubu	f	n
318	FISH20220126_c3_r1_Telmatochromis-lufubu_su	1970-01-02 06:30:00	72.42591338271286	404.5002215820962	0.572124972302238	0.0	0.2027564208716126	0.5281151368630499	Telmatochromis lufubu	f	n
319	FISH20220126_c3_r1_Telmatochromis-lufubu_su	1970-01-02 07:00:00	30.469637281993123	434.4995844184629	0.3625533329639275	0.1068321604698842	0.15002101323035583	0.5015698130376651	Telmatochromis lufubu	f	d
320	FISH20220126_c3_r1_Telmatochromis-lufubu_su	1970-01-02 07:30:00	42.60258508363795	464.5000276992964	0.49110852584344356	0.016841172234225252	0.19799612779551184	0.443060986950293	Telmatochromis lufubu	f	d
321	FISH20220126_c3_r1_Telmatochromis-lufubu_su	1970-01-02 08:00:00	57.263842565425755	494.49828216779343	0.5372381691233514	0.007370054305663305	0.260189607056183	0.475367316010746	Telmatochromis lufubu	f	d
322	FISH20220126_c3_r1_Telmatochromis-lufubu_su	1970-01-02 08:30:00	77.10731810533878	524.4998338134279	0.6779304232218036	0.0	0.3573133951680959	0.40026716735142126	Telmatochromis lufubu	f	d
323	FISH20220126_c3_r1_Telmatochromis-lufubu_su	1970-01-02 09:00:00	51.70427354702496	554.498392817557	0.5136333407226779	0.0019951230325870096	0.2999309930696086	0.4270889346835614	Telmatochromis lufubu	f	d
324	FISH20220126_c3_r1_Telmatochromis-lufubu_su	1970-01-02 09:30:00	90.65884150299732	584.4996399091463	0.7890421583291785	0.0	0.5205138881685737	0.4549839834678629	Telmatochromis lufubu	f	d
325	FISH20220126_c3_r1_Telmatochromis-lufubu_su	1970-01-02 10:00:00	71.27680262807404	614.4980600820309	0.6118501274803236	0.0048775080368030155	0.4418965589845079	0.27806049488911927	Telmatochromis lufubu	f	d
326	FISH20220126_c3_r1_Telmatochromis-lufubu_su	1970-01-02 10:30:00	42.540363480304705	644.3627543776621	0.36228111689540937	0.40085186938002837	0.2733179654694928	0.4068414933360796	Telmatochromis lufubu	f	d
327	FISH20220126_c3_r1_Telmatochromis-lufubu_su	1970-01-02 11:00:00	45.67657310855552	674.4987808932727	0.4089548930510917	0.359691898481658	0.24607301582715818	0.4100354649229585	Telmatochromis lufubu	f	d
328	FISH20220126_c3_r1_Telmatochromis-lufubu_su	1970-01-02 11:30:00	76.27219381108603	704.5001107910481	0.6872368712608021	0.0	0.4400832214618765	0.3933713117618768	Telmatochromis lufubu	f	d
329	FISH20220126_c3_r1_Telmatochromis-lufubu_su	1970-01-02 12:00:00	76.26948163241113	734.4994458605785	0.676271749972293	0.0	0.4350098359747422	0.26487171930372355	Telmatochromis lufubu	f	d
330	FISH20220126_c3_r1_Telmatochromis-lufubu_su	1970-01-02 12:30:00	60.376706186406	764.4999169021107	0.6138718076560855	0.020885269514154342	0.3995082932872406	0.4748020686680601	Telmatochromis lufubu	f	d
331	FISH20220126_c3_r1_Telmatochromis-lufubu_su	1970-01-02 13:00:00	62.48999070419442	794.4990579629834	0.6073368059403746	0.00138534855369611	0.370410183389822	0.4978956308546303	Telmatochromis lufubu	f	d
332	FISH20220126_c3_r1_Telmatochromis-lufubu_su	1970-01-02 13:30:00	73.35745190340424	824.5005816852251	0.7284914963159935	0.009085369231621516	0.4502028297054838	0.5102983283158067	Telmatochromis lufubu	f	d
333	FISH20220126_c3_r1_Telmatochromis-lufubu_su	1970-01-02 14:00:00	77.22214491077122	854.4992519532332	0.7385160968582036	0.0	0.47347969021372976	0.4481603206673582	Telmatochromis lufubu	f	d
334	FISH20220126_c3_r1_Telmatochromis-lufubu_su	1970-01-02 14:30:00	67.26081172118447	884.4995291119606	0.6518752423688439	0.0	0.4416660552194412	0.3848478349208587	Telmatochromis lufubu	f	d
335	FISH20220126_c3_r1_Telmatochromis-lufubu_su	1970-01-02 15:00:00	80.19952368008617	914.4990580673759	0.7939937943262412	0.0	0.5834358046097027	0.44416596091366833	Telmatochromis lufubu	f	d
336	FISH20220126_c3_r1_Telmatochromis-lufubu_su	1970-01-02 15:30:00	79.0145839588423	944.5001938950751	0.7438369065425738	0.0	0.5533592505925857	0.4174576440618698	Telmatochromis lufubu	f	d
337	FISH20220126_c3_r1_Telmatochromis-lufubu_su	1970-01-02 16:00:00	70.66733002864083	974.4990025490414	0.6443533192951346	0.0016624182644353318	0.418173586607892	0.23495230023650368	Telmatochromis lufubu	f	d
338	FISH20220126_c3_r1_Telmatochromis-lufubu_su	1970-01-02 16:30:00	75.95299846825463	1004.5	0.7128296033680479	0.0	0.5165176171738706	0.3371093866832005	Telmatochromis lufubu	f	d
339	FISH20220126_c3_r1_Telmatochromis-lufubu_su	1970-01-02 17:00:00	50.761287345386776	1034.4999445921985	0.47578679078014185	0.1360261524822695	0.3409485535616289	0.7541821643422197	Telmatochromis lufubu	f	d
340	FISH20220126_c3_r1_Telmatochromis-lufubu_su	1970-01-02 17:30:00	36.63846585617178	1064.4998615035179	0.4162096282754418	0.019943493435266746	0.19905740620251325	0.7122532815413158	Telmatochromis lufubu	f	d
341	FISH20220126_c3_r1_Telmatochromis-lufubu_su	1970-01-02 18:00:00	70.16975386375125	1094.4995290075913	0.6436526846567296	0.0	0.2922303366236693	0.581718869199525	Telmatochromis lufubu	f	d
342	FISH20220126_c3_r1_Telmatochromis-lufubu_su	1970-01-02 18:30:00	70.79455503853757	1124.5005262866323	0.6427344745443466	0.0	0.28087568409131086	0.47851014494493993	Telmatochromis lufubu	f	d
343	FISH20220126_c3_r1_Telmatochromis-lufubu_su	1970-01-02 19:00:00	30.533197194930036	1154.4991964533112	0.37151565530617897	0.0	0.11874424308832238	0.5727666581923632	Telmatochromis lufubu	f	n
344	FISH20220126_c3_r1_Telmatochromis-lufubu_su	1970-01-02 19:30:00	41.75413969086837	1184.4995291119606	0.456595202481857	0.0	0.17752044443815773	0.5472672245521558	Telmatochromis lufubu	f	n
345	FISH20220126_c3_r1_Telmatochromis-lufubu_su	1970-01-02 20:00:00	14.217163963126715	1214.498863951233	0.2258797450817401	0.02770850651149903	0.05932468621590083	0.4257239685804974	Telmatochromis lufubu	f	n
346	FISH20220126_c3_r1_Telmatochromis-lufubu_su	1970-01-02 20:30:00	7.674996156069698	1244.500193895075	0.13245803556589664	0.05174228574594205	0.036360446524446956	0.414208212258532	Telmatochromis lufubu	f	n
347	FISH20220126_c3_r1_Telmatochromis-lufubu_su	1970-01-02 21:00:00	9.200169996608116	1274.4989471350991	0.15593483320403415	0.028039454726809264	0.04511791158410644	0.4370972660185031	Telmatochromis lufubu	f	n
348	FISH20220126_c3_r1_Telmatochromis-lufubu_su	1970-01-02 21:30:00	12.9094952706582	1304.5	0.16746066917793043	0.0786062486151119	0.051831315620127286	0.4741101745794614	Telmatochromis lufubu	f	n
349	FISH20220126_c3_r1_Telmatochromis-lufubu_su	1970-01-02 22:00:00	21.83353681110325	1334.4998614574674	0.2344139650872818	0.15849265724577447	0.0697137180688924	0.44266927343341544	Telmatochromis lufubu	f	n
350	FISH20220126_c3_r1_Telmatochromis-lufubu_su	1970-01-02 22:30:00	14.743521225945697	1364.4998615035179	0.173009805550939	0.12653038612819234	0.05566619312656975	0.4214256585443265	Telmatochromis lufubu	f	n
351	FISH20220126_c3_r1_Telmatochromis-lufubu_su	1970-01-02 23:00:00	8.33768758165657	1394.4997506510776	0.1185238543802294	0.24220091982046876	0.040406130741361956	0.40595660678680484	Telmatochromis lufubu	f	n
352	FISH20220126_c3_r1_Telmatochromis-lufubu_su	1970-01-02 23:30:00	5.86569006081159	1424.5005262866323	0.09174006980222703	0.31316824552656364	0.036771442202174875	0.5139697300850438	Telmatochromis lufubu	f	n
353	FISH20220126_c3_r1_Telmatochromis-lufubu_su	1970-01-03 00:00:00	9.347829391766538	14.499639829334516	0.10915941707763063	0.3879869230342993	0.0434404654395321	0.4438454670244094	Telmatochromis lufubu	f	n
354	FISH20220126_c3_r1_Telmatochromis-lufubu_su	1970-01-03 00:30:00	22.55887954316529	44.49947371336768	0.20403301756135395	0.17971303528890367	0.07990175147955661	0.5469326665694965	Telmatochromis lufubu	f	n
355	FISH20220126_c3_r1_Telmatochromis-lufubu_su	1970-01-03 01:00:00	12.074313260880055	74.49958446451328	0.16865200288104604	0.21081500360130756	0.05803320757776232	0.6007323493844744	Telmatochromis lufubu	f	n
356	FISH20220126_c3_r1_Telmatochromis-lufubu_su	1970-01-03 01:30:00	8.046427307768575	104.5001384964822	0.1111849759016121	0.3733311173896183	0.04875677266911738	0.6034598681080469	Telmatochromis lufubu	f	n
357	FISH20220126_c3_r1_Telmatochromis-lufubu_su	1970-01-03 02:00:00	10.937864516739083	134.49930736410485	0.14107607912672465	0.3310799578877376	0.05243110041275451	0.5798458793555642	Telmatochromis lufubu	f	n
358	FISH20220126_c3_r1_Telmatochromis-lufubu_su	1970-01-03 02:30:00	12.620377621280012	164.5	0.14596720584976733	0.2805783292709949	0.05225930497475462	0.5249037954083421	Telmatochromis lufubu	f	n
359	FISH20220126_c3_r1_Telmatochromis-lufubu_su	1970-01-03 03:00:00	13.40388956170923	194.4998891721157	0.13509919095644465	0.40546381469577747	0.06225605338366908	0.6277103041657738	Telmatochromis lufubu	f	n
360	FISH20220126_c3_r1_Telmatochromis-lufubu_su	1970-01-03 03:30:00	5.368974670766796	224.49980610492494	0.08786216830092515	0.42485180876405737	0.04250021412931086	0.6263026271874136	Telmatochromis lufubu	f	n
361	FISH20220126_c3_r1_Telmatochromis-lufubu_su	1970-01-03 04:00:00	5.550393844906583	254.5	0.08816358195722043	0.4643134212567882	0.04132654640269227	0.5435847888006052	Telmatochromis lufubu	f	n
362	FISH20220126_c3_r1_Telmatochromis-lufubu_su	1970-01-03 04:30:00	5.412357458519617	284.50047088803944	0.08841615422968256	0.3915572544457371	0.03548637165148023	0.5062836653483426	Telmatochromis lufubu	f	n
363	FISH20220126_c3_r1_Telmatochromis-lufubu_su	1970-01-03 05:00:00	13.881432980608349	314.49986147282095	0.16174433423837756	0.2992187067102566	0.05161437953381695	0.4749670810925304	Telmatochromis lufubu	f	n
364	FISH20220126_c3_r1_Telmatochromis-lufubu_su	1970-01-03 05:30:00	21.333348800430254	344.4994183147748	0.248074898897568	0.003656307129798903	0.06004102442606394	0.5087771178433252	Telmatochromis lufubu	f	n
365	FISH20220126_c3_r1_Telmatochromis-lufubu_su	1970-01-03 06:00:00	16.709134122347095	374.4996398293345	0.21466171662880257	0.03684822962265196	0.056491007817649944	0.5242012491901161	Telmatochromis lufubu	f	n
366	FISH20220126_c3_r1_Telmatochromis-lufubu_su	1970-01-03 06:30:00	46.28774339460446	404.5001384964822	0.4504459586726497	0.015456207412331727	0.17305901600311896	0.6486095107932939	Telmatochromis lufubu	f	n
367	FISH20220126_c3_r1_Telmatochromis-lufubu_su	1970-01-03 07:00:00	60.97306573318619	434.49952900759126	0.5521693356236493	0.0	0.22143023871966375	0.47974495515428267	Telmatochromis lufubu	f	d
368	FISH20220126_c3_r1_Telmatochromis-lufubu_su	1970-01-03 07:30:00	78.51577076281316	464.49994460447596	0.6582650121870153	0.022158209616662972	0.4160902561041144	0.3684678155100035	Telmatochromis lufubu	f	d
369	FISH20220126_c3_r1_Telmatochromis-lufubu_su	1970-01-03 08:00:00	77.18607611002571	494.50016624182643	0.6869112268646792	0.0	0.49656147919244153	0.33245923677570033	Telmatochromis lufubu	f	d
370	FISH20220126_c3_r1_Telmatochromis-lufubu_su	1970-01-03 08:30:00	81.03980680527047	524.4997507063321	0.7209572876848928	0.0	0.5277588204578811	0.4113172722805744	Telmatochromis lufubu	f	d
371	FISH20220126_c3_r1_Telmatochromis-lufubu_su	1970-01-03 09:00:00	92.86503106126007	554.4999445860578	0.7818907237060845	0.0	0.677055245637037	0.415326670864505	Telmatochromis lufubu	f	d
372	FISH20220126_c3_r1_Telmatochromis-lufubu_su	1970-01-03 09:30:00	83.84323527088571	584.5004154894466	0.7452772699573431	0.022602625893302312	0.5628637794158716	0.339714095478219	Telmatochromis lufubu	f	d
373	FISH20220126_c3_r1_Telmatochromis-lufubu_su	1970-01-03 10:00:00	76.96416188035272	614.5000554139422	0.6084450847833315	0.012301895156821457	0.5058459759149896	0.6723392567820914	Telmatochromis lufubu	f	d
374	FISH20220126_c3_r1_Telmatochromis-lufubu_su	1970-01-03 10:30:00	79.6380471224993	644.4994183147749	0.708935793030857	0.0	0.4934859993899339	0.6376023230855564	Telmatochromis lufubu	f	d
375	FISH20220126_c3_r1_Telmatochromis-lufubu_su	1970-01-03 11:00:00	84.13598354021677	674.7593022563553	0.714770494731202	0.005774840745371197	0.4704189769060642	0.816073848395412	Telmatochromis lufubu	f	d
376	FISH20220126_c3_r1_Telmatochromis-lufubu_su	1970-01-03 11:30:00	65.83651247504301	704.5000830978893	0.6265026868317545	0.01102431998227245	0.45240193663265266	0.8412751061912359	Telmatochromis lufubu	f	d
377	FISH20220126_c3_r1_Telmatochromis-lufubu_su	1970-01-03 12:00:00	61.52406532960465	734.4997506234414	0.6205042948185093	0.07237461900803546	0.42133718599482584	0.7760323270495532	Telmatochromis lufubu	f	d
378	FISH20220126_c3_r1_Telmatochromis-lufubu_su	1970-01-03 12:30:00	95.9366784962948	764.4998892089519	0.7892754265455352	0.0	0.6562773233020414	0.4416342907165369	Telmatochromis lufubu	f	d
379	FISH20220126_c3_r1_Telmatochromis-lufubu_su	1970-01-03 13:00:00	87.50091805590483	794.5004156275977	0.7511221945137158	0.0008312551953449709	0.5684498269692182	0.8438155903433934	Telmatochromis lufubu	f	d
380	FISH20220126_c3_r1_Telmatochromis-lufubu_su	1970-01-03 13:30:00	91.85750430730036	824.4996953077392	0.7056672760511883	0.0	0.5116885726847071	0.3666810166559995	Telmatochromis lufubu	f	d
381	FISH20220126_c3_r1_Telmatochromis-lufubu_su	1970-01-03 14:00:00	72.69705362146708	854.5001662234042	0.5053191489361702	0.0477061170212766	0.3071455580626676	0.2449782681729366	Telmatochromis lufubu	f	d
382	FISH20220126_c3_r1_Telmatochromis-lufubu_su	1970-01-03 14:30:00	21.717775395261476	884.5003600908537	0.21228740789983935	0.4244640186139272	0.12833873764283021	0.6758796074065743	Telmatochromis lufubu	f	d
383	FISH20220126_c3_r1_Telmatochromis-lufubu_su	1970-01-03 15:00:00	80.53665103867063	914.4999445921986	0.704011524822695	0.0	0.4913030549014943	0.37665969924902254	Telmatochromis lufubu	f	d
384	FISH20220126_c3_r1_Telmatochromis-lufubu_su	1970-01-03 15:30:00	84.0217341378446	944.5002215820962	0.7045756702858409	0.0	0.6014691152905398	0.6317080957757559	Telmatochromis lufubu	f	d
385	FISH20220126_c3_r1_Telmatochromis-lufubu_su	1970-01-03 16:00:00	83.21176571719549	974.5007757092199	0.7480607269503546	0.0	0.6198119852220704	0.6649427974969615	Telmatochromis lufubu	f	d
386	FISH20220126_c3_r1_Telmatochromis-lufubu_su	1970-01-03 16:30:00	71.7255243940152	1004.5000276992964	0.601794914409174	0.03955459531327904	0.5044249917196932	0.6419821962909183	Telmatochromis lufubu	f	d
387	FISH20220126_c3_r1_Telmatochromis-lufubu_su	1970-01-03 17:00:00	72.43676960479844	1034.4997783687943	0.6093195921985816	0.0	0.5545526811039354	0.8850629982574846	Telmatochromis lufubu	f	d
388	FISH20220126_c3_r1_Telmatochromis-lufubu_su	1970-01-03 17:30:00	84.72759654642213	1064.4998338134278	0.6762685575005539	0.0	0.5487260486984634	0.7529248629400829	Telmatochromis lufubu	f	d
389	FISH20220126_c3_r1_Telmatochromis-lufubu_su	1970-01-03 18:00:00	67.4715009991819	1094.5004432624114	0.598404255319149	0.029975620567375887	0.3987305269620804	0.47898411213561365	Telmatochromis lufubu	f	d
390	FISH20220126_c3_r1_Telmatochromis-lufubu_su	1970-01-03 18:30:00	29.070618301431466	1124.4996399091463	0.34673979280926265	0.010802725610769486	0.1419915666447043	0.5849654850031215	Telmatochromis lufubu	f	d
391	FISH20220126_c3_r1_Telmatochromis-lufubu_su	1970-01-03 19:00:00	29.706099414270373	1154.5002493212921	0.3726522244999723	0.0	0.12894408454290626	0.516111386415191	Telmatochromis lufubu	f	n
392	FISH20220126_c3_r1_Telmatochromis-lufubu_su	1970-01-03 19:30:00	37.92801697988473	1184.5003600908537	0.37477148080438755	0.00925156501024874	0.14373953172867224	0.6077847196237949	Telmatochromis lufubu	f	n
393	FISH20220126_c3_r1_Telmatochromis-lufubu_su	1970-01-03 20:00:00	9.403992272328102	1214.5000554078015	0.12134308510638298	0.25886524822695034	0.04389101211780062	0.5304553014844805	Telmatochromis lufubu	f	n
394	FISH20220126_c3_r1_Telmatochromis-lufubu_su	1970-01-03 20:30:00	4.843307603504851	1244.5001661865722	0.07877243518723687	0.28052293374695325	0.025078629231864838	0.3098938572243682	Telmatochromis lufubu	f	n
395	FISH20220126_c3_r1_Telmatochromis-lufubu_su	1970-01-03 21:00:00	5.707252992675787	1274.500637154413	0.09047592664413541	0.34118233697157735	0.034142981635101446	0.5350319371650368	Telmatochromis lufubu	f	n
396	FISH20220126_c3_r1_Telmatochromis-lufubu_su	1970-01-03 21:30:00	57.46344133134075	1304.4999723007036	0.4570937898177386	0.0	0.17646241971623883	0.6723195411469777	Telmatochromis lufubu	f	n
397	FISH20220126_c3_r1_Telmatochromis-lufubu_su	1970-01-03 22:00:00	26.421356627820522	1334.4998337765958	0.21703235815602837	0.12422429078014184	0.09752889310537594	0.6922482525390492	Telmatochromis lufubu	f	n
398	FISH20220126_c3_r1_Telmatochromis-lufubu_su	1970-01-03 22:30:00	7.52887471857061	1364.4997784179038	0.11339463771327277	0.21050299135829825	0.03896684695748959	0.49862795499533485	Telmatochromis lufubu	f	n
399	FISH20220126_c3_r1_Telmatochromis-lufubu_su	1970-01-03 23:00:00	37.98631045976965	1394.5008312091322	0.31962761830876646	0.13537626066718386	0.11189456583765575	0.5061451688432858	Telmatochromis lufubu	f	n
400	FISH20220126_c3_r1_Telmatochromis-lufubu_su	1970-01-03 23:30:00	53.157923756605584	1424.4996399091463	0.48213395379757357	0.0	0.1791983514203837	0.4942274563060328	Telmatochromis lufubu	f	n
401	FISH20220126_c3_r1_Telmatochromis-lufubu_su	1970-01-04 00:00:00	7.673137439860659	14.50063722502355	0.11414639552280158	0.19255277885521138	0.03875706783351774	0.526279405553813	Telmatochromis lufubu	f	n
402	FISH20220126_c3_r1_Telmatochromis-lufubu_su	1970-01-04 00:30:00	21.06305634750243	44.50030469226082	0.21339537975735418	0.13556035676693812	0.06817758225217614	0.5559426751454383	Telmatochromis lufubu	f	n
403	FISH20220126_c3_r1_Telmatochromis-lufubu_su	1970-01-04 01:00:00	43.993326117162205	74.50002770236578	0.3418471937503463	0.0576209208266386	0.12202615840094573	0.5481404696690972	Telmatochromis lufubu	f	n
404	FISH20220126_c3_r1_Telmatochromis-lufubu_su	1970-01-04 01:30:00	6.722420738386842	104.50011079104809	0.1124529138045646	0.08852204741856858	0.0344253716214618	0.4735822150039588	Telmatochromis lufubu	f	n
405	FISH20220126_c3_r1_Telmatochromis-lufubu_su	1970-01-04 02:00:00	19.801409498539087	134.50083111702128	0.19775044326241134	0.24739583333333334	0.0712914939593724	0.5242098042711756	Telmatochromis lufubu	f	n
406	FISH20220126_c3_r1_Telmatochromis-lufubu_su	1970-01-04 02:30:00	36.27860507647346	164.4999169021107	0.33765442357764114	0.06625671707938618	0.11991183814887993	0.6180618807440894	Telmatochromis lufubu	f	n
407	FISH20220126_c3_r1_Telmatochromis-lufubu_su	1970-01-04 03:00:00	5.214025489727384	194.50077570921985	0.09192154255319149	0.08615913120567376	0.032989377617135086	0.527071096154129	Telmatochromis lufubu	f	n
408	FISH20220126_c3_r1_Telmatochromis-lufubu_su	1970-01-04 03:30:00	5.009724626798053	224.5005816852252	0.08780676970804942	0.25693867375768653	0.03124484321608837	0.5232674605893561	Telmatochromis lufubu	f	n
409	FISH20220126_c3_r1_Telmatochromis-lufubu_su	1970-01-04 04:00:00	6.408076819712341	254.50049867021278	0.10244902482269504	0.26019503546099293	0.03582412768079577	0.4948856122964513	Telmatochromis lufubu	f	n
410	FISH20220126_c3_r1_Telmatochromis-lufubu_su	1970-01-04 04:30:00	4.383422240607711	284.4995845105534	0.06996842280206082	0.44739903606448395	0.029276461962972483	0.42808927364604915	Telmatochromis lufubu	f	n
411	FISH20220126_c3_r1_Telmatochromis-lufubu_su	1970-01-04 05:00:00	18.500719349579157	314.50027700831026	0.1786703601108033	0.18299168975069252	0.0581154594212286	0.4241003935890896	Telmatochromis lufubu	f	n
412	FISH20220126_c3_r1_Telmatochromis-lufubu_su	1970-01-04 05:30:00	13.456861081227721	344.50024929366793	0.16835632374937676	0.01213229183978727	0.04164283495816281	0.5096056724032554	Telmatochromis lufubu	f	n
413	FISH20220126_c3_r1_Telmatochromis-lufubu_su	1970-01-04 06:00:00	42.049394128780165	374.5002770390071	0.42907801418439717	0.0	0.14532519516514325	0.5623127794121311	Telmatochromis lufubu	f	n
414	FISH20220126_c3_r1_Telmatochromis-lufubu_su	1970-01-04 06:30:00	69.79924201916444	404.50005539552404	0.7148792377575892	0.0	0.28701330759603116	0.5878532779914434	Telmatochromis lufubu	f	n
415	FISH20220126_c3_r1_Telmatochromis-lufubu_su	1970-01-04 07:00:00	67.34537861144769	434.50113592286806	0.6214329251399124	0.0	0.3215576454492852	0.4366042188551266	Telmatochromis lufubu	f	d
416	FISH20220126_c3_r1_Telmatochromis-lufubu_su	1970-01-04 07:30:00	62.67641263960851	464.4998615035178	0.5629051022104039	0.009639355160378926	0.45569740097471484	0.7214020064997888	Telmatochromis lufubu	f	d
417	FISH20220126_c3_r1_Telmatochromis-lufubu_su	1970-01-04 08:00:00	68.61701447641812	494.5006094182825	0.5737396121883657	0.0	0.36045288478989207	0.2552954135477514	Telmatochromis lufubu	f	d
418	FISH20220126_c3_r1_Telmatochromis-lufubu_su	1970-01-04 08:30:00	64.76521360368054	524.5005262866323	0.5257880449836574	0.03711705722674644	0.36815582167649546	0.5303386327128611	Telmatochromis lufubu	f	d
419	FISH20220126_c3_r1_Telmatochromis-lufubu_su	1970-01-04 09:00:00	79.37593289769082	554.5006094858156	0.6420656028368794	0.0	0.45751736872476645	0.2291791050474121	Telmatochromis lufubu	f	d
420	FISH20220126_c3_r1_Telmatochromis-lufubu_su	1970-01-04 09:30:00	79.02712351338621	584.4994737133677	0.6753088471552823	0.0	0.5818877320994592	0.4020276297644971	Telmatochromis lufubu	f	d
421	FISH20220126_c3_r1_Telmatochromis-lufubu_su	1970-01-04 10:00:00	84.23317686879314	614.5004155354867	0.7276303396310045	0.013186326112249985	0.5760741592331777	0.2947560608081954	Telmatochromis lufubu	f	d
422	FISH20220126_c3_r1_Telmatochromis-lufubu_su	1970-01-04 10:30:00	70.45505651081938	644.5001384964822	0.6076671652540026	0.0	0.5760674403399012	0.3983561295857501	Telmatochromis lufubu	f	d
423	FISH20220126_c3_r1_Telmatochromis-lufubu_su	1970-01-04 11:00:00	69.34074279189795	674.5003878546099	0.6666666666666666	0.0	0.7101794044708316	0.8839354819739463	Telmatochromis lufubu	f	d
424	FISH20220126_c3_r1_Telmatochromis-lufubu_su	1970-01-04 11:30:00	77.27063629031616	704.5	0.6907821847994682	0.01556614225570574	0.6105131201941538	0.7306929990373326	Telmatochromis lufubu	f	d
425	FISH20220126_c3_r1_Telmatochromis-lufubu_su	1970-01-04 12:00:00	81.29118261794478	734.5010527482269	0.7433510638297872	0.0	0.6140556399553024	0.8573725361724969	Telmatochromis lufubu	f	d
426	FISH20220126_c3_r1_Telmatochromis-lufubu_su	1970-01-04 12:30:00	69.86194848752237	764.4998061049249	0.5618525289457648	0.005761453659077059	0.5456193304844325	0.9084781408190942	Telmatochromis lufubu	f	d
427	FISH20220126_c3_r1_Telmatochromis-lufubu_su	1970-01-04 13:00:00	69.57767486318339	794.5011081560284	0.558344414893617	0.0	0.48597012639009224	0.9139349303314835	Telmatochromis lufubu	f	d
428	FISH20220126_c3_r1_Telmatochromis-lufubu_su	1970-01-04 13:30:00	63.45911840369768	824.5004708880394	0.4726607944158218	0.0	0.4996966463924001	0.9218872433272742	Telmatochromis lufubu	f	d
429	FISH20220126_c3_r1_Telmatochromis-lufubu_su	1970-01-04 14:00:00	57.04158038896056	854.500664893617	0.4736812943262411	0.23930629432624115	0.4656819129463654	0.7583353727670264	Telmatochromis lufubu	f	d
430	FISH20220126_c3_r1_Telmatochromis-lufubu_su	1970-01-04 14:30:00	2.9754788498466778	884.4994183147749	0.04924934906653371	0.6005761453659078	0.04163634559580825	0.7875678714433278	Telmatochromis lufubu	f	d
431	FISH20220126_c3_r1_Telmatochromis-lufubu_su	1970-01-04 15:00:00	3.3936647756327045	914.5005263449499	0.060391157404842376	0.6007535043492714	0.04822927136916933	0.7658292954541515	Telmatochromis lufubu	f	d
432	FISH20220126_c3_r1_Telmatochromis-lufubu_su	1970-01-04 15:30:00	33.15584564098007	944.5000830978893	0.3112292947759127	0.23422525067863276	0.3002124470144585	0.7823604962732909	Telmatochromis lufubu	f	d
433	FISH20220126_c3_r1_Telmatochromis-lufubu_su	1970-01-04 16:00:00	63.386598522085194	974.5003324468086	0.5607823581560284	0.0	0.5380263204096306	0.7778368444120198	Telmatochromis lufubu	f	d
434	FISH20220126_c3_r1_Telmatochromis-lufubu_su	1970-01-04 16:30:00	84.68944275304112	1004.4998892089519	0.7986372701085752	0.0	0.6279528056981731	0.459295077801079	Telmatochromis lufubu	f	d
435	FISH20220126_c3_r1_Telmatochromis-lufubu_su	1970-01-04 17:00:00	73.56281418753531	1034.5011635638298	0.6748670212765957	0.0	0.6523192139171948	0.6618450720118719	Telmatochromis lufubu	f	d
436	FISH20220126_c3_r1_Telmatochromis-lufubu_su	1970-01-04 17:30:00	42.83439420651117	1064.499695307739	0.457869370117999	0.015899396155337656	0.2643731204932248	0.3843802022126435	Telmatochromis lufubu	f	d
437	FISH20220126_c3_r1_Telmatochromis-lufubu_su	1970-01-04 18:00:00	12.070210866812019	1094.5012743794325	0.22257313829787234	0.0018838652482269503	0.05348241660995017	0.540626111692329	Telmatochromis lufubu	f	d
438	FISH20220126_c3_r1_Telmatochromis-lufubu_su	1970-01-04 18:30:00	46.57035073495166	1124.5003600908537	0.48905877790704116	0.003600908536923162	0.18287628108362788	0.41877832306088125	Telmatochromis lufubu	f	d
439	FISH20220126_c3_r1_Telmatochromis-lufubu_su	1970-01-04 19:00:00	16.84465257292762	1154.5007757092199	0.26025044326241137	0.0	0.06783145700143511	0.5545562801643437	Telmatochromis lufubu	f	n
440	FISH20220126_c3_r1_Telmatochromis-lufubu_su	1970-01-04 19:30:00	16.9872789195549	1184.5002215820962	0.19670950587192554	0.09605583868823399	0.06082800018117235	0.5870662754466278	Telmatochromis lufubu	f	n
441	FISH20220126_c3_r1_Telmatochromis-lufubu_su	1970-01-04 20:00:00	35.537607527412085	1214.5017454424558	0.3540200587355239	0.011470050423893168	0.12421485300202904	0.6188066355602156	Telmatochromis lufubu	f	n
442	FISH20220126_c3_r1_Telmatochromis-lufubu_su	1970-01-04 20:30:00	19.206249539025396	1244.5000276992964	0.21544512769375657	0.08315328790648717	0.07260007802109175	0.6446975246899718	Telmatochromis lufubu	f	n
443	FISH20220126_c3_r1_Telmatochromis-lufubu_su	1970-01-04 21:00:00	27.532358655053578	1274.5006926358951	0.26630464897212835	0.10589017565246302	0.08863838042724174	0.6742900739425485	Telmatochromis lufubu	f	n
444	FISH20220126_c3_r1_Telmatochromis-lufubu_su	1970-01-04 21:30:00	51.27622486510452	1304.4998338134278	0.44903611788167513	0.0	0.12541517177326653	0.5261607167541181	Telmatochromis lufubu	f	n
445	FISH20220126_c3_r1_Telmatochromis-lufubu_su	1970-01-04 22:00:00	28.871726159536685	1335.4277022190408	0.25990217131949417	0.15539250775471247	0.0789552047954786	0.5789951487780571	Telmatochromis lufubu	f	n
446	FISH20220126_c3_r1_Telmatochromis-lufubu_su	1970-01-04 22:30:00	5.236100803472325	1364.499889208952	0.07705517394194548	0.2208619543540882	0.03194369634295347	0.6807338287364725	Telmatochromis lufubu	f	n
447	FISH20220126_c3_r1_Telmatochromis-lufubu_su	1970-01-04 23:00:00	9.695920845201599	1394.5008311170213	0.11486037234042554	0.23858599290780141	0.04108394164026071	0.6062629594410728	Telmatochromis lufubu	f	n
448	FISH20220126_c3_r1_Telmatochromis-lufubu_su	1970-01-04 23:30:00	9.568471758307753	1424.499695307739	0.11373331117389618	0.21239820508559082	0.04002924944205528	0.6114478699069269	Telmatochromis lufubu	f	n
449	FISH20220126_c3_r1_Telmatochromis-lufubu_su	1970-01-05 00:00:00	16.015448684141397	14.500997340425531	0.1777482269503546	0.17531028368794327	0.0555794771861347	0.5985301868305636	Telmatochromis lufubu	f	n
450	FISH20220126_c3_r1_Telmatochromis-lufubu_su	1970-01-05 00:30:00	11.169895510744976	44.50036009085369	0.15206913744390893	0.12182150573375436	0.04766194364195284	0.5185426930751973	Telmatochromis lufubu	f	n
451	FISH20220126_c3_r1_Telmatochromis-lufubu_su	1970-01-05 01:00:00	49.43481385895062	74.5006094858156	0.4623781028368794	0.012522163120567377	0.16519250232240865	0.5551529461679487	Telmatochromis lufubu	f	n
452	FISH20220126_c3_r1_Telmatochromis-lufubu_su	1970-01-05 01:30:00	39.52161180919141	104.50016618657213	0.35641480168402395	0.0	0.07281756368128127	0.48852673076454345	Telmatochromis lufubu	f	n
453	FISH20220126_c3_r1_Telmatochromis-lufubu_su	1970-01-05 02:00:00	22.26217353527174	134.50152379896934	0.23621654568626366	0.010638887349698012	0.0589182708965491	0.5681195424719778	Telmatochromis lufubu	f	n
454	FISH20220126_c3_r1_Telmatochromis-lufubu_su	1970-01-05 02:30:00	5.378709010718805	164.49997230070358	0.09534097833915019	0.022436430114675086	0.027959971864588214	0.5499046927560156	Telmatochromis lufubu	f	n
455	FISH20220126_c3_r1_Telmatochromis-lufubu_su	1970-01-05 03:00:00	25.989748972195592	194.50022163120568	0.256427304964539	0.01955895390070922	0.07526965621227542	0.5939057506075239	Telmatochromis lufubu	f	n
456	FISH20220126_c3_r1_Telmatochromis-lufubu_su	1970-01-05 03:30:00	5.971015003499198	224.49977841790383	0.10303567471748283	0.08409040549523598	0.027628796803325216	0.5236515102999991	Telmatochromis lufubu	f	n
457	FISH20220126_c3_r1_Telmatochromis-lufubu_su	1970-01-05 04:00:00	4.915797370850818	254.5008865248227	0.07191932624113476	0.378656914893617	0.027724825995925143	0.46712088682197006	Telmatochromis lufubu	f	n
458	FISH20220126_c3_r1_Telmatochromis-lufubu_su	1970-01-05 04:30:00	6.790439623805293	284.4996399091463	0.11190515760899673	0.24608054955404132	0.03303117505883407	0.5231889609093466	Telmatochromis lufubu	f	n
459	FISH20220126_c3_r1_Telmatochromis-lufubu_su	1970-01-05 05:00:00	6.871331582128836	314.50069255914457	0.11330267604853454	0.22765804199678652	0.03261180704300151	0.5087362325174731	Telmatochromis lufubu	f	n
460	FISH20220126_c3_r1_Telmatochromis-lufubu_su	1970-01-05 05:30:00	44.84674413757236	344.50030469226084	0.3862943881225417	0.0007201817073846324	0.10955115205498876	0.5758234144577237	Telmatochromis lufubu	f	n
461	FISH20220126_c3_r1_Telmatochromis-lufubu_su	1970-01-05 06:00:00	52.64993138694088	374.500664893617	0.49296320921985815	0.0	0.1331969893758212	0.574206116409294	Telmatochromis lufubu	f	n
462	FISH20220126_c3_r1_Telmatochromis-lufubu_su	1970-01-05 06:30:00	38.978294153146905	404.5001107910481	0.41939951251938845	0.0	0.11116795127315163	0.5662895644735918	Telmatochromis lufubu	f	n
463	FISH20220126_c3_r1_Telmatochromis-lufubu_su	1970-01-05 07:00:00	61.114390192949834	434.5016346207126	0.5774921039507952	0.0	0.31217981800476213	0.37981078580354694	Telmatochromis lufubu	f	d
464	FISH20220126_c3_r1_Telmatochromis-lufubu_su	1970-01-05 07:30:00	13.231062982586133	464.49991690211067	0.13727771314608608	0.19860395545953133	0.06835729617148417	0.5518331724504455	Telmatochromis lufubu	f	d
465	FISH20220126_c3_r1_Telmatochromis-lufubu_su	1970-01-05 08:00:00	13.375945192702074	494.50083102493073	0.17756232686980608	0.11484764542936288	0.08447990901581032	0.6185762416026369	Telmatochromis lufubu	f	d
466	FISH20220126_c3_r1_Telmatochromis-lufubu_su	1970-01-05 08:30:00	45.27704841140175	524.5005816852251	0.4331061991025428	0.14453492881280816	0.2631254927476586	0.4432326875454968	Telmatochromis lufubu	f	d
467	FISH20220126_c3_r1_Telmatochromis-lufubu_su	1970-01-05 09:00:00	76.80834736599915	554.5006925591446	0.6739985594769793	0.0	0.6837142127956045	0.7060275631391114	Telmatochromis lufubu	f	d
468	FISH20220126_c3_r1_Telmatochromis-lufubu_su	1970-01-05 09:30:00	64.93083236183001	584.4995291119606	0.5406902664672317	0.0	0.6397387857784537	0.872767231648986	Telmatochromis lufubu	f	d
469	FISH20220126_c3_r1_Telmatochromis-lufubu_su	1970-01-05 10:00:00	69.16712092882712	614.5008033686076	0.5614715496703419	0.03662252756385395	0.5352534481708244	0.8905137712868874	Telmatochromis lufubu	f	d
470	FISH20220126_c3_r1_Telmatochromis-lufubu_su	1970-01-05 10:30:00	69.98551660443134	644.5001938950751	0.6180821007146419	0.004210293058556313	0.659164138718132	0.8075645326294563	Telmatochromis lufubu	f	d
471	FISH20220126_c3_r1_Telmatochromis-lufubu_su	1970-01-05 11:00:00	73.87876006696574	674.5006094858156	0.6249445921985816	0.006815159574468085	0.6536879786290907	0.8979919676228516	Telmatochromis lufubu	f	d
472	FISH20220126_c3_r1_Telmatochromis-lufubu_su	1970-01-05 11:30:00	44.33999311277347	704.5	0.45806558830046534	0.11760469754043873	0.343756570852049	0.7617798736610573	Telmatochromis lufubu	f	d
473	FISH20220126_c3_r1_Telmatochromis-lufubu_su	1970-01-05 12:00:00	8.759382117492608	734.5014406028369	0.13380984042553193	0.3802083333333333	0.0631763042839231	0.6480532979713997	Telmatochromis lufubu	f	d
474	FISH20220126_c3_r1_Telmatochromis-lufubu_su	1970-01-05 12:30:00	8.613071843980348	764.4998615035178	0.13644673425294998	0.37189075397484905	0.060868172565441185	0.5854420647808797	Telmatochromis lufubu	f	d
475	FISH20220126_c3_r1_Telmatochromis-lufubu_su	1970-01-05 13:00:00	29.19924378256894	794.5008864265928	0.2822714681440443	0.4575069252077562	0.2163992087581534	0.6801260723110297	Telmatochromis lufubu	f	d
476	FISH20220126_c3_r1_Telmatochromis-lufubu_su	1970-01-05 13:30:00	3.673432287987833	824.5004708880394	0.05999667608442746	0.5919339648772921	0.035363107326720954	0.6960516988425965	Telmatochromis lufubu	f	d
477	FISH20220126_c3_r1_Telmatochromis-lufubu_su	1970-01-05 14:00:00	3.46772364983422	854.5010527482269	0.050199468085106384	0.6830673758865248	0.04385225391862963	0.7364139292410741	Telmatochromis lufubu	f	d
478	FISH20220126_c3_r1_Telmatochromis-lufubu_su	1970-01-05 14:30:00	2.4096859347895045	884.4994183147749	0.02886266688826104	0.8131959448230015	0.03570357244738488	0.7453775604456818	Telmatochromis lufubu	f	d
479	FISH20220126_c3_r1_Telmatochromis-lufubu_su	1970-01-05 15:00:00	10.194374465615264	914.5004986149585	0.12559556786703602	0.43994459833795013	0.07208065683223745	0.7090134480570667	Telmatochromis lufubu	f	d
480	FISH20220126_c3_r1_Telmatochromis-lufubu_su	1970-01-05 15:30:00	69.81070064922653	944.5001384964822	0.6306021827045593	0.002271342307905379	0.548377439038238	0.8250291428431689	Telmatochromis lufubu	f	d
481	FISH20220126_c3_r1_Telmatochromis-lufubu_su	1970-01-05 16:00:00	79.45297327021525	974.500664893617	0.7027925531914894	0.0	0.5856774259480615	0.6773139651744778	Telmatochromis lufubu	f	d
482	FISH20220126_c3_r1_Telmatochromis-lufubu_su	1970-01-05 16:30:00	76.295003143623	1004.499944604476	0.6954354088189675	0.0	0.6064726870600843	0.8191438575338591	Telmatochromis lufubu	f	d
483	FISH20220126_c3_r1_Telmatochromis-lufubu_su	1970-01-05 17:00:00	17.708329031357135	1034.501329787234	0.20018838652482268	0.18478501773049646	0.1499162186232224	0.726224660303044	Telmatochromis lufubu	f	d
484	FISH20220126_c3_r1_Telmatochromis-lufubu_su	1970-01-05 17:30:00	14.464912496170303	1064.499695307739	0.18143039166805164	0.26735360921832585	0.07501654590952284	0.5997583197699573	Telmatochromis lufubu	f	d
485	FISH20220126_c3_r1_Telmatochromis-lufubu_su	1970-01-05 18:00:00	32.91387041217021	1094.5013020111917	0.3553659482519807	0.051360186159898055	0.19989562986339127	0.5794350418614189	Telmatochromis lufubu	f	d
486	FISH20220126_c3_r1_Telmatochromis-lufubu_su	1970-01-05 18:30:00	40.27617014396517	1124.5003600908537	0.48074898897568	0.07567447786826215	0.22705886644001635	0.5665841934873225	Telmatochromis lufubu	f	d
487	FISH20220126_c3_r1_Telmatochromis-lufubu_su	1970-01-05 19:00:00	18.682896803704946	1154.5011081560283	0.3126108156028369	0.013962765957446808	0.0872216543905057	0.5018664392482096	Telmatochromis lufubu	f	n
488	FISH20220126_c3_r1_Telmatochromis-lufubu_su	1970-01-05 19:30:00	32.45460813518628	1184.5002215820962	0.3655550631508974	0.07013073343673831	0.10976578890298401	0.583120932245803	Telmatochromis lufubu	f	n
489	FISH20220126_c3_r1_Telmatochromis-lufubu_su	1970-01-05 20:00:00	20.519333321982966	1214.5021887294288	0.24319831550950297	0.14534271624092646	0.07027259054077556	0.616357464716297	Telmatochromis lufubu	f	n
490	FISH20220126_c3_r1_Telmatochromis-lufubu_su	1970-01-05 20:30:00	19.006888672464314	1244.5000276992964	0.22907318154118886	0.12431444241316271	0.06529475587490426	0.5988253641374152	Telmatochromis lufubu	f	n
491	FISH20220126_c3_r1_Telmatochromis-lufubu_su	1970-01-05 21:00:00	21.768042533723314	1274.5003047260236	0.2300404454540418	0.15535486730566792	0.061654041788267284	0.5954037265293556	Telmatochromis lufubu	f	n
492	FISH20220126_c3_r1_Telmatochromis-lufubu_su	1970-01-05 21:30:00	32.146277917551664	1304.4998338134278	0.3288832262353202	0.06514513627298914	0.09860929978879422	0.5844342291109361	Telmatochromis lufubu	f	n
493	FISH20220126_c3_r1_Telmatochromis-lufubu_su	1970-01-05 22:00:00	21.683230115354874	1334.5013851950355	0.2338209219858156	0.20378989361702127	0.06618259257818859	0.5373367069152082	Telmatochromis lufubu	f	n
494	FISH20220126_c3_r1_Telmatochromis-lufubu_su	1970-01-05 22:30:00	11.275299524842415	1364.4996399091463	0.15013018669325798	0.15578084316658358	0.045238639097551034	0.5251904485673026	Telmatochromis lufubu	f	n
495	FISH20220126_c3_r1_Telmatochromis-lufubu_su	1970-01-05 23:00:00	18.672895764446324	1394.5011912017287	0.21441631115297247	0.18748961161283173	0.05430094700832356	0.5539041609572597	Telmatochromis lufubu	f	n
496	FISH20220126_c3_r1_Telmatochromis-lufubu_su	1970-01-05 23:30:00	49.12024616430366	1424.500304692261	0.4749321367237272	0.011522907318154118	0.1443594876573116	0.6470084192450012	Telmatochromis lufubu	f	n
497	FISH20220126_c3_r1_Telmatochromis-lufubu_su	1970-01-06 00:00:00	21.185286147693702	14.502105729801618	0.2281391998226754	0.11476227418818574	0.07619796542405717	0.6052008925669446	Telmatochromis lufubu	f	n
498	FISH20220126_c3_r1_Telmatochromis-lufubu_su	1970-01-06 00:30:00	17.109457932264842	44.50011079104809	0.21687347662308887	0.03307112785286949	0.05919284301615696	0.5828679387211904	Telmatochromis lufubu	f	n
499	FISH20220126_c3_r1_Telmatochromis-lufubu_su	1970-01-06 01:00:00	37.6963881505544	74.5018284574468	0.38940602836879434	0.01346409574468085	0.11997726806530155	0.5983551931039167	Telmatochromis lufubu	f	n
500	FISH20220126_c3_r1_Telmatochromis-lufubu_su	1970-01-06 01:30:00	15.654961214283095	104.49991690211068	0.20497479364024154	0.07373552711761121	0.05940069920096893	0.5257221237530386	Telmatochromis lufubu	f	n
501	FISH20220126_c3_r1_Telmatochromis-lufubu_su	1970-01-06 02:00:00	6.592554839838603	134.5021054964539	0.12583111702127658	0.1284906914893617	0.03647428190572709	0.6218716638381357	Telmatochromis lufubu	f	n
502	FISH20220126_c3_r1_Telmatochromis-lufubu_su	1970-01-06 02:30:00	24.69395584680156	164.5005816852252	0.2544457370782782	0.06038446623455764	0.07703310625803479	0.5986382778279611	Telmatochromis lufubu	f	n
503	FISH20220126_c3_r1_Telmatochromis-lufubu_su	1970-01-06 03:00:00	7.533978494481678	194.5014960106383	0.12328235815602837	0.15785682624113476	0.04131277880734128	0.6533422357264643	Telmatochromis lufubu	f	n
504	FISH20220126_c3_r1_Telmatochromis-lufubu_su	1970-01-06 03:30:00	5.821519998192279	224.49952911196056	0.11190515760899673	0.20442080771148413	0.04110255134094028	0.6458892748220829	Telmatochromis lufubu	f	n
505	FISH20220126_c3_r1_Telmatochromis-lufubu_su	1970-01-06 04:00:00	4.830850462128832	254.5012466064602	0.08321790680924152	0.3465565959332927	0.03875384149295485	0.6149850402066157	Telmatochromis lufubu	f	n
506	FISH20220126_c3_r1_Telmatochromis-lufubu_su	1970-01-06 04:30:00	4.240593971054446	284.5001938950751	0.06537033959337432	0.46346462799844884	0.033798666779818826	0.5387864943388677	Telmatochromis lufubu	f	n
507	FISH20220126_c3_r1_Telmatochromis-lufubu_su	1970-01-06 05:00:00	6.661439588374493	314.5010527482269	0.10311391843971632	0.28324468085106386	0.04116883733360448	0.5483412819682172	Telmatochromis lufubu	f	n
508	FISH20220126_c3_r1_Telmatochromis-lufubu_su	1970-01-06 05:30:00	12.662193707976117	344.5	0.16169953467759804	0.11915577221360514	0.04472289862383444	0.48876915065560067	Telmatochromis lufubu	f	n
509	FISH20220126_c3_r1_Telmatochromis-lufubu_su	1970-01-06 06:00:00	56.829148896729926	374.50193927304963	0.5530252659574468	0.0	0.1674822002437966	0.5643854645423181	Telmatochromis lufubu	f	n
510	FISH20220126_c3_r1_Telmatochromis-lufubu_su	1970-01-06 06:30:00	38.29754673917064	404.4998061049249	0.42357764112791535	0.0	0.11892210397961832	0.538295231584167	Telmatochromis lufubu	f	n
511	FISH20220126_c3_r1_Telmatochromis-lufubu_su	1970-01-06 07:00:00	68.44041337194324	434.50227171985813	0.6217863475177305	0.0	0.42251081925739675	0.5864510591247705	Telmatochromis lufubu	f	d
512	FISH20220126_c3_r1_Telmatochromis-lufubu_su	1970-01-06 07:30:00	20.19934120822705	464.50047088803944	0.22851919561243145	0.1003822502908426	0.13841669937541518	0.7187210724177142	Telmatochromis lufubu	f	d
513	FISH20220126_c3_r1_Telmatochromis-lufubu_su	1970-01-06 08:00:00	6.787661947084351	494.5015514184397	0.11491578014184398	0.24423758865248227	0.04387763688085136	0.6388135157065185	Telmatochromis lufubu	f	d
514	FISH20220126_c3_r1_Telmatochromis-lufubu_su	1970-01-06 08:30:00	6.474049761548474	524.4126908396946	0.10919608778625954	0.4348759541984733	0.04244444046156308	0.5911101841585829	Telmatochromis lufubu	f	d
515	FISH20220126_c3_r1_Telmatochromis-lufubu_su	1970-01-06 09:00:00	5.278737030466438	554.5021057298017	0.08977058627950793	0.4629834866452399	0.03981016450866871	0.6407032741281385	Telmatochromis lufubu	f	d
516	FISH20220126_c3_r1_Telmatochromis-lufubu_su	1970-01-06 09:30:00	24.83205744100046	584.4994737133677	0.31566118220597195	0.22674644064040772	0.16755293037602356	0.5000064098682412	Telmatochromis lufubu	f	d
517	FISH20220126_c3_r1_Telmatochromis-lufubu_su	1970-01-06 10:00:00	71.81940017077892	614.5006094182826	0.6411080332409972	0.0	0.6650504261130946	0.8701615417550053	Telmatochromis lufubu	f	d
518	FISH20220126_c3_r1_Telmatochromis-lufubu_su	1970-01-06 10:30:00	66.32379578522662	644.5001384964822	0.5769209462079663	0.006758628330840397	0.5787520741321661	0.7744249765329729	Telmatochromis lufubu	f	d
519	FISH20220126_c3_r1_Telmatochromis-lufubu_su	1970-01-06 11:00:00	81.60705960789065	674.5017178322066	0.7395544719051313	0.0	0.6759796369073584	0.8982807262627126	Telmatochromis lufubu	f	d
520	FISH20220126_c3_r1_Telmatochromis-lufubu_su	1970-01-06 11:30:00	70.98348416878073	704.499944604476	0.6388765787724352	0.0	0.6147402104698377	0.8680151594765146	Telmatochromis lufubu	f	d
521	FISH20220126_c3_r1_Telmatochromis-lufubu_su	1970-01-06 12:00:00	48.42274075778678	734.5015514184397	0.47478945035460995	0.06549202127659574	0.49057702940372233	0.7785136784646477	Telmatochromis lufubu	f	d
522	FISH20220126_c3_r1_Telmatochromis-lufubu_su	1970-01-06 12:30:00	60.67967573673708	764.4997507063321	0.6132070245415766	0.02614813583734973	0.47170870476911325	0.8639740680940405	Telmatochromis lufubu	f	d
523	FISH20220126_c3_r1_Telmatochromis-lufubu_su	1970-01-06 13:00:00	69.74011259193996	795.4041753653445	0.6603638532657322	0.0	0.6067342836837122	0.8882265582782154	Telmatochromis lufubu	f	d
524	FISH20220126_c3_r1_Telmatochromis-lufubu_su	1970-01-06 13:30:00	70.91833035356775	824.4998061049249	0.6635643454656251	0.0042656916514320535	0.6427657825061808	0.7916058512516869	Telmatochromis lufubu	f	d
525	FISH20220126_c3_r1_Telmatochromis-lufubu_su	1970-01-06 14:00:00	63.42344886818441	854.5016068262412	0.5740248226950354	0.05701462765957447	0.5738205320710269	0.8743260172470678	Telmatochromis lufubu	f	d
526	FISH20220126_c3_r1_Telmatochromis-lufubu_su	1970-01-06 14:30:00	37.755048433363115	884.5004708880394	0.36274998615035176	0.3510054844606947	0.3258487157741548	0.8067828326902049	Telmatochromis lufubu	f	d
527	FISH20220126_c3_r1_Telmatochromis-lufubu_su	1970-01-06 15:00:00	2.0031866904203928	914.5013575663545	0.026375574887792984	0.8123787887183466	0.03946130906415858	0.8088444109159354	Telmatochromis lufubu	f	d
528	FISH20220126_c3_r1_Telmatochromis-lufubu_su	1970-01-06 15:30:00	2.1785310365680965	944.4994183147749	0.013628053847432275	0.9622735582516204	0.030635937538680245	0.7161441609625179	Telmatochromis lufubu	f	d
529	FISH20220126_c3_r1_Telmatochromis-lufubu_su	1970-01-06 16:00:00	8.80973286055504	974.5008587733392	0.12599035957670784	0.5831902044434595	0.0761834583279783	0.7269084789151999	Telmatochromis lufubu	f	d
530	FISH20220126_c3_r1_Telmatochromis-lufubu_su	1970-01-06 16:30:00	23.799214269705438	1004.5000830978893	0.2397097113733311	0.2875740956179713	0.1607135279827641	0.5953186435246949	Telmatochromis lufubu	f	d
531	FISH20220126_c3_r1_Telmatochromis-lufubu_su	1970-01-06 17:00:00	5.833774477639793	1034.5009696902532	0.10034908849116196	0.5482351637391256	0.050963338634698895	0.6910296505947646	Telmatochromis lufubu	f	d
532	FISH20220126_c3_r1_Telmatochromis-lufubu_su	1970-01-06 17:30:00	42.6497664396105	1064.499889208952	0.4809993352537115	0.045479725238200756	0.3795826536577536	0.6771258470770006	Telmatochromis lufubu	f	d
533	FISH20220126_c3_r1_Telmatochromis-lufubu_su	1970-01-06 18:00:00	49.51893179073312	1094.5012743794325	0.536292109929078	0.0	0.4206309032886376	0.6375263935113678	Telmatochromis lufubu	f	d
534	FISH20220126_c3_r1_Telmatochromis-lufubu_su	1970-01-06 18:30:00	56.57814043400136	1124.4996399091463	0.6826214614148801	0.00925156501024874	0.4103871403953626	0.29407440350829295	Telmatochromis lufubu	f	d
535	FISH20220126_c3_r1_Telmatochromis-lufubu_su	1970-01-06 19:00:00	29.72379859462671	1154.5011912017287	0.40495318300182837	0.005817496814227935	0.1744759463894589	0.38549286429358043	Telmatochromis lufubu	f	n
536	FISH20220126_c3_r1_Telmatochromis-lufubu_su	1970-01-06 19:30:00	5.232628477159279	1184.5003600908537	0.08365187524236885	0.33012021494654037	0.033125927484420885	0.5806284738244567	Telmatochromis lufubu	f	n
537	FISH20220126_c3_r1_Telmatochromis-lufubu_su	1970-01-06 20:00:00	20.983018819069716	1214.5014683880977	0.2620380118579265	0.027816257549731258	0.08435596103574465	0.5963607954909784	Telmatochromis lufubu	f	n
538	FISH20220126_c3_r1_Telmatochromis-lufubu_su	1970-01-06 20:30:00	7.962553847527962	1244.5001661865722	0.14220031021493462	0.08314868158652781	0.045222121318554166	0.5997886923809138	Telmatochromis lufubu	f	n
539	FISH20220126_c3_r1_Telmatochromis-lufubu_su	1970-01-06 21:00:00	16.024671397338366	1274.501717641844	0.21237810283687944	0.054909131205673756	0.06208801499783146	0.4724365276291909	Telmatochromis lufubu	f	n
540	FISH20220126_c3_r1_Telmatochromis-lufubu_su	1970-01-06 21:30:00	7.684678704158796	1304.4999169021107	0.12248628884826325	0.1892415932635311	0.04087642636643102	0.5641233038565248	Telmatochromis lufubu	f	n
541	FISH20220126_c3_r1_Telmatochromis-lufubu_su	1970-01-06 22:00:00	16.167812765845756	1334.500664893617	0.20816710992907803	0.026484929078014183	0.056746161798115966	0.5841976996212472	Telmatochromis lufubu	f	n
542	FISH20220126_c3_r1_Telmatochromis-lufubu_su	1970-01-06 22:30:00	20.832226290240545	1364.4997784179038	0.2771992023044538	0.022933746953246178	0.08158055363700674	0.48967636841384665	Telmatochromis lufubu	f	n
543	FISH20220126_c3_r1_Telmatochromis-lufubu_su	1970-01-06 23:00:00	10.974766960142365	1394.5009141780708	0.16161560197240846	0.06870186713945371	0.04672394474615726	0.5151331266334569	Telmatochromis lufubu	f	n
544	FISH20220126_c3_r1_Telmatochromis-lufubu_su	1970-01-06 23:30:00	18.38511369676852	1424.4995845105534	0.20996066699905822	0.08503684006426236	0.07176143656802152	0.45899204271942473	Telmatochromis lufubu	f	n
545	FISH20220126_c3_r1_Telmatochromis-lufubu_su	1970-01-07 00:00:00	7.8312248337407055	14.501551418439716	0.14084663120567376	0.020500886524822695	0.037863937891390226	0.4861412913381446	Telmatochromis lufubu	f	n
546	FISH20220126_c3_r1_Telmatochromis-lufubu_su	1970-01-07 00:30:00	16.922766869132243	44.50024929366794	0.2297933632485735	0.017782948313112848	0.06869594953777462	0.5489962899448853	Telmatochromis lufubu	f	n
547	FISH20220126_c3_r1_Telmatochromis-lufubu_su	1970-01-07 01:00:00	24.00868287157533	74.5001108033241	0.2407202216066482	0.014681440443213296	0.07725584959038423	0.5408153432684774	Telmatochromis lufubu	f	n
548	FISH20220126_c3_r1_Telmatochromis-lufubu_su	1970-01-07 01:30:00	9.875433098741002	104.50005539552404	0.15505207179259917	0.08669399512519388	0.05158198051374114	0.6181960344438443	Telmatochromis lufubu	f	n
549	FISH20220126_c3_r1_Telmatochromis-lufubu_su	1970-01-07 02:00:00	15.344932215533252	134.50177304964538	0.18212544326241134	0.09729609929078015	0.05523231268036897	0.5559876461238924	Telmatochromis lufubu	f	n
550	FISH20220126_c3_r1_Telmatochromis-lufubu_su	1970-01-07 02:30:00	8.109168661210282	164.49986150351782	0.1293003157719794	0.16331505179768435	0.042626417820904164	0.4480727943700222	Telmatochromis lufubu	f	n
551	FISH20220126_c3_r1_Telmatochromis-lufubu_su	1970-01-07 03:00:00	5.186139524891706	194.501108033241	0.08875346260387812	0.28853185595567865	0.030430578475865347	0.4940476743166347	Telmatochromis lufubu	f	n
552	FISH20220126_c3_r1_Telmatochromis-lufubu_su	1970-01-07 03:30:00	8.263539751512536	224.50052628663232	0.13051908481524568	0.23732757187967427	0.04456418987808801	0.5766116631885321	Telmatochromis lufubu	f	n
553	FISH20220126_c3_r1_Telmatochromis-lufubu_su	1970-01-07 04:00:00	3.7653382080858897	254.50138519503545	0.052526595744680854	0.5969636524822695	0.030789864734229982	0.558835243406352	Telmatochromis lufubu	f	n
554	FISH20220126_c3_r1_Telmatochromis-lufubu_su	1970-01-07 04:30:00	4.100280508063577	284.4994737133677	0.05800232674090078	0.5976400199434935	0.028771391813029172	0.5007986888380772	Telmatochromis lufubu	f	n
555	FISH20220126_c3_r1_Telmatochromis-lufubu_su	1970-01-07 05:00:00	3.264862935171842	314.50166223404256	0.03174867021276596	0.7671210106382979	0.02370433424579567	0.4513741857013467	Telmatochromis lufubu	f	n
556	FISH20220126_c3_r1_Telmatochromis-lufubu_su	1970-01-07 05:30:00	3.589056753763003	344.5001384964822	0.05323804775358706	0.5539305301645339	0.03260148256064434	0.583564753991561	Telmatochromis lufubu	f	n
557	FISH20220126_c3_r1_Telmatochromis-lufubu_su	1970-01-07 06:00:00	16.450000770674244	374.5010527482269	0.20295877659574468	0.14023714539007093	0.058339699336049475	0.49544041257246807	Telmatochromis lufubu	f	n
558	FISH20220126_c3_r1_Telmatochromis-lufubu_su	1970-01-07 06:30:00	39.4970347200169	404.49994460447596	0.45296920008863284	0.0	0.16796346458929826	0.5866519584845116	Telmatochromis lufubu	f	n
559	FISH20220126_c3_r1_Telmatochromis-lufubu_su	1970-01-07 07:00:00	31.989641011914372	434.501717641844	0.39993351063829785	0.16860593971631205	0.20674757646538175	0.5696955531049023	Telmatochromis lufubu	f	d
560	FISH20220126_c3_r1_Telmatochromis-lufubu_su	1970-01-07 07:30:00	2.8048464606565995	464.49975070633207	0.012852473547171901	0.9723007035621295	0.025184848602717153	0.6100456940386558	Telmatochromis lufubu	f	d
561	FISH20220126_c3_r1_Telmatochromis-lufubu_su	1970-01-07 08:00:00	1.8644394912222948	494.501108033241	0.008587257617728532	0.9388919667590028	0.025889668179404492	0.6222305101182856	Telmatochromis lufubu	f	d
562	FISH20220126_c3_r1_Telmatochromis-lufubu_su	1970-01-07 08:30:00	2.0224923801279555	524.5004154894466	0.011633704503905601	0.9361808210071464	0.02726487422751132	0.6572497311826959	Telmatochromis lufubu	f	d
563	FISH20220126_c3_r1_Telmatochromis-lufubu_su	1970-01-07 09:00:00	2.041807986031816	554.5009141780708	0.001163499362845587	1.0	0.025844981097555494	0.6356786042711866	Telmatochromis lufubu	f	d
564	FISH20220126_c3_r1_Telmatochromis-lufubu_su	1970-01-07 09:30:00	2.394092771434935	584.5002215820962	0.009306448038998449	0.9675936184356304	0.022959529444490576	0.5213520345321659	Telmatochromis lufubu	f	d
565	FISH20220126_c3_r1_Telmatochromis-lufubu_su	1970-01-07 10:00:00	2.4433033654755296	614.5032140086446	0.01573755956998781	0.9536739443644021	0.025217912379945518	0.5719666129450822	Telmatochromis lufubu	f	d
566	FISH20220126_c3_r1_Telmatochromis-lufubu_su	1970-01-07 10:30:00	4.784938559421268	644.5000276992964	0.06271120713533876	0.6771370007201817	0.03602385587171783	0.5524158377252802	Telmatochromis lufubu	f	d
567	FISH20220126_c3_r1_Telmatochromis-lufubu_su	1970-01-07 11:00:00	2.899176151030581	674.5011081560284	0.022717198581560284	0.847406914893617	0.027106195067361796	0.700368645189026	Telmatochromis lufubu	f	d
568	FISH20220126_c3_r1_Telmatochromis-lufubu_su	1970-01-07 11:30:00	3.082011528892187	704.4998338134279	0.028196321737203635	0.7758143142034124	0.02578081233328654	0.6584827722085391	Telmatochromis lufubu	f	d
569	FISH20220126_c3_r1_Telmatochromis-lufubu_su	1970-01-07 12:00:00	1.884267087826053	734.5017176418439	0.01346409574468085	0.9006538120567376	0.027722910300664847	0.7273254148671723	Telmatochromis lufubu	f	d
570	FISH20220126_c3_r1_Telmatochromis-lufubu_su	1970-01-07 12:30:00	2.1766743114144163	764.4996399091463	0.024652373829704727	0.8475984709988367	0.028082187643285426	0.6576343748578415	Telmatochromis lufubu	f	d
571	FISH20220126_c3_r1_Telmatochromis-lufubu_su	1970-01-07 13:00:00	2.0885938891568787	794.5005262866323	0.02426458367957454	0.8430003877901502	0.027492435734684063	0.6826438478109308	Telmatochromis lufubu	f	d
572	FISH20220126_c3_r1_Telmatochromis-lufubu_su	1970-01-07 13:30:00	1.1075585947988973	824.5003046922608	0.006093845216331505	0.9865381419311949	0.025174866542430143	0.6841748916039418	Telmatochromis lufubu	f	d
573	FISH20220126_c3_r1_Telmatochromis-lufubu_su	1970-01-07 14:00:00	2.4328099266863896	854.5015514184397	0.010915336879432623	0.9673093971631206	0.025181265383107894	0.6654555452661698	Telmatochromis lufubu	f	d
574	FISH20220126_c3_r1_Telmatochromis-lufubu_su	1970-01-07 14:30:00	2.121064533417827	884.5001107910481	0.009140261466873476	0.9942942610237093	0.02272007999488135	0.6460808694078779	Telmatochromis lufubu	f	d
575	FISH20220126_c3_r1_Telmatochromis-lufubu_su	1970-01-07 15:00:00	2.49420544982439	914.5027428381449	0.008754917714855655	0.968027927079293	0.022689186979244668	0.6134642328518719	Telmatochromis lufubu	f	d
576	FISH20220126_c3_r1_Telmatochromis-lufubu_su	1970-01-07 15:30:00	2.4615650678159193	944.4999169021107	0.005152069137443909	0.9944047421195502	0.021668676222942676	0.6063598381978315	Telmatochromis lufubu	f	d
577	FISH20220126_c3_r1_Telmatochromis-lufubu_su	1970-01-07 16:00:00	1.7214592169503296	974.5025487588653	0.004543439716312056	1.0	0.021661139903083552	0.628572358667855	Telmatochromis lufubu	f	d
578	FISH20220126_c3_r1_Telmatochromis-lufubu_su	1970-01-07 16:30:00	2.0068684058250277	1004.5005816852251	0.005373663508946872	1.0	0.023257127100126968	0.6730288907272842	Telmatochromis lufubu	f	d
579	FISH20220126_c3_r1_Telmatochromis-lufubu_su	1970-01-07 17:00:00	2.860644110742059	1034.501828457447	0.012688386524822695	0.9437056737588653	0.02204652103845636	0.6331735853066179	Telmatochromis lufubu	f	d
580	FISH20220126_c3_r1_Telmatochromis-lufubu_su	1970-01-07 17:30:00	1.9096605432509777	1064.4995291119606	0.004321090244307795	1.0	0.02235355323038209	0.6456621346172909	Telmatochromis lufubu	f	d
581	FISH20220126_c3_r1_Telmatochromis-lufubu_su	1970-01-07 18:00:00	2.1574132583346537	1094.5004154894466	0.0045980832086865	0.9897512603179879	0.020335482680869803	0.6079680920611025	Telmatochromis lufubu	f	d
582	FISH20220126_c3_r1_Telmatochromis-lufubu_su	1970-01-07 18:30:00	2.1953341021473847	1124.500193895075	0.005373663508946872	1.0	0.024071496625873445	0.7112025125789857	Telmatochromis lufubu	f	d
583	FISH20220126_c3_r1_Telmatochromis-lufubu_su	1970-01-07 19:00:00	7.186980425879149	1154.5002216066482	0.1409972299168975	0.3381717451523546	0.031646396802144115	0.520171746204455	Telmatochromis lufubu	f	n
584	FISH20220126_c3_r1_Telmatochromis-lufubu_su	1970-01-07 19:30:00	5.850583404555042	1184.5	0.08746953246177709	0.4778971859073787	0.029919070969919675	0.5111326950778443	Telmatochromis lufubu	f	n
585	FISH20220126_c3_r1_Telmatochromis-lufubu_su	1970-01-07 20:00:00	1.9338836833441468	1214.5022163120568	0.01739804964539007	0.9177748226950354	0.029958489830899476	0.6924972265144587	Telmatochromis lufubu	f	n
586	FISH20220126_c3_r1_Telmatochromis-lufubu_su	1970-01-07 20:30:00	1.8679920258350833	1244.499806104925	0.009196166417373	0.9628275441803779	0.028974163923259157	0.7013231804321526	Telmatochromis lufubu	f	n
587	FISH20220126_c3_r1_Telmatochromis-lufubu_su	1970-01-07 21:00:00	1.9603450797115949	1274.502022272702	0.008089090808355034	1.0	0.030836195911129734	0.7125547843946197	Telmatochromis lufubu	f	n
588	FISH20220126_c3_r1_Telmatochromis-lufubu_su	1970-01-07 21:30:00	2.2890498860323873	1304.5004708880394	0.004875076173065204	1.0	0.028998805983524265	0.7850777545558245	Telmatochromis lufubu	f	n
589	FISH20220126_c3_r1_Telmatochromis-lufubu_su	1970-01-07 22:00:00	3.1511530116126796	1334.501828457447	0.0014406028368794325	1.0	0.02503854231506185	0.6675193483629093	Telmatochromis lufubu	f	n
590	FISH20220126_c3_r1_Telmatochromis-lufubu_su	1970-01-07 22:30:00	2.995781091159382	1364.5002215820962	0.018945269222246843	0.9215599379570131	0.019991007067055762	0.452827926028714	Telmatochromis lufubu	f	n
591	FISH20220126_c3_r1_Telmatochromis-lufubu_su	1970-01-07 23:00:00	3.7042836153584453	1394.5018560585074	0.06366003656712284	0.7492381849409939	0.015871827342351746	0.30948378369538415	Telmatochromis lufubu	f	n
592	FISH20220126_c3_r1_Telmatochromis-lufubu_su	1970-01-07 23:30:00	2.656426588460213	1424.5000830978893	0.007921998781230956	0.9518032241981054	0.021308936146642185	0.549764700408536	Telmatochromis lufubu	f	n
593	FISH20220126_c3_r1_Telmatochromis-lufubu_su	1970-01-08 00:00:00	2.8561292511137966	14.500803368607679	0.014128206548839272	0.8844257299573384	0.017050327241565473	0.3811819737971817	Telmatochromis lufubu	f	n
594	FISH20220126_c3_r1_Telmatochromis-lufubu_su	1970-01-08 00:30:00	1.7179279453791585	44.49988920895191	0.0069244405052071795	0.9437735430977177	0.015163935392316894	0.3093894691149212	Telmatochromis lufubu	f	n
595	FISH20220126_c3_r1_Telmatochromis-lufubu_su	1970-01-08 01:00:00	2.3277657324836363	74.50146822538645	0.01490387279073633	0.9270873732616766	0.024626975289762144	0.5039306089586628	Telmatochromis lufubu	f	n
596	FISH20220126_c3_r1_Telmatochromis-lufubu_su	1970-01-08 01:30:00	2.2371813115188286	104.49969530773919	0.004542684615810758	1.0	0.027395474030163736	0.6858815507615603	Telmatochromis lufubu	f	n
597	FISH20220126_c3_r1_Telmatochromis-lufubu_su	1970-01-08 02:00:00	3.0388250214787065	134.50138504155126	0.016454293628808864	0.9493628808864266	0.025090985442327823	0.6938421620059734	Telmatochromis lufubu	f	n
598	FISH20220126_c3_r1_Telmatochromis-lufubu_su	1970-01-08 02:30:00	2.8679457067442966	164.5003600908537	0.009583956567503186	1.0	0.02411396875519548	0.641642131898792	Telmatochromis lufubu	f	n
599	FISH20220126_c3_r1_Telmatochromis-lufubu_su	1970-01-08 03:00:00	2.860013856524532	194.50119120172863	0.020555155410272037	0.9060889799988919	0.029636631899219393	0.7715440576465166	Telmatochromis lufubu	f	n
600	FISH20220126_c3_r1_Telmatochromis-lufubu_su	1970-01-08 03:30:00	2.378372275235812	224.50016618657213	0.014735209395080877	0.9112009749612231	0.02013609469555609	0.4125962445308961	Telmatochromis lufubu	f	n
601	FISH20220126_c3_r1_Telmatochromis-lufubu_su	1970-01-08 04:00:00	2.9243832008776747	254.5018560585074	0.01639980054296637	0.9054795279516871	0.015809078018244882	0.310668760481842	Telmatochromis lufubu	f	n
602	FISH20220126_c3_r1_Telmatochromis-lufubu_su	1970-01-08 04:30:00	1.9481745923124236	284.4999723007036	0.011633704503905601	1.0	0.01628093977467181	0.32432198331912565	Telmatochromis lufubu	f	n
603	FISH20220126_c3_r1_Telmatochromis-lufubu_su	1970-01-08 05:00:00	2.5660571788509636	314.5014960106383	0.015015514184397163	0.9500221631205674	0.02114286547929311	0.33313956079876317	Telmatochromis lufubu	f	n
604	FISH20220126_c3_r1_Telmatochromis-lufubu_su	1970-01-08 05:30:00	1.6139291674199725	344.4997784179038	0.005040992687790826	1.0	0.033549024744114184	0.6631119142257876	Telmatochromis lufubu	f	n
605	FISH20220126_c3_r1_Telmatochromis-lufubu_su	1970-01-08 06:00:00	1.1961941974522146	374.50221631205676	0.0012743794326241136	1.0	0.03275544175342902	0.6657550690400366	Telmatochromis lufubu	f	n
606	FISH20220126_c3_r1_Telmatochromis-lufubu_su	1970-01-08 06:30:00	1.1632082214499573	404.4995845105534	0.00011079718575148191	1.0	0.036868868583916074	0.7907559039993388	Telmatochromis lufubu	f	n
607	FISH20220126_c3_r1_Telmatochromis-lufubu_su	1970-01-08 07:00:00	6.211121664876003	434.5026595744681	0.0670988475177305	0.7692265070921985	0.03913625426757368	0.45479105171229645	Telmatochromis lufubu	f	d
608	FISH20220126_c3_r1_Telmatochromis-lufubu_su	1970-01-08 07:30:00	2.822158859503537	464.50024929366793	0.008198991745609662	0.9323583180987203	0.011296598172790823	0.1602552338001218	Telmatochromis lufubu	f	d
609	FISH20220126_c3_r1_Telmatochromis-lufubu_su	1970-01-08 08:00:00	2.7436525794069095	480.4600896860986	0.0	0.9417040358744395	0.02088898960022892	0.5017544738666134	Telmatochromis lufubu	f	d
610	FISH20220126_c4_r0_Telmatochromis-lufubu_su	1970-01-02 00:00:00	90.06603884018386	14.498226753851268	0.7714729025822897	0.0	0.2274699299618253	0.7038585786848192	Telmatochromis lufubu	m	n
611	FISH20220126_c4_r0_Telmatochromis-lufubu_su	1970-01-02 00:30:00	81.63976668952091	44.500470888039445	0.7070522408730818	0.0	0.24577051766981117	0.6693955812524641	Telmatochromis lufubu	m	n
612	FISH20220126_c4_r0_Telmatochromis-lufubu_su	1970-01-02 01:00:00	84.0121769817555	74.49844840961985	0.7420480993017843	0.0	0.25800850155210725	0.6668157051542369	Telmatochromis lufubu	m	n
613	FISH20220126_c4_r0_Telmatochromis-lufubu_su	1970-01-02 01:30:00	61.55004253439514	104.49947371336768	0.6134286189130796	0.0	0.2114867981148494	0.6018132093062869	Telmatochromis lufubu	m	n
614	FISH20220126_c4_r0_Telmatochromis-lufubu_su	1970-01-02 02:00:00	46.81866827336068	134.49775561097258	0.5065114990302023	0.001773344416735938	0.12508024153509348	0.47593246321426497	Telmatochromis lufubu	m	n
615	FISH20220126_c4_r0_Telmatochromis-lufubu_su	1970-01-02 02:30:00	62.93005081911438	164.50024929366793	0.5529887540856462	0.0	0.20095795068814093	0.5153401684302232	Telmatochromis lufubu	m	n
616	FISH20220126_c4_r0_Telmatochromis-lufubu_su	1970-01-02 03:00:00	53.28982384253699	194.49761693637774	0.557415207271115	0.0	0.1697252457204402	0.4946742081622571	Telmatochromis lufubu	m	n
617	FISH20220126_c4_r0_Telmatochromis-lufubu_su	1970-01-02 03:30:00	34.89620830777475	224.50016618657213	0.44947928207400845	0.0	0.11040454008960347	0.41630964474100457	Telmatochromis lufubu	m	n
618	FISH20220126_c4_r0_Telmatochromis-lufubu_su	1970-01-02 04:00:00	38.454150128095044	254.49927961875207	0.4359968968192397	0.0	0.11741179502449985	0.4165159146991281	Telmatochromis lufubu	m	n
619	FISH20220126_c4_r0_Telmatochromis-lufubu_su	1970-01-02 04:30:00	18.550409078353944	284.5000276992964	0.298543017007368	0.0	0.0629048426453786	0.4919494744276857	Telmatochromis lufubu	m	n
620	FISH20220126_c4_r0_Telmatochromis-lufubu_su	1970-01-02 05:00:00	51.028348510420734	314.4980881130507	0.5545026323081186	0.0	0.18187709897118468	0.4333052370890194	Telmatochromis lufubu	m	n
621	FISH20220126_c4_r0_Telmatochromis-lufubu_su	1970-01-02 05:30:00	24.77716227795496	344.49994460447596	0.3437292266784844	0.0015510746731664082	0.07975312877183072	0.399611748290966	Telmatochromis lufubu	m	n
622	FISH20220126_c4_r0_Telmatochromis-lufubu_su	1970-01-02 06:00:00	26.113302340800313	374.49880853422	0.3746190080354669	0.0	0.09499223020065872	0.4294102867125556	Telmatochromis lufubu	m	n
623	FISH20220126_c4_r0_Telmatochromis-lufubu_su	1970-01-02 06:30:00	75.38734627019495	404.4998615035178	0.8057725333776522	0.0	0.28182880915199715	0.4228009302441238	Telmatochromis lufubu	m	n
624	FISH20220126_c4_r0_Telmatochromis-lufubu_su	1970-01-02 07:00:00	65.13741642907284	434.4987254793306	0.6311648010639477	0.004377701429679707	0.28413784261531716	0.638545947883405	Telmatochromis lufubu	m	d
625	FISH20220126_c4_r0_Telmatochromis-lufubu_su	1970-01-02 07:30:00	51.186681564913165	464.5005816852252	0.5340424353221428	0.0	0.22732544234377422	0.6286524692919951	Telmatochromis lufubu	m	d
626	FISH20220126_c4_r0_Telmatochromis-lufubu_su	1970-01-02 08:00:00	54.897772716519974	494.4983928175571	0.5895034360452228	0.0	0.41437496828368353	0.6291735744699909	Telmatochromis lufubu	m	d
627	FISH20220126_c4_r0_Telmatochromis-lufubu_su	1970-01-02 08:30:00	45.76055807807835	524.4996399091463	0.6818458811146196	0.0	0.3910853280225918	0.7936373702554042	Telmatochromis lufubu	m	d
628	FISH20220126_c4_r0_Telmatochromis-lufubu_su	1970-01-02 09:00:00	37.94578171622198	554.4987532553887	0.6160026597218374	0.0	0.20642602645114314	0.5635939321703184	Telmatochromis lufubu	m	d
629	FISH20220126_c4_r0_Telmatochromis-lufubu_su	1970-01-02 09:30:00	47.99702989999562	584.5004154894466	0.5716580798847709	0.0	0.23687185862835816	0.502281602650955	Telmatochromis lufubu	m	d
630	FISH20220126_c4_r0_Telmatochromis-lufubu_su	1970-01-02 10:00:00	28.32642553936066	614.4972559454516	0.5052940850379732	0.0	0.2663934053080866	0.507300462245391	Telmatochromis lufubu	m	d
631	FISH20220126_c4_r0_Telmatochromis-lufubu_su	1970-01-02 10:30:00	26.209785324842493	644.4026874463125	0.41434531844398087	0.10436863418824395	0.28489616008928786	0.6070829228622627	Telmatochromis lufubu	m	d
632	FISH20220126_c4_r0_Telmatochromis-lufubu_su	1970-01-02 11:00:00	29.034001290139685	674.4982819773886	0.38976945244956773	0.06650410108623366	0.2742781886431473	0.5175616890314292	Telmatochromis lufubu	m	d
633	FISH20220126_c4_r0_Telmatochromis-lufubu_su	1970-01-02 11:30:00	36.40039864905965	704.5001938950751	0.5345964212509002	0.021660849814414712	0.34369453447096854	0.605977819468035	Telmatochromis lufubu	m	d
634	FISH20220126_c4_r0_Telmatochromis-lufubu_su	1970-01-02 12:00:00	39.57511361541489	734.4985314491549	0.5296203934607925	0.0	0.3037471322437536	0.5621068335140175	Telmatochromis lufubu	m	d
635	FISH20220126_c4_r0_Telmatochromis-lufubu_su	1970-01-02 12:30:00	35.34906073274085	764.5001107910481	0.5756702858409041	0.0	0.26830937495973356	0.42126840640758006	Telmatochromis lufubu	m	d
636	FISH20220126_c4_r0_Telmatochromis-lufubu_su	1970-01-02 13:00:00	40.86765780543793	794.4991132786522	0.5993127909554422	0.0	0.3129791836624046	0.6015187169767314	Telmatochromis lufubu	m	d
637	FISH20220126_c4_r0_Telmatochromis-lufubu_su	1970-01-02 13:30:00	33.27208879686221	824.4999723007036	0.5031300204974793	0.0	0.3061949198377937	0.5453928772621055	Telmatochromis lufubu	m	d
638	FISH20220126_c4_r0_Telmatochromis-lufubu_su	1970-01-02 14:00:00	45.340744509536805	854.4979216316577	0.6217369617025994	0.0	0.37090251840165145	0.5962707941149449	Telmatochromis lufubu	m	d
639	FISH20220126_c4_r0_Telmatochromis-lufubu_su	1970-01-02 14:30:00	37.26437188157229	884.4998892089519	0.5053179703079991	0.0	0.35796617298649736	0.6134178647790127	Telmatochromis lufubu	m	d
640	FISH20220126_c4_r0_Telmatochromis-lufubu_su	1970-01-02 15:00:00	32.99571548716361	914.4990856192851	0.5036298143530064	0.0	0.31796976397323157	0.7140883618617788	Telmatochromis lufubu	m	d
641	FISH20220126_c4_r0_Telmatochromis-lufubu_su	1970-01-02 15:30:00	31.925189451989308	944.4998061049249	0.4705556478865437	0.0	0.29133655165950445	0.6588014985507857	Telmatochromis lufubu	m	d
642	FISH20220126_c4_r0_Telmatochromis-lufubu_su	1970-01-02 16:00:00	24.309197568796826	974.4990025490414	0.4208688906128782	0.0014407624958439544	0.22335273958766283	0.6350752987629329	Telmatochromis lufubu	m	d
643	FISH20220126_c4_r0_Telmatochromis-lufubu_su	1970-01-02 16:30:00	27.082002896462253	1004.5005816852251	0.40668107030081435	0.04808597861614315	0.23427692307134623	0.6475823584705555	Telmatochromis lufubu	m	d
644	FISH20220126_c4_r0_Telmatochromis-lufubu_su	1970-01-02 17:00:00	36.939750852812644	1034.4993072873372	0.5363812690495983	0.0	0.31900949006388	0.5190237793257467	Telmatochromis lufubu	m	d
645	FISH20220126_c4_r0_Telmatochromis-lufubu_su	1970-01-02 17:30:00	42.962193850303976	1064.499695307739	0.5715472826990194	0.0	0.2519057494952701	0.5813868097333375	Telmatochromis lufubu	m	d
646	FISH20220126_c4_r0_Telmatochromis-lufubu_su	1970-01-02 18:00:00	30.990945018715454	1094.4993627749764	0.513104671136477	0.0	0.33863703438910014	0.4685908698842729	Telmatochromis lufubu	m	d
647	FISH20220126_c4_r0_Telmatochromis-lufubu_su	1970-01-02 18:30:00	37.24727733433308	1124.5004708880394	0.5632374937676583	0.0	0.3528635405125731	0.45611476809655244	Telmatochromis lufubu	m	d
648	FISH20220126_c4_r0_Telmatochromis-lufubu_su	1970-01-02 19:00:00	73.36974775549953	1154.499279618752	0.8766485647788984	0.0	0.19971761146533173	0.31089941374548014	Telmatochromis lufubu	m	n
649	FISH20220126_c4_r0_Telmatochromis-lufubu_su	1970-01-02 19:30:00	77.22305726809871	1184.4995291119606	0.8193451886322087	0.0	0.187853705657039	0.38147749246303464	Telmatochromis lufubu	m	n
650	FISH20220126_c4_r0_Telmatochromis-lufubu_su	1970-01-02 20:00:00	74.97287383369722	1214.499335106383	0.7829122340425532	0.0	0.1904374260261976	0.5029368589311707	Telmatochromis lufubu	m	n
651	FISH20220126_c4_r0_Telmatochromis-lufubu_su	1970-01-02 20:30:00	82.18441812128685	1244.500304692261	0.8169076505456762	0.0	0.21817501016197596	0.6190144723941812	Telmatochromis lufubu	m	n
652	FISH20220126_c4_r0_Telmatochromis-lufubu_su	1970-01-02 21:00:00	73.97791902071863	1274.498836178231	0.8262580359122146	0.0	0.19929097903474297	0.4813541028753047	Telmatochromis lufubu	m	n
653	FISH20220126_c4_r0_Telmatochromis-lufubu_su	1970-01-02 21:30:00	90.28650984908384	1304.5002215820962	0.9266563261688455	0.0	0.22610179991700383	0.5629759749920529	Telmatochromis lufubu	m	n
654	FISH20220126_c4_r0_Telmatochromis-lufubu_su	1970-01-02 22:00:00	87.95350965506418	1334.4998891721157	0.9035797406627507	0.0	0.2166730018081164	0.49515913808119505	Telmatochromis lufubu	m	n
655	FISH20220126_c4_r0_Telmatochromis-lufubu_su	1970-01-02 22:30:00	89.83286784468291	1364.5001384964821	0.9194504459586726	0.0	0.223046563666817	0.5107170068232783	Telmatochromis lufubu	m	n
656	FISH20220126_c4_r0_Telmatochromis-lufubu_su	1970-01-02 23:00:00	78.7157612950761	1394.499279618752	0.7798404078466142	0.0	0.182319362046809	0.5446650766943428	Telmatochromis lufubu	m	n
657	FISH20220126_c4_r0_Telmatochromis-lufubu_su	1970-01-02 23:30:00	54.94879294601169	1424.500110791048	0.6789275426545535	0.0	0.1560709193224733	0.4928233505597304	Telmatochromis lufubu	m	n
658	FISH20220126_c4_r0_Telmatochromis-lufubu_su	1970-01-03 00:00:00	63.618222109110576	14.500055413942148	0.6881303335919318	0.0	0.14811783244396828	0.46344869645640985	Telmatochromis lufubu	m	n
659	FISH20220126_c4_r0_Telmatochromis-lufubu_su	1970-01-03 00:30:00	103.22191640743142	44.50002769929644	0.8901999889202814	0.0	0.2832993562713178	0.4723791763370074	Telmatochromis lufubu	m	n
660	FISH20220126_c4_r0_Telmatochromis-lufubu_su	1970-01-03 01:00:00	64.37065158428155	74.49894701839946	0.596985147417424	0.0	0.16700991177861893	0.499246680998435	Telmatochromis lufubu	m	n
661	FISH20220126_c4_r0_Telmatochromis-lufubu_su	1970-01-03 01:30:00	59.89507960424517	104.49994460447596	0.6023155329049413	0.0	0.13939308456219632	0.40389883770118334	Telmatochromis lufubu	m	n
662	FISH20220126_c4_r0_Telmatochromis-lufubu_su	1970-01-03 02:00:00	87.99172688582073	134.4998891721157	0.7333481103845727	0.0	0.21040829615703438	0.4963593348435272	Telmatochromis lufubu	m	n
663	FISH20220126_c4_r0_Telmatochromis-lufubu_su	1970-01-03 02:30:00	34.368252084298774	164.49986150351782	0.4422469669270401	0.0	0.09669793238658321	0.456239904617139	Telmatochromis lufubu	m	n
664	FISH20220126_c4_r0_Telmatochromis-lufubu_su	1970-01-03 03:00:00	23.423741205404077	194.49891936824605	0.34707675256303683	0.0	0.06907140893861179	0.5210231481695587	Telmatochromis lufubu	m	n
665	FISH20220126_c4_r0_Telmatochromis-lufubu_su	1970-01-03 03:30:00	70.58435520933313	224.49977841790383	0.7006425880788832	0.0	0.1906966443215817	0.44487338577031976	Telmatochromis lufubu	m	n
666	FISH20220126_c4_r0_Telmatochromis-lufubu_su	1970-01-03 04:00:00	56.11960901799337	254.49986147282098	0.6340111929960658	0.0	0.14007987687726048	0.46211367037146817	Telmatochromis lufubu	m	n
667	FISH20220126_c4_r0_Telmatochromis-lufubu_su	1970-01-03 04:30:00	23.20972420429645	284.49969530773916	0.4190349565121046	0.0	0.06876863908647476	0.5130156886964891	Telmatochromis lufubu	m	n
668	FISH20220126_c4_r0_Telmatochromis-lufubu_su	1970-01-03 05:00:00	16.279307337408735	314.4999722945642	0.3655455200310301	0.0	0.05243494021481964	0.5560053750944208	Telmatochromis lufubu	m	n
669	FISH20220126_c4_r0_Telmatochromis-lufubu_su	1970-01-03 05:30:00	19.691105451626044	344.50047088803944	0.381308514763725	0.0	0.06325780411299692	0.5603513955243741	Telmatochromis lufubu	m	n
670	FISH20220126_c4_r0_Telmatochromis-lufubu_su	1970-01-03 06:00:00	40.91304420502759	374.49983373974726	0.5999224118820661	0.0	0.14401890920414892	0.5286415702224686	Telmatochromis lufubu	m	n
671	FISH20220126_c4_r0_Telmatochromis-lufubu_su	1970-01-03 06:30:00	81.74929086608685	404.49952911196056	0.8524735471719018	0.0	0.17393890002423026	0.5152567108097814	Telmatochromis lufubu	m	n
672	FISH20220126_c4_r0_Telmatochromis-lufubu_su	1970-01-03 07:00:00	68.29046970317782	434.49980606194936	0.6843796752922924	0.0	0.3880314548776015	0.47851987970308685	Telmatochromis lufubu	m	d
673	FISH20220126_c4_r0_Telmatochromis-lufubu_su	1970-01-03 07:30:00	56.070390964434786	464.50030469226084	0.5701069192842502	0.0	0.2875086478522271	0.34626487573119985	Telmatochromis lufubu	m	d
674	FISH20220126_c4_r0_Telmatochromis-lufubu_su	1970-01-03 08:00:00	48.39003033810146	494.49975065107776	0.5857483238211337	0.0	0.36700852313441984	0.31870951416566384	Telmatochromis lufubu	m	d
675	FISH20220126_c4_r0_Telmatochromis-lufubu_su	1970-01-03 08:30:00	43.045059341959394	524.4994183147749	0.4803058002326741	0.0	0.36376023572957056	0.4329003475809392	Telmatochromis lufubu	m	d
676	FISH20220126_c4_r0_Telmatochromis-lufubu_su	1970-01-03 09:00:00	47.178026326404506	554.4996398293346	0.46051975397573003	0.0005541087161301047	0.35539307273009707	0.34253680227317845	Telmatochromis lufubu	m	d
677	FISH20220126_c4_r0_Telmatochromis-lufubu_su	1970-01-03 09:30:00	28.154925166314392	584.5001938950751	0.37715362029804445	0.017062766605728214	0.2201861941515295	0.32799538598584893	Telmatochromis lufubu	m	d
678	FISH20220126_c4_r0_Telmatochromis-lufubu_su	1970-01-03 10:00:00	28.72009161633522	614.4995566884628	0.39582178876205254	0.0282056965532528	0.2615515443873128	0.3693848661748185	Telmatochromis lufubu	m	d
679	FISH20220126_c4_r0_Telmatochromis-lufubu_su	1970-01-03 10:30:00	23.72476357371732	644.5001107910481	0.30040992687790824	0.23066696210946155	0.25372258663133285	0.32036850253668253	Telmatochromis lufubu	m	d
680	FISH20220126_c4_r0_Telmatochromis-lufubu_su	1970-01-03 11:00:00	29.013422208334944	674.5929474460004	0.41946822382221216	0.06627359827654629	0.3225781179027591	0.28428996675333845	Telmatochromis lufubu	m	d
681	FISH20220126_c4_r0_Telmatochromis-lufubu_su	1970-01-03 11:30:00	27.79703820635708	704.5000276992964	0.46030690820453163	0.0	0.2843325643918565	0.2786537790574778	Telmatochromis lufubu	m	d
682	FISH20220126_c4_r0_Telmatochromis-lufubu_su	1970-01-03 12:00:00	32.05499008423138	734.4996675163471	0.4470242713066608	0.176992131220215	0.3286972529100017	0.34029090753300567	Telmatochromis lufubu	m	d
683	FISH20220126_c4_r0_Telmatochromis-lufubu_su	1970-01-03 12:30:00	51.25818774539679	764.4998892089519	0.5381121205406603	0.0	0.45701366660229936	0.31119699758315283	Telmatochromis lufubu	m	d
684	FISH20220126_c4_r0_Telmatochromis-lufubu_su	1970-01-03 13:00:00	51.35899434071786	794.5004433115372	0.5216114374376594	0.0	0.4116312600343316	0.26066845710109815	Telmatochromis lufubu	m	d
685	FISH20220126_c4_r0_Telmatochromis-lufubu_su	1970-01-03 13:30:00	40.39615844047458	824.4998061049249	0.5225749265968644	0.0	0.36923856520038284	0.24514684673228712	Telmatochromis lufubu	m	d
686	FISH20220126_c4_r0_Telmatochromis-lufubu_su	1970-01-03 14:00:00	34.73254552687551	854.5003601706654	0.4410151271679503	0.004765334958718901	0.40075545713634797	0.24772622670571207	Telmatochromis lufubu	m	d
687	FISH20220126_c4_r0_Telmatochromis-lufubu_su	1970-01-03 14:30:00	19.46334751221422	884.5005816852251	0.2866323195390837	0.2100714641848097	0.29961977926047445	0.37901016292953155	Telmatochromis lufubu	m	d
688	FISH20220126_c4_r0_Telmatochromis-lufubu_su	1970-01-03 15:00:00	45.78884449930774	914.5002493489222	0.5867457195101679	0.0	0.4870475170902565	0.33094180786034244	Telmatochromis lufubu	m	d
689	FISH20220126_c4_r0_Telmatochromis-lufubu_su	1970-01-03 15:30:00	36.70221616189539	944.4996953077392	0.5153177109301423	0.0	0.4312401998301475	0.3236387522265162	Telmatochromis lufubu	m	d
690	FISH20220126_c4_r0_Telmatochromis-lufubu_su	1970-01-03 16:00:00	35.572427378616716	974.5001385118289	0.442074353149759	0.0	0.44371386058419227	0.3017239932695972	Telmatochromis lufubu	m	d
691	FISH20220126_c4_r0_Telmatochromis-lufubu_su	1970-01-03 16:30:00	43.438269352141525	1004.5004154894466	0.5137665503296216	0.0	0.46044758766238486	0.2338508291588707	Telmatochromis lufubu	m	d
692	FISH20220126_c4_r0_Telmatochromis-lufubu_su	1970-01-03 17:00:00	48.69218192317187	1034.5001108278843	0.5522553474454173	0.0	0.3970929141163102	0.28240793292853467	Telmatochromis lufubu	m	d
693	FISH20220126_c4_r0_Telmatochromis-lufubu_su	1970-01-03 17:30:00	47.98097500884452	1064.4994737133677	0.5639576754750429	0.0	0.4247586848357354	0.3093926046533049	Telmatochromis lufubu	m	d
694	FISH20220126_c4_r0_Telmatochromis-lufubu_su	1970-01-03 18:00:00	31.96796691030689	1094.5002216312057	0.46287677304964536	0.0	0.3070028222789077	0.41082587926595665	Telmatochromis lufubu	m	d
695	FISH20220126_c4_r0_Telmatochromis-lufubu_su	1970-01-03 18:30:00	40.36660932582479	1124.500249293668	0.41831477480471996	0.011744501689657082	0.24158781936148296	0.40005073822200343	Telmatochromis lufubu	m	d
696	FISH20220126_c4_r0_Telmatochromis-lufubu_su	1970-01-03 19:00:00	64.72751429535667	1154.500138527179	0.8117138582589905	0.0	0.19143773424356186	0.49628538938323324	Telmatochromis lufubu	m	n
697	FISH20220126_c4_r0_Telmatochromis-lufubu_su	1970-01-03 19:30:00	72.64180862549642	1184.5001661865722	0.828107688898737	0.0	0.19924665053597115	0.41992736300450456	Telmatochromis lufubu	m	n
698	FISH20220126_c4_r0_Telmatochromis-lufubu_su	1970-01-03 20:00:00	66.90497572366473	1214.50085886851	0.7734249459744001	0.0	0.19109729770748327	0.5352402349133123	Telmatochromis lufubu	m	n
699	FISH20220126_c4_r0_Telmatochromis-lufubu_su	1970-01-03 20:30:00	63.199475984894455	1244.5000830978893	0.7354163204254612	0.0	0.18776440869567002	0.45727956524746044	Telmatochromis lufubu	m	n
700	FISH20220126_c4_r0_Telmatochromis-lufubu_su	1970-01-03 21:00:00	63.21768326114558	1274.4999168836925	0.7210616723001053	0.0	0.20444211970988918	0.5196830929916662	Telmatochromis lufubu	m	n
701	FISH20220126_c4_r0_Telmatochromis-lufubu_su	1970-01-03 21:30:00	64.20672025860846	1304.5	0.7232439618878794	0.0	0.2059426864708277	0.47196595939910163	Telmatochromis lufubu	m	n
702	FISH20220126_c4_r0_Telmatochromis-lufubu_su	1970-01-03 22:00:00	76.89443617434377	1334.5008312091322	0.8063836861354317	0.0	0.20301703322210907	0.536203326604835	Telmatochromis lufubu	m	n
703	FISH20220126_c4_r0_Telmatochromis-lufubu_su	1970-01-03 22:30:00	66.54059952719689	1364.4999169021107	0.7272727272727273	0.0	0.24501329232502891	0.5557757966528286	Telmatochromis lufubu	m	n
704	FISH20220126_c4_r0_Telmatochromis-lufubu_su	1970-01-03 23:00:00	80.09448789766492	1394.4997229609928	0.7750997340425532	0.0	0.19961415467491522	0.47042305746713	Telmatochromis lufubu	m	n
705	FISH20220126_c4_r0_Telmatochromis-lufubu_su	1970-01-03 23:30:00	60.09059149509493	1424.4998338134278	0.653944161311766	0.0	0.2110400393459067	0.5391767707339133	Telmatochromis lufubu	m	n
706	FISH20220126_c4_r0_Telmatochromis-lufubu_su	1970-01-04 00:00:00	77.16575751634743	14.500609485815604	0.7905031028368794	0.0	0.26598388233786596	0.5282440496749949	Telmatochromis lufubu	m	n
707	FISH20220126_c4_r0_Telmatochromis-lufubu_su	1970-01-04 00:30:00	71.37068199122123	44.49975070633206	0.7570217716470001	0.0	0.2182351814552771	0.519124161836476	Telmatochromis lufubu	m	n
708	FISH20220126_c4_r0_Telmatochromis-lufubu_su	1970-01-04 01:00:00	80.8593330025075	74.50066489361703	0.7778147163120568	0.0	0.19026518224856892	0.5928659857183893	Telmatochromis lufubu	m	n
709	FISH20220126_c4_r0_Telmatochromis-lufubu_su	1970-01-04 01:30:00	65.20605779803665	104.50052628663232	0.6856683840230459	0.0	0.1572935790789639	0.48466788612092354	Telmatochromis lufubu	m	n
710	FISH20220126_c4_r0_Telmatochromis-lufubu_su	1970-01-04 02:00:00	64.47233834996125	134.50058181415193	0.7003380063168394	0.0	0.21934141323240108	0.45313622963252304	Telmatochromis lufubu	m	n
711	FISH20220126_c4_r0_Telmatochromis-lufubu_su	1970-01-04 02:30:00	53.9307710825432	164.49958451055343	0.5866710985540967	0.0	0.1799065282441918	0.4421871225142961	Telmatochromis lufubu	m	n
712	FISH20220126_c4_r0_Telmatochromis-lufubu_su	1970-01-04 03:00:00	52.52514016510167	194.50036013075515	0.7190980109701368	0.0	0.2569396651373582	0.41757456587720015	Telmatochromis lufubu	m	n
713	FISH20220126_c4_r0_Telmatochromis-lufubu_su	1970-01-04 03:30:00	44.56386210965378	224.5003600908537	0.5570328513655753	0.0	0.1974666018415794	0.4453229805057392	Telmatochromis lufubu	m	n
714	FISH20220126_c4_r0_Telmatochromis-lufubu_su	1970-01-04 04:00:00	30.25445912458562	254.50055413942147	0.46636373711625845	0.0	0.1262881886999799	0.44475456147215764	Telmatochromis lufubu	m	n
715	FISH20220126_c4_r0_Telmatochromis-lufubu_su	1970-01-04 04:30:00	28.2148145546134	284.4994183147748	0.43144424131627057	0.0	0.09429322556787288	0.4748963691721091	Telmatochromis lufubu	m	n
716	FISH20220126_c4_r0_Telmatochromis-lufubu_su	1970-01-04 05:00:00	48.30229009645097	314.5001939165605	0.5574270042661643	0.0	0.11307714096454853	0.4827670212535214	Telmatochromis lufubu	m	n
717	FISH20220126_c4_r0_Telmatochromis-lufubu_su	1970-01-04 05:30:00	74.67996294653399	344.5001938950751	0.7381862500692482	0.0	0.17942415589432922	0.4414110088983648	Telmatochromis lufubu	m	n
718	FISH20220126_c4_r0_Telmatochromis-lufubu_su	1970-01-04 06:00:00	67.95139120812028	374.50047099240874	0.7044938216878152	0.0	0.15135883850505616	0.49726723655907995	Telmatochromis lufubu	m	n
719	FISH20220126_c4_r0_Telmatochromis-lufubu_su	1970-01-04 06:30:00	58.955044240991015	404.5001107910481	0.7085641480168402	0.0	0.1875772163178219	0.3690788454051697	Telmatochromis lufubu	m	n
720	FISH20220126_c4_r0_Telmatochromis-lufubu_su	1970-01-04 07:00:00	51.36043968123595	434.5012467446113	0.6125671856818308	0.0	0.3928758351086295	0.3163945340018807	Telmatochromis lufubu	m	d
721	FISH20220126_c4_r0_Telmatochromis-lufubu_su	1970-01-04 07:30:00	28.140032535846206	464.4999723007036	0.47592931139549055	0.0	0.37712251369561345	0.26317789945368936	Telmatochromis lufubu	m	d
722	FISH20220126_c4_r0_Telmatochromis-lufubu_su	1970-01-04 08:00:00	29.906784234845027	494.50011081560285	0.4957890070921986	0.0	0.3701531368447236	0.3226038792908073	Telmatochromis lufubu	m	d
723	FISH20220126_c4_r0_Telmatochromis-lufubu_su	1970-01-04 08:30:00	28.41947505749745	524.4998892089519	0.43286062486151117	0.01274097052958121	0.3988520486818764	0.32145897901492765	Telmatochromis lufubu	m	d
724	FISH20220126_c4_r0_Telmatochromis-lufubu_su	1970-01-04 09:00:00	34.926397118015515	554.5010805119964	0.4840139635396465	0.0	0.4212513599585859	0.35115529611250595	Telmatochromis lufubu	m	d
725	FISH20220126_c4_r0_Telmatochromis-lufubu_su	1970-01-04 09:30:00	24.57164973456153	584.4998061049249	0.36768046091629275	0.0	0.36697012125551015	0.32114632467680165	Telmatochromis lufubu	m	d
726	FISH20220126_c4_r0_Telmatochromis-lufubu_su	1970-01-04 10:00:00	29.23594062577833	614.5005540166205	0.4245983379501385	0.006759002770083102	0.4511405802959404	0.34206472663773724	Telmatochromis lufubu	m	d
727	FISH20220126_c4_r0_Telmatochromis-lufubu_su	1970-01-04 10:30:00	37.73149151154939	644.5005816852251	0.45775857293224753	0.0	0.48785384456258124	0.36106786135607205	Telmatochromis lufubu	m	d
728	FISH20220126_c4_r0_Telmatochromis-lufubu_su	1970-01-04 11:00:00	35.61025276874854	674.5004709402183	0.5037952241121392	0.0	0.4483080607242097	0.3628006302308164	Telmatochromis lufubu	m	d
729	FISH20220126_c4_r0_Telmatochromis-lufubu_su	1970-01-04 11:30:00	33.501518616148154	704.4996399091463	0.4326076117666611	0.01102431998227245	0.45119938692297956	0.38777693127365187	Telmatochromis lufubu	m	d
730	FISH20220126_c4_r0_Telmatochromis-lufubu_su	1970-01-04 12:00:00	35.302616587127815	734.5012467446113	0.47431706100736964	0.0013852717903252618	0.43070082097020357	0.34868085230670115	Telmatochromis lufubu	m	d
731	FISH20220126_c4_r0_Telmatochromis-lufubu_su	1970-01-04 12:30:00	34.67235533693409	764.5004154894466	0.448673203700626	0.005761453659077059	0.41273170013755633	0.3507031388839656	Telmatochromis lufubu	m	d
732	FISH20220126_c4_r0_Telmatochromis-lufubu_su	1970-01-04 13:00:00	44.682652241165535	794.5004155354867	0.47249155077843646	0.0	0.35778202613282667	0.3720086302029788	Telmatochromis lufubu	m	d
733	FISH20220126_c4_r0_Telmatochromis-lufubu_su	1970-01-04 13:30:00	32.808285391265606	824.4994183147749	0.4042989308071575	0.0016065591933964877	0.3895501728785729	0.31902423851999	Telmatochromis lufubu	m	d
734	FISH20220126_c4_r0_Telmatochromis-lufubu_su	1970-01-04 14:00:00	25.842413087551797	854.5000830978893	0.3427510941222093	0.03955459531327904	0.3630273651744687	0.3616416839081079	Telmatochromis lufubu	m	d
735	FISH20220126_c4_r0_Telmatochromis-lufubu_su	1970-01-04 14:30:00	25.142004597358458	884.5001938950751	0.3029195058445516	0.019167913135006372	0.46738120468875005	0.27360455415490154	Telmatochromis lufubu	m	d
736	FISH20220126_c4_r0_Telmatochromis-lufubu_su	1970-01-04 15:00:00	32.09035900392036	914.5004986702128	0.40226063829787234	0.0	0.47405974123049593	0.3191586311077214	Telmatochromis lufubu	m	d
737	FISH20220126_c4_r0_Telmatochromis-lufubu_su	1970-01-04 15:30:00	31.46895827516173	944.5001107910481	0.3927542654553512	0.0	0.4628976714365052	0.30335738467232637	Telmatochromis lufubu	m	d
738	FISH20220126_c4_r0_Telmatochromis-lufubu_su	1970-01-04 16:00:00	34.817597409556704	974.5017178322066	0.448354205918209	0.0	0.4536372906339161	0.3643236016124349	Telmatochromis lufubu	m	d
739	FISH20220126_c4_r0_Telmatochromis-lufubu_su	1970-01-04 16:30:00	39.38789020766537	1004.5000276992964	0.5615755359813861	0.0	0.41825187130165414	0.381625603979408	Telmatochromis lufubu	m	d
740	FISH20220126_c4_r0_Telmatochromis-lufubu_su	1970-01-04 17:00:00	34.60608302727525	1034.5000277023657	0.44955399191090917	0.0	0.4482358430506499	0.32120226691354586	Telmatochromis lufubu	m	d
741	FISH20220126_c4_r0_Telmatochromis-lufubu_su	1970-01-04 17:30:00	21.713449530485615	1064.499944604476	0.3299911367161533	0.0	0.345038696776911	0.36219993405979867	Telmatochromis lufubu	m	d
742	FISH20220126_c4_r0_Telmatochromis-lufubu_su	1970-01-04 18:00:00	32.85140365704715	1094.5015237989694	0.4459466947415083	0.0	0.3740834303765417	0.43680525792629665	Telmatochromis lufubu	m	d
743	FISH20220126_c4_r0_Telmatochromis-lufubu_su	1970-01-04 18:30:00	55.78605117866955	1124.499806104925	0.5738740235998006	0.0	0.466076067236838	0.35425613479460627	Telmatochromis lufubu	m	d
744	FISH20220126_c4_r0_Telmatochromis-lufubu_su	1970-01-04 19:00:00	54.80994885348748	1154.501135796997	0.7643636766579865	0.0	0.1954225662342681	0.4315038099347477	Telmatochromis lufubu	m	n
745	FISH20220126_c4_r0_Telmatochromis-lufubu_su	1970-01-04 19:30:00	67.65560926549112	1184.5005816852251	0.79513600354551	0.0	0.19159751668947989	0.46720202880130574	Telmatochromis lufubu	m	n
746	FISH20220126_c4_r0_Telmatochromis-lufubu_su	1970-01-04 20:00:00	70.52334634364745	1214.5009973404256	0.8517841312056738	0.0	0.2447438245891379	0.49798984813945163	Telmatochromis lufubu	m	n
747	FISH20220126_c4_r0_Telmatochromis-lufubu_su	1970-01-04 20:30:00	79.14689292728471	1244.4996399091463	0.8615589164035233	0.0	0.25514605340893654	0.41686081583752843	Telmatochromis lufubu	m	n
748	FISH20220126_c4_r0_Telmatochromis-lufubu_su	1970-01-04 21:00:00	73.59482509628	1274.5009695828023	0.8391600642694886	0.0	0.2623777470863769	0.36200654968216167	Telmatochromis lufubu	m	n
749	FISH20220126_c4_r0_Telmatochromis-lufubu_su	1970-01-04 21:30:00	82.75001160036835	1304.5004154894466	0.8285967536424574	0.0	0.28179124638454084	0.38995588565853734	Telmatochromis lufubu	m	n
750	FISH20220126_c4_r0_Telmatochromis-lufubu_su	1970-01-04 22:00:00	64.20538458647206	1334.5005263449498	0.679649842096515	0.0	0.21358898574704369	0.4381508449838268	Telmatochromis lufubu	m	n
751	FISH20220126_c4_r0_Telmatochromis-lufubu_su	1970-01-04 22:30:00	55.31656555157063	1364.4994737133677	0.6314331615976955	0.0	0.1752165392396064	0.48629549472398637	Telmatochromis lufubu	m	n
752	FISH20220126_c4_r0_Telmatochromis-lufubu_su	1970-01-04 23:00:00	21.88861145158313	1394.5007479638762	0.48589949581694275	0.0	0.12179610272586562	0.5169267108472305	Telmatochromis lufubu	m	n
753	FISH20220126_c4_r0_Telmatochromis-lufubu_su	1970-01-04 23:30:00	47.64565881691499	1424.500249293668	0.6251177220098609	0.0	0.16644579804722295	0.4568799824830414	Telmatochromis lufubu	m	n
754	FISH20220126_c4_r0_Telmatochromis-lufubu_su	1970-01-05 00:00:00	81.2141703724944	14.500831117021276	0.7809729609929078	0.0	0.23256623568743687	0.47442164123870156	Telmatochromis lufubu	m	n
755	FISH20220126_c4_r0_Telmatochromis-lufubu_su	1970-01-05 00:30:00	72.4189419992339	44.50011079104809	0.7780855306891203	0.0	0.2002559169390492	0.43244787168135734	Telmatochromis lufubu	m	n
756	FISH20220126_c4_r0_Telmatochromis-lufubu_su	1970-01-05 01:00:00	37.21082362686066	74.50160682624113	0.4955119680851064	0.0	0.12088501464487637	0.5213942710183656	Telmatochromis lufubu	m	n
757	FISH20220126_c4_r0_Telmatochromis-lufubu_su	1970-01-05 01:30:00	16.19031146393313	104.50002769929644	0.3619744058500914	0.0	0.05861902687621538	0.5271390351995335	Telmatochromis lufubu	m	n
758	FISH20220126_c4_r0_Telmatochromis-lufubu_su	1970-01-05 02:00:00	18.52826984708921	134.50102510112484	0.41491660663822244	0.0	0.08209869825991778	0.493926341372297	Telmatochromis lufubu	m	n
759	FISH20220126_c4_r0_Telmatochromis-lufubu_su	1970-01-05 02:30:00	16.7897368622616	164.49994460447596	0.40178373587414135	0.0	0.08920614096365445	0.5366618326170025	Telmatochromis lufubu	m	n
760	FISH20220126_c4_r0_Telmatochromis-lufubu_su	1970-01-05 03:00:00	65.7440158104396	194.5017454424558	0.6988419127832881	0.0	0.20229616163353245	0.41133179486147153	Telmatochromis lufubu	m	n
761	FISH20220126_c4_r0_Telmatochromis-lufubu_su	1970-01-05 03:30:00	49.23334472241989	224.49986150351782	0.5980832086864993	0.0	0.16182221916677683	0.41273251863484217	Telmatochromis lufubu	m	n
762	FISH20220126_c4_r0_Telmatochromis-lufubu_su	1970-01-05 04:00:00	21.332400224031392	254.50130201119177	0.4585849631558535	0.0	0.10495830812492636	0.5594622595611948	Telmatochromis lufubu	m	n
763	FISH20220126_c4_r0_Telmatochromis-lufubu_su	1970-01-05 04:30:00	18.55665192117663	284.5005816852252	0.40291396598526397	0.0	0.10955485891598864	0.5438524983172457	Telmatochromis lufubu	m	n
764	FISH20220126_c4_r0_Telmatochromis-lufubu_su	1970-01-05 05:00:00	14.734210414832129	314.5012189716312	0.33444148936170215	0.0	0.06622663823141166	0.5381037600001303	Telmatochromis lufubu	m	n
765	FISH20220126_c4_r0_Telmatochromis-lufubu_su	1970-01-05 05:30:00	13.659675351837224	344.49969530773916	0.31931748933577087	0.0	0.05694940638349545	0.5608846544336882	Telmatochromis lufubu	m	n
766	FISH20220126_c4_r0_Telmatochromis-lufubu_su	1970-01-05 06:00:00	40.93317387215971	374.50130201119174	0.5528284115463461	0.0	0.12105051822949839	0.4806616850807998	Telmatochromis lufubu	m	n
767	FISH20220126_c4_r0_Telmatochromis-lufubu_su	1970-01-05 06:30:00	66.53120841080933	404.5004154894466	0.7780732369397817	0.0	0.17923619950227662	0.41850678443190165	Telmatochromis lufubu	m	n
768	FISH20220126_c4_r0_Telmatochromis-lufubu_su	1970-01-05 07:00:00	33.53687384562038	434.5008033686077	0.49321292038340075	0.0	0.26005375223167637	0.3187113496746854	Telmatochromis lufubu	m	d
769	FISH20220126_c4_r0_Telmatochromis-lufubu_su	1970-01-05 07:30:00	25.903227109129574	464.4994737133677	0.43537754141044815	0.0	0.3703464162264596	0.2741004692024422	Telmatochromis lufubu	m	d
770	FISH20220126_c4_r0_Telmatochromis-lufubu_su	1970-01-05 08:00:00	28.62509073125834	494.5007202216066	0.48698060941828253	0.0	0.3934274494098223	0.3506277655862177	Telmatochromis lufubu	m	d
771	FISH20220126_c4_r0_Telmatochromis-lufubu_su	1970-01-05 08:30:00	33.77688186387586	524.5002492936679	0.4815245692759404	0.0	0.4483192311654254	0.42391239663255104	Telmatochromis lufubu	m	d
772	FISH20220126_c4_r0_Telmatochromis-lufubu_su	1970-01-05 09:00:00	34.31899989473236	554.5009973404256	0.45473182624113473	0.0	0.4329010053709685	0.31973070066665715	Telmatochromis lufubu	m	d
773	FISH20220126_c4_r0_Telmatochromis-lufubu_su	1970-01-05 09:30:00	25.0415958367113	584.5001661865721	0.39020607134943497	0.0	0.4226751529346538	0.3023270847730361	Telmatochromis lufubu	m	d
774	FISH20220126_c4_r0_Telmatochromis-lufubu_su	1970-01-05 10:00:00	28.612083779412934	614.5013574159233	0.41996786525569285	0.0	0.3899555873171121	0.3627405990687472	Telmatochromis lufubu	m	d
775	FISH20220126_c4_r0_Telmatochromis-lufubu_su	1970-01-05 10:30:00	25.68061105259781	644.5000276992964	0.37150296382471887	0.0	0.39867015937366573	0.3213560444952416	Telmatochromis lufubu	m	d
776	FISH20220126_c4_r0_Telmatochromis-lufubu_su	1970-01-05 11:00:00	28.670731606904404	674.5016624182645	0.3991466252909232	0.0014961764379917987	0.40556855759675686	0.385817727643184	Telmatochromis lufubu	m	d
777	FISH20220126_c4_r0_Telmatochromis-lufubu_su	1970-01-05 11:30:00	33.21615483693267	704.499944604476	0.45025481941059164	0.0018834478174163528	0.3890601255854314	0.43425630199533793	Telmatochromis lufubu	m	d
778	FISH20220126_c4_r0_Telmatochromis-lufubu_su	1970-01-05 12:00:00	33.81556456393589	734.5017176418439	0.48880762411347517	0.002770390070921986	0.42797562145746215	0.4511884819208118	Telmatochromis lufubu	m	d
779	FISH20220126_c4_r0_Telmatochromis-lufubu_su	1970-01-05 12:30:00	39.291995301843144	764.4998615035178	0.473048584565952	0.0	0.4684653113960788	0.4118894733320482	Telmatochromis lufubu	m	d
780	FISH20220126_c4_r0_Telmatochromis-lufubu_su	1970-01-05 13:00:00	28.416718401072934	794.501163434903	0.41329639889196673	0.0	0.43531232965101185	0.3674493136463827	Telmatochromis lufubu	m	d
781	FISH20220126_c4_r0_Telmatochromis-lufubu_su	1970-01-05 13:30:00	37.077369436937566	824.5005816852251	0.4692260816575259	0.0	0.47553069223362804	0.3558143757315763	Telmatochromis lufubu	m	d
782	FISH20220126_c4_r0_Telmatochromis-lufubu_su	1970-01-05 14:00:00	19.02565364171688	854.5010803922655	0.28588841487062994	0.10050418305723309	0.3699105432385717	0.3720356798247923	Telmatochromis lufubu	m	d
783	FISH20220126_c4_r0_Telmatochromis-lufubu_su	1970-01-05 14:30:00	8.444309152489	884.4996953077392	0.05717134784776467	0.43161043709489777	0.22475676346736131	0.43390387717176476	Telmatochromis lufubu	m	d
784	FISH20220126_c4_r0_Telmatochromis-lufubu_su	1970-01-05 15:00:00	9.178315504494384	914.5014682253865	0.08914621308659759	0.24483350878164994	0.23262518372749835	0.4713677290155586	Telmatochromis lufubu	m	d
785	FISH20220126_c4_r0_Telmatochromis-lufubu_su	1970-01-05 15:30:00	8.032394778463752	944.5004154894466	0.06869425516591879	0.4209739072627555	0.2598117619592932	0.37044586822596165	Telmatochromis lufubu	m	d
786	FISH20220126_c4_r0_Telmatochromis-lufubu_su	1970-01-05 16:00:00	11.44047234542695	974.5023273855702	0.13969854815471572	0.15166795965865013	0.40434359255337055	0.2890243177762351	Telmatochromis lufubu	m	d
787	FISH20220126_c4_r0_Telmatochromis-lufubu_su	1970-01-05 16:30:00	21.531157092555457	1004.4994737133677	0.29632707329233837	0.0014957620076450058	0.42173177781203197	0.28252562904382894	Telmatochromis lufubu	m	d
788	FISH20220126_c4_r0_Telmatochromis-lufubu_su	1970-01-05 17:00:00	20.136468187256916	1034.501717641844	0.29188829787234044	0.00964095744680851	0.4215134214458309	0.30050423155239203	Telmatochromis lufubu	m	d
789	FISH20220126_c4_r0_Telmatochromis-lufubu_su	1970-01-05 17:30:00	23.844593264065857	1064.500249293668	0.32757187967425627	0.04542684615810758	0.36068444182802856	0.35733634109664214	Telmatochromis lufubu	m	d
790	FISH20220126_c4_r0_Telmatochromis-lufubu_su	1970-01-05 18:00:00	39.36220044329279	1094.501329787234	0.4419880319148936	0.0	0.4826215870343762	0.2669386032103293	Telmatochromis lufubu	m	d
791	FISH20220126_c4_r0_Telmatochromis-lufubu_su	1970-01-05 18:30:00	45.82910939028003	1124.500110791048	0.5752825171726125	0.0	0.39431524336882984	0.5341965362033838	Telmatochromis lufubu	m	d
792	FISH20220126_c4_r0_Telmatochromis-lufubu_su	1970-01-05 19:00:00	41.191604927521674	1154.5020500886526	0.6689383865248227	0.0	0.14794409218683213	0.4199041303276546	Telmatochromis lufubu	m	n
793	FISH20220126_c4_r0_Telmatochromis-lufubu_su	1970-01-05 19:30:00	56.73476040969702	1184.5000276992964	0.7451110741787159	0.0	0.18484815853817033	0.4456484816417351	Telmatochromis lufubu	m	n
794	FISH20220126_c4_r0_Telmatochromis-lufubu_su	1970-01-05 20:00:00	41.35459201649578	1214.5011081560283	0.5757424645390071	0.0	0.15849648446030293	0.4754423043395218	Telmatochromis lufubu	m	n
795	FISH20220126_c4_r0_Telmatochromis-lufubu_su	1970-01-05 20:30:00	23.10573709482754	1244.499944604476	0.4161865721249723	0.0	0.11411385255921545	0.5591558934876713	Telmatochromis lufubu	m	n
796	FISH20220126_c4_r0_Telmatochromis-lufubu_su	1970-01-05 21:00:00	25.56623055760672	1274.5013574159234	0.4217962213973073	0.003989140672613441	0.13326558677134206	0.5690692447101596	Telmatochromis lufubu	m	n
797	FISH20220126_c4_r0_Telmatochromis-lufubu_su	1970-01-05 21:30:00	17.04957334241399	1304.499806104925	0.36236219600022157	0.0	0.06596255574251939	0.552307166388692	Telmatochromis lufubu	m	n
798	FISH20220126_c4_r0_Telmatochromis-lufubu_su	1970-01-05 22:00:00	18.338981780445092	1334.500747881004	0.3764334385906598	0.0	0.0635890931369013	0.5551110649284802	Telmatochromis lufubu	m	n
799	FISH20220126_c4_r0_Telmatochromis-lufubu_su	1970-01-05 22:30:00	20.00004882652769	1364.5005816852251	0.38745775857293224	0.0	0.08000958462402173	0.5645315493958712	Telmatochromis lufubu	m	n
800	FISH20220126_c4_r0_Telmatochromis-lufubu_su	1970-01-05 23:00:00	29.02664365445694	1394.501135796997	0.4153692725358746	0.0	0.09063290671690433	0.44759796846576766	Telmatochromis lufubu	m	n
801	FISH20220126_c4_r0_Telmatochromis-lufubu_su	1970-01-05 23:30:00	53.90439275481308	1424.4996399091463	0.6294942108470445	0.0	0.1965997492371143	0.4540831418107657	Telmatochromis lufubu	m	n
802	FISH20220126_c4_r0_Telmatochromis-lufubu_su	1970-01-06 00:00:00	27.119324790086164	14.501745249044268	0.3909911906476813	0.0	0.0977410667658184	0.45119752855836176	Telmatochromis lufubu	m	n
803	FISH20220126_c4_r0_Telmatochromis-lufubu_su	1970-01-06 00:30:00	10.95155150649751	44.50041548944657	0.2372721732867985	0.0	0.04058470590289609	0.4954760956327922	Telmatochromis lufubu	m	n
804	FISH20220126_c4_r0_Telmatochromis-lufubu_su	1970-01-06 01:00:00	24.109239235757677	74.50166223404256	0.37771498226950356	0.0	0.09778965151386787	0.5357487228450302	Telmatochromis lufubu	m	n
805	FISH20220126_c4_r0_Telmatochromis-lufubu_su	1970-01-06 01:30:00	10.902061813661991	104.4994183147748	0.2316769154063487	0.0	0.04334279855744282	0.5634716273383023	Telmatochromis lufubu	m	n
806	FISH20220126_c4_r0_Telmatochromis-lufubu_su	1970-01-06 02:00:00	36.6746239818207	134.50157903484958	0.45282287107318964	0.0	0.12697009052271493	0.49805312129008494	Telmatochromis lufubu	m	n
807	FISH20220126_c4_r0_Telmatochromis-lufubu_su	1970-01-06 02:30:00	33.781744191498156	164.50019389507506	0.44003102321201043	0.0	0.10754073483749409	0.5184605618376568	Telmatochromis lufubu	m	n
808	FISH20220126_c4_r0_Telmatochromis-lufubu_su	1970-01-06 03:00:00	11.245554405094024	194.50085877333925	0.2699318521801762	0.0	0.04639654523685016	0.5829718360195115	Telmatochromis lufubu	m	n
809	FISH20220126_c4_r0_Telmatochromis-lufubu_su	1970-01-06 03:30:00	11.32816360172664	224.5001107910481	0.2444050520717926	0.0	0.041983091865540216	0.5639418737769418	Telmatochromis lufubu	m	n
810	FISH20220126_c4_r0_Telmatochromis-lufubu_su	1970-01-06 04:00:00	14.412977649354199	254.50279824901645	0.28680667146894223	0.0	0.0544827209690238	0.5496127252968719	Telmatochromis lufubu	m	n
811	FISH20220126_c4_r0_Telmatochromis-lufubu_su	1970-01-06 04:30:00	10.83611436510784	284.4999723007036	0.24281203257437262	0.0	0.04001346920005255	0.5233708060104653	Telmatochromis lufubu	m	n
812	FISH20220126_c4_r0_Telmatochromis-lufubu_su	1970-01-06 05:00:00	14.263718995244409	314.50069255914457	0.26306166546623083	0.008366114466175412	0.0446176099839369	0.4811600762907067	Telmatochromis lufubu	m	n
813	FISH20220126_c4_r0_Telmatochromis-lufubu_su	1970-01-06 05:30:00	9.336429741060247	344.4998892089519	0.20773321515621537	0.0	0.03716141123570516	0.5229272982961619	Telmatochromis lufubu	m	n
814	FISH20220126_c4_r0_Telmatochromis-lufubu_su	1970-01-06 06:00:00	24.19314083224141	374.50157903484956	0.3883317635326057	0.0	0.0927544555009249	0.5183247294959062	Telmatochromis lufubu	m	n
815	FISH20220126_c4_r0_Telmatochromis-lufubu_su	1970-01-06 06:30:00	54.80908746045566	404.4998061049249	0.646279984488394	0.0	0.15696742944258738	0.4550163574309453	Telmatochromis lufubu	m	n
816	FISH20220126_c4_r0_Telmatochromis-lufubu_su	1970-01-06 07:00:00	50.01103181403816	434.5027149822695	0.6252216312056738	0.01163563829787234	0.34707417139005825	0.4232246271332534	Telmatochromis lufubu	m	d
817	FISH20220126_c4_r0_Telmatochromis-lufubu_su	1970-01-06 07:30:00	27.143980869358437	464.5005816852252	0.4403634147692649	0.0	0.34984348599687487	0.32272923069238213	Telmatochromis lufubu	m	d
818	FISH20220126_c4_r0_Telmatochromis-lufubu_su	1970-01-06 08:00:00	39.01050905861679	494.50135741592334	0.5500027702365782	0.0	0.40932785753610923	0.3390872877389781	Telmatochromis lufubu	m	d
819	FISH20220126_c4_r0_Telmatochromis-lufubu_su	1970-01-06 08:30:00	29.117884365811197	524.4995845105534	0.38053293446346464	0.24452938895352058	0.29988719303925526	0.29199452304227774	Telmatochromis lufubu	m	d
820	FISH20220126_c4_r0_Telmatochromis-lufubu_su	1970-01-06 09:00:00	20.91828654242645	554.5031307142461	0.2772760015515044	0.2137751426829944	0.25326665183063973	0.32159139004586673	Telmatochromis lufubu	m	d
821	FISH20220126_c4_r0_Telmatochromis-lufubu_su	1970-01-06 09:30:00	25.073702782007867	584.5003600908537	0.3772644174837959	0.04359869259320813	0.3800794372808188	0.4076469997550751	Telmatochromis lufubu	m	d
822	FISH20220126_c4_r0_Telmatochromis-lufubu_su	1970-01-06 10:00:00	22.73441318587917	614.5011357969971	0.35525513878885256	0.0	0.4074817551161599	0.4373670473905497	Telmatochromis lufubu	m	d
823	FISH20220126_c4_r0_Telmatochromis-lufubu_su	1970-01-06 10:30:00	28.71317957434202	644.4994183147749	0.4216386903772644	0.01794914409174007	0.44495380306338905	0.4548754659520521	Telmatochromis lufubu	m	d
824	FISH20220126_c4_r0_Telmatochromis-lufubu_su	1970-01-06 11:00:00	31.4497075132782	674.5023271276596	0.4331781914893617	0.023548315602836878	0.41545100650443895	0.4465385756976887	Telmatochromis lufubu	m	d
825	FISH20220126_c4_r0_Telmatochromis-lufubu_su	1970-01-06 11:30:00	29.92189971815826	704.5001384964822	0.40080881945598584	0.006426236773585951	0.35997236263397686	0.4539816864662165	Telmatochromis lufubu	m	d
826	FISH20220126_c4_r0_Telmatochromis-lufubu_su	1970-01-06 12:00:00	19.21589133754917	734.5024103729152	0.2729539535656896	0.2620380118579265	0.32208821058000614	0.46614594874049664	Telmatochromis lufubu	m	d
827	FISH20220126_c4_r0_Telmatochromis-lufubu_su	1970-01-06 12:30:00	18.005574060497956	764.500055395524	0.2795812098382451	0.07938178595169511	0.35510727121171815	0.33216588710970074	Telmatochromis lufubu	m	d
828	FISH20220126_c4_r0_Telmatochromis-lufubu_su	1970-01-06 13:00:00	18.171821557433343	794.5031861251177	0.2515099462514545	0.07497090929240317	0.36240285820205226	0.2865807787876381	Telmatochromis lufubu	m	d
829	FISH20220126_c4_r0_Telmatochromis-lufubu_su	1970-01-06 13:30:00	11.491674140111007	824.4999169021107	0.17334219710819346	0.291064206969143	0.14819579302970576	0.330093436394829	Telmatochromis lufubu	m	d
830	FISH20220126_c4_r0_Telmatochromis-lufubu_su	1970-01-06 14:00:00	15.793785818227295	854.5029369389339	0.1998226753851269	0.5066496730577413	0.15416132576987143	0.37442564965394554	Telmatochromis lufubu	m	d
831	FISH20220126_c4_r0_Telmatochromis-lufubu_su	1970-01-06 14:30:00	18.67431873902168	884.4998338134279	0.31448038998448924	0.06420341236428097	0.21904926710808445	0.5807641176053605	Telmatochromis lufubu	m	d
832	FISH20220126_c4_r0_Telmatochromis-lufubu_su	1970-01-06 15:00:00	2.6209529652843706	914.5015790348496	0.030140173970857113	0.7705690065931631	0.06339153190510749	0.7340967744588867	Telmatochromis lufubu	m	d
833	FISH20220126_c4_r0_Telmatochromis-lufubu_su	1970-01-06 15:30:00	1.3922027094199163	944.4996953077392	0.015899396155337656	0.932856905434602	0.032788249406644814	0.7182988506481689	Telmatochromis lufubu	m	d
834	FISH20220126_c4_r0_Telmatochromis-lufubu_su	1970-01-06 16:00:00	1.5259620474338311	974.5014958448753	0.01445983379501385	0.9117451523545707	0.032796700863725325	0.6934275191566612	Telmatochromis lufubu	m	d
835	FISH20220126_c4_r0_Telmatochromis-lufubu_su	1970-01-06 16:30:00	1.714295802937823	1004.5004708880394	0.008254390338485403	0.9613317821727329	0.28099603382754906	0.7920840117906117	Telmatochromis lufubu	m	d
836	FISH20220126_c4_r0_Telmatochromis-lufubu_su	1970-01-06 17:00:00	24.293490368452243	1034.5020500886526	0.4240913120567376	0.07956560283687943	0.26555926448510536	0.6407523475029286	Telmatochromis lufubu	m	d
837	FISH20220126_c4_r0_Telmatochromis-lufubu_su	1970-01-06 17:30:00	31.545470336650737	1064.4994737133677	0.5091130685280594	0.009528557974627445	0.41310399775024953	0.498241836047336	Telmatochromis lufubu	m	d
838	FISH20220126_c4_r0_Telmatochromis-lufubu_su	1970-01-06 18:00:00	26.436185224595278	1094.5013850415512	0.4390027700831025	0.009030470914127424	0.39333402664383454	0.6344628684188571	Telmatochromis lufubu	m	d
839	FISH20220126_c4_r0_Telmatochromis-lufubu_su	1970-01-06 18:30:00	37.792172698333324	1124.500249293668	0.48651044263475707	0.017561353941609882	0.40258896980643993	0.5327164273478241	Telmatochromis lufubu	m	d
840	FISH20220126_c4_r0_Telmatochromis-lufubu_su	1970-01-06 19:00:00	34.9609430086925	1154.5012466064602	0.5936616987090697	0.0	0.12971166216602292	0.4712386609413672	Telmatochromis lufubu	m	n
841	FISH20220126_c4_r0_Telmatochromis-lufubu_su	1970-01-06 19:30:00	10.38578740094466	1184.5001661865722	0.19388433414580103	0.05810990471969865	0.03842892064602423	0.45164638786239303	Telmatochromis lufubu	m	n
842	FISH20220126_c4_r0_Telmatochromis-lufubu_su	1970-01-06 20:00:00	6.5870325815607265	1214.5035185903475	0.11503296946860975	0.3391145342716241	0.026345013603850585	0.3905150569020583	Telmatochromis lufubu	m	n
843	FISH20220126_c4_r0_Telmatochromis-lufubu_su	1970-01-06 20:30:00	6.597449369623609	1244.5000276992964	0.11301312946651156	0.4447953021993241	0.020500497059789204	0.3921295556604767	Telmatochromis lufubu	m	n
844	FISH20220126_c4_r0_Telmatochromis-lufubu_su	1970-01-06 21:00:00	7.838078195326965	1274.7454816582165	0.14315538323889054	0.31285416045332537	0.025491799188004854	0.37811383216267347	Telmatochromis lufubu	m	n
845	FISH20220126_c4_r0_Telmatochromis-lufubu_su	1970-01-06 21:30:00	5.309083033318337	1304.500193895075	0.08625560910752866	0.5281701844773142	0.01914611096251449	0.3335012634181557	Telmatochromis lufubu	m	n
846	FISH20220126_c4_r0_Telmatochromis-lufubu_su	1970-01-06 22:00:00	5.54208416245033	1334.5009695828023	0.09778935121059339	0.4504404676159344	0.03242544714872788	0.5368691603108581	Telmatochromis lufubu	m	n
847	FISH20220126_c4_r0_Telmatochromis-lufubu_su	1970-01-06 22:30:00	9.669061573758388	1364.500110791048	0.17876135608242855	0.18274983381342788	0.03156715049873947	0.44223098615726786	Telmatochromis lufubu	m	n
848	FISH20220126_c4_r0_Telmatochromis-lufubu_su	1970-01-06 23:00:00	4.711979741077953	1394.502382535461	0.0784020390070922	0.4434840425531915	0.028087304893332145	0.47612412046540914	Telmatochromis lufubu	m	n
849	FISH20220126_c4_r0_Telmatochromis-lufubu_su	1970-01-06 23:30:00	2.6259437078707446	1424.4999723007036	0.03479031632596532	0.6643953243587613	0.019234547185474973	0.4137961407839496	Telmatochromis lufubu	m	n
850	FISH20220126_c4_r0_Telmatochromis-lufubu_su	1970-01-07 00:00:00	3.498581411957002	14.50144060283688	0.05452127659574468	0.7060062056737588	0.01928864245397558	0.4077309005618759	Telmatochromis lufubu	m	n
851	FISH20220126_c4_r0_Telmatochromis-lufubu_su	1970-01-07 00:30:00	3.8529996362974024	44.49988920895191	0.05871925548415688	0.6968756924440506	0.06617447706476903	0.40632103011418574	Telmatochromis lufubu	m	n
852	FISH20220126_c4_r0_Telmatochromis-lufubu_su	1970-01-07 01:00:00	7.289439993216976	74.50163443958114	0.1333591888747299	0.3644523242284891	0.036088506054798866	0.429893843917576	Telmatochromis lufubu	m	n
853	FISH20220126_c4_r0_Telmatochromis-lufubu_su	1970-01-07 01:30:00	7.216197113019588	104.49980610492493	0.16508780676970805	0.40501911251454215	0.08039492250265168	0.35987715570447437	Telmatochromis lufubu	m	n
854	FISH20220126_c4_r0_Telmatochromis-lufubu_su	1970-01-07 02:00:00	15.88989297986204	134.50224389162835	0.25979278630395036	0.1907584907751122	0.058964578279135954	0.4430328858433114	Telmatochromis lufubu	m	n
855	FISH20220126_c4_r0_Telmatochromis-lufubu_su	1970-01-07 02:30:00	4.58360985191998	164.50052628663232	0.08121433715583624	0.5949808874854579	0.02378932011539555	0.35287069033122187	Telmatochromis lufubu	m	n
856	FISH20220126_c4_r0_Telmatochromis-lufubu_su	1970-01-07 03:00:00	2.3304147903398262	194.5007756232687	0.029916897506925208	0.850027700831025	0.01247246575303027	0.2744735152988128	Telmatochromis lufubu	m	n
857	FISH20220126_c4_r0_Telmatochromis-lufubu_su	1970-01-07 03:30:00	2.300291199211498	224.49958451055343	0.03130020497479364	0.7505955348734142	0.012750724056642114	0.24224807695450148	Telmatochromis lufubu	m	n
858	FISH20220126_c4_r0_Telmatochromis-lufubu_su	1970-01-07 04:00:00	3.3307223225808262	254.50202227270208	0.034129314643470555	0.8112914842927585	0.09304344519626766	0.2922136890255511	Telmatochromis lufubu	m	n
859	FISH20220126_c4_r0_Telmatochromis-lufubu_su	1970-01-07 04:30:00	2.609839109843793	284.5003600908537	0.025261758351337878	0.8509223865713811	0.017879654825977347	0.29899427400558654	Telmatochromis lufubu	m	n
860	FISH20220126_c4_r0_Telmatochromis-lufubu_su	1970-01-07 05:00:00	2.269630086869414	314.50130201119174	0.027591556318909635	0.8528450329658153	0.015998839393255068	0.24446510329385326	Telmatochromis lufubu	m	n
861	FISH20220126_c4_r0_Telmatochromis-lufubu_su	1970-01-07 05:30:00	2.1436741085541913	344.4994183147748	0.02487396820120769	0.9030524624674533	0.01755401937556576	0.21703622564350947	Telmatochromis lufubu	m	n
862	FISH20220126_c4_r0_Telmatochromis-lufubu_su	1970-01-07 06:00:00	3.8369743705795534	374.50116343490305	0.056509695290858725	0.7402216066481995	0.08087780196399694	0.3373532532629696	Telmatochromis lufubu	m	n
863	FISH20220126_c4_r0_Telmatochromis-lufubu_su	1970-01-07 06:30:00	7.194847353402712	404.5001938950751	0.148634424685613	0.4967037837238934	0.06206853845754963	0.3981328841348677	Telmatochromis lufubu	m	n
864	FISH20220126_c4_r0_Telmatochromis-lufubu_su	1970-01-07 07:00:00	25.869931142923406	434.50193927304963	0.41816267730496454	0.06914893617021277	0.27229322134874073	0.45043535729088463	Telmatochromis lufubu	m	d
865	FISH20220126_c4_r0_Telmatochromis-lufubu_su	1970-01-07 07:30:00	3.671046461502254	464.50005539552404	0.05484156880124086	0.7664524706403723	0.0671865762777499	0.2077307485652275	Telmatochromis lufubu	m	d
866	FISH20220126_c4_r0_Telmatochromis-lufubu_su	1970-01-07 08:00:00	1.8742485656528294	494.5027149822695	0.016733156028368796	0.8764406028368794	0.016799416866381516	0.4184601861211861	Telmatochromis lufubu	m	d
867	FISH20220126_c4_r0_Telmatochromis-lufubu_su	1970-01-07 08:30:00	0.3231969072560479	524.4999723007036	0.002825328236662789	0.9740734585341533	0.18410362108955586	0.6258578675218844	Telmatochromis lufubu	m	d
868	FISH20220126_c4_r0_Telmatochromis-lufubu_su	1970-01-07 09:00:00	1.3275647878044161	554.5002216066482	0.016952908587257617	0.9438227146814404	0.1985931540846557	0.8130691226067296	Telmatochromis lufubu	m	d
869	FISH20220126_c4_r0_Telmatochromis-lufubu_su	1970-01-07 09:30:00	1.322071688441209	584.4998892089519	0.011577664524706403	0.9131398183026811	0.21501139293663146	0.6869135725317727	Telmatochromis lufubu	m	d
870	FISH20220126_c4_r0_Telmatochromis-lufubu_su	1970-01-07 10:00:00	2.192646906724654	614.5024933510638	0.025986258865248225	0.8881870567375887	0.2538963972729099	0.7489887881692704	Telmatochromis lufubu	m	d
871	FISH20220126_c4_r0_Telmatochromis-lufubu_su	1970-01-07 10:30:00	5.593895460162553	644.4997507063321	0.08498144147138663	0.7572433660185032	0.11198917410238787	0.5260177379126766	Telmatochromis lufubu	m	d
872	FISH20220126_c4_r0_Telmatochromis-lufubu_su	1970-01-07 11:00:00	2.0163569090835205	674.5009140767825	0.03323915572544457	0.813306742008753	0.17113239840819855	0.5953172371478448	Telmatochromis lufubu	m	d
873	FISH20220126_c4_r0_Telmatochromis-lufubu_su	1970-01-07 11:30:00	2.928323685960929	704.5005262866323	0.043044706664450726	0.8172954406958063	0.4169707031362853	0.8366611108773027	Telmatochromis lufubu	m	d
874	FISH20220126_c4_r0_Telmatochromis-lufubu_su	1970-01-07 12:00:00	1.8229607020490808	734.503019892503	0.018340998503906466	0.9497977503186125	0.15539197584733175	0.7644945104987291	Telmatochromis lufubu	m	d
875	FISH20220126_c4_r0_Telmatochromis-lufubu_su	1970-01-07 12:30:00	2.025339246910378	764.4995291119606	0.024596975236828984	0.8705888870422691	0.0218940810770192	0.47144369884815274	Telmatochromis lufubu	m	d
876	FISH20220126_c4_r0_Telmatochromis-lufubu_su	1970-01-07 13:00:00	1.5550820206772316	794.5023547010915	0.016233586348274143	0.9255360407778824	0.10605267704232732	0.597262853527782	Telmatochromis lufubu	m	d
877	FISH20220126_c4_r0_Telmatochromis-lufubu_su	1970-01-07 13:30:00	1.1638118990930326	824.5003046922608	0.011744501689657082	0.9089801119051576	0.023365521661130404	0.5851099253593146	Telmatochromis lufubu	m	d
878	FISH20220126_c4_r0_Telmatochromis-lufubu_su	1970-01-07 14:00:00	1.6469541510255168	854.5014128206549	0.02299296359909136	0.9013241730843814	0.043877024340184784	0.5686416825933629	Telmatochromis lufubu	m	d
879	FISH20220126_c4_r0_Telmatochromis-lufubu_su	1970-01-07 14:30:00	1.3759103411053275	884.5002215820962	0.014735209395080877	0.9264901395967206	0.05717272221429996	0.6836023226765671	Telmatochromis lufubu	m	d
880	FISH20220126_c4_r0_Telmatochromis-lufubu_su	1970-01-07 15:00:00	0.19708397554090376	914.5029920212766	0.00011081560283687943	0.9992242907801419	0.3258458449552236	0.8121050276454448	Telmatochromis lufubu	m	d
881	FISH20220126_c4_r0_Telmatochromis-lufubu_su	1970-01-07 15:30:00	0.1912914774223104	944.5000830978893	0.00232674090078112	0.9926873857404022	0.03312806120495271	0.7159217511611924	Telmatochromis lufubu	m	d
882	FISH20220126_c4_r0_Telmatochromis-lufubu_su	1970-01-07 16:00:00	0.39413486835271966	974.5012466064602	0.0027148318466397032	1.0	0.034507469313639454	0.6519407123337251	Telmatochromis lufubu	m	d
883	FISH20220126_c4_r0_Telmatochromis-lufubu_su	1970-01-07 16:30:00	1.4986197606246952	1004.5	0.016009306448039	0.9248836693995125	0.1964712754556022	0.7908575391560805	Telmatochromis lufubu	m	d
884	FISH20220126_c4_r0_Telmatochromis-lufubu_su	1970-01-07 17:00:00	2.898168852407466	1034.502770390071	0.038840868794326244	0.7827460106382979	0.02743706059461842	0.4957647983032949	Telmatochromis lufubu	m	d
885	FISH20220126_c4_r0_Telmatochromis-lufubu_su	1970-01-07 17:30:00	1.8984974471702996	1064.4999169021107	0.029693645781397153	0.8600631543958783	0.07010942638224858	0.7457980164244353	Telmatochromis lufubu	m	d
886	FISH20220126_c4_r0_Telmatochromis-lufubu_su	1970-01-07 18:00:00	1.130152093835093	1094.501024987534	0.007091805640201673	0.9678098509612721	0.07624222815485898	0.6967059063372142	Telmatochromis lufubu	m	d
887	FISH20220126_c4_r0_Telmatochromis-lufubu_su	1970-01-07 18:30:00	4.003746637956827	1124.4981717451524	0.06332409972299169	0.7388919667590028	0.06290112743989514	0.6280975888114411	Telmatochromis lufubu	m	d
888	FISH20220126_c4_r0_Telmatochromis-lufubu_su	1970-01-07 19:00:00	17.552102351037515	1154.500193895075	0.3322253614758185	0.18281535648994515	0.10339754823776301	0.42113498618021256	Telmatochromis lufubu	m	n
889	FISH20220126_c4_r0_Telmatochromis-lufubu_su	1970-01-07 19:30:00	3.6301027835669695	1184.498088536761	0.06432489334589174	0.5513878885256801	0.05232372413546669	0.46259838499244055	Telmatochromis lufubu	m	n
890	FISH20220126_c4_r0_Telmatochromis-lufubu_su	1970-01-07 20:00:00	2.0434010309619377	1214.500055395524	0.027033015732328827	0.8242853977398626	0.01375588772106061	0.304844115850128	Telmatochromis lufubu	m	n
891	FISH20220126_c4_r0_Telmatochromis-lufubu_su	1970-01-07 20:30:00	2.6385740282639936	1244.498864203003	0.02853343675549892	0.7994902764696105	0.013151280696130925	0.22151464441957797	Telmatochromis lufubu	m	n
892	FISH20220126_c4_r0_Telmatochromis-lufubu_su	1970-01-07 21:00:00	2.050749188483626	1274.4999723007036	0.01340645947592931	0.9013905046811811	0.008617002935568649	0.17146018630242915	Telmatochromis lufubu	m	n
893	FISH20220126_c4_r0_Telmatochromis-lufubu_su	1970-01-07 21:30:00	2.209707599499292	1304.4970633865248	0.01739804964539007	0.938386524822695	0.009939326332962265	0.1960664314626505	Telmatochromis lufubu	m	n
894	FISH20220126_c4_r0_Telmatochromis-lufubu_su	1970-01-07 22:00:00	4.240643032308318	1334.4998338134278	0.06326168845557278	0.7215820961666297	0.02467533180213195	0.2513889476988225	Telmatochromis lufubu	m	n
895	FISH20220126_c4_r0_Telmatochromis-lufubu_su	1970-01-07 22:30:00	2.3990313170934923	1364.4970355183686	0.021665650800687095	0.8270072588241814	0.014598873134248291	0.3362117859026902	Telmatochromis lufubu	m	n
896	FISH20220126_c4_r0_Telmatochromis-lufubu_su	1970-01-07 23:00:00	2.3767310239749295	1394.499750706332	0.02653592598747992	0.8823333887319262	0.019743072153807585	0.24831381175310743	Telmatochromis lufubu	m	n
897	FISH20220126_c4_r0_Telmatochromis-lufubu_su	1970-01-07 23:30:00	1.9442820238046814	1424.4985041551247	0.010249307479224376	0.9499722991689751	0.011077591581057226	0.1838662297119254	Telmatochromis lufubu	m	n
898	FISH20220126_c4_r0_Telmatochromis-lufubu_su	1970-01-08 00:00:00	1.4814635464643806	14.50052628663232	0.0033793141654201984	1.0	0.011863308310522123	0.1763195374392173	Telmatochromis lufubu	m	n
899	FISH20220126_c4_r0_Telmatochromis-lufubu_su	1970-01-08 00:30:00	2.59816719178474	44.49778368794326	0.022550975177304963	0.8682956560283688	0.010080956212556235	0.17032743646299012	Telmatochromis lufubu	m	n
900	FISH20220126_c4_r0_Telmatochromis-lufubu_su	1970-01-08 01:00:00	1.8475773198104475	74.49952911196056	0.013351060883053571	0.941831477480472	0.012104058805738617	0.2539426850275644	Telmatochromis lufubu	m	n
901	FISH20220126_c4_r0_Telmatochromis-lufubu_su	1970-01-08 01:30:00	2.098478072674953	104.4984487534626	0.021052631578947368	0.850803324099723	0.020730619391302517	0.33660867199375455	Telmatochromis lufubu	m	n
902	FISH20220126_c4_r0_Telmatochromis-lufubu_su	1970-01-08 02:00:00	1.9081151524495226	134.5003046922608	0.009029970638745775	0.9948479308625561	0.011253849627453566	0.2226719203855348	Telmatochromis lufubu	m	n
903	FISH20220126_c4_r0_Telmatochromis-lufubu_su	1970-01-08 02:30:00	1.0668717125666813	164.4983101556873	0.005152640035459028	1.0	0.01152540796462114	0.21868627877667615	Telmatochromis lufubu	m	n
904	FISH20220126_c4_r0_Telmatochromis-lufubu_su	1970-01-08 03:00:00	1.2424252288759021	194.50022158209617	0.008697097274540218	1.0	0.013607591431057027	0.3216048925874726	Telmatochromis lufubu	m	n
905	FISH20220126_c4_r0_Telmatochromis-lufubu_su	1970-01-08 03:30:00	0.9158445442619572	224.49833776595744	0.0029920212765957447	1.0	0.013162635199220616	0.237808113653907	Telmatochromis lufubu	m	n
906	FISH20220126_c4_r0_Telmatochromis-lufubu_su	1970-01-08 04:00:00	1.6247229927174256	254.5000830978893	0.006149243809207246	0.9767325909921888	0.015203687721913611	0.19206065190061822	Telmatochromis lufubu	m	n
907	FISH20220126_c4_r0_Telmatochromis-lufubu_su	1970-01-08 04:30:00	1.0883283461732676	284.49814394149263	0.005263449498587179	1.0	0.009174452440675038	0.21096461693486765	Telmatochromis lufubu	m	n
908	FISH20220126_c4_r0_Telmatochromis-lufubu_su	1970-01-08 05:00:00	2.260031865107131	314.5	0.02415244848216264	0.9059384001772657	0.008581041056165147	0.21529573193415102	Telmatochromis lufubu	m	n
909	FISH20220126_c4_r0_Telmatochromis-lufubu_su	1970-01-08 05:30:00	1.9467547092227115	344.49817154255317	0.007646276595744681	0.9969525709219859	0.01769941764694658	0.27122226731605	Telmatochromis lufubu	m	n
910	FISH20220126_c4_r0_Telmatochromis-lufubu_su	1970-01-08 06:00:00	2.2060623549917073	374.49991690211067	0.0278654922164977	0.8883164367625063	0.023596179014927287	0.33123155502854107	Telmatochromis lufubu	m	n
911	FISH20220126_c4_r0_Telmatochromis-lufubu_su	1970-01-08 06:30:00	1.6678343403477007	404.4966476422674	0.002438078350972461	1.0	0.006747516098265805	0.1931207883790932	Telmatochromis lufubu	m	n
912	FISH20220126_c4_r0_Telmatochromis-lufubu_su	1970-01-08 07:00:00	3.3168002375188483	434.49983381342787	0.042377575891867934	0.698094393972967	0.023129114433950746	0.43875328005220554	Telmatochromis lufubu	m	d
913	FISH20220126_c4_r0_Telmatochromis-lufubu_su	1970-01-08 07:30:00	1.8425139783048905	463.3841594827586	0.017181513409961685	0.8939176245210728	0.033396036252288215	0.5966936252035059	Telmatochromis lufubu	m	d
914	FISH20220126_c4_r1_Telmatochromis-lufubu_su	1970-01-02 00:00:00	13.413141881002607	14.498226753851268	0.22963537626066718	0.022608888396320515	0.09568281623298487	0.4345094546278226	Telmatochromis lufubu	m	n
915	FISH20220126_c4_r1_Telmatochromis-lufubu_su	1970-01-02 00:30:00	7.247332481717606	44.500470888039445	0.13112846933687886	0.13328901445903274	0.05980007411694221	0.5345175922549003	Telmatochromis lufubu	m	n
916	FISH20220126_c4_r1_Telmatochromis-lufubu_su	1970-01-02 01:00:00	12.90328380810044	74.49844840961985	0.2140640585171229	0.06483431231297794	0.08110909781206482	0.4722325200067683	Telmatochromis lufubu	m	n
917	FISH20220126_c4_r1_Telmatochromis-lufubu_su	1970-01-02 01:30:00	10.947506797556946	104.49947371336768	0.17378538585119938	0.1291895185862279	0.06696848146375929	0.422872837138512	Telmatochromis lufubu	m	n
918	FISH20220126_c4_r1_Telmatochromis-lufubu_su	1970-01-02 02:00:00	7.974160220409234	134.49775561097258	0.13737877528401218	0.21219174286505957	0.061441331966829056	0.42057611371453285	Telmatochromis lufubu	m	n
919	FISH20220126_c4_r1_Telmatochromis-lufubu_su	1970-01-02 02:30:00	7.371433037950806	164.50024929366793	0.1267519804996953	0.22652484626890476	0.04706036303358088	0.5584818010771451	Telmatochromis lufubu	m	n
920	FISH20220126_c4_r1_Telmatochromis-lufubu_su	1970-01-02 03:00:00	6.559852346389723	194.49761693637774	0.10646198182221236	0.3939813788516959	0.054989076234001136	0.5831847214495193	Telmatochromis lufubu	m	n
921	FISH20220126_c4_r1_Telmatochromis-lufubu_su	1970-01-02 03:30:00	7.308790638362468	224.50016618657213	0.1374362951473521	0.2421892311101263	0.06879708804937588	0.5840673644497717	Telmatochromis lufubu	m	n
922	FISH20220126_c4_r1_Telmatochromis-lufubu_su	1970-01-02 04:00:00	8.250436528252282	254.49927961875207	0.1528870663859027	0.1339354981713399	0.05974939693756009	0.48786555975941687	Telmatochromis lufubu	m	n
923	FISH20220126_c4_r1_Telmatochromis-lufubu_su	1970-01-02 04:30:00	8.797672795286765	284.5000276992964	0.16608498144147138	0.2287407899839344	0.060934781172222376	0.4765690632718848	Telmatochromis lufubu	m	n
924	FISH20220126_c4_r1_Telmatochromis-lufubu_su	1970-01-02 05:00:00	9.503388586965285	314.4980881130507	0.16054308672762538	0.16431144361318925	0.06899970807771601	0.5079136659227446	Telmatochromis lufubu	m	n
925	FISH20220126_c4_r1_Telmatochromis-lufubu_su	1970-01-02 05:30:00	7.379542854355726	344.49994460447596	0.12929315311322845	0.18884334145801018	0.05268648269123599	0.3981905454683935	Telmatochromis lufubu	m	n
926	FISH20220126_c4_r1_Telmatochromis-lufubu_su	1970-01-02 06:00:00	6.524820787373905	374.49880853422	0.11831532280410086	0.2196730396231643	0.036189957947612636	0.5164896767615782	Telmatochromis lufubu	m	n
927	FISH20220126_c4_r1_Telmatochromis-lufubu_su	1970-01-02 06:30:00	9.821019939934262	404.4998615035178	0.1687995124923827	0.1738407844440751	0.06884523301783756	0.49576844979309603	Telmatochromis lufubu	m	n
928	FISH20220126_c4_r1_Telmatochromis-lufubu_su	1970-01-02 07:00:00	19.788069484810986	434.4987254793306	0.3934389892496952	0.0637814474121689	0.08795038293482692	0.4207690290603911	Telmatochromis lufubu	m	d
929	FISH20220126_c4_r1_Telmatochromis-lufubu_su	1970-01-02 07:30:00	12.274224411172542	464.5005816852252	0.25045703839122485	0.06476095507174118	0.06434858040549934	0.4012589936607965	Telmatochromis lufubu	m	d
930	FISH20220126_c4_r1_Telmatochromis-lufubu_su	1970-01-02 08:00:00	19.79431508737182	494.4983928175571	0.4055641764575482	0.006151629350476613	0.14242182652133947	0.3410202575451895	Telmatochromis lufubu	m	d
931	FISH20220126_c4_r1_Telmatochromis-lufubu_su	1970-01-02 08:30:00	25.49987499306689	524.4996399091463	0.47465514375934853	0.04132735028530275	0.1616360580700631	0.3904179103803243	Telmatochromis lufubu	m	d
932	FISH20220126_c4_r1_Telmatochromis-lufubu_su	1970-01-02 09:00:00	17.791513493373667	554.4987532553887	0.29129495206959605	0.11409098465118857	0.11817823847324449	0.3779120773227851	Telmatochromis lufubu	m	d
933	FISH20220126_c4_r1_Telmatochromis-lufubu_su	1970-01-02 09:30:00	25.258843310797214	584.5004154894466	0.4385352612043654	0.0	0.1945531094889079	0.3565618857098899	Telmatochromis lufubu	m	d
934	FISH20220126_c4_r1_Telmatochromis-lufubu_su	1970-01-02 10:00:00	24.273024250075185	614.4972559454516	0.4326736515327901	0.053883252951937466	0.2232197699932848	0.3338015702955552	Telmatochromis lufubu	m	d
935	FISH20220126_c4_r1_Telmatochromis-lufubu_su	1970-01-02 10:30:00	11.188851308208056	644.4360089249957	0.19703644373247897	0.36746953487041595	0.10514584990993037	0.3867843313402064	Telmatochromis lufubu	m	d
936	FISH20220126_c4_r1_Telmatochromis-lufubu_su	1970-01-02 11:00:00	12.17330614399481	674.4982819773886	0.21430946575038795	0.45394590999778317	0.10079448066410555	0.28975880116463926	Telmatochromis lufubu	m	d
937	FISH20220126_c4_r1_Telmatochromis-lufubu_su	1970-01-02 11:30:00	15.984809223879553	704.5001938950751	0.2832530053736635	0.11999335216885491	0.1381584172822294	0.25811083827476405	Telmatochromis lufubu	m	d
938	FISH20220126_c4_r1_Telmatochromis-lufubu_su	1970-01-02 12:00:00	30.201054895250152	734.4985314491549	0.49637018564699364	0.027486838459407036	0.22974150226101447	0.30429806977011703	Telmatochromis lufubu	m	d
939	FISH20220126_c4_r1_Telmatochromis-lufubu_su	1970-01-02 12:30:00	16.517022926531876	764.5001107910481	0.27658985153999555	0.1647462884998892	0.10666582423942803	0.318198584125335	Telmatochromis lufubu	m	d
940	FISH20220126_c4_r1_Telmatochromis-lufubu_su	1970-01-02 13:00:00	24.117361048139873	794.4991132786522	0.3839503436045223	0.17296608290844603	0.17932192080225542	0.2826187474789143	Telmatochromis lufubu	m	d
941	FISH20220126_c4_r1_Telmatochromis-lufubu_su	1970-01-02 13:30:00	28.6088291778596	824.4999723007036	0.43343859065979723	0.03484571491884106	0.16278220187825887	0.39487049778498207	Telmatochromis lufubu	m	d
942	FISH20220126_c4_r1_Telmatochromis-lufubu_su	1970-01-02 14:00:00	24.982000690483815	854.4979216316577	0.3991021448761293	0.10303164662195866	0.14350116013945868	0.3386858092358277	Telmatochromis lufubu	m	d
943	FISH20220126_c4_r1_Telmatochromis-lufubu_su	1970-01-02 14:30:00	31.8531321919536	884.4998892089519	0.4686461333924219	0.028584090405495238	0.1931671957050524	0.3626179361975523	Telmatochromis lufubu	m	d
944	FISH20220126_c4_r1_Telmatochromis-lufubu_su	1970-01-02 15:00:00	23.268356234880173	914.4990856192851	0.37910778609032975	0.07193128290385148	0.14211793140976303	0.26860863991024825	Telmatochromis lufubu	m	d
945	FISH20220126_c4_r1_Telmatochromis-lufubu_su	1970-01-02 15:30:00	34.06699216223954	944.4998061049249	0.502354440197219	0.06077225638468783	0.23668670582836443	0.2697194493011149	Telmatochromis lufubu	m	d
946	FISH20220126_c4_r1_Telmatochromis-lufubu_su	1970-01-02 16:00:00	28.86176784631423	974.4990025490414	0.4758949351656877	0.03202925856145406	0.17212330796458641	0.29309535487534866	Telmatochromis lufubu	m	d
947	FISH20220126_c4_r1_Telmatochromis-lufubu_su	1970-01-02 16:30:00	29.505510937248314	1004.5005816852251	0.42507340313556036	0.05251786604620243	0.15436880942046446	0.3142004930377784	Telmatochromis lufubu	m	d
948	FISH20220126_c4_r1_Telmatochromis-lufubu_su	1970-01-02 17:00:00	33.047905429309964	1034.4993072873372	0.4943751731781657	0.0	0.21279086976891368	0.34029428277914264	Telmatochromis lufubu	m	d
949	FISH20220126_c4_r1_Telmatochromis-lufubu_su	1970-01-02 17:30:00	53.38757990822461	1064.499695307739	0.7045593041936735	0.0	0.255784128518211	0.2518520448144533	Telmatochromis lufubu	m	d
950	FISH20220126_c4_r1_Telmatochromis-lufubu_su	1970-01-02 18:00:00	49.02538653171145	1094.4993627749764	0.6546240372361057	0.0	0.208398136978201	0.26585122113042475	Telmatochromis lufubu	m	d
951	FISH20220126_c4_r1_Telmatochromis-lufubu_su	1970-01-02 18:30:00	46.959323308887384	1124.5004708880394	0.6240651487452219	0.0	0.18846189700356641	0.3205124398947105	Telmatochromis lufubu	m	d
952	FISH20220126_c4_r1_Telmatochromis-lufubu_su	1970-01-02 19:00:00	24.417185637429455	1154.499279618752	0.41011858583619637	0.003435664413166353	0.13371269258199733	0.5488925169439582	Telmatochromis lufubu	m	n
953	FISH20220126_c4_r1_Telmatochromis-lufubu_su	1970-01-02 19:30:00	18.322980383921333	1184.4995291119606	0.3255775303307296	0.0845382527283807	0.10782599358537123	0.5290892385181887	Telmatochromis lufubu	m	n
954	FISH20220126_c4_r1_Telmatochromis-lufubu_su	1970-01-02 20:00:00	10.626861250199738	1214.499335106383	0.16533687943262412	0.440270390070922	0.07369967038466729	0.6464310485130883	Telmatochromis lufubu	m	n
955	FISH20220126_c4_r1_Telmatochromis-lufubu_su	1970-01-02 20:30:00	11.688535453126622	1244.500304692261	0.22109578416708214	0.14492271896293835	0.08162092723005814	0.5859340838242189	Telmatochromis lufubu	m	n
956	FISH20220126_c4_r1_Telmatochromis-lufubu_su	1970-01-02 21:00:00	17.934341241688998	1274.498836178231	0.27460651740190645	0.1381622700066504	0.13302196445576753	0.6032711049580588	Telmatochromis lufubu	m	n
957	FISH20220126_c4_r1_Telmatochromis-lufubu_su	1970-01-02 21:30:00	8.926482763383344	1304.5002215820962	0.1508420119654332	0.13992909372922668	0.06186411945143886	0.5890049877314995	Telmatochromis lufubu	m	n
958	FISH20220126_c4_r1_Telmatochromis-lufubu_su	1970-01-02 22:00:00	18.472948428766824	1334.4998891721157	0.2893161919538956	0.03075473789205364	0.12726820689237411	0.4975839133034757	Telmatochromis lufubu	m	n
959	FISH20220126_c4_r1_Telmatochromis-lufubu_su	1970-01-02 22:30:00	9.628757223443113	1364.5001384964821	0.1853082931693535	0.07611766661126808	0.07120981108338206	0.5120242597326782	Telmatochromis lufubu	m	n
960	FISH20220126_c4_r1_Telmatochromis-lufubu_su	1970-01-02 23:00:00	10.579291226140656	1394.499279618752	0.19239720713731576	0.028039454726809264	0.06320195586051491	0.5083236683650416	Telmatochromis lufubu	m	n
961	FISH20220126_c4_r1_Telmatochromis-lufubu_su	1970-01-02 23:30:00	10.838246178714137	1424.500110791048	0.1985929536893419	0.10259251052514957	0.08985209290462269	0.5571365419437686	Telmatochromis lufubu	m	n
962	FISH20220126_c4_r1_Telmatochromis-lufubu_su	1970-01-03 00:00:00	12.248416042613126	14.500055413942148	0.21816469023606339	0.03768148066053419	0.0748142194948844	0.5254078210086867	Telmatochromis lufubu	m	n
963	FISH20220126_c4_r1_Telmatochromis-lufubu_su	1970-01-03 00:30:00	8.961524523925972	44.50002769929644	0.16591878566284415	0.1218769043266301	0.06063016592520523	0.5442163126459204	Telmatochromis lufubu	m	n
964	FISH20220126_c4_r1_Telmatochromis-lufubu_su	1970-01-03 01:00:00	11.743673387669835	74.49894701839946	0.19967856351141652	0.11327865218355132	0.06586469279171155	0.4721486415188257	Telmatochromis lufubu	m	n
965	FISH20220126_c4_r1_Telmatochromis-lufubu_su	1970-01-03 01:30:00	8.72565422678783	104.49994460447596	0.17144914690892976	0.09461555506315089	0.06388105787505147	0.5098478010402309	Telmatochromis lufubu	m	n
966	FISH20220126_c4_r1_Telmatochromis-lufubu_su	1970-01-03 02:00:00	9.067167332971936	134.4998891721157	0.16020170674941817	0.11841959436994348	0.05915496928050083	0.46684755614809975	Telmatochromis lufubu	m	n
967	FISH20220126_c4_r1_Telmatochromis-lufubu_su	1970-01-03 02:30:00	9.128367671098482	164.49986150351782	0.15755359813860728	0.12326186914852363	0.056708951292776276	0.4089782685194113	Telmatochromis lufubu	m	n
968	FISH20220126_c4_r1_Telmatochromis-lufubu_su	1970-01-03 03:00:00	9.85844935851141	194.49891936824605	0.18082571349404267	0.10241064006650041	0.05658043645905892	0.47960231742107884	Telmatochromis lufubu	m	n
969	FISH20220126_c4_r1_Telmatochromis-lufubu_su	1970-01-03 03:30:00	6.783368504944046	224.49977841790383	0.11173277199202304	0.3835032129403944	0.0573513668600214	0.6209067204660577	Telmatochromis lufubu	m	n
970	FISH20220126_c4_r1_Telmatochromis-lufubu_su	1970-01-03 04:00:00	9.674553925769219	254.49986147282098	0.17925416966808888	0.1645148778190281	0.08246426645655988	0.5623169745145784	Telmatochromis lufubu	m	n
971	FISH20220126_c4_r1_Telmatochromis-lufubu_su	1970-01-03 04:30:00	9.365143095420066	284.49969530773916	0.182205971968312	0.09611655863941056	0.08156300714835257	0.5026845517773555	Telmatochromis lufubu	m	n
972	FISH20220126_c4_r1_Telmatochromis-lufubu_su	1970-01-03 05:00:00	9.4137039526628	314.4999722945642	0.1681719953454868	0.19410428326037568	0.06428575344659572	0.4605179928282703	Telmatochromis lufubu	m	n
973	FISH20220126_c4_r1_Telmatochromis-lufubu_su	1970-01-03 05:30:00	8.672070978627751	344.50047088803944	0.14387014569829926	0.20973907262755526	0.05786453693564336	0.5193059296272194	Telmatochromis lufubu	m	n
974	FISH20220126_c4_r1_Telmatochromis-lufubu_su	1970-01-03 06:00:00	9.70086155505864	374.49983373974726	0.16515185103081356	0.1960208379516737	0.08928778123016104	0.5634634842488839	Telmatochromis lufubu	m	n
975	FISH20220126_c4_r1_Telmatochromis-lufubu_su	1970-01-03 06:30:00	12.253290808167453	404.49952911196056	0.2023710597750817	0.11761121267519806	0.08664269505958848	0.5005841541943388	Telmatochromis lufubu	m	n
976	FISH20220126_c4_r1_Telmatochromis-lufubu_su	1970-01-03 07:00:00	26.12730600936927	434.49980606194936	0.4295450767440572	0.006261428492270183	0.08244534673537507	0.418883070611004	Telmatochromis lufubu	m	d
977	FISH20220126_c4_r1_Telmatochromis-lufubu_su	1970-01-03 07:30:00	19.84482460371117	464.50030469226084	0.3029195058445516	0.10680848706442857	0.054200483948351724	0.32116855713041254	Telmatochromis lufubu	m	d
978	FISH20220126_c4_r1_Telmatochromis-lufubu_su	1970-01-03 08:00:00	17.339947218820797	494.49975065107776	0.2736188840250457	0.2662492381005153	0.08215700206860103	0.2909862620825554	Telmatochromis lufubu	m	d
979	FISH20220126_c4_r1_Telmatochromis-lufubu_su	1970-01-03 08:30:00	15.089903578854127	524.4994183147749	0.2568832751648108	0.14204199213339982	0.11443417382714147	0.30213975367127	Telmatochromis lufubu	m	d
980	FISH20220126_c4_r1_Telmatochromis-lufubu_su	1970-01-03 09:00:00	8.53266532399944	554.4996398293346	0.15276777303706987	0.34465562143292516	0.07923250849268161	0.21691938617434645	Telmatochromis lufubu	m	d
981	FISH20220126_c4_r1_Telmatochromis-lufubu_su	1970-01-03 09:30:00	8.69658875014517	584.5001938950751	0.16414603069082045	0.3723893413107307	0.07118121566959004	0.2506293545339482	Telmatochromis lufubu	m	d
982	FISH20220126_c4_r1_Telmatochromis-lufubu_su	1970-01-03 10:00:00	10.439600041390566	614.4995566884628	0.19217555136872438	0.2710850049872548	0.09561979863746013	0.272150922734323	Telmatochromis lufubu	m	d
983	FISH20220126_c4_r1_Telmatochromis-lufubu_su	1970-01-03 10:30:00	15.83449463187951	644.5001107910481	0.2842344338577443	0.23038998448925327	0.10889095194575726	0.2679291348635508	Telmatochromis lufubu	m	d
984	FISH20220126_c4_r1_Telmatochromis-lufubu_su	1970-01-03 11:00:00	13.429256121258032	674.7509759848574	0.22276114988761386	0.30935762451200755	0.10508911310687431	0.2637281699592488	Telmatochromis lufubu	m	d
985	FISH20220126_c4_r1_Telmatochromis-lufubu_su	1970-01-03 11:30:00	19.6395409194603	704.5000276992964	0.35582516204088416	0.06082765497756357	0.1485828454067089	0.2624675697510405	Telmatochromis lufubu	m	d
986	FISH20220126_c4_r1_Telmatochromis-lufubu_su	1970-01-03 12:00:00	22.36781273719706	734.4996675163471	0.39881414163803613	0.2743544275739776	0.14075504043680537	0.40059049491411214	Telmatochromis lufubu	m	d
987	FISH20220126_c4_r1_Telmatochromis-lufubu_su	1970-01-03 12:30:00	20.061043358496043	764.4998892089519	0.33918679370706845	0.08514292045202748	0.16180862010713806	0.38096452629745287	Telmatochromis lufubu	m	d
988	FISH20220126_c4_r1_Telmatochromis-lufubu_su	1970-01-03 13:00:00	26.534952500458505	794.5004433115372	0.47417710295910453	0.022442646569876983	0.20435726600494178	0.2458270308030299	Telmatochromis lufubu	m	d
989	FISH20220126_c4_r1_Telmatochromis-lufubu_su	1970-01-03 13:30:00	24.866561747190232	824.4998061049249	0.44357653315605783	0.07157498199545731	0.17068476477181982	0.2311476160539221	Telmatochromis lufubu	m	d
990	FISH20220126_c4_r1_Telmatochromis-lufubu_su	1970-01-03 14:00:00	24.144018480793626	854.5003601706654	0.3858258990413919	0.026541807502632016	0.1552917161576202	0.22412106441723464	Telmatochromis lufubu	m	d
991	FISH20220126_c4_r1_Telmatochromis-lufubu_su	1970-01-03 14:30:00	13.764542360326853	884.5005816852251	0.19012797074954296	0.4148246634535483	0.13469786853357904	0.20711821748948475	Telmatochromis lufubu	m	d
992	FISH20220126_c4_r1_Telmatochromis-lufubu_su	1970-01-03 15:00:00	14.361248153791456	914.5002493489222	0.24851775918435198	0.04205685155427495	0.17918264736232323	0.252201776699623	Telmatochromis lufubu	m	d
993	FISH20220126_c4_r1_Telmatochromis-lufubu_su	1970-01-03 15:30:00	34.96578732726829	944.4996953077392	0.5475042933909479	0.004376488837183536	0.26998592642545327	0.2738628685826858	Telmatochromis lufubu	m	d
994	FISH20220126_c4_r1_Telmatochromis-lufubu_su	1970-01-03 16:00:00	42.4801183348529	974.5001385118289	0.6331098675826916	0.0	0.25034553342826593	0.2280849763469498	Telmatochromis lufubu	m	d
995	FISH20220126_c4_r1_Telmatochromis-lufubu_su	1970-01-03 16:30:00	54.15913539873419	1004.5004154894466	0.6874411389950695	0.0	0.3065383985297685	0.3750944613922732	Telmatochromis lufubu	m	d
996	FISH20220126_c4_r1_Telmatochromis-lufubu_su	1970-01-03 17:00:00	59.28839443500606	1034.5001108278843	0.7199379363847944	0.0	0.3280096632419794	0.3177507742909571	Telmatochromis lufubu	m	d
997	FISH20220126_c4_r1_Telmatochromis-lufubu_su	1970-01-03 17:30:00	52.697643626518875	1064.4994737133677	0.6830092515650102	0.0	0.3607369136833683	0.39630830224610275	Telmatochromis lufubu	m	d
998	FISH20220126_c4_r1_Telmatochromis-lufubu_su	1970-01-03 18:00:00	39.77371962234824	1094.5002216312057	0.4662566489361702	0.03507313829787234	0.20991412724193448	0.5698668945486022	Telmatochromis lufubu	m	d
999	FISH20220126_c4_r1_Telmatochromis-lufubu_su	1970-01-03 18:30:00	44.178019723942995	1124.500249293668	0.6058390116891031	0.017062766605728214	0.21799987263303316	0.353692492930717	Telmatochromis lufubu	m	d
1000	FISH20220126_c4_r1_Telmatochromis-lufubu_su	1970-01-03 19:00:00	14.958952676908837	1154.500138527179	0.26746827727600153	0.05735025211946584	0.08434973710249424	0.5784182224328301	Telmatochromis lufubu	m	n
1001	FISH20220126_c4_r1_Telmatochromis-lufubu_su	1970-01-03 19:30:00	8.839507081678628	1184.5001661865722	0.1602038555284733	0.2433525371150011	0.053365172040552786	0.539637406705601	Telmatochromis lufubu	m	n
1002	FISH20220126_c4_r1_Telmatochromis-lufubu_su	1970-01-03 20:00:00	9.952657787049509	1214.50085886851	0.19377181803069762	0.0587355239097911	0.061226690081860075	0.5293836344275344	Telmatochromis lufubu	m	n
1003	FISH20220126_c4_r1_Telmatochromis-lufubu_su	1970-01-03 20:30:00	11.236372509611318	1244.5000830978893	0.19865935405240706	0.1430945653980389	0.09413256450399879	0.6601946192660292	Telmatochromis lufubu	m	n
1004	FISH20220126_c4_r1_Telmatochromis-lufubu_su	1970-01-03 21:00:00	8.617589945366056	1274.4999168836925	0.15736687538094973	0.20712583808943313	0.07069697802062709	0.6490672712661556	Telmatochromis lufubu	m	n
1005	FISH20220126_c4_r1_Telmatochromis-lufubu_su	1970-01-03 21:30:00	13.839605620611579	1304.5	0.21138931974296477	0.07949257699977842	0.10565546772362307	0.6267686791572742	Telmatochromis lufubu	m	n
1006	FISH20220126_c4_r1_Telmatochromis-lufubu_su	1970-01-03 22:00:00	10.4420392509452	1334.5008312091322	0.18386346004654772	0.2588385237725812	0.094696826390867	0.6443966023392702	Telmatochromis lufubu	m	n
1007	FISH20220126_c4_r1_Telmatochromis-lufubu_su	1970-01-03 22:30:00	9.995718630430844	1364.4999169021107	0.17999002825328236	0.30347349177330896	0.08650158165889514	0.676760951591538	Telmatochromis lufubu	m	n
1008	FISH20220126_c4_r1_Telmatochromis-lufubu_su	1970-01-03 23:00:00	7.521907550239833	1394.4997229609928	0.15591755319148937	0.14389406028368795	0.06279371195317279	0.6307271370401693	Telmatochromis lufubu	m	n
1009	FISH20220126_c4_r1_Telmatochromis-lufubu_su	1970-01-03 23:30:00	8.589634597060298	1424.4998338134278	0.15820961666297365	0.16729448260580546	0.06526341721120708	0.6005340962845943	Telmatochromis lufubu	m	n
1010	FISH20220126_c4_r1_Telmatochromis-lufubu_su	1970-01-04 00:00:00	12.600290151469194	14.500609485815604	0.20916445035460993	0.08699024822695035	0.09279065828824956	0.606485367778705	Telmatochromis lufubu	m	n
1011	FISH20220126_c4_r1_Telmatochromis-lufubu_su	1970-01-04 00:30:00	12.284674321799619	44.49975070633206	0.21716248407290456	0.09439920226026259	0.08244597527000917	0.5961365777126959	Telmatochromis lufubu	m	n
1012	FISH20220126_c4_r1_Telmatochromis-lufubu_su	1970-01-04 01:00:00	13.898512334081355	74.50066489361703	0.2296099290780142	0.12854609929078015	0.07663532019820984	0.5735556766525467	Telmatochromis lufubu	m	n
1013	FISH20220126_c4_r1_Telmatochromis-lufubu_su	1970-01-04 01:30:00	10.047311174456228	104.50052628663232	0.17494875630158993	0.16492161099108082	0.07022545355364064	0.59483062645518	Telmatochromis lufubu	m	n
1014	FISH20220126_c4_r1_Telmatochromis-lufubu_su	1970-01-04 02:00:00	8.856318479016833	134.50058181415193	0.1724940433313016	0.13475923976284146	0.08469527686923078	0.6407128121087781	Telmatochromis lufubu	m	n
1015	FISH20220126_c4_r1_Telmatochromis-lufubu_su	1970-01-04 02:30:00	8.422427943710774	164.49958451055343	0.1475818514209739	0.27621738407844443	0.06799141650901305	0.6351762247642629	Telmatochromis lufubu	m	n
1016	FISH20220126_c4_r1_Telmatochromis-lufubu_su	1970-01-04 03:00:00	9.912366877435955	194.50036013075515	0.17535597540029918	0.2197351653831237	0.07376607170753324	0.6315539504894718	Telmatochromis lufubu	m	n
1017	FISH20220126_c4_r1_Telmatochromis-lufubu_su	1970-01-04 03:30:00	9.339471993247864	224.5003600908537	0.16359204476206304	0.20120768932469116	0.07358458824967896	0.5618301125336197	Telmatochromis lufubu	m	n
1018	FISH20220126_c4_r1_Telmatochromis-lufubu_su	1970-01-04 04:00:00	9.160293935700704	254.50055413942147	0.1456832539066829	0.2710850049872548	0.06754725874572642	0.592711649718691	Telmatochromis lufubu	m	n
1019	FISH20220126_c4_r1_Telmatochromis-lufubu_su	1970-01-04 04:30:00	9.465776448977534	284.4994183147748	0.1704614702786549	0.17306520414381474	0.06054709299406913	0.6056808564680568	Telmatochromis lufubu	m	n
1020	FISH20220126_c4_r1_Telmatochromis-lufubu_su	1970-01-04 05:00:00	12.06160298613147	314.5001939165605	0.24139841542467727	0.07424234029586127	0.08919151623503875	0.5823070671329122	Telmatochromis lufubu	m	n
1021	FISH20220126_c4_r1_Telmatochromis-lufubu_su	1970-01-04 05:30:00	14.145671844174082	344.5001938950751	0.26247853304526064	0.05683895629051022	0.10396833001104228	0.5413122050177718	Telmatochromis lufubu	m	n
1022	FISH20220126_c4_r1_Telmatochromis-lufubu_su	1970-01-04 06:00:00	15.549262659051012	374.50047099240874	0.27976949077408986	0.0076467002825954455	0.11150069545969707	0.5481971593008297	Telmatochromis lufubu	m	n
1023	FISH20220126_c4_r1_Telmatochromis-lufubu_su	1970-01-04 06:30:00	18.582884664106643	404.5001107910481	0.2848437846222025	0.03329270994903612	0.13403577379167558	0.5169109631913651	Telmatochromis lufubu	m	n
1024	FISH20220126_c4_r1_Telmatochromis-lufubu_su	1970-01-04 07:00:00	28.130707120492318	434.5012467446113	0.4694963151770377	0.005264032803235995	0.1752482677797531	0.37538289057848223	Telmatochromis lufubu	m	d
1025	FISH20220126_c4_r1_Telmatochromis-lufubu_su	1970-01-04 07:30:00	18.56940459266246	464.4999723007036	0.4095617971303529	0.013572655254556535	0.19058387817886738	0.2164375483706821	Telmatochromis lufubu	m	d
1026	FISH20220126_c4_r1_Telmatochromis-lufubu_su	1970-01-04 08:00:00	26.94756832186298	494.50011081560285	0.5502548758865248	0.0	0.26520421223902685	0.16612059415794317	Telmatochromis lufubu	m	d
1027	FISH20220126_c4_r1_Telmatochromis-lufubu_su	1970-01-04 08:30:00	30.097500505754574	524.4998892089519	0.5869709727454022	0.0	0.29557757583254235	0.18042283374396414	Telmatochromis lufubu	m	d
1028	FISH20220126_c4_r1_Telmatochromis-lufubu_su	1970-01-04 09:00:00	30.486851265365615	554.5010805119964	0.5322768327145786	0.0014960935335512828	0.27913946100428694	0.21865581182894842	Telmatochromis lufubu	m	d
1029	FISH20220126_c4_r1_Telmatochromis-lufubu_su	1970-01-04 09:30:00	30.3858156475353	584.4998061049249	0.5400254833527228	0.0	0.32381259939023255	0.19892096929880218	Telmatochromis lufubu	m	d
1030	FISH20220126_c4_r1_Telmatochromis-lufubu_su	1970-01-04 10:00:00	23.489036698501835	614.5005540166205	0.44437673130193905	0.0	0.29735533083395754	0.1951469696455191	Telmatochromis lufubu	m	d
1031	FISH20220126_c4_r1_Telmatochromis-lufubu_su	1970-01-04 10:30:00	24.79965138644787	644.5005816852251	0.4496149797795136	0.0	0.30255570691904876	0.2167366134539406	Telmatochromis lufubu	m	d
1032	FISH20220126_c4_r1_Telmatochromis-lufubu_su	1970-01-04 11:00:00	33.833893529744856	674.5004709402183	0.5595877887971633	0.0	0.3181589638143296	0.18332081794461072	Telmatochromis lufubu	m	d
1033	FISH20220126_c4_r1_Telmatochromis-lufubu_su	1970-01-04 11:30:00	36.172154655977884	704.4996399091463	0.5825716026812919	0.0	0.3530286355516036	0.20164879213118228	Telmatochromis lufubu	m	d
1034	FISH20220126_c4_r1_Telmatochromis-lufubu_su	1970-01-04 12:00:00	27.19516964143205	734.5012467446113	0.4193494763672633	0.05053471491106555	0.25031418260915606	0.29813965907466305	Telmatochromis lufubu	m	d
1035	FISH20220126_c4_r1_Telmatochromis-lufubu_su	1970-01-04 12:30:00	16.496415936818057	764.5004154894466	0.31416542019832694	0.043654091186083877	0.23518538171299805	0.3509441676293589	Telmatochromis lufubu	m	d
1036	FISH20220126_c4_r1_Telmatochromis-lufubu_su	1970-01-04 13:00:00	15.755781693507743	794.5004155354867	0.3337026982104272	0.001939165604742645	0.2971344999181503	0.3455349074551845	Telmatochromis lufubu	m	d
1037	FISH20220126_c4_r1_Telmatochromis-lufubu_su	1970-01-04 13:30:00	27.150245676636338	824.4994183147749	0.513046368622237	0.0032131183867929753	0.3713535567532191	0.3152270567762515	Telmatochromis lufubu	m	d
1038	FISH20220126_c4_r1_Telmatochromis-lufubu_su	1970-01-04 14:00:00	34.22488200274396	854.5000830978893	0.5836795745388067	0.020442080771148414	0.36526762534495893	0.28352377459342165	Telmatochromis lufubu	m	d
1039	FISH20220126_c4_r1_Telmatochromis-lufubu_su	1970-01-04 14:30:00	20.445881884279988	884.5001938950751	0.3704503905600798	0.0014403634147692648	0.30751699576174724	0.25368917275735786	Telmatochromis lufubu	m	d
1040	FISH20220126_c4_r1_Telmatochromis-lufubu_su	1970-01-04 15:00:00	31.223971699666176	914.5004986702128	0.5229942375886525	0.0	0.3343635327361413	0.2072690862894503	Telmatochromis lufubu	m	d
1041	FISH20220126_c4_r1_Telmatochromis-lufubu_su	1970-01-04 15:30:00	22.066120002144835	944.5001107910481	0.3854420562818524	0.0	0.3296008837773755	0.1772591769331105	Telmatochromis lufubu	m	d
1042	FISH20220126_c4_r1_Telmatochromis-lufubu_su	1970-01-04 16:00:00	29.084850901048718	974.5017178322066	0.49817133990912116	0.0	0.33244478152737855	0.23497976469163012	Telmatochromis lufubu	m	d
1043	FISH20220126_c4_r1_Telmatochromis-lufubu_su	1970-01-04 16:30:00	34.32575389563572	1004.5000276992964	0.5660074234114454	0.0	0.3313372041153324	0.2726579517209512	Telmatochromis lufubu	m	d
1044	FISH20220126_c4_r1_Telmatochromis-lufubu_su	1970-01-04 17:00:00	38.87940960299116	1034.5000277023657	0.5954346501191202	0.0	0.3080374009051291	0.20552348010799615	Telmatochromis lufubu	m	d
1045	FISH20220126_c4_r1_Telmatochromis-lufubu_su	1970-01-04 17:30:00	44.25899795307018	1064.499944604476	0.6595391092399734	0.0	0.3228226291185381	0.2067298570168062	Telmatochromis lufubu	m	d
1046	FISH20220126_c4_r1_Telmatochromis-lufubu_su	1970-01-04 18:00:00	40.39705991404876	1094.5015237989694	0.6104615725605363	0.0	0.2781586562221286	0.28844651251260894	Telmatochromis lufubu	m	d
1047	FISH20220126_c4_r1_Telmatochromis-lufubu_su	1970-01-04 18:30:00	50.844146289901346	1124.499806104925	0.7510387236164201	0.0	0.32203011915713353	0.32375480549276725	Telmatochromis lufubu	m	d
1048	FISH20220126_c4_r1_Telmatochromis-lufubu_su	1970-01-04 19:00:00	18.830390012327715	1154.501135796997	0.3229541802869965	0.014682253864480027	0.12380424610886584	0.577425492522343	Telmatochromis lufubu	m	n
1049	FISH20220126_c4_r1_Telmatochromis-lufubu_su	1970-01-04 19:30:00	6.785503927811225	1184.5005816852251	0.10237659963436929	0.494432441415988	0.044652108331763384	0.41989494447576453	Telmatochromis lufubu	m	n
1050	FISH20220126_c4_r1_Telmatochromis-lufubu_su	1970-01-04 20:00:00	10.641716908587002	1214.5009973404256	0.18461879432624115	0.2241799645390071	0.06141948408290716	0.4328138196954499	Telmatochromis lufubu	m	n
1051	FISH20220126_c4_r1_Telmatochromis-lufubu_su	1970-01-04 20:30:00	13.412362691335899	1244.4996399091463	0.2287407899839344	0.09539637693202592	0.0923954714950561	0.5110855883034776	Telmatochromis lufubu	m	n
1052	FISH20220126_c4_r1_Telmatochromis-lufubu_su	1970-01-04 21:00:00	15.774784979467881	1274.5009695828023	0.24993074408554491	0.08665300016621419	0.10008479074850204	0.5731612688129899	Telmatochromis lufubu	m	n
1053	FISH20220126_c4_r1_Telmatochromis-lufubu_su	1970-01-04 21:30:00	14.100216721310467	1304.5004154894466	0.26164755415212454	0.05429062101822614	0.08670717809283522	0.5409605650307134	Telmatochromis lufubu	m	n
1054	FISH20220126_c4_r1_Telmatochromis-lufubu_su	1970-01-04 22:00:00	11.35485198041203	1334.5005263449498	0.22837830350711952	0.07734500526344949	0.06719970913628802	0.4697244191939389	Telmatochromis lufubu	m	n
1055	FISH20220126_c4_r1_Telmatochromis-lufubu_su	1970-01-04 22:30:00	9.551877838017273	1364.4994737133677	0.18724724392000444	0.1068638856573043	0.06083751844858598	0.568369237151685	Telmatochromis lufubu	m	n
1056	FISH20220126_c4_r1_Telmatochromis-lufubu_su	1970-01-04 23:00:00	9.605695435316298	1394.5007479638762	0.18228156684580862	0.24533215136572664	0.07310193683350603	0.5753473160718371	Telmatochromis lufubu	m	n
1057	FISH20220126_c4_r1_Telmatochromis-lufubu_su	1970-01-04 23:30:00	9.626111300714179	1424.500249293668	0.15450667553044153	0.226691042047532	0.08597180123688464	0.5676958816003982	Telmatochromis lufubu	m	n
1058	FISH20220126_c4_r1_Telmatochromis-lufubu_su	1970-01-05 00:00:00	6.839630513948557	14.500831117021276	0.09413785460992907	0.48692375886524825	0.05663181686557098	0.6152651598073559	Telmatochromis lufubu	m	n
1059	FISH20220126_c4_r1_Telmatochromis-lufubu_su	1970-01-05 00:30:00	10.5292093760189	44.50011079104809	0.153944161311766	0.31110126301794816	0.07366377265928063	0.4270109262700155	Telmatochromis lufubu	m	n
1060	FISH20220126_c4_r1_Telmatochromis-lufubu_su	1970-01-05 01:00:00	6.594432597775683	74.50160682624113	0.10627216312056738	0.4121786347517731	0.05909690659337468	0.5435606961195102	Telmatochromis lufubu	m	n
1061	FISH20220126_c4_r1_Telmatochromis-lufubu_su	1970-01-05 01:30:00	8.921724572020322	104.50002769929644	0.13949365686111573	0.3373220320203867	0.0717626922421739	0.6092310659794812	Telmatochromis lufubu	m	n
1062	FISH20220126_c4_r1_Telmatochromis-lufubu_su	1970-01-05 02:00:00	6.694833951605179	134.50102510112484	0.12395411979830442	0.29617110877154096	0.06176591258182783	0.5981897753875185	Telmatochromis lufubu	m	n
1063	FISH20220126_c4_r1_Telmatochromis-lufubu_su	1970-01-05 02:30:00	6.536080072262424	164.49994460447596	0.10248171947706625	0.44105916241967646	0.05781432835488494	0.6434424885054888	Telmatochromis lufubu	m	n
1064	FISH20220126_c4_r1_Telmatochromis-lufubu_su	1970-01-05 03:00:00	6.374989576741116	194.5017454424558	0.09957333628857983	0.34731534327034963	0.05340857352089316	0.5826384258937654	Telmatochromis lufubu	m	n
1065	FISH20220126_c4_r1_Telmatochromis-lufubu_su	1970-01-05 03:30:00	7.35478142312977	224.49986150351782	0.11412110132402636	0.4429117500415489	0.055406268584396096	0.5595548456256605	Telmatochromis lufubu	m	n
1066	FISH20220126_c4_r1_Telmatochromis-lufubu_su	1970-01-05 04:00:00	6.703504060815886	254.50130201119177	0.10859327386558812	0.44988642030029363	0.06475589320549184	0.549196151088588	Telmatochromis lufubu	m	n
1067	FISH20220126_c4_r1_Telmatochromis-lufubu_su	1970-01-05 04:30:00	9.597068212309338	284.5005816852252	0.13495097224530497	0.3888981219877015	0.0713938797681493	0.4654314235759751	Telmatochromis lufubu	m	n
1068	FISH20220126_c4_r1_Telmatochromis-lufubu_su	1970-01-05 05:00:00	8.456093881492407	314.5012189716312	0.12970966312056736	0.34120124113475175	0.06815092818081127	0.48008205982720586	Telmatochromis lufubu	m	n
1069	FISH20220126_c4_r1_Telmatochromis-lufubu_su	1970-01-05 05:30:00	11.576593143754089	344.49969530773916	0.19583402581574427	0.16819012797074953	0.106329478347722	0.5399812906048229	Telmatochromis lufubu	m	n
1070	FISH20220126_c4_r1_Telmatochromis-lufubu_su	1970-01-05 06:00:00	17.565320080794983	374.50130201119174	0.29525181450495874	0.0012743088259737382	0.14682109233654894	0.4948410529460404	Telmatochromis lufubu	m	n
1071	FISH20220126_c4_r1_Telmatochromis-lufubu_su	1970-01-05 06:30:00	18.48660830762227	404.5004154894466	0.2969918564068473	0.03307295994681735	0.15825060439716784	0.47337481533399106	Telmatochromis lufubu	m	n
1072	FISH20220126_c4_r1_Telmatochromis-lufubu_su	1970-01-05 07:00:00	22.280365829085017	434.5008033686077	0.42279350656546066	0.0	0.13563378673984433	0.4086791754572717	Telmatochromis lufubu	m	d
1073	FISH20220126_c4_r1_Telmatochromis-lufubu_su	1970-01-05 07:30:00	20.7300132384272	464.4994737133677	0.4287297102653593	0.0	0.1853652030075023	0.19065886692424272	Telmatochromis lufubu	m	d
1074	FISH20220126_c4_r1_Telmatochromis-lufubu_su	1970-01-05 08:00:00	20.04840669480456	494.5007202216066	0.4300831024930748	0.010858725761772853	0.24772895459956093	0.20978805710931517	Telmatochromis lufubu	m	d
1075	FISH20220126_c4_r1_Telmatochromis-lufubu_su	1970-01-05 08:30:00	11.963507550744422	524.5002492936679	0.24652373829704727	0.17672151127361366	0.14477595348061528	0.25638434825786444	Telmatochromis lufubu	m	d
1076	FISH20220126_c4_r1_Telmatochromis-lufubu_su	1970-01-05 09:00:00	17.099038879175705	554.5009973404256	0.3200354609929078	0.17547650709219859	0.1717317843327538	0.22346020351982784	Telmatochromis lufubu	m	d
1077	FISH20220126_c4_r1_Telmatochromis-lufubu_su	1970-01-05 09:30:00	21.19124136493104	584.5001661865721	0.4125858630622646	0.05838688233990694	0.21183061613487844	0.26261935561958516	Telmatochromis lufubu	m	d
1078	FISH20220126_c4_r1_Telmatochromis-lufubu_su	1970-01-05 10:00:00	25.789629180097492	614.5013574159233	0.46190924704969805	0.0	0.32162052090386234	0.24694344904060037	Telmatochromis lufubu	m	d
1079	FISH20220126_c4_r1_Telmatochromis-lufubu_su	1970-01-05 10:30:00	22.529502527670594	644.5000276992964	0.42485180876405737	0.01512381585507728	0.25948505858419146	0.22480913923490295	Telmatochromis lufubu	m	d
1080	FISH20220126_c4_r1_Telmatochromis-lufubu_su	1970-01-05 11:00:00	17.506225423613657	674.5016624182645	0.33259448077136206	0.0118585836196387	0.24117527407646286	0.2293263295027497	Telmatochromis lufubu	m	d
1081	FISH20220126_c4_r1_Telmatochromis-lufubu_su	1970-01-05 11:30:00	17.25542695163766	704.499944604476	0.32467316640815425	0.0	0.26063071252436837	0.19609253943559604	Telmatochromis lufubu	m	d
1082	FISH20220126_c4_r1_Telmatochromis-lufubu_su	1970-01-05 12:00:00	23.349917158636586	734.5017176418439	0.43683510638297873	0.0	0.30162063739592065	0.23047552314279984	Telmatochromis lufubu	m	d
1083	FISH20220126_c4_r1_Telmatochromis-lufubu_su	1970-01-05 12:30:00	22.631204283135617	764.4998615035178	0.41471386626779677	0.0	0.30043481756488133	0.18144158484648323	Telmatochromis lufubu	m	d
1084	FISH20220126_c4_r1_Telmatochromis-lufubu_su	1970-01-05 13:00:00	12.910987181718403	794.501163434903	0.21700831024930747	0.32337950138504157	0.18098390236848402	0.21335257675944652	Telmatochromis lufubu	m	d
1085	FISH20220126_c4_r1_Telmatochromis-lufubu_su	1970-01-05 13:30:00	18.70389136793268	824.5005816852251	0.3701179990028253	0.001384964821893524	0.33331236624727056	0.22561745310731246	Telmatochromis lufubu	m	d
1086	FISH20220126_c4_r1_Telmatochromis-lufubu_su	1970-01-05 14:00:00	11.071603839272058	854.5010803922655	0.17535597540029918	0.44617430328550056	0.22583229827523024	0.325391805194934	Telmatochromis lufubu	m	d
1087	FISH20220126_c4_r1_Telmatochromis-lufubu_su	1970-01-05 14:30:00	3.9545518098917185	884.4996953077392	0.0008309788931361143	1.0	0.06816370425101492	0.4211455361783344	Telmatochromis lufubu	m	d
1088	FISH20220126_c4_r1_Telmatochromis-lufubu_su	1970-01-05 15:00:00	5.331730392958021	914.5014682253865	0.020555155410272037	0.8994958169427669	0.08001214602254676	0.2765496611238974	Telmatochromis lufubu	m	d
1089	FISH20220126_c4_r1_Telmatochromis-lufubu_su	1970-01-05 15:30:00	6.21686294419221	944.5004154894466	0.04154894465680572	0.6830092515650102	0.11361658107324372	0.3009564455486675	Telmatochromis lufubu	m	d
1090	FISH20220126_c4_r1_Telmatochromis-lufubu_su	1970-01-05 16:00:00	15.420902457518093	974.5023273855702	0.2629391554915217	0.09015848387454284	0.22757504583333726	0.2068539864945213	Telmatochromis lufubu	m	d
1091	FISH20220126_c4_r1_Telmatochromis-lufubu_su	1970-01-05 16:30:00	21.95788029447739	1004.4994737133677	0.3905600797739737	0.0	0.2808874780417294	0.27435226577819183	Telmatochromis lufubu	m	d
1092	FISH20220126_c4_r1_Telmatochromis-lufubu_su	1970-01-05 17:00:00	19.807023333606352	1034.501717641844	0.3585438829787234	0.013519503546099291	0.21003280260522122	0.16644809210853323	Telmatochromis lufubu	m	d
1093	FISH20220126_c4_r1_Telmatochromis-lufubu_su	1970-01-05 17:30:00	27.831331978324574	1064.500249293668	0.49515262312337266	0.0	0.2938428135009761	0.24764301301983074	Telmatochromis lufubu	m	d
1094	FISH20220126_c4_r1_Telmatochromis-lufubu_su	1970-01-05 18:00:00	35.22872869138133	1094.501329787234	0.6135859929078015	0.0036015070921985816	0.28879465625732764	0.3207144868462797	Telmatochromis lufubu	m	d
1095	FISH20220126_c4_r1_Telmatochromis-lufubu_su	1970-01-05 18:30:00	37.58352700898147	1124.500110791048	0.6158874362951473	0.0	0.30329269888248045	0.2656420527057302	Telmatochromis lufubu	m	d
1096	FISH20220126_c4_r1_Telmatochromis-lufubu_su	1970-01-05 19:00:00	14.66937316732611	1154.5020500886526	0.2389738475177305	0.19237588652482268	0.10443469356148596	0.5376561510228269	Telmatochromis lufubu	m	n
1097	FISH20220126_c4_r1_Telmatochromis-lufubu_su	1970-01-05 19:30:00	9.589352057253924	1184.5000276992964	0.15035178106476096	0.4288959060439865	0.06307196544195891	0.49909227804739736	Telmatochromis lufubu	m	n
1098	FISH20220126_c4_r1_Telmatochromis-lufubu_su	1970-01-05 20:00:00	9.12697206094258	1214.5011081560283	0.14755097517730498	0.24711879432624115	0.07524887522904794	0.536287597735098	Telmatochromis lufubu	m	n
1099	FISH20220126_c4_r1_Telmatochromis-lufubu_su	1970-01-05 20:30:00	12.0799078289522	1244.499944604476	0.22102814092621317	0.08746953246177709	0.10628421062935949	0.5563827964592309	Telmatochromis lufubu	m	n
1100	FISH20220126_c4_r1_Telmatochromis-lufubu_su	1970-01-05 21:00:00	11.648297635920981	1274.5013574159234	0.20333536484015735	0.08449221563521525	0.09771185229612188	0.5617784917580143	Telmatochromis lufubu	m	n
1101	FISH20220126_c4_r1_Telmatochromis-lufubu_su	1970-01-05 21:30:00	8.377564149642213	1304.499806104925	0.14314996399091462	0.2327848872638635	0.07625696514801536	0.5076270699106081	Telmatochromis lufubu	m	n
1102	FISH20220126_c4_r1_Telmatochromis-lufubu_su	1970-01-05 22:00:00	10.061116257301565	1334.500747881004	0.17023987590715195	0.11556146473879564	0.07677407483166626	0.5029470430051407	Telmatochromis lufubu	m	n
1103	FISH20220126_c4_r1_Telmatochromis-lufubu_su	1970-01-05 22:30:00	6.302251073212722	1364.5005816852251	0.10160101933410891	0.2547781286355327	0.05012612264655586	0.5002486630359916	Telmatochromis lufubu	m	n
1104	FISH20220126_c4_r1_Telmatochromis-lufubu_su	1970-01-05 23:00:00	8.701334266651443	1394.501135796997	0.1403955897833675	0.2773560862097623	0.07358267539287858	0.45404420094394227	Telmatochromis lufubu	m	n
1105	FISH20220126_c4_r1_Telmatochromis-lufubu_su	1970-01-05 23:30:00	8.576911274186267	1424.4996399091463	0.1374439089247133	0.3506176943105645	0.07164172728808457	0.5264985246607532	Telmatochromis lufubu	m	n
1106	FISH20220126_c4_r1_Telmatochromis-lufubu_su	1970-01-06 00:00:00	9.342923403307475	14.501745249044268	0.15396974901656602	0.18156130533547565	0.08099511644747438	0.486759627590916	Telmatochromis lufubu	m	n
1107	FISH20220126_c4_r1_Telmatochromis-lufubu_su	1970-01-06 00:30:00	7.424515427488537	44.50041548944657	0.11838679297545843	0.42313445238490943	0.07615233708271382	0.5239477638809127	Telmatochromis lufubu	m	n
1108	FISH20220126_c4_r1_Telmatochromis-lufubu_su	1970-01-06 01:00:00	7.358545487325189	74.50166223404256	0.11851728723404255	0.47068927304964536	0.08146422866407271	0.5311104616139372	Telmatochromis lufubu	m	n
1109	FISH20220126_c4_r1_Telmatochromis-lufubu_su	1970-01-06 01:30:00	9.651852352320219	104.4994183147748	0.15760899673148301	0.27538640518530827	0.09357840927917935	0.5749687479677205	Telmatochromis lufubu	m	n
1110	FISH20220126_c4_r1_Telmatochromis-lufubu_su	1970-01-06 02:00:00	6.597056435200248	134.50157903484958	0.1084270596708959	0.43537038063050587	0.07251156343936317	0.5540081735371246	Telmatochromis lufubu	m	n
1111	FISH20220126_c4_r1_Telmatochromis-lufubu_su	1970-01-06 02:30:00	8.338841841940654	164.50019389507506	0.1402692371613761	0.26192454711650326	0.07204930589062102	0.47416594228169223	Telmatochromis lufubu	m	n
1112	FISH20220126_c4_r1_Telmatochromis-lufubu_su	1970-01-06 03:00:00	9.145075889123977	194.50085877333925	0.13402404565349882	0.3351986259626572	0.06580127902852878	0.45590938250834284	Telmatochromis lufubu	m	n
1113	FISH20220126_c4_r1_Telmatochromis-lufubu_su	1970-01-06 03:30:00	4.9377606521179755	224.5001107910481	0.08170839796144472	0.48354752935962775	0.05288686898907478	0.5887426281233533	Telmatochromis lufubu	m	n
1114	FISH20220126_c4_r1_Telmatochromis-lufubu_su	1970-01-06 04:00:00	8.421328086588508	254.50279824901645	0.14052197041059455	0.2707375187011692	0.0980135610505128	0.5854647676620007	Telmatochromis lufubu	m	n
1115	FISH20220126_c4_r1_Telmatochromis-lufubu_su	1970-01-06 04:30:00	6.882548813744307	284.4999723007036	0.10409395601351726	0.36297158052185474	0.06522917329948144	0.5061067489165875	Telmatochromis lufubu	m	n
1116	FISH20220126_c4_r1_Telmatochromis-lufubu_su	1970-01-06 05:00:00	8.455297806187897	314.50069255914457	0.141503684414649	0.2610670951299241	0.0755232873058736	0.4027718278874666	Telmatochromis lufubu	m	n
1117	FISH20220126_c4_r1_Telmatochromis-lufubu_su	1970-01-06 05:30:00	10.422532715030478	344.4998892089519	0.18485486372701085	0.1825836472413029	0.10142108429285668	0.5218022133373533	Telmatochromis lufubu	m	n
1118	FISH20220126_c4_r1_Telmatochromis-lufubu_su	1970-01-06 06:00:00	14.21152526286751	374.50157903484956	0.2617873566402571	0.037231979611058785	0.14553258668317617	0.5577326864228548	Telmatochromis lufubu	m	n
1119	FISH20220126_c4_r1_Telmatochromis-lufubu_su	1970-01-06 06:30:00	16.57553529330541	404.4998061049249	0.28967924214724944	0.007091019888094842	0.1535474734105173	0.5013461059477099	Telmatochromis lufubu	m	n
1120	FISH20220126_c4_r1_Telmatochromis-lufubu_su	1970-01-06 07:00:00	18.218581884643065	434.5027149822695	0.39012632978723405	0.022828014184397165	0.09894081976661054	0.3941133305183696	Telmatochromis lufubu	m	d
1121	FISH20220126_c4_r1_Telmatochromis-lufubu_su	1970-01-06 07:30:00	14.793288512483999	464.5005816852252	0.33970417151404353	0.060107473270178936	0.11106909865747196	0.2813017815547259	Telmatochromis lufubu	m	d
1122	FISH20220126_c4_r1_Telmatochromis-lufubu_su	1970-01-06 08:00:00	12.018981517470763	494.50135741592334	0.2759155631890963	0.15529946257410382	0.09682021342614627	0.20719293140418985	Telmatochromis lufubu	m	d
1123	FISH20220126_c4_r1_Telmatochromis-lufubu_su	1970-01-06 08:30:00	4.896032614099233	524.4995845105534	0.10830424907207357	0.4627444462910642	0.06226193715456115	0.21032725821303433	Telmatochromis lufubu	m	d
1124	FISH20220126_c4_r1_Telmatochromis-lufubu_su	1970-01-06 09:00:00	0.211713794956563	554.5031307142461	0.0009973956890341885	1.0	0.02246936130431923	0.30013392194788235	Telmatochromis lufubu	m	d
1125	FISH20220126_c4_r1_Telmatochromis-lufubu_su	1970-01-06 09:30:00	1.7481451673859891	584.5003600908537	0.03523350506897125	0.8355215777519251	0.036390652714534295	0.2601055965246122	Telmatochromis lufubu	m	d
1126	FISH20220126_c4_r1_Telmatochromis-lufubu_su	1970-01-06 10:00:00	12.719310452816279	614.5011357969971	0.3157515651836667	0.12194581417253034	0.13985114850426272	0.18430320466100059	Telmatochromis lufubu	m	d
1127	FISH20220126_c4_r1_Telmatochromis-lufubu_su	1970-01-06 10:30:00	17.3905262854159	644.4994183147749	0.38623898952966595	0.05218547448894798	0.21817456412713676	0.17276895683391924	Telmatochromis lufubu	m	d
1128	FISH20220126_c4_r1_Telmatochromis-lufubu_su	1970-01-06 11:00:00	14.136957195339324	674.5023271276596	0.2687832446808511	0.13652482269503546	0.19375692782953047	0.18182036072710459	Telmatochromis lufubu	m	d
1129	FISH20220126_c4_r1_Telmatochromis-lufubu_su	1970-01-06 11:30:00	16.189014883329627	704.5001384964822	0.32862445293889536	0.060162871863054676	0.20767145178501975	0.22364819429207985	Telmatochromis lufubu	m	d
1130	FISH20220126_c4_r1_Telmatochromis-lufubu_su	1970-01-06 12:00:00	14.036538144911079	734.5024103729152	0.29328974344766445	0.27849504072699066	0.254531470667566	0.19301159251717992	Telmatochromis lufubu	m	d
1131	FISH20220126_c4_r1_Telmatochromis-lufubu_su	1970-01-06 12:30:00	17.93116575907406	764.500055395524	0.37004210059827164	0.024983381342787502	0.2407325216368853	0.18844970338655528	Telmatochromis lufubu	m	d
1132	FISH20220126_c4_r1_Telmatochromis-lufubu_su	1970-01-06 13:00:00	15.353114287224107	794.5031861251177	0.3052584917160747	0.1132044107053804	0.24233596063944582	0.1966213051210804	Telmatochromis lufubu	m	d
1133	FISH20220126_c4_r1_Telmatochromis-lufubu_su	1970-01-06 13:30:00	14.375167534904469	824.4999169021107	0.2556645061215445	0.030801617638911972	0.27796143857464056	0.2085728400782363	Telmatochromis lufubu	m	d
1134	FISH20220126_c4_r1_Telmatochromis-lufubu_su	1970-01-06 14:00:00	15.508446572016528	854.5029369389339	0.290258228970409	0.12412723041117145	0.23710787588641952	0.1841256815381088	Telmatochromis lufubu	m	d
1135	FISH20220126_c4_r1_Telmatochromis-lufubu_su	1970-01-06 14:30:00	15.755792558566363	884.4998338134279	0.2830157323288278	0.01750498559716375	0.29767504169866144	0.19669112154302187	Telmatochromis lufubu	m	d
1136	FISH20220126_c4_r1_Telmatochromis-lufubu_su	1970-01-06 15:00:00	5.973085150358365	914.5015790348496	0.04770347387666907	0.5593107651393429	0.12800069096449965	0.2137705694917557	Telmatochromis lufubu	m	d
1137	FISH20220126_c4_r1_Telmatochromis-lufubu_su	1970-01-06 15:30:00	8.924074965146119	944.4996953077392	0.10082543903384854	0.21649770095839566	0.1833142775522882	0.20806299838723172	Telmatochromis lufubu	m	d
1138	FISH20220126_c4_r1_Telmatochromis-lufubu_su	1970-01-06 16:00:00	16.050990505686485	974.5014958448753	0.2845983379501385	0.06376731301939058	0.2625321971171856	0.18797211482018608	Telmatochromis lufubu	m	d
1139	FISH20220126_c4_r1_Telmatochromis-lufubu_su	1970-01-06 16:30:00	18.01400609090658	1004.5004708880394	0.33111738961830367	0.021051465292781565	0.25630589130292125	0.22765110645349024	Telmatochromis lufubu	m	d
1140	FISH20220126_c4_r1_Telmatochromis-lufubu_su	1970-01-06 17:00:00	20.15772285736202	1034.5020500886526	0.3955562943262411	0.0	0.23973071660163153	0.2234540835258502	Telmatochromis lufubu	m	d
1141	FISH20220126_c4_r1_Telmatochromis-lufubu_su	1970-01-06 17:30:00	30.412225515245876	1064.4994737133677	0.5599689767879896	0.0	0.28523808453765775	0.2932899497347513	Telmatochromis lufubu	m	d
1142	FISH20220126_c4_r1_Telmatochromis-lufubu_su	1970-01-06 18:00:00	29.37485966543058	1094.5013850415512	0.5609418282548476	0.0	0.32622886745504265	0.26550644978193183	Telmatochromis lufubu	m	d
1143	FISH20220126_c4_r1_Telmatochromis-lufubu_su	1970-01-06 18:30:00	30.119729791068313	1124.500249293668	0.5500526286632319	0.0	0.2619447561078824	0.3105274013956005	Telmatochromis lufubu	m	d
1144	FISH20220126_c4_r1_Telmatochromis-lufubu_su	1970-01-06 19:00:00	13.577074535008164	1154.5012466064602	0.21630007202615104	0.07884093301567954	0.09522719759679324	0.5190141082181516	Telmatochromis lufubu	m	n
1145	FISH20220126_c4_r1_Telmatochromis-lufubu_su	1970-01-06 19:30:00	6.780838562341333	1184.5001661865722	0.08475515178373587	0.7038555284732994	0.04987799636391908	0.3451583050793315	Telmatochromis lufubu	m	n
1146	FISH20220126_c4_r1_Telmatochromis-lufubu_su	1970-01-06 20:00:00	3.749408181679147	1214.5035185903475	0.05723943037623982	0.7273231007923755	0.04344345854633082	0.47246744417206843	Telmatochromis lufubu	m	n
1147	FISH20220126_c4_r1_Telmatochromis-lufubu_su	1970-01-06 20:30:00	8.276997442881159	1244.5000276992964	0.14780344579247687	0.35554816907650544	0.07975421847126636	0.4838692424850624	Telmatochromis lufubu	m	n
1148	FISH20220126_c4_r1_Telmatochromis-lufubu_su	1970-01-06 21:00:00	8.160157482448959	1274.7454816582165	0.12102594691321204	0.26823739934387114	0.06789239726372008	0.5214134159625908	Telmatochromis lufubu	m	n
1149	FISH20220126_c4_r1_Telmatochromis-lufubu_su	1970-01-06 21:30:00	5.742267390021426	1304.500193895075	0.09113068528059387	0.4711096338153011	0.05300150985268388	0.49809942077909974	Telmatochromis lufubu	m	n
1150	FISH20220126_c4_r1_Telmatochromis-lufubu_su	1970-01-06 22:00:00	5.195958906460163	1334.5009695828023	0.08720704748185495	0.569616045210261	0.052497095701773494	0.49600862761314685	Telmatochromis lufubu	m	n
1151	FISH20220126_c4_r1_Telmatochromis-lufubu_su	1970-01-06 22:30:00	6.965182578314451	1364.500110791048	0.10885220474185686	0.5206625304675382	0.0933548079858443	0.5940510035233733	Telmatochromis lufubu	m	n
1152	FISH20220126_c4_r1_Telmatochromis-lufubu_su	1970-01-06 23:00:00	7.456615932782854	1394.502382535461	0.12189716312056738	0.372229609929078	0.07599739810757003	0.548690379205778	Telmatochromis lufubu	m	n
1153	FISH20220126_c4_r1_Telmatochromis-lufubu_su	1970-01-06 23:30:00	6.758829643593957	1424.4999723007036	0.08963492327294886	0.5637914796964157	0.07137715657861425	0.5951239299016194	Telmatochromis lufubu	m	n
1154	FISH20220126_c4_r1_Telmatochromis-lufubu_su	1970-01-07 00:00:00	4.636809256201464	14.50144060283688	0.06920434397163121	0.6459441489361702	0.05074798285264489	0.5042498215023266	Telmatochromis lufubu	m	n
1155	FISH20220126_c4_r1_Telmatochromis-lufubu_su	1970-01-07 00:30:00	5.17319572341372	44.49988920895191	0.06913361400398847	0.6308996233104365	0.04520044874082714	0.4776383985862247	Telmatochromis lufubu	m	n
1156	FISH20220126_c4_r1_Telmatochromis-lufubu_su	1970-01-07 01:00:00	3.9390686839778906	74.50163443958114	0.06255194193584132	0.6608676380962935	0.04648191146468825	0.38616165728999674	Telmatochromis lufubu	m	n
1157	FISH20220126_c4_r1_Telmatochromis-lufubu_su	1970-01-07 01:30:00	6.93998208053521	104.49980610492493	0.0980555093900615	0.4950972245304969	0.06417652896144332	0.40174069689834974	Telmatochromis lufubu	m	n
1158	FISH20220126_c4_r1_Telmatochromis-lufubu_su	1970-01-07 02:00:00	5.920073269309821	134.50224389162835	0.08116793174137071	0.5254584741536927	0.05758005271986428	0.47910985925841554	Telmatochromis lufubu	m	n
1159	FISH20220126_c4_r1_Telmatochromis-lufubu_su	1970-01-07 02:30:00	3.9047330906089757	164.50052628663232	0.05373663508946873	0.6474433549387846	0.04127253073455916	0.399336191706502	Telmatochromis lufubu	m	n
1160	FISH20220126_c4_r1_Telmatochromis-lufubu_su	1970-01-07 03:00:00	5.3180959229802305	194.5007756232687	0.07501385041551246	0.7221606648199446	0.04906529163746903	0.4479616845597918	Telmatochromis lufubu	m	n
1161	FISH20220126_c4_r1_Telmatochromis-lufubu_su	1970-01-07 03:30:00	4.666224281984913	224.49958451055343	0.0707440031023212	0.7020663675142651	0.05051624888192343	0.4904499035181691	Telmatochromis lufubu	m	n
1162	FISH20220126_c4_r1_Telmatochromis-lufubu_su	1970-01-07 04:00:00	7.766128532946909	254.50202227270208	0.104105490608898	0.5528284115463461	0.06820589466292765	0.4550716627697608	Telmatochromis lufubu	m	n
1163	FISH20220126_c4_r1_Telmatochromis-lufubu_su	1970-01-07 04:30:00	4.091317578633847	284.5003600908537	0.05495540413273503	0.598581796022381	0.042694961331115736	0.46296967892392377	Telmatochromis lufubu	m	n
1164	FISH20220126_c4_r1_Telmatochromis-lufubu_su	1970-01-07 05:00:00	5.758165990718456	314.50130201119174	0.09125159288603246	0.5327718987201507	0.04898542217701254	0.4647099028631945	Telmatochromis lufubu	m	n
1165	FISH20220126_c4_r1_Telmatochromis-lufubu_su	1970-01-07 05:30:00	8.029766221740351	344.4994183147748	0.13279042712315106	0.4749321367237272	0.09029403303759305	0.5162510947528159	Telmatochromis lufubu	m	n
1166	FISH20220126_c4_r1_Telmatochromis-lufubu_su	1970-01-07 06:00:00	14.361070693352753	374.50116343490305	0.23994459833795015	0.127202216066482	0.1318548061127296	0.48322833537896026	Telmatochromis lufubu	m	n
1167	FISH20220126_c4_r1_Telmatochromis-lufubu_su	1970-01-07 06:30:00	16.754354007584357	404.5001938950751	0.28535815190294167	0.005429062101822614	0.14334516339650175	0.4508514368721805	Telmatochromis lufubu	m	n
1168	FISH20220126_c4_r1_Telmatochromis-lufubu_su	1970-01-07 07:00:00	14.736702085434725	434.50193927304963	0.2942154255319149	0.05967420212765957	0.09284735710383037	0.4226073102846893	Telmatochromis lufubu	m	d
1169	FISH20220126_c4_r1_Telmatochromis-lufubu_su	1970-01-07 07:30:00	5.121151212939303	464.50005539552404	0.1124529138045646	0.3268889873698205	0.047811475257330004	0.1861686496366999	Telmatochromis lufubu	m	d
1170	FISH20220126_c4_r1_Telmatochromis-lufubu_su	1970-01-07 08:00:00	3.569134668696207	494.5027149822695	0.0859375	0.7244570035460993	0.04344337186442823	0.22795134313655932	Telmatochromis lufubu	m	d
1171	FISH20220126_c4_r1_Telmatochromis-lufubu_su	1970-01-07 08:30:00	9.861051589657905	524.4999723007036	0.21577751925101102	0.3675142651376655	0.08137561194797084	0.26835114627905526	Telmatochromis lufubu	m	d
1172	FISH20220126_c4_r1_Telmatochromis-lufubu_su	1970-01-07 09:00:00	2.573605579275291	554.5002216066482	0.06022160664819945	0.6990027700831025	0.039474574197068145	0.2241791385089985	Telmatochromis lufubu	m	d
1173	FISH20220126_c4_r1_Telmatochromis-lufubu_su	1970-01-07 09:30:00	4.098177210041344	584.4998892089519	0.08697097274540218	0.7321626412585863	0.06716549845472608	0.24689189357956468	Telmatochromis lufubu	m	d
1174	FISH20220126_c4_r1_Telmatochromis-lufubu_su	1970-01-07 10:00:00	2.4921129082049913	614.5024933510638	0.05158466312056738	0.794104609929078	0.03272730390915997	0.3545100169114358	Telmatochromis lufubu	m	d
1175	FISH20220126_c4_r1_Telmatochromis-lufubu_su	1970-01-07 10:30:00	7.805111355824814	644.4997507063321	0.17456096615145975	0.41576643953243586	0.05256784585458412	0.24737582292143848	Telmatochromis lufubu	m	d
1176	FISH20220126_c4_r1_Telmatochromis-lufubu_su	1970-01-07 11:00:00	6.7031950955548965	674.5009140767825	0.14724945986371946	0.47144202537255553	0.05810732393622142	0.3344721740887375	Telmatochromis lufubu	m	d
1177	FISH20220126_c4_r1_Telmatochromis-lufubu_su	1970-01-07 11:30:00	10.200418546485375	704.5005262866323	0.20990526840618248	0.27721455875020773	0.09981531437295106	0.2503872811328296	Telmatochromis lufubu	m	d
1178	FISH20220126_c4_r1_Telmatochromis-lufubu_su	1970-01-07 12:00:00	9.781599916288787	734.503019892503	0.15841968194159695	0.4698841912783288	0.08083054261749134	0.1561787549958654	Telmatochromis lufubu	m	d
1179	FISH20220126_c4_r1_Telmatochromis-lufubu_su	1970-01-07 12:30:00	10.31738104020652	764.4995291119606	0.20730153454102265	0.25488892582128414	0.06603914163971045	0.1665593137016419	Telmatochromis lufubu	m	d
1180	FISH20220126_c4_r1_Telmatochromis-lufubu_su	1970-01-07 13:00:00	5.905479827344947	794.5023547010915	0.08626516704526567	0.7058008753947587	0.042371417448098005	0.36003100724347714	Telmatochromis lufubu	m	d
1181	FISH20220126_c4_r1_Telmatochromis-lufubu_su	1970-01-07 13:30:00	5.316476483892092	824.5003046922608	0.10941222092958838	0.6107140878621683	0.0563662149422351	0.3500893892754917	Telmatochromis lufubu	m	d
1182	FISH20220126_c4_r1_Telmatochromis-lufubu_su	1970-01-07 14:00:00	3.965184135215489	854.5014128206549	0.08598814338744529	0.6558812122555266	0.043111161279501126	0.2856186729550935	Telmatochromis lufubu	m	d
1183	FISH20220126_c4_r1_Telmatochromis-lufubu_su	1970-01-07 14:30:00	0.5154796255042964	884.5002215820962	0.0072568136494571235	0.9278196321737203	0.01677324021187787	0.31924229197907017	Telmatochromis lufubu	m	d
1184	FISH20220126_c4_r1_Telmatochromis-lufubu_su	1970-01-07 15:00:00	0.087054143003853	914.5029920212766	0.0021054964539007092	1.0	0.024216311205239198	0.5257429355745564	Telmatochromis lufubu	m	d
1185	FISH20220126_c4_r1_Telmatochromis-lufubu_su	1970-01-07 15:30:00	0.009654765336896803	944.5000830978893	0.0	1.0	0.015321444482729353	0.29903670763137846	Telmatochromis lufubu	m	d
1186	FISH20220126_c4_r1_Telmatochromis-lufubu_su	1970-01-07 16:00:00	0.9652640372712882	974.5012466064602	0.019280846584298298	0.853343675549892	0.03075375454276458	0.22484321426711043	Telmatochromis lufubu	m	d
1187	FISH20220126_c4_r1_Telmatochromis-lufubu_su	1970-01-07 16:30:00	7.383109941031223	1004.5	0.16978728118768002	0.5089186793707069	0.0883608344738526	0.21653110975306736	Telmatochromis lufubu	m	d
1188	FISH20220126_c4_r1_Telmatochromis-lufubu_su	1970-01-07 17:00:00	10.134777769385508	1034.502770390071	0.22495567375886524	0.33865248226950356	0.12798828843184	0.2865104379408744	Telmatochromis lufubu	m	d
1189	FISH20220126_c4_r1_Telmatochromis-lufubu_su	1970-01-07 17:30:00	7.388668992693067	1064.4999169021107	0.1886876073347737	0.4718298155226857	0.10838981366649743	0.2575452247484727	Telmatochromis lufubu	m	d
1190	FISH20220126_c4_r1_Telmatochromis-lufubu_su	1970-01-07 18:00:00	5.671105138872017	1094.501024987534	0.12227824256191479	0.6179843758656989	0.05854003033728231	0.29048986179164665	Telmatochromis lufubu	m	d
1191	FISH20220126_c4_r1_Telmatochromis-lufubu_su	1970-01-07 18:30:00	21.244079838068206	1124.4981717451524	0.45213296398891967	0.04664819944598338	0.19163680168119696	0.27878320047140936	Telmatochromis lufubu	m	d
1192	FISH20220126_c4_r1_Telmatochromis-lufubu_su	1970-01-07 19:00:00	12.757466963101265	1154.500193895075	0.20375602459697523	0.28746329843221985	0.07772500449975184	0.4764206707188223	Telmatochromis lufubu	m	n
1193	FISH20220126_c4_r1_Telmatochromis-lufubu_su	1970-01-07 19:30:00	3.9883492557759572	1184.498088536761	0.0528561139121281	0.7129480857665245	0.04316228846907647	0.5173275144457462	Telmatochromis lufubu	m	n
1194	FISH20220126_c4_r1_Telmatochromis-lufubu_su	1970-01-07 20:00:00	1.9657035080762686	1214.500055395524	0.02570352315532905	0.9013959672058498	0.03163807862625694	0.3764949780877374	Telmatochromis lufubu	m	n
1195	FISH20220126_c4_r1_Telmatochromis-lufubu_su	1970-01-07 20:30:00	0.5290462016965514	1244.498864203003	0.0008864757050252092	1.0	0.02086581094654267	0.4095669830421783	Telmatochromis lufubu	m	n
1196	FISH20220126_c4_r1_Telmatochromis-lufubu_su	1970-01-07 21:00:00	3.8795941679936345	1274.4999723007036	0.06553653537200155	0.7992354994183147	0.05007372759184505	0.45865285757291785	Telmatochromis lufubu	m	n
1197	FISH20220126_c4_r1_Telmatochromis-lufubu_su	1970-01-07 21:30:00	4.634378691050786	1304.4970633865248	0.07718306737588652	0.6033909574468085	0.05571866366174207	0.29178709128623787	Telmatochromis lufubu	m	n
1198	FISH20220126_c4_r1_Telmatochromis-lufubu_su	1970-01-07 22:00:00	2.768135511671581	1334.4998338134278	0.043042322180367826	0.8607356525592732	0.03964413232365291	0.2910669672337309	Telmatochromis lufubu	m	n
1199	FISH20220126_c4_r1_Telmatochromis-lufubu_su	1970-01-07 22:30:00	2.575058208143767	1364.4970355183686	0.039009253615559375	0.7121405219704106	0.029920614105274093	0.2637163329747606	Telmatochromis lufubu	m	n
1200	FISH20220126_c4_r1_Telmatochromis-lufubu_su	1970-01-07 23:00:00	1.5483898698711023	1394.499750706332	0.014182039776189684	0.9470943438036674	0.02619292934484316	0.39843313181248224	Telmatochromis lufubu	m	n
1201	FISH20220126_c4_r1_Telmatochromis-lufubu_su	1970-01-07 23:30:00	3.7477584252319964	1424.4985041551247	0.056177285318559554	0.678781163434903	0.03778962988592761	0.30787338624268745	Telmatochromis lufubu	m	n
1202	FISH20220126_c4_r1_Telmatochromis-lufubu_su	1970-01-08 00:00:00	3.428589294177959	14.50052628663232	0.05916569719129134	0.7205694975347626	0.044555151220026	0.309778521366799	Telmatochromis lufubu	m	n
1203	FISH20220126_c4_r1_Telmatochromis-lufubu_su	1970-01-08 00:30:00	2.545013634083075	44.49778368794326	0.03634751773049645	0.8678523936170213	0.034196466326017645	0.3372455127068631	Telmatochromis lufubu	m	n
1204	FISH20220126_c4_r1_Telmatochromis-lufubu_su	1970-01-08 01:00:00	5.646758682081571	74.49952911196056	0.08586781895739848	0.7093235831809872	0.04483158036173284	0.40595290804078105	Telmatochromis lufubu	m	n
1205	FISH20220126_c4_r1_Telmatochromis-lufubu_su	1970-01-08 01:30:00	0.8674371913951313	104.4984487534626	0.009030470914127424	0.9013850415512465	0.018686305702959337	0.3138998986081575	Telmatochromis lufubu	m	n
1206	FISH20220126_c4_r1_Telmatochromis-lufubu_su	1970-01-08 02:00:00	2.2721046426473746	134.5003046922608	0.026702121766107142	0.8178494266245637	0.03006301934993315	0.4357331406547089	Telmatochromis lufubu	m	n
1207	FISH20220126_c4_r1_Telmatochromis-lufubu_su	1970-01-08 02:30:00	1.7183126429408293	164.4983101556873	0.023214582525347666	0.8757825918333426	0.029048021825223022	0.3945756665007868	Telmatochromis lufubu	m	n
1208	FISH20220126_c4_r1_Telmatochromis-lufubu_su	1970-01-08 03:00:00	0.8023792381234663	194.50022158209617	0.007976955461998671	0.9548526479060492	0.021503317707474913	0.2964750753799802	Telmatochromis lufubu	m	n
1209	FISH20220126_c4_r1_Telmatochromis-lufubu_su	1970-01-08 03:30:00	1.5379149392167626	224.49833776595744	0.022218528368794326	0.9439827127659575	0.025809157707076497	0.3772721587654615	Telmatochromis lufubu	m	n
1210	FISH20220126_c4_r1_Telmatochromis-lufubu_su	1970-01-08 04:00:00	3.0357202152715383	254.5000830978893	0.04924934906653371	0.6706553653537201	0.03902285005088262	0.394979217218652	Telmatochromis lufubu	m	n
1211	FISH20220126_c4_r1_Telmatochromis-lufubu_su	1970-01-08 04:30:00	1.6446485962862114	284.49814394149263	0.01401739708571112	0.8907418693556429	0.026505862934941844	0.4470729961476478	Telmatochromis lufubu	m	n
1212	FISH20220126_c4_r1_Telmatochromis-lufubu_su	1970-01-08 05:00:00	1.526998719919007	314.5	0.0167848437846222	0.9102592510525149	0.025705357057525854	0.3913355659791744	Telmatochromis lufubu	m	n
1213	FISH20220126_c4_r1_Telmatochromis-lufubu_su	1970-01-08 05:30:00	2.453178322175026	344.49817154255317	0.033410904255319146	0.8300088652482269	0.03947323721600514	0.395982235734859	Telmatochromis lufubu	m	n
1214	FISH20220126_c4_r1_Telmatochromis-lufubu_su	1970-01-08 06:00:00	4.415051234282996	374.49991690211067	0.08525843443576533	0.47321478034457926	0.05207237829867733	0.44156205209971383	Telmatochromis lufubu	m	n
1215	FISH20220126_c4_r1_Telmatochromis-lufubu_su	1970-01-08 06:30:00	12.082796925154952	404.4966476422674	0.22047985814816867	0.09807724275502853	0.10086966229278181	0.4564323281623262	Telmatochromis lufubu	m	n
1216	FISH20220126_c4_r1_Telmatochromis-lufubu_su	1970-01-08 07:00:00	2.722534914996229	434.49983381342787	0.0543984046089076	0.6315643695989364	0.024326761795522962	0.5329474587285578	Telmatochromis lufubu	m	d
1217	FISH20220126_c4_r1_Telmatochromis-lufubu_su	1970-01-08 07:30:00	0.0	463.3841594827586	0.0	1.0	0.014725568942431207	0.5323992994745306	Telmatochromis lufubu	m	d
1218	FISH20220126_c5_r0_Telmatochromis-lufubu_su	1970-01-02 00:00:00	102.66800649382847	14.498531611902255	0.8272843131822464	0.0	0.16557569902117739	0.4538167494040018	Telmatochromis lufubu	f	n
1219	FISH20220126_c5_r0_Telmatochromis-lufubu_su	1970-01-02 00:30:00	35.08005754103493	44.50063708381807	0.3383746052850258	0.16337045039056008	0.06309964807659477	0.41233294068751103	Telmatochromis lufubu	f	n
1220	FISH20220126_c5_r0_Telmatochromis-lufubu_su	1970-01-02 01:00:00	6.364171212541356	74.49889172115704	0.07225978056078909	0.6040119694115039	0.02327206553068615	0.3187053404469339	Telmatochromis lufubu	f	n
1221	FISH20220126_c5_r0_Telmatochromis-lufubu_su	1970-01-02 01:30:00	27.934703108037642	104.5001384964822	0.2338928591213783	0.3289014459032741	0.06405106399871707	0.3407703185374966	Telmatochromis lufubu	f	n
1222	FISH20220126_c5_r0_Telmatochromis-lufubu_su	1970-01-02 02:00:00	75.4635409445135	134.49814353006374	0.6507065669160432	0.012191742865059573	0.18513782438993376	0.49114983678475505	Telmatochromis lufubu	f	n
1223	FISH20220126_c5_r0_Telmatochromis-lufubu_su	1970-01-02 02:30:00	89.11802613961643	164.4996953077392	0.7174671763337211	0.023378206193562682	0.12951751730353425	0.46460372018104773	Telmatochromis lufubu	f	n
1224	FISH20220126_c5_r0_Telmatochromis-lufubu_su	1970-01-02 03:00:00	58.88695145124888	194.49764477694652	0.5009697977279025	0.07763923524522029	0.09607057572255899	0.48681199833528027	Telmatochromis lufubu	f	n
1225	FISH20220126_c5_r0_Telmatochromis-lufubu_su	1970-01-02 03:30:00	25.328070890857912	224.50005539552404	0.22479503656104588	0.4210059827165965	0.049519205896625326	0.45880917941352234	Telmatochromis lufubu	f	n
1226	FISH20220126_c5_r0_Telmatochromis-lufubu_su	1970-01-02 04:00:00	67.38989731938312	254.49880853422002	0.5583264062067055	0.18498198947076752	0.15334392034273275	0.4552436968667422	Telmatochromis lufubu	f	n
1227	FISH20220126_c5_r0_Telmatochromis-lufubu_su	1970-01-02 04:30:00	70.68811573822741	284.50047088803944	0.5828485956456706	0.177718685945377	0.12857545650354538	0.46128637077636875	Telmatochromis lufubu	f	n
1228	FISH20220126_c5_r0_Telmatochromis-lufubu_su	1970-01-02 05:00:00	35.45064493850801	314.4989471350992	0.27490856699545607	0.38418486091100523	0.06251148354273411	0.3829930196094617	Telmatochromis lufubu	f	n
1229	FISH20220126_c5_r0_Telmatochromis-lufubu_su	1970-01-02 05:30:00	61.80833702297031	344.4999723007036	0.47188521411556145	0.12381585507728103	0.12095119465317693	0.42096618235936417	Telmatochromis lufubu	f	n
1230	FISH20220126_c5_r0_Telmatochromis-lufubu_su	1970-01-02 06:00:00	99.65541141936005	374.49769993903453	0.8022501801252563	0.0	0.18364434187771	0.45528758987217355	Telmatochromis lufubu	f	n
1231	FISH20220126_c5_r0_Telmatochromis-lufubu_su	1970-01-02 06:30:00	80.84861042707965	404.4994737133677	0.7282699019444906	0.0	0.17075684809178185	0.4807432504760227	Telmatochromis lufubu	f	n
1232	FISH20220126_c5_r0_Telmatochromis-lufubu_su	1970-01-02 07:00:00	21.60498397637078	434.49836519811583	0.30684400110834026	0.06711000277085065	0.0626541494200796	0.49172417561673537	Telmatochromis lufubu	f	d
1233	FISH20220126_c5_r0_Telmatochromis-lufubu_su	1970-01-02 07:30:00	10.576613502535306	464.50069248241095	0.19500304692260817	0.14686166971358927	0.032069033317336966	0.48579202661958737	Telmatochromis lufubu	f	d
1234	FISH20220126_c5_r0_Telmatochromis-lufubu_su	1970-01-02 08:00:00	38.93351525250168	494.49922420480993	0.4646459049096753	0.0	0.1323941605910837	0.47087125288052534	Telmatochromis lufubu	f	d
1235	FISH20220126_c5_r0_Telmatochromis-lufubu_su	1970-01-02 08:30:00	37.147032096356185	524.5001938950751	0.43476815688881504	0.009694753753254667	0.11658975536031854	0.4510035311636922	Telmatochromis lufubu	f	d
1236	FISH20220126_c5_r0_Telmatochromis-lufubu_su	1970-01-02 09:00:00	29.982435612319325	554.4982265573044	0.3421081800044336	0.06140545333628907	0.08995656237274614	0.47389945869371153	Telmatochromis lufubu	f	d
1237	FISH20220126_c5_r0_Telmatochromis-lufubu_su	1970-01-02 09:30:00	57.97896266560139	584.4997507063321	0.5898288183480139	0.014514431333444131	0.2349426258493829	0.350221925438792	Telmatochromis lufubu	f	d
1238	FISH20220126_c5_r0_Telmatochromis-lufubu_su	1970-01-02 10:00:00	85.92253283026231	614.4964798492156	0.7482676423305061	0.0	0.3514227677973218	0.23870468635603684	Telmatochromis lufubu	f	d
1239	FISH20220126_c5_r0_Telmatochromis-lufubu_su	1970-01-02 10:30:00	99.4740584789484	644.4052408835295	0.79187199257928	0.015073337584787523	0.3763514265314147	0.22440367811610698	Telmatochromis lufubu	f	d
1240	FISH20220126_c5_r0_Telmatochromis-lufubu_su	1970-01-02 11:00:00	85.87256366764419	674.4989469016739	0.6795255514909655	0.003103868750692828	0.318646725921434	0.32417321071550875	Telmatochromis lufubu	f	d
1241	FISH20220126_c5_r0_Telmatochromis-lufubu_su	1970-01-02 11:30:00	100.86445987770374	704.5004708880394	0.7151958340258158	0.0	0.44066172114236296	0.13550556513076162	Telmatochromis lufubu	f	d
1242	FISH20220126_c5_r0_Telmatochromis-lufubu_su	1970-01-02 12:00:00	104.74781671262576	734.4988915983153	0.7862447350919973	0.0	0.4953410101136328	0.11566061182006966	Telmatochromis lufubu	f	d
1243	FISH20220126_c5_r0_Telmatochromis-lufubu_su	1970-01-02 12:30:00	111.80049528991873	764.4999723007036	0.9520248185696083	0.0	0.5656761707386306	0.09107451419738025	Telmatochromis lufubu	f	d
1244	FISH20220126_c5_r0_Telmatochromis-lufubu_su	1970-01-02 13:00:00	106.49845168388255	794.4985868661679	0.8744804655029094	0.0	0.49330266274272433	0.13959288366070316	Telmatochromis lufubu	f	d
1245	FISH20220126_c5_r0_Telmatochromis-lufubu_su	1970-01-02 13:30:00	114.19704138389113	824.4995291119606	0.9674256273890643	0.0	0.5330140438732075	0.08822271541438756	Telmatochromis lufubu	f	d
1246	FISH20220126_c5_r0_Telmatochromis-lufubu_su	1970-01-02 14:00:00	111.92617838813555	854.4983375817355	0.9289039122243157	0.0	0.5415578735201318	0.09081611662135412	Telmatochromis lufubu	f	d
1247	FISH20220126_c5_r0_Telmatochromis-lufubu_su	1970-01-02 14:30:00	110.7534733782969	884.4998892089519	0.9225016618657212	0.0	0.5338006683308717	0.08964968032442279	Telmatochromis lufubu	f	d
1248	FISH20220126_c5_r0_Telmatochromis-lufubu_su	1970-01-02 15:00:00	81.43639785013124	914.4993072873372	0.6653920753671377	0.09393183707398171	0.38530232946301196	0.13828077119188764	Telmatochromis lufubu	f	d
1249	FISH20220126_c5_r0_Telmatochromis-lufubu_su	1970-01-02 15:30:00	6.712350164088411	944.5002492936679	0.12248628884826325	0.26508226691042047	0.02605344573146297	0.36552477144769174	Telmatochromis lufubu	f	d
1250	FISH20220126_c5_r0_Telmatochromis-lufubu_su	1970-01-02 16:00:00	5.903233931016838	974.4990579629834	0.10462152277513022	0.19317300232738557	0.024885091338613257	0.35676511509100434	Telmatochromis lufubu	f	d
1251	FISH20220126_c5_r0_Telmatochromis-lufubu_su	1970-01-02 16:30:00	4.142587762366583	1004.4998615035178	0.06431776632873525	0.4163204254611933	0.017430626278243436	0.39419166721291593	Telmatochromis lufubu	f	d
1252	FISH20220126_c5_r0_Telmatochromis-lufubu_su	1970-01-02 17:00:00	21.180429242066666	1034.498614497894	0.23287519397029482	0.0974285080913323	0.07153129680394571	0.3787728712726081	Telmatochromis lufubu	f	d
1253	FISH20220126_c5_r0_Telmatochromis-lufubu_su	1970-01-02 17:30:00	17.167687037260354	1064.499362916182	0.2976012409284804	0.006315439587834469	0.11193262291441773	0.5362947988912052	Telmatochromis lufubu	f	d
1254	FISH20220126_c5_r0_Telmatochromis-lufubu_su	1970-01-02 18:00:00	12.973928325189297	1094.4991687908678	0.23711625845062617	0.014019727363404632	0.06460129528487378	0.5146447801955343	Telmatochromis lufubu	f	d
1255	FISH20220126_c5_r0_Telmatochromis-lufubu_su	1970-01-02 18:30:00	26.02887152134333	1124.5005816852251	0.3244695584732148	0.03318375713256883	0.0824879254071207	0.42286006749505417	Telmatochromis lufubu	f	d
1256	FISH20220126_c5_r0_Telmatochromis-lufubu_su	1970-01-02 19:00:00	15.1873846265579	1154.499667516347	0.2477557353430123	0.09165466031253464	0.042761376824092735	0.39796516030525964	Telmatochromis lufubu	f	n
1257	FISH20220126_c5_r0_Telmatochromis-lufubu_su	1970-01-02 19:30:00	7.331525959336732	1184.5001384964821	0.1017118165198604	0.5432940003323915	0.029668712347157577	0.4498943453928092	Telmatochromis lufubu	f	n
1258	FISH20220126_c5_r0_Telmatochromis-lufubu_su	1970-01-02 20:00:00	86.9131521896739	1214.49922420481	0.8046658539288485	0.0	0.19950459447493088	0.4710828941551512	Telmatochromis lufubu	f	n
1259	FISH20220126_c5_r0_Telmatochromis-lufubu_su	1970-01-02 20:30:00	43.65007793374152	1244.4996399091463	0.4489501966650047	0.10547892083541079	0.08699799906140125	0.46275553704521555	Telmatochromis lufubu	f	n
1260	FISH20220126_c5_r0_Telmatochromis-lufubu_su	1970-01-02 21:00:00	87.49779921875513	1274.4989194880036	0.8451266138416357	0.0	0.1401203433000624	0.4587941799599385	Telmatochromis lufubu	f	n
1261	FISH20220126_c5_r0_Telmatochromis-lufubu_su	1970-01-02 21:30:00	28.479274625484745	1304.500055395524	0.30955018834478176	0.30822069576778194	0.061091094970243766	0.4163433789768738	Telmatochromis lufubu	f	n
1262	FISH20220126_c5_r0_Telmatochromis-lufubu_su	1970-01-02 22:00:00	42.87037022125612	1334.4999445860578	0.4035243267206029	0.19034689127784551	0.0697640375070265	0.3908072685430251	Telmatochromis lufubu	f	n
1263	FISH20220126_c5_r0_Telmatochromis-lufubu_su	1970-01-02 22:30:00	4.60616368392798	1364.5004708880394	0.0484183701733976	0.7527006814026924	0.020363335047353093	0.45386919443164914	Telmatochromis lufubu	f	n
1264	FISH20220126_c5_r0_Telmatochromis-lufubu_su	1970-01-02 23:00:00	4.796146467601272	1394.499861472821	0.04953731922203136	0.6967917105336067	0.021725970809723563	0.27128256888037405	Telmatochromis lufubu	f	n
1265	FISH20220126_c5_r0_Telmatochromis-lufubu_su	1970-01-02 23:30:00	9.1084128336815	1424.4999723007036	0.09434380366738684	0.5811312392665227	0.028101485341212748	0.34614376133491453	Telmatochromis lufubu	f	n
1266	FISH20220126_c5_r0_Telmatochromis-lufubu_su	1970-01-03 00:00:00	18.035676569562618	14.499335032694226	0.17793416823672836	0.3897816690679375	0.042249103002077924	0.3405812635526803	Telmatochromis lufubu	f	n
1267	FISH20220126_c5_r0_Telmatochromis-lufubu_su	1970-01-03 00:30:00	13.928110411431579	44.499529111960555	0.15533765442357764	0.5996343692870201	0.04274513938360838	0.3408335523895299	Telmatochromis lufubu	f	n
1268	FISH20220126_c5_r0_Telmatochromis-lufubu_su	1970-01-03 01:00:00	6.86789256570233	74.49880853422	0.08706012745912996	0.6151842615683014	0.026477674669942546	0.32483860929545494	Telmatochromis lufubu	f	n
1269	FISH20220126_c5_r0_Telmatochromis-lufubu_su	1970-01-03 01:30:00	20.240131158683422	104.49988920895191	0.235929536893419	0.401839131398183	0.07618556182778294	0.3615907519931388	Telmatochromis lufubu	f	n
1270	FISH20220126_c5_r0_Telmatochromis-lufubu_su	1970-01-03 02:00:00	5.893230774742013	134.5000277085065	0.09193682460515379	0.5651981158215572	0.02546578569076528	0.4134966920900573	Telmatochromis lufubu	f	n
1271	FISH20220126_c5_r0_Telmatochromis-lufubu_su	1970-01-03 02:30:00	5.4535003090159675	164.5003046922608	0.06880505235167027	0.6728159104758739	0.02091557197501373	0.3955879435005518	Telmatochromis lufubu	f	n
1272	FISH20220126_c5_r0_Telmatochromis-lufubu_su	1970-01-03 03:00:00	5.823290289353931	194.49961210240497	0.06355979164357753	0.6395323063282722	0.025731028699210172	0.33093515332443824	Telmatochromis lufubu	f	n
1273	FISH20220126_c5_r0_Telmatochromis-lufubu_su	1970-01-03 03:30:00	7.526587849788556	224.49986150351782	0.10858124203645228	0.4346019611101878	0.032432459475440115	0.3949715513879267	Telmatochromis lufubu	f	n
1274	FISH20220126_c5_r0_Telmatochromis-lufubu_su	1970-01-03 04:00:00	9.500810155447967	254.49916879086777	0.11237947467582844	0.6167571761055082	0.035045616008563596	0.3554133239843516	Telmatochromis lufubu	f	n
1275	FISH20220126_c5_r0_Telmatochromis-lufubu_su	1970-01-03 04:30:00	5.696317338329361	284.49936291618195	0.06620131848651044	0.7096559747382416	0.02156770533739989	0.34573042382571434	Telmatochromis lufubu	f	n
1276	FISH20220126_c5_r0_Telmatochromis-lufubu_su	1970-01-03 05:00:00	4.433858502254511	314.4995012745207	0.05164579408179098	0.7220436661864125	0.021174310128965965	0.3497240120753732	Telmatochromis lufubu	f	n
1277	FISH20220126_c5_r0_Telmatochromis-lufubu_su	1970-01-03 05:30:00	3.952630052510813	344.5005816852252	0.03955459531327904	0.8473214780344579	0.01877056449050708	0.33887319262091536	Telmatochromis lufubu	f	n
1278	FISH20220126_c5_r0_Telmatochromis-lufubu_su	1970-01-03 06:00:00	5.395964351374859	374.5002216557686	0.06660755846170896	0.6158151390889948	0.021008312416806407	0.3472123917054937	Telmatochromis lufubu	f	n
1279	FISH20220126_c5_r0_Telmatochromis-lufubu_su	1970-01-03 06:30:00	66.63555312650357	404.5001384964822	0.5875020774472328	0.0	0.15553948191913858	0.4144721650763296	Telmatochromis lufubu	f	n
1280	FISH20220126_c5_r0_Telmatochromis-lufubu_su	1970-01-03 07:00:00	84.31640797008308	434.4997506234414	0.7737877528401219	0.0	0.37227296102304513	0.2447188423118624	Telmatochromis lufubu	f	d
1281	FISH20220126_c5_r0_Telmatochromis-lufubu_su	1970-01-03 07:30:00	103.0038637091011	464.4996399091463	0.8748545786937012	0.0	0.5122387368600122	0.11333713398580215	Telmatochromis lufubu	f	d
1282	FISH20220126_c5_r0_Telmatochromis-lufubu_su	1970-01-03 08:00:00	87.79744528100923	494.4992795389049	0.7480602970516516	0.0	0.36090706320429417	0.2702225348219209	Telmatochromis lufubu	f	d
1283	FISH20220126_c5_r0_Telmatochromis-lufubu_su	1970-01-03 08:30:00	110.85039809838281	524.500055395524	0.8746399290937292	0.0	0.5106519878289186	0.10754103611825953	Telmatochromis lufubu	f	d
1284	FISH20220126_c5_r0_Telmatochromis-lufubu_su	1970-01-03 09:00:00	101.19141028808424	554.5004710446107	0.7932391244111943	0.0	0.436934861410667	0.11123971832260808	Telmatochromis lufubu	f	d
1285	FISH20220126_c5_r0_Telmatochromis-lufubu_su	1970-01-03 09:30:00	100.17939896395605	584.5004708880394	0.762395435155947	0.0	0.4281920268449937	0.14457921153852485	Telmatochromis lufubu	f	d
1286	FISH20220126_c5_r0_Telmatochromis-lufubu_su	1970-01-03 10:00:00	91.04813224498578	614.5000277085065	0.7258520365752286	0.007481296758104738	0.3741846341990354	0.24408577199467843	Telmatochromis lufubu	f	d
1287	FISH20220126_c5_r0_Telmatochromis-lufubu_su	1970-01-03 10:30:00	124.37219642408913	644.4999723007036	0.9432718408952413	0.0	0.4802364096310263	0.08713641362752507	Telmatochromis lufubu	f	d
1288	FISH20220126_c5_r0_Telmatochromis-lufubu_su	1970-01-03 11:00:00	121.18468665739361	674.6144612746499	0.9079737067733639	0.0	0.5080763191273342	0.11479643016957927	Telmatochromis lufubu	f	d
1289	FISH20220126_c5_r0_Telmatochromis-lufubu_su	1970-01-03 11:30:00	115.06832121210861	704.4995291119606	0.870201096892139	0.0	0.47370213068736283	0.1002574290947698	Telmatochromis lufubu	f	d
1290	FISH20220126_c5_r0_Telmatochromis-lufubu_su	1970-01-03 12:00:00	100.6027902263773	734.4994458605785	0.8160811260113044	0.0	0.42978837895584715	0.14087366592590334	Telmatochromis lufubu	f	d
1291	FISH20220126_c5_r0_Telmatochromis-lufubu_su	1970-01-03 12:30:00	103.60278173658068	764.4998892089519	0.8556392643474408	0.0	0.4526958278321869	0.12603420059329806	Telmatochromis lufubu	f	d
1292	FISH20220126_c5_r0_Telmatochromis-lufubu_su	1970-01-03 13:00:00	91.92215734792113	794.5006649673057	0.7387786767150615	0.0	0.34197842592109523	0.24092006314392914	Telmatochromis lufubu	f	d
1293	FISH20220126_c5_r0_Telmatochromis-lufubu_su	1970-01-03 13:30:00	113.83670381703459	824.5002492936679	0.8631100770040441	0.009583956567503186	0.4637197787863371	0.10000974441384712	Telmatochromis lufubu	f	d
1294	FISH20220126_c5_r0_Telmatochromis-lufubu_su	1970-01-03 14:00:00	112.74279225556229	854.5001939595455	0.8631199778331948	0.0	0.4781172781864768	0.10718859116043596	Telmatochromis lufubu	f	d
1295	FISH20220126_c5_r0_Telmatochromis-lufubu_su	1970-01-03 14:30:00	105.42307096011835	884.4998061049249	0.8051077502631433	0.10032685169796687	0.4752182000891562	0.1166838932012269	Telmatochromis lufubu	f	d
1296	FISH20220126_c5_r0_Telmatochromis-lufubu_su	1970-01-03 15:00:00	111.70792681606277	914.4996675163471	0.8941039565554694	0.0	0.5094385566791865	0.11313043293963684	Telmatochromis lufubu	f	d
1297	FISH20220126_c5_r0_Telmatochromis-lufubu_su	1970-01-03 15:30:00	117.21878152251726	944.4993629161819	0.9551271397706498	0.0	0.5548258967026986	0.1086281984134824	Telmatochromis lufubu	f	d
1298	FISH20220126_c5_r0_Telmatochromis-lufubu_su	1970-01-03 16:00:00	116.70923900818582	974.5000554078014	0.9331227836879432	0.0	0.5496158530751035	0.12426608638829344	Telmatochromis lufubu	f	d
1299	FISH20220126_c5_r0_Telmatochromis-lufubu_su	1970-01-03 16:30:00	115.30946531247287	1004.5005262866323	0.9148523627499862	0.0	0.6135063376071583	0.11535605128099896	Telmatochromis lufubu	f	d
1300	FISH20220126_c5_r0_Telmatochromis-lufubu_su	1970-01-03 17:00:00	118.94125124849309	1034.5004432624114	0.909408244680851	0.0	0.5627784575284323	0.11315806814798046	Telmatochromis lufubu	f	d
1301	FISH20220126_c5_r0_Telmatochromis-lufubu_su	1970-01-03 17:30:00	112.6222506598905	1064.5000830978893	0.9585618525289458	0.0	0.5198140266796684	0.1065894308754691	Telmatochromis lufubu	f	d
1302	FISH20220126_c5_r0_Telmatochromis-lufubu_su	1970-01-03 18:00:00	107.86430462408511	1094.5002770697108	0.8837969633159704	0.0	0.5087308504124084	0.11673199352691374	Telmatochromis lufubu	f	d
1303	FISH20220126_c5_r0_Telmatochromis-lufubu_su	1970-01-03 18:30:00	92.70216234098844	1124.4996399091463	0.6894354883385962	0.06448396210736247	0.495372793889283	0.13224102095854817	Telmatochromis lufubu	f	d
1304	FISH20220126_c5_r0_Telmatochromis-lufubu_su	1970-01-03 19:00:00	11.071787389210314	1154.4996952402062	0.15797639496869287	0.34526514102066824	0.04334997530921815	0.41924880960451855	Telmatochromis lufubu	f	n
1305	FISH20220126_c5_r0_Telmatochromis-lufubu_su	1970-01-03 19:30:00	2.7169029069039423	1184.5	0.017560381121205407	0.8712608021271881	0.01639962571461295	0.1655712171134713	Telmatochromis lufubu	f	n
1306	FISH20220126_c5_r0_Telmatochromis-lufubu_su	1970-01-03 20:00:00	3.444731230297997	1214.5008311170213	0.01955895390070922	0.910904255319149	0.014230366924946279	0.1508686000678084	Telmatochromis lufubu	f	n
1307	FISH20220126_c5_r0_Telmatochromis-lufubu_su	1970-01-03 20:30:00	3.167818769429379	1244.5003600908537	0.0055952578804498365	0.9819954573153842	0.011490245739539617	0.14927448810929428	Telmatochromis lufubu	f	n
1308	FISH20220126_c5_r0_Telmatochromis-lufubu_su	1970-01-03 21:00:00	2.6370663183631304	1274.50038785461	0.01606826241134752	0.8720079787234043	0.012651936165009882	0.15969830783252015	Telmatochromis lufubu	f	n
1309	FISH20220126_c5_r0_Telmatochromis-lufubu_su	1970-01-03 21:30:00	2.5485269580310517	1304.4999169021107	0.0358428895906044	0.8208409506398537	0.019983313716042343	0.18385396975060664	Telmatochromis lufubu	f	n
1310	FISH20220126_c5_r0_Telmatochromis-lufubu_su	1970-01-03 22:00:00	3.238142956076987	1334.4998891843973	0.028147163120567375	0.8548315602836879	0.016365764064631694	0.20848559441314304	Telmatochromis lufubu	f	n
1311	FISH20220126_c5_r0_Telmatochromis-lufubu_su	1970-01-03 22:30:00	1.3370587075712697	1364.4994737133677	0.0070356212952191015	0.954462356656141	0.012458053462654661	0.20162604802110642	Telmatochromis lufubu	f	n
1312	FISH20220126_c5_r0_Telmatochromis-lufubu_su	1970-01-03 23:00:00	2.3364159199934	1394.50038785461	0.019171099290780143	0.8790447695035462	0.015254574122382694	0.2205851914936985	Telmatochromis lufubu	f	n
1313	FISH20220126_c5_r0_Telmatochromis-lufubu_su	1970-01-03 23:30:00	5.42004601307672	1424.500637083818	0.04985873358816686	0.7411777740845382	0.018086131757480303	0.21524621611323447	Telmatochromis lufubu	f	n
1314	FISH20220126_c5_r0_Telmatochromis-lufubu_su	1970-01-04 00:00:00	2.723311325236647	14.501163692785104	0.019450293693893384	0.8720492075806273	0.0167636643672453	0.20604913725452295	Telmatochromis lufubu	f	n
1315	FISH20220126_c5_r0_Telmatochromis-lufubu_su	1970-01-04 00:30:00	1.762734615743839	44.50013849648219	0.009694753753254667	0.9013905046811811	0.012122876932667859	0.19931566380040155	Telmatochromis lufubu	f	n
1316	FISH20220126_c5_r0_Telmatochromis-lufubu_su	1970-01-04 01:00:00	3.3438773862094706	74.50066496730578	0.04023052199933503	0.8402970187299125	0.0254068226904115	0.22593731603809597	Telmatochromis lufubu	f	n
1317	FISH20220126_c5_r0_Telmatochromis-lufubu_su	1970-01-04 01:30:00	4.838609867286918	104.49969530773919	0.04875076173065204	0.7286576920946208	0.03060773032750343	0.22374907718931716	Telmatochromis lufubu	f	n
1318	FISH20220126_c5_r0_Telmatochromis-lufubu_su	1970-01-04 02:00:00	3.885366775095084	134.49988918439718	0.040336879432624116	0.8123891843971631	0.023174929457240204	0.20493774753233507	Telmatochromis lufubu	f	n
1319	FISH20220126_c5_r0_Telmatochromis-lufubu_su	1970-01-04 02:30:00	3.432108388441389	164.5001107910481	0.030079769554619988	0.7912142698869932	0.020146618186859325	0.2418355678402026	Telmatochromis lufubu	f	n
1320	FISH20220126_c5_r0_Telmatochromis-lufubu_su	1970-01-04 03:00:00	4.044510624613836	194.50124674461128	0.030032692414251678	0.809885299495761	0.017758738642068846	0.2144574285926505	Telmatochromis lufubu	f	n
1321	FISH20220126_c5_r0_Telmatochromis-lufubu_su	1970-01-04 03:30:00	2.432343514637619	224.50047088803944	0.0070356212952191015	0.9613871807656086	0.01236657663785324	0.19692511324160716	Telmatochromis lufubu	f	n
1322	FISH20220126_c5_r0_Telmatochromis-lufubu_su	1970-01-04 04:00:00	3.57666864336906	254.5009420370165	0.03324836528870664	0.8340906572093538	0.0162904167585961	0.20903336093484054	Telmatochromis lufubu	f	n
1323	FISH20220126_c5_r0_Telmatochromis-lufubu_su	1970-01-04 04:30:00	2.0822233608095235	284.5000276992964	0.010747327017893745	0.9255442911750041	0.01896587503623225	0.22487776443945906	Telmatochromis lufubu	f	n
1324	FISH20220126_c5_r0_Telmatochromis-lufubu_su	1970-01-04 05:00:00	4.128741900117375	314.5004987254793	0.04560567438767594	0.7013188518231187	0.016351527785621663	0.21008921571096206	Telmatochromis lufubu	f	n
1325	FISH20220126_c5_r0_Telmatochromis-lufubu_su	1970-01-04 05:30:00	1.5584650610067576	344.49952911196056	0.006537033959337433	0.9654866766384134	0.021990540588579556	0.2104935197992539	Telmatochromis lufubu	f	n
1326	FISH20220126_c5_r0_Telmatochromis-lufubu_su	1970-01-04 06:00:00	2.0347264153770346	374.50027706971076	0.01989360523107614	0.8958772027042003	0.020502766203594546	0.2121700877355345	Telmatochromis lufubu	f	n
1327	FISH20220126_c5_r0_Telmatochromis-lufubu_su	1970-01-04 06:30:00	2.723857909807571	404.4998892089519	0.029304232218036783	0.784123642809661	0.02144567350382076	0.22653447808589888	Telmatochromis lufubu	f	n
1328	FISH20220126_c5_r0_Telmatochromis-lufubu_su	1970-01-04 07:00:00	27.30391310344798	434.50110815602835	0.37943262411347517	0.026595744680851064	0.14560760037736692	0.43658576367305235	Telmatochromis lufubu	f	d
1329	FISH20220126_c5_r0_Telmatochromis-lufubu_su	1970-01-04 07:30:00	11.669567114602247	464.50030469226084	0.258988421694089	0.05323804775358706	0.09882946271257159	0.5767619235539185	Telmatochromis lufubu	f	d
1330	FISH20220126_c5_r0_Telmatochromis-lufubu_su	1970-01-04 08:00:00	11.925361768464766	494.50138550210596	0.2338173354023498	0.05159609842606961	0.08733908237362933	0.5117015312723803	Telmatochromis lufubu	f	d
1331	FISH20220126_c5_r0_Telmatochromis-lufubu_su	1970-01-04 08:30:00	10.429549698450815	524.4998615035178	0.20796631765553156	0.025760345687219546	0.06863690419974212	0.4973602901561882	Telmatochromis lufubu	f	d
1332	FISH20220126_c5_r0_Telmatochromis-lufubu_su	1970-01-04 09:00:00	47.742712815086875	554.500942141432	0.5002771004211927	0.003823985812458435	0.23953682496290163	0.35096267355961036	Telmatochromis lufubu	f	d
1333	FISH20220126_c5_r0_Telmatochromis-lufubu_su	1970-01-04 09:30:00	80.12831862410847	584.4993629161819	0.7360811035399701	0.0	0.4312796821293472	0.17555670820477892	Telmatochromis lufubu	f	d
1334	FISH20220126_c5_r0_Telmatochromis-lufubu_su	1970-01-04 10:00:00	65.5945971972232	614.5017458294076	0.6322119381477581	0.03979382586044449	0.39958089188631896	0.1960243601330476	Telmatochromis lufubu	f	d
1335	FISH20220126_c5_r0_Telmatochromis-lufubu_su	1970-01-04 10:30:00	12.022852982248649	644.5005262866323	0.22297933632485734	0.05323804775358706	0.0647707169383502	0.5032357413181371	Telmatochromis lufubu	f	d
1336	FISH20220126_c5_r0_Telmatochromis-lufubu_su	1970-01-04 11:00:00	9.458071299852165	674.5013299346116	0.1878532638811925	0.07298016180871107	0.04719331231022061	0.5183683971859568	Telmatochromis lufubu	f	d
1337	FISH20220126_c5_r0_Telmatochromis-lufubu_su	1970-01-04 11:30:00	15.683444695279276	704.5000830978893	0.22098498698133068	0.19173452994293944	0.08501898398332407	0.39040674044169954	Telmatochromis lufubu	f	d
1338	FISH20220126_c5_r0_Telmatochromis-lufubu_su	1970-01-04 12:00:00	9.705720985333542	734.5008312091322	0.18641250138534857	0.23672836085559126	0.05561989232681024	0.3510590256850338	Telmatochromis lufubu	f	d
1339	FISH20220126_c5_r0_Telmatochromis-lufubu_su	1970-01-04 12:30:00	10.104255730360554	764.4996399091463	0.18054401418203977	0.15439587834469004	0.05799519625979126	0.41701685479367057	Telmatochromis lufubu	f	d
1340	FISH20220126_c5_r0_Telmatochromis-lufubu_su	1970-01-04 13:00:00	11.901655913754539	794.4994183147749	0.229682566062822	0.12043654091186085	0.08063224518622011	0.3835017803695271	Telmatochromis lufubu	f	d
1341	FISH20220126_c5_r0_Telmatochromis-lufubu_su	1970-01-04 13:30:00	8.999091443943488	824.5	0.1721692887214713	0.14513627298914247	0.06939228913828543	0.355157367428132	Telmatochromis lufubu	f	d
1342	FISH20220126_c5_r0_Telmatochromis-lufubu_su	1970-01-04 14:00:00	11.305958523568332	854.501329787234	0.22257313829787234	0.08505097517730496	0.09205928911386486	0.4544079334258666	Telmatochromis lufubu	f	d
1343	FISH20220126_c5_r0_Telmatochromis-lufubu_su	1970-01-04 14:30:00	34.1609455552861	884.5003600908537	0.3972633095119384	0.006869425516591879	0.17684926970258458	0.36330474456944706	Telmatochromis lufubu	f	d
1344	FISH20220126_c5_r0_Telmatochromis-lufubu_su	1970-01-04 15:00:00	61.837788811013304	914.500637154413	0.49387777716216963	0.07873012355255139	0.26736346455789933	0.2004256783051199	Telmatochromis lufubu	f	d
1345	FISH20220126_c5_r0_Telmatochromis-lufubu_su	1970-01-04 15:30:00	24.509426548060635	944.4999169021107	0.2829760124092848	0.10830424907207357	0.1273462283188515	0.3167440363442615	Telmatochromis lufubu	f	d
1346	FISH20220126_c5_r0_Telmatochromis-lufubu_su	1970-01-04 16:00:00	17.96996242463786	974.5008866230744	0.2840518674498504	0.05552477003214008	0.09275871480305682	0.43733879780053414	Telmatochromis lufubu	f	d
1347	FISH20220126_c5_r0_Telmatochromis-lufubu_su	1970-01-04 16:30:00	8.03327259222045	1004.4994737133677	0.14392554429117502	0.2471331228186804	0.03964904137250269	0.353377636757813	Telmatochromis lufubu	f	d
1348	FISH20220126_c5_r0_Telmatochromis-lufubu_su	1970-01-04 17:00:00	13.06599880214365	1034.5012467446113	0.22463567351914446	0.24474981991466727	0.08140711392599305	0.30669067510090026	Telmatochromis lufubu	f	d
1349	FISH20220126_c5_r0_Telmatochromis-lufubu_su	1970-01-04 17:30:00	23.789717448904454	1064.500637083818	0.33865159824940444	0.08869314719406127	0.14486453823809628	0.40173779058787285	Telmatochromis lufubu	f	d
1350	FISH20220126_c5_r0_Telmatochromis-lufubu_su	1970-01-04 18:00:00	14.804761948405774	1094.5011635638298	0.22578679078014185	0.18190381205673758	0.07342326971445448	0.35744069378514093	Telmatochromis lufubu	f	d
1351	FISH20220126_c5_r0_Telmatochromis-lufubu_su	1970-01-04 18:30:00	20.05163301660944	1124.5001384964821	0.3046368622236995	0.054069026646723174	0.0862655698269712	0.38999351083590683	Telmatochromis lufubu	f	d
1352	FISH20220126_c5_r0_Telmatochromis-lufubu_su	1970-01-04 19:00:00	16.174526707838606	1154.5008865248226	0.21315381205673758	0.18766622340425532	0.053080917846116404	0.23704964053361266	Telmatochromis lufubu	f	n
1353	FISH20220126_c5_r0_Telmatochromis-lufubu_su	1970-01-04 19:30:00	4.708644281560839	1184.499695307739	0.03872361642014293	0.6838402304581463	0.014524193200030998	0.16385667788100491	Telmatochromis lufubu	f	n
1354	FISH20220126_c5_r0_Telmatochromis-lufubu_su	1970-01-04 20:00:00	4.7005555487939565	1214.5000831070975	0.027369937392653334	0.8522355809186104	0.016512318522044413	0.16855576199274752	Telmatochromis lufubu	f	n
1355	FISH20220126_c5_r0_Telmatochromis-lufubu_su	1970-01-04 20:30:00	8.03367971357049	1244.500055395524	0.07107245734544648	0.6114557943718147	0.03122644063340526	0.2061771195739987	Telmatochromis lufubu	f	n
1356	FISH20220126_c5_r0_Telmatochromis-lufubu_su	1970-01-04 21:00:00	3.108133963773353	1274.5015514184397	0.019226507092198582	0.870345744680851	0.018123546728268384	0.2285249062642652	Telmatochromis lufubu	f	n
1357	FISH20220126_c5_r0_Telmatochromis-lufubu_su	1970-01-04 21:30:00	4.834422996563892	1304.5004708880394	0.034457924768710874	0.8591767769098665	0.0270284121567404	0.2622459030974669	Telmatochromis lufubu	f	n
1358	FISH20220126_c5_r0_Telmatochromis-lufubu_su	1970-01-04 22:00:00	3.4919475362153043	1334.5008033686076	0.020444345947143887	0.8313479971189539	0.01572249600512143	0.26604943735501535	Telmatochromis lufubu	f	n
1359	FISH20220126_c5_r0_Telmatochromis-lufubu_su	1970-01-04 22:30:00	7.794912082568625	1364.4999723007036	0.08475984709988366	0.6621239820508559	0.026708818361389323	0.2699814656270316	Telmatochromis lufubu	f	n
1360	FISH20220126_c5_r0_Telmatochromis-lufubu_su	1970-01-04 23:00:00	50.94819464684351	1394.500360130755	0.5040722477699595	0.16593717103440633	0.1689398878188535	0.37587723238576787	Telmatochromis lufubu	f	n
1361	FISH20220126_c5_r0_Telmatochromis-lufubu_su	1970-01-04 23:30:00	84.38532838443687	1424.4995291119606	0.9021106863885657	0.0	0.20032646628502307	0.48079468459942976	Telmatochromis lufubu	f	n
1362	FISH20220126_c5_r0_Telmatochromis-lufubu_su	1970-01-05 00:00:00	83.95076163229315	14.501024987533935	0.9176131641642197	0.0	0.18895498947270178	0.44536817547804014	Telmatochromis lufubu	f	n
1363	FISH20220126_c5_r0_Telmatochromis-lufubu_su	1970-01-05 00:30:00	88.94282722919664	44.50069248241095	0.9160157332003767	0.0	0.19528040595699955	0.4698595237354282	Telmatochromis lufubu	f	n
1364	FISH20220126_c5_r0_Telmatochromis-lufubu_su	1970-01-05 01:00:00	68.44397264863478	74.50227197162806	0.6622520226088884	0.08301008533747091	0.13554864626245466	0.39073083822463867	Telmatochromis lufubu	f	n
1365	FISH20220126_c5_r0_Telmatochromis-lufubu_su	1970-01-05 01:30:00	3.6585534922840544	104.50024929366793	0.02265802448617805	0.816298266024043	0.016137178955592465	0.31230945698121837	Telmatochromis lufubu	f	n
1366	FISH20220126_c5_r0_Telmatochromis-lufubu_su	1970-01-05 02:00:00	4.834081759592772	134.50110815602838	0.032247340425531915	0.8320035460992907	0.01587876935774023	0.24583635758383862	Telmatochromis lufubu	f	n
1367	FISH20220126_c5_r0_Telmatochromis-lufubu_su	1970-01-05 02:30:00	5.3419231875240705	164.49980610492494	0.027477702066367515	0.8210625450113567	0.014547483386731393	0.21222725297359246	Telmatochromis lufubu	f	n
1368	FISH20220126_c5_r0_Telmatochromis-lufubu_su	1970-01-05 03:00:00	2.320505497010496	194.5009696902532	0.014240594004543692	0.8900648307197873	0.01344311683468044	0.1932819506039544	Telmatochromis lufubu	f	n
1369	FISH20220126_c5_r0_Telmatochromis-lufubu_su	1970-01-05 03:30:00	1.977737414886902	224.49930751758905	0.017450556755858403	0.8903661846989086	0.014745570641166607	0.20358091043781265	Telmatochromis lufubu	f	n
1370	FISH20220126_c5_r0_Telmatochromis-lufubu_su	1970-01-05 04:00:00	1.3082036420149354	254.50060941828255	0.010138504155124654	0.9010526315789473	0.012850826347113974	0.1866294379269553	Telmatochromis lufubu	f	n
1371	FISH20220126_c5_r0_Telmatochromis-lufubu_su	1970-01-05 04:30:00	1.749411079757673	284.5005262866323	0.01728436097723118	0.866323195390837	0.013766428306293488	0.19839990765429422	Telmatochromis lufubu	f	n
1372	FISH20220126_c5_r0_Telmatochromis-lufubu_su	1970-01-05 05:00:00	1.3038641123941954	314.5013851950355	0.008421985815602837	0.959552304964539	0.013918097994193815	0.2107015201604858	Telmatochromis lufubu	f	n
1373	FISH20220126_c5_r0_Telmatochromis-lufubu_su	1970-01-05 05:30:00	0.8119435960741658	344.5000276992964	0.0033793141654201984	1.0	0.01361829198085035	0.21744069095066207	Telmatochromis lufubu	f	n
1374	FISH20220126_c5_r0_Telmatochromis-lufubu_su	1970-01-05 06:00:00	1.1997893728815956	374.50094193262413	0.00775709219858156	0.9334552304964538	0.013615104378213175	0.21891147731767194	Telmatochromis lufubu	f	n
1375	FISH20220126_c5_r0_Telmatochromis-lufubu_su	1970-01-05 06:30:00	2.1677434759080088	404.4995845105534	0.021660849814414712	0.8632208741897955	0.014956521866459078	0.2316352009280499	Telmatochromis lufubu	f	n
1376	FISH20220126_c5_r0_Telmatochromis-lufubu_su	1970-01-05 07:00:00	52.534750037993035	434.50060948581563	0.5623337765957447	0.03125	0.24108499865915556	0.27938291161594214	Telmatochromis lufubu	f	d
1377	FISH20220126_c5_r0_Telmatochromis-lufubu_su	1970-01-05 07:30:00	71.72247953475474	464.49994460447596	0.6412031907821848	0.003933082206957678	0.3845058231188687	0.20113463716594254	Telmatochromis lufubu	f	d
1378	FISH20220126_c5_r0_Telmatochromis-lufubu_su	1970-01-05 08:00:00	4.193481471491111	494.5017730496454	0.0711436170212766	0.34147828014184395	0.017346303152434666	0.470905495924133	Telmatochromis lufubu	f	d
1379	FISH20220126_c5_r0_Telmatochromis-lufubu_su	1970-01-05 08:30:00	8.115869530634077	524.5003600908537	0.15927095451775525	0.24325522131737853	0.04633974338168806	0.4733977501991279	Telmatochromis lufubu	f	d
1380	FISH20220126_c5_r0_Telmatochromis-lufubu_su	1970-01-05 09:00:00	6.151107587758148	554.5009141780708	0.11767964984209651	0.10255415812510388	0.02668823952807848	0.4865030983606342	Telmatochromis lufubu	f	d
1381	FISH20220126_c5_r0_Telmatochromis-lufubu_su	1970-01-05 09:30:00	19.76852020722566	584.3110687022901	0.23848998091603055	0.06548187022900763	0.06819572243055737	0.4217570913863707	Telmatochromis lufubu	f	d
1382	FISH20220126_c5_r0_Telmatochromis-lufubu_su	1970-01-05 10:00:00	28.469106340256566	614.5015514184397	0.30501994680851063	0.14167774822695037	0.13274293513918897	0.4247782804950232	Telmatochromis lufubu	f	d
1383	FISH20220126_c5_r0_Telmatochromis-lufubu_su	1970-01-05 10:30:00	29.17863525673331	644.5004708880394	0.27643897844994736	0.26763060218270457	0.11918893368775456	0.31589028076934567	Telmatochromis lufubu	f	d
1384	FISH20220126_c5_r0_Telmatochromis-lufubu_su	1970-01-05 11:00:00	6.808576475493744	674.5008033686076	0.126101169039836	0.1714222394592498	0.031007774642514134	0.4160706611197271	Telmatochromis lufubu	f	d
1385	FISH20220126_c5_r0_Telmatochromis-lufubu_su	1970-01-05 11:30:00	4.685387836205889	704.4999723007036	0.08293169353498421	0.3698410060384466	0.020770242186212665	0.409363487824794	Telmatochromis lufubu	f	d
1386	FISH20220126_c5_r0_Telmatochromis-lufubu_su	1970-01-05 12:00:00	7.416628296627185	734.5015793848712	0.1313937378775284	0.27392629537267943	0.03556632972960003	0.33642509485471955	Telmatochromis lufubu	f	d
1387	FISH20220126_c5_r0_Telmatochromis-lufubu_su	1970-01-05 12:30:00	49.001190538316386	764.4994737133677	0.4243532214281757	0.14398094288405075	0.22547889480379332	0.2185301230400584	Telmatochromis lufubu	f	d
1388	FISH20220126_c5_r0_Telmatochromis-lufubu_su	1970-01-05 13:00:00	75.94097372259881	794.5004154894466	0.6386903772644175	0.11506287740291396	0.39018107530377844	0.16489992608371223	Telmatochromis lufubu	f	d
1389	FISH20220126_c5_r0_Telmatochromis-lufubu_su	1970-01-05 13:30:00	114.90225015488981	824.500692482411	0.9330231012132292	0.0	0.5454550497208158	0.12578924545371048	Telmatochromis lufubu	f	d
1390	FISH20220126_c5_r0_Telmatochromis-lufubu_su	1970-01-05 14:00:00	103.63294119226418	854.5015514184397	0.8503435283687943	0.0	0.4884010561491795	0.1293358260221532	Telmatochromis lufubu	f	d
1391	FISH20220126_c5_r0_Telmatochromis-lufubu_su	1970-01-05 14:30:00	108.3746125512969	884.5002492936679	0.8928037227854413	0.0	0.5160775095460803	0.12137401311600443	Telmatochromis lufubu	f	d
1392	FISH20220126_c5_r0_Telmatochromis-lufubu_su	1970-01-05 15:00:00	107.98488720803539	914.5014129772261	0.8805895716739625	0.0	0.5034274593985132	0.11453945949454411	Telmatochromis lufubu	f	d
1393	FISH20220126_c5_r0_Telmatochromis-lufubu_su	1970-01-05 15:30:00	89.17336476343688	944.4997507063321	0.7436153121710709	0.06863885657304304	0.3993820006310658	0.14478505014896337	Telmatochromis lufubu	f	d
1394	FISH20220126_c5_r0_Telmatochromis-lufubu_su	1970-01-05 16:00:00	5.515763925450896	974.5006094858156	0.08266843971631206	0.5565159574468085	0.0266598582601672	0.26135760592383445	Telmatochromis lufubu	f	d
1395	FISH20220126_c5_r0_Telmatochromis-lufubu_su	1970-01-05 16:30:00	4.242204260064957	1004.499307517589	0.07179657636696028	0.4185917677690987	0.017596822056870395	0.3810173962617243	Telmatochromis lufubu	f	d
1396	FISH20220126_c5_r0_Telmatochromis-lufubu_su	1970-01-05 17:00:00	7.174709267191366	1034.5016900315843	0.1417964204576938	0.2157699340610628	0.028685337608023317	0.3869904103870477	Telmatochromis lufubu	f	d
1397	FISH20220126_c5_r0_Telmatochromis-lufubu_su	1970-01-05 17:30:00	10.600655433132308	1064.5004708880394	0.2153343305080051	0.025704947094343802	0.04359242872881929	0.39120290209167935	Telmatochromis lufubu	f	d
1398	FISH20220126_c5_r0_Telmatochromis-lufubu_su	1970-01-05 18:00:00	81.56345640663423	1094.501329787234	0.6681626773049646	0.0	0.3479334924131314	0.20818686689412655	Telmatochromis lufubu	f	d
1399	FISH20220126_c5_r0_Telmatochromis-lufubu_su	1970-01-05 18:30:00	84.82841943934854	1124.5000276992964	0.7197939172345023	0.0	0.3816574174185581	0.21036418292712067	Telmatochromis lufubu	f	d
1400	FISH20220126_c5_r0_Telmatochromis-lufubu_su	1970-01-05 19:00:00	18.953923782665502	1154.5012467446113	0.22147725383720285	0.22297334737075414	0.06860695848263644	0.21250345214145275	Telmatochromis lufubu	f	n
1401	FISH20220126_c5_r0_Telmatochromis-lufubu_su	1970-01-05 19:30:00	7.410278283267298	1184.4995291119606	0.049914132181042604	0.7218990637637804	0.017859578965812056	0.2050224673297312	Telmatochromis lufubu	f	n
1402	FISH20220126_c5_r0_Telmatochromis-lufubu_su	1970-01-05 20:00:00	3.4395482543353784	1214.5005540780141	0.011857269503546099	0.9047539893617021	0.01327395179179791	0.21077182846628092	Telmatochromis lufubu	f	n
1403	FISH20220126_c5_r0_Telmatochromis-lufubu_su	1970-01-05 20:30:00	4.06892048331157	1244.499889208952	0.027088411256370484	0.8200199423886549	0.015210179240718248	0.21811877241751115	Telmatochromis lufubu	f	n
1404	FISH20220126_c5_r0_Telmatochromis-lufubu_su	1970-01-05 21:00:00	8.460748455647906	1274.5013574159234	0.11125270098066375	0.5174247880769017	0.018208946727848188	0.24076322586849322	Telmatochromis lufubu	f	n
1405	FISH20220126_c5_r0_Telmatochromis-lufubu_su	1970-01-05 21:30:00	6.217068745242296	1304.500304692261	0.10027145310509113	0.5090576699351836	0.017026550984568015	0.292632204180525	Telmatochromis lufubu	f	n
1406	FISH20220126_c5_r0_Telmatochromis-lufubu_su	1970-01-05 22:00:00	4.242452620267301	1334.5008587733391	0.03479417142223946	0.8054739874785307	0.018437490567568167	0.32927694176473854	Telmatochromis lufubu	f	n
1407	FISH20220126_c5_r0_Telmatochromis-lufubu_su	1970-01-05 22:30:00	69.57949030187399	1364.4998615035179	0.7297656639521356	0.04127195169242701	0.25301204427234963	0.4461176401258842	Telmatochromis lufubu	f	n
1408	FISH20220126_c5_r0_Telmatochromis-lufubu_su	1970-01-05 23:00:00	38.26064300618575	1394.5007757092199	0.4392176418439716	0.08964982269503546	0.10433354097022896	0.33695757749145777	Telmatochromis lufubu	f	n
1409	FISH20220126_c5_r0_Telmatochromis-lufubu_su	1970-01-05 23:30:00	70.5844708868964	1424.499362916182	0.759403911140657	0.0	0.1912213404816387	0.40708728986331977	Telmatochromis lufubu	f	n
1410	FISH20220126_c5_r0_Telmatochromis-lufubu_su	1970-01-06 00:00:00	38.07655690141088	14.501191201728627	0.4080004432378525	0.25846307274641256	0.09045798468423548	0.40779048537967677	Telmatochromis lufubu	f	n
1411	FISH20220126_c5_r0_Telmatochromis-lufubu_su	1970-01-06 00:30:00	31.254899242243223	44.50052628663232	0.32158883164367624	0.2779901390504681	0.07149159938505197	0.38683623491739205	Telmatochromis lufubu	f	n
1412	FISH20220126_c5_r0_Telmatochromis-lufubu_su	1970-01-06 01:00:00	29.038023596764894	74.50160682624113	0.28679078014184395	0.40414450354609927	0.06542925017707021	0.3541129144768311	Telmatochromis lufubu	f	n
1413	FISH20220126_c5_r0_Telmatochromis-lufubu_su	1970-01-06 01:30:00	22.078328156631173	104.50002769929644	0.21788266578028917	0.460860894133289	0.05667882913895949	0.34360951236267123	Telmatochromis lufubu	f	n
1414	FISH20220126_c5_r0_Telmatochromis-lufubu_su	1970-01-06 02:00:00	30.989047431711384	134.5003324099723	0.29362880886426596	0.23047091412742382	0.08888262874515668	0.35521839060676935	Telmatochromis lufubu	f	n
1415	FISH20220126_c5_r0_Telmatochromis-lufubu_su	1970-01-06 02:30:00	38.65544753041861	164.49958451055343	0.3651875242368844	0.1911251454213063	0.104271174566514	0.36037728207441094	Telmatochromis lufubu	f	n
1416	FISH20220126_c5_r0_Telmatochromis-lufubu_su	1970-01-06 03:00:00	3.6958647677181893	194.50077570921985	0.034463652482269506	0.721021719858156	0.01224528683829877	0.3674281155519733	Telmatochromis lufubu	f	n
1417	FISH20220126_c5_r0_Telmatochromis-lufubu_su	1970-01-06 03:30:00	8.696134266217095	224.5	0.09134721914469311	0.5566142255705739	0.02292146395158637	0.35399726156308386	Telmatochromis lufubu	f	n
1418	FISH20220126_c5_r0_Telmatochromis-lufubu_su	1970-01-06 04:00:00	4.8843820756107625	254.50152363011802	0.04404676159344008	0.7112305390880381	0.01375200760794509	0.3072251963943051	Telmatochromis lufubu	f	n
1419	FISH20220126_c5_r0_Telmatochromis-lufubu_su	1970-01-06 04:30:00	3.4310147832471976	284.5003600908537	0.0278654922164977	0.8064373164921611	0.012611192744723273	0.28300558775369256	Telmatochromis lufubu	f	n
1420	FISH20220126_c5_r0_Telmatochromis-lufubu_su	1970-01-06 05:00:00	3.345577171343951	314.5014960106383	0.02576462765957447	0.9113475177304965	0.013399900802951522	0.32214084707269985	Telmatochromis lufubu	f	n
1421	FISH20220126_c5_r0_Telmatochromis-lufubu_su	1970-01-06 05:30:00	3.9103399139176993	344.4998615035178	0.036396875519361806	0.7390172289623843	0.013407517011477403	0.31249507537410237	Telmatochromis lufubu	f	n
1422	FISH20220126_c5_r0_Telmatochromis-lufubu_su	1970-01-06 06:00:00	3.8873209141350973	374.5001108033241	0.03451523545706371	0.7701385041551246	0.013428546054062957	0.3301195990342618	Telmatochromis lufubu	f	n
1423	FISH20220126_c5_r0_Telmatochromis-lufubu_su	1970-01-06 06:30:00	10.824086219370164	404.4994183147748	0.12425904382028696	0.5080604952634203	0.03510074368340172	0.3662222198679748	Telmatochromis lufubu	f	n
1424	FISH20220126_c5_r0_Telmatochromis-lufubu_su	1970-01-06 07:00:00	62.537899220957776	434.5018838652482	0.6103723404255319	0.040447695035460994	0.24226707243728646	0.28980415880802296	Telmatochromis lufubu	f	d
1425	FISH20220126_c5_r0_Telmatochromis-lufubu_su	1970-01-06 07:30:00	97.22007517833923	464.5005816852252	0.8522519528003989	0.0	0.5154579080560302	0.11955765596905071	Telmatochromis lufubu	f	d
1426	FISH20220126_c5_r0_Telmatochromis-lufubu_su	1970-01-06 08:00:00	83.66926715276506	494.50193927304963	0.7324357269503546	0.08937278368794327	0.4007176408675991	0.12687172409651734	Telmatochromis lufubu	f	d
1427	FISH20220126_c5_r0_Telmatochromis-lufubu_su	1970-01-06 08:30:00	84.45543449756357	524.5001384964822	0.728823887873248	0.05185308293169354	0.4070850488796922	0.22177714051003464	Telmatochromis lufubu	f	d
1428	FISH20220126_c5_r0_Telmatochromis-lufubu_su	1970-01-06 09:00:00	98.29302995714895	554.5020224968139	0.8198038455144899	0.0	0.5424767862215203	0.12420512442389892	Telmatochromis lufubu	f	d
1429	FISH20220126_c5_r0_Telmatochromis-lufubu_su	1970-01-06 09:30:00	100.16787513924612	584.4996399091463	0.8042767713700072	0.0	0.5792035553368884	0.1080354224341365	Telmatochromis lufubu	f	d
1430	FISH20220126_c5_r0_Telmatochromis-lufubu_su	1970-01-06 10:00:00	43.77638771236704	614.5009973404256	0.358488475177305	0.5205008865248227	0.24003184362015006	0.12538890316394885	Telmatochromis lufubu	f	d
1431	FISH20220126_c5_r0_Telmatochromis-lufubu_su	1970-01-06 10:30:00	39.963533656311405	644.5	0.31725016618657215	0.4853201861289608	0.18605632024699492	0.13521021166828695	Telmatochromis lufubu	f	d
1432	FISH20220126_c5_r0_Telmatochromis-lufubu_su	1970-01-06 11:00:00	14.303648329455974	674.5022163120567	0.11458333333333333	0.7427415780141844	0.06801673779068802	0.14775017255970932	Telmatochromis lufubu	f	d
1433	FISH20220126_c5_r0_Telmatochromis-lufubu_su	1970-01-06 11:30:00	72.68634621213809	704.5003600908537	0.640518530829317	0.19134673979280925	0.3874705428411836	0.11868145921817169	Telmatochromis lufubu	f	d
1434	FISH20220126_c5_r0_Telmatochromis-lufubu_su	1970-01-06 12:00:00	27.447941230743055	734.5022441403004	0.2476311852385438	0.5823128497811271	0.13592905647292672	0.13770374177669417	Telmatochromis lufubu	f	d
1435	FISH20220126_c5_r0_Telmatochromis-lufubu_su	1970-01-06 12:30:00	30.64553762331032	764.4999169021107	0.25871142872971026	0.4768710874743782	0.14020993382189625	0.1874423529084586	Telmatochromis lufubu	f	d
1436	FISH20220126_c5_r0_Telmatochromis-lufubu_su	1970-01-06 13:00:00	55.16608573256414	794.5017454424558	0.4781958220202804	0.11209619327312019	0.2571931407362261	0.23957635408385639	Telmatochromis lufubu	f	d
1437	FISH20220126_c5_r0_Telmatochromis-lufubu_su	1970-01-06 13:30:00	29.903120391682684	824.4994183147749	0.25018004542684613	0.48230014957620077	0.13352350262933005	0.1947381930921192	Telmatochromis lufubu	f	d
1438	FISH20220126_c5_r0_Telmatochromis-lufubu_su	1970-01-06 14:00:00	8.636033708639674	854.5023271276596	0.05673758865248227	0.8375997340425532	0.03565841879642658	0.1814715870560445	Telmatochromis lufubu	f	d
1439	FISH20220126_c5_r0_Telmatochromis-lufubu_su	1970-01-06 14:30:00	2.1306741831055254	884.5006370838181	0.01728436097723118	0.8271009916348124	0.012505764585593555	0.1863879035958476	Telmatochromis lufubu	f	d
1440	FISH20220126_c5_r0_Telmatochromis-lufubu_su	1970-01-06 15:00:00	32.97777582206828	914.5026874272733	0.23200531944367486	0.5992131656230952	0.14163698198056515	0.18050549505861255	Telmatochromis lufubu	f	d
1441	FISH20220126_c5_r0_Telmatochromis-lufubu_su	1970-01-06 15:30:00	103.67284756372425	944.5001384964822	0.8273225860063155	0.0	0.5352717390464241	0.10619562633627028	Telmatochromis lufubu	f	d
1442	FISH20220126_c5_r0_Telmatochromis-lufubu_su	1970-01-06 16:00:00	105.36085493059103	974.5016622340426	0.8219747340425532	0.0	0.4972962552882251	0.11651740742810184	Telmatochromis lufubu	f	d
1443	FISH20220126_c5_r0_Telmatochromis-lufubu_su	1970-01-06 16:30:00	111.42290244868674	1004.4996399091463	0.8522519528003989	0.0	0.5788963283803052	0.09903924089066722	Telmatochromis lufubu	f	d
1444	FISH20220126_c5_r0_Telmatochromis-lufubu_su	1970-01-06 17:00:00	110.99789266965556	1034.500055401662	0.8639889196675901	0.0	0.5905516573720425	0.09885433335908596	Telmatochromis lufubu	f	d
1445	FISH20220126_c5_r0_Telmatochromis-lufubu_su	1970-01-06 17:30:00	105.15062551149624	1064.5	0.7901617549302017	0.0491912253489918	0.535887144821725	0.10874903925845043	Telmatochromis lufubu	f	d
1446	FISH20220126_c5_r0_Telmatochromis-lufubu_su	1970-01-06 18:00:00	75.43096599416143	1094.502382535461	0.5490359042553191	0.23753324468085107	0.3384326099276897	0.13278642898680337	Telmatochromis lufubu	f	d
1447	FISH20220126_c5_r0_Telmatochromis-lufubu_su	1970-01-06 18:30:00	104.34160157933047	1124.5004154894466	0.7977397374106697	0.0	0.5863208717050441	0.10011983900124428	Telmatochromis lufubu	f	d
1448	FISH20220126_c5_r0_Telmatochromis-lufubu_su	1970-01-06 19:00:00	16.610878020164318	1154.5018838652481	0.18412012411347517	0.3683510638297872	0.07287537524347883	0.226710014993218	Telmatochromis lufubu	f	n
1449	FISH20220126_c5_r0_Telmatochromis-lufubu_su	1970-01-06 19:30:00	2.5979627648550268	1184.4999169021107	0.0070356212952191015	0.970915738740236	0.011986840027658414	0.16036491119340707	Telmatochromis lufubu	f	n
1450	FISH20220126_c5_r0_Telmatochromis-lufubu_su	1970-01-06 20:00:00	3.025119567957237	1214.5015514184397	0.015070921985815602	0.8577127659574468	0.013628813944348457	0.21418553401641913	Telmatochromis lufubu	f	n
1451	FISH20220126_c5_r0_Telmatochromis-lufubu_su	1970-01-06 20:30:00	1.3856833870984677	1244.4994737133677	0.0021051465292781565	0.9741842557199047	0.013211954284205856	0.2096375453258622	Telmatochromis lufubu	f	n
1452	FISH20220126_c5_r0_Telmatochromis-lufubu_su	1970-01-06 21:00:00	4.057705495416177	1274.501911463239	0.02592941437198737	0.8229264779212144	0.01887481370057312	0.2467148415590123	Telmatochromis lufubu	f	n
1453	FISH20220126_c5_r0_Telmatochromis-lufubu_su	1970-01-06 21:30:00	4.079343271641397	1304.500637083818	0.021273059664284527	0.911694642956069	0.017846247832894742	0.26656068924673526	Telmatochromis lufubu	f	n
1454	FISH20220126_c5_r0_Telmatochromis-lufubu_su	1970-01-06 22:00:00	4.122862079491001	1334.5016898443128	0.032245553770291986	0.7824810238794393	0.017081091618029596	0.2437991951524739	Telmatochromis lufubu	f	n
1455	FISH20220126_c5_r0_Telmatochromis-lufubu_su	1970-01-06 22:30:00	5.0488058820728785	1364.5001384964821	0.04913855188078223	0.8131405462301258	0.016972722114188644	0.2245844877004103	Telmatochromis lufubu	f	n
1456	FISH20220126_c5_r0_Telmatochromis-lufubu_su	1970-01-06 23:00:00	3.7916077333174716	1394.5012466064602	0.03462795722754723	0.7745581472657765	0.01587675551105595	0.2519711672115978	Telmatochromis lufubu	f	n
1457	FISH20220126_c5_r0_Telmatochromis-lufubu_su	1970-01-06 23:30:00	4.238164620426698	1424.4996399091463	0.043100105257326465	0.7216220707994017	0.017448777834915746	0.26916524289963245	Telmatochromis lufubu	f	n
1458	FISH20220126_c5_r0_Telmatochromis-lufubu_su	1970-01-07 00:00:00	6.267854114195715	14.500747963876115	0.05141559089146213	0.6704526566568785	0.019432372965668902	0.2425067651286444	Telmatochromis lufubu	f	n
1459	FISH20220126_c5_r0_Telmatochromis-lufubu_su	1970-01-07 00:30:00	5.2815742408387445	44.50005539552404	0.06243075559494793	0.7321072457345447	0.01838535324629176	0.2405635563955847	Telmatochromis lufubu	f	n
1460	FISH20220126_c5_r0_Telmatochromis-lufubu_su	1970-01-07 01:00:00	4.638195530184725	74.50191146323895	0.03828466951077622	0.7493489944041221	0.01783661364328167	0.25507613049137756	Telmatochromis lufubu	f	n
1461	FISH20220126_c5_r0_Telmatochromis-lufubu_su	1970-01-07 01:30:00	4.365205631339347	104.50047088803944	0.029915240152900115	0.7826159215555925	0.015313521462398118	0.26282925469470725	Telmatochromis lufubu	f	n
1462	FISH20220126_c5_r0_Telmatochromis-lufubu_su	1970-01-07 02:00:00	5.031979869789337	134.50157903484958	0.05739930190038229	0.5859050362900992	0.015910773558980996	0.28664997363063044	Telmatochromis lufubu	f	n
1463	FISH20220126_c5_r0_Telmatochromis-lufubu_su	1970-01-07 02:30:00	5.478554377630541	164.49997230070358	0.055453991468616695	0.5343194282865216	0.013493836316764127	0.2629121429080667	Telmatochromis lufubu	f	n
1464	FISH20220126_c5_r0_Telmatochromis-lufubu_su	1970-01-07 03:00:00	3.3230986892425594	194.5010803922655	0.023824034572552496	0.8543409607180453	0.014094655755175324	0.24089964612179696	Telmatochromis lufubu	f	n
1465	FISH20220126_c5_r0_Telmatochromis-lufubu_su	1970-01-07 03:30:00	4.284206245223471	224.49947371336768	0.038557420641515704	0.7422857459420531	0.012872241327009037	0.2842501800453902	Telmatochromis lufubu	f	n
1466	FISH20220126_c5_r0_Telmatochromis-lufubu_su	1970-01-07 04:00:00	2.876229828093707	254.50218848689678	0.003989140672613441	1.0	0.010140123528958721	0.24333095894994977	Telmatochromis lufubu	f	n
1467	FISH20220126_c5_r0_Telmatochromis-lufubu_su	1970-01-07 04:30:00	3.0731875774481656	284.50069248241095	0.0017173563791479697	1.0	0.0102807911439708	0.22954086926352038	Telmatochromis lufubu	f	n
1468	FISH20220126_c5_r0_Telmatochromis-lufubu_su	1970-01-07 05:00:00	5.236204841065645	314.50254875886526	0.04909131205673759	0.7670656028368794	0.01579968509492922	0.22603656738296235	Telmatochromis lufubu	f	n
1469	FISH20220126_c5_r0_Telmatochromis-lufubu_su	1970-01-07 05:30:00	3.7046381500799797	344.5001938950751	0.025760345687219546	0.7957453880671431	0.009518063968047118	0.291375134330538	Telmatochromis lufubu	f	n
1470	FISH20220126_c5_r0_Telmatochromis-lufubu_su	1970-01-07 06:00:00	7.8167014590718935	374.5020500886525	0.09829343971631206	0.5237699468085106	0.011265073200133889	0.2652825643348547	Telmatochromis lufubu	f	n
1471	FISH20220126_c5_r0_Telmatochromis-lufubu_su	1970-01-07 06:30:00	4.981566192884751	404.49975070633207	0.05290565619633261	0.6933133898398981	0.01363106375629653	0.2810634366859176	Telmatochromis lufubu	f	n
1472	FISH20220126_c5_r0_Telmatochromis-lufubu_su	1970-01-07 07:00:00	30.118606135846527	434.5009141780708	0.3407945038506288	0.1362956396476259	0.10240881784342834	0.29995690595400526	Telmatochromis lufubu	f	d
1473	FISH20220126_c5_r0_Telmatochromis-lufubu_su	1970-01-07 07:30:00	61.02536337560672	464.49930751758905	0.5095562572710653	0.07955237936956401	0.21607219071695072	0.2189134907737053	Telmatochromis lufubu	f	d
1474	FISH20220126_c5_r0_Telmatochromis-lufubu_su	1970-01-07 08:00:00	71.10879198154193	494.50138504155126	0.6274238227146814	0.025761772853185594	0.3733499152342828	0.12997853179464436	Telmatochromis lufubu	f	d
1475	FISH20220126_c5_r0_Telmatochromis-lufubu_su	1970-01-07 08:30:00	71.83321537818408	524.5004708880394	0.5861171126253393	0.09899728546894909	0.4111789479489923	0.12237216995405878	Telmatochromis lufubu	f	d
1476	FISH20220126_c5_r0_Telmatochromis-lufubu_su	1970-01-07 09:00:00	57.143736854063796	554.5017452490442	0.4746523353094354	0.18832068258629286	0.3143321789460083	0.2437449603216092	Telmatochromis lufubu	f	d
1477	FISH20220126_c5_r0_Telmatochromis-lufubu_su	1970-01-07 09:30:00	46.42079263829145	584.5000276992964	0.4408066035122708	0.22309013351060883	0.2485301679504431	0.27792491879471654	Telmatochromis lufubu	f	d
1478	FISH20220126_c5_r0_Telmatochromis-lufubu_su	1970-01-07 10:00:00	39.13042575296953	614.5027428381449	0.34365822574389093	0.3851609685820358	0.20362282950695937	0.2440094997634517	Telmatochromis lufubu	f	d
1479	FISH20220126_c5_r0_Telmatochromis-lufubu_su	1970-01-07 10:30:00	23.332471463962158	644.4995291119606	0.22730042656916513	0.5403024763171016	0.0916964667981667	0.5069098157257226	Telmatochromis lufubu	f	d
1480	FISH20220126_c5_r0_Telmatochromis-lufubu_su	1970-01-07 11:00:00	5.623912739533195	674.5008033686076	0.04980885367610394	0.7989362291539698	0.02373153063746833	0.34607815069161835	Telmatochromis lufubu	f	d
1481	FISH20220126_c5_r0_Telmatochromis-lufubu_su	1970-01-07 11:30:00	2.7661837102015214	704.4998892089519	0.01274097052958121	0.879514735209395	0.011527719074250481	0.2877386973267697	Telmatochromis lufubu	f	d
1482	FISH20220126_c5_r0_Telmatochromis-lufubu_su	1970-01-07 12:00:00	2.251513374074798	734.5020222727021	0.005817496814227935	0.9345670120228268	0.011001378284226192	0.2706410768914064	Telmatochromis lufubu	f	d
1483	FISH20220126_c5_r0_Telmatochromis-lufubu_su	1970-01-07 12:30:00	1.8829854506194528	764.5002492936679	0.002825328236662789	0.9700293612542241	0.010608627163485472	0.25525464481888444	Telmatochromis lufubu	f	d
1484	FISH20220126_c5_r0_Telmatochromis-lufubu_su	1970-01-07 13:00:00	2.326249178239889	794.5022717198582	0.014683067375886524	0.8938386524822695	0.011920406733946695	0.7459579898491117	Telmatochromis lufubu	f	d
1485	FISH20220126_c5_r0_Telmatochromis-lufubu_su	1970-01-07 13:30:00	3.2988478884666947	824.4998061049249	0.031189407789042157	0.8132513434158772	0.01645639199296108	0.7858700922861006	Telmatochromis lufubu	f	d
1486	FISH20220126_c5_r0_Telmatochromis-lufubu_su	1970-01-07 14:00:00	1.71269460164598	854.5019392730496	0.002160904255319149	0.9532912234042553	0.011527100842525171	0.8532684421886265	Telmatochromis lufubu	f	d
1487	FISH20220126_c5_r0_Telmatochromis-lufubu_su	1970-01-07 14:30:00	2.325102990475386	884.499307517589	0.021217661071408787	0.828707550828209	0.010566651137165373	0.7684614707200235	Telmatochromis lufubu	f	d
1488	FISH20220126_c5_r0_Telmatochromis-lufubu_su	1970-01-07 15:00:00	1.6069317279331776	914.5014958448753	0.0017174515235457064	1.0	0.011513864652357346	0.822714129631103	Telmatochromis lufubu	f	d
1489	FISH20220126_c5_r0_Telmatochromis-lufubu_su	1970-01-07 15:30:00	1.5345632596926566	944.5005262866323	0.005484460694698354	0.9680350119106975	0.010186263735863428	0.8211314070071875	Telmatochromis lufubu	f	d
1490	FISH20220126_c5_r0_Telmatochromis-lufubu_su	1970-01-07 16:00:00	1.8779823363238457	974.5027149822695	0.004986702127659575	0.9598847517730497	0.009754458009186152	0.8253599078861631	Telmatochromis lufubu	f	d
1491	FISH20220126_c5_r0_Telmatochromis-lufubu_su	1970-01-07 16:30:00	2.7096666512329644	1004.5000276992964	0.019223311727882112	0.818237216774694	0.009389695422441108	0.6435270496321226	Telmatochromis lufubu	f	d
1492	FISH20220126_c5_r0_Telmatochromis-lufubu_su	1970-01-07 17:00:00	2.6484000446827825	1034.5022163120568	0.014849290780141845	0.8265181737588653	0.009638028400037461	0.64723331849905	Telmatochromis lufubu	f	d
1493	FISH20220126_c5_r0_Telmatochromis-lufubu_su	1970-01-07 17:30:00	2.3638366613538153	1064.4995291119606	0.013184865104426348	0.8940778904215833	0.01027826932843682	0.8045620410166137	Telmatochromis lufubu	f	d
1494	FISH20220126_c5_r0_Telmatochromis-lufubu_su	1970-01-07 18:00:00	2.8164979264076826	1094.500166204986	0.022825484764542936	0.8624376731301939	0.009709364996075085	0.7258608778184255	Telmatochromis lufubu	f	d
1495	FISH20220126_c5_r0_Telmatochromis-lufubu_su	1970-01-07 18:30:00	2.121470194292893	1124.499889208952	0.01722800797695546	0.8649457123864391	0.011215682025463124	0.8262256756268079	Telmatochromis lufubu	f	d
1496	FISH20220126_c5_r0_Telmatochromis-lufubu_su	1970-01-07 19:00:00	6.826663097781199	1154.5029366134752	0.11247783687943262	0.4379432624113475	0.020327096416405944	0.25920023363989336	Telmatochromis lufubu	f	n
1497	FISH20220126_c5_r0_Telmatochromis-lufubu_su	1970-01-07 19:30:00	4.028385484365887	1184.4995013850416	0.05473684210526316	0.5259279778393352	0.01352687306023078	0.24153800311220075	Telmatochromis lufubu	f	n
1498	FISH20220126_c5_r0_Telmatochromis-lufubu_su	1970-01-07 20:00:00	1.8096652176722727	1214.5000276992964	0.008863774860118552	0.9346850589995014	0.011552925057907799	0.28408155644004446	Telmatochromis lufubu	f	n
1499	FISH20220126_c5_r0_Telmatochromis-lufubu_su	1970-01-07 20:30:00	2.839853766252857	1244.498199346224	0.004044545404177517	0.9695828023713225	0.009526684944534344	0.22143361839914935	Telmatochromis lufubu	f	n
1500	FISH20220126_c5_r0_Telmatochromis-lufubu_su	1970-01-07 21:00:00	3.0805522786102135	1274.4995291119606	0.008863774860118552	0.9642125090022713	0.01103863738660027	0.22386637594544817	Telmatochromis lufubu	f	n
1501	FISH20220126_c5_r0_Telmatochromis-lufubu_su	1970-01-07 21:30:00	2.047110975774885	1304.496952570922	0.004654255319148936	1.0	0.011643611814084857	0.23132768129610243	Telmatochromis lufubu	f	n
1502	FISH20220126_c5_r0_Telmatochromis-lufubu_su	1970-01-07 22:00:00	2.3469881288666143	1334.499944604476	0.009528030135165079	0.9030024374030579	0.012078989950065505	0.15404711753472164	Telmatochromis lufubu	f	n
1503	FISH20220126_c5_r0_Telmatochromis-lufubu_su	1970-01-07 22:30:00	3.453723780150452	1364.4981161347519	0.038840868794326244	0.7492796985815603	0.011824968626656829	0.13007075200968893	Telmatochromis lufubu	f	n
1504	FISH20220126_c5_r0_Telmatochromis-lufubu_su	1970-01-07 23:00:00	4.703805239933616	1394.500304692261	0.06714309456539803	0.559027200709102	0.012164546673966579	0.161327434155673	Telmatochromis lufubu	f	n
1505	FISH20220126_c5_r0_Telmatochromis-lufubu_su	1970-01-07 23:30:00	8.68002407168089	1424.4984209651504	0.21846085655714997	0.25779821596764363	0.011034084161008909	0.13704719048345168	Telmatochromis lufubu	f	n
1506	FISH20220126_c5_r0_Telmatochromis-lufubu_su	1970-01-08 00:00:00	6.0243288041896985	14.49986150351781	0.07434491163924437	0.633649105312725	0.10205330469059683	0.2095600878421951	Telmatochromis lufubu	f	n
1507	FISH20220126_c5_r0_Telmatochromis-lufubu_su	1970-01-08 00:30:00	7.469114362472376	44.49797772729791	0.0829962878829852	0.5573161948030362	0.016559998368900465	0.17111344158207134	Telmatochromis lufubu	f	n
1508	FISH20220126_c5_r0_Telmatochromis-lufubu_su	1970-01-08 01:00:00	4.281015026240337	74.49936291618192	0.050024929366794084	0.692039222203756	0.013288499927316432	0.16891016676743018	Telmatochromis lufubu	f	n
1509	FISH20220126_c5_r0_Telmatochromis-lufubu_su	1970-01-08 01:30:00	6.137208319443564	104.49770070364009	0.08787190426062386	0.5494487229209375	0.03308706900109619	0.16650534035946996	Telmatochromis lufubu	f	n
1510	FISH20220126_c5_r0_Telmatochromis-lufubu_su	1970-01-08 02:00:00	1.790775610932173	134.50052628663232	0.014736025704947094	0.8767935294443521	0.017309034697612247	0.19921327683314424	Telmatochromis lufubu	f	n
1511	FISH20220126_c5_r0_Telmatochromis-lufubu_su	1970-01-08 02:30:00	2.2332689016643563	164.49811613475177	0.009363918439716313	0.9672539893617021	0.01327260931202783	0.20259354867763063	Telmatochromis lufubu	f	n
1512	FISH20220126_c5_r0_Telmatochromis-lufubu_su	1970-01-08 03:00:00	3.2026656572302334	194.5000830978893	0.041825937621184424	0.9003379314165421	0.010403139871848457	0.21230407161998568	Telmatochromis lufubu	f	n
1513	FISH20220126_c5_r0_Telmatochromis-lufubu_su	1970-01-08 03:30:00	2.1253082653260402	224.49836556041885	0.001828356141614494	1.0	0.009109644336607277	0.22842333364752018	Telmatochromis lufubu	f	n
1514	FISH20220126_c5_r0_Telmatochromis-lufubu_su	1970-01-08 04:00:00	2.3816616464314047	254.49958451055343	0.01667497645559803	0.9068195667830037	0.011140418403909735	0.20256073650112255	Telmatochromis lufubu	f	n
1515	FISH20220126_c5_r0_Telmatochromis-lufubu_su	1970-01-08 04:30:00	3.2283631115459164	284.49711879432624	0.014239804964539008	0.9558399822695035	0.012790008175296083	0.18993032744906438	Telmatochromis lufubu	f	n
1516	FISH20220126_c5_r0_Telmatochromis-lufubu_su	1970-01-08 05:00:00	2.028130960017623	314.5	0.0023820075337912697	1.0	0.011865135570175813	0.22062260596434963	Telmatochromis lufubu	f	n
1517	FISH20220126_c5_r0_Telmatochromis-lufubu_su	1970-01-08 05:30:00	3.1173316981010992	344.4990858219292	0.005706687351099784	0.9930190038229265	0.011678926895777061	0.21087162238075838	Telmatochromis lufubu	f	n
1518	FISH20220126_c5_r0_Telmatochromis-lufubu_su	1970-01-08 06:00:00	18.39613530234605	374.5003600908537	0.2023710597750817	0.34441305190848154	0.010574053885990555	0.19024847924239985	Telmatochromis lufubu	f	n
1519	FISH20220126_c5_r0_Telmatochromis-lufubu_su	1970-01-08 06:30:00	12.902046019206383	404.4970909292403	0.12921815260154043	0.4145841414085444	0.011623874583633917	0.1770051174478873	Telmatochromis lufubu	f	n
1520	FISH20220126_c5_r0_Telmatochromis-lufubu_su	1970-01-08 07:00:00	2.669841570465593	434.4998615035178	0.02659132458035566	0.7472716193008697	0.013701308521272637	0.39519016615385627	Telmatochromis lufubu	f	d
1521	FISH20220126_c5_r0_Telmatochromis-lufubu_su	1970-01-08 07:30:00	2.2614283580446806	463.47028731187913	0.011242638748438522	0.8614002736303611	0.011338111513762439	0.6840423683885622	Telmatochromis lufubu	f	d
1522	FISH20220126_c5_r1_Telmatochromis-lufubu_su	1970-01-02 00:00:00	8.897639398964651	14.498531611902255	0.1555937274893334	0.11929960658281155	0.059582810974691966	0.7474840294598214	Telmatochromis lufubu	m	n
1523	FISH20220126_c5_r1_Telmatochromis-lufubu_su	1970-01-02 00:30:00	11.498156418347836	44.50063708381807	0.16902110686388566	0.23954351559470388	0.07676640022697952	0.736250337894952	Telmatochromis lufubu	m	n
1524	FISH20220126_c5_r1_Telmatochromis-lufubu_su	1970-01-02 01:00:00	14.493147816215963	74.49889172115704	0.18729912445971406	0.20154050759171008	0.07757734992357453	0.6847732113976402	Telmatochromis lufubu	m	n
1525	FISH20220126_c5_r1_Telmatochromis-lufubu_su	1970-01-02 01:30:00	9.558212142169285	104.5001384964822	0.13921666389673704	0.22137277713146086	0.06457258349005399	0.806666892016858	Telmatochromis lufubu	m	n
1526	FISH20220126_c5_r1_Telmatochromis-lufubu_su	1970-01-02 02:00:00	13.527659839183155	134.49814353006374	0.20969797727902467	0.06622333056248268	0.08005717511389786	0.723164817606535	Telmatochromis lufubu	m	n
1527	FISH20220126_c5_r1_Telmatochromis-lufubu_su	1970-01-02 02:30:00	20.130985192983765	164.4996953077392	0.37648883718353554	0.0	0.17094786501433534	0.6608499904695638	Telmatochromis lufubu	m	n
1528	FISH20220126_c5_r1_Telmatochromis-lufubu_su	1970-01-02 03:00:00	17.852103214096566	194.49764477694652	0.3396508728179551	0.0	0.23806277020398822	0.7041081383171084	Telmatochromis lufubu	m	n
1529	FISH20220126_c5_r1_Telmatochromis-lufubu_su	1970-01-02 03:30:00	15.8665328333836	224.50005539552404	0.3206846886771549	0.0	0.16137086820578733	0.7227255873177589	Telmatochromis lufubu	m	n
1530	FISH20220126_c5_r1_Telmatochromis-lufubu_su	1970-01-02 04:00:00	15.05778409730602	254.49880853422002	0.26655583264062066	0.0025491825990579106	0.13047532148422977	0.723361724431025	Telmatochromis lufubu	m	n
1531	FISH20220126_c5_r1_Telmatochromis-lufubu_su	1970-01-02 04:30:00	13.577354544105324	284.50047088803944	0.2515650102487397	0.019832696249515263	0.14528745787510586	0.7028111483338441	Telmatochromis lufubu	m	n
1532	FISH20220126_c5_r1_Telmatochromis-lufubu_su	1970-01-02 05:00:00	16.286811998748846	314.4989471350992	0.29419261886290593	0.0	0.15580675987886164	0.6043373654803026	Telmatochromis lufubu	m	n
1533	FISH20220126_c5_r1_Telmatochromis-lufubu_su	1970-01-02 05:30:00	21.95233361809575	344.4999723007036	0.3722231455321035	0.0005539859287574095	0.18446948319004838	0.6665943433341968	Telmatochromis lufubu	m	n
1534	FISH20220126_c5_r1_Telmatochromis-lufubu_su	1970-01-02 06:00:00	69.26569344677094	374.49769993903453	0.6714515324502577	0.0	0.1931493022590355	0.5718673352828552	Telmatochromis lufubu	m	n
1535	FISH20220126_c5_r1_Telmatochromis-lufubu_su	1970-01-02 06:30:00	70.46976038382478	404.4994737133677	0.761121267519805	0.0	0.2011244932399376	0.6366290331818824	Telmatochromis lufubu	m	n
1536	FISH20220126_c5_r1_Telmatochromis-lufubu_su	1970-01-02 07:00:00	41.30365244690307	434.49836519811583	0.5720698254364089	0.0	0.2610849772511831	0.7383416932991016	Telmatochromis lufubu	m	d
1537	FISH20220126_c5_r1_Telmatochromis-lufubu_su	1970-01-02 07:30:00	47.38122137395838	464.50069248241095	0.5753697856074456	0.0	0.3146354826687242	0.6924519860604246	Telmatochromis lufubu	m	d
1538	FISH20220126_c5_r1_Telmatochromis-lufubu_su	1970-01-02 08:00:00	46.36205528572728	494.49922420480993	0.5728139199822675	0.0	0.29576073047381685	0.780569037136315	Telmatochromis lufubu	m	d
1539	FISH20220126_c5_r1_Telmatochromis-lufubu_su	1970-01-02 08:30:00	39.627928820648066	524.5001938950751	0.5176998504237993	0.011356711539526896	0.2194281383191474	0.7814804629715586	Telmatochromis lufubu	m	d
1540	FISH20220126_c5_r1_Telmatochromis-lufubu_su	1970-01-02 09:00:00	46.958922078833034	554.4982265573044	0.4608180004433607	0.0	0.249505116338883	0.8362209717413429	Telmatochromis lufubu	m	d
1541	FISH20220126_c5_r1_Telmatochromis-lufubu_su	1970-01-02 09:30:00	57.80785153879561	584.4997507063321	0.6143703949919672	0.0	0.4211968647243332	0.8033274268235211	Telmatochromis lufubu	m	d
1542	FISH20220126_c5_r1_Telmatochromis-lufubu_su	1970-01-02 10:00:00	67.6939353628767	614.4964798492156	0.649869726703254	0.0	0.43063366101689626	0.7686185265371723	Telmatochromis lufubu	m	d
1543	FISH20220126_c5_r1_Telmatochromis-lufubu_su	1970-01-02 10:30:00	60.00126570373603	644.3199193978545	0.5965151425354116	0.006815622592307237	0.33957595017990333	0.8673322312148406	Telmatochromis lufubu	m	d
1544	FISH20220126_c5_r1_Telmatochromis-lufubu_su	1970-01-02 11:00:00	56.72584744063325	674.4989469016739	0.5682296862875512	0.0	0.379986684424161	0.8145308362930455	Telmatochromis lufubu	m	d
1545	FISH20220126_c5_r1_Telmatochromis-lufubu_su	1970-01-02 11:30:00	70.00303293516504	704.5004708880394	0.6440640407733643	0.0	0.4155773069361064	0.8124563266601599	Telmatochromis lufubu	m	d
1546	FISH20220126_c5_r1_Telmatochromis-lufubu_su	1970-01-02 12:00:00	64.9405169930353	734.4988915983153	0.5982598093549102	0.001274661937486145	0.3866227277422369	0.7996370996246414	Telmatochromis lufubu	m	d
1547	FISH20220126_c5_r1_Telmatochromis-lufubu_su	1970-01-02 12:30:00	30.699083687920428	764.4999723007036	0.4591989363470168	0.031632596532048085	0.2807483343394235	0.7415056586376289	Telmatochromis lufubu	m	d
1548	FISH20220126_c5_r1_Telmatochromis-lufubu_su	1970-01-02 13:00:00	47.48970900362741	794.4985868661679	0.5806594624549737	0.0	0.34901087635053146	0.7966891993963668	Telmatochromis lufubu	m	d
1549	FISH20220126_c5_r1_Telmatochromis-lufubu_su	1970-01-02 13:30:00	54.68605498302297	824.4995291119606	0.582128413938286	0.0	0.3254575222895077	0.7236142342682786	Telmatochromis lufubu	m	d
1550	FISH20220126_c5_r1_Telmatochromis-lufubu_su	1970-01-02 14:00:00	49.190558777795694	854.4983375817355	0.5650559680815693	0.0	0.2933470037427773	0.6477004844597911	Telmatochromis lufubu	m	d
1551	FISH20220126_c5_r1_Telmatochromis-lufubu_su	1970-01-02 14:30:00	33.61621877615313	884.4998892089519	0.5212164857079548	0.0	0.3014362819792089	0.5528734460548161	Telmatochromis lufubu	m	d
1552	FISH20220126_c5_r1_Telmatochromis-lufubu_su	1970-01-02 15:00:00	48.98948964543405	914.4993072873372	0.5738985868661679	0.0	0.3504863859809374	0.6461409285805544	Telmatochromis lufubu	m	d
1553	FISH20220126_c5_r1_Telmatochromis-lufubu_su	1970-01-02 15:30:00	49.36073472027535	944.5002492936679	0.603290676416819	0.0	0.3254193910191542	0.6348500539078277	Telmatochromis lufubu	m	d
1554	FISH20220126_c5_r1_Telmatochromis-lufubu_su	1970-01-02 16:00:00	57.27946908070055	974.4990579629834	0.5960323617422143	0.0	0.310538876708142	0.6712589501579292	Telmatochromis lufubu	m	d
1555	FISH20220126_c5_r1_Telmatochromis-lufubu_su	1970-01-02 16:30:00	25.607304529374996	1004.4998615035178	0.4606946983546618	0.0	0.3836055638686154	0.7953305124380634	Telmatochromis lufubu	m	d
1556	FISH20220126_c5_r1_Telmatochromis-lufubu_su	1970-01-02 17:00:00	49.24488869522848	1034.498614497894	0.5953225448902683	0.0	0.38456354852092317	0.7604633428184701	Telmatochromis lufubu	m	d
1557	FISH20220126_c5_r1_Telmatochromis-lufubu_su	1970-01-02 17:30:00	63.71256602275535	1064.499362916182	0.7285468949088694	0.0	0.4260663799523567	0.5328883370938625	Telmatochromis lufubu	m	d
1558	FISH20220126_c5_r1_Telmatochromis-lufubu_su	1970-01-02 18:00:00	83.57358869341003	1094.4991687908678	0.7807270309209797	0.0	0.4105741135610543	0.46750712634738295	Telmatochromis lufubu	m	d
1559	FISH20220126_c5_r1_Telmatochromis-lufubu_su	1970-01-02 18:30:00	57.53184529582739	1124.5005816852251	0.6520968367403468	0.0	0.3357288104951109	0.6999734056759593	Telmatochromis lufubu	m	d
1560	FISH20220126_c5_r1_Telmatochromis-lufubu_su	1970-01-02 19:00:00	56.174374779348476	1154.499667516347	0.6718940485426134	0.0	0.1638268129604845	0.5382787720270513	Telmatochromis lufubu	m	n
1561	FISH20220126_c5_r1_Telmatochromis-lufubu_su	1970-01-02 19:30:00	59.94100264516963	1184.5001384964821	0.5871142872971027	0.0	0.162404332753683	0.5977361863191153	Telmatochromis lufubu	m	n
1562	FISH20220126_c5_r1_Telmatochromis-lufubu_su	1970-01-02 20:00:00	63.50457009932542	1214.49922420481	0.5668846281724482	0.0	0.17701455872413388	0.6114012777140039	Telmatochromis lufubu	m	n
1563	FISH20220126_c5_r1_Telmatochromis-lufubu_su	1970-01-02 20:30:00	52.82824725639124	1244.4996399091463	0.5683895629051022	0.0	0.2451454944073532	0.6436085947004389	Telmatochromis lufubu	m	n
1564	FISH20220126_c5_r1_Telmatochromis-lufubu_su	1970-01-02 21:00:00	51.33962253970994	1274.4989194880036	0.5274006760126336	0.0	0.18508843517817009	0.6296664289008241	Telmatochromis lufubu	m	n
1565	FISH20220126_c5_r1_Telmatochromis-lufubu_su	1970-01-02 21:30:00	39.443326857193085	1304.500055395524	0.513904276534456	0.0	0.26755921920623177	0.6430753130316588	Telmatochromis lufubu	m	n
1566	FISH20220126_c5_r1_Telmatochromis-lufubu_su	1970-01-02 22:00:00	41.53111801242107	1334.4999445860578	0.4496841405297573	0.0031585947024271306	0.189083666212614	0.5791964438337345	Telmatochromis lufubu	m	n
1567	FISH20220126_c5_r1_Telmatochromis-lufubu_su	1970-01-02 22:30:00	31.245017084421956	1364.5004708880394	0.4346019611101878	0.006426236773585951	0.25037684545028044	0.6749535684674808	Telmatochromis lufubu	m	n
1568	FISH20220126_c5_r1_Telmatochromis-lufubu_su	1970-01-02 23:00:00	28.746117962699145	1394.499861472821	0.38660165124397405	0.0	0.19146121742351005	0.644238020686086	Telmatochromis lufubu	m	n
1569	FISH20220126_c5_r1_Telmatochromis-lufubu_su	1970-01-02 23:30:00	30.167097565290113	1424.4999723007036	0.3643565453437483	0.0	0.18434272106270058	0.6490492920717102	Telmatochromis lufubu	m	n
1570	FISH20220126_c5_r1_Telmatochromis-lufubu_su	1970-01-03 00:00:00	31.874606856338662	14.499335032694226	0.4473013410174	0.0	0.21905239375952923	0.567557050531887	Telmatochromis lufubu	m	n
1571	FISH20220126_c5_r1_Telmatochromis-lufubu_su	1970-01-03 00:30:00	30.772522590151926	44.499529111960555	0.39842667996232894	0.0	0.1928278952290705	0.5750865133534067	Telmatochromis lufubu	m	n
1572	FISH20220126_c5_r1_Telmatochromis-lufubu_su	1970-01-03 01:00:00	38.051919044855985	74.49880853422	0.45247991133277915	0.0	0.21877801802732172	0.6175425959583033	Telmatochromis lufubu	m	n
1573	FISH20220126_c5_r1_Telmatochromis-lufubu_su	1970-01-03 01:30:00	30.42305951338604	104.49988920895191	0.44321958785730114	0.0	0.20954756176233125	0.5279729205083622	Telmatochromis lufubu	m	n
1574	FISH20220126_c5_r1_Telmatochromis-lufubu_su	1970-01-03 02:00:00	30.1324670262393	134.5000277085065	0.40193959545580493	0.011582155721806594	0.19166926129795106	0.6216962276251288	Telmatochromis lufubu	m	n
1575	FISH20220126_c5_r1_Telmatochromis-lufubu_su	1970-01-03 02:30:00	28.642408508295095	164.5003046922608	0.38324746551437594	0.012076893246911528	0.1520637366948288	0.5053018918149899	Telmatochromis lufubu	m	n
1576	FISH20220126_c5_r1_Telmatochromis-lufubu_su	1970-01-03 03:00:00	24.076675273565016	194.49961210240497	0.3584173778122576	0.005430566330488751	0.14482642048725328	0.47838232327595764	Telmatochromis lufubu	m	n
1577	FISH20220126_c5_r1_Telmatochromis-lufubu_su	1970-01-03 03:30:00	22.035699509239468	224.49986150351782	0.34313888427233946	0.007368012852473547	0.15377966105717591	0.5822861590840919	Telmatochromis lufubu	m	n
1578	FISH20220126_c5_r1_Telmatochromis-lufubu_su	1970-01-03 04:00:00	18.70962822751506	254.49916879086777	0.3310983043333703	0.007259226421367616	0.13000233606190284	0.5523438101687416	Telmatochromis lufubu	m	n
1579	FISH20220126_c5_r1_Telmatochromis-lufubu_su	1970-01-03 04:30:00	23.580326942688984	284.49936291618195	0.38341366129300314	0.0	0.1647727221583867	0.5633991708051264	Telmatochromis lufubu	m	n
1580	FISH20220126_c5_r1_Telmatochromis-lufubu_su	1970-01-03 05:00:00	23.57161566761485	314.4995012745207	0.3316524437548487	0.013798071594813255	0.12364933332317429	0.5768962615495933	Telmatochromis lufubu	m	n
1581	FISH20220126_c5_r1_Telmatochromis-lufubu_su	1970-01-03 05:30:00	19.56122607905808	344.5005816852252	0.31183867929754583	0.009583956567503186	0.1105343902108367	0.5460345875011332	Telmatochromis lufubu	m	n
1582	FISH20220126_c5_r1_Telmatochromis-lufubu_su	1970-01-03 06:00:00	41.98635054400263	374.5002216557686	0.542724149395988	0.0	0.20185232356307883	0.5955778382739332	Telmatochromis lufubu	m	n
1583	FISH20220126_c5_r1_Telmatochromis-lufubu_su	1970-01-03 06:30:00	55.773998578999716	404.5001384964822	0.6076117666611268	0.0	0.16230436888869404	0.6443079132560207	Telmatochromis lufubu	m	n
1584	FISH20220126_c5_r1_Telmatochromis-lufubu_su	1970-01-03 07:00:00	47.96605172047231	434.4997506234414	0.5439733998337489	0.035300637295649764	0.27095992989790096	0.6417802480615905	Telmatochromis lufubu	m	d
1585	FISH20220126_c5_r1_Telmatochromis-lufubu_su	1970-01-03 07:30:00	17.023574750848752	464.4996399091463	0.34441305190848154	0.0	0.22322592961825882	0.7426478907689917	Telmatochromis lufubu	m	d
1586	FISH20220126_c5_r1_Telmatochromis-lufubu_su	1970-01-03 08:00:00	37.72143622925282	494.4992795389049	0.4992241188206606	0.0006096209266238085	0.2529905029458675	0.7400532873996052	Telmatochromis lufubu	m	d
1587	FISH20220126_c5_r1_Telmatochromis-lufubu_su	1970-01-03 08:30:00	39.68483299730645	524.500055395524	0.4454908043430091	0.020828717039663196	0.24458045462291989	0.7844633187524467	Telmatochromis lufubu	m	d
1588	FISH20220126_c5_r1_Telmatochromis-lufubu_su	1970-01-03 09:00:00	26.54841938553602	554.5004710446107	0.3969520642837351	0.031864782488223886	0.28222308399178997	0.8072474876446697	Telmatochromis lufubu	m	d
1589	FISH20220126_c5_r1_Telmatochromis-lufubu_su	1970-01-03 09:30:00	48.07371287685898	584.5004708880394	0.4950418259376212	0.0	0.2698443774151461	0.8005623074546888	Telmatochromis lufubu	m	d
1590	FISH20220126_c5_r1_Telmatochromis-lufubu_su	1970-01-03 10:00:00	42.04550215053734	614.5000277085065	0.5319479080077584	0.0	0.2964362890527843	0.6231151877353859	Telmatochromis lufubu	m	d
1591	FISH20220126_c5_r1_Telmatochromis-lufubu_su	1970-01-03 10:30:00	28.78681630258972	644.4999723007036	0.41726220154008087	0.0	0.3364169276580601	0.7755937580959861	Telmatochromis lufubu	m	d
1592	FISH20220126_c5_r1_Telmatochromis-lufubu_su	1970-01-03 11:00:00	21.44384603934336	674.7038005578801	0.2419804741980474	0.2812064156206416	0.1606217729104053	0.8753394903040881	Telmatochromis lufubu	m	d
1593	FISH20220126_c5_r1_Telmatochromis-lufubu_su	1970-01-03 11:30:00	8.361758347528612	704.4995291119606	0.14963159935737633	0.18287075508282088	0.11535099918358308	0.8025850016290835	Telmatochromis lufubu	m	d
1594	FISH20220126_c5_r1_Telmatochromis-lufubu_su	1970-01-03 12:00:00	16.010321728607877	734.4994458605785	0.26094425357419926	0.14823229524548376	0.19260560284886397	0.7398347701824132	Telmatochromis lufubu	m	d
1595	FISH20220126_c5_r1_Telmatochromis-lufubu_su	1970-01-03 12:30:00	24.552397056673353	764.4998892089519	0.4062707733215156	0.0072568136494571235	0.30073579493477826	0.7523188073437362	Telmatochromis lufubu	m	d
1596	FISH20220126_c5_r1_Telmatochromis-lufubu_su	1970-01-03 13:00:00	28.04948430439125	794.5006649673057	0.43660645018286603	0.006871328826332706	0.2613856252141487	0.658786021410456	Telmatochromis lufubu	m	d
1597	FISH20220126_c5_r1_Telmatochromis-lufubu_su	1970-01-03 13:30:00	28.686024285898938	824.5002492936679	0.4126641183313944	0.007866600188355216	0.28238233997602324	0.6363541247069292	Telmatochromis lufubu	m	d
1598	FISH20220126_c5_r1_Telmatochromis-lufubu_su	1970-01-03 14:00:00	21.232521361264904	854.5001939595455	0.30141313383208646	0.09631476863397063	0.23803436773423453	0.7209185682999172	Telmatochromis lufubu	m	d
1599	FISH20220126_c5_r1_Telmatochromis-lufubu_su	1970-01-03 14:30:00	3.8338391664787586	884.4998061049249	0.04863996454490056	0.6945875574760401	0.0680790198327869	0.7615063581623581	Telmatochromis lufubu	m	d
1600	FISH20220126_c5_r1_Telmatochromis-lufubu_su	1970-01-03 15:00:00	12.8334183383536	914.4996675163471	0.1854704643688352	0.42031475119139977	0.15979506499965707	0.7351514115527923	Telmatochromis lufubu	m	d
1601	FISH20220126_c5_r1_Telmatochromis-lufubu_su	1970-01-03 15:30:00	14.136969610278124	944.4993629161819	0.19212232009306965	0.3266301035953687	0.17886519951226756	0.749962969796521	Telmatochromis lufubu	m	d
1602	FISH20220126_c5_r1_Telmatochromis-lufubu_su	1970-01-03 16:00:00	42.136200473703354	974.5000554078014	0.5129654255319149	0.01944813829787234	0.3363653104277296	0.6178997954606958	Telmatochromis lufubu	m	d
1603	FISH20220126_c5_r1_Telmatochromis-lufubu_su	1970-01-03 16:30:00	35.1735779348449	1004.5005262866323	0.4004764278987314	0.0501911251454213	0.31098265852201445	0.6518612929562132	Telmatochromis lufubu	m	d
1604	FISH20220126_c5_r1_Telmatochromis-lufubu_su	1970-01-03 17:00:00	55.83098999045189	1034.5004432624114	0.5892619680851063	0.010472074468085107	0.36535966456100905	0.582738234242067	Telmatochromis lufubu	m	d
1605	FISH20220126_c5_r1_Telmatochromis-lufubu_su	1970-01-03 17:30:00	67.26850299827686	1064.5000830978893	0.6149243809207247	0.0	0.37643601622090955	0.8083466313430175	Telmatochromis lufubu	m	d
1606	FISH20220126_c5_r1_Telmatochromis-lufubu_su	1970-01-03 18:00:00	72.92995875201875	1094.5002770697108	0.6311093871217999	0.029424803280505375	0.3681050411699383	0.6870988453237088	Telmatochromis lufubu	m	d
1607	FISH20220126_c5_r1_Telmatochromis-lufubu_su	1970-01-03 18:30:00	73.17666157866111	1124.4996399091463	0.6042878510885823	0.0	0.3236123914023328	0.8900344764952896	Telmatochromis lufubu	m	d
1608	FISH20220126_c5_r1_Telmatochromis-lufubu_su	1970-01-03 19:00:00	60.97613457979045	1154.4996952402062	0.6920817864465008	0.0	0.18098239872556623	0.5898485361390281	Telmatochromis lufubu	m	n
1609	FISH20220126_c5_r1_Telmatochromis-lufubu_su	1970-01-03 19:30:00	67.69831525443485	1184.5	0.6058054509195657	0.002548194105916242	0.15027729673770454	0.6241722359511263	Telmatochromis lufubu	m	n
1610	FISH20220126_c5_r1_Telmatochromis-lufubu_su	1970-01-03 20:00:00	59.288837790279615	1214.5008311170213	0.528091755319149	0.004100177304964539	0.14581933815749185	0.5795446488272383	Telmatochromis lufubu	m	n
1611	FISH20220126_c5_r1_Telmatochromis-lufubu_su	1970-01-03 20:30:00	20.871457303076646	1244.5003600908537	0.2869093125034624	0.0346241205473381	0.09037338345895678	0.8194305921479992	Telmatochromis lufubu	m	n
1612	FISH20220126_c5_r1_Telmatochromis-lufubu_su	1970-01-03 21:00:00	38.87454966466332	1274.50038785461	0.4342863475177305	0.0	0.12000977534387137	0.7108234787858421	Telmatochromis lufubu	m	n
1613	FISH20220126_c5_r1_Telmatochromis-lufubu_su	1970-01-03 21:30:00	39.43584169515927	1304.4999169021107	0.4422469669270401	0.0	0.13054281574308746	0.6452240125826725	Telmatochromis lufubu	m	n
1614	FISH20220126_c5_r1_Telmatochromis-lufubu_su	1970-01-03 22:00:00	35.732078828322365	1334.4998891843973	0.418218085106383	0.0	0.11736107928322759	0.6266048371428046	Telmatochromis lufubu	m	n
1615	FISH20220126_c5_r1_Telmatochromis-lufubu_su	1970-01-03 22:30:00	37.70906207500709	1364.4994737133677	0.46025150961165584	0.0	0.14375161562181635	0.5981552151202426	Telmatochromis lufubu	m	n
1616	FISH20220126_c5_r1_Telmatochromis-lufubu_su	1970-01-03 23:00:00	39.59280152001842	1394.50038785461	0.47938829787234044	0.0	0.13189430188461965	0.5962126537331541	Telmatochromis lufubu	m	n
1617	FISH20220126_c5_r1_Telmatochromis-lufubu_su	1970-01-03 23:30:00	46.435516846871934	1424.500637083818	0.4767048916957509	0.0	0.1446657742337914	0.6076009099453493	Telmatochromis lufubu	m	n
1618	FISH20220126_c5_r1_Telmatochromis-lufubu_su	1970-01-04 00:00:00	18.308935625167152	14.501163692785104	0.29308434001994904	0.0	0.08474044093127563	0.5782878078056636	Telmatochromis lufubu	m	n
1619	FISH20220126_c5_r1_Telmatochromis-lufubu_su	1970-01-04 00:30:00	30.81343924032964	44.50013849648219	0.38346905988587887	0.0	0.1077804255086523	0.5576093488411918	Telmatochromis lufubu	m	n
1620	FISH20220126_c5_r1_Telmatochromis-lufubu_su	1970-01-04 01:00:00	26.66737218616013	74.50066496730578	0.36523329269644245	0.0	0.11185386711374623	0.510482637695284	Telmatochromis lufubu	m	n
1621	FISH20220126_c5_r1_Telmatochromis-lufubu_su	1970-01-04 01:30:00	27.651010272068252	104.49969530773919	0.3803667386848374	0.0	0.11562988241014292	0.4475779430032906	Telmatochromis lufubu	m	n
1622	FISH20220126_c5_r1_Telmatochromis-lufubu_su	1970-01-04 02:00:00	26.285495093925704	134.49988918439718	0.35832225177304966	0.0	0.09861158034507671	0.4636668976890215	Telmatochromis lufubu	m	n
1623	FISH20220126_c5_r1_Telmatochromis-lufubu_su	1970-01-04 02:30:00	26.530199992993158	164.5001107910481	0.33946377132727673	0.0	0.09022535750160217	0.5110518178182032	Telmatochromis lufubu	m	n
1624	FISH20220126_c5_r1_Telmatochromis-lufubu_su	1970-01-04 03:00:00	24.65360178468153	194.50124674461128	0.3714190724220092	0.0	0.11230997938339099	0.48095914575220516	Telmatochromis lufubu	m	n
1625	FISH20220126_c5_r1_Telmatochromis-lufubu_su	1970-01-04 03:30:00	23.559617398159826	224.50047088803944	0.3567669381197718	0.0	0.11349481393110306	0.5657027472408395	Telmatochromis lufubu	m	n
1626	FISH20220126_c5_r1_Telmatochromis-lufubu_su	1970-01-04 04:00:00	27.098475480248155	254.5009420370165	0.35115815139088996	0.0	0.0796835485150927	0.553596365912696	Telmatochromis lufubu	m	n
1627	FISH20220126_c5_r1_Telmatochromis-lufubu_su	1970-01-04 04:30:00	17.47506885873238	284.5000276992964	0.2683507838900892	0.0	0.053122889462951454	0.4809595211688979	Telmatochromis lufubu	m	n
1628	FISH20220126_c5_r1_Telmatochromis-lufubu_su	1970-01-04 05:00:00	16.921237925066492	314.5004987254793	0.2683697218220104	0.0	0.051385921519123946	0.5362807523898526	Telmatochromis lufubu	m	n
1629	FISH20220126_c5_r1_Telmatochromis-lufubu_su	1970-01-04 05:30:00	26.159033542593125	344.49952911196056	0.342806492715085	0.0	0.07474100748683246	0.4746085479089862	Telmatochromis lufubu	m	n
1630	FISH20220126_c5_r1_Telmatochromis-lufubu_su	1970-01-04 06:00:00	48.28621882894171	374.50027706971076	0.5190623960988585	0.0	0.12078811067269303	0.47621550247295913	Telmatochromis lufubu	m	n
1631	FISH20220126_c5_r1_Telmatochromis-lufubu_su	1970-01-04 06:30:00	78.97069008874907	404.4998892089519	0.7917682251274097	0.0	0.18961816579580307	0.6040900761822253	Telmatochromis lufubu	m	n
1632	FISH20220126_c5_r1_Telmatochromis-lufubu_su	1970-01-04 07:00:00	20.129455242567158	434.50110815602835	0.34120124113475175	0.0	0.1873749436919341	0.6699518092995098	Telmatochromis lufubu	m	d
1633	FISH20220126_c5_r1_Telmatochromis-lufubu_su	1970-01-04 07:30:00	10.567040713885724	464.50030469226084	0.18253836352556646	0.19323029195058444	0.09941206413658507	0.7211040712518739	Telmatochromis lufubu	m	d
1634	FISH20220126_c5_r1_Telmatochromis-lufubu_su	1970-01-04 08:00:00	11.402972112146161	494.50138550210596	0.2078807359787187	0.03053646641542895	0.12567001685613446	0.7400742977587315	Telmatochromis lufubu	m	d
1635	FISH20220126_c5_r1_Telmatochromis-lufubu_su	1970-01-04 08:30:00	14.491463577026128	524.4998615035178	0.24868428341920115	0.031521799346296606	0.15982277128706507	0.7307907062266262	Telmatochromis lufubu	m	d
1636	FISH20220126_c5_r1_Telmatochromis-lufubu_su	1970-01-04 09:00:00	20.776425910786422	554.500942141432	0.33301928618931503	0.0027710042119264023	0.19539213516148232	0.6194911027281653	Telmatochromis lufubu	m	d
1637	FISH20220126_c5_r1_Telmatochromis-lufubu_su	1970-01-04 09:30:00	35.927838731348324	584.4993629161819	0.42950529056561965	0.0010525732646390782	0.2615735416896212	0.7568205867419437	Telmatochromis lufubu	m	d
1638	FISH20220126_c5_r1_Telmatochromis-lufubu_su	1970-01-04 10:00:00	22.133513251093717	614.5017458294076	0.31757468270243305	0.02615972953499972	0.23972950389071945	0.7482575758287392	Telmatochromis lufubu	m	d
1639	FISH20220126_c5_r1_Telmatochromis-lufubu_su	1970-01-04 10:30:00	20.177945639992075	644.5005262866323	0.341753919450446	0.0028807268295385296	0.26949602364393	0.6150851516017302	Telmatochromis lufubu	m	d
1640	FISH20220126_c5_r1_Telmatochromis-lufubu_su	1970-01-04 11:00:00	21.476238491490086	674.5013299346116	0.3115371827551812	0.023661753297129558	0.2509803029219152	0.6312573141707548	Telmatochromis lufubu	m	d
1641	FISH20220126_c5_r1_Telmatochromis-lufubu_su	1970-01-04 11:30:00	29.52123003634226	704.5000830978893	0.40014403634147694	0.0031023212010414937	0.35207484096225944	0.6685862161728436	Telmatochromis lufubu	m	d
1642	FISH20220126_c5_r1_Telmatochromis-lufubu_su	1970-01-04 12:00:00	40.842928800944826	734.5008312091322	0.521001884074033	0.004211459603236174	0.3229018292494256	0.638932145158228	Telmatochromis lufubu	m	d
1643	FISH20220126_c5_r1_Telmatochromis-lufubu_su	1970-01-04 12:30:00	35.712006076563846	764.4996399091463	0.4923272948867099	0.003767104315550385	0.31964840475394	0.4846999417926391	Telmatochromis lufubu	m	d
1644	FISH20220126_c5_r1_Telmatochromis-lufubu_su	1970-01-04 13:00:00	16.681438200505006	794.4994183147749	0.30701900171735635	0.0	0.15358351566999248	0.38571980377629894	Telmatochromis lufubu	m	d
1645	FISH20220126_c5_r1_Telmatochromis-lufubu_su	1970-01-04 13:30:00	17.74468819926816	824.5	0.30766674052736537	0.0	0.1800071180475501	0.5350993812392982	Telmatochromis lufubu	m	d
1646	FISH20220126_c5_r1_Telmatochromis-lufubu_su	1970-01-04 14:00:00	18.678814122469024	854.501329787234	0.3078457446808511	0.01191267730496454	0.2309346420377792	0.6154593518038383	Telmatochromis lufubu	m	d
1647	FISH20220126_c5_r1_Telmatochromis-lufubu_su	1970-01-04 14:30:00	13.874572533013483	884.5003600908537	0.24098387900947316	0.0021605451221538975	0.23484011777888314	0.6183882014142625	Telmatochromis lufubu	m	d
1648	FISH20220126_c5_r1_Telmatochromis-lufubu_su	1970-01-04 15:00:00	23.192815522682366	914.500637154413	0.37846972131420026	0.0	0.2950693144290495	0.5739360882944754	Telmatochromis lufubu	m	d
1649	FISH20220126_c5_r1_Telmatochromis-lufubu_su	1970-01-04 15:30:00	43.77803081620342	944.4999169021107	0.5741510165641792	0.0	0.3431088410144348	0.6510825338878191	Telmatochromis lufubu	m	d
1650	FISH20220126_c5_r1_Telmatochromis-lufubu_su	1970-01-04 16:00:00	57.60948542675207	974.5008866230744	0.6824781114928516	0.0	0.4102695915407169	0.5644344044038104	Telmatochromis lufubu	m	d
1651	FISH20220126_c5_r1_Telmatochromis-lufubu_su	1970-01-04 16:30:00	60.75906882856534	1004.4994737133677	0.6042324524957066	0.0	0.37331506387957347	0.7581619857064912	Telmatochromis lufubu	m	d
1652	FISH20220126_c5_r1_Telmatochromis-lufubu_su	1970-01-04 17:00:00	52.31665744796432	1034.5012467446113	0.5646367817365767	0.0	0.2661127980370329	0.7562873729893576	Telmatochromis lufubu	m	d
1653	FISH20220126_c5_r1_Telmatochromis-lufubu_su	1970-01-04 17:30:00	78.24318621379248	1064.500637083818	0.7582405406902665	0.0	0.39314905522850574	0.6573266738695259	Telmatochromis lufubu	m	d
1654	FISH20220126_c5_r1_Telmatochromis-lufubu_su	1970-01-04 18:00:00	59.96564779433002	1094.5011635638298	0.5788453014184397	0.0	0.2987060682427679	0.827419865293301	Telmatochromis lufubu	m	d
1655	FISH20220126_c5_r1_Telmatochromis-lufubu_su	1970-01-04 18:30:00	75.65953253003974	1124.5001384964821	0.7170239875907152	0.0	0.3473823937561958	0.7001073139079423	Telmatochromis lufubu	m	d
1656	FISH20220126_c5_r1_Telmatochromis-lufubu_su	1970-01-04 19:00:00	56.34292968314943	1154.5008865248226	0.703623670212766	0.0	0.186950014142495	0.6032742723734766	Telmatochromis lufubu	m	n
1657	FISH20220126_c5_r1_Telmatochromis-lufubu_su	1970-01-04 19:30:00	47.93196225103591	1184.499695307739	0.5216331505179769	0.0	0.15454529906934422	0.5991810045736661	Telmatochromis lufubu	m	n
1658	FISH20220126_c5_r1_Telmatochromis-lufubu_su	1970-01-04 20:00:00	20.531249839627613	1214.5000831070975	0.36013075516649123	0.0	0.10534688395032925	0.6379728066065063	Telmatochromis lufubu	m	n
1659	FISH20220126_c5_r1_Telmatochromis-lufubu_su	1970-01-04 20:30:00	31.509506752052665	1244.500055395524	0.42848437846222026	0.0	0.11632916855000532	0.5228799945167824	Telmatochromis lufubu	m	n
1660	FISH20220126_c5_r1_Telmatochromis-lufubu_su	1970-01-04 21:00:00	27.62109559259442	1274.5015514184397	0.40702570921985815	0.0	0.11876232557591017	0.4797475681609884	Telmatochromis lufubu	m	n
1661	FISH20220126_c5_r1_Telmatochromis-lufubu_su	1970-01-04 21:30:00	27.734389258343327	1304.5004708880394	0.39000609384521634	0.0	0.13026703781087134	0.5356002987220513	Telmatochromis lufubu	m	n
1662	FISH20220126_c5_r1_Telmatochromis-lufubu_su	1970-01-04 22:00:00	27.374892951824357	1334.5008033686076	0.3934289988365006	0.0	0.14733278412359074	0.5804752310852125	Telmatochromis lufubu	m	n
1663	FISH20220126_c5_r1_Telmatochromis-lufubu_su	1970-01-04 22:30:00	32.41990315663168	1364.4999723007036	0.41897955791922886	0.0	0.12802999412381935	0.5090729280222103	Telmatochromis lufubu	m	n
1664	FISH20220126_c5_r1_Telmatochromis-lufubu_su	1970-01-04 23:00:00	17.290257431671403	1394.500360130755	0.28677489057565514	0.0	0.08278007030426596	0.5806758626000175	Telmatochromis lufubu	m	n
1665	FISH20220126_c5_r1_Telmatochromis-lufubu_su	1970-01-04 23:30:00	22.691870949003135	1424.4995291119606	0.3204808597861614	0.0	0.09601955882189728	0.5663050917357879	Telmatochromis lufubu	m	n
1666	FISH20220126_c5_r1_Telmatochromis-lufubu_su	1970-01-05 00:00:00	22.32837939837294	14.501024987533935	0.3237298465288936	0.0	0.10579448827176825	0.5561541851139716	Telmatochromis lufubu	m	n
1667	FISH20220126_c5_r1_Telmatochromis-lufubu_su	1970-01-05 00:30:00	18.153971862580388	44.50069248241095	0.3026979114730486	0.0003877901501301867	0.10321760062890889	0.6485528325673889	Telmatochromis lufubu	m	n
1668	FISH20220126_c5_r1_Telmatochromis-lufubu_su	1970-01-05 01:00:00	41.9124937893541	74.50227197162806	0.44763382467028706	0.0	0.1273547446694142	0.5722051884355778	Telmatochromis lufubu	m	n
1669	FISH20220126_c5_r1_Telmatochromis-lufubu_su	1970-01-05 01:30:00	23.415805517259027	104.50024929366793	0.34712758295939283	0.0	0.10109281702826727	0.6525581591329338	Telmatochromis lufubu	m	n
1670	FISH20220126_c5_r1_Telmatochromis-lufubu_su	1970-01-05 02:00:00	18.088229745231864	134.50110815602838	0.3130540780141844	0.0	0.08390767502536056	0.6566500292426091	Telmatochromis lufubu	m	n
1671	FISH20220126_c5_r1_Telmatochromis-lufubu_su	1970-01-05 02:30:00	25.68607585314275	164.49980610492494	0.36214060162871864	0.0	0.11349337707685428	0.5821005419776629	Telmatochromis lufubu	m	n
1672	FISH20220126_c5_r1_Telmatochromis-lufubu_su	1970-01-05 03:00:00	17.36938711811119	194.5009696902532	0.27162409264697734	0.0	0.08383701133565448	0.641450361955084	Telmatochromis lufubu	m	n
1673	FISH20220126_c5_r1_Telmatochromis-lufubu_su	1970-01-05 03:30:00	15.87553949492262	224.49930751758905	0.2577696526508227	0.008863774860118552	0.08034826703190871	0.6207723531496403	Telmatochromis lufubu	m	n
1674	FISH20220126_c5_r1_Telmatochromis-lufubu_su	1970-01-05 04:00:00	26.326116851150147	254.50060941828255	0.3197783933518005	0.0008864265927977839	0.10930854306722024	0.6209187051035324	Telmatochromis lufubu	m	n
1675	FISH20220126_c5_r1_Telmatochromis-lufubu_su	1970-01-05 04:30:00	18.62948953858497	284.5005262866323	0.2735028530275331	0.0	0.0866100091719094	0.6662495275209521	Telmatochromis lufubu	m	n
1676	FISH20220126_c5_r1_Telmatochromis-lufubu_su	1970-01-05 05:00:00	14.967524859921285	314.5013851950355	0.24933510638297873	0.005374556737588652	0.07684448317677203	0.5881304243596578	Telmatochromis lufubu	m	n
1677	FISH20220126_c5_r1_Telmatochromis-lufubu_su	1970-01-05 05:30:00	53.12604238242451	344.5000276992964	0.5578084316658357	0.0	0.18300237970279476	0.4266749154232524	Telmatochromis lufubu	m	n
1678	FISH20220126_c5_r1_Telmatochromis-lufubu_su	1970-01-05 06:00:00	62.967708853394555	374.50094193262413	0.6749778368794326	0.0	0.19647567169171637	0.4197114997527628	Telmatochromis lufubu	m	n
1679	FISH20220126_c5_r1_Telmatochromis-lufubu_su	1970-01-05 06:30:00	60.55582147610545	404.4995845105534	0.6962495152623124	0.0	0.16916027034898448	0.5005863514530262	Telmatochromis lufubu	m	n
1680	FISH20220126_c5_r1_Telmatochromis-lufubu_su	1970-01-05 07:00:00	36.46666018227373	434.50060948581563	0.4606604609929078	0.0	0.2724317663792617	0.6431081827931452	Telmatochromis lufubu	m	d
1681	FISH20220126_c5_r1_Telmatochromis-lufubu_su	1970-01-05 07:30:00	53.88413950429095	464.49994460447596	0.5027697762020829	0.0	0.3787178215343424	0.8034229515539558	Telmatochromis lufubu	m	d
1682	FISH20220126_c5_r1_Telmatochromis-lufubu_su	1970-01-05 08:00:00	19.97139889230926	494.5017730496454	0.196697695035461	0.19625443262411346	0.11477280018752317	0.7092085300779893	Telmatochromis lufubu	m	d
1683	FISH20220126_c5_r1_Telmatochromis-lufubu_su	1970-01-05 08:30:00	10.377904644651974	524.5003600908537	0.18669325799124703	0.09367902055287795	0.06750952720778734	0.4276529588012849	Telmatochromis lufubu	m	d
1684	FISH20220126_c5_r1_Telmatochromis-lufubu_su	1970-01-05 09:00:00	15.0860221937377	554.5009141780708	0.25170369549559535	0.060501966867970526	0.12457096364504847	0.5382992275996235	Telmatochromis lufubu	m	d
1685	FISH20220126_c5_r1_Telmatochromis-lufubu_su	1970-01-05 09:30:00	21.293650590022544	584.3110687022901	0.2798187022900763	0.09130486641221373	0.16910837345626423	0.6375806073648401	Telmatochromis lufubu	m	d
1686	FISH20220126_c5_r1_Telmatochromis-lufubu_su	1970-01-05 10:00:00	20.21149533681835	614.5015514184397	0.3161015070921986	0.03562721631205674	0.23675147906911648	0.7327312547894927	Telmatochromis lufubu	m	d
1687	FISH20220126_c5_r1_Telmatochromis-lufubu_su	1970-01-05 10:30:00	32.85036014986878	644.5004708880394	0.39676472217605674	0.06703229737964655	0.22409145693962446	0.7485781797253507	Telmatochromis lufubu	m	d
1688	FISH20220126_c5_r1_Telmatochromis-lufubu_su	1970-01-05 11:00:00	34.27512693942446	674.5008033686076	0.3755886752728683	0.10006094520472049	0.2149172761346316	0.8082533896328546	Telmatochromis lufubu	m	d
1689	FISH20220126_c5_r1_Telmatochromis-lufubu_su	1970-01-05 11:30:00	46.54317289692089	704.4999723007036	0.4988089302531716	0.021217661071408787	0.3014914767347907	0.7612471889622616	Telmatochromis lufubu	m	d
1690	FISH20220126_c5_r1_Telmatochromis-lufubu_su	1970-01-05 12:00:00	29.456796270146118	734.5015793848712	0.4059850374064838	0.011027985591576615	0.24660286492800113	0.5486485810243537	Telmatochromis lufubu	m	d
1691	FISH20220126_c5_r1_Telmatochromis-lufubu_su	1970-01-05 12:30:00	9.011129443500591	764.4994737133677	0.15007478810038224	0.1341753919450446	0.09638184179782465	0.7000176461732545	Telmatochromis lufubu	m	d
1692	FISH20220126_c5_r1_Telmatochromis-lufubu_su	1970-01-05 13:00:00	11.306479750821932	794.5004154894466	0.19766217938064373	0.13749930751758904	0.09894916970438664	0.5907930707627942	Telmatochromis lufubu	m	d
1693	FISH20220126_c5_r1_Telmatochromis-lufubu_su	1970-01-05 13:30:00	38.71921581543928	824.500692482411	0.4996399091463077	0.001274167636142042	0.2920224307838775	0.5458501407030405	Telmatochromis lufubu	m	d
1694	FISH20220126_c5_r1_Telmatochromis-lufubu_su	1970-01-05 14:00:00	15.125190135138215	854.5015514184397	0.2811391843971631	0.0	0.24182911710246213	0.5061577201849655	Telmatochromis lufubu	m	d
1695	FISH20220126_c5_r1_Telmatochromis-lufubu_su	1970-01-05 14:30:00	25.779846996533927	884.5002492936679	0.3110077004044097	0.05307185197495984	0.2407550018096605	0.6887902473124593	Telmatochromis lufubu	m	d
1696	FISH20220126_c5_r1_Telmatochromis-lufubu_su	1970-01-05 15:00:00	38.12202901235286	914.5014129772261	0.44744278827505957	0.001994791378068377	0.26304723453506185	0.6292859487421432	Telmatochromis lufubu	m	d
1697	FISH20220126_c5_r1_Telmatochromis-lufubu_su	1970-01-05 15:30:00	63.00461037433104	944.4997507063321	0.6111018780122985	0.0	0.33248844341983186	0.8203228212155942	Telmatochromis lufubu	m	d
1698	FISH20220126_c5_r1_Telmatochromis-lufubu_su	1970-01-05 16:00:00	54.461610251693656	974.5006094858156	0.5424977836879432	0.0016622340425531915	0.29524859369852774	0.7242300268832214	Telmatochromis lufubu	m	d
1699	FISH20220126_c5_r1_Telmatochromis-lufubu_su	1970-01-05 16:30:00	30.998995388349833	1004.499307517589	0.40269237161376104	0.0014403634147692648	0.23097203582136808	0.488673980689356	Telmatochromis lufubu	m	d
1700	FISH20220126_c5_r1_Telmatochromis-lufubu_su	1970-01-05 17:00:00	18.758308971621574	1034.5016900315843	0.34676123455421953	0.04909403224912728	0.15867909812709355	0.34007735686385776	Telmatochromis lufubu	m	d
1701	FISH20220126_c5_r1_Telmatochromis-lufubu_su	1970-01-05 17:30:00	30.777589769926003	1064.5004708880394	0.43055786383025874	0.0	0.24650311725509283	0.5519422253708623	Telmatochromis lufubu	m	d
1702	FISH20220126_c5_r1_Telmatochromis-lufubu_su	1970-01-05 18:00:00	27.143018804874078	1094.501329787234	0.4210438829787234	0.0	0.21441554672523067	0.4993228978843584	Telmatochromis lufubu	m	d
1703	FISH20220126_c5_r1_Telmatochromis-lufubu_su	1970-01-05 18:30:00	65.03094862285091	1124.5000276992964	0.7225084482854135	0.0	0.3339135456269583	0.6023725503728085	Telmatochromis lufubu	m	d
1704	FISH20220126_c5_r1_Telmatochromis-lufubu_su	1970-01-05 19:00:00	49.94054989661555	1154.5012467446113	0.6440959716296337	0.0	0.18591804678432985	0.5974546283052299	Telmatochromis lufubu	m	n
1705	FISH20220126_c5_r1_Telmatochromis-lufubu_su	1970-01-05 19:30:00	44.68556837821518	1184.4995291119606	0.5256772477979059	0.0	0.14600951333767861	0.623854000294822	Telmatochromis lufubu	m	n
1706	FISH20220126_c5_r1_Telmatochromis-lufubu_su	1970-01-05 20:00:00	17.894974943151542	1214.5005540780141	0.31272163120567376	0.009253102836879433	0.08710697819976053	0.6635046862404639	Telmatochromis lufubu	m	n
1707	FISH20220126_c5_r1_Telmatochromis-lufubu_su	1970-01-05 20:30:00	12.48964865231054	1244.499889208952	0.2463438954132506	0.03678262796366054	0.08153987226396935	0.7476167921597076	Telmatochromis lufubu	m	n
1708	FISH20220126_c5_r1_Telmatochromis-lufubu_su	1970-01-05 21:00:00	23.649734120198982	1274.5013574159234	0.35941049365615824	0.0	0.10527644178056077	0.6176778937565597	Telmatochromis lufubu	m	n
1709	FISH20220126_c5_r1_Telmatochromis-lufubu_su	1970-01-05 21:30:00	16.419648125225123	1304.500304692261	0.3003711705722675	0.003822502908426126	0.0895519481279347	0.662199568266571	Telmatochromis lufubu	m	n
1710	FISH20220126_c5_r1_Telmatochromis-lufubu_su	1970-01-05 22:00:00	28.975014096373318	1334.5008587733391	0.37231979611058785	0.003767521746357139	0.1212771928182053	0.6038785307604211	Telmatochromis lufubu	m	n
1711	FISH20220126_c5_r1_Telmatochromis-lufubu_su	1970-01-05 22:30:00	21.68899972236511	1364.4998615035179	0.3573763226414049	0.0	0.10015582797697845	0.5859340155810824	Telmatochromis lufubu	m	n
1712	FISH20220126_c5_r1_Telmatochromis-lufubu_su	1970-01-05 23:00:00	36.9507408358364	1394.5007757092199	0.4903590425531915	0.0004432624113475177	0.1504082008129337	0.47870801450369105	Telmatochromis lufubu	m	n
1713	FISH20220126_c5_r1_Telmatochromis-lufubu_su	1970-01-05 23:30:00	12.555992533648107	1424.499362916182	0.23555481690765054	0.009583956567503186	0.0624846948089892	0.6763999294841646	Telmatochromis lufubu	m	n
1714	FISH20220126_c5_r1_Telmatochromis-lufubu_su	1970-01-06 00:00:00	24.90482513903066	14.501191201728627	0.35935508892459417	0.0	0.11627296708214632	0.523124901985281	Telmatochromis lufubu	m	n
1715	FISH20220126_c5_r1_Telmatochromis-lufubu_su	1970-01-06 00:30:00	15.237314693745816	44.50052628663232	0.26707661625394713	0.017672151127361365	0.0985158987006094	0.662717685953835	Telmatochromis lufubu	m	n
1716	FISH20220126_c5_r1_Telmatochromis-lufubu_su	1970-01-06 01:00:00	12.590437221042125	74.50160682624113	0.22146498226950354	0.03629210992907801	0.06775248770388753	0.6661669986439349	Telmatochromis lufubu	m	n
1717	FISH20220126_c5_r1_Telmatochromis-lufubu_su	1970-01-06 01:30:00	12.486773858635045	104.50002769929644	0.22242535039609995	0.06636751426513766	0.07521958750224036	0.6798382102874265	Telmatochromis lufubu	m	n
1718	FISH20220126_c5_r1_Telmatochromis-lufubu_su	1970-01-06 02:00:00	20.238631716431094	134.5003324099723	0.30243767313019393	0.0014958448753462604	0.10783902074402574	0.5806534874974664	Telmatochromis lufubu	m	n
1719	FISH20220126_c5_r1_Telmatochromis-lufubu_su	1970-01-06 02:30:00	12.092207241614869	164.49958451055343	0.22369951803224197	0.043044706664450726	0.059560254643682725	0.6343608363872804	Telmatochromis lufubu	m	n
1720	FISH20220126_c5_r1_Telmatochromis-lufubu_su	1970-01-06 03:00:00	10.401926215709862	194.50077570921985	0.18799867021276595	0.06261081560283688	0.054567735987219465	0.690705686632562	Telmatochromis lufubu	m	n
1721	FISH20220126_c5_r1_Telmatochromis-lufubu_su	1970-01-06 03:30:00	16.14346969934213	224.5	0.23127631287391978	0.05461998670507423	0.07030982381114081	0.6176632970852767	Telmatochromis lufubu	m	n
1722	FISH20220126_c5_r1_Telmatochromis-lufubu_su	1970-01-06 04:00:00	8.490046881153436	254.50152363011802	0.1499252036123885	0.09873123164718267	0.04284458180918297	0.6851280249665448	Telmatochromis lufubu	m	n
1723	FISH20220126_c5_r1_Telmatochromis-lufubu_su	1970-01-06 04:30:00	12.076595228304019	284.5003600908537	0.19195612431444242	0.16226247853304526	0.06610913751918973	0.6888379581768868	Telmatochromis lufubu	m	n
1724	FISH20220126_c5_r1_Telmatochromis-lufubu_su	1970-01-06 05:00:00	7.130451405978856	314.5014960106383	0.1295988475177305	0.2971520390070922	0.04554537298651973	0.752597777663541	Telmatochromis lufubu	m	n
1725	FISH20220126_c5_r1_Telmatochromis-lufubu_su	1970-01-06 05:30:00	12.646710281567582	344.4998615035178	0.18807822281314054	0.205085590825993	0.06411120404218346	0.6384300156148842	Telmatochromis lufubu	m	n
1726	FISH20220126_c5_r1_Telmatochromis-lufubu_su	1970-01-06 06:00:00	41.80121919748345	374.5001108033241	0.475180055401662	0.001994459833795014	0.13348838433641427	0.5337179415700227	Telmatochromis lufubu	m	n
1727	FISH20220126_c5_r1_Telmatochromis-lufubu_su	1970-01-06 06:30:00	66.8780122261553	404.4994183147748	0.7673813085147637	0.0	0.2123638516519402	0.5912314503672809	Telmatochromis lufubu	m	n
1728	FISH20220126_c5_r1_Telmatochromis-lufubu_su	1970-01-06 07:00:00	45.58252969069079	434.5018838652482	0.5003878546099291	0.1040558510638298	0.2757904491682082	0.7036940451639255	Telmatochromis lufubu	m	d
1729	FISH20220126_c5_r1_Telmatochromis-lufubu_su	1970-01-06 07:30:00	14.81559524480369	464.5005816852252	0.20569497534762618	0.2615921555592488	0.101618031693722	0.6161138661738937	Telmatochromis lufubu	m	d
1730	FISH20220126_c5_r1_Telmatochromis-lufubu_su	1970-01-06 08:00:00	31.873700980792243	494.50193927304963	0.3723404255319149	0.014406028368794326	0.16482666933802606	0.8396127276415419	Telmatochromis lufubu	m	d
1731	FISH20220126_c5_r1_Telmatochromis-lufubu_su	1970-01-06 08:30:00	15.074293023698672	524.5001384964822	0.26607944158218383	0.16558639410558973	0.20819353644350702	0.6466049660925962	Telmatochromis lufubu	m	d
1732	FISH20220126_c5_r1_Telmatochromis-lufubu_su	1970-01-06 09:00:00	2.201494642665624	554.5020224968139	0.02809331190779631	0.8456807225577658	0.052460385933038756	0.8800268930560962	Telmatochromis lufubu	m	d
1733	FISH20220126_c5_r1_Telmatochromis-lufubu_su	1970-01-06 09:30:00	4.732109405887676	584.4996399091463	0.07030081435931528	0.5179214447953022	0.07717588611359695	0.7710708626249564	Telmatochromis lufubu	m	d
1734	FISH20220126_c5_r1_Telmatochromis-lufubu_su	1970-01-06 10:00:00	10.34467278321488	614.5009973404256	0.1725953014184397	0.26484929078014185	0.18464504823944206	0.6697717108582846	Telmatochromis lufubu	m	d
1735	FISH20220126_c5_r1_Telmatochromis-lufubu_su	1970-01-06 10:30:00	35.7690406774892	644.5	0.4311433636162198	0.02742078440062043	0.27177289569832863	0.7688705087374675	Telmatochromis lufubu	m	d
1736	FISH20220126_c5_r1_Telmatochromis-lufubu_su	1970-01-06 11:00:00	33.86142160630594	674.5022163120567	0.42874556737588654	0.06610150709219859	0.2699661234901621	0.7450463429912019	Telmatochromis lufubu	m	d
1737	FISH20220126_c5_r1_Telmatochromis-lufubu_su	1970-01-06 11:30:00	33.77349201496552	704.5003600908537	0.3643565453437483	0.25932081325134343	0.18767083449019373	0.7737554330526725	Telmatochromis lufubu	m	d
1738	FISH20220126_c5_r1_Telmatochromis-lufubu_su	1970-01-06 12:00:00	10.123795065380726	734.5022441403004	0.148057848949964	0.5812046323488669	0.08668142816651665	0.7566238296801768	Telmatochromis lufubu	m	d
1739	FISH20220126_c5_r1_Telmatochromis-lufubu_su	1970-01-06 12:30:00	1.8935823718998928	764.4999169021107	0.0162317877125921	0.9120270345133233	0.03615785145763391	0.8453283023899179	Telmatochromis lufubu	m	d
1740	FISH20220126_c5_r1_Telmatochromis-lufubu_su	1970-01-06 13:00:00	1.529116494415404	794.5017454424558	0.006206017620657173	0.9664764226741287	0.03434524607050784	0.8151174006103634	Telmatochromis lufubu	m	d
1741	FISH20220126_c5_r1_Telmatochromis-lufubu_su	1970-01-06 13:30:00	3.0260636913969887	824.4994183147749	0.03063542186028475	0.779513600354551	0.0329408207100248	0.8275851046537704	Telmatochromis lufubu	m	d
1742	FISH20220126_c5_r1_Telmatochromis-lufubu_su	1970-01-06 14:00:00	15.528454954718239	854.5023271276596	0.22606382978723405	0.16411790780141844	0.12938400929213273	0.6990409637388846	Telmatochromis lufubu	m	d
1743	FISH20220126_c5_r1_Telmatochromis-lufubu_su	1970-01-06 14:30:00	16.046331728981787	884.5006370838181	0.2294055730984433	0.3719461525677248	0.13683099755027522	0.7641770515554014	Telmatochromis lufubu	m	d
1744	FISH20220126_c5_r1_Telmatochromis-lufubu_su	1970-01-06 15:00:00	4.579671413459386	914.5026874272733	0.06377791322657506	0.5549398792042999	0.06881453228272509	0.8082232081391832	Telmatochromis lufubu	m	d
1745	FISH20220126_c5_r1_Telmatochromis-lufubu_su	1970-01-06 15:30:00	36.96824179124835	944.5001384964822	0.41089136335937065	0.08126973574871198	0.24528639395011964	0.8236319481807101	Telmatochromis lufubu	m	d
1746	FISH20220126_c5_r1_Telmatochromis-lufubu_su	1970-01-06 16:00:00	17.626181314285446	974.5016622340426	0.2978723404255319	0.03789893617021277	0.2514382875855719	0.6162689943891115	Telmatochromis lufubu	m	d
1747	FISH20220126_c5_r1_Telmatochromis-lufubu_su	1970-01-06 16:30:00	13.503577412173675	1004.4996399091463	0.2229239377319816	0.09545177552490167	0.1767232190559361	0.68752582476872	Telmatochromis lufubu	m	d
1748	FISH20220126_c5_r1_Telmatochromis-lufubu_su	1970-01-06 17:00:00	44.81829766134936	1034.500055401662	0.45529085872576175	0.025761772853185594	0.2859800652217469	0.817917625240625	Telmatochromis lufubu	m	d
1749	FISH20220126_c5_r1_Telmatochromis-lufubu_su	1970-01-06 17:30:00	17.062309392152148	1064.5	0.2976401506758254	0.2768114336361622	0.19705729393676477	0.4432534602381136	Telmatochromis lufubu	m	d
1750	FISH20220126_c5_r1_Telmatochromis-lufubu_su	1970-01-06 18:00:00	10.354398855184003	1094.502382535461	0.162677304964539	0.22916666666666666	0.0699866210713844	0.5040809958980443	Telmatochromis lufubu	m	d
1751	FISH20220126_c5_r1_Telmatochromis-lufubu_su	1970-01-06 18:30:00	47.65424374643717	1124.5004154894466	0.4623012575480583	0.0358428895906044	0.2105918276603648	0.7183898644724079	Telmatochromis lufubu	m	d
1752	FISH20220126_c5_r1_Telmatochromis-lufubu_su	1970-01-06 19:00:00	29.606157401828924	1154.5018838652481	0.4683067375886525	0.05108599290780142	0.15062259614540754	0.5903268980609109	Telmatochromis lufubu	m	n
1753	FISH20220126_c5_r1_Telmatochromis-lufubu_su	1970-01-06 19:30:00	10.957761307828116	1184.4999169021107	0.17843886765276162	0.19400587225084484	0.06742724037087484	0.7307520086534427	Telmatochromis lufubu	m	n
1754	FISH20220126_c5_r1_Telmatochromis-lufubu_su	1970-01-06 20:00:00	10.770092203074196	1214.5015514184397	0.16035017730496454	0.21564716312056736	0.0729050940475805	0.6688170293529832	Telmatochromis lufubu	m	n
1755	FISH20220126_c5_r1_Telmatochromis-lufubu_su	1970-01-06 20:30:00	7.733481879428272	1244.4994737133677	0.13716691596033462	0.3105091130685281	0.05483798393746117	0.8176083942326602	Telmatochromis lufubu	m	n
1756	FISH20220126_c5_r1_Telmatochromis-lufubu_su	1970-01-06 21:00:00	8.854168765924507	1274.501911463239	0.15474541525846308	0.18743420688126766	0.0498549337622316	0.721245255449509	Telmatochromis lufubu	m	n
1757	FISH20220126_c5_r1_Telmatochromis-lufubu_su	1970-01-06 21:30:00	14.918133470859605	1304.500637083818	0.2338928591213783	0.06182482964932691	0.07799568709270725	0.689632540663985	Telmatochromis lufubu	m	n
1758	FISH20220126_c5_r1_Telmatochromis-lufubu_su	1970-01-06 22:00:00	8.89874793453389	1334.5016898443128	0.15374813009030971	0.17640866530001661	0.052588869966895845	0.6759809806825361	Telmatochromis lufubu	m	n
1759	FISH20220126_c5_r1_Telmatochromis-lufubu_su	1970-01-06 22:30:00	5.5949370688030955	1364.5001384964821	0.09484239100326852	0.28087086588000665	0.03967915622624149	0.7252767112765977	Telmatochromis lufubu	m	n
1760	FISH20220126_c5_r1_Telmatochromis-lufubu_su	1970-01-06 23:00:00	5.626588147070573	1394.5012466064602	0.0909745692282121	0.46102277134467284	0.04260638186104572	0.7228486548081536	Telmatochromis lufubu	m	n
1761	FISH20220126_c5_r1_Telmatochromis-lufubu_su	1970-01-06 23:30:00	3.1914481446954404	1424.4996399091463	0.03412553321145643	0.7410669768987868	0.034032247545459776	0.8169402206929745	Telmatochromis lufubu	m	n
1762	FISH20220126_c5_r1_Telmatochromis-lufubu_su	1970-01-07 00:00:00	3.0349816912283742	14.500747963876115	0.027092913734832955	0.8968363898276913	0.039155940513413263	0.8619407082769199	Telmatochromis lufubu	m	n
1763	FISH20220126_c5_r1_Telmatochromis-lufubu_su	1970-01-07 00:30:00	2.731205096531704	44.50005539552404	0.032627963660536226	0.721859073786838	0.05349830325864563	0.8234797899444727	Telmatochromis lufubu	m	n
1764	FISH20220126_c5_r1_Telmatochromis-lufubu_su	1970-01-07 01:00:00	2.3116985495939417	74.50191146323895	0.0290320793395756	0.7563299905811957	0.03494557171240642	0.8292334871719873	Telmatochromis lufubu	m	n
1765	FISH20220126_c5_r1_Telmatochromis-lufubu_su	1970-01-07 01:30:00	1.578143543649592	104.50047088803944	0.011689103096781341	0.9568444961497978	0.03551071601285796	0.8882192064321082	Telmatochromis lufubu	m	n
1766	FISH20220126_c5_r1_Telmatochromis-lufubu_su	1970-01-07 02:00:00	2.010867903180013	134.50157903484958	0.016233586348274143	0.8976120560695884	0.03503827959551386	0.845868767319926	Telmatochromis lufubu	m	n
1767	FISH20220126_c5_r1_Telmatochromis-lufubu_su	1970-01-07 02:30:00	1.5402343181591724	164.49997230070358	0.005041271951692427	0.9630491385518808	0.06552003035548117	0.9095643792681514	Telmatochromis lufubu	m	n
1768	FISH20220126_c5_r1_Telmatochromis-lufubu_su	1970-01-07 03:00:00	1.7893787495351998	194.5010803922655	0.020278131752451658	0.821818383289933	0.17078804509785384	0.8983127408260138	Telmatochromis lufubu	m	n
1769	FISH20220126_c5_r1_Telmatochromis-lufubu_su	1970-01-07 03:30:00	1.7370219237636804	224.49947371336768	0.023322807600686942	0.7687108747437815	0.0448057176490262	0.8689493116549275	Telmatochromis lufubu	m	n
1770	FISH20220126_c5_r1_Telmatochromis-lufubu_su	1970-01-07 04:00:00	1.5986911830670802	254.50218848689678	0.014460634938223724	0.8769460911961882	0.07805539067351006	0.8976564737611603	Telmatochromis lufubu	m	n
1771	FISH20220126_c5_r1_Telmatochromis-lufubu_su	1970-01-07 04:30:00	1.3725682810127944	284.50069248241095	0.005152069137443909	0.9680350119106975	0.03702780428393403	0.9067741507016713	Telmatochromis lufubu	m	n
1772	FISH20220126_c5_r1_Telmatochromis-lufubu_su	1970-01-07 05:00:00	1.1167642002862124	314.50254875886526	0.006925975177304964	0.9332890070921985	0.14188865383690588	0.9087852911381684	Telmatochromis lufubu	m	n
1773	FISH20220126_c5_r1_Telmatochromis-lufubu_su	1970-01-07 05:30:00	1.1004081656887696	344.5001938950751	0.008586781895739849	0.9352944435211346	0.08251330642236698	0.9050207626752523	Telmatochromis lufubu	m	n
1774	FISH20220126_c5_r1_Telmatochromis-lufubu_su	1970-01-07 06:00:00	1.1468753369739084	374.5020500886525	0.007147606382978723	0.9771165780141844	0.1979083194749216	0.9100425915561988	Telmatochromis lufubu	m	n
1775	FISH20220126_c5_r1_Telmatochromis-lufubu_su	1970-01-07 06:30:00	1.7497899362777998	404.49975070633207	0.012464683397041714	0.8754639632153344	0.03351571362673209	0.8616631382784694	Telmatochromis lufubu	m	n
1776	FISH20220126_c5_r1_Telmatochromis-lufubu_su	1970-01-07 07:00:00	13.704135204340309	434.5009141780708	0.2211202836722256	0.24926588730677599	0.11349693342404901	0.6624499120501584	Telmatochromis lufubu	m	d
1777	FISH20220126_c5_r1_Telmatochromis-lufubu_su	1970-01-07 07:30:00	2.611437718531397	464.49930751758905	0.019334108913633595	0.8580688050523517	0.032003742555453935	0.7419086599268031	Telmatochromis lufubu	m	d
1778	FISH20220126_c5_r1_Telmatochromis-lufubu_su	1970-01-07 08:00:00	1.3925094220186447	494.50138504155126	0.004210526315789474	0.9695290858725761	0.027472934064933337	0.8516000333869967	Telmatochromis lufubu	m	d
1779	FISH20220126_c5_r1_Telmatochromis-lufubu_su	1970-01-07 08:30:00	1.547675841860334	524.5004708880394	0.011079718575148192	0.9155171458644951	0.03556975170637098	0.8669964786943626	Telmatochromis lufubu	m	d
1780	FISH20220126_c5_r1_Telmatochromis-lufubu_su	1970-01-07 09:00:00	1.6129326711953624	554.5017452490442	0.01174580309158402	0.9634328771677101	0.03699716504423875	0.8937634360097404	Telmatochromis lufubu	m	d
1781	FISH20220126_c5_r1_Telmatochromis-lufubu_su	1970-01-07 09:30:00	3.2483463185599137	584.5000276992964	0.011799900282532824	0.9193396487729212	0.038354479470854665	0.9138847574766499	Telmatochromis lufubu	m	d
1782	FISH20220126_c5_r1_Telmatochromis-lufubu_su	1970-01-07 10:00:00	1.011597579116903	614.5027428381449	0.0013298609187122514	1.0	0.02990068644821052	0.8848189153671223	Telmatochromis lufubu	m	d
1783	FISH20220126_c5_r1_Telmatochromis-lufubu_su	1970-01-07 10:30:00	1.2205295120018465	644.4995291119606	0.006093845216331505	0.9668716414603069	0.034880140602768755	0.8931466893706792	Telmatochromis lufubu	m	d
1784	FISH20220126_c5_r1_Telmatochromis-lufubu_su	1970-01-07 11:00:00	4.221765332600305	674.5008033686076	0.06848024821319741	0.5823037287384343	0.10569660483572758	0.7620413497717764	Telmatochromis lufubu	m	d
1785	FISH20220126_c5_r1_Telmatochromis-lufubu_su	1970-01-07 11:30:00	0.7422667003240019	704.4998892089519	0.004376246399290937	0.9851539995568358	0.035340558686016654	0.8812442655347448	Telmatochromis lufubu	m	d
1786	FISH20220126_c5_r1_Telmatochromis-lufubu_su	1970-01-07 12:00:00	2.546303271533635	734.5020222727021	0.0244888913513214	0.8081334145936063	0.02740493530013164	0.6824454896283185	Telmatochromis lufubu	m	d
1787	FISH20220126_c5_r1_Telmatochromis-lufubu_su	1970-01-07 12:30:00	1.9656958166899419	764.5002492936679	0.008254390338485403	0.9076505456761398	0.01670106743805697	0.4167617731920479	Telmatochromis lufubu	m	d
1788	FISH20220126_c5_r1_Telmatochromis-lufubu_su	1970-01-07 13:00:00	2.4518909181583335	794.5022717198582	0.009253102836879433	0.9361702127659575	0.018571165554011657	0.44957541413504754	Telmatochromis lufubu	m	d
1789	FISH20220126_c5_r1_Telmatochromis-lufubu_su	1970-01-07 13:30:00	3.5789965799577654	824.4998061049249	0.026314331615976953	0.8582903994238547	0.02031918918062794	0.2327992885506417	Telmatochromis lufubu	m	d
1790	FISH20220126_c5_r1_Telmatochromis-lufubu_su	1970-01-07 14:00:00	2.7852602484017344	854.5019392730496	0.016123670212765957	0.8474623226950354	0.013069721738836566	0.1958813078679437	Telmatochromis lufubu	m	d
1791	FISH20220126_c5_r1_Telmatochromis-lufubu_su	1970-01-07 14:30:00	3.2637416682413205	884.499307517589	0.020054290621018225	0.8749653758794527	0.011263880257543931	0.20839234007658078	Telmatochromis lufubu	m	d
1792	FISH20220126_c5_r1_Telmatochromis-lufubu_su	1970-01-07 15:00:00	2.253892072062885	914.5014958448753	0.002049861495844875	1.0	0.008226533058916078	0.16851964880981668	Telmatochromis lufubu	m	d
1793	FISH20220126_c5_r1_Telmatochromis-lufubu_su	1970-01-07 15:30:00	2.6311184554860203	944.5005262866323	0.024486178051077504	0.8460473103983159	0.02080913440876191	0.2065377264417562	Telmatochromis lufubu	m	d
1794	FISH20220126_c5_r1_Telmatochromis-lufubu_su	1970-01-07 16:00:00	4.0120243342854165	974.5027149822695	0.026540336879432625	0.8363253546099291	0.0402055277507285	0.33109882357029063	Telmatochromis lufubu	m	d
1795	FISH20220126_c5_r1_Telmatochromis-lufubu_su	1970-01-07 16:30:00	11.820374544510015	1004.5000276992964	0.22436430114675088	0.2994847930862556	0.21104539926961086	0.48131952406036177	Telmatochromis lufubu	m	d
1796	FISH20220126_c5_r1_Telmatochromis-lufubu_su	1970-01-07 17:00:00	8.031139095819745	1034.5022163120568	0.16300975177304963	0.394780585106383	0.08935202008495757	0.3005626357021561	Telmatochromis lufubu	m	d
1797	FISH20220126_c5_r1_Telmatochromis-lufubu_su	1970-01-07 17:30:00	4.137692699091642	1064.4995291119606	0.06121544512769376	0.671929532989862	0.04125522447336323	0.29964217445785274	Telmatochromis lufubu	m	d
1798	FISH20220126_c5_r1_Telmatochromis-lufubu_su	1970-01-07 18:00:00	3.0427273985568792	1094.500166204986	0.03512465373961219	0.8111357340720221	0.018022561651737747	0.18201535283346326	Telmatochromis lufubu	m	d
1799	FISH20220126_c5_r1_Telmatochromis-lufubu_su	1970-01-07 18:30:00	6.872086082460351	1124.499889208952	0.10032129403944161	0.6343341458010193	0.05410179989903944	0.37939387307768296	Telmatochromis lufubu	m	d
1800	FISH20220126_c5_r1_Telmatochromis-lufubu_su	1970-01-07 19:00:00	17.494005978831847	1154.5029366134752	0.30662677304964536	0.07358156028368794	0.09216150662078289	0.6400741501946078	Telmatochromis lufubu	m	n
1801	FISH20220126_c5_r1_Telmatochromis-lufubu_su	1970-01-07 19:30:00	6.35555352705086	1184.4995013850416	0.10753462603878117	0.3767313019390582	0.05479180093343152	0.7729309357246954	Telmatochromis lufubu	m	n
1802	FISH20220126_c5_r1_Telmatochromis-lufubu_su	1970-01-07 20:00:00	4.004598244772123	1214.5000276992964	0.058057725333776525	0.7632264140490832	0.05287079802989908	0.8635528911007182	Telmatochromis lufubu	m	n
1803	FISH20220126_c5_r1_Telmatochromis-lufubu_su	1970-01-07 20:30:00	1.4429727383864162	1244.498199346224	0.013740373427890742	0.9311873233974182	0.032320477007733286	0.8762577460978164	Telmatochromis lufubu	m	n
1804	FISH20220126_c5_r1_Telmatochromis-lufubu_su	1970-01-07 21:00:00	1.2169807439369962	1274.4995291119606	0.0016619577862722287	1.0	0.03191283812883375	0.8998008819642349	Telmatochromis lufubu	m	n
1805	FISH20220126_c5_r1_Telmatochromis-lufubu_su	1970-01-07 21:30:00	1.348545796218501	1304.496952570922	0.005429964539007092	0.9408244680851063	0.031488391860994815	0.8957777670563205	Telmatochromis lufubu	m	n
1806	FISH20220126_c5_r1_Telmatochromis-lufubu_su	1970-01-07 22:00:00	1.499761769766077	1334.499944604476	0.009638821183248393	0.9639929093729227	0.039253673824246646	0.8940689115623786	Telmatochromis lufubu	m	n
1807	FISH20220126_c5_r1_Telmatochromis-lufubu_su	1970-01-07 22:30:00	2.117513541475704	1364.4981161347519	0.022329343971631204	0.9192708333333334	0.04585054494432059	0.8360688822273683	Telmatochromis lufubu	m	n
1808	FISH20220126_c5_r1_Telmatochromis-lufubu_su	1970-01-07 23:00:00	4.110983177176544	1394.500304692261	0.06104924934906653	0.6250069248241095	0.03918872809476949	0.7562669364505782	Telmatochromis lufubu	m	n
1809	FISH20220126_c5_r1_Telmatochromis-lufubu_su	1970-01-07 23:30:00	2.7197754521647175	1424.4984209651504	0.030084769239293034	0.6956618095185328	0.028742808990065496	0.671561974678872	Telmatochromis lufubu	m	n
1810	FISH20220126_c5_r1_Telmatochromis-lufubu_su	1970-01-08 00:00:00	3.933526546954053	14.49986150351781	0.058223921112403744	0.6226247853304526	0.0240532252732593	0.5165954309619089	Telmatochromis lufubu	m	n
1811	FISH20220126_c5_r1_Telmatochromis-lufubu_su	1970-01-08 00:30:00	2.0881734411700217	44.49797772729791	0.020056512826195357	0.8538977228655327	0.012414178930111937	0.18114860399379867	Telmatochromis lufubu	m	n
1812	FISH20220126_c5_r1_Telmatochromis-lufubu_su	1970-01-08 01:00:00	2.036652044401885	74.49936291618192	0.02443077945820176	0.775857293224752	0.021138577738914067	0.5600086114295952	Telmatochromis lufubu	m	n
1813	FISH20220126_c5_r1_Telmatochromis-lufubu_su	1970-01-08 01:30:00	2.6190776452959246	104.49770070364009	0.03169150645465123	0.8257521192309824	0.024954449770832773	0.6042416628112454	Telmatochromis lufubu	m	n
1814	FISH20220126_c5_r1_Telmatochromis-lufubu_su	1970-01-08 02:00:00	2.1804400870454823	134.50052628663232	0.019888094842391003	0.8899229959559027	0.01625247603660848	0.3842666535629887	Telmatochromis lufubu	m	n
1815	FISH20220126_c5_r1_Telmatochromis-lufubu_su	1970-01-08 02:30:00	2.9222786789517157	164.49811613475177	0.028147163120567375	0.7682291666666666	0.01390495278633126	0.3156558241112016	Telmatochromis lufubu	m	n
1816	FISH20220126_c5_r1_Telmatochromis-lufubu_su	1970-01-08 03:00:00	1.8241025324554945	194.5000830978893	0.013129466511550607	0.8743005927649438	0.025294214790258503	0.6365205915602952	Telmatochromis lufubu	m	n
1817	FISH20220126_c5_r1_Telmatochromis-lufubu_su	1970-01-08 03:30:00	2.7173115168619186	224.49836556041885	0.03241176796498421	0.7917336140506399	0.02039202663902865	0.38504115123587035	Telmatochromis lufubu	m	n
1818	FISH20220126_c5_r1_Telmatochromis-lufubu_su	1970-01-08 04:00:00	2.0740759851437613	254.49958451055343	0.01562240319095895	0.9144091740069802	0.01044828835941249	0.1813686457109694	Telmatochromis lufubu	m	n
1819	FISH20220126_c5_r1_Telmatochromis-lufubu_su	1970-01-08 04:30:00	1.5808051827979088	284.49711879432624	0.006759751773049646	0.9612145390070922	0.019703816247104242	0.5347112854422259	Telmatochromis lufubu	m	n
1820	FISH20220126_c5_r1_Telmatochromis-lufubu_su	1970-01-08 05:00:00	1.938102502485684	314.5	0.011910037668956349	0.9056060270330157	0.024857411757466474	0.7803982351362041	Telmatochromis lufubu	m	n
1821	FISH20220126_c5_r1_Telmatochromis-lufubu_su	1970-01-08 05:30:00	2.3826957193168474	344.4990858219292	0.02587400964042329	0.8822095406947753	0.016448003477811966	0.18245019912836224	Telmatochromis lufubu	m	n
1822	FISH20220126_c5_r1_Telmatochromis-lufubu_su	1970-01-08 06:00:00	1.6268076233258109	374.5003600908537	0.007811201595479475	0.9183424741011579	0.026359872965030506	0.6243705071967048	Telmatochromis lufubu	m	n
1823	FISH20220126_c5_r1_Telmatochromis-lufubu_su	1970-01-08 06:30:00	2.248232440981331	404.4970909292403	0.03479802737297058	0.6914168559871446	0.02840092501496432	0.5288143358561368	Telmatochromis lufubu	m	n
1824	FISH20220126_c5_r1_Telmatochromis-lufubu_su	1970-01-08 07:00:00	2.5987686180072824	434.4998615035178	0.029416652817018447	0.769264860672539	0.018326255487993433	0.45896314021760803	Telmatochromis lufubu	m	d
1825	FISH20220126_c5_r1_Telmatochromis-lufubu_su	1970-01-08 07:30:00	1.6570011631990447	463.47028731187913	0.01606091249776932	0.8541431205758134	0.14039463348337727	0.5212013132935229	Telmatochromis lufubu	m	d
1826	FISH20220126_c6_r0_Telmatochromis-lufubu_su	1970-01-02 00:00:00	31.220821768693334	14.498503823562007	0.5359082345118031	0.0	0.2098750913707428	0.48800875561077905	Telmatochromis lufubu	m	n
1827	FISH20220126_c6_r0_Telmatochromis-lufubu_su	1970-01-02 00:30:00	27.8760045322234	44.49958451055343	0.5081158938562961	0.0	0.21140917680803017	0.5185396639893355	Telmatochromis lufubu	m	n
1828	FISH20220126_c6_r0_Telmatochromis-lufubu_su	1970-01-02 01:00:00	27.801560463783435	74.49853161190225	0.4265528896769546	0.0	0.15991923865462226	0.5069079059878244	Telmatochromis lufubu	m	n
1829	FISH20220126_c6_r0_Telmatochromis-lufubu_su	1970-01-02 01:30:00	25.76121361718124	104.50052628663232	0.4639632153343305	0.015179214447953022	0.20417213649964072	0.5715610543942482	Telmatochromis lufubu	m	n
1830	FISH20220126_c6_r0_Telmatochromis-lufubu_su	1970-01-02 02:00:00	24.95279959920791	134.49794945688316	0.5121924185324762	0.0	0.2512244569454455	0.5745591971761357	Telmatochromis lufubu	m	n
1831	FISH20220126_c6_r0_Telmatochromis-lufubu_su	1970-01-02 02:30:00	23.02025015144992	164.4996953077392	0.47592931139549055	0.0	0.27484552973815185	0.5076176183323841	Telmatochromis lufubu	m	n
1832	FISH20220126_c6_r0_Telmatochromis-lufubu_su	1970-01-02 03:00:00	22.312566228682176	194.49803269603768	0.44244943197561654	0.0	0.24566284040211311	0.5243273928998632	Telmatochromis lufubu	m	n
1833	FISH20220126_c6_r0_Telmatochromis-lufubu_su	1970-01-02 03:30:00	22.045038056261788	224.5005816852252	0.4606946983546618	0.0	0.24033399593785268	0.482326393750121	Telmatochromis lufubu	m	n
1834	FISH20220126_c6_r0_Telmatochromis-lufubu_su	1970-01-02 04:00:00	24.566309294660506	254.49927969858157	0.4414339539007092	0.0	0.24144316345896408	0.43870006690979835	Telmatochromis lufubu	m	n
1835	FISH20220126_c6_r0_Telmatochromis-lufubu_su	1970-01-02 04:30:00	22.232234876824542	284.4998061049249	0.4293390947869924	0.0	0.2513207351331041	0.550951270753297	Telmatochromis lufubu	m	n
1836	FISH20220126_c6_r0_Telmatochromis-lufubu_su	1970-01-02 05:00:00	26.524027820576666	314.49867021276594	0.488031914893617	0.0	0.2863458835116319	0.5792598723603907	Telmatochromis lufubu	m	n
1837	FISH20220126_c6_r0_Telmatochromis-lufubu_su	1970-01-02 05:30:00	49.475472036152325	344.49983381342787	0.5702415244848216	0.0	0.21277868927966126	0.46126450832678884	Telmatochromis lufubu	m	n
1838	FISH20220126_c6_r0_Telmatochromis-lufubu_su	1970-01-02 06:00:00	37.00486896822647	374.4980600820308	0.5580866866201086	0.0	0.1670721616789329	0.42205071739009337	Telmatochromis lufubu	m	n
1839	FISH20220126_c6_r0_Telmatochromis-lufubu_su	1970-01-02 06:30:00	32.28040250655077	404.49991690211067	0.5240706886045094	0.0	0.19701412477381344	0.5390768993792039	Telmatochromis lufubu	m	n
1840	FISH20220126_c6_r0_Telmatochromis-lufubu_su	1970-01-02 07:00:00	58.98580007645936	434.49797727902467	0.7666389581601551	0.0	0.3370442884673462	0.45310717369594367	Telmatochromis lufubu	m	d
1841	FISH20220126_c6_r0_Telmatochromis-lufubu_su	1970-01-02 07:30:00	49.63019050431864	464.49994460447596	0.7071792599157988	0.0	0.35197662433369725	0.37298788490535617	Telmatochromis lufubu	m	d
1842	FISH20220126_c6_r0_Telmatochromis-lufubu_su	1970-01-02 08:00:00	55.48575567836082	494.49866991797825	0.746951895366881	0.0	0.39022203771539055	0.30552393386162746	Telmatochromis lufubu	m	d
1843	FISH20220126_c6_r0_Telmatochromis-lufubu_su	1970-01-02 08:30:00	45.01457737061717	524.4999723007036	0.6949753476261703	0.0	0.29208038021037136	0.4183913798628567	Telmatochromis lufubu	m	d
1844	FISH20220126_c6_r0_Telmatochromis-lufubu_su	1970-01-02 09:00:00	52.33696780015412	554.4977831966305	0.7187430724894702	0.0	0.35653966824650346	0.4359763227821069	Telmatochromis lufubu	m	d
1845	FISH20220126_c6_r0_Telmatochromis-lufubu_su	1970-01-02 09:30:00	46.09717551376213	584.500055395524	0.6936627520496343	0.0	0.42424101907846884	0.3535086672689185	Telmatochromis lufubu	m	d
1846	FISH20220126_c6_r0_Telmatochromis-lufubu_su	1970-01-02 10:00:00	54.383564687443055	614.4969784332206	0.7647058823529411	0.0	0.4518136434698628	0.4169703824588017	Telmatochromis lufubu	m	d
1847	FISH20220126_c6_r0_Telmatochromis-lufubu_su	1970-01-02 10:30:00	42.42551944098491	644.3932139376218	0.6623416179337231	0.0	0.34688585330866917	0.5317969262079326	Telmatochromis lufubu	m	d
1848	FISH20220126_c6_r0_Telmatochromis-lufubu_su	1970-01-02 11:00:00	46.280420300722696	674.4974503935263	0.7105088127702028	0.0	0.3301168823065244	0.5095978269105765	Telmatochromis lufubu	m	d
1849	FISH20220126_c6_r0_Telmatochromis-lufubu_su	1970-01-02 11:30:00	56.54817545444711	704.5001107910481	0.7434079326390428	0.0	0.37035019029034394	0.41965487945960894	Telmatochromis lufubu	m	d
1850	FISH20220126_c6_r0_Telmatochromis-lufubu_su	1970-01-02 12:00:00	50.782371730489444	734.4993627043502	0.7292878913826545	0.0	0.33313086743796644	0.4048010514392743	Telmatochromis lufubu	m	d
1851	FISH20220126_c6_r0_Telmatochromis-lufubu_su	1970-01-02 12:30:00	41.32955076732143	764.5001938950751	0.5283363802559415	0.015511606005207467	0.3567595375025711	0.3808940546366724	Telmatochromis lufubu	m	d
1852	FISH20220126_c6_r0_Telmatochromis-lufubu_su	1970-01-02 13:00:00	35.2887901681995	794.4987808932727	0.5704311204699102	0.0	0.38491430034373014	0.2432817498063809	Telmatochromis lufubu	m	d
1853	FISH20220126_c6_r0_Telmatochromis-lufubu_su	1970-01-02 13:30:00	49.15162461184832	824.5001661865721	0.7028030135165079	0.0	0.35938656614242026	0.4262659491176516	Telmatochromis lufubu	m	d
1854	FISH20220126_c6_r0_Telmatochromis-lufubu_su	1970-01-02 14:00:00	51.70787625283413	854.499861472821	0.7277109768936665	0.0	0.3625552170403241	0.4543587506712751	Telmatochromis lufubu	m	d
1855	FISH20220126_c6_r0_Telmatochromis-lufubu_su	1970-01-02 14:30:00	41.74548846543017	884.5002492936679	0.6232895684449615	0.0	0.30866609913150617	0.364682284341951	Telmatochromis lufubu	m	d
1856	FISH20220126_c6_r0_Telmatochromis-lufubu_su	1970-01-02 15:00:00	36.38670854997457	914.498642283181	0.5589914103629814	0.0	0.35615171429120057	0.29865125199941445	Telmatochromis lufubu	m	d
1857	FISH20220126_c6_r0_Telmatochromis-lufubu_su	1970-01-02 15:30:00	40.78974558721996	944.4994737133677	0.6230679740734585	0.0	0.3578743608873131	0.3755863229649455	Telmatochromis lufubu	m	d
1858	FISH20220126_c6_r0_Telmatochromis-lufubu_su	1970-01-02 16:00:00	47.791010625231515	974.4989194880036	0.640106388873497	0.0	0.3086704360158789	0.44090369765897575	Telmatochromis lufubu	m	d
1859	FISH20220126_c6_r0_Telmatochromis-lufubu_su	1970-01-02 16:30:00	23.61151615736902	1004.5004154894466	0.4098387900947316	0.0	0.3895663142342968	0.2548081812106179	Telmatochromis lufubu	m	d
1860	FISH20220126_c6_r0_Telmatochromis-lufubu_su	1970-01-02 17:00:00	36.06118646784612	1034.49880853422	0.5874203380437795	0.0	0.34240610002074495	0.3420548722462388	Telmatochromis lufubu	m	d
1861	FISH20220126_c6_r0_Telmatochromis-lufubu_su	1970-01-02 17:30:00	42.279344727566055	1064.4995845105534	0.6202426458367958	0.0	0.2975848425139993	0.4046913232890615	Telmatochromis lufubu	m	d
1862	FISH20220126_c6_r0_Telmatochromis-lufubu_su	1970-01-02 18:00:00	47.021974054670125	1094.49922420481	0.5966973290479884	0.0	0.2375257459580301	0.6140250858236999	Telmatochromis lufubu	m	d
1863	FISH20220126_c6_r0_Telmatochromis-lufubu_su	1970-01-02 18:30:00	34.91338653020215	1124.5005262866323	0.45160932912304025	0.0	0.20351049828005208	0.6087562514754177	Telmatochromis lufubu	m	d
1864	FISH20220126_c6_r0_Telmatochromis-lufubu_su	1970-01-02 19:00:00	48.319427248283425	1154.499251870324	0.5936270435023552	0.0	0.15513576340173763	0.5668925121311085	Telmatochromis lufubu	m	n
1865	FISH20220126_c6_r0_Telmatochromis-lufubu_su	1970-01-02 19:30:00	61.9705462369774	1184.499695307739	0.6560301368345244	0.0	0.17598745289128495	0.5093954605772386	Telmatochromis lufubu	m	n
1866	FISH20220126_c6_r0_Telmatochromis-lufubu_su	1970-01-02 20:00:00	42.27767353156219	1214.49961214539	0.5504765070921985	0.0	0.20898920675397167	0.4762372572452208	Telmatochromis lufubu	m	n
1867	FISH20220126_c6_r0_Telmatochromis-lufubu_su	1970-01-02 20:30:00	36.29060951890647	1244.5005816852251	0.5548723062434214	0.0	0.17483048704907642	0.3596740552129212	Telmatochromis lufubu	m	n
1868	FISH20220126_c6_r0_Telmatochromis-lufubu_su	1970-01-02 21:00:00	33.15673984686912	1274.499556688463	0.4930178432893716	0.0	0.15399993711452223	0.35086382330417054	Telmatochromis lufubu	m	n
1869	FISH20220126_c6_r0_Telmatochromis-lufubu_su	1970-01-02 21:30:00	23.34603923528125	1304.499806104925	0.43820286964711097	0.0	0.1334909635973162	0.5330336628684029	Telmatochromis lufubu	m	n
1870	FISH20220126_c6_r0_Telmatochromis-lufubu_su	1970-01-02 22:00:00	27.630592086349775	1334.4987808932729	0.4275185636706195	0.0	0.13165756626458203	0.5010490876713932	Telmatochromis lufubu	m	n
1871	FISH20220126_c6_r0_Telmatochromis-lufubu_su	1970-01-02 22:30:00	24.857597963194234	1364.499889208952	0.48315976069133615	0.0	0.1513679971343748	0.5108554129013892	Telmatochromis lufubu	m	n
1872	FISH20220126_c6_r0_Telmatochromis-lufubu_su	1970-01-02 23:00:00	27.146453740069695	1394.4998060619494	0.45364880589571677	0.0	0.13865282629688025	0.5040881891571326	Telmatochromis lufubu	m	n
1873	FISH20220126_c6_r0_Telmatochromis-lufubu_su	1970-01-02 23:30:00	30.806208339765547	1424.4999723007036	0.4990305246246745	0.0	0.16813258556311533	0.48154441432983247	Telmatochromis lufubu	m	n
1874	FISH20220126_c6_r0_Telmatochromis-lufubu_su	1970-01-03 00:00:00	23.9967324831231	14.499196542361611	0.476145619770599	0.0	0.17539329266964346	0.3717285462406209	Telmatochromis lufubu	m	n
1875	FISH20220126_c6_r0_Telmatochromis-lufubu_su	1970-01-03 00:30:00	28.00908727365166	44.50005539552404	0.48327055173941946	0.0	0.14357717681688872	0.4358827171633016	Telmatochromis lufubu	m	n
1876	FISH20220126_c6_r0_Telmatochromis-lufubu_su	1970-01-03 01:00:00	38.86888164720218	74.50022163120568	0.5306405141843972	0.0	0.20685497989499127	0.4325235153156997	Telmatochromis lufubu	m	n
1877	FISH20220126_c6_r0_Telmatochromis-lufubu_su	1970-01-03 01:30:00	33.59871144428503	104.50008309788932	0.49000055398592873	0.0	0.2149323709228328	0.3734768138411056	Telmatochromis lufubu	m	n
1878	FISH20220126_c6_r0_Telmatochromis-lufubu_su	1970-01-03 02:00:00	31.66189725440417	134.49911327865217	0.4620372422966083	0.0	0.1985242331151812	0.4153815935418166	Telmatochromis lufubu	m	n
1879	FISH20220126_c6_r0_Telmatochromis-lufubu_su	1970-01-03 02:30:00	29.381798181562527	164.5001107910481	0.42759805007755375	0.0	0.205345807295005	0.38652151838965265	Telmatochromis lufubu	m	n
1880	FISH20220126_c6_r0_Telmatochromis-lufubu_su	1970-01-03 03:00:00	22.975252325320223	194.50024934892227	0.3943591732697955	0.0	0.15681521462342354	0.3959427764572232	Telmatochromis lufubu	m	n
1881	FISH20220126_c6_r0_Telmatochromis-lufubu_su	1970-01-03 03:30:00	28.524690490483422	224.50019389507506	0.46457259985596366	0.0	0.17036120518459116	0.4237533967663364	Telmatochromis lufubu	m	n
1882	FISH20220126_c6_r0_Telmatochromis-lufubu_su	1970-01-03 04:00:00	35.028026307181136	254.49930728733722	0.5086173455250762	0.0	0.14396955758431354	0.4044738255635941	Telmatochromis lufubu	m	n
1883	FISH20220126_c6_r0_Telmatochromis-lufubu_su	1970-01-03 04:30:00	33.65055661185029	284.4994183147748	0.4266245637360811	0.0	0.07704642631044693	0.48697801830220355	Telmatochromis lufubu	m	n
1884	FISH20220126_c6_r0_Telmatochromis-lufubu_su	1970-01-03 05:00:00	23.049705638131233	314.49939044663637	0.3316524437548487	0.0062063615205585725	0.07002108280974333	0.47209201390060207	Telmatochromis lufubu	m	n
1885	FISH20220126_c6_r0_Telmatochromis-lufubu_su	1970-01-03 05:30:00	17.372779216875163	344.50030469226084	0.2789319151293557	0.00753420863110077	0.057029033769664776	0.527410953270498	Telmatochromis lufubu	m	n
1886	FISH20220126_c6_r0_Telmatochromis-lufubu_su	1970-01-03 06:00:00	19.962738636449608	374.49983375817357	0.332982378366397	0.003380250471018508	0.08812872340528809	0.5914544007715417	Telmatochromis lufubu	m	n
1887	FISH20220126_c6_r0_Telmatochromis-lufubu_su	1970-01-03 06:30:00	35.61696046207403	404.49952911196056	0.5234613040828763	0.0	0.1501758063504983	0.546674974338421	Telmatochromis lufubu	m	n
1888	FISH20220126_c6_r0_Telmatochromis-lufubu_su	1970-01-03 07:00:00	39.85632012712782	434.4997783442314	0.6823672836085559	0.0	0.2472853208486964	0.4759984181561073	Telmatochromis lufubu	m	d
1889	FISH20220126_c6_r0_Telmatochromis-lufubu_su	1970-01-03 07:30:00	31.015955285229783	464.50047088803944	0.5650656473325577	0.0	0.2436423502365529	0.36679223982002185	Telmatochromis lufubu	m	d
1890	FISH20220126_c6_r0_Telmatochromis-lufubu_su	1970-01-03 08:00:00	46.460576949418225	494.49986145746743	0.6970906068162926	0.0	0.3242609289412634	0.48437908758514464	Telmatochromis lufubu	m	d
1891	FISH20220126_c6_r0_Telmatochromis-lufubu_su	1970-01-03 08:30:00	62.310662788130045	524.4996399091463	0.7585729322475209	0.0	0.3636881857110399	0.5060574274118781	Telmatochromis lufubu	m	d
1892	FISH20220126_c6_r0_Telmatochromis-lufubu_su	1970-01-03 09:00:00	44.6025137074256	554.4999168744805	0.6720421169298975	0.0	0.33193215006023286	0.3930500900105627	Telmatochromis lufubu	m	d
1893	FISH20220126_c6_r0_Telmatochromis-lufubu_su	1970-01-03 09:30:00	55.6531267858832	584.5005262866323	0.7195169242701236	0.0	0.3419386090380491	0.4463073639173646	Telmatochromis lufubu	m	d
1894	FISH20220126_c6_r0_Telmatochromis-lufubu_su	1970-01-03 10:00:00	50.49840154694174	614.5000554139422	0.6740551922863792	0.0	0.3076172436022023	0.5300634394459206	Telmatochromis lufubu	m	d
1895	FISH20220126_c6_r0_Telmatochromis-lufubu_su	1970-01-03 10:30:00	37.5762522747448	644.4997507063321	0.5713810869203922	0.0	0.2523209064555008	0.4680274638155199	Telmatochromis lufubu	m	d
1896	FISH20220126_c6_r0_Telmatochromis-lufubu_su	1970-01-03 11:00:00	33.745121358128564	674.6042969194043	0.5443901329998864	0.04120722973741048	0.2650062515992193	0.49995774920804964	Telmatochromis lufubu	m	d
1897	FISH20220126_c6_r0_Telmatochromis-lufubu_su	1970-01-03 11:30:00	39.469742586775716	704.4998338134279	0.602038555284733	0.0	0.29230237958008765	0.4338522878871081	Telmatochromis lufubu	m	d
1898	FISH20220126_c6_r0_Telmatochromis-lufubu_su	1970-01-03 12:00:00	44.512501384216094	734.5003601706654	0.618773203302488	0.0	0.27580834569355295	0.5437183619603714	Telmatochromis lufubu	m	d
1899	FISH20220126_c6_r0_Telmatochromis-lufubu_su	1970-01-03 12:30:00	33.501184715109204	764.4999169021107	0.5667830037117058	0.0	0.36157874152223474	0.4202424074170239	Telmatochromis lufubu	m	d
1900	FISH20220126_c6_r0_Telmatochromis-lufubu_su	1970-01-03 13:00:00	53.78621405641455	794.4995844184629	0.7012245802626476	0.0	0.3588096239561216	0.526477317720376	Telmatochromis lufubu	m	d
1901	FISH20220126_c6_r0_Telmatochromis-lufubu_su	1970-01-03 13:30:00	63.07046009247779	824.499944604476	0.7439618878794594	0.0	0.3636969790144316	0.5309411543637321	Telmatochromis lufubu	m	d
1902	FISH20220126_c6_r0_Telmatochromis-lufubu_su	1970-01-03 14:00:00	56.88709443366249	854.5006096209266	0.6947461760141875	0.0	0.33340368518652347	0.6311428952283729	Telmatochromis lufubu	m	d
1903	FISH20220126_c6_r0_Telmatochromis-lufubu_su	1970-01-03 14:30:00	35.39245125934958	884.0868968807778	0.45440448500029823	0.09763225383193178	0.2560905818880494	0.5643927123444906	Telmatochromis lufubu	m	d
1904	FISH20220126_c6_r0_Telmatochromis-lufubu_su	1970-01-03 15:00:00	37.528362207242225	914.4995013297872	0.5833887411347518	0.0	0.3196901738933378	0.45146120663846023	Telmatochromis lufubu	m	d
1905	FISH20220126_c6_r0_Telmatochromis-lufubu_su	1970-01-03 15:30:00	20.089754781913488	944.5003046922608	0.37837238934131073	0.05739294221926763	0.21903944391517163	0.454318274386797	Telmatochromis lufubu	m	d
1906	FISH20220126_c6_r0_Telmatochromis-lufubu_su	1970-01-03 16:00:00	37.87008995292457	974.4995844184629	0.6067490441624647	0.0	0.30377117484409194	0.47868231962156294	Telmatochromis lufubu	m	d
1907	FISH20220126_c6_r0_Telmatochromis-lufubu_su	1970-01-03 16:30:00	55.49468512120433	1004.4994737133677	0.6971358927483242	0.0	0.31791102239238983	0.553063347515359	Telmatochromis lufubu	m	d
1908	FISH20220126_c6_r0_Telmatochromis-lufubu_su	1970-01-03 17:00:00	44.00360131806184	1034.4998615035179	0.5604121655309955	0.0	0.3106958275576531	0.49270602610573744	Telmatochromis lufubu	m	d
1909	FISH20220126_c6_r0_Telmatochromis-lufubu_su	1970-01-03 17:30:00	47.82986856493422	1064.5004154894466	0.6298820009971746	0.0	0.34693896868515134	0.5078390127880319	Telmatochromis lufubu	m	d
1910	FISH20220126_c6_r0_Telmatochromis-lufubu_su	1970-01-03 18:00:00	49.992438661106824	1094.4997783687943	0.6115913120567376	0.0	0.314417275033494	0.5372447217496871	Telmatochromis lufubu	m	d
1911	FISH20220126_c6_r0_Telmatochromis-lufubu_su	1970-01-03 18:30:00	61.612045660524	1124.4995845105534	0.6797407345853416	0.0	0.3547957369990587	0.5394593527101342	Telmatochromis lufubu	m	d
1912	FISH20220126_c6_r0_Telmatochromis-lufubu_su	1970-01-03 19:00:00	63.19324104669835	1154.4999445921985	0.7106604609929078	0.0	0.16222917941177548	0.49921330363297417	Telmatochromis lufubu	m	n
1913	FISH20220126_c6_r0_Telmatochromis-lufubu_su	1970-01-03 19:30:00	25.098722559191042	1184.5005262866323	0.4184255719904714	0.0	0.08611356528775949	0.45191494067628846	Telmatochromis lufubu	m	n
1914	FISH20220126_c6_r0_Telmatochromis-lufubu_su	1970-01-03 20:00:00	24.183885930475565	1214.5	0.3744459219858156	0.0	0.08836432846292784	0.5818353112882229	Telmatochromis lufubu	m	n
1915	FISH20220126_c6_r0_Telmatochromis-lufubu_su	1970-01-03 20:30:00	26.0094974529677	1244.499695307739	0.3780399977840563	0.0	0.09340555368431715	0.6628405535415955	Telmatochromis lufubu	m	n
1916	FISH20220126_c6_r0_Telmatochromis-lufubu_su	1970-01-03 21:00:00	23.321410259915087	1274.5001384964821	0.3489557365242923	0.0	0.07245629168010596	0.5826628299629555	Telmatochromis lufubu	m	n
1917	FISH20220126_c6_r0_Telmatochromis-lufubu_su	1970-01-03 21:30:00	31.580348688891394	1304.5005816852251	0.42529499750706334	0.0	0.122227699608747	0.5440422590082626	Telmatochromis lufubu	m	n
1918	FISH20220126_c6_r0_Telmatochromis-lufubu_su	1970-01-03 22:00:00	23.796219742465315	1334.500138527179	0.39131157533107996	0.0	0.09390802104968109	0.5308359150865049	Telmatochromis lufubu	m	n
1919	FISH20220126_c6_r0_Telmatochromis-lufubu_su	1970-01-03 22:30:00	27.112061412889584	1364.499806104925	0.4162096282754418	0.005096670544568168	0.08897214503382433	0.5319508025374908	Telmatochromis lufubu	m	n
1920	FISH20220126_c6_r0_Telmatochromis-lufubu_su	1970-01-03 23:00:00	24.534590949295172	1394.4993905141844	0.3712322695035461	0.0	0.09438186688554485	0.5594420213609603	Telmatochromis lufubu	m	n
1921	FISH20220126_c6_r0_Telmatochromis-lufubu_su	1970-01-03 23:30:00	27.146395349672908	1424.499889208952	0.40327941502326614	0.0	0.12666971601391505	0.5035869313522094	Telmatochromis lufubu	m	n
1922	FISH20220126_c6_r0_Telmatochromis-lufubu_su	1970-01-04 00:00:00	25.69506036673584	14.500166241826443	0.36285049318408513	0.0	0.10737267540858376	0.5353276191815376	Telmatochromis lufubu	m	n
1923	FISH20220126_c6_r0_Telmatochromis-lufubu_su	1970-01-04 00:30:00	25.11124452757748	44.49997230070356	0.37244473990360644	0.0	0.12461152839012128	0.5291113196093882	Telmatochromis lufubu	m	n
1924	FISH20220126_c6_r0_Telmatochromis-lufubu_su	1970-01-04 01:00:00	24.284253826413927	74.49963982933451	0.3690364049426497	0.0	0.11061420404601426	0.5640832699262007	Telmatochromis lufubu	m	n
1925	FISH20220126_c6_r0_Telmatochromis-lufubu_su	1970-01-04 01:30:00	27.955611622617813	104.5	0.412031907821848	0.0	0.12133461549593884	0.5271323610281443	Telmatochromis lufubu	m	n
1926	FISH20220126_c6_r0_Telmatochromis-lufubu_su	1970-01-04 02:00:00	23.2842163945362	134.50060955336363	0.4153829103402416	0.0011636927851047323	0.11308205263826519	0.5961698777296225	Telmatochromis lufubu	m	n
1927	FISH20220126_c6_r0_Telmatochromis-lufubu_su	1970-01-04 02:30:00	18.496502360884413	164.50002769929642	0.2886266688826104	0.03058002326740901	0.08470256216244007	0.5448798922821293	Telmatochromis lufubu	m	n
1928	FISH20220126_c6_r0_Telmatochromis-lufubu_su	1970-01-04 03:00:00	23.02410021173606	194.4997229609929	0.38403147163120566	0.006648936170212766	0.10388055984135909	0.47872759776459317	Telmatochromis lufubu	m	n
1929	FISH20220126_c6_r0_Telmatochromis-lufubu_su	1970-01-04 03:30:00	31.227453416153683	224.5001107910481	0.503877686682916	0.0	0.09096345564582178	0.4986448044671157	Telmatochromis lufubu	m	n
1930	FISH20220126_c6_r0_Telmatochromis-lufubu_su	1970-01-04 04:00:00	18.632672789436803	254.50066496730577	0.34007536296132107	0.0009974509586611992	0.07528205208422556	0.5045845316779357	Telmatochromis lufubu	m	n
1931	FISH20220126_c6_r0_Telmatochromis-lufubu_su	1970-01-04 04:30:00	16.38906288778814	284.5001384964822	0.3211456429006703	0.0	0.0848682080616231	0.5515017493748656	Telmatochromis lufubu	m	n
1932	FISH20220126_c6_r0_Telmatochromis-lufubu_su	1970-01-04 05:00:00	18.282370794374874	314.14030064423764	0.3717489859222143	0.0	0.1043934452758474	0.5747413019162775	Telmatochromis lufubu	m	n
1933	FISH20220126_c6_r0_Telmatochromis-lufubu_su	1970-01-04 05:30:00	22.25539552899898	344.50047088803944	0.3773752146695474	0.0	0.09269556763766211	0.575784651654635	Telmatochromis lufubu	m	n
1934	FISH20220126_c6_r0_Telmatochromis-lufubu_su	1970-01-04 06:00:00	25.686946967478843	374.49961210240497	0.3882854926299457	0.0	0.10824378040822463	0.5481137334370162	Telmatochromis lufubu	m	n
1935	FISH20220126_c6_r0_Telmatochromis-lufubu_su	1970-01-04 06:30:00	32.56565582403586	404.4996399091463	0.459143537754141	0.0	0.13354748907084904	0.5661649733571675	Telmatochromis lufubu	m	n
1936	FISH20220126_c6_r0_Telmatochromis-lufubu_su	1970-01-04 07:00:00	45.59788692902818	434.49994459833795	0.6655401662049861	0.0	0.32893032774129083	0.4865847941667132	Telmatochromis lufubu	m	d
1937	FISH20220126_c6_r0_Telmatochromis-lufubu_su	1970-01-04 07:30:00	42.07186634948373	464.5005262866323	0.6617361919007257	0.0	0.3200134341587726	0.45896694824326634	Telmatochromis lufubu	m	d
1938	FISH20220126_c6_r0_Telmatochromis-lufubu_su	1970-01-04 08:00:00	45.95982050080926	494.5	0.6518510308135669	0.0	0.34390777599824573	0.5708438160128017	Telmatochromis lufubu	m	d
1939	FISH20220126_c6_r0_Telmatochromis-lufubu_su	1970-01-04 08:30:00	52.724551450129184	524.4997507063321	0.6637305412442523	0.0	0.39450637363923224	0.4960311013728755	Telmatochromis lufubu	m	d
[truncated: 2,339 more rows]
