# Supplementary material for: Widespread temporal niche partitioning in an adaptive radiation of cichlid fishes
Source: Nat Ecol Evol. 2025 Aug 27;9(10):1938–50. doi: 10.1038/s41559-025-02819-z (PMC12507676; doi:10.1038/s41559-025-02819-z)
Supplement: Supplementary file 5 — Raw activity patterns for each species binned in 30-min intervals. [file 41559_2025_2819_MOESM5_ESM.zip › Supplementary_Data_2/Cyprichromi coloratus jumbo_als_30m.csv]

	FishID	ts	speed_mm	time_of_day_m	movement	rest	vertical_pos	horizontal_pos	species	sex	daynight
0	FISH20200810_c1_r0_Cyprichromi-coloratus-jumbo_sf	1970-01-02 00:00:00	7.0995902944580145	15.56472202338344	0.021474588403722263	0.8715700310188499	0.6740004173671301	0.2985047857425441	Cyprichromi coloratus jumbo	f	n
1	FISH20200810_c1_r0_Cyprichromi-coloratus-jumbo_sf	1970-01-02 00:30:00	6.985699509204192	44.49958451055343	0.015733200376710433	0.9319705279485901	0.886018387641074	0.29614798835563866	Cyprichromi coloratus jumbo	f	n
2	FISH20200810_c1_r0_Cyprichromi-coloratus-jumbo_sf	1970-01-02 01:00:00	7.084847114410833	74.49900277008311	0.030138504155124653	0.8350692520775623	0.8124331615941818	0.2871372709413917	Cyprichromi coloratus jumbo	f	n
3	FISH20200810_c1_r0_Cyprichromi-coloratus-jumbo_sf	1970-01-02 01:30:00	5.243327948484727	104.50047088803944	0.014957620076450058	0.8781784942662456	0.9186338129552155	0.2932924201711833	Cyprichromi coloratus jumbo	f	n
4	FISH20200810_c1_r0_Cyprichromi-coloratus-jumbo_sf	1970-01-02 02:00:00	4.497572046629605	134.49950138504155	0.015235457063711912	0.9076454293628808	0.7583450783653408	0.4206801886383211	Cyprichromi coloratus jumbo	f	n
5	FISH20200810_c1_r0_Cyprichromi-coloratus-jumbo_sf	1970-01-02 02:30:00	6.651882861309318	164.49958451055343	0.04010858124203645	0.7077170239875907	0.7584236537916428	0.35956022936257587	Cyprichromi coloratus jumbo	f	n
6	FISH20200810_c1_r0_Cyprichromi-coloratus-jumbo_sf	1970-01-02 03:00:00	5.398324104709646	194.49905817174516	0.006371191135734072	1.0	0.9107765255758689	0.35986639151748323	Cyprichromi coloratus jumbo	f	n
7	FISH20200810_c1_r0_Cyprichromi-coloratus-jumbo_sf	1970-01-02 03:30:00	6.312968856261152	224.50052628663232	0.03595368677635588	0.7348069359038281	0.8653609380731729	0.3303399503048612	Cyprichromi coloratus jumbo	f	n
8	FISH20200810_c1_r0_Cyprichromi-coloratus-jumbo_sf	1970-01-02 04:00:00	6.581075398530534	254.4995567867036	0.028310249307479225	0.7756786703601108	0.8278910824979708	0.35800107828737876	Cyprichromi coloratus jumbo	f	n
9	FISH20200810_c1_r0_Cyprichromi-coloratus-jumbo_sf	1970-01-02 04:30:00	7.096845782921681	284.49969530773916	0.03323915572544457	0.8171846435100548	0.8381163341577836	0.34812736024962404	Cyprichromi coloratus jumbo	f	n
10	FISH20200810_c1_r0_Cyprichromi-coloratus-jumbo_sf	1970-01-02 05:00:00	7.663236559233149	314.4996399091463	0.03595368677635588	0.7276051188299817	0.8386583651785118	0.36751984217722594	Cyprichromi coloratus jumbo	f	n
11	FISH20200810_c1_r0_Cyprichromi-coloratus-jumbo_sf	1970-01-02 05:30:00	7.339621052476886	344.5005262866323	0.04980333499529112	0.7222314553210348	0.7590637601713863	0.3382581071255131	Cyprichromi coloratus jumbo	f	n
12	FISH20200810_c1_r0_Cyprichromi-coloratus-jumbo_sf	1970-01-02 06:00:00	8.509894568144137	374.49914122666075	0.05739930190038229	0.6585406393706023	0.677625854915769	0.29606825962087374	Cyprichromi coloratus jumbo	f	n
13	FISH20200810_c1_r0_Cyprichromi-coloratus-jumbo_sf	1970-01-02 06:30:00	8.054142011639243	404.49969530773916	0.037781840341255334	0.748933577087142	0.7372714514810251	0.30627663578598224	Cyprichromi coloratus jumbo	f	n
14	FISH20200810_c1_r0_Cyprichromi-coloratus-jumbo_sf	1970-01-02 07:00:00	6.765899859937473	434.5001107910481	0.029747396410370042	0.7543762463992909	0.8564102906478324	0.2606816698069846	Cyprichromi coloratus jumbo	f	d
15	FISH20200810_c1_r0_Cyprichromi-coloratus-jumbo_sf	1970-01-02 07:30:00	24.982845257739772	464.5005262866323	0.5039056007977397	0.0792753864051853	0.7911603424752003	0.4880107902082517	Cyprichromi coloratus jumbo	f	d
16	FISH20200810_c1_r0_Cyprichromi-coloratus-jumbo_sf	1970-01-02 08:00:00	17.33690025994748	494.50008309788933	0.3907816741454767	0.0	0.8266093967923747	0.5189870311522333	Cyprichromi coloratus jumbo	f	d
17	FISH20200810_c1_r0_Cyprichromi-coloratus-jumbo_sf	1970-01-02 08:30:00	9.209167045773821	524.4996953077392	0.16370284194781454	0.2782117334219711	0.8952322834127153	0.41842984772079855	Cyprichromi coloratus jumbo	f	d
18	FISH20200810_c1_r0_Cyprichromi-coloratus-jumbo_sf	1970-01-02 09:00:00	12.45687593388702	554.5001107910481	0.26335032129403946	0.09505871925548416	0.8728110197035075	0.49607441539752123	Cyprichromi coloratus jumbo	f	d
19	FISH20200810_c1_r0_Cyprichromi-coloratus-jumbo_sf	1970-01-02 09:30:00	8.30199047818695	584.5005262866323	0.1443133344413052	0.3496205196388012	0.9138135489078486	0.4462442790418412	Cyprichromi coloratus jumbo	f	d
20	FISH20200810_c1_r0_Cyprichromi-coloratus-jumbo_sf	1970-01-02 10:00:00	7.814191691059818	614.5000830978893	0.1228186804055177	0.4015290011633704	0.8967631883387969	0.4339081154229033	Cyprichromi coloratus jumbo	f	d
21	FISH20200810_c1_r0_Cyprichromi-coloratus-jumbo_sf	1970-01-02 10:30:00	16.99705899760232	644.4996953077392	0.42086311007700405	0.05262866323195391	0.8435423681841928	0.5095134231974889	Cyprichromi coloratus jumbo	f	d
22	FISH20200810_c1_r0_Cyprichromi-coloratus-jumbo_sf	1970-01-02 11:00:00	10.708714846786458	674.5001107910481	0.1874030578329271	0.2726567693330379	0.8470053666895208	0.4987116513021563	Cyprichromi coloratus jumbo	f	d
23	FISH20200810_c1_r0_Cyprichromi-coloratus-jumbo_sf	1970-01-02 11:30:00	8.290817687230861	704.5005262866323	0.1258102044208077	0.4397540302476317	0.8753134215993582	0.46219634723738656	Cyprichromi coloratus jumbo	f	d
24	FISH20200810_c1_r0_Cyprichromi-coloratus-jumbo_sf	1970-01-02 12:00:00	10.355057676203208	734.4996675900277	0.19645429362880887	0.1522437673130194	0.847593321122126	0.5574870946352166	Cyprichromi coloratus jumbo	f	d
25	FISH20200810_c1_r0_Cyprichromi-coloratus-jumbo_sf	1970-01-02 12:30:00	10.511431527090584	764.4996953077392	0.18320314664007534	0.18093180433216996	0.8741565474009175	0.5928777858706852	Cyprichromi coloratus jumbo	f	d
26	FISH20200810_c1_r0_Cyprichromi-coloratus-jumbo_sf	1970-01-02 13:00:00	10.123718694651616	794.4996953077392	0.19190072572156666	0.15533765442357764	0.8533297441541571	0.5551119950099108	Cyprichromi coloratus jumbo	f	d
27	FISH20200810_c1_r0_Cyprichromi-coloratus-jumbo_sf	1970-01-02 13:30:00	8.054567670657937	824.5005262866323	0.13960445404686722	0.3690100271453105	0.9184195719800314	0.578527071631619	Cyprichromi coloratus jumbo	f	d
28	FISH20200810_c1_r0_Cyprichromi-coloratus-jumbo_sf	1970-01-02 14:00:00	6.202537895747307	854.4996675900277	0.08476454293628809	0.40825484764542935	0.9419017477690862	0.48967719546128397	Cyprichromi coloratus jumbo	f	d
29	FISH20200810_c1_r0_Cyprichromi-coloratus-jumbo_sf	1970-01-02 14:30:00	6.875475055128147	884.4996399091463	0.10099163481247576	0.5278377929200598	0.9239956117818521	0.49970887853541535	Cyprichromi coloratus jumbo	f	d
30	FISH20200810_c1_r0_Cyprichromi-coloratus-jumbo_sf	1970-01-02 15:00:00	7.571274548645131	914.4996399091463	0.11999335216885491	0.5116060052074677	0.9111989428433028	0.4627493416924469	Cyprichromi coloratus jumbo	f	d
31	FISH20200810_c1_r0_Cyprichromi-coloratus-jumbo_sf	1970-01-02 15:30:00	10.39128003441772	944.5004708880394	0.20347903163259654	0.2659686443964323	0.820510904951355	0.43992289061182277	Cyprichromi coloratus jumbo	f	d
32	FISH20200810_c1_r0_Cyprichromi-coloratus-jumbo_sf	1970-01-02 16:00:00	8.746891114572714	974.4996121883656	0.1440443213296399	0.26349030470914125	0.8862036326887962	0.4502288572012875	Cyprichromi coloratus jumbo	f	d
33	FISH20200810_c1_r0_Cyprichromi-coloratus-jumbo_sf	1970-01-02 16:30:00	9.786949163666776	1004.4995845105534	0.17766328735250125	0.06476095507174118	0.8817649666877945	0.48764741509793136	Cyprichromi coloratus jumbo	f	d
34	FISH20200810_c1_r0_Cyprichromi-coloratus-jumbo_sf	1970-01-02 17:00:00	8.8129744702096	1034.500055395524	0.13954132506093508	0.07916020385552848	0.8955346877027788	0.5167146389426208	Cyprichromi coloratus jumbo	f	d
35	FISH20200810_c1_r0_Cyprichromi-coloratus-jumbo_sf	1970-01-02 17:30:00	8.416986944959481	1065.014754192842	0.11918621405106333	0.13693735231398765	0.9098923666563702	0.5363984376447191	Cyprichromi coloratus jumbo	f	d
36	FISH20200810_c1_r0_Cyprichromi-coloratus-jumbo_sf	1970-01-02 18:00:00	10.222421607765492	1094.4996675900277	0.18204986149584487	0.0	0.8867331065534764	0.5700831024930779	Cyprichromi coloratus jumbo	f	d
37	FISH20200810_c1_r0_Cyprichromi-coloratus-jumbo_sf	1970-01-02 18:30:00	11.941844705246535	1124.4995845105534	0.23228629992798183	0.2084649049914132	0.7202893917830023	0.44662494297477057	Cyprichromi coloratus jumbo	f	d
38	FISH20200810_c1_r0_Cyprichromi-coloratus-jumbo_sf	1970-01-02 19:00:00	7.1346487375629986	1154.499944604476	0.04475958342565921	0.7545978284954575	0.6939530823368578	0.36871446693147414	Cyprichromi coloratus jumbo	f	n
39	FISH20200810_c1_r0_Cyprichromi-coloratus-jumbo_sf	1970-01-02 19:30:00	8.05123668853909	1184.5004154894466	0.0714087862168301	0.5732092404852916	0.6922268014783214	0.26627860386126473	Cyprichromi coloratus jumbo	f	n
40	FISH20200810_c1_r0_Cyprichromi-coloratus-jumbo_sf	1970-01-02 20:00:00	9.634202526689826	1214.4996121883657	0.1319113573407202	0.20066481994459834	0.8152988441445187	0.32539732411211525	Cyprichromi coloratus jumbo	f	n
41	FISH20200810_c1_r0_Cyprichromi-coloratus-jumbo_sf	1970-01-02 20:30:00	8.074368534561062	1244.4995291119606	0.050578915295551495	0.614425793584843	0.7104309234584484	0.3006622920368368	Cyprichromi coloratus jumbo	f	n
42	FISH20200810_c1_r0_Cyprichromi-coloratus-jumbo_sf	1970-01-02 21:00:00	7.732668833158549	1274.4995845105534	0.04481746163647443	0.6473325577530331	0.6709564485856855	0.24401109607789598	Cyprichromi coloratus jumbo	f	n
43	FISH20200810_c1_r0_Cyprichromi-coloratus-jumbo_sf	1970-01-02 21:30:00	7.583007449904365	1304.5004154894466	0.04271231510719628	0.7128136945321589	0.6595230451830645	0.2315518657861894	Cyprichromi coloratus jumbo	f	n
44	FISH20200810_c1_r0_Cyprichromi-coloratus-jumbo_sf	1970-01-02 22:00:00	9.217158099905975	1334.4996121883657	0.09401662049861496	0.37867036011080335	0.7326189917619242	0.3506002466427449	Cyprichromi coloratus jumbo	f	n
45	FISH20200810_c1_r0_Cyprichromi-coloratus-jumbo_sf	1970-01-02 22:30:00	7.499531497630514	1364.4995291119606	0.03656307129798903	0.8262700127416763	0.8503376336716828	0.3596828622655991	Cyprichromi coloratus jumbo	f	n
46	FISH20200810_c1_r0_Cyprichromi-coloratus-jumbo_sf	1970-01-02 23:00:00	7.1689686660830985	1394.4993351800554	0.022105263157894735	0.8721329639889197	0.7220506735723288	0.36413926019571125	Cyprichromi coloratus jumbo	f	n
47	FISH20200810_c1_r0_Cyprichromi-coloratus-jumbo_sf	1970-01-02 23:30:00	7.524365933942232	1424.5004154894466	0.0496371392166639	0.7288792864661238	0.6924963959335594	0.3368981770144956	Cyprichromi coloratus jumbo	f	n
48	FISH20200810_c1_r0_Cyprichromi-coloratus-jumbo_sf	1970-01-03 00:00:00	7.460903662442824	14.4996675900277	0.019722991689750693	0.9220498614958449	0.7184344067781466	0.3102908277405015	Cyprichromi coloratus jumbo	f	n
49	FISH20200810_c1_r0_Cyprichromi-coloratus-jumbo_sf	1970-01-03 00:30:00	7.8473954604898415	44.499529111960555	0.035011910697468285	0.8221151182759958	0.7479844024991078	0.32161324668349056	Cyprichromi coloratus jumbo	f	n
50	FISH20200810_c1_r0_Cyprichromi-coloratus-jumbo_sf	1970-01-03 01:00:00	7.237746198308874	74.49963990914631	0.02681291895185862	0.843886765276162	0.606072876758704	0.2533975015110643	Cyprichromi coloratus jumbo	f	n
51	FISH20200810_c1_r0_Cyprichromi-coloratus-jumbo_sf	1970-01-03 01:30:00	7.5995046174229985	104.50041548944657	0.04769818846601296	0.7083818071020996	0.5962301077096682	0.23109250362848668	Cyprichromi coloratus jumbo	f	n
52	FISH20200810_c1_r0_Cyprichromi-coloratus-jumbo_sf	1970-01-03 02:00:00	7.861854719288008	134.499362845587	0.030971244944318244	0.8217075738268048	0.6763568699972347	0.27857672557540664	Cyprichromi coloratus jumbo	f	n
53	FISH20200810_c1_r0_Cyprichromi-coloratus-jumbo_sf	1970-01-03 02:30:00	8.513212190099782	164.49952911196056	0.050689712481302975	0.6507118719184533	0.7153040146656235	0.2736494672006265	Cyprichromi coloratus jumbo	f	n
54	FISH20200810_c1_r0_Cyprichromi-coloratus-jumbo_sf	1970-01-03 03:00:00	8.254746014580782	194.4993351800554	0.03662049861495845	0.783157894736842	0.7387582448320333	0.29108305911370097	Cyprichromi coloratus jumbo	f	n
55	FISH20200810_c1_r0_Cyprichromi-coloratus-jumbo_sf	1970-01-03 03:30:00	8.397948136640244	224.50041548944657	0.05218547448894798	0.6730929034402526	0.7554048364956507	0.273357973933407	Cyprichromi coloratus jumbo	f	n
56	FISH20200810_c1_r0_Cyprichromi-coloratus-jumbo_sf	1970-01-03 04:00:00	8.059035633712291	254.4996675900277	0.05434903047091413	0.6750138504155124	0.7055402113203414	0.23011142302949095	Cyprichromi coloratus jumbo	f	n
57	FISH20200810_c1_r0_Cyprichromi-coloratus-jumbo_sf	1970-01-03 04:30:00	6.683273988112859	284.49952911196056	0.022159437150296384	0.8583457980167304	0.5705541681847217	0.21280632044653025	Cyprichromi coloratus jumbo	f	n
58	FISH20200810_c1_r0_Cyprichromi-coloratus-jumbo_sf	1970-01-03 05:00:00	6.37899412396211	314.49969530773916	0.01794914409174007	0.9267076616253948	0.5483014376385936	0.2326790474465999	Cyprichromi coloratus jumbo	f	n
59	FISH20200810_c1_r0_Cyprichromi-coloratus-jumbo_sf	1970-01-03 05:30:00	11.827042743433676	344.5004154894466	0.2055841781618747	0.33998116447842225	0.6439187885135752	0.2685181110905993	Cyprichromi coloratus jumbo	f	n
60	FISH20200810_c1_r0_Cyprichromi-coloratus-jumbo_sf	1970-01-03 06:00:00	22.841063307752925	374.4995290597817	0.5034073909911907	0.01579034849576154	0.6439625966090294	0.4778134876914718	Cyprichromi coloratus jumbo	f	n
61	FISH20200810_c1_r0_Cyprichromi-coloratus-jumbo_sf	1970-01-03 06:30:00	8.278098881292149	404.4995845105534	0.09572876848928037	0.52822558307019	0.6767918422233572	0.32917819099923135	Cyprichromi coloratus jumbo	f	n
62	FISH20200810_c1_r0_Cyprichromi-coloratus-jumbo_sf	1970-01-03 07:00:00	18.19293385965671	434.4998061049249	0.34607500969475374	0.051354495595811865	0.6501659027254956	0.40352494777102166	Cyprichromi coloratus jumbo	f	d
63	FISH20200810_c1_r0_Cyprichromi-coloratus-jumbo_sf	1970-01-03 07:30:00	22.212199896159603	464.50047088803944	0.5465625173120603	0.0	0.8142905181609237	0.5439305264465102	Cyprichromi coloratus jumbo	f	d
64	FISH20200810_c1_r0_Cyprichromi-coloratus-jumbo_sf	1970-01-03 08:00:00	16.083092288612892	494.4992796985816	0.3582114361702128	0.0	0.8529170131910375	0.5172506673727155	Cyprichromi coloratus jumbo	f	d
65	FISH20200810_c1_r0_Cyprichromi-coloratus-jumbo_sf	1970-01-03 08:30:00	11.837105432617047	524.4995845105534	0.2581574428009529	0.0	0.8915547732384145	0.6379125041812389	Cyprichromi coloratus jumbo	f	d
66	FISH20200810_c1_r0_Cyprichromi-coloratus-jumbo_sf	1970-01-03 09:00:00	14.114696627449838	554.5	0.297861732771992	0.0	0.8739477557054003	0.6249660439069676	Cyprichromi coloratus jumbo	f	d
67	FISH20200810_c1_r0_Cyprichromi-coloratus-jumbo_sf	1970-01-03 09:30:00	12.703670088190748	584.5004154894466	0.29128580134064597	0.0	0.8714961294797825	0.6213458963578375	Cyprichromi coloratus jumbo	f	d
68	FISH20200810_c1_r0_Cyprichromi-coloratus-jumbo_sf	1970-01-03 10:00:00	12.459752055695509	614.4765507649513	0.27193324061196106	0.027426981919332405	0.8694073153711639	0.6610343841347802	Cyprichromi coloratus jumbo	f	d
69	FISH20200810_c1_r0_Cyprichromi-coloratus-jumbo_sf	1970-01-03 10:30:00	11.670197021449658	644.4995291119606	0.2374937676583015	0.054069026646723174	0.8481216448437914	0.6292763345019204	Cyprichromi coloratus jumbo	f	d
70	FISH20200810_c1_r0_Cyprichromi-coloratus-jumbo_sf	1970-01-03 11:00:00	11.972998835656718	674.4997507063321	0.25571990471442024	0.011245914353775414	0.8381878831548092	0.6341398228261321	Cyprichromi coloratus jumbo	f	d
71	FISH20200810_c1_r0_Cyprichromi-coloratus-jumbo_sf	1970-01-03 11:30:00	12.105182405075201	704.5004154894466	0.2474101157830591	0.0006647831145088915	0.8467346499431544	0.6920242881311927	Cyprichromi coloratus jumbo	f	d
72	FISH20200810_c1_r0_Cyprichromi-coloratus-jumbo_sf	1970-01-03 12:00:00	11.614101866462963	734.4999723007036	0.2321201041493546	0.0	0.8426014998763102	0.6081744279847474	Cyprichromi coloratus jumbo	f	d
73	FISH20200810_c1_r0_Cyprichromi-coloratus-jumbo_sf	1970-01-03 12:30:00	11.728581953432812	764.4995291119606	0.23328347459974516	0.02321201041493546	0.8355364649959505	0.5873718225901573	Cyprichromi coloratus jumbo	f	d
74	FISH20200810_c1_r0_Cyprichromi-coloratus-jumbo_sf	1970-01-03 13:00:00	12.148322520756	794.499944604476	0.2569244405052072	0.0	0.7879638427820912	0.6149338773248225	Cyprichromi coloratus jumbo	f	d
75	FISH20200810_c1_r0_Cyprichromi-coloratus-jumbo_sf	1970-01-03 13:30:00	11.059033135558742	824.5003046922608	0.22525067863276274	0.1022658024486178	0.8917456006389539	0.5908229566315807	Cyprichromi coloratus jumbo	f	d
76	FISH20200810_c1_r0_Cyprichromi-coloratus-jumbo_sf	1970-01-03 14:00:00	10.792312461498964	854.4999169021107	0.19832696249515264	0.113345521023766	0.8587674679252127	0.6636890852502518	Cyprichromi coloratus jumbo	f	d
77	FISH20200810_c1_r0_Cyprichromi-coloratus-jumbo_sf	1970-01-03 14:30:00	9.893457364274383	884.4994737133677	0.18890920170627665	0.03346075009694754	0.9166172229714376	0.6247472206823417	Cyprichromi coloratus jumbo	f	d
78	FISH20200810_c1_r0_Cyprichromi-coloratus-jumbo_sf	1970-01-03 15:00:00	10.607573834786578	914.4998892089519	0.2112231331708398	0.0	0.9150547982628882	0.5482094109435761	Cyprichromi coloratus jumbo	f	d
79	FISH20200810_c1_r0_Cyprichromi-coloratus-jumbo_sf	1970-01-03 15:30:00	10.51060871850223	944.5003046922608	0.20630435986925932	0.015456207412331727	0.9195072881631096	0.5389504779956662	Cyprichromi coloratus jumbo	f	d
80	FISH20200810_c1_r0_Cyprichromi-coloratus-jumbo_sf	1970-01-03 16:00:00	10.530816592967597	974.4999169021107	0.20525178660462023	0.0070356212952191015	0.8655370135683293	0.596986824677829	Cyprichromi coloratus jumbo	f	d
81	FISH20200810_c1_r0_Cyprichromi-coloratus-jumbo_sf	1970-01-03 16:30:00	13.046448279773188	1004.4994183147749	0.31233726663342753	0.0	0.8173292302284487	0.5833197935206514	Cyprichromi coloratus jumbo	f	d
82	FISH20200810_c1_r0_Cyprichromi-coloratus-jumbo_sf	1970-01-03 17:00:00	10.403893536987674	1034.4998338134278	0.20557278971859075	0.007367604697540438	0.8902865482345518	0.634513902417628	Cyprichromi coloratus jumbo	f	d
83	FISH20200810_c1_r0_Cyprichromi-coloratus-jumbo_sf	1970-01-03 17:30:00	11.016443711067431	1064.500249293668	0.22502908426125975	0.0	0.8753069253474337	0.5961154432315003	Cyprichromi coloratus jumbo	f	d
84	FISH20200810_c1_r0_Cyprichromi-coloratus-jumbo_sf	1970-01-03 18:00:00	10.184580249524252	1094.499806104925	0.17821727328125866	0.02443077945820176	0.8501054828907729	0.5978713431506603	Cyprichromi coloratus jumbo	f	d
85	FISH20200810_c1_r0_Cyprichromi-coloratus-jumbo_sf	1970-01-03 18:30:00	9.479474619538454	1124.4994183147749	0.1537864938230569	0.2946097169131904	0.7146285849160406	0.38158346281360467	Cyprichromi coloratus jumbo	f	d
86	FISH20200810_c1_r0_Cyprichromi-coloratus-jumbo_sf	1970-01-03 19:00:00	7.785617998468544	1154.4995013850416	0.03573407202216067	0.717174515235457	0.6974788634538407	0.3043172395842994	Cyprichromi coloratus jumbo	f	n
87	FISH20200810_c1_r0_Cyprichromi-coloratus-jumbo_sf	1970-01-03 19:30:00	8.267013334942774	1184.500193895075	0.04681181098000111	0.6924270123538863	0.6351313334621695	0.2244258964502422	Cyprichromi coloratus jumbo	f	n
88	FISH20200810_c1_r0_Cyprichromi-coloratus-jumbo_sf	1970-01-03 20:00:00	8.780346493798232	1214.499750706332	0.07174117777408454	0.5263974295052906	0.5832872731026103	0.21990254557154348	Cyprichromi coloratus jumbo	f	n
89	FISH20200810_c1_r0_Cyprichromi-coloratus-jumbo_sf	1970-01-03 20:30:00	8.747550142006604	1244.5001661865722	0.061267449590073124	0.4874806115665854	0.6893774481393369	0.252743131822511	Cyprichromi coloratus jumbo	f	n
90	FISH20200810_c1_r0_Cyprichromi-coloratus-jumbo_sf	1970-01-03 21:00:00	8.558190701349593	1274.5005816852251	0.06243421417096006	0.4445737078278212	0.8053090438473595	0.23328149165234965	Cyprichromi coloratus jumbo	f	n
91	FISH20200810_c1_r0_Cyprichromi-coloratus-jumbo_sf	1970-01-03 21:30:00	8.202544806981525	1304.500193895075	0.05839011689103097	0.5462855243476815	0.8621645565577063	0.21799755279504585	Cyprichromi coloratus jumbo	f	n
92	FISH20200810_c1_r0_Cyprichromi-coloratus-jumbo_sf	1970-01-03 22:00:00	8.267113079222627	1334.4996121883657	0.06116343490304709	0.434404432132964	0.829142176545416	0.19676699696964453	Cyprichromi coloratus jumbo	f	n
93	FISH20200810_c1_r0_Cyprichromi-coloratus-jumbo_sf	1970-01-03 22:30:00	9.277619051621036	1364.5001661865722	0.09411699534677598	0.20740084201196543	0.6664234917440846	0.18972260598391616	Cyprichromi coloratus jumbo	f	n
94	FISH20200810_c1_r0_Cyprichromi-coloratus-jumbo_sf	1970-01-03 23:00:00	10.140324786096693	1394.5005816852251	0.13705611877458312	0.10298598415600244	0.6685516624359784	0.23874327238620394	Cyprichromi coloratus jumbo	f	n
95	FISH20200810_c1_r0_Cyprichromi-coloratus-jumbo_sf	1970-01-03 23:30:00	10.00119873872738	1424.500193895075	0.1322918397872694	0.07373552711761121	0.7481151395692636	0.22892210573645536	Cyprichromi coloratus jumbo	f	n
96	FISH20200810_c1_r0_Cyprichromi-coloratus-jumbo_sf	1970-01-04 00:00:00	10.792135804695516	14.499750706332058	0.163813639133566	0.07190737355271176	0.7508599413496742	0.25267372571152996	Cyprichromi coloratus jumbo	f	n
97	FISH20200810_c1_r0_Cyprichromi-coloratus-jumbo_sf	1970-01-04 00:30:00	9.837287216141865	44.50016618657212	0.12502769776202083	0.1762131619765123	0.7676927349221377	0.25130346783415913	Cyprichromi coloratus jumbo	f	n
98	FISH20200810_c1_r0_Cyprichromi-coloratus-jumbo_sf	1970-01-04 01:00:00	10.315570174162229	74.5005816852252	0.13317821727328125	0.021882444185917678	0.741474255804715	0.23089352725071843	Cyprichromi coloratus jumbo	f	n
99	FISH20200810_c1_r0_Cyprichromi-coloratus-jumbo_sf	1970-01-04 01:30:00	10.270416730186556	104.50019389507507	0.13954905545399146	0.11395490554539915	0.6312125597091306	0.253611411961414	Cyprichromi coloratus jumbo	f	n
100	FISH20200810_c1_r0_Cyprichromi-coloratus-jumbo_sf	1970-01-04 02:00:00	9.382876347354731	134.4996675900277	0.09789473684210526	0.3424930747922438	0.6802169146507631	0.23580670149410823	Cyprichromi coloratus jumbo	f	n
101	FISH20200810_c1_r0_Cyprichromi-coloratus-jumbo_sf	1970-01-04 02:30:00	9.438104383590407	164.50016618657213	0.09860403279415023	0.2867272324396189	0.6430942171403473	0.25142516448876395	Cyprichromi coloratus jumbo	f	n
102	FISH20200810_c1_r0_Cyprichromi-coloratus-jumbo_sf	1970-01-04 03:00:00	8.381222074562967	194.50049861495845	0.05623268698060942	0.593961218836565	0.6372615878802049	0.23125583297700308	Cyprichromi coloratus jumbo	f	n
103	FISH20200810_c1_r0_Cyprichromi-coloratus-jumbo_sf	1970-01-04 03:30:00	8.35042971537839	224.50019389507506	0.07567447786826215	0.5278377929200598	0.627724613775261	0.25362448702080587	Cyprichromi coloratus jumbo	f	n
104	FISH20200810_c1_r0_Cyprichromi-coloratus-jumbo_sf	1970-01-04 04:00:00	8.043518274440698	254.4996675900277	0.06066481994459834	0.5634349030470914	0.6955701679193831	0.2515455452477905	Cyprichromi coloratus jumbo	f	n
105	FISH20200810_c1_r0_Cyprichromi-coloratus-jumbo_sf	1970-01-04 04:30:00	7.443102467954663	284.50016618657213	0.044814978949700865	0.6660203855528474	0.7211588707541103	0.2454279483926905	Cyprichromi coloratus jumbo	f	n
106	FISH20200810_c1_r0_Cyprichromi-coloratus-jumbo_sf	1970-01-04 05:00:00	7.4114772471417485	314.5005540166205	0.043656509695290856	0.712797783933518	0.6544279823508836	0.264040603097282	Cyprichromi coloratus jumbo	f	n
107	FISH20200810_c1_r0_Cyprichromi-coloratus-jumbo_sf	1970-01-04 05:30:00	7.9124373626773465	344.5001938950751	0.06858345798016731	0.48013960445404685	0.6099521316458204	0.2328443756857464	Cyprichromi coloratus jumbo	f	n
108	FISH20200810_c1_r0_Cyprichromi-coloratus-jumbo_sf	1970-01-04 06:00:00	6.940022293649761	374.49975070633207	0.07151958340258158	0.6399645449005595	0.5111332224278652	0.21890400762344459	Cyprichromi coloratus jumbo	f	n
109	FISH20200810_c1_r0_Cyprichromi-coloratus-jumbo_sf	1970-01-04 06:30:00	6.991954945071078	404.50016618657213	0.08348105473077776	0.526035896299579	0.46764838241460943	0.25276729765514017	Cyprichromi coloratus jumbo	f	n
110	FISH20200810_c1_r0_Cyprichromi-coloratus-jumbo_sf	1970-01-04 07:00:00	6.964758621652217	434.5005816852252	0.05977508171292449	0.5734862334496704	0.5581644623620692	0.250546394958259	Cyprichromi coloratus jumbo	f	d
111	FISH20200810_c1_r0_Cyprichromi-coloratus-jumbo_sf	1970-01-04 07:30:00	14.85027817164259	464.5001938950751	0.3407013461858069	0.0906320979447122	0.7958872680138976	0.5136499282358937	Cyprichromi coloratus jumbo	f	d
112	FISH20200810_c1_r0_Cyprichromi-coloratus-jumbo_sf	1970-01-04 08:00:00	13.913424386261179	494.4996952739764	0.2981328605462907	0.0	0.8635235730890733	0.6397198255854173	Cyprichromi coloratus jumbo	f	d
113	FISH20200810_c1_r0_Cyprichromi-coloratus-jumbo_sf	1970-01-04 08:30:00	11.728901205934267	524.5001661865721	0.2343784622202526	0.0718479946820297	0.841526803494222	0.6238904165000037	Cyprichromi coloratus jumbo	f	d
114	FISH20200810_c1_r0_Cyprichromi-coloratus-jumbo_sf	1970-01-04 09:00:00	10.804370693380195	554.5005816852251	0.2041438147471054	0.037061658633870696	0.8742420813846925	0.6509458597111888	Cyprichromi coloratus jumbo	f	d
115	FISH20200810_c1_r0_Cyprichromi-coloratus-jumbo_sf	1970-01-04 09:30:00	10.472164038436444	584.5001938950751	0.179214447953022	0.02609273724447399	0.8447158945420219	0.6349198027909306	Cyprichromi coloratus jumbo	f	d
116	FISH20200810_c1_r0_Cyprichromi-coloratus-jumbo_sf	1970-01-04 10:00:00	10.734796848148257	614.4997507063321	0.19217771868594538	0.0	0.8537621509234565	0.6796464206498322	Cyprichromi coloratus jumbo	f	d
117	FISH20200810_c1_r0_Cyprichromi-coloratus-jumbo_sf	1970-01-04 10:30:00	11.434118234775426	644.5001661865721	0.21703966319521384	0.0	0.8500730968299421	0.6645674613383963	Cyprichromi coloratus jumbo	f	d
118	FISH20200810_c1_r0_Cyprichromi-coloratus-jumbo_sf	1970-01-04 11:00:00	11.080954455414433	674.5005816852251	0.2088526951415434	0.0	0.7831181630331868	0.6716718117954975	Cyprichromi coloratus jumbo	f	d
119	FISH20200810_c1_r0_Cyprichromi-coloratus-jumbo_sf	1970-01-04 11:30:00	11.11455710178033	704.5001938950751	0.22502908426125975	0.004819677580189463	0.8306829076573982	0.6431477951422109	Cyprichromi coloratus jumbo	f	d
120	FISH20200810_c1_r0_Cyprichromi-coloratus-jumbo_sf	1970-01-04 12:00:00	18.52940193069955	734.4997507063321	0.42695695529333555	0.0	0.8831280552587448	0.6473609638570027	Cyprichromi coloratus jumbo	f	d
121	FISH20200810_c1_r0_Cyprichromi-coloratus-jumbo_sf	1970-01-04 12:30:00	11.732376377518872	764.5001107910481	0.22158209616662974	0.0	0.8300021436443851	0.7110487673938414	Cyprichromi coloratus jumbo	f	d
122	FISH20200810_c1_r0_Cyprichromi-coloratus-jumbo_sf	1970-01-04 13:00:00	10.727808378956839	794.5005262866323	0.1908481524569276	0.0049858733588166865	0.7864930110253986	0.686134376661119	Cyprichromi coloratus jumbo	f	d
123	FISH20200810_c1_r0_Cyprichromi-coloratus-jumbo_sf	1970-01-04 13:30:00	10.205233229720466	824.5000830978893	0.1654201983269625	0.00814359315273392	0.7605688605411858	0.7211999508724891	Cyprichromi coloratus jumbo	f	d
124	FISH20200810_c1_r0_Cyprichromi-coloratus-jumbo_sf	1970-01-04 14:00:00	10.617187377659828	854.4996953077392	0.20021051465292783	0.0	0.7455756373950954	0.7668959821396018	Cyprichromi coloratus jumbo	f	d
125	FISH20200810_c1_r0_Cyprichromi-coloratus-jumbo_sf	1970-01-04 14:30:00	9.966081036659684	884.5001107910481	0.18474407267892753	0.010081985375581652	0.6107647938528522	0.7590155905559556	Cyprichromi coloratus jumbo	f	d
126	FISH20200810_c1_r0_Cyprichromi-coloratus-jumbo_sf	1970-01-04 15:00:00	10.52203779861315	914.5005262866323	0.19744058500914077	0.034291728990083654	0.4052871731325149	0.8108631311458401	Cyprichromi coloratus jumbo	f	d
127	FISH20200810_c1_r0_Cyprichromi-coloratus-jumbo_sf	1970-01-04 15:30:00	12.379555448672521	944.5000830978893	0.24934906653371006	0.0	0.2563814397029583	0.8171032187326275	Cyprichromi coloratus jumbo	f	d
128	FISH20200810_c1_r0_Cyprichromi-coloratus-jumbo_sf	1970-01-04 16:00:00	11.483475830897055	974.4996399091463	0.19256550883607557	0.016176389119716358	0.22474956497668308	0.8179161032307789	Cyprichromi coloratus jumbo	f	d
129	FISH20200810_c1_r0_Cyprichromi-coloratus-jumbo_sf	1970-01-04 16:30:00	11.282264478234714	1004.500055395524	0.18352537115001108	5.5395524041657433e-05	0.2157375977180633	0.8058881352454059	Cyprichromi coloratus jumbo	f	d
130	FISH20200810_c1_r0_Cyprichromi-coloratus-jumbo_sf	1970-01-04 17:00:00	11.933556171143302	1034.5004708880394	0.22469669270400533	0.0	0.2710143374084684	0.7909107144472953	Cyprichromi coloratus jumbo	f	d
131	FISH20200810_c1_r0_Cyprichromi-coloratus-jumbo_sf	1970-01-04 17:30:00	11.552726080132416	1064.5000276992964	0.19616641737299872	0.0	0.27660770054877465	0.7572904610191744	Cyprichromi coloratus jumbo	f	d
132	FISH20200810_c1_r0_Cyprichromi-coloratus-jumbo_sf	1970-01-04 18:00:00	11.427385424986666	1094.4995845105534	0.19821616530940114	0.0	0.28525619683788095	0.7386335286412746	Cyprichromi coloratus jumbo	f	d
133	FISH20200810_c1_r0_Cyprichromi-coloratus-jumbo_sf	1970-01-04 18:30:00	9.744645936189523	1124.500055395524	0.15505207179259917	0.24423886549966764	0.43220461193902376	0.5138041308454676	Cyprichromi coloratus jumbo	f	d
134	FISH20200810_c1_r0_Cyprichromi-coloratus-jumbo_sf	1970-01-04 19:00:00	5.142435136405816	1154.500637154413	0.024433486619757326	0.8367222560806693	0.36782804248225	0.40260746813638604	Cyprichromi coloratus jumbo	f	n
135	FISH20200810_c1_r0_Cyprichromi-coloratus-jumbo_sf	1970-01-04 19:30:00	5.124817479151234	1184.5000276992964	0.02265802448617805	0.8080992742784333	0.38283747983680144	0.380015880929943	Cyprichromi coloratus jumbo	f	n
136	FISH20200810_c1_r0_Cyprichromi-coloratus-jumbo_sf	1970-01-04 20:00:00	6.044040358750635	1214.4995845105534	0.029693645781397153	0.8129189518586228	0.4518922769850227	0.26833789473200875	Cyprichromi coloratus jumbo	f	n
137	FISH20200810_c1_r0_Cyprichromi-coloratus-jumbo_sf	1970-01-04 20:30:00	6.19292197846468	1244.500055395524	0.027476179924662086	0.8072789718590738	0.5762276694688162	0.24026451548620945	Cyprichromi coloratus jumbo	f	n
138	FISH20200810_c1_r0_Cyprichromi-coloratus-jumbo_sf	1970-01-04 21:00:00	5.822144586354879	1274.5005540166205	0.020498614958448753	0.8682548476454294	0.6124576141192893	0.22148716899986254	Cyprichromi coloratus jumbo	f	n
139	FISH20200810_c1_r0_Cyprichromi-coloratus-jumbo_sf	1970-01-04 21:30:00	6.029371911511086	1304.5000276992964	0.03401473602570495	0.7422857459420531	0.6651514159032145	0.2355696890131197	Cyprichromi coloratus jumbo	f	n
140	FISH20200810_c1_r0_Cyprichromi-coloratus-jumbo_sf	1970-01-04 22:00:00	6.212561828678659	1334.4995845105534	0.030358428895906044	0.7757464960390006	0.6478089495614828	0.2679351085422018	Cyprichromi coloratus jumbo	f	n
141	FISH20200810_c1_r0_Cyprichromi-coloratus-jumbo_sf	1970-01-04 22:30:00	5.969677667136015	1364.500055395524	0.027143806780412144	0.8118768003545314	0.6167006858940159	0.3203886262455311	Cyprichromi coloratus jumbo	f	n
142	FISH20200810_c1_r0_Cyprichromi-coloratus-jumbo_sf	1970-01-04 23:00:00	5.81999375640362	1394.5006094182825	0.027313019390581717	0.8136842105263158	0.6651463091123981	0.23774885819281985	Cyprichromi coloratus jumbo	f	n
143	FISH20200810_c1_r0_Cyprichromi-coloratus-jumbo_sf	1970-01-04 23:30:00	6.6115129878239385	1424.5000276992964	0.034457924768710874	0.8235000830978894	0.6861562344980705	0.2555026480403424	Cyprichromi coloratus jumbo	f	n
144	FISH20200810_c1_r0_Cyprichromi-coloratus-jumbo_sf	1970-01-05 00:00:00	7.297251603083637	14.499584510553431	0.03135560356766938	0.7872140047642789	0.7308394402612702	0.25762811978042915	Cyprichromi coloratus jumbo	f	n
145	FISH20200810_c1_r0_Cyprichromi-coloratus-jumbo_sf	1970-01-05 00:30:00	7.062737052507056	44.50005539552404	0.03894305340128518	0.7298360292488367	0.6842576025394552	0.23429927264561698	Cyprichromi coloratus jumbo	f	n
146	FISH20200810_c1_r0_Cyprichromi-coloratus-jumbo_sf	1970-01-05 01:00:00	6.348168379935874	74.50060941828255	0.03390581717451523	0.7913019390581717	0.6572772880254779	0.24797883086380706	Cyprichromi coloratus jumbo	f	n
147	FISH20200810_c1_r0_Cyprichromi-coloratus-jumbo_sf	1970-01-05 01:30:00	5.798644344604109	104.50002769929644	0.03323915572544457	0.7667165254002548	0.6252576621035767	0.23877859363669718	Cyprichromi coloratus jumbo	f	n
148	FISH20200810_c1_r0_Cyprichromi-coloratus-jumbo_sf	1970-01-05 02:00:00	5.604097751167598	134.49972299168974	0.014903047091412743	0.9515235457063712	0.6586888574084098	0.22156252517553363	Cyprichromi coloratus jumbo	f	n
149	FISH20200810_c1_r0_Cyprichromi-coloratus-jumbo_sf	1970-01-05 02:30:00	6.588781531215494	164.5001107910481	0.051905606027033015	0.6640815422113894	0.5853956738080548	0.2590998611518009	Cyprichromi coloratus jumbo	f	n
150	FISH20200810_c1_r0_Cyprichromi-coloratus-jumbo_sf	1970-01-05 03:00:00	6.461745053156842	194.50052628663232	0.02958284859564567	0.811810980001108	0.6094936947559174	0.23250764643106114	Cyprichromi coloratus jumbo	f	n
151	FISH20200810_c1_r0_Cyprichromi-coloratus-jumbo_sf	1970-01-05 03:30:00	6.313103871084682	224.5000830978893	0.03938839953465182	0.7140324635754252	0.5628619743156221	0.24300425453757296	Cyprichromi coloratus jumbo	f	n
152	FISH20200810_c1_r0_Cyprichromi-coloratus-jumbo_sf	1970-01-05 04:00:00	6.106854650908538	254.4998891966759	0.019889196675900278	0.8858725761772853	0.5813619424869186	0.24307225145166045	Cyprichromi coloratus jumbo	f	n
153	FISH20200810_c1_r0_Cyprichromi-coloratus-jumbo_sf	1970-01-05 04:30:00	6.469055786488348	284.5001107910481	0.03744737425216042	0.8404608907600266	0.5970415903098789	0.2475255426654606	Cyprichromi coloratus jumbo	f	n
154	FISH20200810_c1_r0_Cyprichromi-coloratus-jumbo_sf	1970-01-05 05:00:00	6.343255361676839	314.5005262866323	0.04077336435654534	0.8174616364744336	0.6188030042278044	0.2490267136476421	Cyprichromi coloratus jumbo	f	n
155	FISH20200810_c1_r0_Cyprichromi-coloratus-jumbo_sf	1970-01-05 05:30:00	5.730680381950322	344.50008309788933	0.039776189684782005	0.8314220818791203	0.6199680889668959	0.23455826190694978	Cyprichromi coloratus jumbo	f	n
156	FISH20200810_c1_r0_Cyprichromi-coloratus-jumbo_sf	1970-01-05 06:00:00	6.294575381419748	374.49969530773916	0.06243421417096006	0.5959780621572212	0.4941369521787534	0.30466350807932757	Cyprichromi coloratus jumbo	f	n
157	FISH20200810_c1_r0_Cyprichromi-coloratus-jumbo_sf	1970-01-05 06:30:00	5.989781338149624	404.50016618657213	0.04858187458453357	0.6497341014846001	0.5074532241638496	0.2887295265826565	Cyprichromi coloratus jumbo	f	n
158	FISH20200810_c1_r0_Cyprichromi-coloratus-jumbo_sf	1970-01-05 07:00:00	6.65258190381001	434.5007756232687	0.07396121883656509	0.5557894736842105	0.462480713183603	0.3028050344865951	Cyprichromi coloratus jumbo	f	d
159	FISH20200810_c1_r0_Cyprichromi-coloratus-jumbo_sf	1970-01-05 07:30:00	12.467504338996067	464.5001938950751	0.24480638191789927	0.08315328790648717	0.6204463755154923	0.6174047382775948	Cyprichromi coloratus jumbo	f	d
160	FISH20200810_c1_r0_Cyprichromi-coloratus-jumbo_sf	1970-01-05 08:00:00	12.028620072351949	494.49975070633207	0.24408620021051466	0.0	0.3463533560449517	0.723322696059913	Cyprichromi coloratus jumbo	f	d
161	FISH20200810_c1_r0_Cyprichromi-coloratus-jumbo_sf	1970-01-05 08:30:00	11.12722787128175	524.5001661865721	0.1985929536893419	0.0	0.3855968750428556	0.6857818402814534	Cyprichromi coloratus jumbo	f	d
162	FISH20200810_c1_r0_Cyprichromi-coloratus-jumbo_sf	1970-01-05 09:00:00	10.93694610644363	554.5005816852251	0.16852251952800398	0.0	0.37015318703412703	0.683542540480336	Cyprichromi coloratus jumbo	f	d
163	FISH20200810_c1_r0_Cyprichromi-coloratus-jumbo_sf	1970-01-05 09:30:00	11.056394633356609	583.5535277628676	0.1879883103715632	0.022186437645374844	0.3784962085249992	0.7001385885159263	Cyprichromi coloratus jumbo	f	d
164	FISH20200810_c1_r0_Cyprichromi-coloratus-jumbo_sf	1970-01-05 10:00:00	11.22542955912317	614.499944604476	0.20529581209838246	0.0	0.3905709239540332	0.7336058991400096	Cyprichromi coloratus jumbo	f	d
165	FISH20200810_c1_r0_Cyprichromi-coloratus-jumbo_sf	1970-01-05 10:30:00	10.118193125967915	644.5004708880394	0.15417428397318708	0.004819677580189463	0.4684275840240587	0.6910188718343151	Cyprichromi coloratus jumbo	f	d
166	FISH20200810_c1_r0_Cyprichromi-coloratus-jumbo_sf	1970-01-05 11:00:00	9.70010985776992	674.5000276992964	0.1443133344413052	0.017062766605728214	0.48481013891692964	0.6471657423033556	Cyprichromi coloratus jumbo	f	d
167	FISH20200810_c1_r0_Cyprichromi-coloratus-jumbo_sf	1970-01-05 11:30:00	10.1071916953189	704.4995845105534	0.16253947149742395	0.0071464184809705835	0.41847880516603847	0.6519507183041127	Cyprichromi coloratus jumbo	f	d
168	FISH20200810_c1_r0_Cyprichromi-coloratus-jumbo_sf	1970-01-05 12:00:00	9.886590660811894	734.500055395524	0.1462441834699756	0.0	0.40763842926442373	0.6537065925878656	Cyprichromi coloratus jumbo	f	d
169	FISH20200810_c1_r0_Cyprichromi-coloratus-jumbo_sf	1970-01-05 12:30:00	11.095355239479098	764.5005262866323	0.18431111849759016	0.0	0.3757205651666953	0.6829632719722772	Cyprichromi coloratus jumbo	f	d
170	FISH20200810_c1_r0_Cyprichromi-coloratus-jumbo_sf	1970-01-05 13:00:00	10.816244521838513	794.5000830978893	0.18702564954850145	0.0	0.4183035868152794	0.6344503399949275	Cyprichromi coloratus jumbo	f	d
171	FISH20200810_c1_r0_Cyprichromi-coloratus-jumbo_sf	1970-01-05 13:30:00	9.708601506251702	824.5723512053895	0.15583764823784868	0.05044262568899282	0.5199539284084089	0.6088189835122467	Cyprichromi coloratus jumbo	f	d
172	FISH20200810_c1_r0_Cyprichromi-coloratus-jumbo_sf	1970-01-05 14:00:00	12.013761465781416	854.5001107910481	0.2580323509860403	0.0010525149567914911	0.5948137699920093	0.5956209776281408	Cyprichromi coloratus jumbo	f	d
173	FISH20200810_c1_r0_Cyprichromi-coloratus-jumbo_sf	1970-01-05 14:30:00	13.377638387499097	884.5005262866323	0.3149410004985873	0.0	0.5409915301506324	0.602405538272933	Cyprichromi coloratus jumbo	f	d
174	FISH20200810_c1_r0_Cyprichromi-coloratus-jumbo_sf	1970-01-05 15:00:00	10.470724812412072	914.5000830978893	0.18143039166805164	0.0007201817073846324	0.4242088602741033	0.6438460404940272	Cyprichromi coloratus jumbo	f	d
175	FISH20200810_c1_r0_Cyprichromi-coloratus-jumbo_sf	1970-01-05 15:30:00	11.024731865206512	944.4996953077392	0.21566672206525955	0.0	0.4547032593319988	0.6202265343892108	Cyprichromi coloratus jumbo	f	d
176	FISH20200810_c1_r0_Cyprichromi-coloratus-jumbo_sf	1970-01-05 16:00:00	10.649588588229905	974.5001107910481	0.19006204298692667	0.0	0.47975329684566415	0.6128430370924559	Cyprichromi coloratus jumbo	f	d
177	FISH20200810_c1_r0_Cyprichromi-coloratus-jumbo_sf	1970-01-05 16:30:00	11.4106758545401	1004.5005262866323	0.2323970971137333	0.0	0.4689949233595621	0.6350835198853134	Cyprichromi coloratus jumbo	f	d
178	FISH20200810_c1_r0_Cyprichromi-coloratus-jumbo_sf	1970-01-05 17:00:00	11.313371846916995	1034.5001384964821	0.22851919561243145	0.0	0.48752863989958567	0.6194737579840033	Cyprichromi coloratus jumbo	f	d
179	FISH20200810_c1_r0_Cyprichromi-coloratus-jumbo_sf	1970-01-05 17:30:00	11.341844039547334	1064.499750706332	0.23450224364301148	0.0	0.529634999062554	0.585843961621547	Cyprichromi coloratus jumbo	f	d
180	FISH20200810_c1_r0_Cyprichromi-coloratus-jumbo_sf	1970-01-05 18:00:00	11.60519421112001	1094.5001661865722	0.25094172390870817	0.0	0.5155776002875503	0.5892890337682256	Cyprichromi coloratus jumbo	f	d
181	FISH20200810_c1_r0_Cyprichromi-coloratus-jumbo_sf	1970-01-05 18:30:00	11.165348013566827	1124.5005816852251	0.21350617694310564	0.2345576422358872	0.547255495964473	0.5582452997640283	Cyprichromi coloratus jumbo	f	d
182	FISH20200810_c1_r0_Cyprichromi-coloratus-jumbo_sf	1970-01-05 19:00:00	4.407703237757322	1154.500193895075	0.02033128358539693	0.8409506398537477	0.31783877998943333	0.5236421240985429	Cyprichromi coloratus jumbo	f	n
183	FISH20200810_c1_r0_Cyprichromi-coloratus-jumbo_sf	1970-01-05 19:30:00	4.005532440219929	1184.499750706332	0.019888094842391003	0.8528059387291563	0.6124650082096422	0.307592197449014	Cyprichromi coloratus jumbo	f	n
184	FISH20200810_c1_r0_Cyprichromi-coloratus-jumbo_sf	1970-01-05 20:00:00	4.210917792104811	1214.4994183147749	0.014846822890698576	0.8953520580577253	0.6387230389755185	0.36154757642311247	Cyprichromi coloratus jumbo	f	n
185	FISH20200810_c1_r0_Cyprichromi-coloratus-jumbo_sf	1970-01-05 20:30:00	3.8877346181969403	1244.4998338134278	0.010525149567914912	0.92948149789497	0.5811043702196571	0.32930358779583674	Cyprichromi coloratus jumbo	f	n
186	FISH20200810_c1_r0_Cyprichromi-coloratus-jumbo_sf	1970-01-05 21:00:00	3.587673853357531	1274.5004432132964	0.013240997229916897	0.9591135734072023	0.5581066888032782	0.2942932569856347	Cyprichromi coloratus jumbo	f	n
187	FISH20200810_c1_r0_Cyprichromi-coloratus-jumbo_sf	1970-01-05 21:30:00	3.7501332124163294	1304.4999169021107	0.012298487618414492	0.9592266356434547	0.4957677820911866	0.2983374101492391	Cyprichromi coloratus jumbo	f	n
188	FISH20200810_c1_r0_Cyprichromi-coloratus-jumbo_sf	1970-01-05 22:00:00	3.6939336205513342	1334.4996675900277	0.012742382271468145	0.9505263157894737	0.45496981782418117	0.28497821735546913	Cyprichromi coloratus jumbo	f	n
189	FISH20200810_c1_r0_Cyprichromi-coloratus-jumbo_sf	1970-01-05 22:30:00	3.522736040932038	1364.499889208952	0.010469754043873255	0.9563483270551739	0.4843022257091701	0.28211254982499173	Cyprichromi coloratus jumbo	f	n
190	FISH20200810_c1_r0_Cyprichromi-coloratus-jumbo_sf	1970-01-05 23:00:00	3.8876133849386014	1394.5004154894466	0.020608276549775636	0.9090355104980333	0.4662847231432827	0.28197722659276137	Cyprichromi coloratus jumbo	f	n
191	FISH20200810_c1_r0_Cyprichromi-coloratus-jumbo_sf	1970-01-05 23:30:00	4.158297853620367	1424.4999723007036	0.03290676416819013	0.7791258102044208	0.5367035527460529	0.2700173272422083	Cyprichromi coloratus jumbo	f	n
192	FISH20200810_c1_r0_Cyprichromi-coloratus-jumbo_sf	1970-01-06 00:00:00	4.43501721187772	14.499529111960555	0.029250457038391225	0.8225583070190017	0.3960689916391315	0.39058015711635113	Cyprichromi coloratus jumbo	f	n
193	FISH20200810_c1_r0_Cyprichromi-coloratus-jumbo_sf	1970-01-06 00:30:00	4.080868253270489	44.50005539552404	0.012630179481497895	0.893585198315976	0.3177126376136659	0.503200051950335	Cyprichromi coloratus jumbo	f	n
194	FISH20200810_c1_r0_Cyprichromi-coloratus-jumbo_sf	1970-01-06 01:00:00	3.603574261247965	74.50072022160664	0.017285318559556787	0.9139058171745152	0.5484586788418143	0.3040955089950219	Cyprichromi coloratus jumbo	f	n
195	FISH20200810_c1_r0_Cyprichromi-coloratus-jumbo_sf	1970-01-06 01:30:00	3.3786761839519066	104.50002769929644	0.010525732646390782	0.9068749653758794	0.5061270482817636	0.2962265626462039	Cyprichromi coloratus jumbo	f	n
196	FISH20200810_c1_r0_Cyprichromi-coloratus-jumbo_sf	1970-01-06 02:00:00	3.4036075145061577	134.49994459833795	0.015401662049861495	0.8508587257617729	0.489192525287155	0.2744017054292356	Cyprichromi coloratus jumbo	f	n
197	FISH20200810_c1_r0_Cyprichromi-coloratus-jumbo_sf	1970-01-06 02:30:00	3.3549774687688445	164.5001107910481	0.016507866164413916	0.9006758253933083	0.4501841765843374	0.24484672913596656	Cyprichromi coloratus jumbo	f	n
198	FISH20200810_c1_r0_Cyprichromi-coloratus-jumbo_sf	1970-01-06 03:00:00	3.455153846169422	194.5005816852252	0.012630879175668939	0.9615533765442358	0.40407995298156574	0.28629088078433657	Cyprichromi coloratus jumbo	f	n
199	FISH20200810_c1_r0_Cyprichromi-coloratus-jumbo_sf	1970-01-06 03:30:00	3.784995818199719	224.50019389507506	0.01794914409174007	0.9359592266356435	0.4095644136762719	0.31577309479963356	Cyprichromi coloratus jumbo	f	n
200	FISH20200810_c1_r0_Cyprichromi-coloratus-jumbo_sf	1970-01-06 04:00:00	3.3190958540331432	254.5	0.006371191135734072	0.9048199445983379	0.42680213305422365	0.3299428011923173	Cyprichromi coloratus jumbo	f	n
201	FISH20200810_c1_r0_Cyprichromi-coloratus-jumbo_sf	1970-01-06 04:30:00	3.73485125695879	284.4994183147748	0.019500304692260818	0.8941886876073347	0.4652907063717573	0.2929953498644184	Cyprichromi coloratus jumbo	f	n
202	FISH20200810_c1_r0_Cyprichromi-coloratus-jumbo_sf	1970-01-06 05:00:00	3.6718205836680617	314.49983381342787	0.014513627298914247	0.8975182805229337	0.45339242550114617	0.2942268197615444	Cyprichromi coloratus jumbo	f	n
203	FISH20200810_c1_r0_Cyprichromi-coloratus-jumbo_sf	1970-01-06 05:30:00	3.898034028201351	344.50030469226084	0.019832696249515263	0.8878732480195003	0.456401487858241	0.310900621245031	Cyprichromi coloratus jumbo	f	n
204	FISH20200810_c1_r0_Cyprichromi-coloratus-jumbo_sf	1970-01-06 06:00:00	4.77183378006985	374.49991690211067	0.05285025760345687	0.595590272007091	0.34876418731798775	0.37502852036058953	Cyprichromi coloratus jumbo	f	n
205	FISH20200810_c1_r0_Cyprichromi-coloratus-jumbo_sf	1970-01-06 06:30:00	5.913774161565003	404.4994737133677	0.07944158218381253	0.5034070134618581	0.3656729386174534	0.38354763417644405	Cyprichromi coloratus jumbo	f	n
206	FISH20200810_c1_r0_Cyprichromi-coloratus-jumbo_sf	1970-01-06 07:00:00	5.738699615897099	434.50024929366793	0.060162871863054676	0.5638468782892915	0.3181047654158298	0.432807269782581	Cyprichromi coloratus jumbo	f	d
207	FISH20200810_c1_r0_Cyprichromi-coloratus-jumbo_sf	1970-01-06 07:30:00	11.609639188606955	464.5004154894466	0.2431998227245028	0.08952412608719738	0.5000024812073398	0.5837505268753184	Cyprichromi coloratus jumbo	f	d
208	FISH20200810_c1_r0_Cyprichromi-coloratus-jumbo_sf	1970-01-06 08:00:00	9.29350385616347	494.4999723007036	0.1463630823777076	0.07611766661126808	0.5352003922292493	0.5146862661187301	Cyprichromi coloratus jumbo	f	d
209	FISH20200810_c1_r0_Cyprichromi-coloratus-jumbo_sf	1970-01-06 08:30:00	8.79063771305305	524.4995845105534	0.13777630048196776	0.1002160545122154	0.47599292052900455	0.5524392297885335	Cyprichromi coloratus jumbo	f	d
210	FISH20200810_c1_r0_Cyprichromi-coloratus-jumbo_sf	1970-01-06 09:00:00	7.229592469000613	554.500055395524	0.08492133835586084	0.2137159317527144	0.5299792636689845	0.5058499904080183	Cyprichromi coloratus jumbo	f	d
211	FISH20200810_c1_r0_Cyprichromi-coloratus-jumbo_sf	1970-01-06 09:30:00	7.87632244104236	584.5004708880394	0.09556257271065315	0.218990637637804	0.45751577551624245	0.5304706513250977	Cyprichromi coloratus jumbo	f	d
212	FISH20200810_c1_r0_Cyprichromi-coloratus-jumbo_sf	1970-01-06 10:00:00	7.567473923850798	614.5000276992964	0.09644895019666501	0.11966096061160046	0.5818582781287188	0.47805986443827814	Cyprichromi coloratus jumbo	f	d
213	FISH20200810_c1_r0_Cyprichromi-coloratus-jumbo_sf	1970-01-06 10:30:00	7.8517711430903905	644.4995845105534	0.113345521023766	0.055453991468616695	0.5500121173143638	0.5302361677955258	Cyprichromi coloratus jumbo	f	d
214	FISH20200810_c1_r0_Cyprichromi-coloratus-jumbo_sf	1970-01-06 11:00:00	6.452186583636384	674.500055395524	0.06924440505207179	0.2887768668291602	0.5941400918519107	0.4984573523864193	Cyprichromi coloratus jumbo	f	d
215	FISH20200810_c1_r0_Cyprichromi-coloratus-jumbo_sf	1970-01-06 11:30:00	6.468704302646232	704.5004708880394	0.06603512270788323	0.39826048418370175	0.5829141897450448	0.4777164427361392	Cyprichromi coloratus jumbo	f	d
216	FISH20200810_c1_r0_Cyprichromi-coloratus-jumbo_sf	1970-01-06 12:00:00	6.467087664450083	734.5000276992964	0.06653371004376489	0.4585341532325079	0.5613305731480649	0.5022921012884548	Cyprichromi coloratus jumbo	f	d
217	FISH20200810_c1_r0_Cyprichromi-coloratus-jumbo_sf	1970-01-06 12:30:00	7.239988794819434	764.4995845105534	0.08797296548667664	0.23067974073458533	0.5383196758659026	0.513536404497474	Cyprichromi coloratus jumbo	f	d
218	FISH20200810_c1_r0_Cyprichromi-coloratus-jumbo_sf	1970-01-06 13:00:00	7.69579335154478	794.500055395524	0.09605583868823399	0.23670507423000223	0.5439560776648876	0.5344438710739163	Cyprichromi coloratus jumbo	f	d
219	FISH20200810_c1_r0_Cyprichromi-coloratus-jumbo_sf	1970-01-06 13:30:00	7.447682986168616	824.5004708880394	0.08974572045870034	0.20303584288959062	0.5658680246720449	0.49710260401890605	Cyprichromi coloratus jumbo	f	d
220	FISH20200810_c1_r0_Cyprichromi-coloratus-jumbo_sf	1970-01-06 14:00:00	7.101823137952335	854.5000276992964	0.09246025150961165	0.20619356268350783	0.6028584952118038	0.48246993944698224	Cyprichromi coloratus jumbo	f	d
221	FISH20200810_c1_r0_Cyprichromi-coloratus-jumbo_sf	1970-01-06 14:30:00	6.880921562956605	884.4995845105534	0.08564622458589552	0.3865713810869204	0.6226708004483211	0.4654824009081018	Cyprichromi coloratus jumbo	f	d
222	FISH20200810_c1_r0_Cyprichromi-coloratus-jumbo_sf	1970-01-06 15:00:00	5.9231264480380394	914.500055395524	0.04387325504099269	0.6852426323953025	0.6857848589417136	0.4472017452936138	Cyprichromi coloratus jumbo	f	d
223	FISH20200810_c1_r0_Cyprichromi-coloratus-jumbo_sf	1970-01-06 15:30:00	7.035241231817817	944.5005262866323	0.08392886820674755	0.28912525621849205	0.6298910235693085	0.49916710012657495	Cyprichromi coloratus jumbo	f	d
224	FISH20200810_c1_r0_Cyprichromi-coloratus-jumbo_sf	1970-01-06 16:00:00	7.086051736421424	974.5000830978893	0.08043875685557587	0.3059664284527173	0.6588966982258193	0.49708314634758816	Cyprichromi coloratus jumbo	f	d
225	FISH20200810_c1_r0_Cyprichromi-coloratus-jumbo_sf	1970-01-06 16:30:00	6.010632311951868	1004.4996953077392	0.0517976843388178	0.5203589828818348	0.709819193068073	0.47108794532815823	Cyprichromi coloratus jumbo	f	d
226	FISH20200810_c1_r0_Cyprichromi-coloratus-jumbo_sf	1970-01-06 17:00:00	5.950560294686348	1034.500110791048	0.048194105916241965	0.5911256370485265	0.611799805989358	0.5050264931882152	Cyprichromi coloratus jumbo	f	d
227	FISH20200810_c1_r0_Cyprichromi-coloratus-jumbo_sf	1970-01-06 17:30:00	6.0820550354075875	1064.5005262866323	0.049914132181042604	0.5695529333554927	0.6509832708880997	0.4774686982458463	Cyprichromi coloratus jumbo	f	d
228	FISH20200810_c1_r0_Cyprichromi-coloratus-jumbo_sf	1970-01-06 18:00:00	5.824081367519212	1094.5000830978893	0.05262866323195391	0.5741510165641792	0.7024186989559409	0.41013722367783284	Cyprichromi coloratus jumbo	f	d
229	FISH20200810_c1_r0_Cyprichromi-coloratus-jumbo_sf	1970-01-06 18:30:00	13.637399465533997	1124.499695307739	0.20852030358428897	0.28397318708104813	0.738765892734503	0.4766803623610579	Cyprichromi coloratus jumbo	f	d
230	FISH20200810_c1_r0_Cyprichromi-coloratus-jumbo_sf	1970-01-06 19:00:00	6.3585529834744365	1154.500110791048	0.0629847108353645	0.431918900952803	0.3569662307441942	0.4600375202435357	Cyprichromi coloratus jumbo	f	n
231	FISH20200810_c1_r0_Cyprichromi-coloratus-jumbo_sf	1970-01-06 19:30:00	5.946247510450618	1184.5005262866323	0.06398537477148081	0.600077558030026	0.5270182726935365	0.4083680627979609	Cyprichromi coloratus jumbo	f	n
232	FISH20200810_c1_r0_Cyprichromi-coloratus-jumbo_sf	1970-01-06 20:00:00	5.095599935651494	1214.5009141780708	0.04166435813618483	0.7567178237021441	0.5488424291239108	0.40869665884680034	Cyprichromi coloratus jumbo	f	n
233	FISH20200810_c1_r0_Cyprichromi-coloratus-jumbo_sf	1970-01-06 20:30:00	4.520761948289777	1244.499695307739	0.02886266688826104	0.750207744723284	0.531611754390425	0.36352680579274105	Cyprichromi coloratus jumbo	f	n
234	FISH20200810_c1_r0_Cyprichromi-coloratus-jumbo_sf	1970-01-06 21:00:00	4.152427635899971	1274.5001661865722	0.009583425659206736	0.9355750055395524	0.5301319171326186	0.3179652269778973	Cyprichromi coloratus jumbo	f	n
235	FISH20200810_c1_r0_Cyprichromi-coloratus-jumbo_sf	1970-01-06 21:30:00	3.921084475651189	1304.5005816852251	0.006592432552213174	0.966206858345798	0.537890020981105	0.26470067347089404	Cyprichromi coloratus jumbo	f	n
236	FISH20200810_c1_r0_Cyprichromi-coloratus-jumbo_sf	1970-01-06 22:00:00	4.236173993540153	1334.5006648199446	0.018670360110803325	0.8433795013850416	0.570985409692587	0.26666195690568484	Cyprichromi coloratus jumbo	f	n
237	FISH20200810_c1_r0_Cyprichromi-coloratus-jumbo_sf	1970-01-06 22:30:00	3.9572211854079575	1364.499750706332	0.010913522796520969	0.9512492382693479	0.5478022187226852	0.2662232052684003	Cyprichromi coloratus jumbo	f	n
238	FISH20200810_c1_r0_Cyprichromi-coloratus-jumbo_sf	1970-01-06 23:00:00	3.6849940424938277	1394.499889196676	0.0110803324099723	0.9366759002770083	0.5063905907405306	0.24982059528899472	Cyprichromi coloratus jumbo	f	n
239	FISH20200810_c1_r0_Cyprichromi-coloratus-jumbo_sf	1970-01-06 23:30:00	4.531594844712122	1424.4998338134278	0.011356082428539775	0.962331043651673	0.5643872821981563	0.2657552553869964	Cyprichromi coloratus jumbo	f	n
240	FISH20200810_c1_r0_Cyprichromi-coloratus-jumbo_sf	1970-01-07 00:00:00	4.980514277309853	14.500720221606649	0.022770083102493077	0.8211634349030471	0.5513921697781234	0.3153783611271237	Cyprichromi coloratus jumbo	f	n
241	FISH20200810_c1_r0_Cyprichromi-coloratus-jumbo_sf	1970-01-07 00:30:00	4.9130491289384155	44.49986150351781	0.015788598969586173	0.9260982771037616	0.5618828447881293	0.2844928432330094	Cyprichromi coloratus jumbo	f	n
242	FISH20200810_c1_r0_Cyprichromi-coloratus-jumbo_sf	1970-01-07 01:00:00	3.9880292499614862	74.49947371336768	0.010581131239266522	0.9447676029028863	0.5221207303158609	0.2562224579450966	Cyprichromi coloratus jumbo	f	n
243	FISH20200810_c1_r0_Cyprichromi-coloratus-jumbo_sf	1970-01-07 01:30:00	3.599225808372152	104.49988920895191	0.011522269000664746	0.9578440062042987	0.4751635882153102	0.2686841543024342	Cyprichromi coloratus jumbo	f	n
244	FISH20200810_c1_r0_Cyprichromi-coloratus-jumbo_sf	1970-01-07 02:00:00	5.0961427152454215	134.5012466064602	0.03407390991190647	0.7605407501800654	0.5297188633981046	0.286441222706816	Cyprichromi coloratus jumbo	f	n
245	FISH20200810_c1_r0_Cyprichromi-coloratus-jumbo_sf	1970-01-07 02:30:00	5.788012357432996	164.49997230070358	0.052684061824829646	0.7162484072904548	0.3792335036253479	0.43869587994344444	Cyprichromi coloratus jumbo	f	n
246	FISH20200810_c1_r0_Cyprichromi-coloratus-jumbo_sf	1970-01-07 03:00:00	3.8276075768347666	194.5	0.007368421052631579	0.998836565096953	0.4728398314490076	0.3443202141701961	Cyprichromi coloratus jumbo	f	n
247	FISH20200810_c1_r0_Cyprichromi-coloratus-jumbo_sf	1970-01-07 03:30:00	4.3576243794284695	224.49994460447596	0.017560381121205407	0.8464990028805672	0.3286331343906152	0.44452317961880566	Cyprichromi coloratus jumbo	f	n
248	FISH20200810_c1_r0_Cyprichromi-coloratus-jumbo_sf	1970-01-07 04:00:00	3.891387172597111	254.50047088803944	0.010525732646390782	0.9029970638745776	0.3735609223017562	0.43324227886759836	Cyprichromi coloratus jumbo	f	n
249	FISH20200810_c1_r0_Cyprichromi-coloratus-jumbo_sf	1970-01-07 04:30:00	3.7765413350574493	284.5000276992964	0.01567780178383469	0.8935793030857017	0.30806155992693296	0.44551077440664577	Cyprichromi coloratus jumbo	f	n
250	FISH20200810_c1_r0_Cyprichromi-coloratus-jumbo_sf	1970-01-07 05:00:00	3.8691389325450185	314.5001108033241	0.023822714681440444	0.8488088642659279	0.38137809378581067	0.32432789851704286	Cyprichromi coloratus jumbo	f	n
251	FISH20200810_c1_r0_Cyprichromi-coloratus-jumbo_sf	1970-01-07 05:30:00	3.373922840935747	344.5001107910481	0.01296255262574784	0.8731996454686461	0.41710429732130344	0.3076818596636831	Cyprichromi coloratus jumbo	f	n
252	FISH20200810_c1_r0_Cyprichromi-coloratus-jumbo_sf	1970-01-07 06:00:00	4.09187977788375	374.50105263157894	0.04105263157894737	0.699612188365651	0.3984381964683611	0.3046876994676802	Cyprichromi coloratus jumbo	f	n
253	FISH20200810_c1_r0_Cyprichromi-coloratus-jumbo_sf	1970-01-07 06:30:00	5.478483066449282	404.50008309788933	0.07622846379701956	0.5091130685280594	0.4016367306745894	0.3315448387163531	Cyprichromi coloratus jumbo	f	n
254	FISH20200810_c1_r0_Cyprichromi-coloratus-jumbo_sf	1970-01-07 07:00:00	7.918376897179455	434.50132978723406	0.1155252659574468	0.4239250886524823	0.4182364942130408	0.4504195622510932	Cyprichromi coloratus jumbo	f	d
255	FISH20200810_c1_r0_Cyprichromi-coloratus-jumbo_sf	1970-01-07 07:30:00	8.500882182887002	464.50016618657213	0.12170396631952138	0.1301240859738533	0.6277952184460254	0.47286201780489884	Cyprichromi coloratus jumbo	f	d
256	FISH20200810_c1_r0_Cyprichromi-coloratus-jumbo_sf	1970-01-07 08:00:00	7.382801307267233	494.5005816852252	0.09561797130352889	0.26951415434047976	0.6840252834125284	0.45490151753725105	Cyprichromi coloratus jumbo	f	d
257	FISH20200810_c1_r0_Cyprichromi-coloratus-jumbo_sf	1970-01-07 08:30:00	9.336574459111988	524.5001938950751	0.1579967868816132	0.23500083097889313	0.6413421112133116	0.503423496712091	Cyprichromi coloratus jumbo	f	d
258	FISH20200810_c1_r0_Cyprichromi-coloratus-jumbo_sf	1970-01-07 09:00:00	6.501475876780962	554.4997507063321	0.06104924934906653	0.4367625062323417	0.7138990197336261	0.4308658403477032	Cyprichromi coloratus jumbo	f	d
259	FISH20200810_c1_r0_Cyprichromi-coloratus-jumbo_sf	1970-01-07 09:30:00	5.762874390161953	584.5001661865721	0.047640150675825395	0.6174385109683138	0.6933670987397392	0.3959120581804214	Cyprichromi coloratus jumbo	f	d
260	FISH20200810_c1_r0_Cyprichromi-coloratus-jumbo_sf	1970-01-07 10:00:00	6.172802902033576	614.5005816852251	0.04880616032352778	0.6130962273558251	0.7298366715947938	0.4312625537611177	Cyprichromi coloratus jumbo	f	d
261	FISH20200810_c1_r0_Cyprichromi-coloratus-jumbo_sf	1970-01-07 10:30:00	7.480605158583479	644.5001938950751	0.09938507561907928	0.3618082100714642	0.7232868255830393	0.48730907469849133	Cyprichromi coloratus jumbo	f	d
262	FISH20200810_c1_r0_Cyprichromi-coloratus-jumbo_sf	1970-01-07 11:00:00	6.354741251387305	674.4997507063321	0.04852916735914908	0.6085535427400144	0.7606049959425565	0.485904900073702	Cyprichromi coloratus jumbo	f	d
263	FISH20200810_c1_r0_Cyprichromi-coloratus-jumbo_sf	1970-01-07 11:30:00	6.538612022026955	704.5001661865721	0.06464657655661422	0.5387768668291602	0.7727233522267694	0.5159167327199415	Cyprichromi coloratus jumbo	f	d
264	FISH20200810_c1_r0_Cyprichromi-coloratus-jumbo_sf	1970-01-07 12:00:00	5.688859213254214	734.5006370838181	0.039000609384521635	0.6389119716359204	0.7401098624472796	0.4447855113965619	Cyprichromi coloratus jumbo	f	d
265	FISH20200810_c1_r0_Cyprichromi-coloratus-jumbo_sf	1970-01-07 12:30:00	7.043582834470347	764.5002492936679	0.07500969475375326	0.5010802725610769	0.7349203496354957	0.4293399623264819	Cyprichromi coloratus jumbo	f	d
266	FISH20200810_c1_r0_Cyprichromi-coloratus-jumbo_sf	1970-01-07 13:00:00	6.396714725571921	794.4998061049249	0.05456761398260484	0.5806880505235167	0.7690792663638382	0.46620481343129566	Cyprichromi coloratus jumbo	f	d
267	FISH20200810_c1_r0_Cyprichromi-coloratus-jumbo_sf	1970-01-07 13:30:00	6.5758327561871734	824.4994183147749	0.0670876959725223	0.49598360201650876	0.6917791916749799	0.4761963896228954	Cyprichromi coloratus jumbo	f	d
268	FISH20200810_c1_r0_Cyprichromi-coloratus-jumbo_sf	1970-01-07 14:00:00	5.399212405938028	854.4998338134279	0.03412364280966098	0.7675603811212054	0.7763739533493967	0.4127762154670309	Cyprichromi coloratus jumbo	f	d
269	FISH20200810_c1_r0_Cyprichromi-coloratus-jumbo_sf	1970-01-07 14:30:00	5.3978118213336215	884.5002492936679	0.03379314165420198	0.7138108692039222	0.7342484386890108	0.4178966207725916	Cyprichromi coloratus jumbo	f	d
270	FISH20200810_c1_r0_Cyprichromi-coloratus-jumbo_sf	1970-01-07 15:00:00	5.566812329721141	914.4998061049249	0.036341476926486066	0.7237826159215556	0.7685420624192334	0.4509962265750412	Cyprichromi coloratus jumbo	f	d
271	FISH20200810_c1_r0_Cyprichromi-coloratus-jumbo_sf	1970-01-07 15:30:00	5.690060651736852	944.4994183147749	0.034347127582959394	0.7507617306520414	0.7659392308112943	0.4641896431401132	Cyprichromi coloratus jumbo	f	d
272	FISH20200810_c1_r0_Cyprichromi-coloratus-jumbo_sf	1970-01-07 16:00:00	6.922381979259899	974.4998338134279	0.07029692000886328	0.46349434965654773	0.6057745954322336	0.4628650465892519	Cyprichromi coloratus jumbo	f	d
273	FISH20200810_c1_r0_Cyprichromi-coloratus-jumbo_sf	1970-01-07 16:30:00	5.498255672059989	1004.5002492936679	0.03933300094177608	0.6949753476261703	0.7063687810342714	0.4296459558965323	Cyprichromi coloratus jumbo	f	d
274	FISH20200810_c1_r0_Cyprichromi-coloratus-jumbo_sf	1970-01-07 17:00:00	6.1889320396867795	1034.499806104925	0.05096670544568168	0.5463963215334331	0.7075167228863141	0.4565223291650586	Cyprichromi coloratus jumbo	f	d
275	FISH20200810_c1_r0_Cyprichromi-coloratus-jumbo_sf	1970-01-07 17:30:00	7.300941333230419	1064.4994183147749	0.08880394437981275	0.3347736967481026	0.7210969571014569	0.4645500438293443	Cyprichromi coloratus jumbo	f	d
276	FISH20200810_c1_r0_Cyprichromi-coloratus-jumbo_sf	1970-01-07 18:00:00	7.634605283833951	1094.4998338134278	0.08813427875027698	0.31941059162419677	0.6755810755898075	0.5177037650615075	Cyprichromi coloratus jumbo	f	d
277	FISH20200810_c1_r0_Cyprichromi-coloratus-jumbo_sf	1970-01-07 18:30:00	12.934771187006058	1124.500249293668	0.2725610769486455	0.11013240263697302	0.5900744578742434	0.48505093138420247	Cyprichromi coloratus jumbo	f	d
278	FISH20200810_c1_r0_Cyprichromi-coloratus-jumbo_sf	1970-01-07 19:00:00	5.849737351838037	1154.5004432132964	0.048365650969529085	0.6501385041551246	0.5595099569599471	0.4095646569620939	Cyprichromi coloratus jumbo	f	n
279	FISH20200810_c1_r0_Cyprichromi-coloratus-jumbo_sf	1970-01-07 19:30:00	4.63160545551165	1184.4994183147749	0.016508780676970806	0.9023876793529444	0.6064706819638913	0.389823910553222	Cyprichromi coloratus jumbo	f	n
280	FISH20200810_c1_r0_Cyprichromi-coloratus-jumbo_sf	1970-01-07 20:00:00	4.752860531216992	1214.502382535461	0.020777925531914893	0.899822695035461	0.6300196399900638	0.40955897373348876	Cyprichromi coloratus jumbo	f	n
281	FISH20200810_c1_r0_Cyprichromi-coloratus-jumbo_sf	1970-01-07 20:30:00	5.551205751029558	1244.500249293668	0.03534430225472273	0.7185197495983602	0.589179373606119	0.3575421466173955	Cyprichromi coloratus jumbo	f	n
282	FISH20200810_c1_r0_Cyprichromi-coloratus-jumbo_sf	1970-01-07 21:00:00	4.821591405003462	1274.5005540166205	0.019058171745152355	0.9175069252077562	0.630688821316112	0.3463750333091726	Cyprichromi coloratus jumbo	f	n
283	FISH20200810_c1_r0_Cyprichromi-coloratus-jumbo_sf	1970-01-07 21:30:00	4.6352622020272385	1304.4994737133677	0.015567004598083209	0.871696858899784	0.5469042021186143	0.34915440306653256	Cyprichromi coloratus jumbo	f	n
284	FISH20200810_c1_r0_Cyprichromi-coloratus-jumbo_sf	1970-01-07 22:00:00	4.5291199651689835	1334.5005816852251	0.015400808819455986	0.8874854578693702	0.48016495788173685	0.34615854135381535	Cyprichromi coloratus jumbo	f	n
285	FISH20200810_c1_r0_Cyprichromi-coloratus-jumbo_sf	1970-01-07 22:30:00	4.5559136431237475	1364.5003600908537	0.015345410226580244	0.9150739571214891	0.5419568551427856	0.330623263914064	Cyprichromi coloratus jumbo	f	n
286	FISH20200810_c1_r0_Cyprichromi-coloratus-jumbo_sf	1970-01-07 23:00:00	4.327009271238736	1394.5006648199446	0.007423822714681441	0.9684764542936288	0.4918336686908534	0.30025345950534976	Cyprichromi coloratus jumbo	f	n
287	FISH20200810_c1_r0_Cyprichromi-coloratus-jumbo_sf	1970-01-07 23:30:00	4.28573936636074	1424.4995291119606	0.010636529832142264	0.946318763503407	0.49955428493679244	0.28860733514550296	Cyprichromi coloratus jumbo	f	n
288	FISH20200810_c1_r0_Cyprichromi-coloratus-jumbo_sf	1970-01-08 00:00:00	4.828535845960802	14.501329639889196	0.018393351800554018	0.8420498614958448	0.4926272478728226	0.2798330513673761	Cyprichromi coloratus jumbo	f	n
289	FISH20200810_c1_r0_Cyprichromi-coloratus-jumbo_sf	1970-01-08 00:30:00	4.414235509162225	44.500470888039445	0.023544401972189908	0.8416154229682566	0.504056007075154	0.2615009399790253	Cyprichromi coloratus jumbo	f	n
290	FISH20200810_c1_r0_Cyprichromi-coloratus-jumbo_sf	1970-01-08 01:00:00	4.110873876321135	74.50072022160664	0.010470914127423823	0.959168975069252	0.535752930242628	0.252451244678279	Cyprichromi coloratus jumbo	f	n
291	FISH20200810_c1_r0_Cyprichromi-coloratus-jumbo_sf	1970-01-08 01:30:00	4.2965513406323526	104.49958451055343	0.023544401972189908	0.8394548778461027	0.5151484474769931	0.28815547100763084	Cyprichromi coloratus jumbo	f	n
292	FISH20200810_c1_r0_Cyprichromi-coloratus-jumbo_sf	1970-01-08 02:00:00	4.025434162880783	134.50149584487534	0.008642659279778394	0.9660941828254848	0.5358025571385963	0.2543604330501243	Cyprichromi coloratus jumbo	f	n
293	FISH20200810_c1_r0_Cyprichromi-coloratus-jumbo_sf	1970-01-08 02:30:00	4.809782352921454	164.50052628663232	0.018835521577751924	0.9021106863885657	0.6024969607465768	0.22766095119259788	Cyprichromi coloratus jumbo	f	n
294	FISH20200810_c1_r0_Cyprichromi-coloratus-jumbo_sf	1970-01-08 03:00:00	6.105006560508281	194.5007756232687	0.015235457063711912	0.925207756232687	0.6794949786604313	0.2769933133788222	Cyprichromi coloratus jumbo	f	n
295	FISH20200810_c1_r0_Cyprichromi-coloratus-jumbo_sf	1970-01-08 03:30:00	5.4691164369786325	224.49975070633207	0.020608276549775636	0.85158716968589	0.6339979179512661	0.24374624866631026	Cyprichromi coloratus jumbo	f	n
296	FISH20200810_c1_r0_Cyprichromi-coloratus-jumbo_sf	1970-01-08 04:00:00	5.145008490172279	254.5016620498615	0.021329639889196676	0.8910249307479224	0.5742464381423384	0.2881656100689774	Cyprichromi coloratus jumbo	f	n
297	FISH20200810_c1_r0_Cyprichromi-coloratus-jumbo_sf	1970-01-08 04:30:00	4.3113707891141395	284.5005816852252	0.008586781895739849	0.9659298653814193	0.5864746771588413	0.27493801120538763	Cyprichromi coloratus jumbo	f	n
298	FISH20200810_c1_r0_Cyprichromi-coloratus-jumbo_sf	1970-01-08 05:00:00	5.101890785157252	314.5009972299169	0.023601108033240996	0.8996675900277008	0.5876947855666862	0.3101754385964946	Cyprichromi coloratus jumbo	f	n
299	FISH20200810_c1_r0_Cyprichromi-coloratus-jumbo_sf	1970-01-08 05:30:00	5.1758148987676895	344.4998061049249	0.014237438369065426	0.9070411611545067	0.6061523656191481	0.3096817282675499	Cyprichromi coloratus jumbo	f	n
300	FISH20200810_c1_r0_Cyprichromi-coloratus-jumbo_sf	1970-01-08 06:00:00	4.964411544762401	374.5002216066482	0.023157894736842106	0.8024376731301939	0.5710746478746002	0.33337324236058236	Cyprichromi coloratus jumbo	f	n
301	FISH20200810_c1_r0_Cyprichromi-coloratus-jumbo_sf	1970-01-08 06:30:00	5.310695922870735	404.4998892089519	0.045701307334367385	0.6941059162419676	0.45656431546649995	0.36572410005200434	Cyprichromi coloratus jumbo	f	n
302	FISH20200810_c1_r0_Cyprichromi-coloratus-jumbo_sf	1970-01-08 07:00:00	4.557613738984081	434.50180065377583	0.025707795445731065	0.8276358801041609	0.5650582390355161	0.31531055839417627	Cyprichromi coloratus jumbo	f	d
303	FISH20200810_c1_r0_Cyprichromi-coloratus-jumbo_sf	1970-01-08 07:30:00	7.966727436552006	464.4999723007036	0.11927317046147028	0.3804221372777131	0.6910588295161498	0.45155839216180743	Cyprichromi coloratus jumbo	f	d
304	FISH20200810_c1_r0_Cyprichromi-coloratus-jumbo_sf	1970-01-08 08:00:00	7.9706523944775975	480.1742112482853	0.11248285322359397	0.37997256515775035	0.746627614464503	0.6408030368590483	Cyprichromi coloratus jumbo	f	d
305	FISH20200810_c1_r1_Cyprichromi-coloratus-jumbo_sm	1970-01-02 00:00:00	5.198082239056578	15.56472202338344	0.004533524218563589	0.9642686709615843	0.8479648791714992	0.25572821982709276	Cyprichromi coloratus jumbo	m	n
306	FISH20200810_c1_r1_Cyprichromi-coloratus-jumbo_sm	1970-01-02 00:30:00	5.201193548993178	44.49958451055343	0.018226137056118776	0.9504182593762118	0.872454809380121	0.26879003268810925	Cyprichromi coloratus jumbo	m	n
307	FISH20200810_c1_r1_Cyprichromi-coloratus-jumbo_sm	1970-01-02 01:00:00	5.015131442732443	74.49900277008311	0.009030470914127424	0.9633795013850416	0.8615241187423279	0.2615837042992871	Cyprichromi coloratus jumbo	m	n
308	FISH20200810_c1_r1_Cyprichromi-coloratus-jumbo_sm	1970-01-02 01:30:00	5.068951979778055	104.50047088803944	0.005484460694698354	0.9670932358318098	0.8574857756486092	0.2657880745981039	Cyprichromi coloratus jumbo	m	n
309	FISH20200810_c1_r1_Cyprichromi-coloratus-jumbo_sm	1970-01-02 02:00:00	5.276059248853534	134.49950138504155	0.007811634349030471	1.0	0.8440427000325077	0.23074944729896898	Cyprichromi coloratus jumbo	m	n
310	FISH20200810_c1_r1_Cyprichromi-coloratus-jumbo_sm	1970-01-02 02:30:00	5.154953620869352	164.49958451055343	0.00637083818071021	0.9770095839565675	0.8498720981543453	0.23835353130296577	Cyprichromi coloratus jumbo	m	n
311	FISH20200810_c1_r1_Cyprichromi-coloratus-jumbo_sm	1970-01-02 03:00:00	4.950953589763923	194.49905817174516	0.0072576177285318556	0.9680332409972299	0.8391381450902422	0.23585587747751555	Cyprichromi coloratus jumbo	m	n
312	FISH20200810_c1_r1_Cyprichromi-coloratus-jumbo_sm	1970-01-02 03:30:00	5.227345999907481	224.50052628663232	0.0032131183867929753	0.972411500747881	0.831953145594303	0.22686637669718693	Cyprichromi coloratus jumbo	m	n
313	FISH20200810_c1_r1_Cyprichromi-coloratus-jumbo_sm	1970-01-02 04:00:00	5.840032965660542	254.4995567867036	0.006426592797783934	1.0	0.8533360904604624	0.24522650492856962	Cyprichromi coloratus jumbo	m	n
314	FISH20200810_c1_r1_Cyprichromi-coloratus-jumbo_sm	1970-01-02 04:30:00	5.080837136808526	284.49969530773916	0.00465348180156224	1.0	0.8524195383317307	0.24180084855665687	Cyprichromi coloratus jumbo	m	n
315	FISH20200810_c1_r1_Cyprichromi-coloratus-jumbo_sm	1970-01-02 05:00:00	5.486367868090491	314.4996399091463	0.013683452440308016	0.9592266356434547	0.8374903912866153	0.24325272978799398	Cyprichromi coloratus jumbo	m	n
316	FISH20200810_c1_r1_Cyprichromi-coloratus-jumbo_sm	1970-01-02 05:30:00	4.826233432146901	344.5005262866323	0.0030469226081657527	0.9732978782338929	0.8669284618613126	0.30430998727472736	Cyprichromi coloratus jumbo	m	n
317	FISH20200810_c1_r1_Cyprichromi-coloratus-jumbo_sm	1970-01-02 06:00:00	4.928422379925076	374.49914122666075	0.00337968862540861	1.0	0.8626432572667905	0.27287144585898493	Cyprichromi coloratus jumbo	m	n
318	FISH20200810_c1_r1_Cyprichromi-coloratus-jumbo_sm	1970-01-02 06:30:00	4.899484044250494	404.49969530773916	0.006869425516591879	0.9957343083485679	0.8361364424258078	0.24726116491211436	Cyprichromi coloratus jumbo	m	n
319	FISH20200810_c1_r1_Cyprichromi-coloratus-jumbo_sm	1970-01-02 07:00:00	5.114797568974932	434.5001107910481	0.005151783735874141	0.9713051185464214	0.8277742107727903	0.23940948444791865	Cyprichromi coloratus jumbo	m	d
320	FISH20200810_c1_r1_Cyprichromi-coloratus-jumbo_sm	1970-01-02 07:30:00	20.31686916699871	464.5005262866323	0.5183646335383081	0.12586560301368346	0.7270964750467782	0.39572954182334474	Cyprichromi coloratus jumbo	m	d
321	FISH20200810_c1_r1_Cyprichromi-coloratus-jumbo_sm	1970-01-02 08:00:00	16.742164550702636	494.50008309788933	0.41659741842557196	0.0	0.8073082801157286	0.5064751830885517	Cyprichromi coloratus jumbo	m	d
322	FISH20200810_c1_r1_Cyprichromi-coloratus-jumbo_sm	1970-01-02 08:30:00	11.878645902883038	524.4996953077392	0.25067863276272784	0.03938839953465182	0.849847006706637	0.49163549481543045	Cyprichromi coloratus jumbo	m	d
323	FISH20200810_c1_r1_Cyprichromi-coloratus-jumbo_sm	1970-01-02 09:00:00	14.23072125307065	554.5001107910481	0.3522601373808996	0.0	0.825996222660135	0.4885914056303363	Cyprichromi coloratus jumbo	m	d
324	FISH20200810_c1_r1_Cyprichromi-coloratus-jumbo_sm	1970-01-02 09:30:00	14.93271940898833	584.5005262866323	0.3390947869924104	0.0	0.8606120340808527	0.591686358891982	Cyprichromi coloratus jumbo	m	d
325	FISH20200810_c1_r1_Cyprichromi-coloratus-jumbo_sm	1970-01-02 10:00:00	12.449830205059044	614.5000830978893	0.2504016397983491	0.08642180488615589	0.862239663255076	0.5456808034295184	Cyprichromi coloratus jumbo	m	d
326	FISH20200810_c1_r1_Cyprichromi-coloratus-jumbo_sm	1970-01-02 10:30:00	21.05336478015195	644.4996953077392	0.5218547448894798	0.0	0.7935504668216505	0.47198114878663905	Cyprichromi coloratus jumbo	m	d
327	FISH20200810_c1_r1_Cyprichromi-coloratus-jumbo_sm	1970-01-02 11:00:00	11.871904196171773	674.5001107910481	0.2444050520717926	0.09937957013073344	0.8599480384598155	0.4606118597766572	Cyprichromi coloratus jumbo	m	d
328	FISH20200810_c1_r1_Cyprichromi-coloratus-jumbo_sm	1970-01-02 11:30:00	10.678502255305153	704.5005262866323	0.22541687441138994	0.010248739682012077	0.8930947154852177	0.43391651788161245	Cyprichromi coloratus jumbo	m	d
329	FISH20200810_c1_r1_Cyprichromi-coloratus-jumbo_sm	1970-01-02 12:00:00	13.144846609497927	734.4996675900277	0.3084764542936288	0.0037119113573407204	0.80711940188369	0.4565917489828663	Cyprichromi coloratus jumbo	m	d
330	FISH20200810_c1_r1_Cyprichromi-coloratus-jumbo_sm	1970-01-02 12:30:00	13.837636671435304	764.4996953077392	0.3653537200155116	0.0	0.8534074875856779	0.47832655425634873	Cyprichromi coloratus jumbo	m	d
331	FISH20200810_c1_r1_Cyprichromi-coloratus-jumbo_sm	1970-01-02 13:00:00	14.744538691300606	794.4996953077392	0.3862943881225417	0.0	0.8395101494461359	0.48201204262860053	Cyprichromi coloratus jumbo	m	d
332	FISH20200810_c1_r1_Cyprichromi-coloratus-jumbo_sm	1970-01-02 13:30:00	13.943300191287582	824.5005262866323	0.35959226635643454	0.0	0.8850022658447817	0.5078610113795711	Cyprichromi coloratus jumbo	m	d
333	FISH20200810_c1_r1_Cyprichromi-coloratus-jumbo_sm	1970-01-02 14:00:00	13.518981432021661	854.4996675900277	0.3361218836565097	0.0	0.8576618999196892	0.5074271832837985	Cyprichromi coloratus jumbo	m	d
334	FISH20200810_c1_r1_Cyprichromi-coloratus-jumbo_sm	1970-01-02 14:30:00	14.806558328697607	884.4996399091463	0.4080660351227079	0.0	0.8513630907602795	0.5185775858761719	Cyprichromi coloratus jumbo	m	d
335	FISH20200810_c1_r1_Cyprichromi-coloratus-jumbo_sm	1970-01-02 15:00:00	12.349746000087032	914.4996399091463	0.2995401916791314	0.0	0.8911462445703908	0.5155045536064717	Cyprichromi coloratus jumbo	m	d
336	FISH20200810_c1_r1_Cyprichromi-coloratus-jumbo_sm	1970-01-02 15:30:00	14.185609408092898	944.5004708880394	0.3799789485347072	0.022990416043432497	0.8742561329695395	0.4846977301885885	Cyprichromi coloratus jumbo	m	d
337	FISH20200810_c1_r1_Cyprichromi-coloratus-jumbo_sm	1970-01-02 16:00:00	13.449734980975181	974.4996121883656	0.34022160664819945	0.010193905817174515	0.877297409064739	0.509165113746239	Cyprichromi coloratus jumbo	m	d
338	FISH20200810_c1_r1_Cyprichromi-coloratus-jumbo_sm	1970-01-02 16:30:00	14.234249746855777	1004.4995845105534	0.3729987258323639	0.0	0.8678933741983422	0.49730672649176283	Cyprichromi coloratus jumbo	m	d
339	FISH20200810_c1_r1_Cyprichromi-coloratus-jumbo_sm	1970-01-02 17:00:00	13.38561132123094	1034.500055395524	0.35298027919344116	0.03212940394416131	0.8240130417897549	0.4531381815221876	Cyprichromi coloratus jumbo	m	d
340	FISH20200810_c1_r1_Cyprichromi-coloratus-jumbo_sm	1970-01-02 17:30:00	11.24607734428729	1065.0035126108487	0.24962570540135898	0.1987216399861799	0.8665852005098863	0.3095045349742434	Cyprichromi coloratus jumbo	m	d
341	FISH20200810_c1_r1_Cyprichromi-coloratus-jumbo_sm	1970-01-02 18:00:00	13.249976268648158	1094.4996675900277	0.3362880886426593	0.0	0.8856364853942998	0.4546984342024165	Cyprichromi coloratus jumbo	m	d
342	FISH20200810_c1_r1_Cyprichromi-coloratus-jumbo_sm	1970-01-02 18:30:00	8.69503877723779	1124.4995845105534	0.12220929588388454	0.5122153897291009	0.8895328922628969	0.31430337643968465	Cyprichromi coloratus jumbo	m	d
343	FISH20200810_c1_r1_Cyprichromi-coloratus-jumbo_sm	1970-01-02 19:00:00	6.9977513385270385	1154.499944604476	0.010912918236206515	1.0	0.9080152839877164	0.24542588341730584	Cyprichromi coloratus jumbo	m	n
344	FISH20200810_c1_r1_Cyprichromi-coloratus-jumbo_sm	1970-01-02 19:30:00	6.294860310258912	1184.5004154894466	0.0055952578804498365	1.0	0.8517708300570251	0.23777721461382087	Cyprichromi coloratus jumbo	m	n
345	FISH20200810_c1_r1_Cyprichromi-coloratus-jumbo_sm	1970-01-02 20:00:00	6.276218919403497	1214.4996121883657	0.010581717451523545	0.9654847645429363	0.8810720963633241	0.2813398855864519	Cyprichromi coloratus jumbo	m	n
346	FISH20200810_c1_r1_Cyprichromi-coloratus-jumbo_sm	1970-01-02 20:30:00	5.62688241821544	1244.4995291119606	0.009750152346130409	0.963658523073514	0.909538749459903	0.32710652659914846	Cyprichromi coloratus jumbo	m	n
347	FISH20200810_c1_r1_Cyprichromi-coloratus-jumbo_sm	1970-01-02 21:00:00	5.900337607932038	1274.4995845105534	0.006980222702343361	1.0	0.9066722786045285	0.3181122034313612	Cyprichromi coloratus jumbo	m	n
348	FISH20200810_c1_r1_Cyprichromi-coloratus-jumbo_sm	1970-01-02 21:30:00	5.9559981415274414	1304.5004154894466	0.007977397374106698	1.0	0.8997748654971602	0.31897031747798854	Cyprichromi coloratus jumbo	m	n
349	FISH20200810_c1_r1_Cyprichromi-coloratus-jumbo_sm	1970-01-02 22:00:00	5.799418173697561	1334.4996121883657	0.005152354570637119	1.0	0.8930448427972791	0.32018425121784116	Cyprichromi coloratus jumbo	m	n
350	FISH20200810_c1_r1_Cyprichromi-coloratus-jumbo_sm	1970-01-02 22:30:00	6.0837993405903665	1364.4995291119606	0.008586781895739849	1.0	0.8865126678776316	0.2856439239595521	Cyprichromi coloratus jumbo	m	n
351	FISH20200810_c1_r1_Cyprichromi-coloratus-jumbo_sm	1970-01-02 23:00:00	6.1309379171877145	1394.4993351800554	0.01224376731301939	0.9607202216066482	0.8874690817952116	0.28455174279041123	Cyprichromi coloratus jumbo	m	n
352	FISH20200810_c1_r1_Cyprichromi-coloratus-jumbo_sm	1970-01-02 23:30:00	6.216701707564724	1424.5004154894466	0.009417760788875962	0.975403024763171	0.8910062328787078	0.3274336952451068	Cyprichromi coloratus jumbo	m	n
353	FISH20200810_c1_r1_Cyprichromi-coloratus-jumbo_sm	1970-01-03 00:00:00	6.313854792711321	14.4996675900277	0.01700831024930748	0.9449307479224377	0.8998437481194634	0.31020291547116136	Cyprichromi coloratus jumbo	m	n
354	FISH20200810_c1_r1_Cyprichromi-coloratus-jumbo_sm	1970-01-03 00:30:00	5.867957901852347	44.499529111960555	0.016508780676970806	0.9545731538418925	0.9238660158284179	0.35830666167038494	Cyprichromi coloratus jumbo	m	n
355	FISH20200810_c1_r1_Cyprichromi-coloratus-jumbo_sm	1970-01-03 01:00:00	5.629483420970866	74.49963990914631	0.006924824109467619	1.0	0.9083878390131147	0.34321218753052657	Cyprichromi coloratus jumbo	m	n
356	FISH20200810_c1_r1_Cyprichromi-coloratus-jumbo_sm	1970-01-03 01:30:00	6.138304903958161	104.50041548944657	0.006924824109467619	1.0	0.9119863158867605	0.31652026790010485	Cyprichromi coloratus jumbo	m	n
357	FISH20200810_c1_r1_Cyprichromi-coloratus-jumbo_sm	1970-01-03 02:00:00	5.807402451619244	134.499362845587	0.0053742589617153304	1.0	0.9119708089037378	0.3291886335045277	Cyprichromi coloratus jumbo	m	n
358	FISH20200810_c1_r1_Cyprichromi-coloratus-jumbo_sm	1970-01-03 02:30:00	5.999440058681964	164.49952911196056	0.017118165198603954	0.9218325854523295	0.8865915304519861	0.30132606511626947	Cyprichromi coloratus jumbo	m	n
359	FISH20200810_c1_r1_Cyprichromi-coloratus-jumbo_sm	1970-01-03 03:00:00	5.708740007295544	194.4993351800554	0.007368421052631579	1.0	0.9047713111093129	0.30433104832258895	Cyprichromi coloratus jumbo	m	n
360	FISH20200810_c1_r1_Cyprichromi-coloratus-jumbo_sm	1970-01-03 03:30:00	5.675583128030009	224.50041548944657	0.006980222702343361	0.988864882831976	0.9019065105233118	0.29875701441698604	Cyprichromi coloratus jumbo	m	n
361	FISH20200810_c1_r1_Cyprichromi-coloratus-jumbo_sm	1970-01-03 04:00:00	6.360450447515874	254.4996675900277	0.026149584487534627	0.9081994459833795	0.8782525795703784	0.31204286255382324	Cyprichromi coloratus jumbo	m	n
362	FISH20200810_c1_r1_Cyprichromi-coloratus-jumbo_sm	1970-01-03 04:30:00	5.986177736643165	284.49952911196056	0.01506841726220154	0.9143537754141045	0.9071998192913551	0.30591914813386956	Cyprichromi coloratus jumbo	m	n
363	FISH20200810_c1_r1_Cyprichromi-coloratus-jumbo_sm	1970-01-03 05:00:00	5.448820303694747	314.49969530773916	0.005484460694698354	1.0	0.9098774722262739	0.30679921602975185	Cyprichromi coloratus jumbo	m	n
364	FISH20200810_c1_r1_Cyprichromi-coloratus-jumbo_sm	1970-01-03 05:30:00	5.8981847635873565	344.5004154894466	0.009085369231621516	0.9845437925876682	0.9004625810666883	0.29647674127340967	Cyprichromi coloratus jumbo	m	n
365	FISH20200810_c1_r1_Cyprichromi-coloratus-jumbo_sm	1970-01-03 06:00:00	6.31784357065347	374.4995290597817	0.020998393262784642	0.9394426284004654	0.9048913782467626	0.3714616261407431	Cyprichromi coloratus jumbo	m	n
366	FISH20200810_c1_r1_Cyprichromi-coloratus-jumbo_sm	1970-01-03 06:30:00	6.625542367002059	404.4995845105534	0.02027588499252119	0.9331892969918564	0.8791512187131622	0.3423263984990477	Cyprichromi coloratus jumbo	m	n
367	FISH20200810_c1_r1_Cyprichromi-coloratus-jumbo_sm	1970-01-03 07:00:00	7.243957285518524	434.4998061049249	0.03617528114785885	0.8141931194947648	0.8056015978972006	0.380380716703112	Cyprichromi coloratus jumbo	m	d
368	FISH20200810_c1_r1_Cyprichromi-coloratus-jumbo_sm	1970-01-03 07:30:00	16.279302532319537	464.50047088803944	0.431776632873525	0.12785995235721012	0.7894801467140148	0.4293338263526651	Cyprichromi coloratus jumbo	m	d
369	FISH20200810_c1_r1_Cyprichromi-coloratus-jumbo_sm	1970-01-03 08:00:00	15.075950541314436	494.4992796985816	0.40115248226950356	0.0	0.8417168322732306	0.4937404938963529	Cyprichromi coloratus jumbo	m	d
370	FISH20200810_c1_r1_Cyprichromi-coloratus-jumbo_sm	1970-01-03 08:30:00	15.35155088696349	524.4995845105534	0.39892526729821065	0.0	0.7786639756524987	0.4709540713226118	Cyprichromi coloratus jumbo	m	d
371	FISH20200810_c1_r1_Cyprichromi-coloratus-jumbo_sm	1970-01-03 09:00:00	15.160680541403867	554.5	0.38998448925326834	0.0	0.8227416156273838	0.4941380537353633	Cyprichromi coloratus jumbo	m	d
372	FISH20200810_c1_r1_Cyprichromi-coloratus-jumbo_sm	1970-01-03 09:30:00	14.490049290574	584.5004154894466	0.38513101767215113	0.0	0.82220862499512	0.48897282014338345	Cyprichromi coloratus jumbo	m	d
373	FISH20200810_c1_r1_Cyprichromi-coloratus-jumbo_sm	1970-01-03 10:00:00	13.951575865112442	614.4895931620136	0.3543320197591164	0.0	0.8667492629422853	0.4567480343620183	Cyprichromi coloratus jumbo	m	d
374	FISH20200810_c1_r1_Cyprichromi-coloratus-jumbo_sm	1970-01-03 10:30:00	13.133989544405331	644.4995291119606	0.3303972079109191	0.0	0.9208647468172041	0.47531646761292495	Cyprichromi coloratus jumbo	m	d
375	FISH20200810_c1_r1_Cyprichromi-coloratus-jumbo_sm	1970-01-03 11:00:00	12.802580035368468	674.4997507063321	0.31039831588277655	0.0	0.9213839803950452	0.4509857370099935	Cyprichromi coloratus jumbo	m	d
376	FISH20200810_c1_r1_Cyprichromi-coloratus-jumbo_sm	1970-01-03 11:30:00	14.301421599645815	704.5004154894466	0.35793030857016234	0.0	0.9157271269881221	0.4770437289227274	Cyprichromi coloratus jumbo	m	d
377	FISH20200810_c1_r1_Cyprichromi-coloratus-jumbo_sm	1970-01-03 12:00:00	14.275660082725885	734.4999723007036	0.35200265913245804	0.0	0.8948177543858298	0.5074972417264532	Cyprichromi coloratus jumbo	m	d
378	FISH20200810_c1_r1_Cyprichromi-coloratus-jumbo_sm	1970-01-03 12:30:00	13.702541291884016	764.4995291119606	0.33915018558528615	0.0	0.9097339743758096	0.501669519259777	Cyprichromi coloratus jumbo	m	d
379	FISH20200810_c1_r1_Cyprichromi-coloratus-jumbo_sm	1970-01-03 13:00:00	13.605460893302679	794.499944604476	0.3485486372701086	0.0	0.8880369985000358	0.4829472199003873	Cyprichromi coloratus jumbo	m	d
380	FISH20200810_c1_r1_Cyprichromi-coloratus-jumbo_sm	1970-01-03 13:30:00	11.040974228258678	824.5003046922608	0.26397429505290565	0.1325688327516481	0.9299965053341879	0.3065718447835893	Cyprichromi coloratus jumbo	m	d
381	FISH20200810_c1_r1_Cyprichromi-coloratus-jumbo_sm	1970-01-03 14:00:00	14.56250319278499	854.4999169021107	0.3818625006924824	0.0	0.8792845219038695	0.4868390298371337	Cyprichromi coloratus jumbo	m	d
382	FISH20200810_c1_r1_Cyprichromi-coloratus-jumbo_sm	1970-01-03 14:30:00	14.448106060012012	884.4994737133677	0.3729987258323639	0.0	0.911927324419979	0.5078570596867061	Cyprichromi coloratus jumbo	m	d
383	FISH20200810_c1_r1_Cyprichromi-coloratus-jumbo_sm	1970-01-03 15:00:00	13.784885075563588	914.4998892089519	0.35602703301573235	0.0	0.9275654546561495	0.5166087038837515	Cyprichromi coloratus jumbo	m	d
384	FISH20200810_c1_r1_Cyprichromi-coloratus-jumbo_sm	1970-01-03 15:30:00	12.771988785836845	944.5003046922608	0.3120048750761731	0.0	0.9477836569801261	0.5080438200191028	Cyprichromi coloratus jumbo	m	d
385	FISH20200810_c1_r1_Cyprichromi-coloratus-jumbo_sm	1970-01-03 16:00:00	13.756559756323217	974.4999169021107	0.32241981053681235	0.0	0.9350905094205182	0.5096191306696363	Cyprichromi coloratus jumbo	m	d
386	FISH20200810_c1_r1_Cyprichromi-coloratus-jumbo_sm	1970-01-03 16:30:00	12.72815726466546	1004.4994183147749	0.30552323970971135	0.0	0.9268614274644879	0.4945868697356109	Cyprichromi coloratus jumbo	m	d
387	FISH20200810_c1_r1_Cyprichromi-coloratus-jumbo_sm	1970-01-03 17:00:00	11.549435139766217	1034.4998338134278	0.2549855971637492	0.0	0.9473154781987295	0.5018867615147704	Cyprichromi coloratus jumbo	m	d
388	FISH20200810_c1_r1_Cyprichromi-coloratus-jumbo_sm	1970-01-03 17:30:00	12.642484696423049	1064.500249293668	0.27937510387236164	0.0	0.9457644191271258	0.4977795786297592	Cyprichromi coloratus jumbo	m	d
389	FISH20200810_c1_r1_Cyprichromi-coloratus-jumbo_sm	1970-01-03 18:00:00	11.53066969321112	1094.499806104925	0.22464129411112957	0.023489003379314165	0.9723973034186667	0.5374373658135368	Cyprichromi coloratus jumbo	m	d
390	FISH20200810_c1_r1_Cyprichromi-coloratus-jumbo_sm	1970-01-03 18:30:00	8.621250209937624	1124.4994183147749	0.15007478810038224	0.4251842003213118	0.7977754204691979	0.36759626948978025	Cyprichromi coloratus jumbo	m	d
391	FISH20200810_c1_r1_Cyprichromi-coloratus-jumbo_sm	1970-01-03 19:00:00	6.767301507162157	1154.4995013850416	0.013795013850415512	0.9337950138504155	0.9237065107884459	0.27541376303582044	Cyprichromi coloratus jumbo	m	n
392	FISH20200810_c1_r1_Cyprichromi-coloratus-jumbo_sm	1970-01-03 19:30:00	6.925090232922461	1184.500193895075	0.010304138274887818	0.9663730541244252	0.8745540111408827	0.30773512551146603	Cyprichromi coloratus jumbo	m	n
393	FISH20200810_c1_r1_Cyprichromi-coloratus-jumbo_sm	1970-01-03 20:00:00	6.557523104810388	1214.499750706332	0.005262866323195391	1.0	0.8948846321101506	0.2768300726911059	Cyprichromi coloratus jumbo	m	n
394	FISH20200810_c1_r1_Cyprichromi-coloratus-jumbo_sm	1970-01-03 20:30:00	6.665147035993489	1244.5001661865722	0.008143142034123642	1.0	0.8744300040927321	0.2923628380148719	Cyprichromi coloratus jumbo	m	n
395	FISH20200810_c1_r1_Cyprichromi-coloratus-jumbo_sm	1970-01-03 21:00:00	6.715036911222514	1274.5005816852251	0.012797074954296161	0.9531327904271232	0.9010247006841665	0.29421189211623894	Cyprichromi coloratus jumbo	m	n
396	FISH20200810_c1_r1_Cyprichromi-coloratus-jumbo_sm	1970-01-03 21:30:00	6.249287276836136	1304.500193895075	0.005816852251952801	1.0	0.9245335682069702	0.29290029035250514	Cyprichromi coloratus jumbo	m	n
397	FISH20200810_c1_r1_Cyprichromi-coloratus-jumbo_sm	1970-01-03 22:00:00	6.076488253367262	1334.4996121883657	0.01069252077562327	0.9637119113573407	0.9125255903535223	0.254354407871025	Cyprichromi coloratus jumbo	m	n
398	FISH20200810_c1_r1_Cyprichromi-coloratus-jumbo_sm	1970-01-03 22:30:00	5.921275154987939	1364.5001661865722	0.006315089740748948	0.9931863505428762	0.910847986075513	0.27000177334202585	Cyprichromi coloratus jumbo	m	n
399	FISH20200810_c1_r1_Cyprichromi-coloratus-jumbo_sm	1970-01-03 23:00:00	6.048088495560126	1394.5005816852251	0.006758628330840397	0.9693645781397152	0.9058529369695625	0.26428935848833307	Cyprichromi coloratus jumbo	m	n
400	FISH20200810_c1_r1_Cyprichromi-coloratus-jumbo_sm	1970-01-03 23:30:00	6.28953891745559	1424.500193895075	0.00814359315273392	0.9720237105977508	0.86873372700901	0.23871267376015912	Cyprichromi coloratus jumbo	m	n
401	FISH20200810_c1_r1_Cyprichromi-coloratus-jumbo_sm	1970-01-04 00:00:00	6.282440073991872	14.499750706332058	0.008198991745609662	1.0	0.8854028443819032	0.25005673430226627	Cyprichromi coloratus jumbo	m	n
402	FISH20200810_c1_r1_Cyprichromi-coloratus-jumbo_sm	1970-01-04 00:30:00	6.36073322412077	44.50016618657212	0.012574783957456238	0.9590073122091735	0.8880188652127705	0.25405200331605043	Cyprichromi coloratus jumbo	m	n
403	FISH20200810_c1_r1_Cyprichromi-coloratus-jumbo_sm	1970-01-04 01:00:00	7.146280709701226	74.5005816852252	0.017118165198603954	0.963215334330508	0.840293545952887	0.29213336921820987	Cyprichromi coloratus jumbo	m	n
404	FISH20200810_c1_r1_Cyprichromi-coloratus-jumbo_sm	1970-01-04 01:30:00	7.480791991785601	104.50019389507507	0.016508780676970806	0.939892526729821	0.7767476474312137	0.30016555086900804	Cyprichromi coloratus jumbo	m	n
405	FISH20200810_c1_r1_Cyprichromi-coloratus-jumbo_sm	1970-01-04 02:00:00	7.524542643367706	134.4996675900277	0.01817174515235457	0.9568421052631579	0.756819346674672	0.2774185982902214	Cyprichromi coloratus jumbo	m	n
406	FISH20200810_c1_r1_Cyprichromi-coloratus-jumbo_sm	1970-01-04 02:30:00	6.59413235308736	164.50016618657213	0.006093507644582318	1.0	0.8697758624981451	0.2591555964946451	Cyprichromi coloratus jumbo	m	n
407	FISH20200810_c1_r1_Cyprichromi-coloratus-jumbo_sm	1970-01-04 03:00:00	6.224624383356568	194.50049861495845	0.006648199445983379	1.0	0.9021897805731423	0.24203603983975622	Cyprichromi coloratus jumbo	m	n
408	FISH20200810_c1_r1_Cyprichromi-coloratus-jumbo_sm	1970-01-04 03:30:00	7.705689975021181	224.50019389507506	0.03484571491884106	0.9134119993352169	0.8486429914814505	0.28482172415864765	Cyprichromi coloratus jumbo	m	n
409	FISH20200810_c1_r1_Cyprichromi-coloratus-jumbo_sm	1970-01-04 04:00:00	6.529397718625159	254.4996675900277	0.013628808864265927	0.9643213296398891	0.8870585402495031	0.2564722272704227	Cyprichromi coloratus jumbo	m	n
410	FISH20200810_c1_r1_Cyprichromi-coloratus-jumbo_sm	1970-01-04 04:30:00	7.436781763116549	284.50016618657213	0.020828717039663196	0.8777974739641037	0.8166061175657313	0.26620453070042854	Cyprichromi coloratus jumbo	m	n
411	FISH20200810_c1_r1_Cyprichromi-coloratus-jumbo_sm	1970-01-04 05:00:00	7.7209065159949235	314.5005540166205	0.021662049861495846	0.9057617728531856	0.7731971935272569	0.2814704900789146	Cyprichromi coloratus jumbo	m	n
412	FISH20200810_c1_r1_Cyprichromi-coloratus-jumbo_sm	1970-01-04 05:30:00	7.2651472396898065	344.5001938950751	0.022935017450556757	0.9149077613428619	0.8158977806831508	0.29396747259443007	Cyprichromi coloratus jumbo	m	n
413	FISH20200810_c1_r1_Cyprichromi-coloratus-jumbo_sm	1970-01-04 06:00:00	6.519560056425618	374.49975070633207	0.007811201595479475	1.0	0.8738551115957209	0.2866024515351962	Cyprichromi coloratus jumbo	m	n
414	FISH20200810_c1_r1_Cyprichromi-coloratus-jumbo_sm	1970-01-04 06:30:00	6.985106621526555	404.50016618657213	0.010857522712164856	1.0	0.825956420778644	0.27779281912484	Cyprichromi coloratus jumbo	m	n
415	FISH20200810_c1_r1_Cyprichromi-coloratus-jumbo_sm	1970-01-04 07:00:00	6.777746620243036	434.5005816852252	0.012630879175668939	0.9763448008420587	0.8344594114046981	0.27240192500259125	Cyprichromi coloratus jumbo	m	d
416	FISH20200810_c1_r1_Cyprichromi-coloratus-jumbo_sm	1970-01-04 07:30:00	17.759752765156485	464.5001938950751	0.4600299152401529	0.12436984100603844	0.8144278897719881	0.4309492858310294	Cyprichromi coloratus jumbo	m	d
417	FISH20200810_c1_r1_Cyprichromi-coloratus-jumbo_sm	1970-01-04 08:00:00	15.24832921933091	494.4996952739764	0.4010748517923431	0.0	0.8806611590740259	0.43537208426174845	Cyprichromi coloratus jumbo	m	d
418	FISH20200810_c1_r1_Cyprichromi-coloratus-jumbo_sm	1970-01-04 08:30:00	17.43338721576746	524.5001661865721	0.4595612674495901	0.0	0.8920384950279618	0.4830376615762568	Cyprichromi coloratus jumbo	m	d
419	FISH20200810_c1_r1_Cyprichromi-coloratus-jumbo_sm	1970-01-04 09:00:00	15.671452089299665	554.5005816852251	0.41803778184034124	0.0	0.9095158444518389	0.45187085992040715	Cyprichromi coloratus jumbo	m	d
420	FISH20200810_c1_r1_Cyprichromi-coloratus-jumbo_sm	1970-01-04 09:30:00	15.093847802560038	584.5001938950751	0.36513212564400865	0.0	0.9114453016658547	0.5086076148831065	Cyprichromi coloratus jumbo	m	d
421	FISH20200810_c1_r1_Cyprichromi-coloratus-jumbo_sm	1970-01-04 10:00:00	15.017622293232371	614.4997507063321	0.39405019112514544	0.0	0.9103248905058957	0.50895640175339	Cyprichromi coloratus jumbo	m	d
422	FISH20200810_c1_r1_Cyprichromi-coloratus-jumbo_sm	1970-01-04 10:30:00	14.0041115411906	644.5001661865721	0.32855085309107024	0.0	0.9258711418143538	0.49609205573323767	Cyprichromi coloratus jumbo	m	d
423	FISH20200810_c1_r1_Cyprichromi-coloratus-jumbo_sm	1970-01-04 11:00:00	14.136233794751211	674.5005816852251	0.34042435322142817	0.0	0.9152861292675625	0.5123212376395371	Cyprichromi coloratus jumbo	m	d
424	FISH20200810_c1_r1_Cyprichromi-coloratus-jumbo_sm	1970-01-04 11:30:00	13.76968165872368	704.5001938950751	0.31078610603290674	0.0	0.9503405523959343	0.4976814370426827	Cyprichromi coloratus jumbo	m	d
425	FISH20200810_c1_r1_Cyprichromi-coloratus-jumbo_sm	1970-01-04 12:00:00	30.517370664203856	734.4997507063321	0.6897678798958506	0.0	0.9107297753106489	0.45785564454044	Cyprichromi coloratus jumbo	m	d
426	FISH20200810_c1_r1_Cyprichromi-coloratus-jumbo_sm	1970-01-04 12:30:00	14.591188184686155	764.5001107910481	0.34710835364502546	0.0	0.9544187840013536	0.42247994662111343	Cyprichromi coloratus jumbo	m	d
427	FISH20200810_c1_r1_Cyprichromi-coloratus-jumbo_sm	1970-01-04 13:00:00	15.929546671632743	794.5005262866323	0.39405019112514544	0.0	0.9042882628709882	0.49106291290761345	Cyprichromi coloratus jumbo	m	d
428	FISH20200810_c1_r1_Cyprichromi-coloratus-jumbo_sm	1970-01-04 13:30:00	14.999710821504223	824.5000830978893	0.39598914187579637	0.0	0.9140352803138233	0.4273233553836272	Cyprichromi coloratus jumbo	m	d
429	FISH20200810_c1_r1_Cyprichromi-coloratus-jumbo_sm	1970-01-04 14:00:00	17.611599931965987	854.4996953077392	0.4969253780953964	0.0	0.8418040714147035	0.44015667999647323	Cyprichromi coloratus jumbo	m	d
430	FISH20200810_c1_r1_Cyprichromi-coloratus-jumbo_sm	1970-01-04 14:30:00	16.60298647482387	884.5001107910481	0.46637491690671395	0.0	0.8522788659488285	0.44345988475675197	Cyprichromi coloratus jumbo	m	d
431	FISH20200810_c1_r1_Cyprichromi-coloratus-jumbo_sm	1970-01-04 15:00:00	15.79675955320511	914.5005262866323	0.41006038446623455	0.0	0.8803597382027069	0.43144962576090634	Cyprichromi coloratus jumbo	m	d
432	FISH20200810_c1_r1_Cyprichromi-coloratus-jumbo_sm	1970-01-04 15:30:00	14.770356359727828	944.5000830978893	0.38518641626502687	0.0	0.9449623669575204	0.46005273304803124	Cyprichromi coloratus jumbo	m	d
433	FISH20200810_c1_r1_Cyprichromi-coloratus-jumbo_sm	1970-01-04 16:00:00	13.210838649671578	974.4996399091463	0.3236939781729544	0.0	0.9534295881350999	0.4813151486442634	Cyprichromi coloratus jumbo	m	d
434	FISH20200810_c1_r1_Cyprichromi-coloratus-jumbo_sm	1970-01-04 16:30:00	14.059101284042859	1004.500055395524	0.34926877908265014	0.0	0.9369393588016458	0.4902221342159012	Cyprichromi coloratus jumbo	m	d
435	FISH20200810_c1_r1_Cyprichromi-coloratus-jumbo_sm	1970-01-04 17:00:00	14.715832168510671	1034.5004708880394	0.3829150739571215	0.0	0.8833584475567353	0.45673663226263506	Cyprichromi coloratus jumbo	m	d
436	FISH20200810_c1_r1_Cyprichromi-coloratus-jumbo_sm	1970-01-04 17:30:00	12.667055863638353	1064.5000276992964	0.29804442967148637	0.0	0.9079701662565698	0.4655079831305853	Cyprichromi coloratus jumbo	m	d
437	FISH20200810_c1_r1_Cyprichromi-coloratus-jumbo_sm	1970-01-04 18:00:00	11.75596763837977	1094.4995845105534	0.25516591878566286	0.0	0.9481952716533748	0.465919234774479	Cyprichromi coloratus jumbo	m	d
438	FISH20200810_c1_r1_Cyprichromi-coloratus-jumbo_sm	1970-01-04 18:30:00	9.762001329713677	1124.500055395524	0.128074451584312	0.49418346997562596	0.910957203445007	0.3064264759883172	Cyprichromi coloratus jumbo	m	d
439	FISH20200810_c1_r1_Cyprichromi-coloratus-jumbo_sm	1970-01-04 19:00:00	8.459745682860637	1154.500637154413	0.01839437087927309	0.9491384564241786	0.8954071734978443	0.23325871012375465	Cyprichromi coloratus jumbo	m	n
440	FISH20200810_c1_r1_Cyprichromi-coloratus-jumbo_sm	1970-01-04 19:30:00	7.340608634678355	1184.5000276992964	0.02553875131571658	0.9122486288848263	0.8430066258030804	0.29613628773405076	Cyprichromi coloratus jumbo	m	n
441	FISH20200810_c1_r1_Cyprichromi-coloratus-jumbo_sm	1970-01-04 20:00:00	7.315057624806369	1214.4995845105534	0.014126641183313944	0.9816630657581298	0.850344708278548	0.3041527076469151	Cyprichromi coloratus jumbo	m	n
442	FISH20200810_c1_r1_Cyprichromi-coloratus-jumbo_sm	1970-01-04 20:30:00	7.1683429674280195	1244.500055395524	0.011633060048748062	0.9742410813206293	0.8270101246915957	0.30322477572705575	Cyprichromi coloratus jumbo	m	n
443	FISH20200810_c1_r1_Cyprichromi-coloratus-jumbo_sm	1970-01-04 21:00:00	7.322579211017194	1274.5005540166205	0.02188365650969529	0.9213296398891967	0.8648672479678176	0.2947638882004967	Cyprichromi coloratus jumbo	m	n
444	FISH20200810_c1_r1_Cyprichromi-coloratus-jumbo_sm	1970-01-04 21:30:00	6.84705400840441	1304.5000276992964	0.011301312946651156	0.9646002991524015	0.8548743597388361	0.31516205642562445	Cyprichromi coloratus jumbo	m	n
445	FISH20200810_c1_r1_Cyprichromi-coloratus-jumbo_sm	1970-01-04 22:00:00	6.757272470310789	1334.4995845105534	0.005096670544568168	1.0	0.8919559286019983	0.2950308416841598	Cyprichromi coloratus jumbo	m	n
446	FISH20200810_c1_r1_Cyprichromi-coloratus-jumbo_sm	1970-01-04 22:30:00	7.224619602294505	1364.500055395524	0.0108021271881232	0.986095723465544	0.8205752197155054	0.2910792281542294	Cyprichromi coloratus jumbo	m	n
447	FISH20200810_c1_r1_Cyprichromi-coloratus-jumbo_sm	1970-01-04 23:00:00	7.240027666185532	1394.5006094182825	0.013739612188365651	0.9803878116343491	0.8324912839910807	0.29783827291713116	Cyprichromi coloratus jumbo	m	n
448	FISH20200810_c1_r1_Cyprichromi-coloratus-jumbo_sm	1970-01-04 23:30:00	6.717470975602637	1424.5000276992964	0.008198991745609662	1.0	0.8724676861843995	0.278130078319072	Cyprichromi coloratus jumbo	m	n
449	FISH20200810_c1_r1_Cyprichromi-coloratus-jumbo_sm	1970-01-05 00:00:00	6.585959164273356	14.499584510553431	0.007201817073846324	1.0	0.8655091239603101	0.27510337430051374	Cyprichromi coloratus jumbo	m	n
450	FISH20200810_c1_r1_Cyprichromi-coloratus-jumbo_sm	1970-01-05 00:30:00	6.873724359717675	44.50005539552404	0.012574783957456238	0.9405606027033016	0.8727866066183738	0.27259038280840353	Cyprichromi coloratus jumbo	m	n
451	FISH20200810_c1_r1_Cyprichromi-coloratus-jumbo_sm	1970-01-05 01:00:00	6.979402207412524	74.50060941828255	0.009307479224376731	1.0	0.841198401870093	0.278944756820728	Cyprichromi coloratus jumbo	m	n
452	FISH20200810_c1_r1_Cyprichromi-coloratus-jumbo_sm	1970-01-05 01:30:00	6.90973062650978	104.50002769929644	0.0104149354606393	1.0	0.83116508517172	0.26254881228512794	Cyprichromi coloratus jumbo	m	n
453	FISH20200810_c1_r1_Cyprichromi-coloratus-jumbo_sm	1970-01-05 02:00:00	6.618119631616088	134.49972299168974	0.01069252077562327	0.9657617728531855	0.8819606450837488	0.2903092616966699	Cyprichromi coloratus jumbo	m	n
454	FISH20200810_c1_r1_Cyprichromi-coloratus-jumbo_sm	1970-01-05 02:30:00	6.892182126412356	164.5001107910481	0.011965433192998006	0.967981387103922	0.8296681267293461	0.2736738296860407	Cyprichromi coloratus jumbo	m	n
455	FISH20200810_c1_r1_Cyprichromi-coloratus-jumbo_sm	1970-01-05 03:00:00	7.134730323453237	194.50052628663232	0.00925156501024874	1.0	0.786815486788721	0.27575073139420336	Cyprichromi coloratus jumbo	m	n
456	FISH20200810_c1_r1_Cyprichromi-coloratus-jumbo_sm	1970-01-05 03:30:00	7.5247850574813535	224.5000830978893	0.011079718575148192	0.9992244196997396	0.7366913012256878	0.3137090493558631	Cyprichromi coloratus jumbo	m	n
457	FISH20200810_c1_r1_Cyprichromi-coloratus-jumbo_sm	1970-01-05 04:00:00	7.521569165030497	254.4998891966759	0.02454293628808864	0.886814404432133	0.7816574399697325	0.3040946784665966	Cyprichromi coloratus jumbo	m	n
458	FISH20200810_c1_r1_Cyprichromi-coloratus-jumbo_sm	1970-01-05 04:30:00	7.306959314547296	284.5001107910481	0.009251052514956792	0.9739087081763793	0.7603259487258266	0.28626507199998774	Cyprichromi coloratus jumbo	m	n
459	FISH20200810_c1_r1_Cyprichromi-coloratus-jumbo_sm	1970-01-05 05:00:00	7.646853767396981	314.5005262866323	0.010747327017893745	0.9690875851753366	0.7414296511357197	0.29644251578532965	Cyprichromi coloratus jumbo	m	n
460	FISH20200810_c1_r1_Cyprichromi-coloratus-jumbo_sm	1970-01-05 05:30:00	7.734608976219116	344.50008309788933	0.028751869702509557	0.9128580134064594	0.7213808437392919	0.2942895186755633	Cyprichromi coloratus jumbo	m	n
461	FISH20200810_c1_r1_Cyprichromi-coloratus-jumbo_sm	1970-01-05 06:00:00	7.3410812425589205	374.49969530773916	0.017062766605728214	0.9561243144424132	0.7734781483049878	0.28904170432259707	Cyprichromi coloratus jumbo	m	n
462	FISH20200810_c1_r1_Cyprichromi-coloratus-jumbo_sm	1970-01-05 06:30:00	7.65316150356295	404.50016618657213	0.015455351207622424	0.9910259251052514	0.7445180346497366	0.3014119385418269	Cyprichromi coloratus jumbo	m	n
463	FISH20200810_c1_r1_Cyprichromi-coloratus-jumbo_sm	1970-01-05 07:00:00	7.556415063310047	434.5007756232687	0.018781163434903048	0.8993905817174516	0.6950033985279254	0.3275549607862239	Cyprichromi coloratus jumbo	m	d
464	FISH20200810_c1_r1_Cyprichromi-coloratus-jumbo_sm	1970-01-05 07:30:00	19.43380230938318	464.5001938950751	0.5012464683397042	0.12425904382028696	0.7908667539368499	0.4449838910255282	Cyprichromi coloratus jumbo	m	d
465	FISH20200810_c1_r1_Cyprichromi-coloratus-jumbo_sm	1970-01-05 08:00:00	19.099535981265202	494.49975070633207	0.5090576699351836	0.0	0.8669794265967283	0.4741615677171885	Cyprichromi coloratus jumbo	m	d
466	FISH20200810_c1_r1_Cyprichromi-coloratus-jumbo_sm	1970-01-05 08:30:00	17.47772596902397	524.5001661865721	0.4473742521604254	0.0	0.9078195150137436	0.5107966465276004	Cyprichromi coloratus jumbo	m	d
467	FISH20200810_c1_r1_Cyprichromi-coloratus-jumbo_sm	1970-01-05 09:00:00	14.924171561587434	554.5005816852251	0.4010304138274888	0.0	0.9306460772793667	0.5031137447898315	Cyprichromi coloratus jumbo	m	d
468	FISH20200810_c1_r1_Cyprichromi-coloratus-jumbo_sm	1970-01-05 09:30:00	15.235414901713442	583.5535277628676	0.37502236536052963	0.0	0.8850942352825443	0.5308807663090178	Cyprichromi coloratus jumbo	m	d
469	FISH20200810_c1_r1_Cyprichromi-coloratus-jumbo_sm	1970-01-05 10:00:00	15.123862173335645	614.499944604476	0.4001772656769333	0.0	0.905477365390788	0.49363785135165167	Cyprichromi coloratus jumbo	m	d
470	FISH20200810_c1_r1_Cyprichromi-coloratus-jumbo_sm	1970-01-05 10:30:00	14.551060905186997	644.5004708880394	0.3734419145753698	0.0	0.9323973917577552	0.43923433086329466	Cyprichromi coloratus jumbo	m	d
471	FISH20200810_c1_r1_Cyprichromi-coloratus-jumbo_sm	1970-01-05 11:00:00	13.251813154748952	674.5000276992964	0.3266301035953687	0.011135117168023932	0.9349788703825036	0.4358174854316643	Cyprichromi coloratus jumbo	m	d
472	FISH20200810_c1_r1_Cyprichromi-coloratus-jumbo_sm	1970-01-05 11:30:00	13.282176902225755	704.4995845105534	0.31671375547061104	0.0	0.9169979618351293	0.5038545274200472	Cyprichromi coloratus jumbo	m	d
473	FISH20200810_c1_r1_Cyprichromi-coloratus-jumbo_sm	1970-01-05 12:00:00	11.514595377750533	734.500055395524	0.251938843341458	0.0	0.9497804330873209	0.5666065012784174	Cyprichromi coloratus jumbo	m	d
474	FISH20200810_c1_r1_Cyprichromi-coloratus-jumbo_sm	1970-01-05 12:30:00	12.438904614088168	764.5005262866323	0.2782671320148468	0.0	0.9235275610672193	0.5568110249734588	Cyprichromi coloratus jumbo	m	d
475	FISH20200810_c1_r1_Cyprichromi-coloratus-jumbo_sm	1970-01-05 13:00:00	13.262878832649367	794.5000830978893	0.29222757741953354	0.0	0.9244762067550601	0.5431613061331841	Cyprichromi coloratus jumbo	m	d
476	FISH20200810_c1_r1_Cyprichromi-coloratus-jumbo_sm	1970-01-05 13:30:00	12.920629608890144	824.6073222457863	0.2897086728429512	0.012724634445808684	0.964305863768545	0.491338073471785	Cyprichromi coloratus jumbo	m	d
477	FISH20200810_c1_r1_Cyprichromi-coloratus-jumbo_sm	1970-01-05 14:00:00	10.179020225143839	854.5001107910481	0.21881231996454686	0.10946155550631509	0.9588518117672543	0.3279664627291469	Cyprichromi coloratus jumbo	m	d
478	FISH20200810_c1_r1_Cyprichromi-coloratus-jumbo_sm	1970-01-05 14:30:00	13.199804143937206	884.5005262866323	0.3113400919616642	0.03423633039720791	0.9407384120881958	0.3764446601560142	Cyprichromi coloratus jumbo	m	d
479	FISH20200810_c1_r1_Cyprichromi-coloratus-jumbo_sm	1970-01-05 15:00:00	12.8748931171621	914.5000830978893	0.29139659852639743	0.0	0.9120792173190215	0.4959358718517816	Cyprichromi coloratus jumbo	m	d
480	FISH20200810_c1_r1_Cyprichromi-coloratus-jumbo_sm	1970-01-05 15:30:00	11.821355792075428	944.4996953077392	0.2582128413938286	0.0	0.9356656000628535	0.5556529988291151	Cyprichromi coloratus jumbo	m	d
481	FISH20200810_c1_r1_Cyprichromi-coloratus-jumbo_sm	1970-01-05 16:00:00	10.952273404502185	974.5001107910481	0.22928207400842013	0.0	0.9438801999376037	0.5445469757225404	Cyprichromi coloratus jumbo	m	d
482	FISH20200810_c1_r1_Cyprichromi-coloratus-jumbo_sm	1970-01-05 16:30:00	12.354702696720143	1004.5005262866323	0.27372444739903606	0.0	0.9300121804703744	0.5397333733152863	Cyprichromi coloratus jumbo	m	d
483	FISH20200810_c1_r1_Cyprichromi-coloratus-jumbo_sm	1970-01-05 17:00:00	12.995062317252634	1034.5001384964821	0.3054678411168356	0.0	0.9234105067286628	0.5102360801184309	Cyprichromi coloratus jumbo	m	d
484	FISH20200810_c1_r1_Cyprichromi-coloratus-jumbo_sm	1970-01-05 17:30:00	12.855128117629423	1064.499750706332	0.30491385518807823	0.0	0.9191730802088338	0.49161448742099983	Cyprichromi coloratus jumbo	m	d
485	FISH20200810_c1_r1_Cyprichromi-coloratus-jumbo_sm	1970-01-05 18:00:00	12.761893171970433	1094.5001661865722	0.3041214269886993	0.0	0.905811660117467	0.47833428804037614	Cyprichromi coloratus jumbo	m	d
486	FISH20200810_c1_r1_Cyprichromi-coloratus-jumbo_sm	1970-01-05 18:30:00	8.660903861536921	1124.5005816852251	0.13738851033183758	0.38917511495208024	0.9166230112789695	0.3805702628601413	Cyprichromi coloratus jumbo	m	d
487	FISH20200810_c1_r1_Cyprichromi-coloratus-jumbo_sm	1970-01-05 19:00:00	8.175511572438694	1154.500193895075	0.01861392720624896	0.9772865769209462	0.9088579119881925	0.22368937324905494	Cyprichromi coloratus jumbo	m	n
488	FISH20200810_c1_r1_Cyprichromi-coloratus-jumbo_sm	1970-01-05 19:30:00	7.346181612754811	1184.499750706332	0.007977397374106698	1.0	0.8482613041583987	0.2097581360090396	Cyprichromi coloratus jumbo	m	n
489	FISH20200810_c1_r1_Cyprichromi-coloratus-jumbo_sm	1970-01-05 20:00:00	6.85876774273958	1214.4994183147749	0.008198991745609662	1.0	0.8480216071575095	0.21208952221705735	Cyprichromi coloratus jumbo	m	n
490	FISH20200810_c1_r1_Cyprichromi-coloratus-jumbo_sm	1970-01-05 20:30:00	6.7758103269457175	1244.4998338134278	0.008087746510081985	1.0	0.7587050687081397	0.22474951605090113	Cyprichromi coloratus jumbo	m	n
491	FISH20200810_c1_r1_Cyprichromi-coloratus-jumbo_sm	1970-01-05 21:00:00	6.484585875418864	1274.5004432132964	0.007479224376731302	1.0	0.7431192068773417	0.25618444702667315	Cyprichromi coloratus jumbo	m	n
492	FISH20200810_c1_r1_Cyprichromi-coloratus-jumbo_sm	1970-01-05 21:30:00	7.0372936245368365	1304.4999169021107	0.011799900282532824	0.9655420752312891	0.7670553710630739	0.2833808761438567	Cyprichromi coloratus jumbo	m	n
493	FISH20200810_c1_r1_Cyprichromi-coloratus-jumbo_sm	1970-01-05 22:00:00	7.595490245097609	1334.4996675900277	0.026869806094182824	0.9043213296398892	0.8476720870533558	0.3433358115388921	Cyprichromi coloratus jumbo	m	n
494	FISH20200810_c1_r1_Cyprichromi-coloratus-jumbo_sm	1970-01-05 22:30:00	7.510267301088958	1364.499889208952	0.025371150011079105	0.8712608021271881	0.8702791606294099	0.26098059206129165	Cyprichromi coloratus jumbo	m	n
495	FISH20200810_c1_r1_Cyprichromi-coloratus-jumbo_sm	1970-01-05 23:00:00	7.458716603464495	1394.5004154894466	0.012520081989917456	1.0	0.9028551227105078	0.21592502855927914	Cyprichromi coloratus jumbo	m	n
496	FISH20200810_c1_r1_Cyprichromi-coloratus-jumbo_sm	1970-01-05 23:30:00	7.5862593719481195	1424.4999723007036	0.01218769043266301	0.9781729544069581	0.8682372790934195	0.2647491509006127	Cyprichromi coloratus jumbo	m	n
497	FISH20200810_c1_r1_Cyprichromi-coloratus-jumbo_sm	1970-01-06 00:00:00	6.866223831696376	14.499529111960555	0.012797074954296161	0.9243255221317379	0.8108180698319789	0.2690524431079267	Cyprichromi coloratus jumbo	m	n
498	FISH20200810_c1_r1_Cyprichromi-coloratus-jumbo_sm	1970-01-06 00:30:00	7.036492976791002	44.50005539552404	0.015012187015289164	0.9207844006204299	0.8310944521530287	0.2108066670024428	Cyprichromi coloratus jumbo	m	n
499	FISH20200810_c1_r1_Cyprichromi-coloratus-jumbo_sm	1970-01-06 01:00:00	7.170991176516807	74.50072022160664	0.013074792243767314	1.0	0.8815541552448961	0.21431872660620127	Cyprichromi coloratus jumbo	m	n
500	FISH20200810_c1_r1_Cyprichromi-coloratus-jumbo_sm	1970-01-06 01:30:00	7.396258091450805	104.50002769929644	0.016397983491219324	1.0	0.88582890956977	0.23870760748724978	Cyprichromi coloratus jumbo	m	n
501	FISH20200810_c1_r1_Cyprichromi-coloratus-jumbo_sm	1970-01-06 02:00:00	7.565087346593697	134.49994459833795	0.017285318559556787	0.967202216066482	0.8505775377206817	0.22620643758256964	Cyprichromi coloratus jumbo	m	n
502	FISH20200810_c1_r1_Cyprichromi-coloratus-jumbo_sm	1970-01-06 02:30:00	7.121565346813419	164.5001107910481	0.01794814978949701	0.9508087746510082	0.8578610188247456	0.24250120323434354	Cyprichromi coloratus jumbo	m	n
503	FISH20200810_c1_r1_Cyprichromi-coloratus-jumbo_sm	1970-01-06 03:00:00	7.070651980308243	194.5005816852252	0.009805550939006149	1.0	0.8604294131092632	0.22901008563995923	Cyprichromi coloratus jumbo	m	n
504	FISH20200810_c1_r1_Cyprichromi-coloratus-jumbo_sm	1970-01-06 03:30:00	7.035597043984587	224.50019389507506	0.0071464184809705835	1.0	0.8178782959965583	0.2552549554726655	Cyprichromi coloratus jumbo	m	n
505	FISH20200810_c1_r1_Cyprichromi-coloratus-jumbo_sm	1970-01-06 04:00:00	7.098149202903047	254.5	0.011745152354570637	1.0	0.8627711963999883	0.23423940199982043	Cyprichromi coloratus jumbo	m	n
506	FISH20200810_c1_r1_Cyprichromi-coloratus-jumbo_sm	1970-01-06 04:30:00	7.014662069574043	284.4994183147748	0.0150130186693258	1.0	0.883800624453166	0.21763056118750118	Cyprichromi coloratus jumbo	m	n
507	FISH20200810_c1_r1_Cyprichromi-coloratus-jumbo_sm	1970-01-06 05:00:00	7.46516096751815	314.49983381342787	0.017837358741413695	0.9420562818524263	0.7824539193276766	0.25274137483002673	Cyprichromi coloratus jumbo	m	n
508	FISH20200810_c1_r1_Cyprichromi-coloratus-jumbo_sm	1970-01-06 05:30:00	7.86519112319072	344.50030469226084	0.03323915572544457	0.8810038225029084	0.7318658915558975	0.2925722210358091	Cyprichromi coloratus jumbo	m	n
509	FISH20200810_c1_r1_Cyprichromi-coloratus-jumbo_sm	1970-01-06 06:00:00	7.661028385904934	374.49991690211067	0.028585673923882334	0.8604509445460086	0.7826287037979326	0.22885989879422355	Cyprichromi coloratus jumbo	m	n
510	FISH20200810_c1_r1_Cyprichromi-coloratus-jumbo_sm	1970-01-06 06:30:00	7.4285497047333235	404.4994737133677	0.026979114730485847	0.8362417594593098	0.6938136157934802	0.24377725790964722	Cyprichromi coloratus jumbo	m	n
511	FISH20200810_c1_r1_Cyprichromi-coloratus-jumbo_sm	1970-01-06 07:00:00	7.330024883715651	434.50024929366793	0.051354495595811865	0.5217993462966041	0.7420272918889274	0.23087717608200115	Cyprichromi coloratus jumbo	m	d
512	FISH20200810_c1_r1_Cyprichromi-coloratus-jumbo_sm	1970-01-06 07:30:00	12.02774450640642	464.5004154894466	0.23350506897124812	0.18331394382582683	0.8082836791965398	0.40425325358432446	Cyprichromi coloratus jumbo	m	d
513	FISH20200810_c1_r1_Cyprichromi-coloratus-jumbo_sm	1970-01-06 08:00:00	13.430327894698992	494.4999723007036	0.3231953908370727	0.009196166417373	0.8428211056007582	0.4562187465876844	Cyprichromi coloratus jumbo	m	d
514	FISH20200810_c1_r1_Cyprichromi-coloratus-jumbo_sm	1970-01-06 08:30:00	13.356744759727952	524.4995845105534	0.3205916569719129	0.0	0.8769963012188936	0.5154497815671554	Cyprichromi coloratus jumbo	m	d
515	FISH20200810_c1_r1_Cyprichromi-coloratus-jumbo_sm	1970-01-06 09:00:00	14.481286465409536	554.500055395524	0.3781852426323953	0.0	0.8316630414872486	0.5123097028533632	Cyprichromi coloratus jumbo	m	d
516	FISH20200810_c1_r1_Cyprichromi-coloratus-jumbo_sm	1970-01-06 09:30:00	13.318343697199655	584.5004708880394	0.3419201152290732	0.0	0.8218645306121357	0.5016187439468561	Cyprichromi coloratus jumbo	m	d
517	FISH20200810_c1_r1_Cyprichromi-coloratus-jumbo_sm	1970-01-06 10:00:00	12.887230970752894	614.5000276992964	0.30347349177330896	0.0	0.9004635232721218	0.5218371695726919	Cyprichromi coloratus jumbo	m	d
518	FISH20200810_c1_r1_Cyprichromi-coloratus-jumbo_sm	1970-01-06 10:30:00	12.764876427419583	644.4995845105534	0.30496925378095396	0.0	0.8615253861883503	0.5394702198421054	Cyprichromi coloratus jumbo	m	d
519	FISH20200810_c1_r1_Cyprichromi-coloratus-jumbo_sm	1970-01-06 11:00:00	12.37651833088631	674.500055395524	0.29769554619986704	0.0	0.8720898373688044	0.5152617128310737	Cyprichromi coloratus jumbo	m	d
520	FISH20200810_c1_r1_Cyprichromi-coloratus-jumbo_sm	1970-01-06 11:30:00	11.717081543022642	704.5004708880394	0.25073403135560357	0.0	0.866114123335993	0.5220057526182739	Cyprichromi coloratus jumbo	m	d
521	FISH20200810_c1_r1_Cyprichromi-coloratus-jumbo_sm	1970-01-06 12:00:00	10.468940840667113	734.5000276992964	0.20015511606005207	0.0041548944656805715	0.8811559865977175	0.5039175183685313	Cyprichromi coloratus jumbo	m	d
522	FISH20200810_c1_r1_Cyprichromi-coloratus-jumbo_sm	1970-01-06 12:30:00	11.802657526221077	764.4995845105534	0.25893302310121324	0.0	0.8413256186760323	0.48785527914875687	Cyprichromi coloratus jumbo	m	d
523	FISH20200810_c1_r1_Cyprichromi-coloratus-jumbo_sm	1970-01-06 13:00:00	12.157385669481867	794.500055395524	0.27376467981387104	0.0	0.8490255268530907	0.49210822564918183	Cyprichromi coloratus jumbo	m	d
524	FISH20200810_c1_r1_Cyprichromi-coloratus-jumbo_sm	1970-01-06 13:30:00	12.08525467433316	824.5004708880394	0.2752756079995568	0.0	0.8179464645420957	0.48864660846008734	Cyprichromi coloratus jumbo	m	d
525	FISH20200810_c1_r1_Cyprichromi-coloratus-jumbo_sm	1970-01-06 14:00:00	11.218281320731444	854.5000276992964	0.23743836906542573	0.0	0.8563006040038117	0.475171639758085	Cyprichromi coloratus jumbo	m	d
526	FISH20200810_c1_r1_Cyprichromi-coloratus-jumbo_sm	1970-01-06 14:30:00	11.586437683114507	884.4995845105534	0.25195280039886986	0.0	0.8745864936649534	0.5107304076243601	Cyprichromi coloratus jumbo	m	d
527	FISH20200810_c1_r1_Cyprichromi-coloratus-jumbo_sm	1970-01-06 15:00:00	11.918819554413332	914.500055395524	0.26107910480833146	0.0	0.9070031477561951	0.5319412063839264	Cyprichromi coloratus jumbo	m	d
528	FISH20200810_c1_r1_Cyprichromi-coloratus-jumbo_sm	1970-01-06 15:30:00	11.926939391205414	944.5005262866323	0.2630325189740181	0.0	0.8614441691477058	0.5035106791410479	Cyprichromi coloratus jumbo	m	d
529	FISH20200810_c1_r1_Cyprichromi-coloratus-jumbo_sm	1970-01-06 16:00:00	12.73534534413072	974.5000830978893	0.2942219267630602	0.0	0.8598089521461746	0.5145906204907921	Cyprichromi coloratus jumbo	m	d
530	FISH20200810_c1_r1_Cyprichromi-coloratus-jumbo_sm	1970-01-06 16:30:00	12.59403470710517	1004.4996953077392	0.29804442967148637	0.0	0.8760519352364196	0.5203764767792921	Cyprichromi coloratus jumbo	m	d
531	FISH20200810_c1_r1_Cyprichromi-coloratus-jumbo_sm	1970-01-06 17:00:00	11.3152494645444	1034.500110791048	0.23532018612896077	0.0	0.8348844510178537	0.4509582850534484	Cyprichromi coloratus jumbo	m	d
532	FISH20200810_c1_r1_Cyprichromi-coloratus-jumbo_sm	1970-01-06 17:30:00	10.534304244656187	1064.5005262866323	0.19245471165032407	0.0	0.8222218493684332	0.4497196553955962	Cyprichromi coloratus jumbo	m	d
533	FISH20200810_c1_r1_Cyprichromi-coloratus-jumbo_sm	1970-01-06 18:00:00	11.861076719957504	1094.5000830978893	0.2382139493656861	0.0	0.8264899572299579	0.3658059051865145	Cyprichromi coloratus jumbo	m	d
534	FISH20200810_c1_r1_Cyprichromi-coloratus-jumbo_sm	1970-01-06 18:30:00	8.827469394629004	1124.499695307739	0.12963270732923385	0.5051243698410061	0.873234573895378	0.39466286689672014	Cyprichromi coloratus jumbo	m	d
535	FISH20200810_c1_r1_Cyprichromi-coloratus-jumbo_sm	1970-01-06 19:00:00	7.685366369441357	1154.500110791048	0.022822955905162864	0.9588411256370485	0.8914098622829675	0.2850994434701617	Cyprichromi coloratus jumbo	m	n
536	FISH20200810_c1_r1_Cyprichromi-coloratus-jumbo_sm	1970-01-06 19:30:00	11.082569185814458	1184.5005262866323	0.22680183923328348	0.5919339648772921	0.7690237319294804	0.28129109486158893	Cyprichromi coloratus jumbo	m	n
537	FISH20200810_c1_r1_Cyprichromi-coloratus-jumbo_sm	1970-01-06 20:00:00	6.772919313086202	1214.5009141780708	0.029475317192088204	0.773505457366059	0.8270753103673102	0.5362868155231595	Cyprichromi coloratus jumbo	m	n
538	FISH20200810_c1_r1_Cyprichromi-coloratus-jumbo_sm	1970-01-06 20:30:00	6.740267935874039	1244.499695307739	0.018392332834746	0.9062101822613705	0.7936076555760762	0.5255946553121431	Cyprichromi coloratus jumbo	m	n
539	FISH20200810_c1_r1_Cyprichromi-coloratus-jumbo_sm	1970-01-06 21:00:00	5.9715052395177	1274.5001661865722	0.006204298692665633	0.9862619100376689	0.8293087895760112	0.5588589104514158	Cyprichromi coloratus jumbo	m	n
540	FISH20200810_c1_r1_Cyprichromi-coloratus-jumbo_sm	1970-01-06 21:30:00	6.190688029311393	1304.5005816852251	0.005927649437704283	1.0	0.8177207592883119	0.5202223795214439	Cyprichromi coloratus jumbo	m	n
541	FISH20200810_c1_r1_Cyprichromi-coloratus-jumbo_sm	1970-01-06 22:00:00	5.708703184361959	1334.5006648199446	0.004321329639889197	1.0	0.7653556332883428	0.5271071410869927	Cyprichromi coloratus jumbo	m	n
542	FISH20200810_c1_r1_Cyprichromi-coloratus-jumbo_sm	1970-01-06 22:30:00	5.470418890960531	1364.499750706332	0.0031577197939172347	1.0	0.7792871730847636	0.5554096713705852	Cyprichromi coloratus jumbo	m	n
543	FISH20200810_c1_r1_Cyprichromi-coloratus-jumbo_sm	1970-01-06 23:00:00	5.5160206520104795	1394.499889196676	0.009196675900277009	0.979612188365651	0.7645457630603115	0.5572033701148086	Cyprichromi coloratus jumbo	m	n
544	FISH20200810_c1_r1_Cyprichromi-coloratus-jumbo_sm	1970-01-06 23:30:00	5.173262749885736	1424.4998338134278	0.005650343452249058	1.0	0.773278762356892	0.5353075627530982	Cyprichromi coloratus jumbo	m	n
545	FISH20200810_c1_r1_Cyprichromi-coloratus-jumbo_sm	1970-01-07 00:00:00	5.131249345355293	14.500720221606649	0.005429362880886426	0.9854293628808865	0.8160342875174482	0.574163151592139	Cyprichromi coloratus jumbo	m	n
546	FISH20200810_c1_r1_Cyprichromi-coloratus-jumbo_sm	1970-01-07 00:30:00	4.752005582906381	44.49986150351781	0.003988698687053349	1.0	0.7839850081715306	0.559126852094463	Cyprichromi coloratus jumbo	m	n
547	FISH20200810_c1_r1_Cyprichromi-coloratus-jumbo_sm	1970-01-07 01:00:00	4.852780239192456	74.49947371336768	0.004431887430059276	1.0	0.7425613337918054	0.5596642147741557	Cyprichromi coloratus jumbo	m	n
548	FISH20200810_c1_r1_Cyprichromi-coloratus-jumbo_sm	1970-01-07 01:30:00	4.935918480501467	104.49988920895191	0.003046753822291159	1.0	0.7753517815984433	0.5393452711605332	Cyprichromi coloratus jumbo	m	n
549	FISH20200810_c1_r1_Cyprichromi-coloratus-jumbo_sm	1970-01-07 02:00:00	5.370528234418507	134.5012466064602	0.014626849132915952	0.9260346833619592	0.8061931643086988	0.537896492481508	Cyprichromi coloratus jumbo	m	n
550	FISH20200810_c1_r1_Cyprichromi-coloratus-jumbo_sm	1970-01-07 02:30:00	5.105479211655601	164.49997230070358	0.006204642402082987	0.9530219932413717	0.8098394955197795	0.5748767687242933	Cyprichromi coloratus jumbo	m	n
551	FISH20200810_c1_r1_Cyprichromi-coloratus-jumbo_sm	1970-01-07 03:00:00	5.689241900602033	194.5	0.015401662049861495	0.9049861495844875	0.8097647895106961	0.5511317248861434	Cyprichromi coloratus jumbo	m	n
552	FISH20200810_c1_r1_Cyprichromi-coloratus-jumbo_sm	1970-01-07 03:30:00	5.48535046364351	224.49994460447596	0.022158209616662972	0.91009306448039	0.7744996042117283	0.5661057560880919	Cyprichromi coloratus jumbo	m	n
553	FISH20200810_c1_r1_Cyprichromi-coloratus-jumbo_sm	1970-01-07 04:00:00	5.368155048762958	254.50047088803944	0.007368012852473547	0.9391169464295607	0.771502485348309	0.5657483582002357	Cyprichromi coloratus jumbo	m	n
554	FISH20200810_c1_r1_Cyprichromi-coloratus-jumbo_sm	1970-01-07 04:30:00	6.581121358148744	284.5000276992964	0.04836297158052186	0.6959725222979336	0.7893439886417237	0.5744175392312185	Cyprichromi coloratus jumbo	m	n
555	FISH20200810_c1_r1_Cyprichromi-coloratus-jumbo_sm	1970-01-07 05:00:00	6.056383941439689	314.5001108033241	0.025983379501385042	0.8314681440443213	0.7964011298279317	0.575287588718225	Cyprichromi coloratus jumbo	m	n
556	FISH20200810_c1_r1_Cyprichromi-coloratus-jumbo_sm	1970-01-07 05:30:00	5.520759390009245	344.5001107910481	0.012685575005539552	0.9308109904719699	0.7827243172379714	0.561879592768619	Cyprichromi coloratus jumbo	m	n
557	FISH20200810_c1_r1_Cyprichromi-coloratus-jumbo_sm	1970-01-07 06:00:00	5.404644231219931	374.50105263157894	0.016343490304709142	0.9343490304709141	0.790010174843444	0.5727888770791699	Cyprichromi coloratus jumbo	m	n
558	FISH20200810_c1_r1_Cyprichromi-coloratus-jumbo_sm	1970-01-07 06:30:00	5.525091329607794	404.50008309788933	0.020940668107030082	0.8236662788765166	0.7973559362704774	0.551044232882272	Cyprichromi coloratus jumbo	m	n
559	FISH20200810_c1_r1_Cyprichromi-coloratus-jumbo_sm	1970-01-07 07:00:00	6.693517252426689	434.50132978723406	0.036513741134751775	0.817154255319149	0.7824412896556876	0.5030657260102958	Cyprichromi coloratus jumbo	m	d
560	FISH20200810_c1_r1_Cyprichromi-coloratus-jumbo_sm	1970-01-07 07:30:00	10.95503974792521	464.50016618657213	0.20740084201196543	0.23681586527808554	0.7518651949685257	0.45664081357301217	Cyprichromi coloratus jumbo	m	d
561	FISH20200810_c1_r1_Cyprichromi-coloratus-jumbo_sm	1970-01-07 08:00:00	14.019821082179638	494.5005816852252	0.3531660295828486	0.0	0.8200963205102394	0.510485144849577	Cyprichromi coloratus jumbo	m	d
562	FISH20200810_c1_r1_Cyprichromi-coloratus-jumbo_sm	1970-01-07 08:30:00	12.581657074550634	524.5001938950751	0.2820342363303972	0.0	0.7527738016462486	0.507179158596573	Cyprichromi coloratus jumbo	m	d
563	FISH20200810_c1_r1_Cyprichromi-coloratus-jumbo_sm	1970-01-07 09:00:00	12.011937866149259	554.4997507063321	0.26380809927427845	0.005983048030580023	0.7915094085833406	0.5592953650878698	Cyprichromi coloratus jumbo	m	d
564	FISH20200810_c1_r1_Cyprichromi-coloratus-jumbo_sm	1970-01-07 09:30:00	11.42093583886737	584.5001661865721	0.23343673831154443	0.0	0.7986688434988568	0.5406361985655594	Cyprichromi coloratus jumbo	m	d
565	FISH20200810_c1_r1_Cyprichromi-coloratus-jumbo_sm	1970-01-07 10:00:00	11.55042868259502	614.5005816852251	0.22436430114675088	0.0	0.8483715515877864	0.5383858798225953	Cyprichromi coloratus jumbo	m	d
566	FISH20200810_c1_r1_Cyprichromi-coloratus-jumbo_sm	1970-01-07 10:30:00	12.343330757289378	644.5001938950751	0.2615367569663731	0.0	0.8373664724596362	0.5134384036727173	Cyprichromi coloratus jumbo	m	d
567	FISH20200810_c1_r1_Cyprichromi-coloratus-jumbo_sm	1970-01-07 11:00:00	9.705337716301678	674.4997507063321	0.16885491108525844	0.0041548944656805715	0.8407386436855608	0.5404711464927859	Cyprichromi coloratus jumbo	m	d
568	FISH20200810_c1_r1_Cyprichromi-coloratus-jumbo_sm	1970-01-07 11:30:00	11.494419509044482	704.5001661865721	0.2354309771770441	0.00033237314424994463	0.8510692734008234	0.5083464645321077	Cyprichromi coloratus jumbo	m	d
569	FISH20200810_c1_r1_Cyprichromi-coloratus-jumbo_sm	1970-01-07 12:00:00	10.49309238267441	734.5006370838181	0.19577862722286854	0.011966096061160046	0.8714824693255755	0.5447940845805993	Cyprichromi coloratus jumbo	m	d
570	FISH20200810_c1_r1_Cyprichromi-coloratus-jumbo_sm	1970-01-07 12:30:00	11.004170800921	764.5002492936679	0.20757852750540137	0.029859841560024376	0.8279609845078757	0.5491693628967238	Cyprichromi coloratus jumbo	m	d
571	FISH20200810_c1_r1_Cyprichromi-coloratus-jumbo_sm	1970-01-07 13:00:00	11.518411415653691	794.4998061049249	0.2455265636252839	0.007478810038225029	0.8243120499288648	0.5214283776410128	Cyprichromi coloratus jumbo	m	d
572	FISH20200810_c1_r1_Cyprichromi-coloratus-jumbo_sm	1970-01-07 13:30:00	11.922259909849243	824.4994183147749	0.25245138773475156	0.0	0.7911158997256176	0.505041686798679	Cyprichromi coloratus jumbo	m	d
573	FISH20200810_c1_r1_Cyprichromi-coloratus-jumbo_sm	1970-01-07 14:00:00	11.746781710774314	854.4998338134279	0.25083093286062486	0.0	0.7346867623313126	0.5370133386352525	Cyprichromi coloratus jumbo	m	d
574	FISH20200810_c1_r1_Cyprichromi-coloratus-jumbo_sm	1970-01-07 14:30:00	10.17034237123989	884.5002492936679	0.18719184532712868	0.0	0.7776611153646992	0.5106609715395789	Cyprichromi coloratus jumbo	m	d
575	FISH20200810_c1_r1_Cyprichromi-coloratus-jumbo_sm	1970-01-07 15:00:00	9.319924053836218	914.4998061049249	0.14586449504182594	0.031466400753420866	0.8125549308827131	0.536167347658185	Cyprichromi coloratus jumbo	m	d
576	FISH20200810_c1_r1_Cyprichromi-coloratus-jumbo_sm	1970-01-07 15:30:00	9.564828284922001	944.4994183147749	0.16508780676970805	0.004930474765940945	0.8079161720614363	0.5426539220288661	Cyprichromi coloratus jumbo	m	d
577	FISH20200810_c1_r1_Cyprichromi-coloratus-jumbo_sm	1970-01-07 16:00:00	9.981611430769334	974.4998338134279	0.17377575891867936	0.011910037668956349	0.7893724314374511	0.5039181118327344	Cyprichromi coloratus jumbo	m	d
578	FISH20200810_c1_r1_Cyprichromi-coloratus-jumbo_sm	1970-01-07 16:30:00	9.118688325341427	1004.5002492936679	0.1425959780621572	0.042546119328569054	0.7886517504872474	0.5297595819771712	Cyprichromi coloratus jumbo	m	d
579	FISH20200810_c1_r1_Cyprichromi-coloratus-jumbo_sm	1970-01-07 17:00:00	9.740511494392667	1034.499806104925	0.17079386183590936	0.0014403634147692648	0.7895875015735933	0.4959766046859583	Cyprichromi coloratus jumbo	m	d
580	FISH20200810_c1_r1_Cyprichromi-coloratus-jumbo_sm	1970-01-07 17:30:00	10.622157030222132	1064.4994183147749	0.19932413716691597	0.0	0.7212964221540933	0.39738485111221333	Cyprichromi coloratus jumbo	m	d
581	FISH20200810_c1_r1_Cyprichromi-coloratus-jumbo_sm	1970-01-07 18:00:00	10.362794160643295	1094.4998338134278	0.18812319964546864	0.007921559937957012	0.6626349523056999	0.2992307474306232	Cyprichromi coloratus jumbo	m	d
582	FISH20200810_c1_r1_Cyprichromi-coloratus-jumbo_sm	1970-01-07 18:30:00	11.243474871553037	1124.500249293668	0.19267630602182703	0.33023101213229183	0.7487166786526223	0.4342150271042374	Cyprichromi coloratus jumbo	m	d
583	FISH20200810_c1_r1_Cyprichromi-coloratus-jumbo_sm	1970-01-07 19:00:00	7.030579142034353	1154.5004432132964	0.015844875346260386	0.9202770083102493	0.8563941868249808	0.5326344132802373	Cyprichromi coloratus jumbo	m	n
584	FISH20200810_c1_r1_Cyprichromi-coloratus-jumbo_sm	1970-01-07 19:30:00	6.475179351510418	1184.4994183147749	0.006758628330840397	1.0	0.8808104420562051	0.5598141764522024	Cyprichromi coloratus jumbo	m	n
585	FISH20200810_c1_r1_Cyprichromi-coloratus-jumbo_sm	1970-01-07 20:00:00	6.421050908225271	1214.502382535461	0.012134308510638297	0.931072695035461	0.8559100073318748	0.5885755943065029	Cyprichromi coloratus jumbo	m	n
586	FISH20200810_c1_r1_Cyprichromi-coloratus-jumbo_sm	1970-01-07 20:30:00	6.603068945707458	1244.500249293668	0.031134009196166417	0.7892083541078057	0.8092671058655599	0.6288769332190682	Cyprichromi coloratus jumbo	m	n
587	FISH20200810_c1_r1_Cyprichromi-coloratus-jumbo_sm	1970-01-07 21:00:00	6.427359158378341	1274.5005540166205	0.02177285318559557	0.8669806094182826	0.8388240074689659	0.6638521839110005	Cyprichromi coloratus jumbo	m	n
588	FISH20200810_c1_r1_Cyprichromi-coloratus-jumbo_sm	1970-01-07 21:30:00	6.941788457108589	1304.4994737133677	0.04337709822170517	0.5843997562461913	0.8148378940626747	0.6729133150793251	Cyprichromi coloratus jumbo	m	n
589	FISH20200810_c1_r1_Cyprichromi-coloratus-jumbo_sm	1970-01-07 22:00:00	7.081992917542817	1334.5005816852251	0.02958284859564567	0.8221151182759958	0.8414551907341002	0.6759831387095239	Cyprichromi coloratus jumbo	m	n
590	FISH20200810_c1_r1_Cyprichromi-coloratus-jumbo_sm	1970-01-07 22:30:00	6.834656840264368	1364.5003600908537	0.02720070910198881	0.8497590161209905	0.8372080123905352	0.7220283540693885	Cyprichromi coloratus jumbo	m	n
591	FISH20200810_c1_r1_Cyprichromi-coloratus-jumbo_sm	1970-01-07 23:00:00	7.0025154354065515	1394.5006648199446	0.03202216066481994	0.7714127423822714	0.8299778123989258	0.7216721438068904	Cyprichromi coloratus jumbo	m	n
592	FISH20200810_c1_r1_Cyprichromi-coloratus-jumbo_sm	1970-01-07 23:30:00	6.700489583779567	1424.4995291119606	0.029084261259764002	0.8186250069248241	0.8206292524952812	0.6994255715376707	Cyprichromi coloratus jumbo	m	n
593	FISH20200810_c1_r1_Cyprichromi-coloratus-jumbo_sm	1970-01-08 00:00:00	6.822404172556858	14.501329639889196	0.040554016620498616	0.6678670360110803	0.8158206777667973	0.6917451376688898	Cyprichromi coloratus jumbo	m	n
594	FISH20200810_c1_r1_Cyprichromi-coloratus-jumbo_sm	1970-01-08 00:30:00	7.27888970223337	44.500470888039445	0.04143814747105423	0.6997950252063597	0.8340050800612843	0.6890128045397433	Cyprichromi coloratus jumbo	m	n
595	FISH20200810_c1_r1_Cyprichromi-coloratus-jumbo_sm	1970-01-08 01:00:00	7.203126156827628	74.50072022160664	0.04105263157894737	0.6781163434903047	0.839515341717205	0.7191344760002634	Cyprichromi coloratus jumbo	m	n
596	FISH20200810_c1_r1_Cyprichromi-coloratus-jumbo_sm	1970-01-08 01:30:00	7.154784403207736	104.49958451055343	0.04609162927261647	0.6096061160046535	0.8113243166814235	0.7045607457563485	Cyprichromi coloratus jumbo	m	n
597	FISH20200810_c1_r1_Cyprichromi-coloratus-jumbo_sm	1970-01-08 02:00:00	6.683009545104461	134.50149584487534	0.036121883656509694	0.7356232686980609	0.8182471790017496	0.6732700063087026	Cyprichromi coloratus jumbo	m	n
598	FISH20200810_c1_r1_Cyprichromi-coloratus-jumbo_sm	1970-01-08 02:30:00	7.287028116503594	164.50052628663232	0.047199601130131295	0.5952578804498366	0.8148348790062875	0.6991173169772535	Cyprichromi coloratus jumbo	m	n
599	FISH20200810_c1_r1_Cyprichromi-coloratus-jumbo_sm	1970-01-08 03:00:00	7.355822913975489	194.5007756232687	0.05113573407202216	0.5356786703601109	0.8168137228319462	0.6772380184880272	Cyprichromi coloratus jumbo	m	n
600	FISH20200810_c1_r1_Cyprichromi-coloratus-jumbo_sm	1970-01-08 03:30:00	7.043545661678069	224.49975070633207	0.052019278710320756	0.5995789706941443	0.8244437702148188	0.663374536449784	Cyprichromi coloratus jumbo	m	n
601	FISH20200810_c1_r1_Cyprichromi-coloratus-jumbo_sm	1970-01-08 04:00:00	7.1596667136267484	254.5016620498615	0.04293628808864266	0.6437119113573407	0.8137506325031634	0.673936426990536	Cyprichromi coloratus jumbo	m	n
602	FISH20200810_c1_r1_Cyprichromi-coloratus-jumbo_sm	1970-01-08 04:30:00	6.920894874269935	284.5005816852252	0.040496371392166636	0.624896127638358	0.8281317497768449	0.6540573228220664	Cyprichromi coloratus jumbo	m	n
603	FISH20200810_c1_r1_Cyprichromi-coloratus-jumbo_sm	1970-01-08 05:00:00	6.893159034920164	314.5009972299169	0.041772853185595565	0.6377839335180056	0.8226071924044527	0.6726687752830425	Cyprichromi coloratus jumbo	m	n
604	FISH20200810_c1_r1_Cyprichromi-coloratus-jumbo_sm	1970-01-08 05:30:00	6.434882301151116	344.4998061049249	0.03523350506897125	0.6656694919949033	0.8264232491024383	0.6404806121017103	Cyprichromi coloratus jumbo	m	n
605	FISH20200810_c1_r1_Cyprichromi-coloratus-jumbo_sm	1970-01-08 06:00:00	6.971515498268913	374.5002216066482	0.04393351800554016	0.5805540166204987	0.8108230387871784	0.6641077633919422	Cyprichromi coloratus jumbo	m	n
606	FISH20200810_c1_r1_Cyprichromi-coloratus-jumbo_sm	1970-01-08 06:30:00	6.47046824719951	404.4998892089519	0.034899180146244185	0.7570352315532904	0.7856643998833457	0.6387351984310006	Cyprichromi coloratus jumbo	m	n
607	FISH20200810_c1_r1_Cyprichromi-coloratus-jumbo_sm	1970-01-08 07:00:00	6.3198913674359485	434.50180065377583	0.016344395811402294	0.917169926311707	0.7686296883751561	0.5919300016107368	Cyprichromi coloratus jumbo	m	d
608	FISH20200810_c1_r1_Cyprichromi-coloratus-jumbo_sm	1970-01-08 07:30:00	10.737950863220432	464.4999723007036	0.19378427787934185	0.18093180433216996	0.720600113673161	0.4958204734133459	Cyprichromi coloratus jumbo	m	d
609	FISH20200810_c1_r1_Cyprichromi-coloratus-jumbo_sm	1970-01-08 08:00:00	9.81464978255682	480.1742112482853	0.149519890260631	0.0	0.6992726569039239	0.43137953258955636	Cyprichromi coloratus jumbo	m	d
610	FISH20200810_c2_r0_Cyprichromi-coloratus-jumbo_sm	1970-01-02 00:00:00	8.248409303719965	14.499639909146307	0.03274056838956291	0.8067143094565398	0.6884119318871572	0.5088637748601198	Cyprichromi coloratus jumbo	m	n
611	FISH20200810_c2_r0_Cyprichromi-coloratus-jumbo_sm	1970-01-02 00:30:00	8.97137752177598	44.49994460447596	0.06486815865278085	0.48559716374916906	0.7246448919893734	0.6217959006322993	Cyprichromi coloratus jumbo	m	n
612	FISH20200810_c2_r0_Cyprichromi-coloratus-jumbo_sm	1970-01-02 01:00:00	8.560905094601036	74.50019389507507	0.0428785108858235	0.75065093346629	0.6991763520342869	0.5898835986530241	Cyprichromi coloratus jumbo	m	n
613	FISH20200810_c2_r0_Cyprichromi-coloratus-jumbo_sm	1970-01-02 01:30:00	7.721907747437489	104.49963990914631	0.043210902443077945	0.733975957010692	0.7368484014078702	0.3732830764223616	Cyprichromi coloratus jumbo	m	n
614	FISH20200810_c2_r0_Cyprichromi-coloratus-jumbo_sm	1970-01-02 02:00:00	8.307949039825974	134.5	0.05927321072457346	0.542377575891868	0.7304771621654883	0.5836730843040717	Cyprichromi coloratus jumbo	m	n
615	FISH20200810_c2_r0_Cyprichromi-coloratus-jumbo_sm	1970-01-02 02:30:00	7.9603986705685505	164.5003046922608	0.02553875131571658	0.9126364190349565	0.7317679561294304	0.539595031339775	Cyprichromi coloratus jumbo	m	n
616	FISH20200810_c2_r0_Cyprichromi-coloratus-jumbo_sm	1970-01-02 03:00:00	7.044800782219981	194.4996953077392	0.028031687995124923	0.8810592210957842	0.8709592067314066	0.6640524837365491	Cyprichromi coloratus jumbo	m	n
617	FISH20200810_c2_r0_Cyprichromi-coloratus-jumbo_sm	1970-01-02 03:30:00	7.582446464268921	224.5	0.031409262131619764	0.7775869709727454	0.8112080042627328	0.758383642690953	Cyprichromi coloratus jumbo	m	n
618	FISH20200810_c2_r0_Cyprichromi-coloratus-jumbo_sm	1970-01-02 04:00:00	7.369835993922191	254.5003600908537	0.02443077945820176	0.837682122874079	0.8396764910842073	0.6370404142627666	Cyprichromi coloratus jumbo	m	n
619	FISH20200810_c2_r0_Cyprichromi-coloratus-jumbo_sm	1970-01-02 04:30:00	7.629466986987945	284.49975070633207	0.028751869702509557	0.7894299484793086	0.8158066844813665	0.4481563150438861	Cyprichromi coloratus jumbo	m	n
620	FISH20200810_c2_r0_Cyprichromi-coloratus-jumbo_sm	1970-01-02 05:00:00	7.06701684043233	314.50005539552404	0.02526035896299579	0.8606802570352315	0.8779675782807642	0.5670989413519651	Cyprichromi coloratus jumbo	m	n
621	FISH20200810_c2_r0_Cyprichromi-coloratus-jumbo_sm	1970-01-02 05:30:00	7.324051768381959	344.5003600908537	0.021328458257160267	0.8705888870422691	0.8492970425446623	0.4306450424194957	Cyprichromi coloratus jumbo	m	n
622	FISH20200810_c2_r0_Cyprichromi-coloratus-jumbo_sm	1970-01-02 06:00:00	8.29680378315017	374.4998061049249	0.05755913799789485	0.589164035233505	0.7549969024520683	0.6661976334908245	Cyprichromi coloratus jumbo	m	n
623	FISH20200810_c2_r0_Cyprichromi-coloratus-jumbo_sm	1970-01-02 06:30:00	8.589780822779774	404.5001107910481	0.05506315089740749	0.5706292931531133	0.6504620033240114	0.4964989534202754	Cyprichromi coloratus jumbo	m	n
624	FISH20200810_c2_r0_Cyprichromi-coloratus-jumbo_sm	1970-01-02 07:00:00	7.422121234526413	434.5004154894466	0.023378206193562682	0.7964655697745278	0.6370414814462919	0.4548166356038853	Cyprichromi coloratus jumbo	m	d
625	FISH20200810_c2_r0_Cyprichromi-coloratus-jumbo_sm	1970-01-02 07:30:00	21.352136713608246	464.4998615035178	0.4891141764999169	0.029250457038391225	0.7298973766379659	0.4522087097469882	Cyprichromi coloratus jumbo	m	d
626	FISH20200810_c2_r0_Cyprichromi-coloratus-jumbo_sm	1970-01-02 08:00:00	14.14409603779403	494.50016618657213	0.27935962774207845	0.052404165743407935	0.7656616522135974	0.29386144639691353	Cyprichromi coloratus jumbo	m	d
627	FISH20200810_c2_r0_Cyprichromi-coloratus-jumbo_sm	1970-01-02 08:30:00	12.479435674687293	524.5004708880394	0.21910143482355549	0.043709489778959616	0.8340933895756446	0.2917441381363911	Cyprichromi coloratus jumbo	m	d
628	FISH20200810_c2_r0_Cyprichromi-coloratus-jumbo_sm	1970-01-02 09:00:00	12.16958456914024	554.4998615035178	0.22148357431721236	0.01506841726220154	0.8131338171468683	0.2967497967069513	Cyprichromi coloratus jumbo	m	d
629	FISH20200810_c2_r0_Cyprichromi-coloratus-jumbo_sm	1970-01-02 09:30:00	11.705221536216762	584.5002215820962	0.19488145357855086	0.017006425880788833	0.8556049164813531	0.2581127239561915	Cyprichromi coloratus jumbo	m	d
630	FISH20200810_c2_r0_Cyprichromi-coloratus-jumbo_sm	1970-01-02 10:00:00	11.763546801406264	614.5004708880394	0.18320314664007534	0.04742119550163426	0.8582547556864795	0.25962822323082946	Cyprichromi coloratus jumbo	m	d
631	FISH20200810_c2_r0_Cyprichromi-coloratus-jumbo_sm	1970-01-02 10:30:00	24.68562982439179	644.4999169021107	0.6451166140380035	0.0	0.814868045843183	0.5461283881961407	Cyprichromi coloratus jumbo	m	d
632	FISH20200810_c2_r0_Cyprichromi-coloratus-jumbo_sm	1970-01-02 11:00:00	12.416506419456358	674.5002215820962	0.2554841568801241	0.018889873698205186	0.878706956659104	0.520348148503528	Cyprichromi coloratus jumbo	m	d
633	FISH20200810_c2_r0_Cyprichromi-coloratus-jumbo_sm	1970-01-02 11:30:00	9.931608589800444	704.5005262866323	0.16120990526840617	0.04154894465680572	0.9380504559114327	0.5198765946880652	Cyprichromi coloratus jumbo	m	d
634	FISH20200810_c2_r0_Cyprichromi-coloratus-jumbo_sm	1970-01-02 12:00:00	9.827067999957384	734.4999169021107	0.16187468838291508	0.02553875131571658	0.9210962350785634	0.5926165546823691	Cyprichromi coloratus jumbo	m	d
635	FISH20200810_c2_r0_Cyprichromi-coloratus-jumbo_sm	1970-01-02 12:30:00	10.280871142500166	764.5002215820962	0.1811433636162198	0.011965433192998006	0.9292131858477364	0.615899183113863	Cyprichromi coloratus jumbo	m	d
636	FISH20200810_c2_r0_Cyprichromi-coloratus-jumbo_sm	1970-01-02 13:00:00	11.657494122761292	794.5005816852251	0.22702343360478644	0.003822502908426126	0.8889354935552061	0.5963306717277215	Cyprichromi coloratus jumbo	m	d
637	FISH20200810_c2_r0_Cyprichromi-coloratus-jumbo_sm	1970-01-02 13:30:00	12.031037432632816	824.4999723007036	0.24519417206802946	0.0	0.905778980090961	0.5794427569307604	Cyprichromi coloratus jumbo	m	d
638	FISH20200810_c2_r0_Cyprichromi-coloratus-jumbo_sm	1970-01-02 14:00:00	15.693566069833464	854.5002215820962	0.3824506979836029	0.0	0.8104799452104352	0.6241993615665856	Cyprichromi coloratus jumbo	m	d
639	FISH20200810_c2_r0_Cyprichromi-coloratus-jumbo_sm	1970-01-02 14:30:00	12.636027907324538	884.5005816852251	0.27433383192066924	0.0	0.870804198839789	0.6625011994784639	Cyprichromi coloratus jumbo	m	d
640	FISH20200810_c2_r0_Cyprichromi-coloratus-jumbo_sm	1970-01-02 15:00:00	12.18757561634674	914.4999723007036	0.2533377652207634	0.0	0.9184459070285252	0.5976406382313616	Cyprichromi coloratus jumbo	m	d
641	FISH20200810_c2_r0_Cyprichromi-coloratus-jumbo_sm	1970-01-02 15:30:00	12.159236008991265	944.4994183147749	0.25073403135560357	0.0	0.9058199331658744	0.6184737860783381	Cyprichromi coloratus jumbo	m	d
642	FISH20200810_c2_r0_Cyprichromi-coloratus-jumbo_sm	1970-01-02 16:00:00	12.198217860095612	974.4997784179038	0.25382229115887434	0.0	0.8841963770258258	0.6307307782477602	Cyprichromi coloratus jumbo	m	d
643	FISH20200810_c2_r0_Cyprichromi-coloratus-jumbo_sm	1970-01-02 16:30:00	11.847026184938477	1004.5000276992964	0.23328347459974516	0.0	0.9128144064314433	0.6521808002326707	Cyprichromi coloratus jumbo	m	d
644	FISH20200810_c2_r0_Cyprichromi-coloratus-jumbo_sm	1970-01-02 17:00:00	11.608521660074906	1034.2924650221948	0.22554363094903634	0.0	0.9091038971167698	0.6953548927788831	Cyprichromi coloratus jumbo	m	d
645	FISH20200810_c2_r0_Cyprichromi-coloratus-jumbo_sm	1970-01-02 17:30:00	12.051842814893533	1064.8586512261581	0.25783378746594005	0.0	0.9134853411933354	0.6573955317608984	Cyprichromi coloratus jumbo	m	d
646	FISH20200810_c2_r0_Cyprichromi-coloratus-jumbo_sm	1970-01-02 18:00:00	9.861472150614786	1094.5000276992964	0.16292726164755414	0.0004985873358816686	0.9593535511847066	0.6172926707661601	Cyprichromi coloratus jumbo	m	d
647	FISH20200810_c2_r0_Cyprichromi-coloratus-jumbo_sm	1970-01-02 18:30:00	13.272669621243068	1124.4994183147749	0.28059387291562793	0.06021827045593042	0.7407751673735334	0.46379491737695316	Cyprichromi coloratus jumbo	m	d
648	FISH20200810_c2_r0_Cyprichromi-coloratus-jumbo_sm	1970-01-02 19:00:00	8.024234334934704	1154.4997784179038	0.08143142034123643	0.48520939508087746	0.8924072149182899	0.5393534501519411	Cyprichromi coloratus jumbo	m	n
649	FISH20200810_c2_r0_Cyprichromi-coloratus-jumbo_sm	1970-01-02 19:30:00	7.089948383478537	1184.5000830978893	0.06974682843055786	0.5457869370117999	0.9048344432012871	0.5690876099068518	Cyprichromi coloratus jumbo	m	n
650	FISH20200810_c2_r0_Cyprichromi-coloratus-jumbo_sm	1970-01-02 20:00:00	6.817415925252877	1214.4994737133677	0.02138385685003601	0.8390116891030968	0.9358423606972328	0.5728683165554724	Cyprichromi coloratus jumbo	m	n
651	FISH20200810_c2_r0_Cyprichromi-coloratus-jumbo_sm	1970-01-02 20:30:00	6.867363541902737	1244.4997784179038	0.024927985818745845	0.8227343230666962	0.9180602287253541	0.43054668705089705	Cyprichromi coloratus jumbo	m	n
652	FISH20200810_c2_r0_Cyprichromi-coloratus-jumbo_sm	1970-01-02 21:00:00	7.829120140263225	1274.5000830978893	0.04298930807157498	0.7058888704226912	0.7603522465034611	0.4282814515618443	Cyprichromi coloratus jumbo	m	n
653	FISH20200810_c2_r0_Cyprichromi-coloratus-jumbo_sm	1970-01-02 21:30:00	8.305946455465804	1304.4995291119606	0.039776189684782005	0.7992908980111905	0.7078058793308395	0.3569086496988709	Cyprichromi coloratus jumbo	m	n
654	FISH20200810_c2_r0_Cyprichromi-coloratus-jumbo_sm	1970-01-02 22:00:00	8.132450825230473	1334.4997784179038	0.04708619543540882	0.6442499446044759	0.6790674998328116	0.45216373927701053	Cyprichromi coloratus jumbo	m	n
655	FISH20200810_c2_r0_Cyprichromi-coloratus-jumbo_sm	1970-01-02 22:30:00	8.0168741073627	1364.5001384964821	0.04093956013517257	0.7087695972522298	0.7494581751597621	0.3621795537643343	Cyprichromi coloratus jumbo	m	n
656	FISH20200810_c2_r0_Cyprichromi-coloratus-jumbo_sm	1970-01-02 23:00:00	8.270371912048114	1394.4995845105534	0.055287795689989476	0.6365852307351393	0.809150300482809	0.32748630863347233	Cyprichromi coloratus jumbo	m	n
657	FISH20200810_c2_r0_Cyprichromi-coloratus-jumbo_sm	1970-01-02 23:30:00	8.054712938112038	1424.4998338134278	0.058608464436073565	0.6779304232218036	0.7647850332952891	0.3249430959371311	Cyprichromi coloratus jumbo	m	n
658	FISH20200810_c2_r0_Cyprichromi-coloratus-jumbo_sm	1970-01-03 00:00:00	7.191884472244042	14.50013849648219	0.014237438369065426	0.9663176555315495	0.7576995035301328	0.31167483301281496	Cyprichromi coloratus jumbo	m	n
659	FISH20200810_c2_r0_Cyprichromi-coloratus-jumbo_sm	1970-01-03 00:30:00	8.258520201104691	44.49963990914631	0.05800232674090078	0.6495485014680628	0.7312381320117686	0.3679117624073079	Cyprichromi coloratus jumbo	m	n
660	FISH20200810_c2_r0_Cyprichromi-coloratus-jumbo_sm	1970-01-03 01:00:00	8.396330326874367	74.49988920895191	0.04725238200753379	0.7316086860181698	0.5794436460686277	0.3462486101658685	Cyprichromi coloratus jumbo	m	n
661	FISH20200810_c2_r0_Cyprichromi-coloratus-jumbo_sm	1970-01-03 01:30:00	7.468819374176042	104.50019389507507	0.02143925544291175	0.8600631543958783	0.7386977798848727	0.3381186341081236	Cyprichromi coloratus jumbo	m	n
662	FISH20200810_c2_r0_Cyprichromi-coloratus-jumbo_sm	1970-01-03 02:00:00	7.274803879544163	134.4996399091463	0.026480527394604176	0.84560412165531	0.7273748080945691	0.3466506356988524	Cyprichromi coloratus jumbo	m	n
663	FISH20200810_c2_r0_Cyprichromi-coloratus-jumbo_sm	1970-01-03 02:30:00	7.9042723747177	164.49994460447596	0.03750276977620208	0.7574783957456237	0.6033435226552926	0.38947158605299076	Cyprichromi coloratus jumbo	m	n
664	FISH20200810_c2_r0_Cyprichromi-coloratus-jumbo_sm	1970-01-03 03:00:00	7.554208672374262	194.50024929366793	0.031687995124923825	0.8074898897568001	0.6458151997903403	0.3222606632398688	Cyprichromi coloratus jumbo	m	n
665	FISH20200810_c2_r0_Cyprichromi-coloratus-jumbo_sm	1970-01-03 03:30:00	8.23243379812424	224.4996399091463	0.03130020497479364	0.8186250069248241	0.6000637728426597	0.35943274808677217	Cyprichromi coloratus jumbo	m	n
666	FISH20200810_c2_r0_Cyprichromi-coloratus-jumbo_sm	1970-01-03 04:00:00	7.634724827403296	254.5	0.021992023044538	0.8839463771327277	0.7070332783406735	0.30577241144630113	Cyprichromi coloratus jumbo	m	n
667	FISH20200810_c2_r0_Cyprichromi-coloratus-jumbo_sm	1970-01-03 04:30:00	8.096201628577544	284.50030469226084	0.0726275552600964	0.5793584842944989	0.6878444249032868	0.3655138565730465	Cyprichromi coloratus jumbo	m	n
668	FISH20200810_c2_r0_Cyprichromi-coloratus-jumbo_sm	1970-01-03 05:00:00	7.427457868375005	314.49969530773916	0.027976289402249183	0.8310342917289901	0.6218209240139306	0.3297938826103822	Cyprichromi coloratus jumbo	m	n
669	FISH20200810_c2_r0_Cyprichromi-coloratus-jumbo_sm	1970-01-03 05:30:00	7.624524129535428	344.5	0.036173277199202304	0.7861178816751606	0.7232402390873287	0.36312384262922864	Cyprichromi coloratus jumbo	m	n
670	FISH20200810_c2_r0_Cyprichromi-coloratus-jumbo_sm	1970-01-03 06:00:00	8.37982117229536	374.5003600908537	0.06719849315827378	0.7216774693922774	0.6114811278866801	0.36310278120721423	Cyprichromi coloratus jumbo	m	n
671	FISH20200810_c2_r0_Cyprichromi-coloratus-jumbo_sm	1970-01-03 06:30:00	18.14824895945904	404.49975070633207	0.3895075065093347	0.011966096061160046	0.5131794195780857	0.3654447814525499	Cyprichromi coloratus jumbo	m	n
672	FISH20200810_c2_r0_Cyprichromi-coloratus-jumbo_sm	1970-01-03 07:00:00	17.164972538495434	434.50005539552404	0.3387436295147352	0.08209616662973632	0.5780546792370904	0.36912375904133876	Cyprichromi coloratus jumbo	m	d
673	FISH20200810_c2_r0_Cyprichromi-coloratus-jumbo_sm	1970-01-03 07:30:00	20.479232608468614	464.5003600908537	0.5332114564290067	0.0	0.7664574817488687	0.4900695063321176	Cyprichromi coloratus jumbo	m	d
674	FISH20200810_c2_r0_Cyprichromi-coloratus-jumbo_sm	1970-01-03 08:00:00	12.752688325959499	494.4995290597817	0.30395035736051856	0.0	0.8921165674616142	0.5863401480564248	Cyprichromi coloratus jumbo	m	d
675	FISH20200810_c2_r0_Cyprichromi-coloratus-jumbo_sm	1970-01-03 08:30:00	13.871644954692723	524.5001107910481	0.2982495014402836	0.0	0.8420465271087609	0.638067532089835	Cyprichromi coloratus jumbo	m	d
676	FISH20200810_c2_r0_Cyprichromi-coloratus-jumbo_sm	1970-01-03 09:00:00	12.952081444488662	554.5003600908537	0.2639188964600299	0.0	0.8317846725557945	0.6177789541734914	Cyprichromi coloratus jumbo	m	d
677	FISH20200810_c2_r0_Cyprichromi-coloratus-jumbo_sm	1970-01-03 09:30:00	13.137818633993156	584.4998615035178	0.2832530053736635	0.0	0.8439642377776606	0.6905978695283972	Cyprichromi coloratus jumbo	m	d
678	FISH20200810_c2_r0_Cyprichromi-coloratus-jumbo_sm	1970-01-03 10:00:00	13.733606871360713	614.4833574529667	0.33908493821663144	0.0	0.846497869545769	0.6338473788783621	Cyprichromi coloratus jumbo	m	d
679	FISH20200810_c2_r0_Cyprichromi-coloratus-jumbo_sm	1970-01-03 10:30:00	11.974702884094505	644.5003600908537	0.24912747216220707	0.0	0.8894727133756005	0.6349620395981234	Cyprichromi coloratus jumbo	m	d
680	FISH20200810_c2_r0_Cyprichromi-coloratus-jumbo_sm	1970-01-03 11:00:00	11.655561119910862	674.4998615035178	0.23433604786438425	0.0	0.8798737452924578	0.6663966603551822	Cyprichromi coloratus jumbo	m	d
681	FISH20200810_c2_r0_Cyprichromi-coloratus-jumbo_sm	1970-01-03 11:30:00	12.453694758628307	704.5001107910481	0.2662862840682473	0.0	0.8928015299301783	0.6152715938677131	Cyprichromi coloratus jumbo	m	d
682	FISH20200810_c2_r0_Cyprichromi-coloratus-jumbo_sm	1970-01-03 12:00:00	12.529528255613846	734.5003600908537	0.26142595978062155	0.0	0.891703750361482	0.5492184346731886	Cyprichromi coloratus jumbo	m	d
683	FISH20200810_c2_r0_Cyprichromi-coloratus-jumbo_sm	1970-01-03 12:30:00	11.88016366039382	764.4998615035178	0.22159437150296382	0.0	0.897606829212022	0.6003215962510944	Cyprichromi coloratus jumbo	m	d
684	FISH20200810_c2_r0_Cyprichromi-coloratus-jumbo_sm	1970-01-03 13:00:00	10.811722881072335	794.5001661865721	0.1844116995346776	0.0	0.9068447889231196	0.6510488796255272	Cyprichromi coloratus jumbo	m	d
685	FISH20200810_c2_r0_Cyprichromi-coloratus-jumbo_sm	1970-01-03 13:30:00	11.724762758650574	824.5004154894466	0.24031909589496428	0.0	0.9161281843570696	0.6345736929889104	Cyprichromi coloratus jumbo	m	d
686	FISH20200810_c2_r0_Cyprichromi-coloratus-jumbo_sm	1970-01-03 14:00:00	11.360023326109774	854.4998615035178	0.21677469392277438	0.0	0.8834221732688838	0.5721034944640986	Cyprichromi coloratus jumbo	m	d
687	FISH20200810_c2_r0_Cyprichromi-coloratus-jumbo_sm	1970-01-03 14:30:00	10.884966455860335	884.5001661865721	0.2071792599157988	0.0	0.885592824534443	0.5403975674118415	Cyprichromi coloratus jumbo	m	d
688	FISH20200810_c2_r0_Cyprichromi-coloratus-jumbo_sm	1970-01-03 15:00:00	11.066279657452204	914.5004154894466	0.2026480527394604	0.007368012852473547	0.8914976265925888	0.5868306786525479	Cyprichromi coloratus jumbo	m	d
689	FISH20200810_c2_r0_Cyprichromi-coloratus-jumbo_sm	1970-01-03 15:30:00	11.266401361790617	944.4998615035178	0.20807711484128302	0.0	0.8812631311849549	0.6385900291436157	Cyprichromi coloratus jumbo	m	d
690	FISH20200810_c2_r0_Cyprichromi-coloratus-jumbo_sm	1970-01-03 16:00:00	11.580042917126747	974.5001661865721	0.21637491690671393	0.0	0.8903664158915984	0.5976492637341361	Cyprichromi coloratus jumbo	m	d
691	FISH20200810_c2_r0_Cyprichromi-coloratus-jumbo_sm	1970-01-03 16:30:00	10.93993354357492	1004.5004154894466	0.18769043266301036	0.0	0.8953126017321956	0.6227064611576687	Cyprichromi coloratus jumbo	m	d
692	FISH20200810_c2_r0_Cyprichromi-coloratus-jumbo_sm	1970-01-03 17:00:00	10.159961574216412	1034.4998615035179	0.15422968256606281	0.009528557974627445	0.9086459971994861	0.6864293727296469	Cyprichromi coloratus jumbo	m	d
693	FISH20200810_c2_r0_Cyprichromi-coloratus-jumbo_sm	1970-01-03 17:30:00	10.614721983932798	1064.5001661865722	0.17488366939951253	0.004597828495457567	0.9160949421805136	0.6432514650137668	Cyprichromi coloratus jumbo	m	d
694	FISH20200810_c2_r0_Cyprichromi-coloratus-jumbo_sm	1970-01-03 18:00:00	9.241869366611054	1094.5004154894466	0.13517256661680793	0.03744944878400089	0.95966447256421	0.4400067244988399	Cyprichromi coloratus jumbo	m	d
695	FISH20200810_c2_r0_Cyprichromi-coloratus-jumbo_sm	1970-01-03 18:30:00	8.20017444339897	1124.4998615035179	0.08802836407955238	0.4707772422580466	0.8129952609204583	0.39171219738518465	Cyprichromi coloratus jumbo	m	d
696	FISH20200810_c2_r0_Cyprichromi-coloratus-jumbo_sm	1970-01-03 19:00:00	6.486117505039459	1154.5001384964821	0.026923716137610104	0.8175724336601851	0.9022808630173385	0.34061750635105476	Cyprichromi coloratus jumbo	m	n
697	FISH20200810_c2_r0_Cyprichromi-coloratus-jumbo_sm	1970-01-03 19:30:00	7.578668972247735	1184.5004154894466	0.018946318763503407	0.9126364190349565	0.9032323428116714	0.2786729761706892	Cyprichromi coloratus jumbo	m	n
698	FISH20200810_c2_r0_Cyprichromi-coloratus-jumbo_sm	1970-01-03 20:00:00	7.20949485472283	1214.4998615035179	0.01850313002049748	0.8926929255996897	0.8914575791139243	0.2579317677295282	Cyprichromi coloratus jumbo	m	n
699	FISH20200810_c2_r0_Cyprichromi-coloratus-jumbo_sm	1970-01-03 20:30:00	7.62847974572924	1244.5001661865722	0.015787724351872368	0.9514181254154664	0.9190034052808694	0.29078532552784003	Cyprichromi coloratus jumbo	m	n
700	FISH20200810_c2_r0_Cyprichromi-coloratus-jumbo_sm	1970-01-03 21:00:00	6.889324492381649	1274.5004708880394	0.013240263697302088	0.920669215001939	0.914242984517188	0.2889808241727794	Cyprichromi coloratus jumbo	m	n
701	FISH20200810_c2_r0_Cyprichromi-coloratus-jumbo_sm	1970-01-03 21:30:00	7.289118540737697	1304.4998615035179	0.015511606005207467	0.9737410669768988	0.8941462943828545	0.2960623224277241	Cyprichromi coloratus jumbo	m	n
702	FISH20200810_c2_r0_Cyprichromi-coloratus-jumbo_sm	1970-01-03 22:00:00	6.592692702554805	1334.5002215820962	0.03755816530024374	0.7894970086417018	0.685743688651906	0.28284670179006643	Cyprichromi coloratus jumbo	m	n
703	FISH20200810_c2_r0_Cyprichromi-coloratus-jumbo_sm	1970-01-03 22:30:00	5.812941513199697	1364.5005262866323	0.010636529832142264	0.9320813251343416	0.78297429240532	0.2755927896752845	Cyprichromi coloratus jumbo	m	n
704	FISH20200810_c2_r0_Cyprichromi-coloratus-jumbo_sm	1970-01-03 23:00:00	6.535278181173895	1394.4999169021107	0.007091019888094842	0.9682012076893247	0.79511270330868	0.32979042019832366	Cyprichromi coloratus jumbo	m	n
705	FISH20200810_c2_r0_Cyprichromi-coloratus-jumbo_sm	1970-01-03 23:30:00	6.43442536160171	1424.5002215820962	0.009361843563040106	0.9384555727897186	0.8103926103213678	0.26651367774841067	Cyprichromi coloratus jumbo	m	n
706	FISH20200810_c2_r0_Cyprichromi-coloratus-jumbo_sm	1970-01-04 00:00:00	7.071505525956958	14.50052628663232	0.015843997562461912	0.8692593208132513	0.839159395624932	0.2812370159547929	Cyprichromi coloratus jumbo	m	n
707	FISH20200810_c2_r0_Cyprichromi-coloratus-jumbo_sm	1970-01-04 00:30:00	6.80450137458849	44.49997230070356	0.022381031521799346	0.8548002880726829	0.8500386252523359	0.24869411419628484	Cyprichromi coloratus jumbo	m	n
708	FISH20200810_c2_r0_Cyprichromi-coloratus-jumbo_sm	1970-01-04 01:00:00	7.089639265442277	74.50022158209617	0.014181254154664303	0.9196764901395967	0.901075051734937	0.28137309429505103	Cyprichromi coloratus jumbo	m	n
709	FISH20200810_c2_r0_Cyprichromi-coloratus-jumbo_sm	1970-01-04 01:30:00	5.556497050789172	104.5005816852252	0.012907872140047643	0.9126918176278322	0.8154815754272878	0.18698039087664337	Cyprichromi coloratus jumbo	m	n
710	FISH20200810_c2_r0_Cyprichromi-coloratus-jumbo_sm	1970-01-04 02:00:00	6.218132899883021	134.50002769929642	0.027089911916237327	0.7945266190238768	0.7325218146974244	0.24235004788021222	Cyprichromi coloratus jumbo	m	n
711	FISH20200810_c2_r0_Cyprichromi-coloratus-jumbo_sm	1970-01-04 02:30:00	6.617411665021394	164.4994183147748	0.01628718630546784	0.90205528779569	0.895924784797779	0.18681011439809334	Cyprichromi coloratus jumbo	m	n
712	FISH20200810_c2_r0_Cyprichromi-coloratus-jumbo_sm	1970-01-04 03:00:00	6.579645313173395	194.49977841790383	0.0037668956348327056	1.0	0.9112504215505756	0.1811460839321336	Cyprichromi coloratus jumbo	m	n
713	FISH20200810_c2_r0_Cyprichromi-coloratus-jumbo_sm	1970-01-04 03:30:00	6.651046133644173	224.5000830978893	0.015788598969586173	0.9412774915517146	0.8728810832194047	0.2042329718575131	Cyprichromi coloratus jumbo	m	n
714	FISH20200810_c2_r0_Cyprichromi-coloratus-jumbo_sm	1970-01-04 04:00:00	7.001151249104582	254.49947371336768	0.019334108913633595	0.8180156224031909	0.7948063099104046	0.2880888202671803	Cyprichromi coloratus jumbo	m	n
715	FISH20200810_c2_r0_Cyprichromi-coloratus-jumbo_sm	1970-01-04 04:30:00	7.143462296509607	284.4997784179038	0.01855750055395524	0.9571238643917571	0.7414045880045994	0.305343961690039	Cyprichromi coloratus jumbo	m	n
716	FISH20200810_c2_r0_Cyprichromi-coloratus-jumbo_sm	1970-01-04 05:00:00	7.18157904976211	314.50008309788933	0.021162262478533044	0.8798958506453937	0.8832926730049883	0.23412521170176578	Cyprichromi coloratus jumbo	m	n
717	FISH20200810_c2_r0_Cyprichromi-coloratus-jumbo_sm	1970-01-04 05:30:00	7.690527452181367	344.49952911196056	0.031521799346296606	0.8837737521466955	0.8424184352883058	0.24159511839470665	Cyprichromi coloratus jumbo	m	n
718	FISH20200810_c2_r0_Cyprichromi-coloratus-jumbo_sm	1970-01-04 06:00:00	8.670910350956975	374.4997784179038	0.07018612896077997	0.6061932195878573	0.8002858104676774	0.3018920662728351	Cyprichromi coloratus jumbo	m	n
719	FISH20200810_c2_r0_Cyprichromi-coloratus-jumbo_sm	1970-01-04 06:30:00	8.476020502723543	404.5001384964822	0.06043986482743338	0.7908703118940779	0.895929262468129	0.2469336631528111	Cyprichromi coloratus jumbo	m	n
720	FISH20200810_c2_r0_Cyprichromi-coloratus-jumbo_sm	1970-01-04 07:00:00	8.673626846822046	434.4995845105534	0.08902553875131572	0.6195778627222869	0.8330732353990066	0.2670063787522629	Cyprichromi coloratus jumbo	m	d
721	FISH20200810_c2_r0_Cyprichromi-coloratus-jumbo_sm	1970-01-04 07:30:00	18.548815208749737	465.29943940839695	0.47572757633587787	0.05892175572519084	0.7220795395756865	0.5286026583373097	Cyprichromi coloratus jumbo	m	d
722	FISH20200810_c2_r0_Cyprichromi-coloratus-jumbo_sm	1970-01-04 08:00:00	14.117127399161172	494.4995845105534	0.312226469447676	0.0	0.8132432936714262	0.6507703001218761	Cyprichromi coloratus jumbo	m	d
723	FISH20200810_c2_r0_Cyprichromi-coloratus-jumbo_sm	1970-01-04 08:30:00	17.543661260176393	524.4998338134279	0.4258807888322624	0.0	0.7409803094789159	0.6125156170863513	Cyprichromi coloratus jumbo	m	d
724	FISH20200810_c2_r0_Cyprichromi-coloratus-jumbo_sm	1970-01-04 09:00:00	12.82562846664532	554.5001384964822	0.2849703617528115	0.0	0.8234797008934002	0.6418445109887034	Cyprichromi coloratus jumbo	m	d
725	FISH20200810_c2_r0_Cyprichromi-coloratus-jumbo_sm	1970-01-04 09:30:00	11.938129920822153	584.4995845105534	0.21239820508559082	0.0	0.8913977091395837	0.6037751667893339	Cyprichromi coloratus jumbo	m	d
726	FISH20200810_c2_r0_Cyprichromi-coloratus-jumbo_sm	1970-01-04 10:00:00	11.108676619643491	614.4998338134279	0.19089297584755152	0.0	0.9175223343509149	0.5869268912625482	Cyprichromi coloratus jumbo	m	d
727	FISH20200810_c2_r0_Cyprichromi-coloratus-jumbo_sm	1970-01-04 10:30:00	11.055990593224127	644.5001384964822	0.18730264251288017	0.0	0.9049542837718175	0.6356969365567452	Cyprichromi coloratus jumbo	m	d
728	FISH20200810_c2_r0_Cyprichromi-coloratus-jumbo_sm	1970-01-04 11:00:00	11.24489816714209	674.4995845105534	0.19960113013129466	0.0009417760788875963	0.8711110953470339	0.6325309935341948	Cyprichromi coloratus jumbo	m	d
729	FISH20200810_c2_r0_Cyprichromi-coloratus-jumbo_sm	1970-01-04 11:30:00	10.413181259073307	704.4998892089519	0.15145136272989143	0.032960336804786175	0.9163267116701401	0.5921213963233198	Cyprichromi coloratus jumbo	m	d
730	FISH20200810_c2_r0_Cyprichromi-coloratus-jumbo_sm	1970-01-04 12:00:00	24.297315325426847	734.5001384964822	0.5904382028696471	0.0	0.882473117279641	0.5461154213652101	Cyprichromi coloratus jumbo	m	d
731	FISH20200810_c2_r0_Cyprichromi-coloratus-jumbo_sm	1970-01-04 12:30:00	11.060569967806424	764.4996399091463	0.20325743726109358	0.03534430225472273	0.9220021533192219	0.6425199039230092	Cyprichromi coloratus jumbo	m	d
732	FISH20200810_c2_r0_Cyprichromi-coloratus-jumbo_sm	1970-01-04 13:00:00	12.49305475036866	794.4998892089519	0.2620208287170397	0.023875470861954354	0.8987451822747431	0.5178276521596352	Cyprichromi coloratus jumbo	m	d
733	FISH20200810_c2_r0_Cyprichromi-coloratus-jumbo_sm	1970-01-04 13:30:00	10.543762794283234	824.5001384964822	0.1725666168079331	0.05456761398260484	0.9285949745231691	0.5748411494812379	Cyprichromi coloratus jumbo	m	d
734	FISH20200810_c2_r0_Cyprichromi-coloratus-jumbo_sm	1970-01-04 14:00:00	11.235876022705934	854.4996399091463	0.21273059664284527	0.02099606669990582	0.9154392268537492	0.5463377696724343	Cyprichromi coloratus jumbo	m	d
735	FISH20200810_c2_r0_Cyprichromi-coloratus-jumbo_sm	1970-01-04 14:30:00	11.681776172865465	884.4998892089519	0.23094393972966984	0.0	0.8888556732349131	0.5290960785904191	Cyprichromi coloratus jumbo	m	d
736	FISH20200810_c2_r0_Cyprichromi-coloratus-jumbo_sm	1970-01-04 15:00:00	12.765911918746625	914.5001384964822	0.267962993739959	0.0	0.8608908379248803	0.5792060145065179	Cyprichromi coloratus jumbo	m	d
737	FISH20200810_c2_r0_Cyprichromi-coloratus-jumbo_sm	1970-01-04 15:30:00	11.116048049893655	944.4996399091463	0.19389507506509335	0.0	0.8774255664499966	0.6052097182981545	Cyprichromi coloratus jumbo	m	d
738	FISH20200810_c2_r0_Cyprichromi-coloratus-jumbo_sm	1970-01-04 16:00:00	10.166911095918872	974.4998892089519	0.15134057168180812	0.007423000221582096	0.934744462566831	0.6139871719793623	Cyprichromi coloratus jumbo	m	d
739	FISH20200810_c2_r0_Cyprichromi-coloratus-jumbo_sm	1970-01-04 16:30:00	12.272269145366156	1004.5001384964822	0.24519417206802946	0.0	0.908423351330111	0.5789154315748233	Cyprichromi coloratus jumbo	m	d
740	FISH20200810_c2_r0_Cyprichromi-coloratus-jumbo_sm	1970-01-04 17:00:00	11.233918275115641	1034.4996399091463	0.20541798238324746	0.00637083818071021	0.9041379189381783	0.5873814989474246	Cyprichromi coloratus jumbo	m	d
741	FISH20200810_c2_r0_Cyprichromi-coloratus-jumbo_sm	1970-01-04 17:30:00	9.541869218288431	1064.499889208952	0.12414136937735432	0.022989142477287835	0.9410328764291946	0.6281723829571677	Cyprichromi coloratus jumbo	m	d
742	FISH20200810_c2_r0_Cyprichromi-coloratus-jumbo_sm	1970-01-04 18:00:00	8.443065592891301	1094.5001384964821	0.09567336989640463	0.23954351559470388	0.9662480063754719	0.7336329927309141	Cyprichromi coloratus jumbo	m	d
743	FISH20200810_c2_r0_Cyprichromi-coloratus-jumbo_sm	1970-01-04 18:30:00	7.216648770240143	1124.4996399091463	0.06930363968755193	0.5411334552102377	0.8998047883393809	0.43677232938576394	Cyprichromi coloratus jumbo	m	d
744	FISH20200810_c2_r0_Cyprichromi-coloratus-jumbo_sm	1970-01-04 19:00:00	8.249540349142952	1154.499889208952	0.019554619986705074	0.9384001772656769	0.9346806215677791	0.2948816266895622	Cyprichromi coloratus jumbo	m	n
745	FISH20200810_c2_r0_Cyprichromi-coloratus-jumbo_sm	1970-01-04 19:30:00	7.093834072705365	1184.5001384964821	0.02548335272284084	0.8748545786937012	0.8952307962041689	0.25821506723015025	Cyprichromi coloratus jumbo	m	n
746	FISH20200810_c2_r0_Cyprichromi-coloratus-jumbo_sm	1970-01-04 20:00:00	8.083869279519854	1214.4996399091463	0.023544401972189908	0.9188964600299152	0.939599478298615	0.2786700083889299	Cyprichromi coloratus jumbo	m	n
747	FISH20200810_c2_r0_Cyprichromi-coloratus-jumbo_sm	1970-01-04 20:30:00	8.031650788619581	1244.499944604476	0.02071792599157988	0.9256592067360957	0.9110679037063356	0.27028465385711137	Cyprichromi coloratus jumbo	m	n
748	FISH20200810_c2_r0_Cyprichromi-coloratus-jumbo_sm	1970-01-04 21:00:00	7.637054936746997	1274.500193895075	0.024098387900947316	0.9188410614370395	0.9020270948235083	0.24722011592155535	Cyprichromi coloratus jumbo	m	n
749	FISH20200810_c2_r0_Cyprichromi-coloratus-jumbo_sm	1970-01-04 21:30:00	7.156649315393279	1304.4996399091463	0.010248739682012077	0.9749044374272894	0.932849214155294	0.22933038929382676	Cyprichromi coloratus jumbo	m	n
750	FISH20200810_c2_r0_Cyprichromi-coloratus-jumbo_sm	1970-01-04 22:00:00	7.055368553412912	1334.5	0.026423664967870596	0.8329824950144028	0.8366243686929274	0.21007355239625117	Cyprichromi coloratus jumbo	m	n
751	FISH20200810_c2_r0_Cyprichromi-coloratus-jumbo_sm	1970-01-04 22:30:00	8.00718871922386	1364.500249293668	0.01911251454213063	0.9883108969032186	0.8745334945118879	0.3029483180591481	Cyprichromi coloratus jumbo	m	n
752	FISH20200810_c2_r0_Cyprichromi-coloratus-jumbo_sm	1970-01-04 23:00:00	7.7078645007057665	1394.499695307739	0.016841172234225252	0.9589496426790759	0.899603719256171	0.27906571262375696	Cyprichromi coloratus jumbo	m	n
753	FISH20200810_c2_r0_Cyprichromi-coloratus-jumbo_sm	1970-01-04 23:30:00	7.375974672743636	1424.5	0.017781963217372035	0.911533348105473	0.8597799870139656	0.2802154143980882	Cyprichromi coloratus jumbo	m	n
754	FISH20200810_c2_r0_Cyprichromi-coloratus-jumbo_sm	1970-01-05 00:00:00	7.217272112722418	14.500304692260817	0.012520081989917456	0.9951803224198106	0.8583140644147653	0.24307431028751647	Cyprichromi coloratus jumbo	m	n
755	FISH20200810_c2_r0_Cyprichromi-coloratus-jumbo_sm	1970-01-05 00:30:00	6.627487966109793	44.49975070633206	0.024153786493823055	0.8558528613373221	0.7980676638753114	0.26325980159389567	Cyprichromi coloratus jumbo	m	n
756	FISH20200810_c2_r0_Cyprichromi-coloratus-jumbo_sm	1970-01-05 01:00:00	5.571410697969574	74.5	0.0041546643031243075	0.9703079991136716	0.7702536764101964	0.2598741285097003	Cyprichromi coloratus jumbo	m	n
757	FISH20200810_c2_r0_Cyprichromi-coloratus-jumbo_sm	1970-01-05 01:30:00	6.720409420065174	104.50036009085369	0.023599800565065648	0.8869314719406127	0.810240688679806	0.26016007720189704	Cyprichromi coloratus jumbo	m	n
758	FISH20200810_c2_r0_Cyprichromi-coloratus-jumbo_sm	1970-01-05 02:00:00	6.216153869639596	134.49980610492494	0.010858124203645228	0.9284250180045427	0.8031728118069787	0.21450483550574953	Cyprichromi coloratus jumbo	m	n
759	FISH20200810_c2_r0_Cyprichromi-coloratus-jumbo_sm	1970-01-05 02:30:00	6.459678179058007	164.50005539552404	0.02033015732328828	0.8750276977620208	0.803947033905137	0.25937606339622143	Cyprichromi coloratus jumbo	m	n
760	FISH20200810_c2_r0_Cyprichromi-coloratus-jumbo_sm	1970-01-05 03:00:00	7.250987261996549	194.5003600908537	0.026979114730485847	0.8792310675308848	0.8115974731072378	0.3567430722081081	Cyprichromi coloratus jumbo	m	n
761	FISH20200810_c2_r0_Cyprichromi-coloratus-jumbo_sm	1970-01-05 03:30:00	6.008290837318108	224.49986150351782	0.008974572045870035	0.9716359204476206	0.8477879670143101	0.21068857730477847	Cyprichromi coloratus jumbo	m	n
762	FISH20200810_c2_r0_Cyprichromi-coloratus-jumbo_sm	1970-01-05 04:00:00	6.879180272977499	254.50016618657213	0.010857522712164856	0.969754043873255	0.8920480149712837	0.22522410457092124	Cyprichromi coloratus jumbo	m	n
763	FISH20200810_c2_r0_Cyprichromi-coloratus-jumbo_sm	1970-01-05 04:30:00	7.951504715358045	284.5004154894466	0.03013683452440308	0.8342474101157831	0.8942949127897665	0.23935326841805368	Cyprichromi coloratus jumbo	m	n
764	FISH20200810_c2_r0_Cyprichromi-coloratus-jumbo_sm	1970-01-05 05:00:00	7.641744969388819	314.4998615035178	0.031189407789042157	0.8254390338485402	0.8915660494204554	0.3087178094604974	Cyprichromi coloratus jumbo	m	n
765	FISH20200810_c2_r0_Cyprichromi-coloratus-jumbo_sm	1970-01-05 05:30:00	8.016745385074001	344.5002215820962	0.04210059827165965	0.7889984489253268	0.857500878442603	0.3353453366860807	Cyprichromi coloratus jumbo	m	n
766	FISH20200810_c2_r0_Cyprichromi-coloratus-jumbo_sm	1970-01-05 06:00:00	7.6906889103316125	374.5005262866323	0.04005318264916071	0.829760124092848	0.8701077450119306	0.37606667022800533	Cyprichromi coloratus jumbo	m	n
767	FISH20200810_c2_r0_Cyprichromi-coloratus-jumbo_sm	1970-01-05 06:30:00	7.427341497012878	404.49991690211067	0.04537144756523184	0.7644451830923494	0.7788805948640402	0.3161068441004451	Cyprichromi coloratus jumbo	m	n
768	FISH20200810_c2_r0_Cyprichromi-coloratus-jumbo_sm	1970-01-05 07:00:00	7.050649341033868	434.5002215820962	0.025758918679370708	0.8325393308220695	0.8054584909371044	0.2881917516064697	Cyprichromi coloratus jumbo	m	d
769	FISH20200810_c2_r0_Cyprichromi-coloratus-jumbo_sm	1970-01-05 07:30:00	16.306473454483278	464.5005816852252	0.40042102930585566	0.12298487618414493	0.7912587372193581	0.4930381404473063	Cyprichromi coloratus jumbo	m	d
770	FISH20200810_c2_r0_Cyprichromi-coloratus-jumbo_sm	1970-01-05 08:00:00	13.402489824226889	494.4999723007036	0.2932247520912969	0.0	0.8616919887415032	0.5667972614299164	Cyprichromi coloratus jumbo	m	d
771	FISH20200810_c2_r0_Cyprichromi-coloratus-jumbo_sm	1970-01-05 08:30:00	13.782845193569308	524.4994183147749	0.2814802504016398	0.0	0.8568231511203966	0.5112444922916818	Cyprichromi coloratus jumbo	m	d
772	FISH20200810_c2_r0_Cyprichromi-coloratus-jumbo_sm	1970-01-05 09:00:00	10.988872816152412	554.4997784179038	0.18291602038555285	0.0068136494571238646	0.9358742399732967	0.5504090312345064	Cyprichromi coloratus jumbo	m	d
773	FISH20200810_c2_r0_Cyprichromi-coloratus-jumbo_sm	1970-01-05 09:30:00	11.10259041524611	584.5000276992964	0.16913190404963713	0.010304138274887818	0.911002277819642	0.534919795992809	Cyprichromi coloratus jumbo	m	d
774	FISH20200810_c2_r0_Cyprichromi-coloratus-jumbo_sm	1970-01-05 10:00:00	11.349676418158927	614.4994737133677	0.17805107750263144	0.01157830591102986	0.9365120930547935	0.5540579436105038	Cyprichromi coloratus jumbo	m	d
775	FISH20200810_c2_r0_Cyprichromi-coloratus-jumbo_sm	1970-01-05 10:30:00	10.525154619826075	644.4997784179038	0.15505207179259917	0.0007201418125415466	0.9337977644431885	0.5998827667492357	Cyprichromi coloratus jumbo	m	d
776	FISH20200810_c2_r0_Cyprichromi-coloratus-jumbo_sm	1970-01-05 11:00:00	11.505238140505591	674.5000830978893	0.19550163425848985	0.0	0.8975912831430334	0.5889298277895149	Cyprichromi coloratus jumbo	m	d
777	FISH20200810_c2_r0_Cyprichromi-coloratus-jumbo_sm	1970-01-05 11:30:00	10.939794631232493	704.4995291119606	0.17356379147969642	0.02426458367957454	0.8856511475077358	0.6029716398774935	Cyprichromi coloratus jumbo	m	d
778	FISH20200810_c2_r0_Cyprichromi-coloratus-jumbo_sm	1970-01-05 12:00:00	10.899709308224827	734.4998338134279	0.1832483935298028	0.00038776866829160205	0.8786126792500193	0.6191280744515846	Cyprichromi coloratus jumbo	m	d
779	FISH20200810_c2_r0_Cyprichromi-coloratus-jumbo_sm	1970-01-05 12:30:00	10.93200363983756	764.5001384964822	0.16503240817683232	0.0017173563791479697	0.9034911601018107	0.6400940430163807	Cyprichromi coloratus jumbo	m	d
780	FISH20200810_c2_r0_Cyprichromi-coloratus-jumbo_sm	1970-01-05 13:00:00	11.841557478558853	794.4267015706806	0.2083658237718614	0.0038988526233708367	0.8943254069414507	0.5781226999753315	Cyprichromi coloratus jumbo	m	d
781	FISH20200810_c2_r0_Cyprichromi-coloratus-jumbo_sm	1970-01-05 13:30:00	10.815199928816563	824.499944604476	0.19814978949700865	0.008198537558165301	0.9270648280693855	0.5340357889707538	Cyprichromi coloratus jumbo	m	d
782	FISH20200810_c2_r0_Cyprichromi-coloratus-jumbo_sm	1970-01-05 14:00:00	10.767267887764357	854.5001938950751	0.18010082543903386	0.0	0.9509129180323926	0.5112793559041462	Cyprichromi coloratus jumbo	m	d
783	FISH20200810_c2_r0_Cyprichromi-coloratus-jumbo_sm	1970-01-05 14:30:00	10.775370228926164	884.4996399091463	0.15511606005207468	0.0038779015013018668	0.9446691492176329	0.5138727982906461	Cyprichromi coloratus jumbo	m	d
784	FISH20200810_c2_r0_Cyprichromi-coloratus-jumbo_sm	1970-01-05 15:00:00	9.836842527143789	914.5	0.1392643474407268	0.0934522490582761	0.9397130430103977	0.5615996867185272	Cyprichromi coloratus jumbo	m	d
785	FISH20200810_c2_r0_Cyprichromi-coloratus-jumbo_sm	1970-01-05 15:30:00	9.341184976207586	944.5003046922608	0.09944047421195501	0.11212675198049969	0.9422688037455347	0.6542264522695797	Cyprichromi coloratus jumbo	m	d
786	FISH20200810_c2_r0_Cyprichromi-coloratus-jumbo_sm	1970-01-05 16:00:00	9.76438579474466	974.4997507063321	0.11622624785330453	0.03700626004099496	0.9243321820374877	0.6816830240904728	Cyprichromi coloratus jumbo	m	d
787	FISH20200810_c2_r0_Cyprichromi-coloratus-jumbo_sm	1970-01-05 16:30:00	11.309197457798355	1004.5	0.18745845335696876	0.021050299135829825	0.8844446475774356	0.5977956043651664	Cyprichromi coloratus jumbo	m	d
788	FISH20200810_c2_r0_Cyprichromi-coloratus-jumbo_sm	1970-01-05 17:00:00	10.22389853293228	1034.5003600908537	0.13572655254556534	0.04559304193673481	0.9252907154203533	0.6603459469004479	Cyprichromi coloratus jumbo	m	d
789	FISH20200810_c2_r0_Cyprichromi-coloratus-jumbo_sm	1970-01-05 17:30:00	10.78880577454399	1064.499806104925	0.16846712093512825	0.01844773142762174	0.8845516671243946	0.7077040992980155	Cyprichromi coloratus jumbo	m	d
790	FISH20200810_c2_r0_Cyprichromi-coloratus-jumbo_sm	1970-01-05 18:00:00	9.563400403204533	1094.500110791048	0.12037447374252161	0.017781963217372035	0.8920304574388668	0.764235165870025	Cyprichromi coloratus jumbo	m	d
791	FISH20200810_c2_r0_Cyprichromi-coloratus-jumbo_sm	1970-01-05 18:30:00	8.703694603207204	1124.5003600908537	0.11079718575148191	0.4317212342806493	0.8174975031170639	0.46674757581693094	Cyprichromi coloratus jumbo	m	d
792	FISH20200810_c2_r0_Cyprichromi-coloratus-jumbo_sm	1970-01-05 19:00:00	8.365884121848975	1154.4998615035179	0.02481856960833195	0.8888704226912636	0.8217539363045714	0.34769888094842505	Cyprichromi coloratus jumbo	m	n
793	FISH20200810_c2_r0_Cyprichromi-coloratus-jumbo_sm	1970-01-05 19:30:00	7.804808770836083	1184.5001661865722	0.02182583647241303	0.7869488145357855	0.8744472175675452	0.2553644629799604	Cyprichromi coloratus jumbo	m	n
794	FISH20200810_c2_r0_Cyprichromi-coloratus-jumbo_sm	1970-01-05 20:00:00	7.352692432172071	1214.5004708880394	0.014071242590438203	0.9339648772921167	0.8457720594489475	0.36475694856636437	Cyprichromi coloratus jumbo	m	n
795	FISH20200810_c2_r0_Cyprichromi-coloratus-jumbo_sm	1970-01-05 20:30:00	6.869109512375005	1244.4999169021107	0.009473159381751703	0.9658744667885436	0.7827025129082167	0.39681121742364983	Cyprichromi coloratus jumbo	m	n
796	FISH20200810_c2_r0_Cyprichromi-coloratus-jumbo_sm	1970-01-05 21:00:00	6.343359118515056	1274.5002215820962	0.009472634611123422	0.9354642144914691	0.7270354833454267	0.3896531053148059	Cyprichromi coloratus jumbo	m	n
797	FISH20200810_c2_r0_Cyprichromi-coloratus-jumbo_sm	1970-01-05 21:30:00	5.636183945797946	1304.5005816852251	0.006481635366461692	0.9878677081602127	0.7273909075834671	0.276816257706339	Cyprichromi coloratus jumbo	m	n
798	FISH20200810_c2_r0_Cyprichromi-coloratus-jumbo_sm	1970-01-05 22:00:00	5.899895708539202	1334.5000830978893	0.004930474765940945	1.0	0.7292289661073739	0.3144302947205123	Cyprichromi coloratus jumbo	m	n
799	FISH20200810_c2_r0_Cyprichromi-coloratus-jumbo_sm	1970-01-05 22:30:00	4.511775503218401	1364.4995291119606	0.006038446623455764	0.9664284527173009	0.6905089909387935	0.2209800406783937	Cyprichromi coloratus jumbo	m	n
800	FISH20200810_c2_r0_Cyprichromi-coloratus-jumbo_sm	1970-01-05 23:00:00	5.745570599675415	1394.4998338134278	0.026922224684245512	0.8066142255705739	0.7132782259909413	0.22869732973790008	Cyprichromi coloratus jumbo	m	n
801	FISH20200810_c2_r0_Cyprichromi-coloratus-jumbo_sm	1970-01-05 23:30:00	5.411849688781014	1424.5001384964821	0.01739515816298266	0.8795080604952634	0.6902938615183337	0.21074502698702738	Cyprichromi coloratus jumbo	m	n
802	FISH20200810_c2_r0_Cyprichromi-coloratus-jumbo_sm	1970-01-06 00:00:00	4.980020743786706	14.499639909146307	0.01567780178383469	0.870810481413772	0.694543220992931	0.1565368855702517	Cyprichromi coloratus jumbo	m	n
803	FISH20200810_c2_r0_Cyprichromi-coloratus-jumbo_sm	1970-01-06 00:30:00	5.679421564539299	44.49994460447596	0.04176822512740971	0.7081209838245069	0.6393780085668197	0.18186974979028903	Cyprichromi coloratus jumbo	m	n
804	FISH20200810_c2_r0_Cyprichromi-coloratus-jumbo_sm	1970-01-06 01:00:00	6.244545357521303	74.50024929366793	0.031134009196166417	0.7919782837515927	0.7305253774514358	0.2083999847653868	Cyprichromi coloratus jumbo	m	n
805	FISH20200810_c2_r0_Cyprichromi-coloratus-jumbo_sm	1970-01-06 01:30:00	5.291115267327722	104.49969530773919	0.024153786493823055	0.8307019001717356	0.6427578062255516	0.14596935666405508	Cyprichromi coloratus jumbo	m	n
806	FISH20200810_c2_r0_Cyprichromi-coloratus-jumbo_sm	1970-01-06 02:00:00	5.520938172101225	134.5	0.027365388876578772	0.8201861289607799	0.6523999725619637	0.20700132652495826	Cyprichromi coloratus jumbo	m	n
807	FISH20200810_c2_r0_Cyprichromi-coloratus-jumbo_sm	1970-01-06 02:30:00	5.462968627662149	164.5003600908537	0.006647831145088915	1.0	0.6780122657855123	0.2652677532704963	Cyprichromi coloratus jumbo	m	n
808	FISH20200810_c2_r0_Cyprichromi-coloratus-jumbo_sm	1970-01-06 03:00:00	6.3209476498917505	194.49980610492494	0.04215832917843887	0.7032851365575314	0.7256133227648066	0.17890208892265913	Cyprichromi coloratus jumbo	m	n
809	FISH20200810_c2_r0_Cyprichromi-coloratus-jumbo_sm	1970-01-06 03:30:00	5.156245175035316	224.5001107910481	0.0335696875692444	0.7008087746510082	0.6130672765150426	0.17440872697129034	Cyprichromi coloratus jumbo	m	n
810	FISH20200810_c2_r0_Cyprichromi-coloratus-jumbo_sm	1970-01-06 04:00:00	6.220361088823616	254.50047088803944	0.03756024596975237	0.7966871641460307	0.6754298071433837	0.2301910460045764	Cyprichromi coloratus jumbo	m	n
811	FISH20200810_c2_r0_Cyprichromi-coloratus-jumbo_sm	1970-01-06 04:30:00	5.852178329255254	284.49991690211067	0.023433604786438425	0.8523073513932746	0.6979980706900912	0.2251866240097503	Cyprichromi coloratus jumbo	m	n
812	FISH20200810_c2_r0_Cyprichromi-coloratus-jumbo_sm	1970-01-06 05:00:00	5.812798731260885	314.5002215820962	0.013738089962331043	0.9207844006204299	0.717370791213604	0.2632058972492189	Cyprichromi coloratus jumbo	m	n
813	FISH20200810_c2_r0_Cyprichromi-coloratus-jumbo_sm	1970-01-06 05:30:00	4.816956940622399	344.5005816852252	0.011301312946651156	0.9025538751315717	0.7111241852377665	0.22941756788306059	Cyprichromi coloratus jumbo	m	n
814	FISH20200810_c2_r0_Cyprichromi-coloratus-jumbo_sm	1970-01-06 06:00:00	5.25785748511362	374.5000276992964	0.02443077945820176	0.8670433770982217	0.6545401165586524	0.23757785480820254	Cyprichromi coloratus jumbo	m	n
815	FISH20200810_c2_r0_Cyprichromi-coloratus-jumbo_sm	1970-01-06 06:30:00	5.759087459218226	404.4994737133677	0.023489003379314165	0.8747991801008255	0.6758867307628598	0.23333145373821737	Cyprichromi coloratus jumbo	m	n
816	FISH20200810_c2_r0_Cyprichromi-coloratus-jumbo_sm	1970-01-06 07:00:00	7.773992725553573	434.49983381342787	0.07234655439840461	0.5144582317748726	0.6881495233670829	0.2690802958120989	Cyprichromi coloratus jumbo	m	d
817	FISH20200810_c2_r0_Cyprichromi-coloratus-jumbo_sm	1970-01-06 07:30:00	13.594327910565639	464.5001384964822	0.31167248351891863	0.07445570882499584	0.7727045290547655	0.5638886745490937	Cyprichromi coloratus jumbo	m	d
818	FISH20200810_c2_r0_Cyprichromi-coloratus-jumbo_sm	1970-01-06 08:00:00	10.876581689503316	494.4996399091463	0.17018447731427622	0.022325632928923606	0.8924659102283974	0.646901672938575	Cyprichromi coloratus jumbo	m	d
819	FISH20200810_c2_r0_Cyprichromi-coloratus-jumbo_sm	1970-01-06 08:30:00	10.7111261725233	524.4998892089519	0.16480168402393086	0.002548194105916242	0.8638960461267076	0.6182231984584223	Cyprichromi coloratus jumbo	m	d
820	FISH20200810_c2_r0_Cyprichromi-coloratus-jumbo_sm	1970-01-06 09:00:00	11.738905304129899	554.5001938950751	0.19888094842391002	0.02249182870755083	0.8251343158033853	0.6205290120452404	Cyprichromi coloratus jumbo	m	d
821	FISH20200810_c2_r0_Cyprichromi-coloratus-jumbo_sm	1970-01-06 09:30:00	10.08604284538913	584.4996399091463	0.131737853858512	0.03379314165420198	0.8804887457686289	0.6766455236947688	Cyprichromi coloratus jumbo	m	d
822	FISH20200810_c2_r0_Cyprichromi-coloratus-jumbo_sm	1970-01-06 10:00:00	10.983130446457366	614.5	0.1783181918900953	0.0009417239087081764	0.8790434173377438	0.5978539056812084	Cyprichromi coloratus jumbo	m	d
823	FISH20200810_c2_r0_Cyprichromi-coloratus-jumbo_sm	1970-01-06 10:30:00	10.84841703913134	644.5002492936679	0.15733200376710432	0.03473491773308958	0.8622023425397832	0.6174952218713657	Cyprichromi coloratus jumbo	m	d
824	FISH20200810_c2_r0_Cyprichromi-coloratus-jumbo_sm	1970-01-06 11:00:00	10.388951276241821	674.4996953077392	0.1378316990748435	0.024486178051077504	0.8732548932274056	0.6242458124599315	Cyprichromi coloratus jumbo	m	d
825	FISH20200810_c2_r0_Cyprichromi-coloratus-jumbo_sm	1970-01-06 11:30:00	10.467301137230464	704.5	0.14735209395080878	0.028639485929536895	0.8740625114057914	0.607305643320093	Cyprichromi coloratus jumbo	m	d
826	FISH20200810_c2_r0_Cyprichromi-coloratus-jumbo_sm	1970-01-06 12:00:00	11.127967963811178	734.5003600908537	0.1758351337876018	0.0015511606005207468	0.8315779450560887	0.5773808287233735	Cyprichromi coloratus jumbo	m	d
827	FISH20200810_c2_r0_Cyprichromi-coloratus-jumbo_sm	1970-01-06 12:30:00	10.952807612600312	764.4997507063321	0.171514043543294	0.0010525732646390782	0.8504627461631536	0.602079821458253	Cyprichromi coloratus jumbo	m	d
828	FISH20200810_c2_r0_Cyprichromi-coloratus-jumbo_sm	1970-01-06 13:00:00	11.936627683281563	794.500055395524	0.2133281630844228	0.0	0.7680391634595461	0.513310011158243	Cyprichromi coloratus jumbo	m	d
829	FISH20200810_c2_r0_Cyprichromi-coloratus-jumbo_sm	1970-01-06 13:30:00	10.685829134936256	824.5003600908537	0.15539305301645337	0.001274167636142042	0.8126947538978996	0.5727360029519534	Cyprichromi coloratus jumbo	m	d
830	FISH20200810_c2_r0_Cyprichromi-coloratus-jumbo_sm	1970-01-06 14:00:00	11.659213901185778	854.4998061049249	0.20104149354606393	0.0	0.8843922177862857	0.5453515386959135	Cyprichromi coloratus jumbo	m	d
831	FISH20200810_c2_r0_Cyprichromi-coloratus-jumbo_sm	1970-01-06 14:30:00	10.730798119365204	884.5001107910481	0.1673498781298471	0.0	0.8719432317184003	0.56946097929395	Cyprichromi coloratus jumbo	m	d
832	FISH20200810_c2_r0_Cyprichromi-coloratus-jumbo_sm	1970-01-06 15:00:00	11.84983894193155	914.5003600908537	0.21350617694310564	0.0	0.7284693217855787	0.4702942357764108	Cyprichromi coloratus jumbo	m	d
833	FISH20200810_c2_r0_Cyprichromi-coloratus-jumbo_sm	1970-01-06 15:30:00	11.483355770132706	944.4998615035178	0.19428286521522353	0.0	0.7435769312410704	0.4952542078199066	Cyprichromi coloratus jumbo	m	d
834	FISH20200810_c2_r0_Cyprichromi-coloratus-jumbo_sm	1970-01-06 16:00:00	10.870020996323117	974.5001661865721	0.17499446044759584	0.005207179259915799	0.8630106735962395	0.5430914115175224	Cyprichromi coloratus jumbo	m	d
835	FISH20200810_c2_r0_Cyprichromi-coloratus-jumbo_sm	1970-01-06 16:30:00	10.603235721667225	1004.5004708880394	0.15882776577474933	0.0	0.8538639644378947	0.5383020677524798	Cyprichromi coloratus jumbo	m	d
836	FISH20200810_c2_r0_Cyprichromi-coloratus-jumbo_sm	1970-01-06 17:00:00	10.119143487005761	1034.4998615035179	0.13816409063209795	0.012464683397041714	0.8258650414182428	0.5069752763994069	Cyprichromi coloratus jumbo	m	d
837	FISH20200810_c2_r0_Cyprichromi-coloratus-jumbo_sm	1970-01-06 17:30:00	10.012278060009121	1064.5002215820962	0.13987369820518503	0.09793928650565034	0.8097360391016779	0.49804940983982576	Cyprichromi coloratus jumbo	m	d
838	FISH20200810_c2_r0_Cyprichromi-coloratus-jumbo_sm	1970-01-06 18:00:00	9.383152486612595	1094.5005262866323	0.11816519860395545	0.10664229128580134	0.7874692697075044	0.5379052505994902	Cyprichromi coloratus jumbo	m	d
839	FISH20200810_c2_r0_Cyprichromi-coloratus-jumbo_sm	1970-01-06 18:30:00	9.223304721729594	1124.4999169021107	0.15583624175945932	0.20226026258933022	0.6993276469812675	0.5692227923660698	Cyprichromi coloratus jumbo	m	d
840	FISH20200810_c2_r0_Cyprichromi-coloratus-jumbo_sm	1970-01-06 19:00:00	6.684547521967844	1154.5002215820962	0.014624418346997563	0.9240527365388876	0.8117655188023286	0.4754218220774874	Cyprichromi coloratus jumbo	m	n
841	FISH20200810_c2_r0_Cyprichromi-coloratus-jumbo_sm	1970-01-06 19:30:00	7.032398565422104	1184.5005816852251	0.016564179269846546	0.9537421749487563	0.7740386735759537	0.4765623145136429	Cyprichromi coloratus jumbo	m	n
842	FISH20200810_c2_r0_Cyprichromi-coloratus-jumbo_sm	1970-01-06 20:00:00	7.910844929730661	1214.5000276992964	0.0334053515040718	0.8603955459531328	0.7730411089946743	0.6325301279311721	Cyprichromi coloratus jumbo	m	n
843	FISH20200810_c2_r0_Cyprichromi-coloratus-jumbo_sm	1970-01-06 20:30:00	7.111941075977884	1244.4994183147749	0.012021494654035788	0.923217550274223	0.7557668605089038	0.41879617373790307	Cyprichromi coloratus jumbo	m	n
844	FISH20200810_c2_r0_Cyprichromi-coloratus-jumbo_sm	1970-01-06 21:00:00	6.112351614673897	1274.4997784179038	0.007367604697540438	0.9677044094837137	0.6763590114928201	0.41792683240480105	Cyprichromi coloratus jumbo	m	n
845	FISH20200810_c2_r0_Cyprichromi-coloratus-jumbo_sm	1970-01-06 21:30:00	5.225567458758317	1304.5000830978893	0.015345410226580244	0.9215001938950751	0.6957430354035393	0.2935615953211937	Cyprichromi coloratus jumbo	m	n
846	FISH20200810_c2_r0_Cyprichromi-coloratus-jumbo_sm	1970-01-06 22:00:00	6.209028060002427	1334.4995291119606	0.01512381585507728	0.8957952468007313	0.7128961352353076	0.2650494976534745	Cyprichromi coloratus jumbo	m	n
847	FISH20200810_c2_r0_Cyprichromi-coloratus-jumbo_sm	1970-01-06 22:30:00	6.440508916561881	1364.4998338134278	0.023598493241746066	0.8287170396631952	0.6723390911894234	0.30674702644740554	Cyprichromi coloratus jumbo	m	n
848	FISH20200810_c2_r0_Cyprichromi-coloratus-jumbo_sm	1970-01-06 23:00:00	6.685536175240343	1394.5007202216066	0.012077562326869806	0.9123545706371191	0.7380484011409807	0.20599079936683845	Cyprichromi coloratus jumbo	m	n
849	FISH20200810_c2_r0_Cyprichromi-coloratus-jumbo_sm	1970-01-06 23:30:00	8.019049365426627	1424.4996399091463	0.04487286022935017	0.7630048196775802	0.6859873488580911	0.5444644192644632	Cyprichromi coloratus jumbo	m	n
850	FISH20200810_c2_r0_Cyprichromi-coloratus-jumbo_sm	1970-01-07 00:00:00	7.101396230480537	14.499889208951917	0.020274761799246623	0.9102592510525149	0.6854571336241865	0.44162795574688807	Cyprichromi coloratus jumbo	m	n
851	FISH20200810_c2_r0_Cyprichromi-coloratus-jumbo_sm	1970-01-07 00:30:00	7.794894017994837	44.500193895075064	0.02675752035898288	0.8636086643399258	0.7256440124155289	0.5744338214345068	Cyprichromi coloratus jumbo	m	n
852	FISH20200810_c2_r0_Cyprichromi-coloratus-jumbo_sm	1970-01-07 01:00:00	6.259226647027751	74.49963990914631	0.0033793141654201984	1.0	0.6760615108393128	0.2937428773237737	Cyprichromi coloratus jumbo	m	n
853	FISH20200810_c2_r0_Cyprichromi-coloratus-jumbo_sm	1970-01-07 01:30:00	7.048558839435533	104.5	0.01722800797695546	0.8636162198094394	0.6596716082400269	0.2565434726266973	Cyprichromi coloratus jumbo	m	n
854	FISH20200810_c2_r0_Cyprichromi-coloratus-jumbo_sm	1970-01-07 02:00:00	6.367004124678085	134.5003046922608	0.014902221483574318	0.9422192676306022	0.663622542602474	0.272324025380467	Cyprichromi coloratus jumbo	m	n
855	FISH20200810_c2_r0_Cyprichromi-coloratus-jumbo_sm	1970-01-07 02:30:00	6.62466186667892	164.49975070633207	0.01218769043266301	0.940114121101324	0.6765326221333999	0.3290259690796718	Cyprichromi coloratus jumbo	m	n
856	FISH20200810_c2_r0_Cyprichromi-coloratus-jumbo_sm	1970-01-07 03:00:00	6.981330163184795	194.50005539552404	0.02049634389541325	0.8998448925326834	0.6690894887556046	0.3091343509622965	Cyprichromi coloratus jumbo	m	n
857	FISH20200810_c2_r0_Cyprichromi-coloratus-jumbo_sm	1970-01-07 03:30:00	7.290184023720224	224.5003600908537	0.01667497645559803	0.946097169131904	0.7218285341668744	0.2617083936782291	Cyprichromi coloratus jumbo	m	n
858	FISH20200810_c2_r0_Cyprichromi-coloratus-jumbo_sm	1970-01-07 04:00:00	8.006221361358412	254.49986150351782	0.055509390061492435	0.5700515206913744	0.6652788781453461	0.2009178359726804	Cyprichromi coloratus jumbo	m	n
859	FISH20200810_c2_r0_Cyprichromi-coloratus-jumbo_sm	1970-01-07 04:30:00	7.971717891820882	284.50016618657213	0.022989142477287835	0.9242743186350543	0.7089719518922608	0.33367382620841646	Cyprichromi coloratus jumbo	m	n
860	FISH20200810_c2_r0_Cyprichromi-coloratus-jumbo_sm	1970-01-07 05:00:00	8.491909058851272	314.50047088803944	0.04819677580189463	0.7062212619799457	0.7178157868682643	0.5002146695473961	Cyprichromi coloratus jumbo	m	n
861	FISH20200810_c2_r0_Cyprichromi-coloratus-jumbo_sm	1970-01-07 05:30:00	8.574061976131594	344.49991690211067	0.035122707883219764	0.7849980610492493	0.6601015843790342	0.5248127577023796	Cyprichromi coloratus jumbo	m	n
862	FISH20200810_c2_r0_Cyprichromi-coloratus-jumbo_sm	1970-01-07 06:00:00	8.679449617180236	374.5002215820962	0.041989807223576335	0.6318967427431863	0.647909168294416	0.6139257175698754	Cyprichromi coloratus jumbo	m	n
863	FISH20200810_c2_r0_Cyprichromi-coloratus-jumbo_sm	1970-01-07 06:30:00	8.762547660251684	404.5005816852252	0.04902775469503075	0.8127527560799955	0.6268808927548953	0.5396243381846682	Cyprichromi coloratus jumbo	m	n
864	FISH20200810_c2_r0_Cyprichromi-coloratus-jumbo_sm	1970-01-07 07:00:00	9.334693403804941	434.5006648199446	0.09966759002770083	0.4886426592797784	0.6721859694614895	0.42147803719826066	Cyprichromi coloratus jumbo	m	d
865	FISH20200810_c2_r0_Cyprichromi-coloratus-jumbo_sm	1970-01-07 07:30:00	12.710211723593911	464.4994737133677	0.27516481081380534	0.06077225638468783	0.6691553332082018	0.4398227220296468	Cyprichromi coloratus jumbo	m	d
866	FISH20200810_c2_r0_Cyprichromi-coloratus-jumbo_sm	1970-01-07 08:00:00	11.235936425699727	494.4997784179038	0.21504542432971416	0.026202082871703967	0.613363893165979	0.45749382735589217	Cyprichromi coloratus jumbo	m	d
867	FISH20200810_c2_r0_Cyprichromi-coloratus-jumbo_sm	1970-01-07 08:30:00	10.498406508192415	524.5001384964822	0.18336934241870256	0.024984765386959172	0.5620130333035168	0.5063395528146442	Cyprichromi coloratus jumbo	m	d
868	FISH20200810_c2_r0_Cyprichromi-coloratus-jumbo_sm	1970-01-07 09:00:00	11.542626567018587	554.4995291119606	0.21832585452329512	0.004376488837183536	0.620904812784361	0.4522721337163742	Cyprichromi coloratus jumbo	m	d
869	FISH20200810_c2_r0_Cyprichromi-coloratus-jumbo_sm	1970-01-07 09:30:00	10.499168745771414	584.4998338134279	0.17925991579880346	0.06486815865278085	0.5756741595658248	0.4356122244072689	Cyprichromi coloratus jumbo	m	d
870	FISH20200810_c2_r0_Cyprichromi-coloratus-jumbo_sm	1970-01-07 10:00:00	10.334814153838327	614.5001384964822	0.16746994626336492	0.02321201041493546	0.6376873728167867	0.48331550191125017	Cyprichromi coloratus jumbo	m	d
871	FISH20200810_c2_r0_Cyprichromi-coloratus-jumbo_sm	1970-01-07 10:30:00	10.023179857225763	644.4996399091463	0.1519029416652817	0.025150961165586395	0.6570756854393665	0.4912478879286448	Cyprichromi coloratus jumbo	m	d
872	FISH20200810_c2_r0_Cyprichromi-coloratus-jumbo_sm	1970-01-07 11:00:00	9.334282375475308	674.4998892089519	0.12153777974739641	0.08292709949036117	0.6411101270564149	0.5280314953230332	Cyprichromi coloratus jumbo	m	d
873	FISH20200810_c2_r0_Cyprichromi-coloratus-jumbo_sm	1970-01-07 11:30:00	9.866461955429585	704.5001938950751	0.13018669325799126	0.05661736191900726	0.7015016213411699	0.5555426539487324	Cyprichromi coloratus jumbo	m	d
874	FISH20200810_c2_r0_Cyprichromi-coloratus-jumbo_sm	1970-01-07 12:00:00	10.037979756808816	734.4996399091463	0.1464738795634591	0.10597750817129245	0.6543963279983778	0.5291312511376478	Cyprichromi coloratus jumbo	m	d
875	FISH20200810_c2_r0_Cyprichromi-coloratus-jumbo_sm	1970-01-07 12:30:00	9.712512861958615	764.499944604476	0.14214491469089297	0.14967870596055838	0.6229576005463726	0.4802385123532037	Cyprichromi coloratus jumbo	m	d
876	FISH20200810_c2_r0_Cyprichromi-coloratus-jumbo_sm	1970-01-07 13:00:00	8.877993447828656	794.5002492936679	0.10365076727051133	0.06913744390892472	0.6310096066845187	0.5617761085654145	Cyprichromi coloratus jumbo	m	d
877	FISH20200810_c2_r0_Cyprichromi-coloratus-jumbo_sm	1970-01-07 13:30:00	9.130639441848663	824.4996399091463	0.09816630657581298	0.09068749653758794	0.6444401021942778	0.5566508731213926	Cyprichromi coloratus jumbo	m	d
878	FISH20200810_c2_r0_Cyprichromi-coloratus-jumbo_sm	1970-01-07 14:00:00	10.806658761912786	854.5	0.16602038555284734	0.038998448925326834	0.6120327404211647	0.6396699218131708	Cyprichromi coloratus jumbo	m	d
879	FISH20200810_c2_r0_Cyprichromi-coloratus-jumbo_sm	1970-01-07 14:30:00	8.795257744076798	884.5003046922608	0.09140767824497258	0.2521189961774971	0.5162526510151124	0.676639031672164	Cyprichromi coloratus jumbo	m	d
880	FISH20200810_c2_r0_Cyprichromi-coloratus-jumbo_sm	1970-01-07 15:00:00	8.21639126502458	914.4996953077392	0.08758517533654646	0.3526120436540912	0.46342821548252694	0.6463026138243243	Cyprichromi coloratus jumbo	m	d
881	FISH20200810_c2_r0_Cyprichromi-coloratus-jumbo_sm	1970-01-07 15:30:00	7.798161226426357	944.5	0.0786062486151119	0.3268889873698205	0.5038989670159115	0.5911002886502545	Cyprichromi coloratus jumbo	m	d
882	FISH20200810_c2_r0_Cyprichromi-coloratus-jumbo_sm	1970-01-07 16:00:00	8.019114742962314	974.5003600908537	0.09944047421195501	0.16309345742618137	0.47681312931432	0.5985825379678166	Cyprichromi coloratus jumbo	m	d
883	FISH20200810_c2_r0_Cyprichromi-coloratus-jumbo_sm	1970-01-07 16:30:00	8.26515735305037	1004.4997507063321	0.09539637693202592	0.21799346296604066	0.4548781794124361	0.6200250085076464	Cyprichromi coloratus jumbo	m	d
884	FISH20200810_c2_r0_Cyprichromi-coloratus-jumbo_sm	1970-01-07 17:00:00	7.673850100763291	1034.5	0.0789940172834035	0.31675160647019723	0.4727305738543731	0.5897229432433326	Cyprichromi coloratus jumbo	m	d
885	FISH20200810_c2_r0_Cyprichromi-coloratus-jumbo_sm	1970-01-07 17:30:00	7.730423493872469	1064.5003600908537	0.06730929034402526	0.3550495817406238	0.5347863826422499	0.6385304880220405	Cyprichromi coloratus jumbo	m	d
886	FISH20200810_c2_r0_Cyprichromi-coloratus-jumbo_sm	1970-01-07 18:00:00	7.978933717493178	1094.499806104925	0.08204531604897236	0.3514486732037006	0.522996123186469	0.6676213031331806	Cyprichromi coloratus jumbo	m	d
887	FISH20200810_c2_r0_Cyprichromi-coloratus-jumbo_sm	1970-01-07 18:30:00	11.93212389284365	1124.500055395524	0.23127631287391978	0.12347662308885442	0.6121708005260816	0.6166588277728609	Cyprichromi coloratus jumbo	m	d
888	FISH20200810_c2_r0_Cyprichromi-coloratus-jumbo_sm	1970-01-07 19:00:00	6.41874691429184	1154.5003600908537	0.022325632928923606	0.8032241981053682	0.727869263647554	0.5018998749574645	Cyprichromi coloratus jumbo	m	n
889	FISH20200810_c2_r0_Cyprichromi-coloratus-jumbo_sm	1970-01-07 19:30:00	6.832732769216063	1184.4998615035179	0.013849648218935239	0.9329123040274777	0.66561646430334	0.6323029689688783	Cyprichromi coloratus jumbo	m	n
890	FISH20200810_c2_r0_Cyprichromi-coloratus-jumbo_sm	1970-01-07 20:00:00	7.3322171187931	1214.503158244681	0.012300531914893617	0.9895833333333334	0.6188875175211738	0.5570196984628288	Cyprichromi coloratus jumbo	m	n
891	FISH20200810_c2_r0_Cyprichromi-coloratus-jumbo_sm	1970-01-07 20:30:00	7.607648619155742	1244.5004154894466	0.010747327017893745	0.966650047088804	0.5720878922164832	0.6103141792698471	Cyprichromi coloratus jumbo	m	n
892	FISH20200810_c2_r0_Cyprichromi-coloratus-jumbo_sm	1970-01-07 21:00:00	7.153048304912498	1274.5014682253864	0.007036400908637597	0.9762313701590116	0.5510624415475786	0.5784905722913053	Cyprichromi coloratus jumbo	m	n
893	FISH20200810_c2_r0_Cyprichromi-coloratus-jumbo_sm	1970-01-07 21:30:00	7.594883139963295	1304.5002215820962	0.01296255262574784	0.9627188123199646	0.5162665129787567	0.6118959909467939	Cyprichromi coloratus jumbo	m	n
894	FISH20200810_c2_r0_Cyprichromi-coloratus-jumbo_sm	1970-01-07 22:00:00	7.466115532428311	1334.5013296398893	0.016121883656509694	0.928808864265928	0.4866952930599445	0.6292080530273053	Cyprichromi coloratus jumbo	m	n
895	FISH20200810_c2_r0_Cyprichromi-coloratus-jumbo_sm	1970-01-07 22:30:00	7.442080796512834	1364.4999723007036	0.015733200376710433	0.9416652817018448	0.5645844235470153	0.6491751792540174	Cyprichromi coloratus jumbo	m	n
896	FISH20200810_c2_r0_Cyprichromi-coloratus-jumbo_sm	1970-01-07 23:00:00	7.546507707125004	1394.5010248739682	0.019611101878012297	0.8834967591823167	0.5644882291008063	0.6262550007122726	Cyprichromi coloratus jumbo	m	n
897	FISH20200810_c2_r0_Cyprichromi-coloratus-jumbo_sm	1970-01-07 23:30:00	7.740015924439415	1424.5005816852251	0.022768821671929534	0.9180100825439034	0.5517697334878748	0.7038608862192006	Cyprichromi coloratus jumbo	m	n
898	FISH20200810_c2_r0_Cyprichromi-coloratus-jumbo_sm	1970-01-08 00:00:00	7.055087124542166	14.50163443958114	0.009141780708072469	0.967754446229708	0.5196536885396895	0.6206115247777848	Cyprichromi coloratus jumbo	m	n
899	FISH20200810_c2_r0_Cyprichromi-coloratus-jumbo_sm	1970-01-08 00:30:00	7.75601160456095	44.49947371336768	0.023267409007811202	0.8741343969863166	0.5483333982029519	0.5987812556882532	Cyprichromi coloratus jumbo	m	n
900	FISH20200810_c2_r0_Cyprichromi-coloratus-jumbo_sm	1970-01-08 01:00:00	8.587760113438724	74.5005816852252	0.035787490997728655	0.7981275275608	0.5432572293512801	0.6602039509089305	Cyprichromi coloratus jumbo	m	n
901	FISH20200810_c2_r0_Cyprichromi-coloratus-jumbo_sm	1970-01-08 01:30:00	7.771282353867986	104.5001384964822	0.01673037504847377	0.9355160378926375	0.5212586864682094	0.6957738045775088	Cyprichromi coloratus jumbo	m	n
902	FISH20200810_c2_r0_Cyprichromi-coloratus-jumbo_sm	1970-01-08 02:00:00	7.441221694887938	134.50038781163434	0.012077562326869806	0.9297506925207756	0.511230462172125	0.6469616887613836	Cyprichromi coloratus jumbo	m	n
903	FISH20200810_c2_r0_Cyprichromi-coloratus-jumbo_sm	1970-01-08 02:30:00	7.575609255423761	164.4998892089519	0.02243518723687126	0.8638931974296477	0.5078434251455304	0.6570553371609054	Cyprichromi coloratus jumbo	m	n
904	FISH20200810_c2_r0_Cyprichromi-coloratus-jumbo_sm	1970-01-08 03:00:00	7.861802809450949	194.50019389507506	0.025704947094343802	0.8448839399479253	0.5203419211969192	0.6774316767175548	Cyprichromi coloratus jumbo	m	n
905	FISH20200810_c2_r0_Cyprichromi-coloratus-jumbo_sm	1970-01-08 03:30:00	8.094924335917979	224.49722960992906	0.03324468085106383	0.8341090425531915	0.49150751689315975	0.7201578281329218	Cyprichromi coloratus jumbo	m	n
906	FISH20200810_c2_r0_Cyprichromi-coloratus-jumbo_sm	1970-01-08 04:00:00	7.94873070700528	254.5	0.03888765787724352	0.7203079991136716	0.5798649262305745	0.6773430822860926	Cyprichromi coloratus jumbo	m	n
907	FISH20200810_c2_r0_Cyprichromi-coloratus-jumbo_sm	1970-01-08 04:30:00	7.488062262211449	284.4995013850415	0.017617728531855954	0.9303601108033241	0.5613895886509961	0.6791542590027699	Cyprichromi coloratus jumbo	m	n
908	FISH20200810_c2_r0_Cyprichromi-coloratus-jumbo_sm	1970-01-08 05:00:00	7.3281266114861525	314.49975070633207	0.007921998781230956	1.0	0.5673846277765725	0.6421161866774303	Cyprichromi coloratus jumbo	m	n
909	FISH20200810_c2_r0_Cyprichromi-coloratus-jumbo_sm	1970-01-08 05:30:00	7.848281363532791	344.4992521189962	0.016065591933964878	0.9290898011190516	0.5629139003295585	0.6674032948313053	Cyprichromi coloratus jumbo	m	n
910	FISH20200810_c2_r0_Cyprichromi-coloratus-jumbo_sm	1970-01-08 06:00:00	7.7005097684902815	374.5003600908537	0.01390504681181098	0.9417206802947206	0.5487716061665737	0.6544580781041022	Cyprichromi coloratus jumbo	m	n
911	FISH20200810_c2_r0_Cyprichromi-coloratus-jumbo_sm	1970-01-08 06:30:00	7.643382832153025	404.4982547509557	0.015568729569505236	0.9063105989251482	0.5364646250223128	0.6525436955351699	Cyprichromi coloratus jumbo	m	n
912	FISH20200810_c2_r0_Cyprichromi-coloratus-jumbo_sm	1970-01-08 07:00:00	7.879092431203153	434.50016618657213	0.014347440726789276	0.9664857079547973	0.5471122298853491	0.5793671951663432	Cyprichromi coloratus jumbo	m	d
913	FISH20200810_c2_r0_Cyprichromi-coloratus-jumbo_sm	1970-01-08 07:30:00	11.812107308068917	464.05504482384515	0.23319819562610633	0.1439502084166048	0.5497443907795725	0.5173475724155914	Cyprichromi coloratus jumbo	m	d
914	FISH20200810_c2_r1_Cyprichromi-coloratus-jumbo_sm	1970-01-02 00:00:00	6.562573782937134	14.499639909146307	0.014403634147692648	0.8957952468007313	0.43081163663757227	0.5051331736462829	Cyprichromi coloratus jumbo	m	n
915	FISH20200810_c2_r1_Cyprichromi-coloratus-jumbo_sm	1970-01-02 00:30:00	6.493894845806677	44.49994460447596	0.019997784179038334	0.8679370706846887	0.4135219431715276	0.5134675485704776	Cyprichromi coloratus jumbo	m	n
916	FISH20200810_c2_r1_Cyprichromi-coloratus-jumbo_sm	1970-01-02 01:00:00	5.878292120403244	74.50019389507507	0.01861392720624896	0.8370727383524459	0.3438314144949839	0.6625228502286771	Cyprichromi coloratus jumbo	m	n
917	FISH20200810_c2_r1_Cyprichromi-coloratus-jumbo_sm	1970-01-02 01:30:00	6.103677901136725	104.49963990914631	0.014625228519195612	0.8903107861060329	0.2618646682181152	0.6504968212203939	Cyprichromi coloratus jumbo	m	n
918	FISH20200810_c2_r1_Cyprichromi-coloratus-jumbo_sm	1970-01-02 02:00:00	6.355916112737334	134.5	0.02071792599157988	0.8550299135829825	0.2635014981582212	0.6210083858757615	Cyprichromi coloratus jumbo	m	n
919	FISH20200810_c2_r1_Cyprichromi-coloratus-jumbo_sm	1970-01-02 02:30:00	5.9023648084971	164.5003046922608	0.006038446623455764	0.9676472217605673	0.25925177083375756	0.7065002670816429	Cyprichromi coloratus jumbo	m	n
920	FISH20200810_c2_r1_Cyprichromi-coloratus-jumbo_sm	1970-01-02 03:00:00	5.791122422006898	194.4996953077392	0.011190515760899673	0.937344191457537	0.2658730140127485	0.7334816334895956	Cyprichromi coloratus jumbo	m	n
921	FISH20200810_c2_r1_Cyprichromi-coloratus-jumbo_sm	1970-01-02 03:30:00	6.01436319434325	224.5	0.011577664524706403	0.9680921781520053	0.26113537022377487	0.6530091075223691	Cyprichromi coloratus jumbo	m	n
922	FISH20200810_c2_r1_Cyprichromi-coloratus-jumbo_sm	1970-01-02 04:00:00	6.1304520851839674	254.5003600908537	0.013129466511550607	0.8882056395767548	0.22977533707401435	0.6595950636218293	Cyprichromi coloratus jumbo	m	n
923	FISH20200810_c2_r1_Cyprichromi-coloratus-jumbo_sm	1970-01-02 04:30:00	6.89191951368122	284.49975070633207	0.028641072516758074	0.8304803058002327	0.15927937404035622	0.5314278347882551	Cyprichromi coloratus jumbo	m	n
924	FISH20200810_c2_r1_Cyprichromi-coloratus-jumbo_sm	1970-01-02 05:00:00	5.736374538951184	314.50005539552404	0.0021050299135829823	1.0	0.1994757302117973	0.6929974872558701	Cyprichromi coloratus jumbo	m	n
925	FISH20200810_c2_r1_Cyprichromi-coloratus-jumbo_sm	1970-01-02 05:30:00	4.8948088454012	344.5003600908537	0.003822502908426126	1.0	0.2012054829899591	0.7381844549271401	Cyprichromi coloratus jumbo	m	n
926	FISH20200810_c2_r1_Cyprichromi-coloratus-jumbo_sm	1970-01-02 06:00:00	5.988019044642546	374.4998061049249	0.0031577197939172347	1.0	0.21987905120227497	0.7356793439715406	Cyprichromi coloratus jumbo	m	n
927	FISH20200810_c2_r1_Cyprichromi-coloratus-jumbo_sm	1970-01-02 06:30:00	6.20819253668499	404.5001107910481	0.007866164413915355	0.968313760248172	0.2824961133112256	0.6584655440967621	Cyprichromi coloratus jumbo	m	n
928	FISH20200810_c2_r1_Cyprichromi-coloratus-jumbo_sm	1970-01-02 07:00:00	6.579711808289058	434.5004154894466	0.009196166417373	0.976677192399313	0.33274790596852916	0.6579516631523934	Cyprichromi coloratus jumbo	m	d
929	FISH20200810_c2_r1_Cyprichromi-coloratus-jumbo_sm	1970-01-02 07:30:00	15.10508826320331	464.4998615035178	0.34131073070744006	0.12104592543349399	0.6415881052324564	0.45631889150239335	Cyprichromi coloratus jumbo	m	d
930	FISH20200810_c2_r1_Cyprichromi-coloratus-jumbo_sm	1970-01-02 08:00:00	12.38217064499631	494.50016618657213	0.23304896964325283	0.059494792820740085	0.6839125089721262	0.4572106717535437	Cyprichromi coloratus jumbo	m	d
931	FISH20200810_c2_r1_Cyprichromi-coloratus-jumbo_sm	1970-01-02 08:30:00	10.324935679055447	524.5004708880394	0.19334108913633594	0.15206913744390893	0.7785316986034827	0.5176118067347805	Cyprichromi coloratus jumbo	m	d
932	FISH20200810_c2_r1_Cyprichromi-coloratus-jumbo_sm	1970-01-02 09:00:00	8.935038695614013	554.4998615035178	0.14425793584842944	0.18536369176222925	0.7502283713875147	0.46197156011303825	Cyprichromi coloratus jumbo	m	d
933	FISH20200810_c2_r1_Cyprichromi-coloratus-jumbo_sm	1970-01-02 09:30:00	7.549582802252017	584.5002215820962	0.08846665189452692	0.4173498781298471	0.7543649494718239	0.4149504569913647	Cyprichromi coloratus jumbo	m	d
934	FISH20200810_c2_r1_Cyprichromi-coloratus-jumbo_sm	1970-01-02 10:00:00	9.540368967331387	614.5004708880394	0.12880172843609772	0.21538972910088083	0.8154704858498107	0.3490653191005514	Cyprichromi coloratus jumbo	m	d
935	FISH20200810_c2_r1_Cyprichromi-coloratus-jumbo_sm	1970-01-02 10:30:00	33.70702555702889	644.4999169021107	0.8683729433272395	0.0	0.5864096653805883	0.5163828008724849	Cyprichromi coloratus jumbo	m	d
936	FISH20200810_c2_r1_Cyprichromi-coloratus-jumbo_sm	1970-01-02 11:00:00	19.230726946634547	674.5002215820962	0.5199423886549966	0.0	0.4470582856810871	0.531983533478993	Cyprichromi coloratus jumbo	m	d
937	FISH20200810_c2_r1_Cyprichromi-coloratus-jumbo_sm	1970-01-02 11:30:00	10.346052536510394	704.5005262866323	0.19289790039333002	0.10459254334939892	0.8415327413905189	0.3899255252181484	Cyprichromi coloratus jumbo	m	d
938	FISH20200810_c2_r1_Cyprichromi-coloratus-jumbo_sm	1970-01-02 12:00:00	10.093029110739185	734.4999169021107	0.1601573320037671	0.1733975957010692	0.7498076168239677	0.4295559645811801	Cyprichromi coloratus jumbo	m	d
939	FISH20200810_c2_r1_Cyprichromi-coloratus-jumbo_sm	1970-01-02 12:30:00	8.962855742954464	764.5002215820962	0.15261466873476623	0.13101041435851984	0.8172275933209602	0.4138304222231215	Cyprichromi coloratus jumbo	m	d
940	FISH20200810_c2_r1_Cyprichromi-coloratus-jumbo_sm	1970-01-02 13:00:00	12.804695857385198	794.5005816852251	0.29222757741953354	0.08620021051465293	0.6073089402224969	0.488058624482981	Cyprichromi coloratus jumbo	m	d
941	FISH20200810_c2_r1_Cyprichromi-coloratus-jumbo_sm	1970-01-02 13:30:00	9.330727224525551	824.4999723007036	0.13628053847432275	0.10353997008475985	0.5621834593310244	0.4708339893210893	Cyprichromi coloratus jumbo	m	d
942	FISH20200810_c2_r1_Cyprichromi-coloratus-jumbo_sm	1970-01-02 14:00:00	11.126348552558033	854.5002215820962	0.22296698426767117	0.08763571903390206	0.5742629018351324	0.5131859706250528	Cyprichromi coloratus jumbo	m	d
943	FISH20200810_c2_r1_Cyprichromi-coloratus-jumbo_sm	1970-01-02 14:30:00	8.75668978833994	884.5005816852251	0.12946651155060662	0.27538640518530827	0.666985560166569	0.5166554919774561	Cyprichromi coloratus jumbo	m	d
944	FISH20200810_c2_r1_Cyprichromi-coloratus-jumbo_sm	1970-01-02 15:00:00	8.219425111336108	914.4999723007036	0.11617084926042878	0.2630325189740181	0.7874287317440091	0.5060030637242284	Cyprichromi coloratus jumbo	m	d
945	FISH20200810_c2_r1_Cyprichromi-coloratus-jumbo_sm	1970-01-02 15:30:00	7.774634033488028	944.4994183147749	0.10536812364965929	0.37826159215555927	0.7432605225846559	0.47439946705076685	Cyprichromi coloratus jumbo	m	d
946	FISH20200810_c2_r1_Cyprichromi-coloratus-jumbo_sm	1970-01-02 16:00:00	11.913921176314588	974.4997784179038	0.25276977620208285	0.15466430312430757	0.6820753123243647	0.5268070897456117	Cyprichromi coloratus jumbo	m	d
947	FISH20200810_c2_r1_Cyprichromi-coloratus-jumbo_sm	1970-01-02 16:30:00	8.90560162069992	1004.5000276992964	0.1418757963547726	0.16591878566284415	0.7777431904877847	0.49329907971095716	Cyprichromi coloratus jumbo	m	d
948	FISH20200810_c2_r1_Cyprichromi-coloratus-jumbo_sm	1970-01-02 17:00:00	10.346461633710915	1034.2932913810541	0.19608944825261265	0.14484773570064052	0.8484241854236486	0.43912689636907937	Cyprichromi coloratus jumbo	m	d
949	FISH20200810_c2_r1_Cyprichromi-coloratus-jumbo_sm	1970-01-02 17:30:00	18.819818700555604	1064.8620258914377	0.4432205314558256	0.1036793095616625	0.8282490374597624	0.4523007940090798	Cyprichromi coloratus jumbo	m	d
950	FISH20200810_c2_r1_Cyprichromi-coloratus-jumbo_sm	1970-01-02 18:00:00	7.351536229902659	1094.5000276992964	0.08005096670544568	0.3427510941222093	0.735325431562393	0.5490387495882031	Cyprichromi coloratus jumbo	m	d
951	FISH20200810_c2_r1_Cyprichromi-coloratus-jumbo_sm	1970-01-02 18:30:00	7.8161252203154294	1124.4994183147749	0.1249792255276716	0.2671320148468229	0.31972393071089167	0.41014864655951006	Cyprichromi coloratus jumbo	m	d
952	FISH20200810_c2_r1_Cyprichromi-coloratus-jumbo_sm	1970-01-02 19:00:00	6.0172520488976735	1154.4997784179038	0.027974739641037003	0.8173609572346554	0.4194947737904059	0.29980029431710725	Cyprichromi coloratus jumbo	m	n
953	FISH20200810_c2_r1_Cyprichromi-coloratus-jumbo_sm	1970-01-02 19:30:00	5.72759336633717	1184.5000830978893	0.008808376267242813	0.9675364245748158	0.5530218934198833	0.42868531361095447	Cyprichromi coloratus jumbo	m	n
954	FISH20200810_c2_r1_Cyprichromi-coloratus-jumbo_sm	1970-01-02 20:00:00	6.330735914048336	1214.4994737133677	0.026369730208852697	0.8020608276549775	0.6110404738042684	0.41685572162149787	Cyprichromi coloratus jumbo	m	n
955	FISH20200810_c2_r1_Cyprichromi-coloratus-jumbo_sm	1970-01-02 20:30:00	6.120643335955851	1244.4997784179038	0.019665411034788388	0.886494571238644	0.7075079342724686	0.40361626309335247	Cyprichromi coloratus jumbo	m	n
956	FISH20200810_c2_r1_Cyprichromi-coloratus-jumbo_sm	1970-01-02 21:00:00	5.646983914088496	1274.5000830978893	0.005373663508946872	1.0	0.6607197386212562	0.4610080168792287	Cyprichromi coloratus jumbo	m	n
957	FISH20200810_c2_r1_Cyprichromi-coloratus-jumbo_sm	1970-01-02 21:30:00	5.212395767581526	1304.4995291119606	0.008863774860118552	0.9368456041216553	0.6501855514681079	0.5287740962109017	Cyprichromi coloratus jumbo	m	n
958	FISH20200810_c2_r1_Cyprichromi-coloratus-jumbo_sm	1970-01-02 22:00:00	5.643614702831499	1334.4997784179038	0.009805007755373366	0.9410591624196765	0.48772145254532046	0.6972661099979118	Cyprichromi coloratus jumbo	m	n
959	FISH20200810_c2_r1_Cyprichromi-coloratus-jumbo_sm	1970-01-02 22:30:00	5.977653635903396	1364.5001384964821	0.012243089025538752	0.9350174505567559	0.5289194473556819	0.5214219747342123	Cyprichromi coloratus jumbo	m	n
960	FISH20200810_c2_r1_Cyprichromi-coloratus-jumbo_sm	1970-01-02 23:00:00	5.832333804810987	1394.4995845105534	0.012298487618414492	0.9318043321699628	0.5311357292509874	0.5342354004177712	Cyprichromi coloratus jumbo	m	n
961	FISH20200810_c2_r1_Cyprichromi-coloratus-jumbo_sm	1970-01-02 23:30:00	6.463924747160342	1424.4998338134278	0.020551739419454908	0.8851650786616442	0.5370965584773263	0.4766676380374403	Cyprichromi coloratus jumbo	m	n
962	FISH20200810_c2_r1_Cyprichromi-coloratus-jumbo_sm	1970-01-03 00:00:00	5.682563510094114	14.50013849648219	0.018780122984876184	0.8477092681845881	0.8743208462647377	0.43588652478911183	Cyprichromi coloratus jumbo	m	n
963	FISH20200810_c2_r1_Cyprichromi-coloratus-jumbo_sm	1970-01-03 00:30:00	5.252688573993561	44.49963990914631	0.009140767824497258	0.9689213893967094	0.7836741086127211	0.47254618713252255	Cyprichromi coloratus jumbo	m	n
964	FISH20200810_c2_r1_Cyprichromi-coloratus-jumbo_sm	1970-01-03 01:00:00	4.290349698649453	74.49988920895191	0.007478395745623753	0.9686461333924219	0.8529955221162459	0.38360749026612656	Cyprichromi coloratus jumbo	m	n
965	FISH20200810_c2_r1_Cyprichromi-coloratus-jumbo_sm	1970-01-03 01:30:00	5.204266440885529	104.50019389507507	0.005096670544568168	1.0	0.7028326630168851	0.44660381910763025	Cyprichromi coloratus jumbo	m	n
966	FISH20200810_c2_r1_Cyprichromi-coloratus-jumbo_sm	1970-01-03 02:00:00	7.179263766478347	134.4996399091463	0.023544401972189908	0.8718630546784112	0.531510514620508	0.5044065215365502	Cyprichromi coloratus jumbo	m	n
967	FISH20200810_c2_r1_Cyprichromi-coloratus-jumbo_sm	1970-01-03 02:30:00	5.584105804512907	164.49994460447596	0.027309993352537115	0.6874584533569688	0.22422971442868964	0.516630275675508	Cyprichromi coloratus jumbo	m	n
968	FISH20200810_c2_r1_Cyprichromi-coloratus-jumbo_sm	1970-01-03 03:00:00	6.391738338738921	194.50024929366793	0.014403634147692648	0.9044374272893468	0.2829166699347795	0.565039362732112	Cyprichromi coloratus jumbo	m	n
969	FISH20200810_c2_r1_Cyprichromi-coloratus-jumbo_sm	1970-01-03 03:30:00	6.579490862311456	224.4996399091463	0.016508780676970806	0.8818901999889203	0.3336130294075992	0.6550517759284434	Cyprichromi coloratus jumbo	m	n
970	FISH20200810_c2_r1_Cyprichromi-coloratus-jumbo_sm	1970-01-03 04:00:00	6.721815364077721	254.5	0.03146465765566142	0.6832483935298028	0.4286669040669611	0.7177390647973185	Cyprichromi coloratus jumbo	m	n
971	FISH20200810_c2_r1_Cyprichromi-coloratus-jumbo_sm	1970-01-03 04:30:00	5.1626457829174415	284.50030469226084	0.021605451221538972	0.8812254168744114	0.22216733051104257	0.7040676945216313	Cyprichromi coloratus jumbo	m	n
972	FISH20200810_c2_r1_Cyprichromi-coloratus-jumbo_sm	1970-01-03 05:00:00	4.381273024461418	314.49969530773916	0.008254390338485403	0.995512713977065	0.13456400538921115	0.5999129573070309	Cyprichromi coloratus jumbo	m	n
973	FISH20200810_c2_r1_Cyprichromi-coloratus-jumbo_sm	1970-01-03 05:30:00	5.551917881624439	344.5	0.011522269000664746	0.9162973631730557	0.2445206310208096	0.6514964106924253	Cyprichromi coloratus jumbo	m	n
974	FISH20200810_c2_r1_Cyprichromi-coloratus-jumbo_sm	1970-01-03 06:00:00	5.342119163318195	374.5003600908537	0.008420586117112626	0.9807766882721178	0.29858765213853405	0.5974319412730528	Cyprichromi coloratus jumbo	m	n
975	FISH20200810_c2_r1_Cyprichromi-coloratus-jumbo_sm	1970-01-03 06:30:00	5.115666421052595	404.49975070633207	0.0104149354606393	0.9686997950252063	0.2650563786276393	0.5853839732045558	Cyprichromi coloratus jumbo	m	n
976	FISH20200810_c2_r1_Cyprichromi-coloratus-jumbo_sm	1970-01-03 07:00:00	6.797863238137156	434.50005539552404	0.03451141147795258	0.6867937070684689	0.4492807416053239	0.467390973053345	Cyprichromi coloratus jumbo	m	d
977	FISH20200810_c2_r1_Cyprichromi-coloratus-jumbo_sm	1970-01-03 07:30:00	19.843745221814526	464.5003600908537	0.5149299207800122	0.08741897955791923	0.7107012141555663	0.4537739605184507	Cyprichromi coloratus jumbo	m	d
978	FISH20200810_c2_r1_Cyprichromi-coloratus-jumbo_sm	1970-01-03 08:00:00	17.016865174761012	494.4995290597817	0.37841431658263613	0.0	0.8406617382245606	0.3451449054695493	Cyprichromi coloratus jumbo	m	d
979	FISH20200810_c2_r1_Cyprichromi-coloratus-jumbo_sm	1970-01-03 08:30:00	12.483202942527798	524.5001107910481	0.26595391092399734	0.06171061378240638	0.5214213019883407	0.519960897038447	Cyprichromi coloratus jumbo	m	d
980	FISH20200810_c2_r1_Cyprichromi-coloratus-jumbo_sm	1970-01-03 09:00:00	9.339046050361272	554.5003600908537	0.14802504016397983	0.08066035122707883	0.6533043198916839	0.5443184276286551	Cyprichromi coloratus jumbo	m	d
981	FISH20200810_c2_r1_Cyprichromi-coloratus-jumbo_sm	1970-01-03 09:30:00	8.655977128479227	584.4998615035178	0.11882998171846434	0.16619577862722287	0.7761479125217522	0.5144546111110831	Cyprichromi coloratus jumbo	m	d
982	FISH20200810_c2_r1_Cyprichromi-coloratus-jumbo_sm	1970-01-03 10:00:00	12.294577212342723	614.4880489160645	0.27693162868260146	0.12601445247359644	0.8304872732848386	0.48269211889061436	Cyprichromi coloratus jumbo	m	d
983	FISH20200810_c2_r1_Cyprichromi-coloratus-jumbo_sm	1970-01-03 10:30:00	10.30750300706661	644.5003600908537	0.18713644673425295	0.12220929588388454	0.7569668465064988	0.48666067517555023	Cyprichromi coloratus jumbo	m	d
984	FISH20200810_c2_r1_Cyprichromi-coloratus-jumbo_sm	1970-01-03 11:00:00	7.343757749242467	674.4998615035178	0.09223865713810869	0.3468505899950141	0.7343682123065268	0.47271332979930253	Cyprichromi coloratus jumbo	m	d
985	FISH20200810_c2_r1_Cyprichromi-coloratus-jumbo_sm	1970-01-03 11:30:00	7.199082836865181	704.5001107910481	0.08348105473077776	0.3910370042100598	0.6846895866928128	0.5278067199837424	Cyprichromi coloratus jumbo	m	d
986	FISH20200810_c2_r1_Cyprichromi-coloratus-jumbo_sm	1970-01-03 12:00:00	6.613738916833696	734.5003600908537	0.0591102985984156	0.5975846213506177	0.5022662357858038	0.539120709182691	Cyprichromi coloratus jumbo	m	d
987	FISH20200810_c2_r1_Cyprichromi-coloratus-jumbo_sm	1970-01-03 12:30:00	8.25341948577112	764.4998615035178	0.09534097833915019	0.36081103539970083	0.4003961928803313	0.5396133235143279	Cyprichromi coloratus jumbo	m	d
988	FISH20200810_c2_r1_Cyprichromi-coloratus-jumbo_sm	1970-01-03 13:00:00	7.0355948042936065	794.5001661865721	0.07849545756702858	0.48742521604254374	0.5467768930704949	0.5572539018479091	Cyprichromi coloratus jumbo	m	d
989	FISH20200810_c2_r1_Cyprichromi-coloratus-jumbo_sm	1970-01-03 13:30:00	15.708928491759588	824.5004154894466	0.38812254168744115	0.0	0.8352294518035099	0.3623978381664364	Cyprichromi coloratus jumbo	m	d
990	FISH20200810_c2_r1_Cyprichromi-coloratus-jumbo_sm	1970-01-03 14:00:00	10.064714215754632	854.4998615035178	0.1727328125865603	0.10625450113567116	0.804870472490053	0.43101770202319106	Cyprichromi coloratus jumbo	m	d
991	FISH20200810_c2_r1_Cyprichromi-coloratus-jumbo_sm	1970-01-03 14:30:00	6.904280707241743	884.5001661865721	0.07838466651894527	0.2974739641037004	0.8514339154603078	0.42491245771336134	Cyprichromi coloratus jumbo	m	d
992	FISH20200810_c2_r1_Cyprichromi-coloratus-jumbo_sm	1970-01-03 15:00:00	7.240881656727251	914.5004154894466	0.08126973574871198	0.36081103539970083	0.7191134717089097	0.4809222793701244	Cyprichromi coloratus jumbo	m	d
993	FISH20200810_c2_r1_Cyprichromi-coloratus-jumbo_sm	1970-01-03 15:30:00	8.191350951672126	944.4998615035178	0.0968367403467952	0.3244695584732148	0.4597644623859736	0.533985574125254	Cyprichromi coloratus jumbo	m	d
994	FISH20200810_c2_r1_Cyprichromi-coloratus-jumbo_sm	1970-01-03 16:00:00	6.479827521387627	974.5001661865721	0.05096388211832484	0.6268557500553955	0.5738342471048848	0.46097694320949506	Cyprichromi coloratus jumbo	m	d
995	FISH20200810_c2_r1_Cyprichromi-coloratus-jumbo_sm	1970-01-03 16:30:00	6.311681710785207	1004.5004154894466	0.03927760234890034	0.7224530496925378	0.5568813640964332	0.46887932050900116	Cyprichromi coloratus jumbo	m	d
996	FISH20200810_c2_r1_Cyprichromi-coloratus-jumbo_sm	1970-01-03 17:00:00	7.662133447961238	1034.4998615035179	0.08204531604897236	0.4369841006038447	0.4411159778206254	0.5997592570701972	Cyprichromi coloratus jumbo	m	d
997	FISH20200810_c2_r1_Cyprichromi-coloratus-jumbo_sm	1970-01-03 17:30:00	7.12277391150203	1064.5001661865722	0.07179259915798804	0.5261466873476623	0.6413244625057607	0.49997215993082433	Cyprichromi coloratus jumbo	m	d
998	FISH20200810_c2_r1_Cyprichromi-coloratus-jumbo_sm	1970-01-03 18:00:00	7.040046857906825	1094.5004154894466	0.07329233837460529	0.39698631654755967	0.5274893646211516	0.48760373772597915	Cyprichromi coloratus jumbo	m	d
999	FISH20200810_c2_r1_Cyprichromi-coloratus-jumbo_sm	1970-01-03 18:30:00	6.790654380759634	1124.4998615035179	0.06448396210736247	0.6917622292393774	0.28520421457605805	0.6235509631179768	Cyprichromi coloratus jumbo	m	d
1000	FISH20200810_c2_r1_Cyprichromi-coloratus-jumbo_sm	1970-01-03 19:00:00	6.730280029991013	1154.5001384964821	0.0045980832086865	1.0	0.30151257329873826	0.6817117921713076	Cyprichromi coloratus jumbo	m	n
1001	FISH20200810_c2_r1_Cyprichromi-coloratus-jumbo_sm	1970-01-03 19:30:00	7.369385544231099	1184.5004154894466	0.014126641183313944	0.9601684117223422	0.3040553624145959	0.5516044148862851	Cyprichromi coloratus jumbo	m	n
1002	FISH20200810_c2_r1_Cyprichromi-coloratus-jumbo_sm	1970-01-03 20:00:00	5.982518630486054	1214.4998615035179	0.007091019888094842	1.0	0.18933252177531562	0.6164820203779414	Cyprichromi coloratus jumbo	m	n
1003	FISH20200810_c2_r1_Cyprichromi-coloratus-jumbo_sm	1970-01-03 20:30:00	7.17330935993949	1244.5001661865722	0.006647462884998892	0.9945712386439176	0.2931147237314929	0.6078384508712952	Cyprichromi coloratus jumbo	m	n
1004	FISH20200810_c2_r1_Cyprichromi-coloratus-jumbo_sm	1970-01-03 21:00:00	6.734009332289729	1274.5004708880394	0.01567780178383469	0.9064317766328736	0.2783074710904348	0.6553709702321506	Cyprichromi coloratus jumbo	m	n
1005	FISH20200810_c2_r1_Cyprichromi-coloratus-jumbo_sm	1970-01-03 21:30:00	6.212898269248066	1304.4998615035179	0.004708880394437981	1.0	0.381936937668456	0.4973460754267746	Cyprichromi coloratus jumbo	m	n
1006	FISH20200810_c2_r1_Cyprichromi-coloratus-jumbo_sm	1970-01-03 22:00:00	6.6141709914208455	1334.5002215820962	0.004764015067582539	1.0	0.34049049038917795	0.5937741365608126	Cyprichromi coloratus jumbo	m	n
1007	FISH20200810_c2_r1_Cyprichromi-coloratus-jumbo_sm	1970-01-03 22:30:00	6.55630202617707	1364.5005262866323	0.00520746773031965	0.9934629660406625	0.2802862454832902	0.6932465384094288	Cyprichromi coloratus jumbo	m	n
1008	FISH20200810_c2_r1_Cyprichromi-coloratus-jumbo_sm	1970-01-03 23:00:00	6.950820790545365	1394.4999169021107	0.00814359315273392	0.9683120048750762	0.2914716628850766	0.6271877744971696	Cyprichromi coloratus jumbo	m	n
1009	FISH20200810_c2_r1_Cyprichromi-coloratus-jumbo_sm	1970-01-03 23:30:00	6.356395085820815	1424.5002215820962	0.012463992909372923	0.9013959672058498	0.21531984591513714	0.614491831479392	Cyprichromi coloratus jumbo	m	n
1010	FISH20200810_c2_r1_Cyprichromi-coloratus-jumbo_sm	1970-01-04 00:00:00	6.694910112064992	14.50052628663232	0.00930696360312448	0.9474267353609218	0.24028937334759942	0.6667537916487205	Cyprichromi coloratus jumbo	m	n
1011	FISH20200810_c2_r1_Cyprichromi-coloratus-jumbo_sm	1970-01-04 00:30:00	6.6677922386870865	44.49997230070356	0.002548335272284084	1.0	0.2926270849329707	0.6887204976072977	Cyprichromi coloratus jumbo	m	n
1012	FISH20200810_c2_r1_Cyprichromi-coloratus-jumbo_sm	1970-01-04 01:00:00	7.226557785736481	74.50022158209617	0.008530910702415245	0.9418900952803013	0.195431085015595	0.7088704690896827	Cyprichromi coloratus jumbo	m	n
1013	FISH20200810_c2_r1_Cyprichromi-coloratus-jumbo_sm	1970-01-04 01:30:00	6.699560859166035	104.5005816852252	0.006703229737964655	1.0	0.22225937385158004	0.6984372186019656	Cyprichromi coloratus jumbo	m	n
1014	FISH20200810_c2_r1_Cyprichromi-coloratus-jumbo_sm	1970-01-04 02:00:00	7.304587931982095	134.50002769929642	0.005872250844828541	0.9993352168854911	0.1472841431658139	0.662083688578445	Cyprichromi coloratus jumbo	m	n
1015	FISH20200810_c2_r1_Cyprichromi-coloratus-jumbo_sm	1970-01-04 02:30:00	6.580961714571078	164.4994183147748	0.006647831145088915	0.9863719461525677	0.13530633440590253	0.5844960119353777	Cyprichromi coloratus jumbo	m	n
1016	FISH20200810_c2_r1_Cyprichromi-coloratus-jumbo_sm	1970-01-04 03:00:00	6.778892757024583	194.49977841790383	0.00625969421670729	1.0	0.15505022473096122	0.6180840584723301	Cyprichromi coloratus jumbo	m	n
1017	FISH20200810_c2_r1_Cyprichromi-coloratus-jumbo_sm	1970-01-04 03:30:00	7.097423285277612	224.5000830978893	0.007091019888094842	0.9685335992465791	0.15627941184424224	0.5642117655823478	Cyprichromi coloratus jumbo	m	n
1018	FISH20200810_c2_r1_Cyprichromi-coloratus-jumbo_sm	1970-01-04 04:00:00	6.616531919016646	254.49947371336768	0.005096670544568168	1.0	0.18284593265096083	0.6129091239487081	Cyprichromi coloratus jumbo	m	n
1019	FISH20200810_c2_r1_Cyprichromi-coloratus-jumbo_sm	1970-01-04 04:30:00	6.2871926198360395	284.4997784179038	0.008143142034123642	0.955683580766674	0.2642146108750946	0.5320437040419623	Cyprichromi coloratus jumbo	m	n
1020	FISH20200810_c2_r1_Cyprichromi-coloratus-jumbo_sm	1970-01-04 05:00:00	6.316001055540917	314.50008309788933	0.00869757908149133	0.9638801174450169	0.20077034993422968	0.6620764601019441	Cyprichromi coloratus jumbo	m	n
1021	FISH20200810_c2_r1_Cyprichromi-coloratus-jumbo_sm	1970-01-04 05:30:00	6.910157410026164	344.49952911196056	0.015456207412331727	0.8844939338540801	0.12923840079512908	0.61289365247274	Cyprichromi coloratus jumbo	m	n
1022	FISH20200810_c2_r1_Cyprichromi-coloratus-jumbo_sm	1970-01-04 06:00:00	6.665030659870365	374.4997784179038	0.016120097496122313	0.8869931309550189	0.1782248663023564	0.47271020299096733	Cyprichromi coloratus jumbo	m	n
1023	FISH20200810_c2_r1_Cyprichromi-coloratus-jumbo_sm	1970-01-04 06:30:00	6.919880219809503	404.5001384964822	0.024763171015456206	0.8500360090853692	0.26181754454661194	0.3903180822173825	Cyprichromi coloratus jumbo	m	n
1024	FISH20200810_c2_r1_Cyprichromi-coloratus-jumbo_sm	1970-01-04 07:00:00	6.583213723364131	434.4995845105534	0.006980222702343361	0.9427732535593596	0.1866130976057338	0.5398320166318188	Cyprichromi coloratus jumbo	m	d
1025	FISH20200810_c2_r1_Cyprichromi-coloratus-jumbo_sm	1970-01-04 07:30:00	22.98716669923219	465.29943940839695	0.5320849236641222	0.11247614503816794	0.699258781102546	0.3901015238682626	Cyprichromi coloratus jumbo	m	d
1026	FISH20200810_c2_r1_Cyprichromi-coloratus-jumbo_sm	1970-01-04 08:00:00	10.286160034623157	494.4995845105534	0.1800454268461581	0.08110353997008476	0.6029348349731471	0.5193769499660699	Cyprichromi coloratus jumbo	m	d
1027	FISH20200810_c2_r1_Cyprichromi-coloratus-jumbo_sm	1970-01-04 08:30:00	8.662947285973884	524.4998338134279	0.1251938843341458	0.11339463771327277	0.569158085238521	0.5173843415401387	Cyprichromi coloratus jumbo	m	d
1028	FISH20200810_c2_r1_Cyprichromi-coloratus-jumbo_sm	1970-01-04 09:00:00	7.346773077996067	554.5001384964822	0.07717023987590715	0.42695695529333555	0.6200009507296846	0.5121212715835308	Cyprichromi coloratus jumbo	m	d
1029	FISH20200810_c2_r1_Cyprichromi-coloratus-jumbo_sm	1970-01-04 09:30:00	8.13055284994836	584.4995845105534	0.10680848706442857	0.36474433549387847	0.6583691175288088	0.5081155542728875	Cyprichromi coloratus jumbo	m	d
1030	FISH20200810_c2_r1_Cyprichromi-coloratus-jumbo_sm	1970-01-04 10:00:00	8.175601619868477	614.4998338134279	0.12120540660314646	0.21138931974296477	0.6261287598886905	0.4751323693208372	Cyprichromi coloratus jumbo	m	d
1031	FISH20200810_c2_r1_Cyprichromi-coloratus-jumbo_sm	1970-01-04 10:30:00	7.190879795484427	644.5001384964822	0.0826547005706055	0.4938230568943549	0.5498622984746689	0.5055457040673818	Cyprichromi coloratus jumbo	m	d
1032	FISH20200810_c2_r1_Cyprichromi-coloratus-jumbo_sm	1970-01-04 11:00:00	6.485157509937518	674.4995845105534	0.04847376876627334	0.5844551548390671	0.42336147863123885	0.5280483318088123	Cyprichromi coloratus jumbo	m	d
1033	FISH20200810_c2_r1_Cyprichromi-coloratus-jumbo_sm	1970-01-04 11:30:00	5.837847459348532	704.4998892089519	0.03949700864170175	0.6883447817416353	0.572004659091698	0.533869554096973	Cyprichromi coloratus jumbo	m	d
1034	FISH20200810_c2_r1_Cyprichromi-coloratus-jumbo_sm	1970-01-04 12:00:00	24.079265904354596	734.5001384964822	0.6745332668550219	0.015234613040828763	0.7270061724173217	0.48593553216880614	Cyprichromi coloratus jumbo	m	d
1035	FISH20200810_c2_r1_Cyprichromi-coloratus-jumbo_sm	1970-01-04 12:30:00	12.596519934787613	764.4996399091463	0.26801839233283475	0.010691928425018005	0.7650001730666731	0.44863172379989896	Cyprichromi coloratus jumbo	m	d
1036	FISH20200810_c2_r1_Cyprichromi-coloratus-jumbo_sm	1970-01-04 13:00:00	16.22109869997754	794.4998892089519	0.4000110791048083	0.009749612231331709	0.7094545903115137	0.5270267852153018	Cyprichromi coloratus jumbo	m	d
1037	FISH20200810_c2_r1_Cyprichromi-coloratus-jumbo_sm	1970-01-04 13:30:00	9.540963628656513	824.5001384964822	0.17118165198603955	0.15168134729377875	0.7237981313991364	0.5266633176698295	Cyprichromi coloratus jumbo	m	d
1038	FISH20200810_c2_r1_Cyprichromi-coloratus-jumbo_sm	1970-01-04 14:00:00	12.69586921843809	854.4996399091463	0.28114785884438537	0.06165863387069968	0.87118045762661	0.46912166469429345	Cyprichromi coloratus jumbo	m	d
1039	FISH20200810_c2_r1_Cyprichromi-coloratus-jumbo_sm	1970-01-04 14:30:00	10.028149858310746	884.4998892089519	0.17510525149567915	0.012851761577664525	0.8310022653651286	0.48870346254656843	Cyprichromi coloratus jumbo	m	d
1040	FISH20200810_c2_r1_Cyprichromi-coloratus-jumbo_sm	1970-01-04 15:00:00	11.557258559884058	914.5001384964822	0.2333388731926209	0.09606116004653482	0.6718728306537358	0.5362373713654586	Cyprichromi coloratus jumbo	m	d
1041	FISH20200810_c2_r1_Cyprichromi-coloratus-jumbo_sm	1970-01-04 15:30:00	9.515956506793005	944.4996399091463	0.1556700459808321	0.08420586117112626	0.747409504726299	0.5442696037085334	Cyprichromi coloratus jumbo	m	d
1042	FISH20200810_c2_r1_Cyprichromi-coloratus-jumbo_sm	1970-01-04 16:00:00	9.237556284964993	974.4998892089519	0.1518945269222247	0.13383558608464435	0.760351895419666	0.5042496592574979	Cyprichromi coloratus jumbo	m	d
1043	FISH20200810_c2_r1_Cyprichromi-coloratus-jumbo_sm	1970-01-04 16:30:00	9.240699731711802	1004.5001384964822	0.16120990526840617	0.059331892969918566	0.8044070547361671	0.5091812472928078	Cyprichromi coloratus jumbo	m	d
1044	FISH20200810_c2_r1_Cyprichromi-coloratus-jumbo_sm	1970-01-04 17:00:00	8.877377891583976	1034.4996399091463	0.1387734751537311	0.22248074898897569	0.7531111541198766	0.539924274818522	Cyprichromi coloratus jumbo	m	d
1045	FISH20200810_c2_r1_Cyprichromi-coloratus-jumbo_sm	1970-01-04 17:30:00	7.565613350067147	1064.499889208952	0.10425437624639929	0.22518280522933748	0.784898819829295	0.5312111438075079	Cyprichromi coloratus jumbo	m	d
1046	FISH20200810_c2_r1_Cyprichromi-coloratus-jumbo_sm	1970-01-04 18:00:00	6.55822038558484	1094.5001384964821	0.0731815411888538	0.4369287020109689	0.781904242166664	0.4733543181219117	Cyprichromi coloratus jumbo	m	d
1047	FISH20200810_c2_r1_Cyprichromi-coloratus-jumbo_sm	1970-01-04 18:30:00	6.46579135958801	1124.4996399091463	0.06088305357043931	0.5735416320425462	0.7801337984818782	0.40083627639414804	Cyprichromi coloratus jumbo	m	d
1048	FISH20200810_c2_r1_Cyprichromi-coloratus-jumbo_sm	1970-01-04 19:00:00	4.800282380931408	1154.499889208952	0.008198537558165301	0.973631730556171	0.7900088312867649	0.5313143024017732	Cyprichromi coloratus jumbo	m	n
1049	FISH20200810_c2_r1_Cyprichromi-coloratus-jumbo_sm	1970-01-04 19:30:00	5.2698836855350555	1184.5001384964821	0.01213229183978727	0.9470389452107917	0.8269211496991965	0.5011022200756433	Cyprichromi coloratus jumbo	m	n
1050	FISH20200810_c2_r1_Cyprichromi-coloratus-jumbo_sm	1970-01-04 20:00:00	5.09479711937183	1214.4996399091463	0.010858124203645228	0.9329123040274777	0.7843275428638101	0.5789908296081021	Cyprichromi coloratus jumbo	m	n
1051	FISH20200810_c2_r1_Cyprichromi-coloratus-jumbo_sm	1970-01-04 20:30:00	5.2120844523701075	1244.499944604476	0.0108021271881232	0.9480389984489254	0.7195429051381945	0.6118899777148706	Cyprichromi coloratus jumbo	m	n
1052	FISH20200810_c2_r1_Cyprichromi-coloratus-jumbo_sm	1970-01-04 21:00:00	5.6134847310554425	1274.500193895075	0.004431887430059276	0.9803888981219877	0.6089243165918351	0.6236327590361078	Cyprichromi coloratus jumbo	m	n
1053	FISH20200810_c2_r1_Cyprichromi-coloratus-jumbo_sm	1970-01-04 21:30:00	5.457140287670208	1304.4996399091463	0.005927649437704283	1.0	0.7088884221379144	0.6500447244016913	Cyprichromi coloratus jumbo	m	n
1054	FISH20200810_c2_r1_Cyprichromi-coloratus-jumbo_sm	1970-01-04 22:00:00	5.215154679607576	1334.5	0.0070352315532904944	1.0	0.6467092768549226	0.6905403218208932	Cyprichromi coloratus jumbo	m	n
1055	FISH20200810_c2_r1_Cyprichromi-coloratus-jumbo_sm	1970-01-04 22:30:00	4.694181730646133	1364.500249293668	0.0034901113511716804	1.0	0.6969639292468554	0.5424742150098512	Cyprichromi coloratus jumbo	m	n
1056	FISH20200810_c2_r1_Cyprichromi-coloratus-jumbo_sm	1970-01-04 23:00:00	4.590359577007879	1394.499695307739	0.0070356212952191015	0.9377319816076671	0.7659357196317322	0.48097700020525064	Cyprichromi coloratus jumbo	m	n
1057	FISH20200810_c2_r1_Cyprichromi-coloratus-jumbo_sm	1970-01-04 23:30:00	5.203276022509009	1424.5	0.005982716596499003	0.9692000886328385	0.6762378104543206	0.44720397108751264	Cyprichromi coloratus jumbo	m	n
1058	FISH20200810_c2_r1_Cyprichromi-coloratus-jumbo_sm	1970-01-05 00:00:00	4.466738114755563	14.500304692260817	0.004542684615810758	1.0	0.7601821712280091	0.4855564302810592	Cyprichromi coloratus jumbo	m	n
1059	FISH20200810_c2_r1_Cyprichromi-coloratus-jumbo_sm	1970-01-05 00:30:00	4.663563090962368	44.49975070633206	0.0071464184809705835	1.0	0.78682583212059	0.5375379264634222	Cyprichromi coloratus jumbo	m	n
1060	FISH20200810_c2_r1_Cyprichromi-coloratus-jumbo_sm	1970-01-05 01:00:00	4.132715238107339	74.5	0.005428761356082428	0.9685907378683802	0.7789974054287696	0.47719680928994557	Cyprichromi coloratus jumbo	m	n
1061	FISH20200810_c2_r1_Cyprichromi-coloratus-jumbo_sm	1970-01-05 01:30:00	4.128525748804198	104.50036009085369	0.005761453659077059	0.946318763503407	0.761360997682916	0.4438682846121767	Cyprichromi coloratus jumbo	m	n
1062	FISH20200810_c2_r1_Cyprichromi-coloratus-jumbo_sm	1970-01-05 02:00:00	4.237823033383356	134.49980610492494	0.005318264916071132	0.9689213893967094	0.7557789941367844	0.3449219817428852	Cyprichromi coloratus jumbo	m	n
1063	FISH20200810_c2_r1_Cyprichromi-coloratus-jumbo_sm	1970-01-05 02:30:00	3.9900546472970806	164.50005539552404	0.0026035896299578996	1.0	0.7766350555749572	0.35222743209796353	Cyprichromi coloratus jumbo	m	n
1064	FISH20200810_c2_r1_Cyprichromi-coloratus-jumbo_sm	1970-01-05 03:00:00	4.185593476161575	194.5003600908537	0.0016619577862722287	1.0	0.7747026641512769	0.3352189568089452	Cyprichromi coloratus jumbo	m	n
1065	FISH20200810_c2_r1_Cyprichromi-coloratus-jumbo_sm	1970-01-05 03:30:00	3.7744788816736565	224.49986150351782	0.006758628330840397	0.9668716414603069	0.7547565469035644	0.3924168767053352	Cyprichromi coloratus jumbo	m	n
1066	FISH20200810_c2_r1_Cyprichromi-coloratus-jumbo_sm	1970-01-05 04:00:00	3.5744562527073844	254.50016618657213	0.007644582317748726	0.9335253711500111	0.7826817686592791	0.3617359027493346	Cyprichromi coloratus jumbo	m	n
1067	FISH20200810_c2_r1_Cyprichromi-coloratus-jumbo_sm	1970-01-05 04:30:00	3.4742404129660533	284.5004154894466	0.002769929643787048	1.0	0.8184218865252056	0.2625221688074174	Cyprichromi coloratus jumbo	m	n
1068	FISH20200810_c2_r1_Cyprichromi-coloratus-jumbo_sm	1970-01-05 05:00:00	3.084504060014731	314.4998615035178	0.0015511606005207468	1.0	0.8307573733974942	0.33349870622107197	Cyprichromi coloratus jumbo	m	n
1069	FISH20200810_c2_r1_Cyprichromi-coloratus-jumbo_sm	1970-01-05 05:30:00	3.841839655241169	344.5002215820962	0.0020496343895413252	1.0	0.7647820622590468	0.29079056091380734	Cyprichromi coloratus jumbo	m	n
1070	FISH20200810_c2_r1_Cyprichromi-coloratus-jumbo_sm	1970-01-05 06:00:00	3.584810123072071	374.5005262866323	0.002548335272284084	1.0	0.7975190223078578	0.3536964644870524	Cyprichromi coloratus jumbo	m	n
1071	FISH20200810_c2_r1_Cyprichromi-coloratus-jumbo_sm	1970-01-05 06:30:00	3.7363824673614294	404.49991690211067	0.006038446623455764	0.9658744667885436	0.7730368581067613	0.38333397896450033	Cyprichromi coloratus jumbo	m	n
1072	FISH20200810_c2_r1_Cyprichromi-coloratus-jumbo_sm	1970-01-05 07:00:00	4.9823548897076755	434.5002215820962	0.02033015732328828	0.8918679370706847	0.7664288856222937	0.48051741279310023	Cyprichromi coloratus jumbo	m	d
1073	FISH20200810_c2_r1_Cyprichromi-coloratus-jumbo_sm	1970-01-05 07:30:00	11.944095951786462	464.5005816852252	0.26004099495872807	0.10016065591933965	0.8126398435183545	0.4433106773998852	Cyprichromi coloratus jumbo	m	d
1074	FISH20200810_c2_r1_Cyprichromi-coloratus-jumbo_sm	1970-01-05 08:00:00	9.42643847253389	494.4999723007036	0.1677469392277436	0.038557420641515704	0.8560951103603824	0.43423209138187435	Cyprichromi coloratus jumbo	m	d
1075	FISH20200810_c2_r1_Cyprichromi-coloratus-jumbo_sm	1970-01-05 08:30:00	11.835541521085714	524.4994183147749	0.24558196221815967	0.04215832917843887	0.7922465761539054	0.46208531350612886	Cyprichromi coloratus jumbo	m	d
1076	FISH20200810_c2_r1_Cyprichromi-coloratus-jumbo_sm	1970-01-05 09:00:00	7.72323630213928	554.4997784179038	0.12358741413693773	0.17150454243297142	0.897100048164462	0.4434139230655838	Cyprichromi coloratus jumbo	m	d
1077	FISH20200810_c2_r1_Cyprichromi-coloratus-jumbo_sm	1970-01-05 09:30:00	5.447164075451209	584.5000276992964	0.0600520746773032	0.6048418370173397	0.8562009549543833	0.4645438198106962	Cyprichromi coloratus jumbo	m	d
1078	FISH20200810_c2_r1_Cyprichromi-coloratus-jumbo_sm	1970-01-05 10:00:00	9.282265607042842	614.4994737133677	0.17168023932192122	0.28059387291562793	0.8136979221245637	0.46749151643172865	Cyprichromi coloratus jumbo	m	d
1079	FISH20200810_c2_r1_Cyprichromi-coloratus-jumbo_sm	1970-01-05 10:30:00	10.19804210773155	644.4997784179038	0.1828606248615112	0.10613782406381564	0.7456727403805931	0.47191118356558437	Cyprichromi coloratus jumbo	m	d
1080	FISH20200810_c2_r1_Cyprichromi-coloratus-jumbo_sm	1970-01-05 11:00:00	9.010960398930747	674.5000830978893	0.13112846933687886	0.43543294000332394	0.5271212437352402	0.5325164813913782	Cyprichromi coloratus jumbo	m	d
1081	FISH20200810_c2_r1_Cyprichromi-coloratus-jumbo_sm	1970-01-05 11:30:00	6.522169732038878	704.4995291119606	0.038335826270012745	0.6931471940612708	0.5085277018024689	0.5479088879875914	Cyprichromi coloratus jumbo	m	d
1082	FISH20200810_c2_r1_Cyprichromi-coloratus-jumbo_sm	1970-01-05 12:00:00	6.6819112400232825	734.4998338134279	0.05722357633503213	0.6431974296476844	0.58780858021512	0.4917158583504062	Cyprichromi coloratus jumbo	m	d
1083	FISH20200810_c2_r1_Cyprichromi-coloratus-jumbo_sm	1970-01-05 12:30:00	6.633688063787955	764.5001384964822	0.07362472993185973	0.5244030801617638	0.6766385661484839	0.48235313726785745	Cyprichromi coloratus jumbo	m	d
1084	FISH20200810_c2_r1_Cyprichromi-coloratus-jumbo_sm	1970-01-05 13:00:00	10.843231946991983	794.4183804269074	0.22565903137713872	0.3219639971019339	0.7700344302376317	0.4608857058441369	Cyprichromi coloratus jumbo	m	d
1085	FISH20200810_c2_r1_Cyprichromi-coloratus-jumbo_sm	1970-01-05 13:30:00	8.846130994096598	824.499944604476	0.15688012408597385	0.09777309993352537	0.9071682021501507	0.3307201050944761	Cyprichromi coloratus jumbo	m	d
1086	FISH20200810_c2_r1_Cyprichromi-coloratus-jumbo_sm	1970-01-05 14:00:00	19.0172147697192	854.5001938950751	0.5046811810980001	0.0	0.858093659115731	0.2881501356214394	Cyprichromi coloratus jumbo	m	d
1087	FISH20200810_c2_r1_Cyprichromi-coloratus-jumbo_sm	1970-01-05 14:30:00	13.63364338661352	884.4996399091463	0.31322364411943937	0.04564844052961055	0.8132095256762103	0.4086537468964224	Cyprichromi coloratus jumbo	m	d
1088	FISH20200810_c2_r1_Cyprichromi-coloratus-jumbo_sm	1970-01-05 15:00:00	6.583051327678326	914.5	0.05938400177265677	0.5150121870152892	0.759823541339738	0.5131900918964937	Cyprichromi coloratus jumbo	m	d
1089	FISH20200810_c2_r1_Cyprichromi-coloratus-jumbo_sm	1970-01-05 15:30:00	5.910264716272712	944.5003046922608	0.05030192233117279	0.5554262921721789	0.7907443910533926	0.5009616452303217	Cyprichromi coloratus jumbo	m	d
1090	FISH20200810_c2_r1_Cyprichromi-coloratus-jumbo_sm	1970-01-05 16:00:00	6.427085571675301	974.4997507063321	0.060162871863054676	0.49703617528114785	0.7116270526145996	0.5081744600154764	Cyprichromi coloratus jumbo	m	d
1091	FISH20200810_c2_r1_Cyprichromi-coloratus-jumbo_sm	1970-01-05 16:30:00	6.055501595997197	1004.5	0.061267449590073124	0.5203301573232882	0.7067030456805694	0.5500363508821726	Cyprichromi coloratus jumbo	m	d
1092	FISH20200810_c2_r1_Cyprichromi-coloratus-jumbo_sm	1970-01-05 17:00:00	5.0144255503998725	1034.5003600908537	0.0484183701733976	0.5956456705999668	0.7965615406707615	0.5451511608011754	Cyprichromi coloratus jumbo	m	d
1093	FISH20200810_c2_r1_Cyprichromi-coloratus-jumbo_sm	1970-01-05 17:30:00	6.728999904299921	1064.499806104925	0.09329123040274777	0.2899008365187524	0.8196961148005619	0.49434790628573094	Cyprichromi coloratus jumbo	m	d
1094	FISH20200810_c2_r1_Cyprichromi-coloratus-jumbo_sm	1970-01-05 18:00:00	8.12728414915673	1094.500110791048	0.16042543762463993	0.16939951251938842	0.875409300229606	0.43509390028833067	Cyprichromi coloratus jumbo	m	d
1095	FISH20200810_c2_r1_Cyprichromi-coloratus-jumbo_sm	1970-01-05 18:30:00	9.284378567624666	1124.5003600908537	0.15843997562461914	0.40163979834912195	0.6503739412015886	0.35850898122563496	Cyprichromi coloratus jumbo	m	d
1096	FISH20200810_c2_r1_Cyprichromi-coloratus-jumbo_sm	1970-01-05 19:00:00	5.261423711093699	1154.4998615035179	0.005373663508946872	1.0	0.7539694031703207	0.45365310546424925	Cyprichromi coloratus jumbo	m	n
1097	FISH20200810_c2_r1_Cyprichromi-coloratus-jumbo_sm	1970-01-05 19:30:00	6.4113490532080775	1184.5001661865722	0.04448260580545092	0.7276202082871704	0.7020804066229566	0.5648984799387149	Cyprichromi coloratus jumbo	m	n
1098	FISH20200810_c2_r1_Cyprichromi-coloratus-jumbo_sm	1970-01-05 20:00:00	7.157923174223941	1214.5004708880394	0.024763171015456206	0.8348567946374162	0.6584109935754215	0.7192733654753387	Cyprichromi coloratus jumbo	m	n
1099	FISH20200810_c2_r1_Cyprichromi-coloratus-jumbo_sm	1970-01-05 20:30:00	5.935624914129667	1244.4999169021107	0.006537033959337433	0.9752368289845438	0.7204938594357504	0.5989449755350343	Cyprichromi coloratus jumbo	m	n
1100	FISH20200810_c2_r1_Cyprichromi-coloratus-jumbo_sm	1970-01-05 21:00:00	5.532386835658561	1274.5002215820962	0.010525149567914912	0.9385663638378019	0.7085109097301724	0.5847611061403507	Cyprichromi coloratus jumbo	m	n
1101	FISH20200810_c2_r1_Cyprichromi-coloratus-jumbo_sm	1970-01-05 21:30:00	5.718276870726659	1304.5005816852251	0.007700404409727993	0.9693091795468395	0.6993877022302502	0.6452284032018096	Cyprichromi coloratus jumbo	m	n
1102	FISH20200810_c2_r1_Cyprichromi-coloratus-jumbo_sm	1970-01-05 22:00:00	5.741469153998105	1334.5000830978893	0.006204642402082987	1.0	0.6813927568684823	0.5968280464481657	Cyprichromi coloratus jumbo	m	n
1103	FISH20200810_c2_r1_Cyprichromi-coloratus-jumbo_sm	1970-01-05 22:30:00	5.765564713710512	1364.4995291119606	0.010525732646390782	0.9446568057171348	0.6482102405076746	0.6063355220709225	Cyprichromi coloratus jumbo	m	n
1104	FISH20200810_c2_r1_Cyprichromi-coloratus-jumbo_sm	1970-01-05 23:00:00	5.630229291907155	1394.4998338134278	0.005317970307999114	1.0	0.6547161841004988	0.6267117183113279	Cyprichromi coloratus jumbo	m	n
1105	FISH20200810_c2_r1_Cyprichromi-coloratus-jumbo_sm	1970-01-05 23:30:00	6.180540167701924	1424.5001384964821	0.0029915240152900116	1.0	0.6116932783403631	0.6926720647519932	Cyprichromi coloratus jumbo	m	n
1106	FISH20200810_c2_r1_Cyprichromi-coloratus-jumbo_sm	1970-01-06 00:00:00	5.665032201983644	14.499639909146307	0.01218769043266301	0.9284250180045427	0.5751639317783215	0.6435174101364698	Cyprichromi coloratus jumbo	m	n
1107	FISH20200810_c2_r1_Cyprichromi-coloratus-jumbo_sm	1970-01-06 00:30:00	5.036966895664468	44.49994460447596	0.008475515178373588	0.9631619765122978	0.6450340129403782	0.7241143546896641	Cyprichromi coloratus jumbo	m	n
1108	FISH20200810_c2_r1_Cyprichromi-coloratus-jumbo_sm	1970-01-06 01:00:00	5.4331538759099	74.50024929366793	0.0032131183867929753	1.0	0.6310535507455428	0.7166219095747953	Cyprichromi coloratus jumbo	m	n
1109	FISH20200810_c2_r1_Cyprichromi-coloratus-jumbo_sm	1970-01-06 01:30:00	5.302293930358396	104.49969530773919	0.006814026923716137	0.9633815301091352	0.5902373144598161	0.733638630926235	Cyprichromi coloratus jumbo	m	n
1110	FISH20200810_c2_r1_Cyprichromi-coloratus-jumbo_sm	1970-01-06 02:00:00	5.401957727457722	134.5	0.009528030135165079	0.9330268114336362	0.5989031238467228	0.7311981228441438	Cyprichromi coloratus jumbo	m	n
1111	FISH20200810_c2_r1_Cyprichromi-coloratus-jumbo_sm	1970-01-06 02:30:00	5.123889847806154	164.5003600908537	0.004875076173065204	1.0	0.6091565764693898	0.7043075023993757	Cyprichromi coloratus jumbo	m	n
1112	FISH20200810_c2_r1_Cyprichromi-coloratus-jumbo_sm	1970-01-06 03:00:00	6.031206699786472	194.49980610492494	0.004487286022935018	0.9987812309567337	0.5486789590623775	0.6839691058803974	Cyprichromi coloratus jumbo	m	n
1113	FISH20200810_c2_r1_Cyprichromi-coloratus-jumbo_sm	1970-01-06 03:30:00	5.040390932490065	224.5001107910481	0.008032350986040328	0.9633281630844228	0.5976743031253282	0.6560863657982043	Cyprichromi coloratus jumbo	m	n
1114	FISH20200810_c2_r1_Cyprichromi-coloratus-jumbo_sm	1970-01-06 04:00:00	6.14406133459969	254.50047088803944	0.007811201595479475	0.9375657858290399	0.5598906145885945	0.645085735902766	Cyprichromi coloratus jumbo	m	n
1115	FISH20200810_c2_r1_Cyprichromi-coloratus-jumbo_sm	1970-01-06 04:30:00	5.832831019579195	284.49991690211067	0.009583956567503186	0.9364024153786494	0.48022694592269033	0.5769871466528351	Cyprichromi coloratus jumbo	m	n
1116	FISH20200810_c2_r1_Cyprichromi-coloratus-jumbo_sm	1970-01-06 05:00:00	6.5270753558098065	314.5002215820962	0.008309328606248615	0.9955129625526258	0.3879720433041967	0.6772557520662756	Cyprichromi coloratus jumbo	m	n
1117	FISH20200810_c2_r1_Cyprichromi-coloratus-jumbo_sm	1970-01-06 05:30:00	5.591937913917223	344.5005816852252	0.002215943715029638	1.0	0.39062836886585356	0.7387732587221398	Cyprichromi coloratus jumbo	m	n
1118	FISH20200810_c2_r1_Cyprichromi-coloratus-jumbo_sm	1970-01-06 06:00:00	5.841923917550593	374.5000276992964	0.00869757908149133	0.9321921223200931	0.33249895864383017	0.6838410223497201	Cyprichromi coloratus jumbo	m	n
1119	FISH20200810_c2_r1_Cyprichromi-coloratus-jumbo_sm	1970-01-06 06:30:00	5.917826637453174	404.4994737133677	0.013129466511550607	0.9328015068417262	0.3094086744680783	0.6485486834002211	Cyprichromi coloratus jumbo	m	n
1120	FISH20200810_c2_r1_Cyprichromi-coloratus-jumbo_sm	1970-01-06 07:00:00	5.482200946287487	434.49983381342787	0.014125858630622646	0.9014513627298915	0.5804095241624888	0.590253809903388	Cyprichromi coloratus jumbo	m	d
1121	FISH20200810_c2_r1_Cyprichromi-coloratus-jumbo_sm	1970-01-06 07:30:00	12.008727965954307	464.5001384964822	0.26502686831754474	0.14846822890698577	0.7582086969363058	0.49661650656337997	Cyprichromi coloratus jumbo	m	d
1122	FISH20200810_c2_r1_Cyprichromi-coloratus-jumbo_sm	1970-01-06 08:00:00	7.695337526270742	494.4996399091463	0.09229405573098444	0.3251343415877237	0.7759194309341216	0.4974977466175721	Cyprichromi coloratus jumbo	m	d
1123	FISH20200810_c2_r1_Cyprichromi-coloratus-jumbo_sm	1970-01-06 08:30:00	4.490429045918222	524.4998892089519	0.022047418568579658	0.8445601595391092	0.7395275873067891	0.36440483813201113	Cyprichromi coloratus jumbo	m	d
1124	FISH20200810_c2_r1_Cyprichromi-coloratus-jumbo_sm	1970-01-06 09:00:00	5.5650404953189065	554.5001938950751	0.02143925544291175	0.7862168300925156	0.5681249776582309	0.45782152690346967	Cyprichromi coloratus jumbo	m	d
1125	FISH20200810_c2_r1_Cyprichromi-coloratus-jumbo_sm	1970-01-06 09:30:00	5.54569752624527	584.4996399091463	0.01844773142762174	0.9366794083430281	0.5827230304773422	0.5228291181564853	Cyprichromi coloratus jumbo	m	d
1126	FISH20200810_c2_r1_Cyprichromi-coloratus-jumbo_sm	1970-01-06 10:00:00	5.830168887945467	614.5	0.0242078440062043	0.8255594947928208	0.557249260286785	0.5599641133491183	Cyprichromi coloratus jumbo	m	d
1127	FISH20200810_c2_r1_Cyprichromi-coloratus-jumbo_sm	1970-01-06 10:30:00	5.268995395860967	644.5002492936679	0.013572655254556535	0.9885878898675974	0.620169661869846	0.5805817285115114	Cyprichromi coloratus jumbo	m	d
1128	FISH20200810_c2_r1_Cyprichromi-coloratus-jumbo_sm	1970-01-06 11:00:00	5.011717535840495	674.4996953077392	0.01329566229017783	0.8935239044928259	0.6048638094058146	0.5525680849354674	Cyprichromi coloratus jumbo	m	d
1129	FISH20200810_c2_r1_Cyprichromi-coloratus-jumbo_sm	1970-01-06 11:30:00	6.911039004124236	704.5	0.04077110569465987	0.7245734544648792	0.5071823458147315	0.5164926886136773	Cyprichromi coloratus jumbo	m	d
1130	FISH20200810_c2_r1_Cyprichromi-coloratus-jumbo_sm	1970-01-06 12:00:00	6.4464201550909985	734.5003600908537	0.0186693257991247	0.8933023101213229	0.44282009152682705	0.5483277591775242	Cyprichromi coloratus jumbo	m	d
1131	FISH20200810_c2_r1_Cyprichromi-coloratus-jumbo_sm	1970-01-06 12:30:00	6.23192899407412	764.4997507063321	0.016065591933964878	0.9314165420198327	0.45098875433286184	0.5528350313038776	Cyprichromi coloratus jumbo	m	d
1132	FISH20200810_c2_r1_Cyprichromi-coloratus-jumbo_sm	1970-01-06 13:00:00	6.369420089531566	794.500055395524	0.02265676933303789	0.8548083314868159	0.4831618339713818	0.5314163831250739	Cyprichromi coloratus jumbo	m	d
1133	FISH20200810_c2_r1_Cyprichromi-coloratus-jumbo_sm	1970-01-06 13:30:00	6.297810655086529	824.5003600908537	0.019998892028142486	0.8785108858235001	0.41869067267071114	0.4640978735377698	Cyprichromi coloratus jumbo	m	d
1134	FISH20200810_c2_r1_Cyprichromi-coloratus-jumbo_sm	1970-01-06 14:00:00	7.816453438552733	854.4998061049249	0.09046590216608498	0.733311173896183	0.4453306602258627	0.48380295406443485	Cyprichromi coloratus jumbo	m	d
1135	FISH20200810_c2_r1_Cyprichromi-coloratus-jumbo_sm	1970-01-06 14:30:00	5.967811024408583	884.5001107910481	0.01573232882783071	0.9166297363173056	0.429930986874124	0.4787490703257028	Cyprichromi coloratus jumbo	m	d
1136	FISH20200810_c2_r1_Cyprichromi-coloratus-jumbo_sm	1970-01-06 15:00:00	6.153840684550958	914.5003600908537	0.01695196941997673	0.923660739017229	0.40074820355782836	0.5274128599550931	Cyprichromi coloratus jumbo	m	d
1137	FISH20200810_c2_r1_Cyprichromi-coloratus-jumbo_sm	1970-01-06 15:30:00	6.371641504084632	944.4998615035178	0.012021494654035788	0.9426070577807324	0.38261073270410917	0.5094674695985086	Cyprichromi coloratus jumbo	m	d
1138	FISH20200810_c2_r1_Cyprichromi-coloratus-jumbo_sm	1970-01-06 16:00:00	6.885554643369971	974.5001661865721	0.011633060048748062	0.9496454686461334	0.3167436794973487	0.490649273302474	Cyprichromi coloratus jumbo	m	d
1139	FISH20200810_c2_r1_Cyprichromi-coloratus-jumbo_sm	1970-01-06 16:30:00	6.150569832701023	1004.5004708880394	0.009473159381751703	0.9992244196997396	0.3785910520397083	0.49212255005161465	Cyprichromi coloratus jumbo	m	d
1140	FISH20200810_c2_r1_Cyprichromi-coloratus-jumbo_sm	1970-01-06 17:00:00	5.805758763306857	1034.4998615035179	0.009473159381751703	0.9659298653814193	0.390068762147769	0.48415651533529297	Cyprichromi coloratus jumbo	m	d
1141	FISH20200810_c2_r1_Cyprichromi-coloratus-jumbo_sm	1970-01-06 17:30:00	5.495763418449234	1064.5002215820962	0.008530910702415245	1.0	0.4346261965636159	0.3839905148930823	Cyprichromi coloratus jumbo	m	d
1142	FISH20200810_c2_r1_Cyprichromi-coloratus-jumbo_sm	1970-01-06 18:00:00	5.443212386292241	1094.5005262866323	0.005761453659077059	0.9736302697911473	0.379890259009542	0.4950863522255091	Cyprichromi coloratus jumbo	m	d
1143	FISH20200810_c2_r1_Cyprichromi-coloratus-jumbo_sm	1970-01-06 18:30:00	6.950155615838054	1124.4999169021107	0.07933078499806105	0.6507118719184533	0.4885233359184957	0.40538267106425635	Cyprichromi coloratus jumbo	m	d
1144	FISH20200810_c2_r1_Cyprichromi-coloratus-jumbo_sm	1970-01-06 19:00:00	5.209051061810304	1154.5002215820962	0.007312209173498781	0.968147573676047	0.549984850829584	0.43472717053461074	Cyprichromi coloratus jumbo	m	n
1145	FISH20200810_c2_r1_Cyprichromi-coloratus-jumbo_sm	1970-01-06 19:30:00	6.375589367065297	1184.5005816852251	0.003933300094177608	1.0	0.40400844794840124	0.553688245159752	Cyprichromi coloratus jumbo	m	n
1146	FISH20200810_c2_r1_Cyprichromi-coloratus-jumbo_sm	1970-01-06 20:00:00	5.518080329402684	1214.5000276992964	0.0004985873358816686	1.0	0.26635590045496205	0.6521161267682363	Cyprichromi coloratus jumbo	m	n
1147	FISH20200810_c2_r1_Cyprichromi-coloratus-jumbo_sm	1970-01-06 20:30:00	5.510938227635186	1244.4994183147749	0.006758628330840397	0.9543515594703894	0.214235440539965	0.515504769247337	Cyprichromi coloratus jumbo	m	n
1148	FISH20200810_c2_r1_Cyprichromi-coloratus-jumbo_sm	1970-01-06 21:00:00	5.577484646515121	1274.4997784179038	0.0028805672501661865	1.0	0.2032099431171235	0.476229515181572	Cyprichromi coloratus jumbo	m	n
1149	FISH20200810_c2_r1_Cyprichromi-coloratus-jumbo_sm	1970-01-06 21:30:00	5.275303339936326	1304.5000830978893	0.00033239155725444574	1.0	0.20517531121791588	0.6244549031246341	Cyprichromi coloratus jumbo	m	n
1150	FISH20200810_c2_r1_Cyprichromi-coloratus-jumbo_sm	1970-01-06 22:00:00	4.726184030460843	1334.4995291119606	0.004431887430059276	0.9671486344246856	0.19408456096911575	0.590207142434786	Cyprichromi coloratus jumbo	m	n
1151	FISH20200810_c2_r1_Cyprichromi-coloratus-jumbo_sm	1970-01-06 22:30:00	4.660828519349856	1364.4998338134278	0.0016064701972080657	1.0	0.16297202021592	0.5454834872193011	Cyprichromi coloratus jumbo	m	n
1152	FISH20200810_c2_r1_Cyprichromi-coloratus-jumbo_sm	1970-01-06 23:00:00	5.4801844206849974	1394.5007202216066	0.004653739612188366	0.9765650969529086	0.24980613616615416	0.49953597091991736	Cyprichromi coloratus jumbo	m	n
1153	FISH20200810_c2_r1_Cyprichromi-coloratus-jumbo_sm	1970-01-06 23:30:00	5.764540278989409	1424.4996399091463	0.008752977674367071	0.9337986815134895	0.19841448121689703	0.5293731720514449	Cyprichromi coloratus jumbo	m	n
1154	FISH20200810_c2_r1_Cyprichromi-coloratus-jumbo_sm	1970-01-07 00:00:00	4.549265335141232	14.499889208951917	0.0005539552404165743	1.0	0.2661620015409222	0.48194476760222243	Cyprichromi coloratus jumbo	m	n
1155	FISH20200810_c2_r1_Cyprichromi-coloratus-jumbo_sm	1970-01-07 00:30:00	4.331940444467334	44.500193895075064	0.0009417760788875963	1.0	0.2233496203983598	0.4951137443469239	Cyprichromi coloratus jumbo	m	n
1156	FISH20200810_c2_r1_Cyprichromi-coloratus-jumbo_sm	1970-01-07 01:00:00	4.28100464433634	74.49963990914631	0.002548335272284084	1.0	0.20882262042024438	0.5377415919587409	Cyprichromi coloratus jumbo	m	n
1157	FISH20200810_c2_r1_Cyprichromi-coloratus-jumbo_sm	1970-01-07 01:30:00	4.954147996990297	104.5	0.0035453135386660757	1.0	0.1901432414023079	0.48240000958559015	Cyprichromi coloratus jumbo	m	n
1158	FISH20200810_c2_r1_Cyprichromi-coloratus-jumbo_sm	1970-01-07 02:00:00	4.735078704628896	134.5003046922608	0.0014957620076450058	1.0	0.1809360070966361	0.5961607439348425	Cyprichromi coloratus jumbo	m	n
1159	FISH20200810_c2_r1_Cyprichromi-coloratus-jumbo_sm	1970-01-07 02:30:00	4.921497503828105	164.49975070633207	0.0031577197939172347	1.0	0.17423258611189688	0.5948071166016494	Cyprichromi coloratus jumbo	m	n
1160	FISH20200810_c2_r1_Cyprichromi-coloratus-jumbo_sm	1970-01-07 03:00:00	4.95409496851529	194.50005539552404	0.005871925548415688	1.0	0.21870080828257132	0.46955115332816244	Cyprichromi coloratus jumbo	m	n
1161	FISH20200810_c2_r1_Cyprichromi-coloratus-jumbo_sm	1970-01-07 03:30:00	4.084134587751215	224.5003600908537	0.0010525732646390782	1.0	0.19567574578772856	0.4906786301700493	Cyprichromi coloratus jumbo	m	n
1162	FISH20200810_c2_r1_Cyprichromi-coloratus-jumbo_sm	1970-01-07 04:00:00	4.680534298598906	254.49986150351782	0.0009971746717633372	1.0	0.19516378750363067	0.5498030024571915	Cyprichromi coloratus jumbo	m	n
1163	FISH20200810_c2_r1_Cyprichromi-coloratus-jumbo_sm	1970-01-07 04:30:00	4.296617578488961	284.50016618657213	0.0008309328606248615	1.0	0.1778056043003095	0.5750403583078609	Cyprichromi coloratus jumbo	m	n
1164	FISH20200810_c2_r1_Cyprichromi-coloratus-jumbo_sm	1970-01-07 05:00:00	4.42841503503051	314.50047088803944	0.002659132458035566	1.0	0.1972655662238689	0.5250572643288812	Cyprichromi coloratus jumbo	m	n
1165	FISH20200810_c2_r1_Cyprichromi-coloratus-jumbo_sm	1970-01-07 05:30:00	4.190773046136247	344.49991690211067	0.0016619577862722287	1.0	0.1582397145974956	0.5710493970749092	Cyprichromi coloratus jumbo	m	n
1166	FISH20200810_c2_r1_Cyprichromi-coloratus-jumbo_sm	1970-01-07 06:00:00	4.4223413608506235	374.5002215820962	0.0021604254376246398	1.0	0.18394351605290934	0.6435981524936164	Cyprichromi coloratus jumbo	m	n
1167	FISH20200810_c2_r1_Cyprichromi-coloratus-jumbo_sm	1970-01-07 06:30:00	4.866669758752815	404.5005816852252	0.001107971857514819	1.0	0.17831523827494772	0.6477650911862561	Cyprichromi coloratus jumbo	m	n
1168	FISH20200810_c2_r1_Cyprichromi-coloratus-jumbo_sm	1970-01-07 07:00:00	5.278000399555534	434.5006648199446	0.008088642659279778	0.9339612188365651	0.22794048583803272	0.6076469963241029	Cyprichromi coloratus jumbo	m	d
1169	FISH20200810_c2_r1_Cyprichromi-coloratus-jumbo_sm	1970-01-07 07:30:00	5.648515098449095	464.4994737133677	0.02443077945820176	0.8800066478311451	0.3011978207579429	0.5297030188468023	Cyprichromi coloratus jumbo	m	d
1170	FISH20200810_c2_r1_Cyprichromi-coloratus-jumbo_sm	1970-01-07 08:00:00	5.276896669934324	494.4997784179038	0.025426545535120762	0.8604586749390649	0.32927945593848573	0.5051028892533407	Cyprichromi coloratus jumbo	m	d
1171	FISH20200810_c2_r1_Cyprichromi-coloratus-jumbo_sm	1970-01-07 08:30:00	4.5637751455105295	524.5001384964822	0.010082543903384854	0.9862611489668163	0.327934049753547	0.5081848588763892	Cyprichromi coloratus jumbo	m	d
1172	FISH20200810_c2_r1_Cyprichromi-coloratus-jumbo_sm	1970-01-07 09:00:00	4.862694759326795	554.4995291119606	0.015788598969586173	0.9278156334829095	0.323728078405619	0.4460728431244876	Cyprichromi coloratus jumbo	m	d
1173	FISH20200810_c2_r1_Cyprichromi-coloratus-jumbo_sm	1970-01-07 09:30:00	4.554987520668266	584.4998338134279	0.008697097274540218	1.0	0.3517727836382062	0.45022974517247194	Cyprichromi coloratus jumbo	m	d
1174	FISH20200810_c2_r1_Cyprichromi-coloratus-jumbo_sm	1970-01-07 10:00:00	5.045182168847603	614.5001384964822	0.024541576643953244	0.8514209739072628	0.4079170888701525	0.4500945391726135	Cyprichromi coloratus jumbo	m	d
1175	FISH20200810_c2_r1_Cyprichromi-coloratus-jumbo_sm	1970-01-07 10:30:00	4.637957793534716	644.4996399091463	0.011966096061160046	0.9531881890199989	0.4074630643648271	0.43909051528689147	Cyprichromi coloratus jumbo	m	d
1176	FISH20200810_c2_r1_Cyprichromi-coloratus-jumbo_sm	1970-01-07 11:00:00	4.732798691234801	674.4998892089519	0.010081985375581652	0.9851539995568358	0.2978081493273631	0.46330533476313146	Cyprichromi coloratus jumbo	m	d
1177	FISH20200810_c2_r1_Cyprichromi-coloratus-jumbo_sm	1970-01-07 11:30:00	4.770611197300733	704.5001938950751	0.007201817073846324	0.9877015123815855	0.2545983869878607	0.46440552764218107	Cyprichromi coloratus jumbo	m	d
1178	FISH20200810_c2_r1_Cyprichromi-coloratus-jumbo_sm	1970-01-07 12:00:00	4.969401483798792	734.4996399091463	0.007977397374106698	0.9765663952135616	0.2810017066605547	0.44806346409593056	Cyprichromi coloratus jumbo	m	d
1179	FISH20200810_c2_r1_Cyprichromi-coloratus-jumbo_sm	1970-01-07 12:30:00	5.336696277599875	764.499944604476	0.04331929980057611	0.8521493463328164	0.35912650272340846	0.481749229123571	Cyprichromi coloratus jumbo	m	d
1180	FISH20200810_c2_r1_Cyprichromi-coloratus-jumbo_sm	1970-01-07 13:00:00	4.982348895916455	794.5002492936679	0.011799900282532824	0.941388288737466	0.32175108820521936	0.4497021723964346	Cyprichromi coloratus jumbo	m	d
1181	FISH20200810_c2_r1_Cyprichromi-coloratus-jumbo_sm	1970-01-07 13:30:00	5.863779573567717	824.4996399091463	0.04143814747105423	0.8390116891030968	0.37128048085539717	0.4627902801863948	Cyprichromi coloratus jumbo	m	d
1182	FISH20200810_c2_r1_Cyprichromi-coloratus-jumbo_sm	1970-01-07 14:00:00	5.114296052332908	854.5	0.030024374030578328	0.8011300686904498	0.41708645728904936	0.3916903180211421	Cyprichromi coloratus jumbo	m	d
1183	FISH20200810_c2_r1_Cyprichromi-coloratus-jumbo_sm	1970-01-07 14:30:00	4.759900641670617	884.5003046922608	0.021550052628663233	0.8487064428563514	0.4256482886050397	0.42685765039885637	Cyprichromi coloratus jumbo	m	d
1184	FISH20200810_c2_r1_Cyprichromi-coloratus-jumbo_sm	1970-01-07 15:00:00	5.694971623179676	914.4996953077392	0.03407013461858069	0.7575757575757576	0.46751688358586435	0.41755231848691093	Cyprichromi coloratus jumbo	m	d
1185	FISH20200810_c2_r1_Cyprichromi-coloratus-jumbo_sm	1970-01-07 15:30:00	4.610100517646494	944.5	0.009472634611123422	0.9436073565255927	0.4818381414477701	0.37423020285480796	Cyprichromi coloratus jumbo	m	d
1186	FISH20200810_c2_r1_Cyprichromi-coloratus-jumbo_sm	1970-01-07 16:00:00	4.4243194125143885	974.5003600908537	0.011412110132402637	0.9920226026258933	0.4521152094913819	0.39914519334297593	Cyprichromi coloratus jumbo	m	d
1187	FISH20200810_c2_r1_Cyprichromi-coloratus-jumbo_sm	1970-01-07 16:30:00	4.032868818922745	1004.4997507063321	0.007091019888094842	0.9497534762617029	0.3624262683339626	0.4485084592535393	Cyprichromi coloratus jumbo	m	d
1188	FISH20200810_c2_r1_Cyprichromi-coloratus-jumbo_sm	1970-01-07 17:00:00	4.883733084455788	1034.5	0.013461112342122756	0.9258253933082207	0.291967131743418	0.47012813132934617	Cyprichromi coloratus jumbo	m	d
1189	FISH20200810_c2_r1_Cyprichromi-coloratus-jumbo_sm	1970-01-07 17:30:00	4.112312535817339	1064.5003600908537	0.010082543903384854	0.9282588222259155	0.329009183140647	0.38346764237176745	Cyprichromi coloratus jumbo	m	d
1190	FISH20200810_c2_r1_Cyprichromi-coloratus-jumbo_sm	1970-01-07 18:00:00	4.120417068445949	1094.499806104925	0.010027145310509113	0.9519694199767326	0.3813596989307435	0.398438451247421	Cyprichromi coloratus jumbo	m	d
1191	FISH20200810_c2_r1_Cyprichromi-coloratus-jumbo_sm	1970-01-07 18:30:00	7.039148482986282	1124.500055395524	0.07267892754265455	0.5886328384666519	0.4354081543050989	0.4226309218457737	Cyprichromi coloratus jumbo	m	d
1192	FISH20200810_c2_r1_Cyprichromi-coloratus-jumbo_sm	1970-01-07 19:00:00	5.381769660719769	1154.5003600908537	0.003600908536923162	1.0	0.3538770477710513	0.6867620877416128	Cyprichromi coloratus jumbo	m	n
1193	FISH20200810_c2_r1_Cyprichromi-coloratus-jumbo_sm	1970-01-07 19:30:00	5.751146418422881	1184.4998615035179	0.0009417760788875963	1.0	0.2431514279616414	0.6649731769414516	Cyprichromi coloratus jumbo	m	n
1194	FISH20200810_c2_r1_Cyprichromi-coloratus-jumbo_sm	1970-01-07 20:00:00	4.790160210239956	1214.503158244681	0.0036015070921985816	0.9830452127659575	0.2267288843581736	0.5412644992672386	Cyprichromi coloratus jumbo	m	n
1195	FISH20200810_c2_r1_Cyprichromi-coloratus-jumbo_sm	1970-01-07 20:30:00	4.853231748265421	1244.5004154894466	0.004376488837183536	0.9961220984986981	0.22588558760185257	0.5825521858380172	Cyprichromi coloratus jumbo	m	n
1196	FISH20200810_c2_r1_Cyprichromi-coloratus-jumbo_sm	1970-01-07 21:00:00	7.197129461511825	1274.5014682253864	0.07457476868524572	0.5757105656823093	0.2814221562576821	0.5465755318489189	Cyprichromi coloratus jumbo	m	n
1197	FISH20200810_c2_r1_Cyprichromi-coloratus-jumbo_sm	1970-01-07 21:30:00	7.050095924263291	1304.5002215820962	0.0789940172834035	0.5152337691114558	0.19483383343771193	0.6670038040476559	Cyprichromi coloratus jumbo	m	n
1198	FISH20200810_c2_r1_Cyprichromi-coloratus-jumbo_sm	1970-01-07 22:00:00	5.842263177329101	1334.5013296398893	0.035512465373961216	0.693573407202216	0.12062208091982697	0.7761764046074255	Cyprichromi coloratus jumbo	m	n
1199	FISH20200810_c2_r1_Cyprichromi-coloratus-jumbo_sm	1970-01-07 22:30:00	7.9389563339999345	1364.4999723007036	0.09323583180987204	0.3662954960943992	0.24043399788951783	0.7747599118602612	Cyprichromi coloratus jumbo	m	n
1200	FISH20200810_c2_r1_Cyprichromi-coloratus-jumbo_sm	1970-01-07 23:00:00	6.583733036138278	1394.5010248739682	0.050024929366794084	0.5569220541798239	0.18496114529091126	0.7241442172872862	Cyprichromi coloratus jumbo	m	n
1201	FISH20200810_c2_r1_Cyprichromi-coloratus-jumbo_sm	1970-01-07 23:30:00	6.2063133981805745	1424.5005816852251	0.04404188133621406	0.634092294055731	0.11979540476123281	0.7887446043650127	Cyprichromi coloratus jumbo	m	n
1202	FISH20200810_c2_r1_Cyprichromi-coloratus-jumbo_sm	1970-01-08 00:00:00	6.187193623543202	14.50163443958114	0.05019668679705247	0.540251537481301	0.14763548697851325	0.8297998057773566	Cyprichromi coloratus jumbo	m	n
1203	FISH20200810_c2_r1_Cyprichromi-coloratus-jumbo_sm	1970-01-08 00:30:00	6.6000918846104	44.49947371336768	0.043764888371835356	0.7470500249293668	0.14501653949910798	0.7537452089362008	Cyprichromi coloratus jumbo	m	n
1204	FISH20200810_c2_r1_Cyprichromi-coloratus-jumbo_sm	1970-01-08 01:00:00	6.597691624151679	74.5005816852252	0.04980333499529112	0.6749764555980278	0.13151135703922212	0.7772927953834204	Cyprichromi coloratus jumbo	m	n
1205	FISH20200810_c2_r1_Cyprichromi-coloratus-jumbo_sm	1970-01-08 01:30:00	6.305532570435101	104.5001384964822	0.036784665669492	0.7112071353387623	0.13996465101919628	0.7803007293084575	Cyprichromi coloratus jumbo	m	n
1206	FISH20200810_c2_r1_Cyprichromi-coloratus-jumbo_sm	1970-01-08 02:00:00	6.166223674165217	134.50038781163434	0.034736842105263156	0.8096952908587257	0.11374752138029591	0.7859270816276935	Cyprichromi coloratus jumbo	m	n
1207	FISH20200810_c2_r1_Cyprichromi-coloratus-jumbo_sm	1970-01-08 02:30:00	5.694812570401748	164.4998892089519	0.031021493463328165	0.8171947706625304	0.1857554205498637	0.7876099594671024	Cyprichromi coloratus jumbo	m	n
1208	FISH20200810_c2_r1_Cyprichromi-coloratus-jumbo_sm	1970-01-08 03:00:00	6.178044448293961	194.50019389507506	0.047199601130131295	0.5686111572766052	0.23751295997172572	0.7642641640052293	Cyprichromi coloratus jumbo	m	n
1209	FISH20200810_c2_r1_Cyprichromi-coloratus-jumbo_sm	1970-01-08 03:30:00	6.296913850817107	224.49722960992906	0.045489804964539006	0.6161901595744681	0.19399537214112547	0.7397560704942747	Cyprichromi coloratus jumbo	m	n
1210	FISH20200810_c2_r1_Cyprichromi-coloratus-jumbo_sm	1970-01-08 04:00:00	7.664446210881351	254.5	0.09367383115444272	0.3274429426102371	0.157634012087748	0.7777338714035222	Cyprichromi coloratus jumbo	m	n
1211	FISH20200810_c2_r1_Cyprichromi-coloratus-jumbo_sm	1970-01-08 04:30:00	8.931500909590731	284.4995013850415	0.12188365650969529	0.07728531855955678	0.36470148164984645	0.7948657782146618	Cyprichromi coloratus jumbo	m	n
1212	FISH20200810_c2_r1_Cyprichromi-coloratus-jumbo_sm	1970-01-08 05:00:00	8.316896657100973	314.49975070633207	0.11273613650213285	0.0968367403467952	0.47690047650602846	0.8195154678659867	Cyprichromi coloratus jumbo	m	n
1213	FISH20200810_c2_r1_Cyprichromi-coloratus-jumbo_sm	1970-01-08 05:30:00	7.158932657423887	344.4992521189962	0.06575812974350452	0.39465957564677856	0.19983847670657454	0.8187265494061886	Cyprichromi coloratus jumbo	m	n
1214	FISH20200810_c2_r1_Cyprichromi-coloratus-jumbo_sm	1970-01-08 06:00:00	6.818172300240032	374.5003600908537	0.05700515206913744	0.54019167913135	0.1981898828716829	0.7854281286279334	Cyprichromi coloratus jumbo	m	n
1215	FISH20200810_c2_r1_Cyprichromi-coloratus-jumbo_sm	1970-01-08 06:30:00	7.047904765193191	404.4982547509557	0.061610061499252036	0.48229818826527787	0.1903638863016722	0.7778129765457245	Cyprichromi coloratus jumbo	m	n
1216	FISH20200810_c2_r1_Cyprichromi-coloratus-jumbo_sm	1970-01-08 07:00:00	8.271041616384968	434.50016618657213	0.09522490582760913	0.10148460004431642	0.33157411518121777	0.7433231570288527	Cyprichromi coloratus jumbo	m	d
1217	FISH20200810_c2_r1_Cyprichromi-coloratus-jumbo_sm	1970-01-08 07:30:00	8.875313717830219	464.05504482384515	0.12447895848798035	0.11962542111574259	0.39266173986806047	0.5251531880940369	Cyprichromi coloratus jumbo	m	d
1218	FISH20200810_c3_r0_Cyprichromi-coloratus-jumbo_sf	1970-01-02 00:00:00	5.750454341385909	14.501136048766972	0.047326129121640345	0.6592407869215849	0.04417275476508763	0.7264950736272328	Cyprichromi coloratus jumbo	f	n
1219	FISH20200810_c3_r0_Cyprichromi-coloratus-jumbo_sf	1970-01-02 00:30:00	5.505797536808169	44.49958451055343	0.03927760234890034	0.676860007755803	0.04184476948609143	0.7147356763444348	Cyprichromi coloratus jumbo	f	n
1220	FISH20200810_c3_r0_Cyprichromi-coloratus-jumbo_sf	1970-01-02 01:00:00	5.674165188292747	74.49864258407668	0.049143996897335035	0.6146600919718544	0.047476552187328096	0.7032662337111136	Cyprichromi coloratus jumbo	f	n
1221	FISH20200810_c3_r0_Cyprichromi-coloratus-jumbo_sf	1970-01-02 01:30:00	5.4626473095607295	104.50019389507507	0.04609162927261647	0.6832308459365132	0.05290236519081707	0.6926599609415243	Cyprichromi coloratus jumbo	f	n
1222	FISH20200810_c3_r0_Cyprichromi-coloratus-jumbo_sf	1970-01-02 02:00:00	5.358412323777973	134.49839317375887	0.03363253546099291	0.7671210106382979	0.050931929961614886	0.7139956612197397	Cyprichromi coloratus jumbo	f	n
1223	FISH20200810_c3_r0_Cyprichromi-coloratus-jumbo_sf	1970-01-02 02:30:00	5.322205326717864	164.49994460447596	0.033680478617327717	0.7476179924662087	0.05298755556920904	0.7097330684329077	Cyprichromi coloratus jumbo	f	n
1224	FISH20200810_c3_r0_Cyprichromi-coloratus-jumbo_sf	1970-01-02 03:00:00	5.9920526045555285	194.49941825031857	0.053133137569948474	0.622416754390825	0.07280437722979184	0.6994421841642966	Cyprichromi coloratus jumbo	f	n
1225	FISH20200810_c3_r0_Cyprichromi-coloratus-jumbo_sf	1970-01-02 03:30:00	5.3102924553996385	224.4996953077392	0.038557420641515704	0.7197939172345023	0.07814446892587303	0.7184873089809454	Cyprichromi coloratus jumbo	f	n
1226	FISH20200810_c3_r0_Cyprichromi-coloratus-jumbo_sf	1970-01-02 04:00:00	5.202508977056227	254.49916897506924	0.036398891966759	0.7503601108033241	0.07896638417304541	0.7025336278106326	Cyprichromi coloratus jumbo	f	n
1227	FISH20200810_c3_r0_Cyprichromi-coloratus-jumbo_sf	1970-01-02 04:30:00	5.387984794711388	284.50030469226084	0.03689546285524348	0.6340368954628552	0.09613255658290137	0.7005508915929531	Cyprichromi coloratus jumbo	f	n
1228	FISH20200810_c3_r0_Cyprichromi-coloratus-jumbo_sf	1970-01-02 05:00:00	5.803086494872519	314.4985039893617	0.043993794326241134	0.6315935283687943	0.10069362155630858	0.6682677524599084	Cyprichromi coloratus jumbo	f	n
1229	FISH20200810_c3_r0_Cyprichromi-coloratus-jumbo_sf	1970-01-02 05:30:00	6.3142646815605525	344.50005539552404	0.061599822734323066	0.45656990915134055	0.07634581871659667	0.632921559937981	Cyprichromi coloratus jumbo	f	n
1230	FISH20200810_c3_r0_Cyprichromi-coloratus-jumbo_sf	1970-01-02 06:00:00	6.195198817327277	374.4995290597817	0.051803424012410657	0.49498587179345116	0.07225051276805124	0.6118727597895162	Cyprichromi coloratus jumbo	f	n
1231	FISH20200810_c3_r0_Cyprichromi-coloratus-jumbo_sf	1970-01-02 06:30:00	6.362310187531899	404.4998615035178	0.05689435488338596	0.48052739460417704	0.08067817750696829	0.6127924084962699	Cyprichromi coloratus jumbo	f	n
1232	FISH20200810_c3_r0_Cyprichromi-coloratus-jumbo_sf	1970-01-02 07:00:00	6.157536058952689	434.49872562056737	0.047484485815602835	0.5310283687943262	0.08557323485008424	0.5971530872628068	Cyprichromi coloratus jumbo	f	d
1233	FISH20200810_c3_r0_Cyprichromi-coloratus-jumbo_sf	1970-01-02 07:30:00	21.72611340341699	464.5004154894466	0.5018558528613373	0.04093956013517257	0.6196899397435213	0.5268991985171058	Cyprichromi coloratus jumbo	f	d
1234	FISH20200810_c3_r0_Cyprichromi-coloratus-jumbo_sf	1970-01-02 08:00:00	17.30526410692761	494.49914122666075	0.337968862540861	0.005928306277356086	0.7802637832069564	0.4395615489166431	Cyprichromi coloratus jumbo	f	d
1235	FISH20200810_c3_r0_Cyprichromi-coloratus-jumbo_sf	1970-01-02 08:30:00	13.463391499231943	524.5002215820962	0.26235320186128963	0.07345446487923776	0.8176264626795119	0.4090641300507268	Cyprichromi coloratus jumbo	f	d
1236	FISH20200810_c3_r0_Cyprichromi-coloratus-jumbo_sf	1970-01-02 09:00:00	11.23222907898071	554.499750678708	0.1975178680259294	0.13851182891018893	0.8405273543033929	0.3674935323710849	Cyprichromi coloratus jumbo	f	d
1237	FISH20200810_c3_r0_Cyprichromi-coloratus-jumbo_sf	1970-01-02 09:30:00	7.024297325523341	584.4999169021107	0.08470444850700792	0.4774804719960113	0.8586534156157962	0.30070505938878467	Cyprichromi coloratus jumbo	f	d
1238	FISH20200810_c3_r0_Cyprichromi-coloratus-jumbo_sf	1970-01-02 10:00:00	8.73792862759802	614.4995013850415	0.12354570637119114	0.1349584487534626	0.8084817293363706	0.3086970779643894	Cyprichromi coloratus jumbo	f	d
1239	FISH20200810_c3_r0_Cyprichromi-coloratus-jumbo_sf	1970-01-02 10:30:00	25.587525226748067	644.5005262866323	0.6354772588776245	0.014625228519195612	0.7242265421283067	0.4162178729177168	Cyprichromi coloratus jumbo	f	d
1240	FISH20200810_c3_r0_Cyprichromi-coloratus-jumbo_sf	1970-01-02 11:00:00	10.682519892252131	674.4992520361238	0.19474763144772564	0.15252922599590005	0.8766232169230526	0.38625146560490253	Cyprichromi coloratus jumbo	f	d
1241	FISH20200810_c3_r0_Cyprichromi-coloratus-jumbo_sf	1970-01-02 11:30:00	8.803043359706384	704.5002215820962	0.12691114557943717	0.29808331486815864	0.8898566042068607	0.38196642382467505	Cyprichromi coloratus jumbo	f	d
1242	FISH20200810_c3_r0_Cyprichromi-coloratus-jumbo_sf	1970-01-02 12:00:00	9.081651661846456	734.4998614881711	0.13463349770070365	0.16909524073355864	0.9300726917392309	0.3965082665356896	Cyprichromi coloratus jumbo	f	d
1243	FISH20200810_c3_r0_Cyprichromi-coloratus-jumbo_sf	1970-01-02 12:30:00	9.980903107741609	764.5000276992964	0.13866267796797963	0.2372721732867985	0.8974818414199875	0.3815356614716842	Cyprichromi coloratus jumbo	f	d
1244	FISH20200810_c3_r0_Cyprichromi-coloratus-jumbo_sf	1970-01-02 13:00:00	10.594160165062364	794.4988087982714	0.15806969915230762	0.2695994237907917	0.8837043713236129	0.3714381246446682	Cyprichromi coloratus jumbo	f	d
1245	FISH20200810_c3_r0_Cyprichromi-coloratus-jumbo_sf	1970-01-02 13:30:00	8.690531058267997	824.4997784179038	0.10270330157323289	0.3117106137824064	0.8771393093220416	0.3402157905190839	Cyprichromi coloratus jumbo	f	d
1246	FISH20200810_c3_r0_Cyprichromi-coloratus-jumbo_sf	1970-01-02 14:00:00	9.121777127785995	854.4991134751773	0.11912677304964539	0.1855607269503546	0.9050491776238987	0.35349085371940947	Cyprichromi coloratus jumbo	f	d
1247	FISH20200810_c3_r0_Cyprichromi-coloratus-jumbo_sf	1970-01-02 14:30:00	9.399023819546894	884.4994183147749	0.12924491717910366	0.19777297656639523	0.8851816625903991	0.3480798398531463	Cyprichromi coloratus jumbo	f	d
1248	FISH20200810_c3_r0_Cyprichromi-coloratus-jumbo_sf	1970-01-02 15:00:00	9.625827004033548	914.4985593971631	0.1201241134751773	0.1597406914893617	0.8454312061857817	0.33759680142242654	Cyprichromi coloratus jumbo	f	d
1249	FISH20200810_c3_r0_Cyprichromi-coloratus-jumbo_sf	1970-01-02 15:30:00	9.94019037682217	944.5000830978893	0.14442413162705667	0.3342197108193452	0.8406179740460363	0.34856775921676336	Cyprichromi coloratus jumbo	f	d
1250	FISH20200810_c3_r0_Cyprichromi-coloratus-jumbo_sf	1970-01-02 16:00:00	10.09928578808904	974.4985593971631	0.15419991134751773	0.0905363475177305	0.7981608998665839	0.34862544975161636	Cyprichromi coloratus jumbo	f	d
1251	FISH20200810_c3_r0_Cyprichromi-coloratus-jumbo_sf	1970-01-02 16:30:00	9.510217158315756	1004.4997784179038	0.13178595169510304	0.1923332594726346	0.8002583204808413	0.35332363163074315	Cyprichromi coloratus jumbo	f	d
1252	FISH20200810_c3_r0_Cyprichromi-coloratus-jumbo_sf	1970-01-02 17:00:00	9.2607719208935	1034.2784340195747	0.14236697041286983	0.2052536843289459	0.7658614663356328	0.3311242815545873	Cyprichromi coloratus jumbo	f	d
1253	FISH20200810_c3_r0_Cyprichromi-coloratus-jumbo_sf	1970-01-02 17:30:00	6.558628051835143	1065.155473141334	0.06281508952888683	0.47163469896273974	0.8439410661817298	0.2962546338422738	Cyprichromi coloratus jumbo	f	d
1254	FISH20200810_c3_r0_Cyprichromi-coloratus-jumbo_sf	1970-01-02 18:00:00	7.82372924169005	1094.4997784179038	0.07932639042765345	0.43197429647684465	0.8420105485509833	0.3162323358146605	Cyprichromi coloratus jumbo	f	d
1255	FISH20200810_c3_r0_Cyprichromi-coloratus-jumbo_sf	1970-01-02 18:30:00	11.19136953106059	1124.5000830978893	0.22164977009583955	0.20630435986925932	0.16243031981442227	0.6617591498761399	Cyprichromi coloratus jumbo	f	d
1256	FISH20200810_c3_r0_Cyprichromi-coloratus-jumbo_sf	1970-01-02 19:00:00	9.501871719339182	1154.4992797783934	0.1532409972299169	0.241606648199446	0.4216247954435334	0.5300165331536215	Cyprichromi coloratus jumbo	f	n
1257	FISH20200810_c3_r0_Cyprichromi-coloratus-jumbo_sf	1970-01-02 19:30:00	7.258104335298265	1184.4997784179038	0.06918900952803013	0.5407157101706183	0.7008812641733905	0.3489403984086027	Cyprichromi coloratus jumbo	f	n
1258	FISH20200810_c3_r0_Cyprichromi-coloratus-jumbo_sf	1970-01-02 20:00:00	8.370157713009801	1214.499639869245	0.09690287550556817	0.5661255471217242	0.65005233278604	0.33610182291549073	Cyprichromi coloratus jumbo	f	n
1259	FISH20200810_c3_r0_Cyprichromi-coloratus-jumbo_sf	1970-01-02 20:30:00	8.748717252509943	1244.4995291119606	0.11888538031134009	0.5301091352279652	0.5464238379962338	0.4304325931382526	Cyprichromi coloratus jumbo	f	n
1260	FISH20200810_c3_r0_Cyprichromi-coloratus-jumbo_sf	1970-01-02 21:00:00	9.957816393320181	1274.4993351800554	0.15983379501385042	0.31096952908587255	0.390461589095199	0.3319102343340605	Cyprichromi coloratus jumbo	f	n
1261	FISH20200810_c3_r0_Cyprichromi-coloratus-jumbo_sf	1970-01-02 21:30:00	12.31236208356856	1304.5001384964821	0.2607611766661127	0.08525843443576533	0.43112016868963204	0.39717522075840095	Cyprichromi coloratus jumbo	f	n
1262	FISH20200810_c3_r0_Cyprichromi-coloratus-jumbo_sf	1970-01-02 22:00:00	13.823447681981545	1334.4990858219292	0.3166380408886919	0.09590559033741482	0.478290305067966	0.39256211444421213	Cyprichromi coloratus jumbo	f	n
1263	FISH20200810_c3_r0_Cyprichromi-coloratus-jumbo_sf	1970-01-02 22:30:00	12.7990399550698	1364.499889208952	0.26490139596720585	0.10303567471748283	0.5273575731714507	0.38206966660877684	Cyprichromi coloratus jumbo	f	n
1264	FISH20200810_c3_r0_Cyprichromi-coloratus-jumbo_sf	1970-01-02 23:00:00	15.74150108148877	1394.4993905141844	0.3483488475177305	0.04598847517730496	0.5365350905103798	0.47024401396077614	Cyprichromi coloratus jumbo	f	n
1265	FISH20200810_c3_r0_Cyprichromi-coloratus-jumbo_sf	1970-01-02 23:30:00	11.561416389208446	1424.4996399091463	0.19998892028142484	0.13195944823001496	0.49931684210468247	0.43411123438545024	Cyprichromi coloratus jumbo	f	n
1266	FISH20200810_c3_r0_Cyprichromi-coloratus-jumbo_sf	1970-01-03 00:00:00	12.518417679607388	14.499196631392321	0.2542523131475428	0.007479638761150202	0.4035903728884772	0.4136940905113737	Cyprichromi coloratus jumbo	f	n
1267	FISH20200810_c3_r0_Cyprichromi-coloratus-jumbo_sf	1970-01-03 00:30:00	12.133422006230184	44.500193895075064	0.25422414270677524	0.12608719738518642	0.4907020866620481	0.42768088014887995	Cyprichromi coloratus jumbo	f	n
1268	FISH20200810_c3_r0_Cyprichromi-coloratus-jumbo_sf	1970-01-03 01:00:00	13.555419620749083	74.49905806737588	0.285405585106383	0.060006648936170214	0.4748573843421562	0.43905478783303886	Cyprichromi coloratus jumbo	f	n
1269	FISH20200810_c3_r0_Cyprichromi-coloratus-jumbo_sf	1970-01-03 01:30:00	12.691253819519897	104.5	0.2724905827609129	0.04725238200753379	0.443300395849471	0.45847069926119444	Cyprichromi coloratus jumbo	f	n
1270	FISH20200810_c3_r0_Cyprichromi-coloratus-jumbo_sf	1970-01-03 02:00:00	12.310000864557422	134.4996675531915	0.269281914893617	0.06732047872340426	0.46924473863609917	0.4681351481135371	Cyprichromi coloratus jumbo	f	n
1271	FISH20200810_c3_r0_Cyprichromi-coloratus-jumbo_sf	1970-01-03 02:30:00	11.791243257167077	164.4996953077392	0.23079053792033682	0.045870034901113514	0.46132903966814376	0.44801665551208847	Cyprichromi coloratus jumbo	f	n
1272	FISH20200810_c3_r0_Cyprichromi-coloratus-jumbo_sf	1970-01-03 03:00:00	11.958235895306288	194.49941825031857	0.24123220122998504	0.09302454429608288	0.45839644078542074	0.393365483051899	Cyprichromi coloratus jumbo	f	n
1273	FISH20200810_c3_r0_Cyprichromi-coloratus-jumbo_sf	1970-01-03 03:30:00	10.993933385219533	224.5003600908537	0.20109689213893966	0.10498033349952911	0.4217918135506447	0.45208233827977196	Cyprichromi coloratus jumbo	f	n
1274	FISH20200810_c3_r0_Cyprichromi-coloratus-jumbo_sf	1970-01-03 04:00:00	11.434150848785714	254.49916888297872	0.20872118794326242	0.14876994680851063	0.44593304908948533	0.5147805301977356	Cyprichromi coloratus jumbo	f	n
1275	FISH20200810_c3_r0_Cyprichromi-coloratus-jumbo_sf	1970-01-03 04:30:00	13.986652468957164	284.50005539552404	0.3093840017726568	0.033348105473077774	0.5051369750314246	0.5414654835979391	Cyprichromi coloratus jumbo	f	n
1276	FISH20200810_c3_r0_Cyprichromi-coloratus-jumbo_sf	1970-01-03 05:00:00	11.993984009280055	314.49977836879435	0.22412455673758866	0.06549202127659574	0.5677756272967734	0.5546290971822596	Cyprichromi coloratus jumbo	f	n
1277	FISH20200810_c3_r0_Cyprichromi-coloratus-jumbo_sf	1970-01-03 05:30:00	11.776390961411762	344.4998615035178	0.22840839842667995	0.0	0.5862584430289478	0.5932662760816232	Cyprichromi coloratus jumbo	f	n
1278	FISH20200810_c3_r0_Cyprichromi-coloratus-jumbo_sf	1970-01-03 06:00:00	11.37972783174976	374.4995290597817	0.22289323508227601	0.0	0.572546918939223	0.5885341405453198	Cyprichromi coloratus jumbo	f	n
1279	FISH20200810_c3_r0_Cyprichromi-coloratus-jumbo_sf	1970-01-03 06:30:00	12.548512610008517	404.5004154894466	0.24818569608331947	0.08492604287851088	0.5767340902280391	0.5459024755185808	Cyprichromi coloratus jumbo	f	n
1280	FISH20200810_c3_r0_Cyprichromi-coloratus-jumbo_sf	1970-01-03 07:00:00	14.712346904154488	434.49972299168974	0.3266481994459834	0.10409972299168975	0.6929273744549076	0.5294859748945658	Cyprichromi coloratus jumbo	f	d
1281	FISH20200810_c3_r0_Cyprichromi-coloratus-jumbo_sf	1970-01-03 07:30:00	23.231364379222	464.5002215820962	0.48210724573454466	0.005373365832040771	0.7518751750535162	0.5011525762412089	Cyprichromi coloratus jumbo	f	d
1282	FISH20200810_c3_r0_Cyprichromi-coloratus-jumbo_sf	1970-01-03 08:00:00	13.215832659868108	494.5003324099723	0.27008310249307477	0.08548476454293628	0.7491139390947426	0.3985657333233536	Cyprichromi coloratus jumbo	f	d
1283	FISH20200810_c3_r0_Cyprichromi-coloratus-jumbo_sf	1970-01-03 08:30:00	14.658665605499614	524.4998615035178	0.31316824552656364	0.0	0.7232286757012113	0.5047968443763629	Cyprichromi coloratus jumbo	f	d
1284	FISH20200810_c3_r0_Cyprichromi-coloratus-jumbo_sf	1970-01-03 09:00:00	13.675860511012093	554.5002215820962	0.28478838909816084	0.0	0.7529445554792576	0.4624312920831325	Cyprichromi coloratus jumbo	f	d
1285	FISH20200810_c3_r0_Cyprichromi-coloratus-jumbo_sf	1970-01-03 09:30:00	13.067015108122206	584.5005262866323	0.2628663231953908	0.0	0.7913711846504625	0.4710572297409541	Cyprichromi coloratus jumbo	f	d
1286	FISH20200810_c3_r0_Cyprichromi-coloratus-jumbo_sf	1970-01-03 10:00:00	10.834420351795679	614.4849226660732	0.19661733615221988	0.24813619672860798	0.8194512994751257	0.4398482367423567	Cyprichromi coloratus jumbo	f	d
1287	FISH20200810_c3_r0_Cyprichromi-coloratus-jumbo_sf	1970-01-03 10:30:00	9.817823119220595	644.5002215820962	0.13499889208951918	0.10070906270773322	0.8548349780136498	0.4915692129643577	Cyprichromi coloratus jumbo	f	d
1288	FISH20200810_c3_r0_Cyprichromi-coloratus-jumbo_sf	1970-01-03 11:00:00	10.845730810848929	674.5005262866323	0.16331505179768435	0.017727549720237105	0.8563519971741292	0.5122913132510823	Cyprichromi coloratus jumbo	f	d
1289	FISH20200810_c3_r0_Cyprichromi-coloratus-jumbo_sf	1970-01-03 11:30:00	9.687618485063991	704.4999169021107	0.11744501689657083	0.07539748490388344	0.8797747690674056	0.5143431199189783	Cyprichromi coloratus jumbo	f	d
1290	FISH20200810_c3_r0_Cyprichromi-coloratus-jumbo_sf	1970-01-03 12:00:00	11.495406823943373	734.5002215820962	0.18330378905384445	0.0034899180146244183	0.8475932015980319	0.5844126726992899	Cyprichromi coloratus jumbo	f	d
1291	FISH20200810_c3_r0_Cyprichromi-coloratus-jumbo_sf	1970-01-03 12:30:00	10.98486267573677	764.5005816852251	0.17156944213616973	0.023267409007811202	0.8476588060999899	0.5653351540005973	Cyprichromi coloratus jumbo	f	d
1292	FISH20200810_c3_r0_Cyprichromi-coloratus-jumbo_sf	1970-01-03 13:00:00	11.062984652931746	794.4999723007036	0.18824441859176777	0.0888593429726885	0.8417962454380795	0.5098998782728239	Cyprichromi coloratus jumbo	f	d
1293	FISH20200810_c3_r0_Cyprichromi-coloratus-jumbo_sf	1970-01-03 13:30:00	5.419086125064432	824.5002215820962	0.062319964546864615	0.6064701972080656	0.9082654692457997	0.415466617459486	Cyprichromi coloratus jumbo	f	d
1294	FISH20200810_c3_r0_Cyprichromi-coloratus-jumbo_sf	1970-01-03 14:00:00	11.746700213620644	854.5005816852251	0.2109024430779458	0.056007977397374106	0.8145493251336178	0.5729940718514763	Cyprichromi coloratus jumbo	f	d
1295	FISH20200810_c3_r0_Cyprichromi-coloratus-jumbo_sf	1970-01-03 14:30:00	9.77851422412227	884.4999723007036	0.11910697468284305	0.06858345798016731	0.9040528367279359	0.6957801868679329	Cyprichromi coloratus jumbo	f	d
1296	FISH20200810_c3_r0_Cyprichromi-coloratus-jumbo_sf	1970-01-03 15:00:00	10.496335412109802	914.5002215820962	0.1561599822734323	0.04082650121870153	0.8636489452180309	0.7123654163248008	Cyprichromi coloratus jumbo	f	d
1297	FISH20200810_c3_r0_Cyprichromi-coloratus-jumbo_sf	1970-01-03 15:30:00	10.991458781477125	944.5005816852251	0.16564179269846546	0.028087086588000666	0.8718251166981552	0.7199755846922379	Cyprichromi coloratus jumbo	f	d
1298	FISH20200810_c3_r0_Cyprichromi-coloratus-jumbo_sf	1970-01-03 16:00:00	11.984176106948219	974.4999723007036	0.21378316990748436	0.0	0.8788826780301435	0.6860435098552062	Cyprichromi coloratus jumbo	f	d
1299	FISH20200810_c3_r0_Cyprichromi-coloratus-jumbo_sf	1970-01-03 16:30:00	10.200909380349525	1004.5002215820962	0.12641258586306225	0.023709284289829383	0.8979662895383317	0.690515125972434	Cyprichromi coloratus jumbo	f	d
1300	FISH20200810_c3_r0_Cyprichromi-coloratus-jumbo_sf	1970-01-03 17:00:00	11.731896359683986	1034.5005816852251	0.20054290621018225	0.0	0.8735807767248444	0.7371475264528358	Cyprichromi coloratus jumbo	f	d
1301	FISH20200810_c3_r0_Cyprichromi-coloratus-jumbo_sf	1970-01-03 17:30:00	10.43483280991767	1064.4999723007036	0.1383856850036009	0.021550052628663233	0.9164518371398567	0.7472846579336768	Cyprichromi coloratus jumbo	f	d
1302	FISH20200810_c3_r0_Cyprichromi-coloratus-jumbo_sf	1970-01-03 18:00:00	10.146736506488116	1094.5002215820962	0.12812984710835365	0.02182583647241303	0.9091061374584319	0.730915056703068	Cyprichromi coloratus jumbo	f	d
1303	FISH20200810_c3_r0_Cyprichromi-coloratus-jumbo_sf	1970-01-03 18:30:00	11.481334623873309	1124.5005816852251	0.22879618857681014	0.16021273059664284	0.5304951427501038	0.5042248289506163	Cyprichromi coloratus jumbo	f	d
1304	FISH20200810_c3_r0_Cyprichromi-coloratus-jumbo_sf	1970-01-03 19:00:00	9.842868198208551	1154.4999168929025	0.1426671837774946	0.17064657321735277	0.6260592040698904	0.539996101703122	Cyprichromi coloratus jumbo	f	n
1305	FISH20200810_c3_r0_Cyprichromi-coloratus-jumbo_sf	1970-01-03 19:30:00	8.625374066608058	1184.5002215820962	0.09976733879902504	0.3173055617106138	0.7129695547662461	0.49449850082743496	Cyprichromi coloratus jumbo	f	n
1306	FISH20200810_c3_r0_Cyprichromi-coloratus-jumbo_sf	1970-01-03 20:00:00	8.206819645208023	1214.5004986702127	0.07335992907801418	0.46952570921985815	0.6571115638824508	0.5277905065970256	Cyprichromi coloratus jumbo	f	n
1307	FISH20200810_c3_r0_Cyprichromi-coloratus-jumbo_sf	1970-01-03 20:30:00	8.058265402224318	1244.5000276992964	0.06664450722951637	0.415101656417927	0.5211682959886511	0.5330649745640841	Cyprichromi coloratus jumbo	f	n
1308	FISH20200810_c3_r0_Cyprichromi-coloratus-jumbo_sf	1970-01-03 21:00:00	7.267397780647723	1274.499335106383	0.05308067375886525	0.5540780141843972	0.6792393002598199	0.49486179996488827	Cyprichromi coloratus jumbo	f	n
1309	FISH20200810_c3_r0_Cyprichromi-coloratus-jumbo_sf	1970-01-03 21:30:00	8.087702563088197	1304.4997784179038	0.07555949479282074	0.4668180810990472	0.5637230435873164	0.5768224877880237	Cyprichromi coloratus jumbo	f	n
1310	FISH20200810_c3_r0_Cyprichromi-coloratus-jumbo_sf	1970-01-03 22:00:00	8.501608339024664	1334.4999445921985	0.07795877659574468	0.34325132978723405	0.5667537830910772	0.6222925052712155	Cyprichromi coloratus jumbo	f	n
1311	FISH20200810_c3_r0_Cyprichromi-coloratus-jumbo_sf	1970-01-03 22:30:00	9.246933466007178	1364.4994737133677	0.10509113068528059	0.2649160711317933	0.5515972072527205	0.6489457298415254	Cyprichromi coloratus jumbo	f	n
1312	FISH20200810_c3_r0_Cyprichromi-coloratus-jumbo_sf	1970-01-03 23:00:00	7.977884671744484	1394.4997229916899	0.07739612188365651	0.37750692520775625	0.5703898229158141	0.6026521674028837	Cyprichromi coloratus jumbo	f	n
1313	FISH20200810_c3_r0_Cyprichromi-coloratus-jumbo_sf	1970-01-03 23:30:00	8.577486482085298	1424.5000830978893	0.11101878012298487	0.3289568444961498	0.5172494397520225	0.510157032551917	Cyprichromi coloratus jumbo	f	n
1314	FISH20200810_c3_r0_Cyprichromi-coloratus-jumbo_sf	1970-01-04 00:00:00	8.471107394382122	14.49947365505014	0.11740262618427613	0.4150368441464901	0.507349629638575	0.4357932784576992	Cyprichromi coloratus jumbo	f	n
1315	FISH20200810_c3_r0_Cyprichromi-coloratus-jumbo_sf	1970-01-04 00:30:00	9.771134912661516	44.49977841790383	0.15250387768668291	0.24085973853312653	0.5204177297853871	0.4714736756477216	Cyprichromi coloratus jumbo	f	n
1316	FISH20200810_c3_r0_Cyprichromi-coloratus-jumbo_sf	1970-01-04 01:00:00	11.488212125668598	74.50019391656048	0.2238351155188653	0.09285833010139066	0.5326992142950843	0.4958385306465494	Cyprichromi coloratus jumbo	f	n
1317	FISH20200810_c3_r0_Cyprichromi-coloratus-jumbo_sf	1970-01-04 01:30:00	11.502327164573037	104.49958451055343	0.23217550274223034	0.0722397651099662	0.46497081152356273	0.4663877147880874	Cyprichromi coloratus jumbo	f	n
1318	FISH20200810_c3_r0_Cyprichromi-coloratus-jumbo_sf	1970-01-04 02:00:00	10.293373780143163	134.49986150351782	0.182205971968312	0.10464794194227467	0.561998064523089	0.5051435846682729	Cyprichromi coloratus jumbo	f	n
1319	FISH20200810_c3_r0_Cyprichromi-coloratus-jumbo_sf	1970-01-04 02:30:00	9.527778098174958	164.50013849648218	0.15999113622513988	0.2018170738463243	0.555489918278851	0.4813578120250803	Cyprichromi coloratus jumbo	f	n
1320	FISH20200810_c3_r0_Cyprichromi-coloratus-jumbo_sf	1970-01-04 03:00:00	9.854262267619507	194.4997229609929	0.1605718085106383	0.15397828014184398	0.5077486804531514	0.47806075690052446	Cyprichromi coloratus jumbo	f	n
1321	FISH20200810_c3_r0_Cyprichromi-coloratus-jumbo_sf	1970-01-04 03:30:00	10.15300799167671	224.4998892089519	0.17499446044759584	0.13228451141147796	0.5132504996566647	0.4800859329304997	Cyprichromi coloratus jumbo	f	n
1322	FISH20200810_c3_r0_Cyprichromi-coloratus-jumbo_sf	1970-01-04 04:00:00	9.591059253174132	254.5002770390071	0.1595744680851064	0.1948692375886525	0.5017887759520591	0.4693246687512001	Cyprichromi coloratus jumbo	f	n
1323	FISH20200810_c3_r0_Cyprichromi-coloratus-jumbo_sf	1970-01-04 04:30:00	10.209476910479596	284.4996399091463	0.17156944213616973	0.16746994626336492	0.534692865995922	0.4924054019118127	Cyprichromi coloratus jumbo	f	n
1324	FISH20200810_c3_r0_Cyprichromi-coloratus-jumbo_sf	1970-01-04 05:00:00	10.248978504863008	314.5	0.17722991689750692	0.11678670360110803	0.5000444310359016	0.4949547053979267	Cyprichromi coloratus jumbo	f	n
1325	FISH20200810_c3_r0_Cyprichromi-coloratus-jumbo_sf	1970-01-04 05:30:00	11.61667263649575	344.50024929366793	0.22325632928923606	0.06819566783003712	0.4279103413083579	0.5032766271340248	Cyprichromi coloratus jumbo	f	n
1326	FISH20200810_c3_r0_Cyprichromi-coloratus-jumbo_sf	1970-01-04 06:00:00	9.7806290191482	374.499750678708	0.14842927586015844	0.09025430771787911	0.4822124297863893	0.48882172105064636	Cyprichromi coloratus jumbo	f	n
1327	FISH20200810_c3_r0_Cyprichromi-coloratus-jumbo_sf	1970-01-04 06:30:00	10.004400716272489	404.5	0.17277863948592953	0.14364059384001773	0.48261302697963226	0.4329099069155655	Cyprichromi coloratus jumbo	f	n
1328	FISH20200810_c3_r0_Cyprichromi-coloratus-jumbo_sf	1970-01-04 07:00:00	8.998581424367565	434.50038781163437	0.14326869806094183	0.2569529085872576	0.5021174222685445	0.3468369893439224	Cyprichromi coloratus jumbo	f	d
1329	FISH20200810_c3_r0_Cyprichromi-coloratus-jumbo_sf	1970-01-04 07:30:00	14.561182141699375	464.49975070633207	0.3149410004985873	0.051963880117445016	0.8224356713550723	0.6311165536485414	Cyprichromi coloratus jumbo	f	d
1330	FISH20200810_c3_r0_Cyprichromi-coloratus-jumbo_sf	1970-01-04 08:00:00	12.307037948862925	494.5	0.21925548415688012	0.03379126966541104	0.8917571003167315	0.7234526308382413	Cyprichromi coloratus jumbo	f	d
1331	FISH20200810_c3_r0_Cyprichromi-coloratus-jumbo_sf	1970-01-04 08:30:00	10.64612456650766	524.5003600908537	0.16874411389950694	0.11982715639022769	0.9193982012460898	0.7054856085934732	Cyprichromi coloratus jumbo	f	d
1332	FISH20200810_c3_r0_Cyprichromi-coloratus-jumbo_sf	1970-01-04 09:00:00	9.574419343388804	554.4997507063321	0.10858124203645228	0.20281424851808763	0.9416322802298607	0.781869038724638	Cyprichromi coloratus jumbo	f	d
1333	FISH20200810_c3_r0_Cyprichromi-coloratus-jumbo_sf	1970-01-04 09:30:00	10.186314591000562	584.500055395524	0.1276866829160204	0.061433636162198095	0.9276700368352833	0.7893632608899714	Cyprichromi coloratus jumbo	f	d
1334	FISH20200810_c3_r0_Cyprichromi-coloratus-jumbo_sf	1970-01-04 10:00:00	10.825116500745082	614.5003600908537	0.15605783613096227	0.08176832308459366	0.9056807417487776	0.7648897443230376	Cyprichromi coloratus jumbo	f	d
1335	FISH20200810_c3_r0_Cyprichromi-coloratus-jumbo_sf	1970-01-04 10:30:00	10.627311986967388	644.4998061049249	0.14021383856850037	0.0838734696138718	0.9252714576759458	0.7877320564706769	Cyprichromi coloratus jumbo	f	d
1336	FISH20200810_c3_r0_Cyprichromi-coloratus-jumbo_sf	1970-01-04 11:00:00	9.815832604707046	674.500055395524	0.12054066031464658	0.09550188344781742	0.925633565738596	0.7927464427090529	Cyprichromi coloratus jumbo	f	d
1337	FISH20200810_c3_r0_Cyprichromi-coloratus-jumbo_sf	1970-01-04 11:30:00	12.546637254356897	704.5003600908537	0.17356379147969642	0.08969032186582461	0.9080504526178946	0.7781612244896883	Cyprichromi coloratus jumbo	f	d
1338	FISH20200810_c3_r0_Cyprichromi-coloratus-jumbo_sf	1970-01-04 12:00:00	25.710536601711315	734.4998061049249	0.6232895684449615	0.0	0.8427035573758576	0.5678874819642729	Cyprichromi coloratus jumbo	f	d
1339	FISH20200810_c3_r0_Cyprichromi-coloratus-jumbo_sf	1970-01-04 12:30:00	9.656543885206375	764.500055395524	0.14519166851318413	0.09062707733215156	0.910775864590672	0.633987736628731	Cyprichromi coloratus jumbo	f	d
1340	FISH20200810_c3_r0_Cyprichromi-coloratus-jumbo_sf	1970-01-04 13:00:00	9.402419652806767	794.5003600908537	0.11932856905434602	0.10154562074123318	0.9287372064446087	0.7056319656868145	Cyprichromi coloratus jumbo	f	d
1341	FISH20200810_c3_r0_Cyprichromi-coloratus-jumbo_sf	1970-01-04 13:30:00	9.249886177270627	824.4998061049249	0.11855298875408565	0.15832917843886765	0.9227838231720954	0.6682975563231869	Cyprichromi coloratus jumbo	f	d
1342	FISH20200810_c3_r0_Cyprichromi-coloratus-jumbo_sf	1970-01-04 14:00:00	9.446352002128718	854.500055395524	0.12763128739197874	0.14109239973410148	0.9156440433540488	0.6665543784422807	Cyprichromi coloratus jumbo	f	d
1343	FISH20200810_c3_r0_Cyprichromi-coloratus-jumbo_sf	1970-01-04 14:30:00	9.741304295038908	884.5003600908537	0.11766661126807379	0.12597640019943493	0.934401621149328	0.7294548578826549	Cyprichromi coloratus jumbo	f	d
1344	FISH20200810_c3_r0_Cyprichromi-coloratus-jumbo_sf	1970-01-04 15:00:00	8.268310015519699	914.4998615035178	0.08077114841283031	0.16519860395545954	0.9399523590384719	0.7027377011380739	Cyprichromi coloratus jumbo	f	d
1345	FISH20200810_c3_r0_Cyprichromi-coloratus-jumbo_sf	1970-01-04 15:30:00	9.7347844812702	944.5001107910481	0.10375581653002437	0.2035231553290494	0.9270772773045085	0.7840329388772753	Cyprichromi coloratus jumbo	f	d
1346	FISH20200810_c3_r0_Cyprichromi-coloratus-jumbo_sf	1970-01-04 16:00:00	9.078803393809219	974.5003600908537	0.08658800066478312	0.2379369564013074	0.9285782783031743	0.751429633056704	Cyprichromi coloratus jumbo	f	d
1347	FISH20200810_c3_r0_Cyprichromi-coloratus-jumbo_sf	1970-01-04 16:30:00	9.120647918479087	1004.4998615035178	0.08902553875131572	0.19888094842391002	0.9335949418626839	0.7772219951378992	Cyprichromi coloratus jumbo	f	d
1348	FISH20200810_c3_r0_Cyprichromi-coloratus-jumbo_sf	1970-01-04 17:00:00	9.10946379869812	1034.500110791048	0.08353645025481941	0.32328827830711276	0.9445772352551082	0.7789139682558961	Cyprichromi coloratus jumbo	f	d
1349	FISH20200810_c3_r0_Cyprichromi-coloratus-jumbo_sf	1970-01-04 17:30:00	8.2880157567917	1064.5003600908537	0.07207356933133899	0.43138884272339484	0.9396684641041988	0.7540379210854472	Cyprichromi coloratus jumbo	f	d
1350	FISH20200810_c3_r0_Cyprichromi-coloratus-jumbo_sf	1970-01-04 18:00:00	7.542534943539276	1094.4998615035179	0.038446623455764224	0.7456096615145975	0.9591540963968423	0.8308813841263738	Cyprichromi coloratus jumbo	f	d
1351	FISH20200810_c3_r0_Cyprichromi-coloratus-jumbo_sf	1970-01-04 18:30:00	13.114494597365411	1124.500110791048	0.28960779968978506	0.035951695103035676	0.5083798070700083	0.5255055215862839	Cyprichromi coloratus jumbo	f	d
1352	FISH20200810_c3_r0_Cyprichromi-coloratus-jumbo_sf	1970-01-04 19:00:00	9.024531150654798	1154.5005540166205	0.13146814404432133	0.2253185595567867	0.4905937851402833	0.4129335429612449	Cyprichromi coloratus jumbo	f	n
1353	FISH20200810_c3_r0_Cyprichromi-coloratus-jumbo_sf	1970-01-04 19:30:00	9.04774495373972	1184.4998615035179	0.1480804387568556	0.23621960002215944	0.556345031212445	0.44798982961687356	Cyprichromi coloratus jumbo	f	n
1354	FISH20200810_c3_r0_Cyprichromi-coloratus-jumbo_sf	1970-01-04 20:00:00	7.090351060069218	1214.5007479638762	0.0911961881544684	0.4563687738932905	0.6279447934820569	0.3768611123173669	Cyprichromi coloratus jumbo	f	n
1355	FISH20200810_c3_r0_Cyprichromi-coloratus-jumbo_sf	1970-01-04 20:30:00	6.3820599282934785	1244.5004154894466	0.08520303584288959	0.45565342640296935	0.6076634171643858	0.32282606688456156	Cyprichromi coloratus jumbo	f	n
1356	FISH20200810_c3_r0_Cyprichromi-coloratus-jumbo_sf	1970-01-04 21:00:00	8.090435433031871	1274.500055401662	0.1438781163434903	0.21113573407202216	0.5867022297797654	0.35626812407975955	Cyprichromi coloratus jumbo	f	n
1357	FISH20200810_c3_r0_Cyprichromi-coloratus-jumbo_sf	1970-01-04 21:30:00	6.056411736474591	1304.5002215820962	0.07999113671615334	0.5716818081099048	0.6779405699266982	0.36405177335546607	Cyprichromi coloratus jumbo	f	n
1358	FISH20200810_c3_r0_Cyprichromi-coloratus-jumbo_sf	1970-01-04 22:00:00	6.399641497260946	1334.5008587733391	0.0970690897002604	0.4573106543298798	0.6602011356324287	0.3477353191187946	Cyprichromi coloratus jumbo	f	n
1359	FISH20200810_c3_r0_Cyprichromi-coloratus-jumbo_sf	1970-01-04 22:30:00	6.383850224554	1364.4999169021107	0.09174006980222703	0.45399146861669715	0.6353807227157875	0.3669394423507521	Cyprichromi coloratus jumbo	f	n
1360	FISH20200810_c3_r0_Cyprichromi-coloratus-jumbo_sf	1970-01-04 23:00:00	5.145421596842311	1394.5008033686076	0.05174801928084658	0.6635824699429331	0.5656479327360946	0.3215575817381996	Cyprichromi coloratus jumbo	f	n
1361	FISH20200810_c3_r0_Cyprichromi-coloratus-jumbo_sf	1970-01-04 23:30:00	6.979460873058783	1424.5005262866323	0.09872029250457039	0.4799180100825439	0.48776596123963584	0.33251558023039146	Cyprichromi coloratus jumbo	f	n
1362	FISH20200810_c3_r0_Cyprichromi-coloratus-jumbo_sf	1970-01-05 00:00:00	8.504521972836969	14.5002216066482	0.13545706371191135	0.32814404432132965	0.4661770110529105	0.37777944149134784	Cyprichromi coloratus jumbo	f	n
1363	FISH20200810_c3_r0_Cyprichromi-coloratus-jumbo_sf	1970-01-05 00:30:00	7.199569231174912	44.49941831477481	0.09506398537477148	0.3407013461858069	0.4704995179591116	0.3721093538278402	Cyprichromi coloratus jumbo	f	n
1364	FISH20200810_c3_r0_Cyprichromi-coloratus-jumbo_sf	1970-01-05 01:00:00	5.907069731948757	74.50052634494986	0.06271815613053355	0.5210815003601308	0.5282871325527974	0.34288777946322563	Cyprichromi coloratus jumbo	f	n
1365	FISH20200810_c3_r0_Cyprichromi-coloratus-jumbo_sf	1970-01-05 01:30:00	6.528062750064635	104.50008309788932	0.07861060329067641	0.5246246745332669	0.5551909852776918	0.3103877102963015	Cyprichromi coloratus jumbo	f	n
1366	FISH20200810_c3_r0_Cyprichromi-coloratus-jumbo_sf	1970-01-05 02:00:00	7.169241546245954	134.50022163120568	0.10344636524822695	0.43467420212765956	0.587056079278134	0.3359670757858972	Cyprichromi coloratus jumbo	f	n
1367	FISH20200810_c3_r0_Cyprichromi-coloratus-jumbo_sf	1970-01-05 02:30:00	5.493787897433475	164.49977841790383	0.06110126301794815	0.6604254376246399	0.6879536308383797	0.3324380218907082	Cyprichromi coloratus jumbo	f	n
1368	FISH20200810_c3_r0_Cyprichromi-coloratus-jumbo_sf	1970-01-05 03:00:00	6.034720562809609	194.500637154413	0.07751121945814173	0.49958446451326943	0.6851291506235202	0.3351333631820104	Cyprichromi coloratus jumbo	f	n
1369	FISH20200810_c3_r0_Cyprichromi-coloratus-jumbo_sf	1970-01-05 03:30:00	6.045944062909833	224.49958451055343	0.06819566783003712	0.606282200432109	0.6171602535024927	0.3240514488229167	Cyprichromi coloratus jumbo	f	n
1370	FISH20200810_c3_r0_Cyprichromi-coloratus-jumbo_sf	1970-01-05 04:00:00	7.202064318093168	254.500637154413	0.09906366003656712	0.3711008920161782	0.6245918929529446	0.34889220485374756	Cyprichromi coloratus jumbo	f	n
1371	FISH20200810_c3_r0_Cyprichromi-coloratus-jumbo_sf	1970-01-05 04:30:00	7.257181997202303	284.5001938950751	0.11500747881003823	0.4488393994792532	0.6447286867626502	0.3321638490742793	Cyprichromi coloratus jumbo	f	n
1372	FISH20200810_c3_r0_Cyprichromi-coloratus-jumbo_sf	1970-01-05 05:00:00	7.613270464995143	314.50013851182894	0.10809463128151144	0.39453709346778215	0.6222843224540722	0.3647440725672146	Cyprichromi coloratus jumbo	f	n
1373	FISH20200810_c3_r0_Cyprichromi-coloratus-jumbo_sf	1970-01-05 05:30:00	6.87037900195977	344.49994460447596	0.0823731442499446	0.5110237092842899	0.5820452502817289	0.347281651804691	Cyprichromi coloratus jumbo	f	n
1374	FISH20200810_c3_r0_Cyprichromi-coloratus-jumbo_sf	1970-01-05 06:00:00	9.127693356524778	374.5011635638298	0.15270390070921985	0.1460549645390071	0.5594256899094199	0.4611349214906604	Cyprichromi coloratus jumbo	f	n
1375	FISH20200810_c3_r0_Cyprichromi-coloratus-jumbo_sf	1970-01-05 06:30:00	8.549906908993083	404.49969530773916	0.12625339316381365	0.22918397872694032	0.6235107057323687	0.4410338126060491	Cyprichromi coloratus jumbo	f	n
1376	FISH20200810_c3_r0_Cyprichromi-coloratus-jumbo_sf	1970-01-05 07:00:00	8.361482782744313	434.5006094182825	0.12343490304709141	0.27362880886426594	0.6873209730945398	0.3966291083327095	Cyprichromi coloratus jumbo	f	d
1377	FISH20200810_c3_r0_Cyprichromi-coloratus-jumbo_sf	1970-01-05 07:30:00	11.314201594525306	464.5003600908537	0.19433826380809927	0.0758960722397651	0.8799627220491861	0.7510792743882295	Cyprichromi coloratus jumbo	f	d
1378	FISH20200810_c3_r0_Cyprichromi-coloratus-jumbo_sf	1970-01-05 08:00:00	10.376567275874491	494.4998061049249	0.13367680460916292	0.14414713866267798	0.9293378149515283	0.77848816491412	Cyprichromi coloratus jumbo	f	d
1379	FISH20200810_c3_r0_Cyprichromi-coloratus-jumbo_sf	1970-01-05 08:30:00	10.287810003614506	524.500055395524	0.14674274318635055	0.05423221803678263	0.9256490143253211	0.761735055185941	Cyprichromi coloratus jumbo	f	d
1380	FISH20200810_c3_r0_Cyprichromi-coloratus-jumbo_sf	1970-01-05 09:00:00	8.613072891660087	554.5003600908537	0.07295994681735084	0.27095451775524904	0.9527412064789665	0.8083337825110819	Cyprichromi coloratus jumbo	f	d
1381	FISH20200810_c3_r0_Cyprichromi-coloratus-jumbo_sf	1970-01-05 09:30:00	8.946958649670126	584.4998615035178	0.08464904991413218	0.2836407955237937	0.9528924556075549	0.7997314041646589	Cyprichromi coloratus jumbo	f	d
1382	FISH20200810_c3_r0_Cyprichromi-coloratus-jumbo_sf	1970-01-05 10:00:00	8.290751193405118	614.5001107910481	0.059882561489031684	0.49994460447595834	0.963791209333659	0.8121333165649772	Cyprichromi coloratus jumbo	f	d
1383	FISH20200810_c3_r0_Cyprichromi-coloratus-jumbo_sf	1970-01-05 10:30:00	6.541813696038667	644.5004154894466	0.039111406570273115	0.6777463852418149	0.9659481944538395	0.7501907133991582	Cyprichromi coloratus jumbo	f	d
1384	FISH20200810_c3_r0_Cyprichromi-coloratus-jumbo_sf	1970-01-05 11:00:00	7.613274088965194	674.4998615035178	0.051908481524569276	0.6188576810149022	0.9648555806220486	0.7325561185250548	Cyprichromi coloratus jumbo	f	d
1385	FISH20200810_c3_r0_Cyprichromi-coloratus-jumbo_sf	1970-01-05 11:30:00	7.508143985162356	704.5002215820962	0.03711500110791048	0.7379237757589187	0.9632938379701125	0.8130951899717225	Cyprichromi coloratus jumbo	f	d
1386	FISH20200810_c3_r0_Cyprichromi-coloratus-jumbo_sf	1970-01-05 12:00:00	7.974369277319373	734.5005262866323	0.05589718021162263	0.5955348734142153	0.9602316264533358	0.8335176833805633	Cyprichromi coloratus jumbo	f	d
1387	FISH20200810_c3_r0_Cyprichromi-coloratus-jumbo_sf	1970-01-05 12:30:00	7.714234890551028	764.5000276992964	0.054733809761232065	0.6691042047531993	0.9631809616062434	0.8256528923804582	Cyprichromi coloratus jumbo	f	d
1388	FISH20200810_c3_r0_Cyprichromi-coloratus-jumbo_sf	1970-01-05 13:00:00	7.001331851589438	794.4257359500446	0.03233719892952721	0.8191347011596789	0.9717091830726624	0.8188490885511007	Cyprichromi coloratus jumbo	f	d
1389	FISH20200810_c3_r0_Cyprichromi-coloratus-jumbo_sf	1970-01-05 13:30:00	6.378052560507561	824.4997784179038	0.028417903833370263	0.8409594504764015	0.9719290484702702	0.7458207584384913	Cyprichromi coloratus jumbo	f	d
1390	FISH20200810_c3_r0_Cyprichromi-coloratus-jumbo_sf	1970-01-05 14:00:00	6.191314753129526	854.5004432132964	0.02631578947368421	0.8672576177285318	0.9685286551739316	0.7369241623895321	Cyprichromi coloratus jumbo	f	d
1391	FISH20200810_c3_r0_Cyprichromi-coloratus-jumbo_sf	1970-01-05 14:30:00	7.089097234934601	884.4994737133677	0.05174228574594205	0.6559747382416486	0.9631196178728391	0.7296704382627693	Cyprichromi coloratus jumbo	f	d
1392	FISH20200810_c3_r0_Cyprichromi-coloratus-jumbo_sf	1970-01-05 15:00:00	7.06789671950556	914.4997784179038	0.03639485929536893	0.762131619765123	0.9717628629138249	0.7601877858359009	Cyprichromi coloratus jumbo	f	d
1393	FISH20200810_c3_r0_Cyprichromi-coloratus-jumbo_sf	1970-01-05 15:30:00	7.4828057872297125	944.5001384964822	0.034457924768710874	0.7666057282145033	0.9730355119607041	0.768757726481693	Cyprichromi coloratus jumbo	f	d
1394	FISH20200810_c3_r0_Cyprichromi-coloratus-jumbo_sf	1970-01-05 16:00:00	6.9466489091810075	974.4995845105534	0.03479031632596532	0.6982992631987147	0.976223536430445	0.7865222085971654	Cyprichromi coloratus jumbo	f	d
1395	FISH20200810_c3_r0_Cyprichromi-coloratus-jumbo_sf	1970-01-05 16:30:00	9.58529054595235	1004.4998892089519	0.12890538444493685	0.2778639485929537	0.950620786375124	0.7100671259005471	Cyprichromi coloratus jumbo	f	d
1396	FISH20200810_c3_r0_Cyprichromi-coloratus-jumbo_sf	1970-01-05 17:00:00	7.943368182060167	1034.500193895075	0.0591102985984156	0.6418480970583347	0.9654608513868009	0.7670994494577829	Cyprichromi coloratus jumbo	f	d
1397	FISH20200810_c3_r0_Cyprichromi-coloratus-jumbo_sf	1970-01-05 17:30:00	7.441345441931172	1064.4996399091463	0.043875685557586835	0.649049914132181	0.9761631099124674	0.7792439689149357	Cyprichromi coloratus jumbo	f	d
1398	FISH20200810_c3_r0_Cyprichromi-coloratus-jumbo_sf	1970-01-05 18:00:00	6.399073503033996	1094.5	0.03224019499224463	0.7887768668291602	0.9802138797416298	0.7871269785185204	Cyprichromi coloratus jumbo	f	d
1399	FISH20200810_c3_r0_Cyprichromi-coloratus-jumbo_sf	1970-01-05 18:30:00	11.950443358405051	1124.500304692261	0.26020719073735527	0.22586006315439588	0.5920756152397715	0.4188467385450861	Cyprichromi coloratus jumbo	f	d
1400	FISH20200810_c3_r0_Cyprichromi-coloratus-jumbo_sf	1970-01-05 19:00:00	5.242282142468694	1154.499750706332	0.042435322142817575	0.5981940058722508	0.7733610655398312	0.2978343142876978	Cyprichromi coloratus jumbo	f	n
1401	FISH20200810_c3_r0_Cyprichromi-coloratus-jumbo_sf	1970-01-05 19:30:00	3.755818684620972	1184.500055395524	0.03146465765566142	0.755650343452249	0.7666125326248572	0.2606824778467791	Cyprichromi coloratus jumbo	f	n
1402	FISH20200810_c3_r0_Cyprichromi-coloratus-jumbo_sf	1970-01-05 20:00:00	4.055998525468704	1214.5016068262412	0.026817375886524823	0.7309951241134752	0.6869490306743367	0.2777842669797408	Cyprichromi coloratus jumbo	f	n
1403	FISH20200810_c3_r0_Cyprichromi-coloratus-jumbo_sf	1970-01-05 20:30:00	3.8923539424537745	1244.4998615035179	0.02099606669990582	0.8290953409783391	0.6529547835953595	0.29504791479197917	Cyprichromi coloratus jumbo	f	n
1404	FISH20200810_c3_r0_Cyprichromi-coloratus-jumbo_sf	1970-01-05 21:00:00	4.040556767257396	1274.5018838652481	0.022772606382978722	0.8198692375886525	0.657044361351023	0.2695311252076509	Cyprichromi coloratus jumbo	f	n
1405	FISH20200810_c3_r0_Cyprichromi-coloratus-jumbo_sf	1970-01-05 21:30:00	4.55025603579407	1304.5005262866323	0.04282311229294776	0.683064650157886	0.506818414931073	0.2502801122545302	Cyprichromi coloratus jumbo	f	n
1406	FISH20200810_c3_r0_Cyprichromi-coloratus-jumbo_sf	1970-01-05 22:00:00	3.950292420157177	1334.5008033686076	0.029475317192088204	0.7333924317136683	0.5256138085413657	0.22947466830783214	Cyprichromi coloratus jumbo	f	n
1407	FISH20200810_c3_r0_Cyprichromi-coloratus-jumbo_sf	1970-01-05 22:30:00	3.9323842688015107	1364.4994737133677	0.02548335272284084	0.7921998781230957	0.541852722749426	0.21637243026639583	Cyprichromi coloratus jumbo	f	n
1408	FISH20200810_c3_r0_Cyprichromi-coloratus-jumbo_sf	1970-01-05 23:00:00	4.627479722434359	1394.501024987534	0.027591556318909635	0.8455316083993573	0.5138000752260953	0.24780065677068805	Cyprichromi coloratus jumbo	f	n
1409	FISH20200810_c3_r0_Cyprichromi-coloratus-jumbo_sf	1970-01-05 23:30:00	5.791682330470543	1424.5001384964821	0.06869425516591879	0.5384189241593264	0.45901911946222396	0.2776327931721009	Cyprichromi coloratus jumbo	f	n
1410	FISH20200810_c3_r0_Cyprichromi-coloratus-jumbo_sf	1970-01-06 00:00:00	5.181708807648361	14.500997340425531	0.04210992907801418	0.7219636524822695	0.4724911237799356	0.2628372637930572	Cyprichromi coloratus jumbo	f	n
1411	FISH20200810_c3_r0_Cyprichromi-coloratus-jumbo_sf	1970-01-06 00:30:00	6.7596777464807625	44.49994460447596	0.09101484600044317	0.5117992466208731	0.4962517523633591	0.3086385327272897	Cyprichromi coloratus jumbo	f	n
1412	FISH20200810_c3_r0_Cyprichromi-coloratus-jumbo_sf	1970-01-06 01:00:00	5.101751649797019	74.50119120172863	0.03169150645465123	0.8020388941215579	0.5795252637347403	0.23261302190883265	Cyprichromi coloratus jumbo	f	n
1413	FISH20200810_c3_r0_Cyprichromi-coloratus-jumbo_sf	1970-01-06 01:30:00	5.064380686917041	104.49969530773919	0.038446623455764224	0.7329233837460528	0.5803269540848063	0.2609147705125852	Cyprichromi coloratus jumbo	f	n
1414	FISH20200810_c3_r0_Cyprichromi-coloratus-jumbo_sf	1970-01-06 02:00:00	6.61469475528123	134.50146822538645	0.0814449553991911	0.5295030195578703	0.5343496535924317	0.2929612531252441	Cyprichromi coloratus jumbo	f	n
1415	FISH20200810_c3_r0_Cyprichromi-coloratus-jumbo_sf	1970-01-06 02:30:00	5.521567405844236	164.5003600908537	0.061547836684948204	0.6732590992188798	0.5273401197523703	0.24361830668959258	Cyprichromi coloratus jumbo	f	n
1416	FISH20200810_c3_r0_Cyprichromi-coloratus-jumbo_sf	1970-01-06 03:00:00	4.189589643912613	194.50080336860768	0.03169150645465123	0.7664136517258574	0.5879360859793664	0.26101481003413424	Cyprichromi coloratus jumbo	f	n
1417	FISH20200810_c3_r0_Cyprichromi-coloratus-jumbo_sf	1970-01-06 03:30:00	4.684167745049053	224.50022158209617	0.04165743407932639	0.6908929758475515	0.5560972920912723	0.21866597097873602	Cyprichromi coloratus jumbo	f	n
1418	FISH20200810_c3_r0_Cyprichromi-coloratus-jumbo_sf	1970-01-06 04:00:00	4.271466416725152	254.50193927304966	0.03679078014184397	0.7615802304964538	0.5922794988940386	0.24437336272443294	Cyprichromi coloratus jumbo	f	n
1419	FISH20200810_c3_r0_Cyprichromi-coloratus-jumbo_sf	1970-01-06 04:30:00	4.112123217565378	284.4999723007036	0.018336934241870256	0.8781784942662456	0.5965942115235255	0.2424611748195016	Cyprichromi coloratus jumbo	f	n
1420	FISH20200810_c3_r0_Cyprichromi-coloratus-jumbo_sf	1970-01-06 05:00:00	4.771711491120925	314.5008865248227	0.036513741134751775	0.7093860815602837	0.6144255216745101	0.2824154357149587	Cyprichromi coloratus jumbo	f	n
1421	FISH20200810_c3_r0_Cyprichromi-coloratus-jumbo_sf	1970-01-06 05:30:00	5.034214314705886	344.4997784179038	0.04115887436295147	0.7003102149346333	0.6092809258767643	0.26507656559728715	Cyprichromi coloratus jumbo	f	n
1422	FISH20200810_c3_r0_Cyprichromi-coloratus-jumbo_sf	1970-01-06 06:00:00	4.888694581383074	374.5011912017286	0.04642916505069533	0.6499529059781706	0.5392950287327481	0.23263573285734884	Cyprichromi coloratus jumbo	f	n
1423	FISH20200810_c3_r0_Cyprichromi-coloratus-jumbo_sf	1970-01-06 06:30:00	5.302109980901341	404.4996399091463	0.05152069137443909	0.5742618137499308	0.6122018051896541	0.30039949372674335	Cyprichromi coloratus jumbo	f	n
1424	FISH20200810_c3_r0_Cyprichromi-coloratus-jumbo_sf	1970-01-06 07:00:00	13.073743246646165	434.501523630118	0.30705302232810683	0.14793063327608177	0.6110212079438269	0.45402530349064557	Cyprichromi coloratus jumbo	f	d
1425	FISH20200810_c3_r0_Cyprichromi-coloratus-jumbo_sf	1970-01-06 07:30:00	14.958877999751579	464.50030469226084	0.27034513323361586	0.08836075563680683	0.8257501709951746	0.6735105763899321	Cyprichromi coloratus jumbo	f	d
1426	FISH20200810_c3_r0_Cyprichromi-coloratus-jumbo_sf	1970-01-06 08:00:00	11.405120185867677	494.49975070633207	0.16946429560689158	0.105645116614038	0.9061939100674294	0.7005932515530101	Cyprichromi coloratus jumbo	f	d
1427	FISH20200810_c3_r0_Cyprichromi-coloratus-jumbo_sf	1970-01-06 08:30:00	9.106596036514096	524.500055395524	0.08680478617327719	0.3688233990693552	0.9329485172647727	0.7113261888079022	Cyprichromi coloratus jumbo	f	d
1428	FISH20200810_c3_r0_Cyprichromi-coloratus-jumbo_sf	1970-01-06 09:00:00	9.61620360649765	554.5003600908537	0.10453714475652319	0.2890698576256163	0.9220298629497441	0.7402623872002356	Cyprichromi coloratus jumbo	f	d
1429	FISH20200810_c3_r0_Cyprichromi-coloratus-jumbo_sf	1970-01-06 09:30:00	10.618169949320762	584.4998615035178	0.16010193341089135	0.060162871863054676	0.9065686276123165	0.7199716543866426	Cyprichromi coloratus jumbo	f	d
1430	FISH20200810_c3_r0_Cyprichromi-coloratus-jumbo_sf	1970-01-06 10:00:00	9.80474129425252	614.5001107910481	0.12164857079547972	0.1358852204741857	0.9101352052998475	0.7049626279836447	Cyprichromi coloratus jumbo	f	d
1431	FISH20200810_c3_r0_Cyprichromi-coloratus-jumbo_sf	1970-01-06 10:30:00	8.650579222613471	644.5004154894466	0.06271120713533876	0.5227965209683674	0.9191676480262357	0.7433204768671015	Cyprichromi coloratus jumbo	f	d
1432	FISH20200810_c3_r0_Cyprichromi-coloratus-jumbo_sf	1970-01-06 11:00:00	9.52815863524145	674.4998615035178	0.10187801229848761	0.2431998227245028	0.9034839041491189	0.7334461767734242	Cyprichromi coloratus jumbo	f	d
1433	FISH20200810_c3_r0_Cyprichromi-coloratus-jumbo_sf	1970-01-06 11:30:00	8.451367382849973	704.5002215820962	0.06719477066253046	0.3521493463328163	0.9407436547443984	0.7489737480112761	Cyprichromi coloratus jumbo	f	d
1434	FISH20200810_c3_r0_Cyprichromi-coloratus-jumbo_sf	1970-01-06 12:00:00	8.249206557106914	734.5005262866323	0.057448340812143374	0.4634092294055731	0.947905942330992	0.7737943194981733	Cyprichromi coloratus jumbo	f	d
1435	FISH20200810_c3_r0_Cyprichromi-coloratus-jumbo_sf	1970-01-06 12:30:00	8.671913870271156	764.4999723007036	0.0692482410946762	0.4031909589496427	0.9368369652321957	0.7659857381064265	Cyprichromi coloratus jumbo	f	d
1436	FISH20200810_c3_r0_Cyprichromi-coloratus-jumbo_sf	1970-01-06 13:00:00	8.810419631836792	794.5002215820962	0.07616884555727897	0.30500775537336583	0.9354586840802445	0.7609056818839628	Cyprichromi coloratus jumbo	f	d
1437	FISH20200810_c3_r0_Cyprichromi-coloratus-jumbo_sf	1970-01-06 13:30:00	9.582851282428472	824.5005816852251	0.10653149410004986	0.31338983989806657	0.9140168130158736	0.7360547767311926	Cyprichromi coloratus jumbo	f	d
1438	FISH20200810_c3_r0_Cyprichromi-coloratus-jumbo_sf	1970-01-06 14:00:00	7.423146135234251	854.5000276992964	0.04088416154229683	0.7048362971580522	0.9615834983864092	0.7585546532072949	Cyprichromi coloratus jumbo	f	d
1439	FISH20200810_c3_r0_Cyprichromi-coloratus-jumbo_sf	1970-01-06 14:30:00	9.554051426567984	884.4994737133677	0.11888538031134009	0.37443908924713315	0.9275692651532156	0.7133042340994808	Cyprichromi coloratus jumbo	f	d
1440	FISH20200810_c3_r0_Cyprichromi-coloratus-jumbo_sf	1970-01-06 15:00:00	7.755177885407621	914.4997784179038	0.05146244183469976	0.6383780190560603	0.9584051372675667	0.7728401734329325	Cyprichromi coloratus jumbo	f	d
1441	FISH20200810_c3_r0_Cyprichromi-coloratus-jumbo_sf	1970-01-06 15:30:00	7.984915003692095	944.5000830978893	0.047310398315882775	0.6953077391834247	0.9531486969538022	0.7105784112182635	Cyprichromi coloratus jumbo	f	d
1442	FISH20200810_c3_r0_Cyprichromi-coloratus-jumbo_sf	1970-01-06 16:00:00	7.371719582749263	974.4995291119606	0.042546119328569054	0.7112625339316382	0.9657286112523632	0.7503594046098614	Cyprichromi coloratus jumbo	f	d
1443	FISH20200810_c3_r0_Cyprichromi-coloratus-jumbo_sf	1970-01-06 16:30:00	8.023151780193793	1004.4998338134279	0.06625304675382229	0.5076445823177487	0.9547411255639392	0.758507080645935	Cyprichromi coloratus jumbo	f	d
1444	FISH20200810_c3_r0_Cyprichromi-coloratus-jumbo_sf	1970-01-06 17:00:00	7.837685591041409	1034.5001384964821	0.0634313888427234	0.5826270012741677	0.952272128492571	0.7079527674591746	Cyprichromi coloratus jumbo	f	d
1445	FISH20200810_c3_r0_Cyprichromi-coloratus-jumbo_sf	1970-01-06 17:30:00	7.830726214876495	1064.4995845105534	0.04747659409451	0.5884992521189962	0.9474132696633719	0.7618774583125664	Cyprichromi coloratus jumbo	f	d
1446	FISH20200810_c3_r0_Cyprichromi-coloratus-jumbo_sf	1970-01-06 18:00:00	7.728246506706147	1094.499889208952	0.049412807445158434	0.6272989142477288	0.9498840076230218	0.7593550438872428	Cyprichromi coloratus jumbo	f	d
1447	FISH20200810_c3_r0_Cyprichromi-coloratus-jumbo_sf	1970-01-06 18:30:00	9.513280450205318	1125.5597304228545	0.17790898789288484	0.4124172481660404	0.5733348115630998	0.30222016165385757	Cyprichromi coloratus jumbo	f	d
1448	FISH20200810_c3_r0_Cyprichromi-coloratus-jumbo_sf	1970-01-06 19:00:00	3.645317815202598	1154.499889208952	0.01490139596720585	0.8905938400177266	0.5962122442024717	0.2686526960153198	Cyprichromi coloratus jumbo	f	n
1449	FISH20200810_c3_r0_Cyprichromi-coloratus-jumbo_sf	1970-01-06 19:30:00	3.6551901733169165	1184.500193895075	0.018226137056118776	0.8674311672483519	0.594094784249897	0.2823344368133966	Cyprichromi coloratus jumbo	f	n
1450	FISH20200810_c3_r0_Cyprichromi-coloratus-jumbo_sf	1970-01-06 20:00:00	3.402382209618139	1214.5012189716313	0.020445478723404256	0.8643617021276596	0.5893396852983008	0.2676997975369053	Cyprichromi coloratus jumbo	f	n
1451	FISH20200810_c3_r0_Cyprichromi-coloratus-jumbo_sf	1970-01-06 20:30:00	3.646314925486719	1244.5	0.021216485707954796	0.8204631065809883	0.5609877296171898	0.24552905719813384	Cyprichromi coloratus jumbo	f	n
1452	FISH20200810_c3_r0_Cyprichromi-coloratus-jumbo_sf	1970-01-06 21:00:00	4.073487568187749	1274.5018838652481	0.02349290780141844	0.8235815602836879	0.5006526417269451	0.24294860851543956	Cyprichromi coloratus jumbo	f	n
1453	FISH20200810_c3_r0_Cyprichromi-coloratus-jumbo_sf	1970-01-06 21:30:00	4.225396593262859	1304.499750706332	0.026868317544734364	0.847099883662955	0.5462440211114259	0.2715536710052084	Cyprichromi coloratus jumbo	f	n
1454	FISH20200810_c3_r0_Cyprichromi-coloratus-jumbo_sf	1970-01-06 22:00:00	3.5494556015009997	1334.5021609042553	0.012023492907801418	0.9394946808510638	0.6176717239543079	0.26426351551017757	Cyprichromi coloratus jumbo	f	n
1455	FISH20200810_c3_r0_Cyprichromi-coloratus-jumbo_sf	1970-01-06 22:30:00	4.020321499344916	1364.5003600908537	0.024486178051077504	0.8088748545786937	0.5823801758603627	0.2727202855173501	Cyprichromi coloratus jumbo	f	n
1456	FISH20200810_c3_r0_Cyprichromi-coloratus-jumbo_sf	1970-01-06 23:00:00	3.5717559145180484	1394.5024936273967	0.013798071594813255	0.9285714285714286	0.5790005299986963	0.24024564850786528	Cyprichromi coloratus jumbo	f	n
1457	FISH20200810_c3_r0_Cyprichromi-coloratus-jumbo_sf	1970-01-06 23:30:00	4.203548070710147	1424.5002215820962	0.02071792599157988	0.8859406159982274	0.5653381064895675	0.26906778815154736	Cyprichromi coloratus jumbo	f	n
1458	FISH20200810_c3_r0_Cyprichromi-coloratus-jumbo_sf	1970-01-07 00:00:00	3.723853174679869	14.5021054964539	0.012965425531914893	0.9350066489361702	0.6177177142581297	0.29702861937734926	Cyprichromi coloratus jumbo	f	n
1459	FISH20200810_c3_r0_Cyprichromi-coloratus-jumbo_sf	1970-01-07 00:30:00	4.105003793554869	44.49997230070356	0.022824220264805274	0.8893136114342696	0.6113108568626521	0.36234460320383327	Cyprichromi coloratus jumbo	f	n
1460	FISH20200810_c3_r0_Cyprichromi-coloratus-jumbo_sf	1970-01-07 01:00:00	4.344502266027629	74.50058174968142	0.019557870242118677	0.9063105989251482	0.6508540099951483	0.36859220570229245	Cyprichromi coloratus jumbo	f	n
1461	FISH20200810_c3_r0_Cyprichromi-coloratus-jumbo_sf	1970-01-07 01:30:00	4.337468254991304	104.49977841790383	0.02154885885220474	0.9217815200531797	0.6347387342323729	0.36119453710303634	Cyprichromi coloratus jumbo	f	n
1462	FISH20200810_c3_r0_Cyprichromi-coloratus-jumbo_sf	1970-01-07 02:00:00	4.152158808383722	134.50241037291516	0.020668255111652906	0.8734415692358841	0.6506454269297923	0.31891914355759277	Cyprichromi coloratus jumbo	f	n
1463	FISH20200810_c3_r0_Cyprichromi-coloratus-jumbo_sf	1970-01-07 02:30:00	4.195250116209743	164.49952911196056	0.016841172234225252	0.9049914132181043	0.6303516092011272	0.3787773979730103	Cyprichromi coloratus jumbo	f	n
1464	FISH20200810_c3_r0_Cyprichromi-coloratus-jumbo_sf	1970-01-07 03:00:00	4.090343610928505	194.50157903484958	0.022826749404399136	0.804255083384121	0.6198610054367834	0.33631757692648095	Cyprichromi coloratus jumbo	f	n
1465	FISH20200810_c3_r0_Cyprichromi-coloratus-jumbo_sf	1970-01-07 03:30:00	3.8729428928182354	224.50019389507506	0.021550052628663233	0.8730264251288017	0.6354248770398053	0.3415153561405571	Cyprichromi coloratus jumbo	f	n
1466	FISH20200810_c3_r0_Cyprichromi-coloratus-jumbo_sf	1970-01-07 04:00:00	4.9121781703739815	254.50138519503545	0.02582003546099291	0.7484485815602837	0.6052174033892674	0.4273573773241369	Cyprichromi coloratus jumbo	f	n
1467	FISH20200810_c3_r0_Cyprichromi-coloratus-jumbo_sf	1970-01-07 04:30:00	4.561949498999562	284.5	0.02182583647241303	0.7788056725016619	0.6099699876923174	0.4158403500997181	Cyprichromi coloratus jumbo	f	n
1468	FISH20200810_c3_r0_Cyprichromi-coloratus-jumbo_sf	1970-01-07 05:00:00	5.4511434860608246	314.5014682253865	0.053576375422461076	0.6147154967034185	0.6771591891307208	0.36551836616937294	Cyprichromi coloratus jumbo	f	n
1469	FISH20200810_c3_r0_Cyprichromi-coloratus-jumbo_sf	1970-01-07 05:30:00	5.901101199257924	344.49975070633207	0.05174228574594205	0.6377486011855299	0.663608591206469	0.37272859530629016	Cyprichromi coloratus jumbo	f	n
1470	FISH20200810_c3_r0_Cyprichromi-coloratus-jumbo_sf	1970-01-07 06:00:00	5.547898461418083	374.50185605850737	0.04443459471438861	0.576984874508283	0.6555449439342506	0.43031969029253886	Cyprichromi coloratus jumbo	f	n
1471	FISH20200810_c3_r0_Cyprichromi-coloratus-jumbo_sf	1970-01-07 06:30:00	5.623210485728812	404.5004154894466	0.03661846989086477	0.7170793861835909	0.6433008017437853	0.4513076313807526	Cyprichromi coloratus jumbo	f	n
1472	FISH20200810_c3_r0_Cyprichromi-coloratus-jumbo_sf	1970-01-07 07:00:00	7.612912476941176	434.5017730496454	0.1139738475177305	0.34435948581560283	0.6159005029492226	0.44442223140695236	Cyprichromi coloratus jumbo	f	d
1473	FISH20200810_c3_r0_Cyprichromi-coloratus-jumbo_sf	1970-01-07 07:30:00	11.340570462349305	464.5002215820962	0.2166518945269222	0.04703079991136716	0.7957239317439441	0.5897006994807845	Cyprichromi coloratus jumbo	f	d
1474	FISH20200810_c3_r0_Cyprichromi-coloratus-jumbo_sf	1970-01-07 08:00:00	9.787433122582604	494.5005262866323	0.11639244363193176	0.17810647609550717	0.8911296065621278	0.6806304185189042	Cyprichromi coloratus jumbo	f	d
1475	FISH20200810_c3_r0_Cyprichromi-coloratus-jumbo_sf	1970-01-07 08:30:00	10.523762384990006	524.4999723007036	0.14669547393496205	0.2223699518032242	0.9009357974188782	0.6746642146550769	Cyprichromi coloratus jumbo	f	d
1476	FISH20200810_c3_r0_Cyprichromi-coloratus-jumbo_sf	1970-01-07 09:00:00	8.594039570789738	554.4994183147749	0.07789042158329179	0.35349842114010305	0.9399862289702556	0.7437430782951729	Cyprichromi coloratus jumbo	f	d
1477	FISH20200810_c3_r0_Cyprichromi-coloratus-jumbo_sf	1970-01-07 09:30:00	9.180967987137741	584.4997784179038	0.09854863727010857	0.20662530467538223	0.9007107903899235	0.7413596706611238	Cyprichromi coloratus jumbo	f	d
1478	FISH20200810_c3_r0_Cyprichromi-coloratus-jumbo_sf	1970-01-07 10:00:00	9.055569552727954	614.5000830978893	0.08969032186582461	0.38003434712758294	0.9066858239754492	0.7788892432403053	Cyprichromi coloratus jumbo	f	d
1479	FISH20200810_c3_r0_Cyprichromi-coloratus-jumbo_sf	1970-01-07 10:30:00	9.65071877107941	644.4994737133677	0.105645116614038	0.31156168633316716	0.8911320291078547	0.7472368080229213	Cyprichromi coloratus jumbo	f	d
1480	FISH20200810_c3_r0_Cyprichromi-coloratus-jumbo_sf	1970-01-07 11:00:00	8.238489626108098	674.5004154894466	0.06503794803611988	0.5163148856019057	0.9373727135053658	0.7563872456468519	Cyprichromi coloratus jumbo	f	d
1481	FISH20200810_c3_r0_Cyprichromi-coloratus-jumbo_sf	1970-01-07 11:30:00	8.724808429731237	704.5001384964822	0.0906320979447122	0.39704171514043546	0.9308968373985549	0.7367371526421094	Cyprichromi coloratus jumbo	f	d
1482	FISH20200810_c3_r0_Cyprichromi-coloratus-jumbo_sf	1970-01-07 12:00:00	8.560716327101542	734.4995845105534	0.07606226801839233	0.3937731981607667	0.9281400260684385	0.7433872296761005	Cyprichromi coloratus jumbo	f	d
1483	FISH20200810_c3_r0_Cyprichromi-coloratus-jumbo_sf	1970-01-07 12:30:00	9.260265501121859	764.4998892089519	0.08752492798581875	0.27243518723687127	0.8814072327906395	0.6752472337172025	Cyprichromi coloratus jumbo	f	d
1484	FISH20200810_c3_r0_Cyprichromi-coloratus-jumbo_sf	1970-01-07 13:00:00	8.8968584574631	794.5001384964822	0.07971857514819124	0.25594149908592323	0.8559314798024644	0.5647060555652795	Cyprichromi coloratus jumbo	f	d
1485	FISH20200810_c3_r0_Cyprichromi-coloratus-jumbo_sf	1970-01-07 13:30:00	7.135682341625165	824.4996399091463	0.057503739405019114	0.5276715971414326	0.8765848248444624	0.4752967193552284	Cyprichromi coloratus jumbo	f	d
1486	FISH20200810_c3_r0_Cyprichromi-coloratus-jumbo_sf	1970-01-07 14:00:00	8.201601996327879	854.499944604476	0.051019277642366495	0.5434300908486595	0.8882603721263014	0.5550599070153626	Cyprichromi coloratus jumbo	f	d
1487	FISH20200810_c3_r0_Cyprichromi-coloratus-jumbo_sf	1970-01-07 14:30:00	9.133061824496355	884.5001938950751	0.08315328790648717	0.264749875353166	0.8761375223445554	0.6113319568529801	Cyprichromi coloratus jumbo	f	d
1488	FISH20200810_c3_r0_Cyprichromi-coloratus-jumbo_sf	1970-01-07 15:00:00	9.307912360401419	914.4996399091463	0.0833194836851144	0.12232009306963604	0.8855746634992672	0.6953865948381377	Cyprichromi coloratus jumbo	f	d
1489	FISH20200810_c3_r0_Cyprichromi-coloratus-jumbo_sf	1970-01-07 15:30:00	10.187081364585035	944.5	0.14181254154664302	0.27143806780412144	0.8361376631791267	0.6185078691587538	Cyprichromi coloratus jumbo	f	d
1490	FISH20200810_c3_r0_Cyprichromi-coloratus-jumbo_sf	1970-01-07 16:00:00	10.215332789691523	974.5003046922608	0.13578195113844108	0.05174228574594205	0.8489223693850289	0.6339848657033269	Cyprichromi coloratus jumbo	f	d
1491	FISH20200810_c3_r0_Cyprichromi-coloratus-jumbo_sf	1970-01-07 16:30:00	9.466369774418569	1004.4996953077392	0.09700293612542242	0.0734585341532325	0.8694736932559877	0.7193909049484972	Cyprichromi coloratus jumbo	f	d
1492	FISH20200810_c3_r0_Cyprichromi-coloratus-jumbo_sf	1970-01-07 17:00:00	9.485722136775944	1034.5	0.09594504764015067	0.12718812319964548	0.8962413497055582	0.75402210181599	Cyprichromi coloratus jumbo	f	d
1493	FISH20200810_c3_r0_Cyprichromi-coloratus-jumbo_sf	1970-01-07 17:30:00	9.050064154180566	1064.5003600908537	0.08226691042047532	0.18608387346961386	0.9193696334898749	0.7929652271517528	Cyprichromi coloratus jumbo	f	d
1494	FISH20200810_c3_r0_Cyprichromi-coloratus-jumbo_sf	1970-01-07 18:00:00	8.615473681604772	1094.499750706332	0.05783613096227356	0.4285081158938563	0.925819090135712	0.7860365351224974	Cyprichromi coloratus jumbo	f	d
1495	FISH20200810_c3_r0_Cyprichromi-coloratus-jumbo_sf	1970-01-07 18:30:00	9.335480334309121	1124.500055395524	0.17654553512076224	0.215876357190339	0.5884429305438753	0.497219993093041	Cyprichromi coloratus jumbo	f	d
1496	FISH20200810_c3_r0_Cyprichromi-coloratus-jumbo_sf	1970-01-07 19:00:00	5.10798554577208	1154.501108033241	0.028421052631578948	0.7362880886426593	0.6375340775074628	0.4743340570487255	Cyprichromi coloratus jumbo	f	n
1497	FISH20200810_c3_r0_Cyprichromi-coloratus-jumbo_sf	1970-01-07 19:30:00	4.72352081009553	1184.4998615035179	0.02492936679408343	0.7779624397540302	0.6535653565356497	0.43756266653888026	Cyprichromi coloratus jumbo	f	n
1498	FISH20200810_c3_r0_Cyprichromi-coloratus-jumbo_sf	1970-01-07 20:00:00	3.8629876177053317	1214.5031028368794	0.017065602836879433	0.8355496453900709	0.6381051336516522	0.364639365096476	Cyprichromi coloratus jumbo	f	n
1499	FISH20200810_c3_r0_Cyprichromi-coloratus-jumbo_sf	1970-01-07 20:30:00	4.904789576689292	1244.5004154894466	0.035510498033349956	0.7031189407789042	0.6128501332765905	0.43916435963967715	Cyprichromi coloratus jumbo	f	n
1500	FISH20200810_c3_r0_Cyprichromi-coloratus-jumbo_sf	1970-01-07 21:00:00	4.551788919813544	1274.5021054964539	0.0193927304964539	0.8202570921985816	0.6099847601116367	0.5167327816513131	Cyprichromi coloratus jumbo	f	n
1501	FISH20200810_c3_r0_Cyprichromi-coloratus-jumbo_sf	1970-01-07 21:30:00	4.279500296449662	1304.5002215820962	0.018889873698205186	0.8506536671836915	0.6265434874974242	0.4366122992037093	Cyprichromi coloratus jumbo	f	n
1502	FISH20200810_c3_r0_Cyprichromi-coloratus-jumbo_sf	1970-01-07 22:00:00	5.1539180562248905	1334.5035185903475	0.01972627029423173	0.8721117083171718	0.6252837978428507	0.5090881317400648	Cyprichromi coloratus jumbo	f	n
1503	FISH20200810_c3_r0_Cyprichromi-coloratus-jumbo_sf	1970-01-07 22:30:00	5.612287533762018	1364.4999723007036	0.01739515816298266	0.9047144202537255	0.6536388556588694	0.49265307354883875	Cyprichromi coloratus jumbo	f	n
1504	FISH20200810_c3_r0_Cyprichromi-coloratus-jumbo_sf	1970-01-07 23:00:00	5.603369395256104	1394.5016622340424	0.019171099290780143	0.8925642730496454	0.6499095554502203	0.4716635268912465	Cyprichromi coloratus jumbo	f	n
1505	FISH20200810_c3_r0_Cyprichromi-coloratus-jumbo_sf	1970-01-07 23:30:00	5.459181078754367	1424.4997784179038	0.023598493241746066	0.8375249279858188	0.6165388364672894	0.49733402802317667	Cyprichromi coloratus jumbo	f	n
1506	FISH20200810_c3_r0_Cyprichromi-coloratus-jumbo_sf	1970-01-08 00:00:00	4.1005761049314735	14.503296946860974	0.007812932897434477	1.0	0.6534258457152783	0.3581063609184684	Cyprichromi coloratus jumbo	f	n
1507	FISH20200810_c3_r0_Cyprichromi-coloratus-jumbo_sf	1970-01-08 00:30:00	3.873812861063529	44.499529111960555	0.013184865104426348	0.9069857625616309	0.6758515888151869	0.3341967528439266	Cyprichromi coloratus jumbo	f	n
1508	FISH20200810_c3_r0_Cyprichromi-coloratus-jumbo_sf	1970-01-08 01:00:00	4.582651606692161	74.50224389162834	0.019945703363067207	0.864369217131143	0.6393925447173756	0.39779823593331404	Cyprichromi coloratus jumbo	f	n
1509	FISH20200810_c3_r0_Cyprichromi-coloratus-jumbo_sf	1970-01-08 01:30:00	5.038099718216571	104.50019389507507	0.021217661071408787	0.866323195390837	0.6726046462050247	0.4033265856849102	Cyprichromi coloratus jumbo	f	n
1510	FISH20200810_c3_r0_Cyprichromi-coloratus-jumbo_sf	1970-01-08 02:00:00	5.703329743479784	134.50285365988807	0.0222197595168172	0.9123954119798304	0.654629889209339	0.47423768867775684	Cyprichromi coloratus jumbo	f	n
1511	FISH20200810_c3_r0_Cyprichromi-coloratus-jumbo_sf	1970-01-08 02:30:00	6.52549435240925	164.5	0.031021493463328165	0.7688898736982052	0.6146844575882348	0.5485876137604844	Cyprichromi coloratus jumbo	f	n
1512	FISH20200810_c3_r0_Cyprichromi-coloratus-jumbo_sf	1970-01-08 03:00:00	6.689666708258658	194.50191146323897	0.03778602692669954	0.6764363676657986	0.601596735107049	0.5881036308068455	Cyprichromi coloratus jumbo	f	n
1513	FISH20200810_c3_r0_Cyprichromi-coloratus-jumbo_sf	1970-01-08 03:30:00	6.1498540695476445	224.49975070633207	0.03351614868982328	0.7832807046701014	0.573804181149368	0.5415815100458727	Cyprichromi coloratus jumbo	f	n
1514	FISH20200810_c3_r0_Cyprichromi-coloratus-jumbo_sf	1970-01-08 04:00:00	7.914473671778195	254.5024655105546	0.07795445731065433	0.4005208044767023	0.631102771754263	0.5538566435015122	Cyprichromi coloratus jumbo	f	n
1515	FISH20200810_c3_r0_Cyprichromi-coloratus-jumbo_sf	1970-01-08 04:30:00	8.477241906609349	284.5004154894466	0.08243310619910255	0.22281314054623014	0.604025850482662	0.5872465451990118	Cyprichromi coloratus jumbo	f	n
1516	FISH20200810_c3_r0_Cyprichromi-coloratus-jumbo_sf	1970-01-08 05:00:00	8.321167341477729	314.50227171985813	0.08638076241134751	0.3494015957446808	0.6153653513622563	0.5426684996166437	Cyprichromi coloratus jumbo	f	n
1517	FISH20200810_c3_r0_Cyprichromi-coloratus-jumbo_sf	1970-01-08 05:30:00	8.363271263824554	344.4978115131032	0.0607789905257909	0.35846861321956897	0.6716729321555327	0.580889285872933	Cyprichromi coloratus jumbo	f	n
1518	FISH20200810_c3_r0_Cyprichromi-coloratus-jumbo_sf	1970-01-08 06:00:00	8.640467698620672	374.5005262866323	0.07844440751204919	0.3455764223588721	0.682572736249849	0.588840377688631	Cyprichromi coloratus jumbo	f	n
1519	FISH20200810_c3_r0_Cyprichromi-coloratus-jumbo_sf	1970-01-08 06:30:00	8.388126640343355	404.4975620567376	0.07358156028368794	0.41339760638297873	0.6991763255447813	0.5820120319787763	Cyprichromi coloratus jumbo	f	n
1520	FISH20200810_c3_r0_Cyprichromi-coloratus-jumbo_sf	1970-01-08 07:00:00	8.347076999244036	434.4994737133677	0.07041161154506675	0.333831920669215	0.7119403896513989	0.5875078169411077	Cyprichromi coloratus jumbo	f	d
1521	FISH20200810_c3_r0_Cyprichromi-coloratus-jumbo_sf	1970-01-08 07:30:00	10.557132647631855	464.33486469830245	0.18275533643341363	0.07524231049358507	0.7575971474675682	0.5610556071226123	Cyprichromi coloratus jumbo	f	d
1522	FISH20200810_c3_r1_Cyprichromi-coloratus-jumbo_sf	1970-01-02 00:00:00	4.673817998114982	14.501136048766972	0.05458575782765309	0.6677750069271267	0.07444417255281309	0.7772413541566544	Cyprichromi coloratus jumbo	f	n
1523	FISH20200810_c3_r1_Cyprichromi-coloratus-jumbo_sf	1970-01-02 00:30:00	5.292375685940624	44.49958451055343	0.04575923771536203	0.6740900781120159	0.07651185477970365	0.7819661036798528	Cyprichromi coloratus jumbo	f	n
1524	FISH20200810_c3_r1_Cyprichromi-coloratus-jumbo_sf	1970-01-02 01:00:00	5.595576674357943	74.49864258407668	0.035237409274752066	0.7373815723862818	0.0889343984154858	0.8021181370382316	Cyprichromi coloratus jumbo	f	n
1525	FISH20200810_c3_r1_Cyprichromi-coloratus-jumbo_sf	1970-01-02 01:30:00	6.6899010657306	104.50019389507507	0.06392997617860506	0.6110464794194227	0.11705139370826848	0.8082057179402008	Cyprichromi coloratus jumbo	f	n
1526	FISH20200810_c3_r1_Cyprichromi-coloratus-jumbo_sf	1970-01-02 02:00:00	6.648113277172647	134.49839317375887	0.020777925531914893	0.9384419326241135	0.1088448994522482	0.8456766457314612	Cyprichromi coloratus jumbo	f	n
1527	FISH20200810_c3_r1_Cyprichromi-coloratus-jumbo_sf	1970-01-02 02:30:00	8.107974970423948	164.49994460447596	0.0435962774207844	0.6795922889430533	0.1156427676409965	0.8362555107119216	Cyprichromi coloratus jumbo	f	n
1528	FISH20200810_c3_r1_Cyprichromi-coloratus-jumbo_sf	1970-01-02 03:00:00	8.814317367073649	194.49941825031857	0.11640534101612278	0.5255692836168209	0.18949600203244296	0.7527931223244012	Cyprichromi coloratus jumbo	f	n
1529	FISH20200810_c3_r1_Cyprichromi-coloratus-jumbo_sf	1970-01-02 03:30:00	7.903726887922083	224.4996953077392	0.05096670544568168	0.6656694919949033	0.1448858883659065	0.798503672034241	Cyprichromi coloratus jumbo	f	n
1530	FISH20200810_c3_r1_Cyprichromi-coloratus-jumbo_sf	1970-01-02 04:00:00	6.274026791596452	254.49916897506924	0.03373961218836565	0.7537396121883656	0.12004947667724429	0.8048356181530376	Cyprichromi coloratus jumbo	f	n
1531	FISH20200810_c3_r1_Cyprichromi-coloratus-jumbo_sf	1970-01-02 04:30:00	7.977678400851288	284.50030469226084	0.06531494100049859	0.5700515206913744	0.1301549780216573	0.7910650776739562	Cyprichromi coloratus jumbo	f	n
1532	FISH20200810_c3_r1_Cyprichromi-coloratus-jumbo_sf	1970-01-02 05:00:00	8.498245697556575	314.4985039893617	0.07485593971631206	0.6417885638297872	0.1383910637418168	0.839241176552566	Cyprichromi coloratus jumbo	f	n
1533	FISH20200810_c3_r1_Cyprichromi-coloratus-jumbo_sf	1970-01-02 05:30:00	25.681628220388195	344.50005539552404	0.5380567250166186	0.01467981387103922	0.6524220305767572	0.7060506629698166	Cyprichromi coloratus jumbo	f	n
1534	FISH20200810_c3_r1_Cyprichromi-coloratus-jumbo_sf	1970-01-02 06:00:00	5.2689122971054205	374.4995290597817	0.07318965039614383	0.48839270873732615	0.9565685758262188	0.7989199100030275	Cyprichromi coloratus jumbo	f	n
1535	FISH20200810_c3_r1_Cyprichromi-coloratus-jumbo_sf	1970-01-02 06:30:00	7.257819049446723	404.4998615035178	0.09761232064705556	0.3375990249847654	0.9437293526482132	0.7996479413980896	Cyprichromi coloratus jumbo	f	n
1536	FISH20200810_c3_r1_Cyprichromi-coloratus-jumbo_sf	1970-01-02 07:00:00	7.2188464065420535	434.49872562056737	0.09070257092198582	0.383699024822695	0.9033320645130145	0.7783461522384364	Cyprichromi coloratus jumbo	f	d
1537	FISH20200810_c3_r1_Cyprichromi-coloratus-jumbo_sf	1970-01-02 07:30:00	23.926318888921536	464.5004154894466	0.5287241704060717	0.0	0.6561261834577877	0.5409672050125596	Cyprichromi coloratus jumbo	f	d
1538	FISH20200810_c3_r1_Cyprichromi-coloratus-jumbo_sf	1970-01-02 08:00:00	14.945298015085614	494.49914122666075	0.33469998337858053	0.023824034572552496	0.8634476018761154	0.4833068482751776	Cyprichromi coloratus jumbo	f	d
1539	FISH20200810_c3_r1_Cyprichromi-coloratus-jumbo_sf	1970-01-02 08:30:00	13.949262390538248	524.5002215820962	0.30511854642144914	0.030910702415244847	0.8901598676956906	0.40530200464321076	Cyprichromi coloratus jumbo	f	d
1540	FISH20200810_c3_r1_Cyprichromi-coloratus-jumbo_sf	1970-01-02 09:00:00	13.96249250838964	554.499750678708	0.3062219513546457	0.01252146933348108	0.9034683881187592	0.4036380009406879	Cyprichromi coloratus jumbo	f	d
1541	FISH20200810_c3_r1_Cyprichromi-coloratus-jumbo_sf	1970-01-02 09:30:00	12.317337296025581	584.4999169021107	0.25954240762284636	0.03866821782726719	0.892530883188558	0.3617432337257931	Cyprichromi coloratus jumbo	f	d
1542	FISH20200810_c3_r1_Cyprichromi-coloratus-jumbo_sf	1970-01-02 10:00:00	12.588159138049102	614.4995013850415	0.22398891966759002	0.1267590027700831	0.8646386087184029	0.5323023329020641	Cyprichromi coloratus jumbo	f	d
1543	FISH20200810_c3_r1_Cyprichromi-coloratus-jumbo_sf	1970-01-02 10:30:00	28.65401016296448	644.5005262866323	0.6384687828929145	0.0	0.8449078141761471	0.5336231456119139	Cyprichromi coloratus jumbo	f	d
1544	FISH20200810_c3_r1_Cyprichromi-coloratus-jumbo_sf	1970-01-02 11:00:00	18.96700593237369	674.4992520361238	0.44999722976342177	0.0	0.8678051443079395	0.518285545210314	Cyprichromi coloratus jumbo	f	d
1545	FISH20200810_c3_r1_Cyprichromi-coloratus-jumbo_sf	1970-01-02 11:30:00	13.583250611033137	704.5002215820962	0.28506536671836913	0.013571903390206072	0.9012436142458399	0.48963488799220817	Cyprichromi coloratus jumbo	f	d
1546	FISH20200810_c3_r1_Cyprichromi-coloratus-jumbo_sf	1970-01-02 12:00:00	12.910170935643773	734.4998614881711	0.27043049476425285	0.0	0.8817931500082282	0.46898238488742106	Cyprichromi coloratus jumbo	f	d
1547	FISH20200810_c3_r1_Cyprichromi-coloratus-jumbo_sf	1970-01-02 12:30:00	11.721173840094135	764.5000276992964	0.23001495762007645	0.025150961165586395	0.9113507628331298	0.5315972649638526	Cyprichromi coloratus jumbo	f	d
1548	FISH20200810_c3_r1_Cyprichromi-coloratus-jumbo_sf	1970-01-02 13:00:00	13.590330680255612	794.4988087982714	0.29996121668790515	0.02964153138678043	0.8705090078350498	0.3526805739799601	Cyprichromi coloratus jumbo	f	d
1549	FISH20200810_c3_r1_Cyprichromi-coloratus-jumbo_sf	1970-01-02 13:30:00	10.371089850748598	824.4997784179038	0.19083758032350986	0.05689120319078218	0.9318987154834505	0.3444681964392763	Cyprichromi coloratus jumbo	f	d
1550	FISH20200810_c3_r1_Cyprichromi-coloratus-jumbo_sf	1970-01-02 14:00:00	8.36469322480541	854.4991134751773	0.14627659574468085	0.10782358156028368	0.9289633652413539	0.3657352495506408	Cyprichromi coloratus jumbo	f	d
1551	FISH20200810_c3_r1_Cyprichromi-coloratus-jumbo_sf	1970-01-02 14:30:00	9.409263606594791	884.4994183147749	0.17566893800897457	0.08032795966982438	0.9572379361012733	0.46590448032668647	Cyprichromi coloratus jumbo	f	d
1552	FISH20200810_c3_r1_Cyprichromi-coloratus-jumbo_sf	1970-01-02 15:00:00	8.56874734442116	914.4985593971631	0.14250886524822695	0.11624556737588652	0.9547173175830892	0.4475503913643623	Cyprichromi coloratus jumbo	f	d
1553	FISH20200810_c3_r1_Cyprichromi-coloratus-jumbo_sf	1970-01-02 15:30:00	10.317448475054677	944.5000830978893	0.2088526951415434	0.04875076173065204	0.9278151906606333	0.45754775353264376	Cyprichromi coloratus jumbo	f	d
1554	FISH20200810_c3_r1_Cyprichromi-coloratus-jumbo_sf	1970-01-02 16:00:00	8.851570201031432	974.4985593971631	0.15708111702127658	0.14079122340425532	0.9496236790095723	0.4831740440684722	Cyprichromi coloratus jumbo	f	d
1555	FISH20200810_c3_r1_Cyprichromi-coloratus-jumbo_sf	1970-01-02 16:30:00	8.100520888383656	1004.4997784179038	0.14391757146022602	0.22640150675825393	0.9616815662507031	0.5603388943619242	Cyprichromi coloratus jumbo	f	d
1556	FISH20200810_c3_r1_Cyprichromi-coloratus-jumbo_sf	1970-01-02 17:00:00	9.423578197086348	1034.2817455854236	0.18704307726914857	0.04729501743335958	0.9474624191032399	0.4689479814359401	Cyprichromi coloratus jumbo	f	d
1557	FISH20200810_c3_r1_Cyprichromi-coloratus-jumbo_sf	1970-01-02 17:30:00	14.518588450869249	1064.8499290780142	0.3476312056737589	0.021617021276595743	0.9508439692858875	0.5188560954504499	Cyprichromi coloratus jumbo	f	d
1558	FISH20200810_c3_r1_Cyprichromi-coloratus-jumbo_sf	1970-01-02 18:00:00	6.569498943579579	1094.4997784179038	0.10336804786173277	0.2388101041435852	0.9795785455016303	0.5083109029990304	Cyprichromi coloratus jumbo	f	d
1559	FISH20200810_c3_r1_Cyprichromi-coloratus-jumbo_sf	1970-01-02 18:30:00	9.873591273211966	1124.5000830978893	0.15422968256606281	0.2569940723505623	0.17119218810209944	0.8532926082931184	Cyprichromi coloratus jumbo	f	d
1560	FISH20200810_c3_r1_Cyprichromi-coloratus-jumbo_sf	1970-01-02 19:00:00	10.41103466506087	1154.4992797783934	0.14426592797783933	0.267202216066482	0.19789754662871473	0.8451486538702515	Cyprichromi coloratus jumbo	f	n
1561	FISH20200810_c3_r1_Cyprichromi-coloratus-jumbo_sf	1970-01-02 19:30:00	8.298654882014171	1184.4997784179038	0.058220695767781966	0.5671393751384888	0.1762085202346975	0.8055061518416494	Cyprichromi coloratus jumbo	f	n
1562	FISH20200810_c3_r1_Cyprichromi-coloratus-jumbo_sf	1970-01-02 20:00:00	8.156933391954595	1214.499639869245	0.06083439525735498	0.5307219236522799	0.1603058939822235	0.7931325563100942	Cyprichromi coloratus jumbo	f	n
1563	FISH20200810_c3_r1_Cyprichromi-coloratus-jumbo_sf	1970-01-02 20:30:00	8.697353426830274	1244.4995291119606	0.07689324691152845	0.4255165918785663	0.18038261309971404	0.7713836119643166	Cyprichromi coloratus jumbo	f	n
1564	FISH20200810_c3_r1_Cyprichromi-coloratus-jumbo_sf	1970-01-02 21:00:00	8.474683141727311	1274.4993351800554	0.0809972299168975	0.5201662049861496	0.19757259147563547	0.8021175427547282	Cyprichromi coloratus jumbo	f	n
1565	FISH20200810_c3_r1_Cyprichromi-coloratus-jumbo_sf	1970-01-02 21:30:00	9.147270887114415	1304.5001384964821	0.10841504625782505	0.4209185086698798	0.2759245383544528	0.7963709004163237	Cyprichromi coloratus jumbo	f	n
1566	FISH20200810_c3_r1_Cyprichromi-coloratus-jumbo_sf	1970-01-02 22:00:00	10.480488940599896	1334.4990858219292	0.13978613773616266	0.047481854950412766	0.3510346665633868	0.7333216791095134	Cyprichromi coloratus jumbo	f	n
1567	FISH20200810_c3_r1_Cyprichromi-coloratus-jumbo_sf	1970-01-02 22:30:00	10.007962163506726	1364.499889208952	0.12752049634389542	0.2384223354752936	0.30790954637721396	0.7606690255655221	Cyprichromi coloratus jumbo	f	n
1568	FISH20200810_c3_r1_Cyprichromi-coloratus-jumbo_sf	1970-01-02 23:00:00	10.513280504992736	1394.4993905141844	0.18633643617021275	0.0786790780141844	0.6021818058862572	0.6209653541222533	Cyprichromi coloratus jumbo	f	n
1569	FISH20200810_c3_r1_Cyprichromi-coloratus-jumbo_sf	1970-01-02 23:30:00	7.238417013114252	1424.4996399091463	0.05766993518364633	0.5426846158107584	0.9379354966147991	0.5740827206564597	Cyprichromi coloratus jumbo	f	n
1570	FISH20200810_c3_r1_Cyprichromi-coloratus-jumbo_sf	1970-01-03 00:00:00	7.132422390908465	14.499196631392321	0.05418582746966591	0.5201950246551056	0.9298949332036964	0.6567778654505346	Cyprichromi coloratus jumbo	f	n
1571	FISH20200810_c3_r1_Cyprichromi-coloratus-jumbo_sf	1970-01-03 00:30:00	8.291357656349106	44.500193895075064	0.0821007146418481	0.6086643399257659	0.8709099026481095	0.666575678015102	Cyprichromi coloratus jumbo	f	n
1572	FISH20200810_c3_r1_Cyprichromi-coloratus-jumbo_sf	1970-01-03 01:00:00	7.444117841716752	74.49905806737588	0.05452127659574468	0.6982491134751773	0.8484908490992151	0.7146981548440049	Cyprichromi coloratus jumbo	f	n
1573	FISH20200810_c3_r1_Cyprichromi-coloratus-jumbo_sf	1970-01-03 01:30:00	7.416142634432599	104.5	0.04708619543540882	0.7465654775094173	0.8508386497563674	0.725007476763264	Cyprichromi coloratus jumbo	f	n
1574	FISH20200810_c3_r1_Cyprichromi-coloratus-jumbo_sf	1970-01-03 02:00:00	8.391809416478576	134.4996675531915	0.08931737588652482	0.6894946808510638	0.8435695275663279	0.7312212184229945	Cyprichromi coloratus jumbo	f	n
1575	FISH20200810_c3_r1_Cyprichromi-coloratus-jumbo_sf	1970-01-03 02:30:00	7.298808801898315	164.4996953077392	0.04226912636419035	0.7613982604841837	0.8343930528332002	0.6933376063171269	Cyprichromi coloratus jumbo	f	n
1576	FISH20200810_c3_r1_Cyprichromi-coloratus-jumbo_sf	1970-01-03 03:00:00	8.308151003482406	194.49941825031857	0.10205551554102721	0.4651781262119785	0.8362265914245526	0.6449193480180182	Cyprichromi coloratus jumbo	f	n
1577	FISH20200810_c3_r1_Cyprichromi-coloratus-jumbo_sf	1970-01-03 03:30:00	7.072846832836525	224.5003600908537	0.05035732092404853	0.7085480028807268	0.8207154334310877	0.6656576286419918	Cyprichromi coloratus jumbo	f	n
1578	FISH20200810_c3_r1_Cyprichromi-coloratus-jumbo_sf	1970-01-03 04:00:00	8.07174404154845	254.49916888297872	0.0810616134751773	0.4930186170212766	0.858113800537771	0.5865047496133432	Cyprichromi coloratus jumbo	f	n
1579	FISH20200810_c3_r1_Cyprichromi-coloratus-jumbo_sf	1970-01-03 04:30:00	11.255141590251412	284.50005539552404	0.20618214048304898	0.2713826722800798	0.8043465820045749	0.5494769639508976	Cyprichromi coloratus jumbo	f	n
1580	FISH20200810_c3_r1_Cyprichromi-coloratus-jumbo_sf	1970-01-03 05:00:00	6.976242577866387	314.49977836879435	0.05186170212765957	0.62677304964539	0.8888414888485519	0.3439775094400035	Cyprichromi coloratus jumbo	f	n
1581	FISH20200810_c3_r1_Cyprichromi-coloratus-jumbo_sf	1970-01-03 05:30:00	9.971385962480056	344.4998615035178	0.16874411389950694	0.2685169796687164	0.7977101904764934	0.3488975081408202	Cyprichromi coloratus jumbo	f	n
1582	FISH20200810_c3_r1_Cyprichromi-coloratus-jumbo_sf	1970-01-03 06:00:00	15.222924664082695	374.4995290597817	0.337248601030528	0.13513214028478032	0.7970416866544138	0.4483854854406934	Cyprichromi coloratus jumbo	f	n
1583	FISH20200810_c3_r1_Cyprichromi-coloratus-jumbo_sf	1970-01-03 06:30:00	8.819533824478187	404.5004154894466	0.15843997562461914	0.3322807600686943	0.9256205634934969	0.33426705539282364	Cyprichromi coloratus jumbo	f	n
1584	FISH20200810_c3_r1_Cyprichromi-coloratus-jumbo_sf	1970-01-03 07:00:00	38.52014992469087	434.49972299168974	0.5118005540166205	0.016398891966759	0.8172945071684555	0.5340145142050702	Cyprichromi coloratus jumbo	f	d
1585	FISH20200810_c3_r1_Cyprichromi-coloratus-jumbo_sf	1970-01-03 07:30:00	25.31847012732465	464.5002215820962	0.5493020163970751	0.0	0.8581585840658373	0.4854399566758635	Cyprichromi coloratus jumbo	f	d
1586	FISH20200810_c3_r1_Cyprichromi-coloratus-jumbo_sf	1970-01-03 08:00:00	16.24478155034483	494.5003324099723	0.39024930747922437	0.0	0.8775033671627569	0.5362935852712122	Cyprichromi coloratus jumbo	f	d
1587	FISH20200810_c3_r1_Cyprichromi-coloratus-jumbo_sf	1970-01-03 08:30:00	12.753840857095973	524.4998615035178	0.2713423079053792	0.00814359315273392	0.906715427201025	0.3858025487488589	Cyprichromi coloratus jumbo	f	d
1588	FISH20200810_c3_r1_Cyprichromi-coloratus-jumbo_sf	1970-01-03 09:00:00	11.633097852556253	554.5002215820962	0.22274540217150454	0.04874806115665854	0.9055543876552947	0.4324120734816714	Cyprichromi coloratus jumbo	f	d
1589	FISH20200810_c3_r1_Cyprichromi-coloratus-jumbo_sf	1970-01-03 09:30:00	12.6448015569824	584.5005262866323	0.26607944158218383	0.029749044374272893	0.8468999723129215	0.4187807107106223	Cyprichromi coloratus jumbo	f	d
1590	FISH20200810_c3_r1_Cyprichromi-coloratus-jumbo_sf	1970-01-03 10:00:00	11.460850662403553	614.4835531808316	0.21689764568375355	0.0015584126454054655	0.9071032560061072	0.4264561978558591	Cyprichromi coloratus jumbo	f	d
1591	FISH20200810_c3_r1_Cyprichromi-coloratus-jumbo_sf	1970-01-03 10:30:00	11.067195560417108	644.5002215820962	0.1836361621980944	0.16867937070684688	0.8940776199395506	0.2869408697946209	Cyprichromi coloratus jumbo	f	d
1592	FISH20200810_c3_r1_Cyprichromi-coloratus-jumbo_sf	1970-01-03 11:00:00	11.06031823524909	674.5005262866323	0.19057115949254888	0.14569829926319872	0.8841204514441745	0.3459943062436418	Cyprichromi coloratus jumbo	f	d
1593	FISH20200810_c3_r1_Cyprichromi-coloratus-jumbo_sf	1970-01-03 11:30:00	9.196450265350515	704.4999169021107	0.11750041548944656	0.17040607168577918	0.8810911806478363	0.286605980718897	Cyprichromi coloratus jumbo	f	d
1594	FISH20200810_c3_r1_Cyprichromi-coloratus-jumbo_sf	1970-01-03 12:00:00	9.312556262523387	734.5002215820962	0.13173055617106139	0.1177708841125637	0.903956513841791	0.3454424067211197	Cyprichromi coloratus jumbo	f	d
1595	FISH20200810_c3_r1_Cyprichromi-coloratus-jumbo_sf	1970-01-03 12:30:00	10.097829151806167	764.5005816852251	0.1706830646501579	0.1311838679297546	0.883645593274043	0.41252545859205886	Cyprichromi coloratus jumbo	f	d
1596	FISH20200810_c3_r1_Cyprichromi-coloratus-jumbo_sf	1970-01-03 13:00:00	8.721723774701598	794.4999723007036	0.11777740845382527	0.3772090188909202	0.9170826905539143	0.2954902171418099	Cyprichromi coloratus jumbo	f	d
1597	FISH20200810_c3_r1_Cyprichromi-coloratus-jumbo_sf	1970-01-03 13:30:00	11.114703065438773	824.5002215820962	0.23315976069133615	0.11200974961223133	0.9529507705413514	0.3231821126220391	Cyprichromi coloratus jumbo	f	d
1598	FISH20200810_c3_r1_Cyprichromi-coloratus-jumbo_sf	1970-01-03 14:00:00	10.621100487448954	854.5005816852251	0.17904825217439477	0.11234834635200266	0.9365120215251991	0.377953427371044	Cyprichromi coloratus jumbo	f	d
1599	FISH20200810_c3_r1_Cyprichromi-coloratus-jumbo_sf	1970-01-03 14:30:00	8.132763065194322	884.4999723007036	0.09406681070300814	0.37177995678909753	0.9726575877718128	0.35951467701389794	Cyprichromi coloratus jumbo	f	d
1600	FISH20200810_c3_r1_Cyprichromi-coloratus-jumbo_sf	1970-01-03 15:00:00	7.162792540110436	914.5002215820962	0.08996233104365167	0.36372701085752274	0.9771520336570587	0.4770134469754354	Cyprichromi coloratus jumbo	f	d
1601	FISH20200810_c3_r1_Cyprichromi-coloratus-jumbo_sf	1970-01-03 15:30:00	7.436411463132709	944.5005816852251	0.08110353997008476	0.43354938784554875	0.9599068717281987	0.3363757935794044	Cyprichromi coloratus jumbo	f	d
1602	FISH20200810_c3_r1_Cyprichromi-coloratus-jumbo_sf	1970-01-03 16:00:00	10.138207017881715	974.4999723007036	0.17472716193008697	0.21771647000166197	0.9075679364182998	0.3521209117280565	Cyprichromi coloratus jumbo	f	d
1603	FISH20200810_c3_r1_Cyprichromi-coloratus-jumbo_sf	1970-01-03 16:30:00	9.094776187838384	1004.5002215820962	0.13355860846443607	0.14103700421005982	0.9519783408997905	0.5116631521163337	Cyprichromi coloratus jumbo	f	d
1604	FISH20200810_c3_r1_Cyprichromi-coloratus-jumbo_sf	1970-01-03 17:00:00	8.72128268694303	1034.5005816852251	0.13400919616641738	0.1947814525511052	0.9590003534638045	0.42822172203858966	Cyprichromi coloratus jumbo	f	d
1605	FISH20200810_c3_r1_Cyprichromi-coloratus-jumbo_sf	1970-01-03 17:30:00	8.05883685091331	1064.4999723007036	0.1019888094842391	0.33283474599745166	0.9697048641491606	0.46720184265079867	Cyprichromi coloratus jumbo	f	d
1606	FISH20200810_c3_r1_Cyprichromi-coloratus-jumbo_sf	1970-01-03 18:00:00	6.5931669431799085	1094.5002215820962	0.08807888322623532	0.3649457123864392	0.9832631005223066	0.5363240422668992	Cyprichromi coloratus jumbo	f	d
1607	FISH20200810_c3_r1_Cyprichromi-coloratus-jumbo_sf	1970-01-03 18:30:00	9.278456125616946	1124.5005816852251	0.14370394991967203	0.35200265913245804	0.3567394699052941	0.6880959356092524	Cyprichromi coloratus jumbo	f	d
1608	FISH20200810_c3_r1_Cyprichromi-coloratus-jumbo_sf	1970-01-03 19:00:00	7.0596896425722155	1154.4999168929025	0.05174801928084658	0.6260180619424899	0.7878139583638698	0.4511331356106454	Cyprichromi coloratus jumbo	f	n
1609	FISH20200810_c3_r1_Cyprichromi-coloratus-jumbo_sf	1970-01-03 19:30:00	6.130680028834375	1184.5002215820962	0.03163084422778639	0.7953689341901174	0.9147520906771777	0.501354469537242	Cyprichromi coloratus jumbo	f	n
1610	FISH20200810_c3_r1_Cyprichromi-coloratus-jumbo_sf	1970-01-03 20:00:00	7.403026041521619	1214.5004986702127	0.051806294326241134	0.6949246453900709	0.8573084783832333	0.5153677728197387	Cyprichromi coloratus jumbo	f	n
1611	FISH20200810_c3_r1_Cyprichromi-coloratus-jumbo_sf	1970-01-03 20:30:00	7.586986029457418	1244.5000276992964	0.0416597418425572	0.7530330729599468	0.7541832045514341	0.6607858720309927	Cyprichromi coloratus jumbo	f	n
1612	FISH20200810_c3_r1_Cyprichromi-coloratus-jumbo_sf	1970-01-03 21:00:00	6.9996085241257	1274.499335106383	0.037289450354609927	0.7469525709219859	0.6333662420241956	0.7062678959578541	Cyprichromi coloratus jumbo	f	n
1613	FISH20200810_c3_r1_Cyprichromi-coloratus-jumbo_sf	1970-01-03 21:30:00	6.226158111613685	1304.4997784179038	0.023155329049412806	0.8428982938178595	0.7174878966582365	0.7040223680378589	Cyprichromi coloratus jumbo	f	n
1614	FISH20200810_c3_r1_Cyprichromi-coloratus-jumbo_sf	1970-01-03 22:00:00	6.351143701514893	1334.4999445921985	0.03313386524822695	0.8416999113475178	0.701280048499865	0.7221099552034866	Cyprichromi coloratus jumbo	f	n
1615	FISH20200810_c3_r1_Cyprichromi-coloratus-jumbo_sf	1970-01-03 22:30:00	6.442411751009534	1364.4994737133677	0.03722785441249792	0.7035067309290344	0.7260517288483742	0.6847799386131267	Cyprichromi coloratus jumbo	f	n
1616	FISH20200810_c3_r1_Cyprichromi-coloratus-jumbo_sf	1970-01-03 23:00:00	5.8533822765369905	1394.4997229916899	0.02149584487534626	0.8728531855955679	0.7275281513131302	0.6385474750882913	Cyprichromi coloratus jumbo	f	n
1617	FISH20200810_c3_r1_Cyprichromi-coloratus-jumbo_sf	1970-01-03 23:30:00	6.333422443848672	1424.5000830978893	0.040496371392166636	0.7977397374106697	0.7531855259784798	0.6404083866721711	Cyprichromi coloratus jumbo	f	n
1618	FISH20200810_c3_r1_Cyprichromi-coloratus-jumbo_sf	1970-01-04 00:00:00	6.589725873248511	14.49947365505014	0.022438916283450606	0.8804365892847249	0.8203741645843119	0.6238146081486667	Cyprichromi coloratus jumbo	f	n
1619	FISH20200810_c3_r1_Cyprichromi-coloratus-jumbo_sf	1970-01-04 00:30:00	7.303399502483769	44.49977841790383	0.041823620651451364	0.736095723465544	0.8872535265633523	0.6977425398880517	Cyprichromi coloratus jumbo	f	n
1620	FISH20200810_c3_r1_Cyprichromi-coloratus-jumbo_sf	1970-01-04 01:00:00	8.149365908777158	74.50019391656048	0.06620865421907031	0.5271760208321791	0.8378496079794541	0.6876047750823626	Cyprichromi coloratus jumbo	f	n
1621	FISH20200810_c3_r1_Cyprichromi-coloratus-jumbo_sf	1970-01-04 01:30:00	7.813436038662557	104.49958451055343	0.05262866323195391	0.6028474876738131	0.626381170293128	0.7219713866812011	Cyprichromi coloratus jumbo	f	n
1622	FISH20200810_c3_r1_Cyprichromi-coloratus-jumbo_sf	1970-01-04 02:00:00	7.34751031332896	134.49986150351782	0.047199601130131295	0.7918120879729655	0.8944711776757461	0.5626001922733858	Cyprichromi coloratus jumbo	f	n
1623	FISH20200810_c3_r1_Cyprichromi-coloratus-jumbo_sf	1970-01-04 02:30:00	6.985829882708387	164.50013849648218	0.047088803944379816	0.7478256052296272	0.9359243352947733	0.5629282303066435	Cyprichromi coloratus jumbo	f	n
1624	FISH20200810_c3_r1_Cyprichromi-coloratus-jumbo_sf	1970-01-04 03:00:00	6.539725413895908	194.4997229609929	0.026595744680851064	0.8653036347517731	0.9502843116628352	0.6671947824792065	Cyprichromi coloratus jumbo	f	n
1625	FISH20200810_c3_r1_Cyprichromi-coloratus-jumbo_sf	1970-01-04 03:30:00	6.074030801234173	224.4998892089519	0.026035896299578993	0.7634057168180811	0.959348770341457	0.5184304206651714	Cyprichromi coloratus jumbo	f	n
1626	FISH20200810_c3_r1_Cyprichromi-coloratus-jumbo_sf	1970-01-04 04:00:00	5.755571480359868	254.5002770390071	0.032635195035460994	0.7530474290780141	0.9614302598436543	0.6344821002856634	Cyprichromi coloratus jumbo	f	n
1627	FISH20200810_c3_r1_Cyprichromi-coloratus-jumbo_sf	1970-01-04 04:30:00	6.562582818645142	284.4996399091463	0.023322807600686942	0.8220043210902443	0.9435383282830242	0.6231642413728594	Cyprichromi coloratus jumbo	f	n
1628	FISH20200810_c3_r1_Cyprichromi-coloratus-jumbo_sf	1970-01-04 05:00:00	6.224084528271276	314.5	0.051024930747922435	0.7072576177285319	0.9516202084739419	0.6202496884336733	Cyprichromi coloratus jumbo	f	n
1629	FISH20200810_c3_r1_Cyprichromi-coloratus-jumbo_sf	1970-01-04 05:30:00	5.293776496024076	344.50024929366793	0.035732092404852915	0.7042823112292947	0.9771641136588557	0.5078686136932016	Cyprichromi coloratus jumbo	f	n
1630	FISH20200810_c3_r1_Cyprichromi-coloratus-jumbo_sf	1970-01-04 06:00:00	5.939537852255581	374.499750678708	0.05684525458474154	0.6121114743199069	0.9716444762320857	0.5555999470000221	Cyprichromi coloratus jumbo	f	n
1631	FISH20200810_c3_r1_Cyprichromi-coloratus-jumbo_sf	1970-01-04 06:30:00	6.720854447152358	404.5	0.054010635940615996	0.6653556392643475	0.9576922760830269	0.572803933634808	Cyprichromi coloratus jumbo	f	n
1632	FISH20200810_c3_r1_Cyprichromi-coloratus-jumbo_sf	1970-01-04 07:00:00	65.63312114867495	434.50038781163437	0.41174515235457065	0.3864265927977839	0.8967859357234903	0.37314525932781195	Cyprichromi coloratus jumbo	f	d
1633	FISH20200810_c3_r1_Cyprichromi-coloratus-jumbo_sf	1970-01-04 07:30:00	19.465462702062062	464.49975070633207	0.32690709655974737	0.020497479364024154	0.8497731841551313	0.4610296771386505	Cyprichromi coloratus jumbo	f	d
1634	FISH20200810_c3_r1_Cyprichromi-coloratus-jumbo_sf	1970-01-04 08:00:00	10.480866186665553	494.5	0.18729226678484379	0.023266120097496124	0.9349923461786026	0.49628630346014313	Cyprichromi coloratus jumbo	f	d
1635	FISH20200810_c3_r1_Cyprichromi-coloratus-jumbo_sf	1970-01-04 08:30:00	10.02861455137762	524.5003600908537	0.17212342806492714	0.03861281923439144	0.9552307907211532	0.4961657969958299	Cyprichromi coloratus jumbo	f	d
1636	FISH20200810_c3_r1_Cyprichromi-coloratus-jumbo_sf	1970-01-04 09:00:00	10.055539256939138	554.4997507063321	0.16414603069082045	0.02548335272284084	0.9551010743356968	0.49352364328138026	Cyprichromi coloratus jumbo	f	d
1637	FISH20200810_c3_r1_Cyprichromi-coloratus-jumbo_sf	1970-01-04 09:30:00	9.285603689551506	584.500055395524	0.13067804121426987	0.19992244626634167	0.9611931757119697	0.5084768563483585	Cyprichromi coloratus jumbo	f	d
1638	FISH20200810_c3_r1_Cyprichromi-coloratus-jumbo_sf	1970-01-04 10:00:00	7.888354163006939	614.5003600908537	0.08675419644341034	0.2176610714087862	0.978289098954833	0.523814305831295	Cyprichromi coloratus jumbo	f	d
1639	FISH20200810_c3_r1_Cyprichromi-coloratus-jumbo_sf	1970-01-04 10:30:00	8.295521544696111	644.4998061049249	0.12182150573375436	0.25998559636585233	0.9691484656025141	0.52395538609425	Cyprichromi coloratus jumbo	f	d
1640	FISH20200810_c3_r1_Cyprichromi-coloratus-jumbo_sf	1970-01-04 11:00:00	9.146536085129274	674.500055395524	0.12812984710835365	0.22573676046975405	0.9740489987152374	0.5361929643480102	Cyprichromi coloratus jumbo	f	d
1641	FISH20200810_c3_r1_Cyprichromi-coloratus-jumbo_sf	1970-01-04 11:30:00	10.797225083112329	704.5003600908537	0.13472937787380201	0.3177109301423744	0.9479761791232117	0.5488167011566307	Cyprichromi coloratus jumbo	f	d
1642	FISH20200810_c3_r1_Cyprichromi-coloratus-jumbo_sf	1970-01-04 12:00:00	25.643568149609145	734.4998061049249	0.6550883607556368	0.0	0.9178975446085501	0.5283603790569782	Cyprichromi coloratus jumbo	f	d
1643	FISH20200810_c3_r1_Cyprichromi-coloratus-jumbo_sf	1970-01-04 12:30:00	11.955573786562216	764.500055395524	0.25853091070241524	0.005982716596499003	0.9425619230132967	0.567584931270465	Cyprichromi coloratus jumbo	f	d
1644	FISH20200810_c3_r1_Cyprichromi-coloratus-jumbo_sf	1970-01-04 13:00:00	10.81820448823266	794.5003600908537	0.21500193895075065	0.09262644728823888	0.9400653834317514	0.5592817209718856	Cyprichromi coloratus jumbo	f	d
1645	FISH20200810_c3_r1_Cyprichromi-coloratus-jumbo_sf	1970-01-04 13:30:00	10.39229872546452	824.4998061049249	0.19173452994293944	0.07628386238989529	0.9317073693626934	0.5168390498912778	Cyprichromi coloratus jumbo	f	d
1646	FISH20200810_c3_r1_Cyprichromi-coloratus-jumbo_sf	1970-01-04 14:00:00	11.9903822183077	854.500055395524	0.25542876135608245	0.011134500332373145	0.9433729180260821	0.5055004272747096	Cyprichromi coloratus jumbo	f	d
1647	FISH20200810_c3_r1_Cyprichromi-coloratus-jumbo_sf	1970-01-04 14:30:00	13.212148212136073	884.5003600908537	0.3159935737632264	0.025317156944213617	0.9162044365660924	0.5347660998487234	Cyprichromi coloratus jumbo	f	d
1648	FISH20200810_c3_r1_Cyprichromi-coloratus-jumbo_sf	1970-01-04 15:00:00	12.87919111079173	914.4998615035178	0.31255886100493047	0.0	0.8921907956856516	0.5530965038045943	Cyprichromi coloratus jumbo	f	d
1649	FISH20200810_c3_r1_Cyprichromi-coloratus-jumbo_sf	1970-01-04 15:30:00	11.298647996863583	944.5001107910481	0.24036117881675162	0.0	0.9310092417079503	0.5038144008337393	Cyprichromi coloratus jumbo	f	d
1650	FISH20200810_c3_r1_Cyprichromi-coloratus-jumbo_sf	1970-01-04 16:00:00	8.944212084535067	974.5003600908537	0.14010304138274887	0.09417760788875963	0.9491930617751702	0.4958138145805823	Cyprichromi coloratus jumbo	f	d
1651	FISH20200810_c3_r1_Cyprichromi-coloratus-jumbo_sf	1970-01-04 16:30:00	7.922276873900853	1004.4998615035178	0.11412110132402636	0.16508780676970805	0.962496969721408	0.42080036491238065	Cyprichromi coloratus jumbo	f	d
1652	FISH20200810_c3_r1_Cyprichromi-coloratus-jumbo_sf	1970-01-04 17:00:00	9.650993654961765	1034.500110791048	0.15948371371593176	0.05162862840682473	0.958060091500951	0.44234664581734623	Cyprichromi coloratus jumbo	f	d
1653	FISH20200810_c3_r1_Cyprichromi-coloratus-jumbo_sf	1970-01-04 17:30:00	9.395822160677707	1064.5003600908537	0.13827488781784944	0.08060495263420309	0.9525483566499191	0.48040087031298245	Cyprichromi coloratus jumbo	f	d
1654	FISH20200810_c3_r1_Cyprichromi-coloratus-jumbo_sf	1970-01-04 18:00:00	8.26425123091098	1094.4998615035179	0.11329012243089026	0.19228851587169685	0.9738122544741459	0.5021677075063485	Cyprichromi coloratus jumbo	f	d
1655	FISH20200810_c3_r1_Cyprichromi-coloratus-jumbo_sf	1970-01-04 18:30:00	11.216688581703009	1124.500110791048	0.22064037225792155	0.1847994682029692	0.2947332140568553	0.6928711284958204	Cyprichromi coloratus jumbo	f	d
1656	FISH20200810_c3_r1_Cyprichromi-coloratus-jumbo_sf	1970-01-04 19:00:00	8.664368850773853	1154.5005540166205	0.0539612188365651	0.6386703601108034	0.25072489440394286	0.8288375446941402	Cyprichromi coloratus jumbo	f	n
1657	FISH20200810_c3_r1_Cyprichromi-coloratus-jumbo_sf	1970-01-04 19:30:00	7.182333816750558	1184.4998615035179	0.034956512104592545	0.7449448784000886	0.6166187716208051	0.7812165901045192	Cyprichromi coloratus jumbo	f	n
1658	FISH20200810_c3_r1_Cyprichromi-coloratus-jumbo_sf	1970-01-04 20:00:00	7.094713685889438	1214.5007479638762	0.029475317192088204	0.8688570003878331	0.3123380045365874	0.8774152898119418	Cyprichromi coloratus jumbo	f	n
1659	FISH20200810_c3_r1_Cyprichromi-coloratus-jumbo_sf	1970-01-04 20:30:00	7.469680959470892	1244.5004154894466	0.03822502908426126	0.7023433604786439	0.24570964772907575	0.8675926829887063	Cyprichromi coloratus jumbo	f	n
1660	FISH20200810_c3_r1_Cyprichromi-coloratus-jumbo_sf	1970-01-04 21:00:00	7.427893929198017	1274.500055401662	0.030969529085872576	0.7865927977839335	0.3194761275032386	0.8368127173481363	Cyprichromi coloratus jumbo	f	n
1661	FISH20200810_c3_r1_Cyprichromi-coloratus-jumbo_sf	1970-01-04 21:30:00	7.241585035826631	1304.5002215820962	0.030744515843119876	0.7938732550409927	0.7738044399970682	0.6746355322780755	Cyprichromi coloratus jumbo	f	n
1662	FISH20200810_c3_r1_Cyprichromi-coloratus-jumbo_sf	1970-01-04 22:00:00	7.119379427561377	1334.5008587733391	0.02188486896780985	0.8928472491550778	0.7180404647571121	0.7994944127757042	Cyprichromi coloratus jumbo	f	n
1663	FISH20200810_c3_r1_Cyprichromi-coloratus-jumbo_sf	1970-01-04 22:30:00	7.179231993142071	1364.4999169021107	0.020220486399645448	0.9551271397706498	0.7446167318287312	0.773746704790483	Cyprichromi coloratus jumbo	f	n
1664	FISH20200810_c3_r1_Cyprichromi-coloratus-jumbo_sf	1970-01-04 23:00:00	7.316942932752327	1394.5008033686076	0.022549725746578757	0.8956174857332816	0.8485040386506237	0.7033810274823603	Cyprichromi coloratus jumbo	f	n
1665	FISH20200810_c3_r1_Cyprichromi-coloratus-jumbo_sf	1970-01-04 23:30:00	6.875273577664892	1424.5005262866323	0.014680627112071354	0.9338540801063653	0.8021750758004841	0.7679232134144227	Cyprichromi coloratus jumbo	f	n
1666	FISH20200810_c3_r1_Cyprichromi-coloratus-jumbo_sf	1970-01-05 00:00:00	7.135824159211862	14.5002216066482	0.03529085872576177	0.8362880886426592	0.7022927095199887	0.7943666087978711	Cyprichromi coloratus jumbo	f	n
1667	FISH20200810_c3_r1_Cyprichromi-coloratus-jumbo_sf	1970-01-05 00:30:00	7.497049621215411	44.49941831477481	0.05379203368234447	0.6931471940612708	0.9166473199144345	0.7038589310204828	Cyprichromi coloratus jumbo	f	n
1668	FISH20200810_c3_r1_Cyprichromi-coloratus-jumbo_sf	1970-01-05 01:00:00	6.505131957104483	74.50052634494986	0.02454429608288548	0.8076901767410937	0.8938126628583053	0.7460604133628366	Cyprichromi coloratus jumbo	f	n
1669	FISH20200810_c3_r1_Cyprichromi-coloratus-jumbo_sf	1970-01-05 01:30:00	6.156786061180539	104.50008309788932	0.019500304692260818	0.8754085646224586	0.932318280857669	0.7467576857928974	Cyprichromi coloratus jumbo	f	n
1670	FISH20200810_c3_r1_Cyprichromi-coloratus-jumbo_sf	1970-01-05 02:00:00	5.705236951820998	134.50022163120568	0.03900709219858156	0.7854609929078015	0.9597891473527056	0.49634319396257875	Cyprichromi coloratus jumbo	f	n
1671	FISH20200810_c3_r1_Cyprichromi-coloratus-jumbo_sf	1970-01-05 02:30:00	5.9844724909975024	164.49977841790383	0.01274097052958121	0.9628296033680479	0.9230606863768172	0.7033077766609112	Cyprichromi coloratus jumbo	f	n
1672	FISH20200810_c3_r1_Cyprichromi-coloratus-jumbo_sf	1970-01-05 03:00:00	6.709846055958341	184.7407819453274	0.04148124602670057	0.7321996185632549	0.9317015674512951	0.5892470183861523	Cyprichromi coloratus jumbo	f	n
1673	FISH20200810_c3_r1_Cyprichromi-coloratus-jumbo_sf	1970-01-05 03:30:00							Cyprichromi coloratus jumbo	f	d
1674	FISH20200810_c3_r1_Cyprichromi-coloratus-jumbo_sf	1970-01-05 04:00:00	7.912793430436295	259.64248966855024	0.04343425824407523	0.8352028337690816	0.8926765240579552	0.6659913245812515	Cyprichromi coloratus jumbo	f	n
1675	FISH20200810_c3_r1_Cyprichromi-coloratus-jumbo_sf	1970-01-05 04:30:00	6.6718794959183105	284.5001938950751	0.018392332834746	0.8837737521466955	0.9211687337915557	0.7310665513418091	Cyprichromi coloratus jumbo	f	n
1676	FISH20200810_c3_r1_Cyprichromi-coloratus-jumbo_sf	1970-01-05 05:00:00	7.148252041855669	314.50013851182894	0.03191312538090753	0.8422627292370769	0.895958924263708	0.7062084103947128	Cyprichromi coloratus jumbo	f	n
1677	FISH20200810_c3_r1_Cyprichromi-coloratus-jumbo_sf	1970-01-05 05:30:00	7.1626949379941935	344.49994460447596	0.03944161311766009	0.7201972080655883	0.9303999214812451	0.6884975275530163	Cyprichromi coloratus jumbo	f	n
1678	FISH20200810_c3_r1_Cyprichromi-coloratus-jumbo_sf	1970-01-05 06:00:00	4.837888721044242	374.5011635638298	0.05457668439716312	0.5474290780141844	0.9782994612674899	0.43497241366397627	Cyprichromi coloratus jumbo	f	n
1679	FISH20200810_c3_r1_Cyprichromi-coloratus-jumbo_sf	1970-01-05 06:30:00	5.574154151565497	404.49969530773916	0.055343194282865216	0.6236773585950917	0.925740354552222	0.3455457844337397	Cyprichromi coloratus jumbo	f	n
1680	FISH20200810_c3_r1_Cyprichromi-coloratus-jumbo_sf	1970-01-05 07:00:00	27.964092579942175	434.5006094182825	0.341994459833795	0.2043213296398892	0.8712351062443171	0.3400841074909267	Cyprichromi coloratus jumbo	f	d
1681	FISH20200810_c3_r1_Cyprichromi-coloratus-jumbo_sf	1970-01-05 07:30:00	14.982285278897347	464.5003600908537	0.30685280593872916	0.04603623067974073	0.8895560612076879	0.3860353798767642	Cyprichromi coloratus jumbo	f	d
1682	FISH20200810_c3_r1_Cyprichromi-coloratus-jumbo_sf	1970-01-05 08:00:00	10.966644666958755	494.4998061049249	0.19511384410835964	0.004099495872804831	0.9540470046371845	0.5124289300812099	Cyprichromi coloratus jumbo	f	d
1683	FISH20200810_c3_r1_Cyprichromi-coloratus-jumbo_sf	1970-01-05 08:30:00	10.855689534543854	524.500055395524	0.18707068468867716	0.02071792599157988	0.9447046551295916	0.5358454750019236	Cyprichromi coloratus jumbo	f	d
1684	FISH20200810_c3_r1_Cyprichromi-coloratus-jumbo_sf	1970-01-05 09:00:00	10.886724239643774	554.5003600908537	0.19439366240097503	0.04431887430059277	0.9388180566674481	0.5440003051820311	Cyprichromi coloratus jumbo	f	d
1685	FISH20200810_c3_r1_Cyprichromi-coloratus-jumbo_sf	1970-01-05 09:30:00	10.904176348047798	584.4998615035178	0.18386792975458424	0.051409894188687605	0.95357842232748	0.5457127638466824	Cyprichromi coloratus jumbo	f	d
1686	FISH20200810_c3_r1_Cyprichromi-coloratus-jumbo_sf	1970-01-05 10:00:00	9.615046520481194	614.5001107910481	0.1471859073786838	0.09012851761577664	0.9709050126169968	0.5562156281112327	Cyprichromi coloratus jumbo	f	d
1687	FISH20200810_c3_r1_Cyprichromi-coloratus-jumbo_sf	1970-01-05 10:30:00	10.365551508616127	644.5004154894466	0.18336934241870256	0.07910919062655808	0.9753765928546161	0.5193861335254099	Cyprichromi coloratus jumbo	f	d
1688	FISH20200810_c3_r1_Cyprichromi-coloratus-jumbo_sf	1970-01-05 11:00:00	8.060025338816047	674.4998615035178	0.09800011079718575	0.19217771868594538	0.9812374677480555	0.5110338433160205	Cyprichromi coloratus jumbo	f	d
1689	FISH20200810_c3_r1_Cyprichromi-coloratus-jumbo_sf	1970-01-05 11:30:00	6.818045448086357	704.5002215820962	0.06730556171061378	0.46100155107467317	0.9740702988133721	0.5856027903672226	Cyprichromi coloratus jumbo	f	d
1690	FISH20200810_c3_r1_Cyprichromi-coloratus-jumbo_sf	1970-01-05 12:00:00	7.389398178930198	734.5005262866323	0.08608941332890145	0.30519084815245695	0.9762017946986018	0.5823909423191771	Cyprichromi coloratus jumbo	f	d
1691	FISH20200810_c3_r1_Cyprichromi-coloratus-jumbo_sf	1970-01-05 12:30:00	7.025192696354687	764.5000276992964	0.07174117777408454	0.45354827987369123	0.9766497221489182	0.6030411650726719	Cyprichromi coloratus jumbo	f	d
1692	FISH20200810_c3_r1_Cyprichromi-coloratus-jumbo_sf	1970-01-05 13:00:00	7.768474207460393	794.3654094042481	0.10626015804517178	0.3613181639858768	0.9658860225236722	0.643346677916645	Cyprichromi coloratus jumbo	f	d
1693	FISH20200810_c3_r1_Cyprichromi-coloratus-jumbo_sf	1970-01-05 13:30:00	6.56131409744202	824.4997784179038	0.05445380013294926	0.5298581874584534	0.9662867103755782	0.6454985107419356	Cyprichromi coloratus jumbo	f	d
1694	FISH20200810_c3_r1_Cyprichromi-coloratus-jumbo_sf	1970-01-05 14:00:00	8.831061632607623	854.5004432132964	0.14155124653739612	0.08326869806094182	0.9723923653211373	0.4725548087638859	Cyprichromi coloratus jumbo	f	d
1695	FISH20200810_c3_r1_Cyprichromi-coloratus-jumbo_sf	1970-01-05 14:30:00	9.737748413587752	884.4994737133677	0.15982494044651266	0.11899617749709157	0.9649672057074699	0.4890674862823299	Cyprichromi coloratus jumbo	f	d
1696	FISH20200810_c3_r1_Cyprichromi-coloratus-jumbo_sf	1970-01-05 15:00:00	5.8946916578363036	914.4997784179038	0.07988034566807002	0.4225570573897629	0.9854384840697195	0.5357738077560793	Cyprichromi coloratus jumbo	f	d
1697	FISH20200810_c3_r1_Cyprichromi-coloratus-jumbo_sf	1970-01-05 15:30:00	4.117930783866877	944.5001384964822	0.05185308293169354	0.5888870422691264	0.9883224457195005	0.5112895892350913	Cyprichromi coloratus jumbo	f	d
1698	FISH20200810_c3_r1_Cyprichromi-coloratus-jumbo_sf	1970-01-05 16:00:00	4.55790719985891	974.4995845105534	0.05578638302587114	0.5939283142208188	0.9827521593272849	0.5218608634388917	Cyprichromi coloratus jumbo	f	d
1699	FISH20200810_c3_r1_Cyprichromi-coloratus-jumbo_sf	1970-01-05 16:30:00	6.097226769735431	1004.4998892089519	0.09262131619765122	0.4652670064258808	0.9723902936536989	0.55424810751912	Cyprichromi coloratus jumbo	f	d
1700	FISH20200810_c3_r1_Cyprichromi-coloratus-jumbo_sf	1970-01-05 17:00:00	4.200768816366959	1034.500193895075	0.05041271951692427	0.5762561630934574	0.9896254291634514	0.5142093603160375	Cyprichromi coloratus jumbo	f	d
1701	FISH20200810_c3_r1_Cyprichromi-coloratus-jumbo_sf	1970-01-05 17:30:00	3.3675475941023634	1064.4996399091463	0.0523516702675752	0.5366461691873027	0.9896985781430478	0.46517439275212025	Cyprichromi coloratus jumbo	f	d
1702	FISH20200810_c3_r1_Cyprichromi-coloratus-jumbo_sf	1970-01-05 18:00:00	4.394845425240424	1094.5	0.06924440505207179	0.5258143142034124	0.9877132737513379	0.5331868959595469	Cyprichromi coloratus jumbo	f	d
1703	FISH20200810_c3_r1_Cyprichromi-coloratus-jumbo_sf	1970-01-05 18:30:00	13.497747335312823	1124.500304692261	0.2767159714143261	0.043875685557586835	0.16146672080702315	0.4982948443718541	Cyprichromi coloratus jumbo	f	d
1704	FISH20200810_c3_r1_Cyprichromi-coloratus-jumbo_sf	1970-01-05 19:00:00	10.798876779150305	1154.499750706332	0.10420475319926874	0.2679075951470833	0.1164076828258916	0.8246152926890624	Cyprichromi coloratus jumbo	f	n
1705	FISH20200810_c3_r1_Cyprichromi-coloratus-jumbo_sf	1970-01-05 19:30:00	8.957036518182173	1184.500055395524	0.08597385331265234	0.3640593840017727	0.15613301741801328	0.7910377442681525	Cyprichromi coloratus jumbo	f	n
1706	FISH20200810_c3_r1_Cyprichromi-coloratus-jumbo_sf	1970-01-05 20:00:00	8.57252487526138	1214.5016068262412	0.0546875	0.598792109929078	0.1288812340190941	0.7905408759352959	Cyprichromi coloratus jumbo	f	n
1707	FISH20200810_c3_r1_Cyprichromi-coloratus-jumbo_sf	1970-01-05 20:30:00	8.26346090844934	1244.4998615035179	0.054069026646723174	0.6832308459365132	0.14111945591862748	0.7350199320654337	Cyprichromi coloratus jumbo	f	n
1708	FISH20200810_c3_r1_Cyprichromi-coloratus-jumbo_sf	1970-01-05 21:00:00	7.3238178136028615	1274.5018838652481	0.025930851063829786	0.9081338652482269	0.13002051493701441	0.7053714652217432	Cyprichromi coloratus jumbo	f	n
1709	FISH20200810_c3_r1_Cyprichromi-coloratus-jumbo_sf	1970-01-05 21:30:00	7.799900208725953	1304.5005262866323	0.035732092404852915	0.8202315661182206	0.14395522865295482	0.7243904767098029	Cyprichromi coloratus jumbo	f	n
1710	FISH20200810_c3_r1_Cyprichromi-coloratus-jumbo_sf	1970-01-05 22:00:00	7.442951752727265	1334.5008033686076	0.03440633830129093	0.8121779599977839	0.13292490007753616	0.7146473456180726	Cyprichromi coloratus jumbo	f	n
1711	FISH20200810_c3_r1_Cyprichromi-coloratus-jumbo_sf	1970-01-05 22:30:00	7.562722603983383	1364.4994737133677	0.030967813417539194	0.8547448894798072	0.15712308327435243	0.7014789682888231	Cyprichromi coloratus jumbo	f	n
1712	FISH20200810_c3_r1_Cyprichromi-coloratus-jumbo_sf	1970-01-05 23:00:00	7.2776907109177325	1394.501024987534	0.030361792897113413	0.8537869134024045	0.155794195673262	0.704505014237047	Cyprichromi coloratus jumbo	f	n
1713	FISH20200810_c3_r1_Cyprichromi-coloratus-jumbo_sf	1970-01-05 23:30:00	6.502813931649772	1424.5001384964821	0.02010968921389397	0.8858235000830978	0.15982729198545997	0.708583484101303	Cyprichromi coloratus jumbo	f	n
1714	FISH20200810_c3_r1_Cyprichromi-coloratus-jumbo_sf	1970-01-06 00:00:00	6.822347452751524	14.500997340425531	0.02931072695035461	0.7997007978723404	0.14612833253183963	0.6960300800136494	Cyprichromi coloratus jumbo	f	n
1715	FISH20200810_c3_r1_Cyprichromi-coloratus-jumbo_sf	1970-01-06 00:30:00	6.661172834211283	44.49994460447596	0.014292045202747619	0.9704741856857966	0.15050933344343914	0.7234313707138014	Cyprichromi coloratus jumbo	f	n
1716	FISH20200810_c3_r1_Cyprichromi-coloratus-jumbo_sf	1970-01-06 01:00:00	6.767692610345305	74.50119120172863	0.02914288880270375	0.8396033021220012	0.15518788953969576	0.6480799212708477	Cyprichromi coloratus jumbo	f	n
1717	FISH20200810_c3_r1_Cyprichromi-coloratus-jumbo_sf	1970-01-06 01:30:00	6.785345712189108	104.49969530773919	0.019167913135006372	0.9295329898620575	0.15526249679564205	0.6508976585550676	Cyprichromi coloratus jumbo	f	n
1718	FISH20200810_c3_r1_Cyprichromi-coloratus-jumbo_sf	1970-01-06 02:00:00	7.178793189717659	134.50146822538645	0.03346445786470165	0.8372763033963101	0.15752345553507976	0.669030257187887	Cyprichromi coloratus jumbo	f	n
1719	FISH20200810_c3_r1_Cyprichromi-coloratus-jumbo_sf	1970-01-06 02:30:00	7.164693569092277	164.5003600908537	0.02310121322918398	0.9140767824497258	0.159317160731103	0.6619432019668361	Cyprichromi coloratus jumbo	f	n
1720	FISH20200810_c3_r1_Cyprichromi-coloratus-jumbo_sf	1970-01-06 03:00:00	6.646281478271182	194.50080336860768	0.013851182891018892	0.9209374480580642	0.1589921237928647	0.6818191169400053	Cyprichromi coloratus jumbo	f	n
1721	FISH20200810_c3_r1_Cyprichromi-coloratus-jumbo_sf	1970-01-06 03:30:00	6.625563393090637	224.50022158209617	0.01274097052958121	0.9909705295812098	0.1447382436284103	0.6678139380797636	Cyprichromi coloratus jumbo	f	n
1722	FISH20200810_c3_r1_Cyprichromi-coloratus-jumbo_sf	1970-01-06 04:00:00	6.627238514498259	254.50193927304966	0.033854166666666664	0.7997007978723404	0.16619380659292757	0.6573118921470227	Cyprichromi coloratus jumbo	f	n
1723	FISH20200810_c3_r1_Cyprichromi-coloratus-jumbo_sf	1970-01-06 04:30:00	5.820595451852182	284.4999723007036	0.012520081989917456	0.906764168190128	0.16056866808284156	0.6564277224136464	Cyprichromi coloratus jumbo	f	n
1724	FISH20200810_c3_r1_Cyprichromi-coloratus-jumbo_sf	1970-01-06 05:00:00	6.234171783731308	314.5008865248227	0.01795212765957447	0.9227061170212766	0.17573579971968034	0.6417258626635304	Cyprichromi coloratus jumbo	f	n
1725	FISH20200810_c3_r1_Cyprichromi-coloratus-jumbo_sf	1970-01-06 05:30:00	5.911098597822663	344.4997784179038	0.018335918457788612	0.8951362729891424	0.16843989347446708	0.6724616116636446	Cyprichromi coloratus jumbo	f	n
1726	FISH20200810_c3_r1_Cyprichromi-coloratus-jumbo_sf	1970-01-06 06:00:00	7.294499016103478	374.5011912017286	0.05911684857886863	0.6952185716660203	0.14465779881460367	0.6154677601608644	Cyprichromi coloratus jumbo	f	n
1727	FISH20200810_c3_r1_Cyprichromi-coloratus-jumbo_sf	1970-01-06 06:30:00	7.490035828995917	404.4996399091463	0.09190626558085424	0.4208077114841283	0.15296172971142627	0.6409600870008134	Cyprichromi coloratus jumbo	f	n
1728	FISH20200810_c3_r1_Cyprichromi-coloratus-jumbo_sf	1970-01-06 07:00:00	8.560815720353311	434.501523630118	0.11646074574768685	0.25303340905313315	0.13289072262735743	0.5539381389300254	Cyprichromi coloratus jumbo	f	d
1729	FISH20200810_c3_r1_Cyprichromi-coloratus-jumbo_sf	1970-01-06 07:30:00	12.982108102878385	464.50030469226084	0.2748878178494266	0.038335826270012745	0.7982197061499676	0.383338334631679	Cyprichromi coloratus jumbo	f	d
1730	FISH20200810_c3_r1_Cyprichromi-coloratus-jumbo_sf	1970-01-06 08:00:00	5.658176459424028	494.49975070633207	0.06647831145088914	0.3784831865270622	0.985775860252417	0.22533962094039006	Cyprichromi coloratus jumbo	f	d
1731	FISH20200810_c3_r1_Cyprichromi-coloratus-jumbo_sf	1970-01-06 08:30:00	7.125716688015168	524.500055395524	0.04187901617549302	0.7146576556614226	0.94926040257096	0.11333586839503529	Cyprichromi coloratus jumbo	f	d
1732	FISH20200810_c3_r1_Cyprichromi-coloratus-jumbo_sf	1970-01-06 09:00:00	7.010655645709615	554.5003600908537	0.03783723893413107	0.8030580023267408	0.9260578123101808	0.12519935058482504	Cyprichromi coloratus jumbo	f	d
1733	FISH20200810_c3_r1_Cyprichromi-coloratus-jumbo_sf	1970-01-06 09:30:00	6.615939351903794	584.4998615035178	0.041825937621184424	0.7325355935959227	0.8295663664453806	0.08972395283870974	Cyprichromi coloratus jumbo	f	d
1734	FISH20200810_c3_r1_Cyprichromi-coloratus-jumbo_sf	1970-01-06 10:00:00	7.019044287761628	614.5001107910481	0.06342787502769776	0.6146133392421892	0.7547773600752988	0.10337838690845895	Cyprichromi coloratus jumbo	f	d
1735	FISH20200810_c3_r1_Cyprichromi-coloratus-jumbo_sf	1970-01-06 10:30:00	6.933729925390058	644.5004154894466	0.05379203368234447	0.5882776577474932	0.7429736474329659	0.1436607411939897	Cyprichromi coloratus jumbo	f	d
1736	FISH20200810_c3_r1_Cyprichromi-coloratus-jumbo_sf	1970-01-06 11:00:00	6.374220641832672	674.4998615035178	0.03329455431832031	0.7574649603900061	0.7417878304744561	0.14931901633431477	Cyprichromi coloratus jumbo	f	d
1737	FISH20200810_c3_r1_Cyprichromi-coloratus-jumbo_sf	1970-01-06 11:30:00	5.81629358168333	704.5002215820962	0.028805672501661866	0.8409594504764015	0.7396858969958369	0.11270975749167267	Cyprichromi coloratus jumbo	f	d
1738	FISH20200810_c3_r1_Cyprichromi-coloratus-jumbo_sf	1970-01-06 12:00:00	6.196981695136516	734.5005262866323	0.03251897401805994	0.7723117832807047	0.7713272519482225	0.12568634666306053	Cyprichromi coloratus jumbo	f	d
1739	FISH20200810_c3_r1_Cyprichromi-coloratus-jumbo_sf	1970-01-06 12:30:00	6.01097389752814	764.4999723007036	0.031078610603290677	0.822724502797629	0.7870995428425024	0.12699447178638962	Cyprichromi coloratus jumbo	f	d
1740	FISH20200810_c3_r1_Cyprichromi-coloratus-jumbo_sf	1970-01-06 13:00:00	5.658320619661891	794.5002215820962	0.01617549302016397	0.9350210502991358	0.7582854175283462	0.11451234308047643	Cyprichromi coloratus jumbo	f	d
1741	FISH20200810_c3_r1_Cyprichromi-coloratus-jumbo_sf	1970-01-06 13:30:00	6.395623790610104	824.5005816852251	0.03600908536923162	0.7645005816852252	0.757697182495967	0.12724501709247818	Cyprichromi coloratus jumbo	f	d
1742	FISH20200810_c3_r1_Cyprichromi-coloratus-jumbo_sf	1970-01-06 14:00:00	6.585519048865647	854.5000276992964	0.04276771370007202	0.6301589939615534	0.7547078573223059	0.11895601623820745	Cyprichromi coloratus jumbo	f	d
1743	FISH20200810_c3_r1_Cyprichromi-coloratus-jumbo_sf	1970-01-06 14:30:00	7.134734298298918	884.4994737133677	0.05783613096227356	0.6040662567170794	0.6950595143968326	0.12920149077722126	Cyprichromi coloratus jumbo	f	d
1744	FISH20200810_c3_r1_Cyprichromi-coloratus-jumbo_sf	1970-01-06 15:00:00	7.330552163791074	914.4997784179038	0.06996454686461334	0.5132395302459561	0.7114808109171822	0.16650327345102717	Cyprichromi coloratus jumbo	f	d
1745	FISH20200810_c3_r1_Cyprichromi-coloratus-jumbo_sf	1970-01-06 15:30:00	7.525115524356206	944.5000830978893	0.0591102985984156	0.492936679408343	0.6538650871410157	0.1714320340349793	Cyprichromi coloratus jumbo	f	d
1746	FISH20200810_c3_r1_Cyprichromi-coloratus-jumbo_sf	1970-01-06 16:00:00	8.399519021133337	974.4995291119606	0.08071574981995458	0.37909257104869537	0.5715548870262699	0.1460131678863613	Cyprichromi coloratus jumbo	f	d
1747	FISH20200810_c3_r1_Cyprichromi-coloratus-jumbo_sf	1970-01-06 16:30:00	8.609833946443466	1004.4998338134279	0.07101706182140483	0.3840017726567693	0.5978772642844091	0.17886159041964375	Cyprichromi coloratus jumbo	f	d
1748	FISH20200810_c3_r1_Cyprichromi-coloratus-jumbo_sf	1970-01-06 17:00:00	8.591745240937385	1034.5001384964821	0.06686610160101933	0.3464074012520082	0.599287318785671	0.13253933762656045	Cyprichromi coloratus jumbo	f	d
1749	FISH20200810_c3_r1_Cyprichromi-coloratus-jumbo_sf	1970-01-06 17:30:00	8.692732536701456	1064.4995845105534	0.05899950141266412	0.43011467508725276	0.6373611775090009	0.14221199724552613	Cyprichromi coloratus jumbo	f	d
1750	FISH20200810_c3_r1_Cyprichromi-coloratus-jumbo_sf	1970-01-06 18:00:00	9.208456194761075	1094.499889208952	0.09334145801019278	0.27143806780412144	0.5710514809477257	0.21955016875500769	Cyprichromi coloratus jumbo	f	d
1751	FISH20200810_c3_r1_Cyprichromi-coloratus-jumbo_sf	1970-01-06 18:30:00	15.333206419729777	1125.5597304228545	0.29098825073060175	0.046400667978767816	0.12887576456963568	0.481510584056793	Cyprichromi coloratus jumbo	f	d
1752	FISH20200810_c3_r1_Cyprichromi-coloratus-jumbo_sf	1970-01-06 19:00:00	6.933638957207196	1154.499889208952	0.05124085973853312	0.5680257035231553	0.18559164862699093	0.6088741888201548	Cyprichromi coloratus jumbo	f	n
1753	FISH20200810_c3_r1_Cyprichromi-coloratus-jumbo_sf	1970-01-06 19:30:00	6.526104011499483	1184.500193895075	0.04902775469503075	0.6344246856129855	0.1603579457615341	0.6962070684033299	Cyprichromi coloratus jumbo	f	n
1754	FISH20200810_c3_r1_Cyprichromi-coloratus-jumbo_sf	1970-01-06 20:00:00	6.336325162811997	1214.5012189716313	0.05114140070921986	0.6315381205673759	0.1413813439794497	0.7601856738285344	Cyprichromi coloratus jumbo	f	n
1755	FISH20200810_c3_r1_Cyprichromi-coloratus-jumbo_sf	1970-01-06 20:30:00	6.08657702316342	1244.5	0.027753157544870375	0.8806226456902282	0.17000070969788997	0.6818743886358388	Cyprichromi coloratus jumbo	f	n
1756	FISH20200810_c3_r1_Cyprichromi-coloratus-jumbo_sf	1970-01-06 21:00:00	6.65105071938345	1274.5018838652481	0.057236258865248225	0.5533577127659575	0.15950354365572178	0.7034815040267945	Cyprichromi coloratus jumbo	f	n
1757	FISH20200810_c3_r1_Cyprichromi-coloratus-jumbo_sf	1970-01-06 21:30:00	6.005902151175615	1304.499750706332	0.02681291895185862	0.8043321699628829	0.16793726118518895	0.6086012138277825	Cyprichromi coloratus jumbo	f	n
1758	FISH20200810_c3_r1_Cyprichromi-coloratus-jumbo_sf	1970-01-06 22:00:00	6.74205303025164	1334.5021609042553	0.028978280141843973	0.8035239361702128	0.17891631137254296	0.5951104846800216	Cyprichromi coloratus jumbo	f	n
1759	FISH20200810_c3_r1_Cyprichromi-coloratus-jumbo_sf	1970-01-06 22:30:00	7.095678442166348	1364.5003600908537	0.038557420641515704	0.6596864439643233	0.17868125940118976	0.6219280038145478	Cyprichromi coloratus jumbo	f	n
1760	FISH20200810_c3_r1_Cyprichromi-coloratus-jumbo_sf	1970-01-06 23:00:00	7.25686230113927	1394.5024936273967	0.04427573977612767	0.6779341682367284	0.19717774409902422	0.5942260196437507	Cyprichromi coloratus jumbo	f	n
1761	FISH20200810_c3_r1_Cyprichromi-coloratus-jumbo_sf	1970-01-06 23:30:00	6.887204269715269	1424.5002215820962	0.03218479946820297	0.7451251938843342	0.1907311561772683	0.5876848022978286	Cyprichromi coloratus jumbo	f	n
1762	FISH20200810_c3_r1_Cyprichromi-coloratus-jumbo_sf	1970-01-07 00:00:00	6.922387078256083	14.5021054964539	0.04150044326241135	0.6147495567375887	0.17561236922048262	0.6163685748721455	Cyprichromi coloratus jumbo	f	n
1763	FISH20200810_c3_r1_Cyprichromi-coloratus-jumbo_sf	1970-01-07 00:30:00	7.460525445556142	44.49997230070356	0.05323804775358706	0.5164256827876572	0.18206454369730807	0.5956686354390511	Cyprichromi coloratus jumbo	f	n
1764	FISH20200810_c3_r1_Cyprichromi-coloratus-jumbo_sf	1970-01-07 01:00:00	8.071686049159698	74.50058174968142	0.06565460690342956	0.447947254695551	0.23076275333538326	0.5453412621241314	Cyprichromi coloratus jumbo	f	n
1765	FISH20200810_c3_r1_Cyprichromi-coloratus-jumbo_sf	1970-01-07 01:30:00	7.795527561505903	104.49977841790383	0.045202747617992464	0.6253600709062708	0.2077436590753052	0.5783983793598595	Cyprichromi coloratus jumbo	f	n
1766	FISH20200810_c3_r1_Cyprichromi-coloratus-jumbo_sf	1970-01-07 02:00:00	7.576463260065276	134.50241037291516	0.05264032803235995	0.47703219371640715	0.19458737197843962	0.6130166778014449	Cyprichromi coloratus jumbo	f	n
1767	FISH20200810_c3_r1_Cyprichromi-coloratus-jumbo_sf	1970-01-07 02:30:00	7.664429410015704	164.49952911196056	0.07368012852473547	0.5408564622458589	0.2033307319815466	0.6979917955663402	Cyprichromi coloratus jumbo	f	n
1768	FISH20200810_c3_r1_Cyprichromi-coloratus-jumbo_sf	1970-01-07 03:00:00	6.129054329841459	194.50157903484958	0.020721369604964263	0.8695772618981661	0.20775234976841486	0.6026849415926383	Cyprichromi coloratus jumbo	f	n
1769	FISH20200810_c3_r1_Cyprichromi-coloratus-jumbo_sf	1970-01-07 03:30:00	5.611774738065976	224.50019389507506	0.012907872140047643	0.9119716359204476	0.2353702363699724	0.5724743656344073	Cyprichromi coloratus jumbo	f	n
1770	FISH20200810_c3_r1_Cyprichromi-coloratus-jumbo_sf	1970-01-07 04:00:00	5.6451285542529765	254.50138519503545	0.018783244680851064	0.889239804964539	0.2655484859191937	0.5783112529434694	Cyprichromi coloratus jumbo	f	n
1771	FISH20200810_c3_r1_Cyprichromi-coloratus-jumbo_sf	1970-01-07 04:30:00	6.280543021082649	284.5	0.04077110569465987	0.693884334145801	0.3150616154580764	0.5690181431768503	Cyprichromi coloratus jumbo	f	n
1772	FISH20200810_c3_r1_Cyprichromi-coloratus-jumbo_sf	1970-01-07 05:00:00	6.516028326930371	314.5014682253865	0.04260623857277412	0.663471660479805	0.499146174602606	0.33328275429220794	Cyprichromi coloratus jumbo	f	n
1773	FISH20200810_c3_r1_Cyprichromi-coloratus-jumbo_sf	1970-01-07 05:30:00	7.114424925774455	344.49975070633207	0.04082876294942109	0.7091019888094843	0.5732955450186218	0.5015184547514828	Cyprichromi coloratus jumbo	f	n
1774	FISH20200810_c3_r1_Cyprichromi-coloratus-jumbo_sf	1970-01-07 06:00:00	7.405620854487033	374.50185605850737	0.06471272646684027	0.49853177461355197	0.5798096300753778	0.4540967444985214	Cyprichromi coloratus jumbo	f	n
1775	FISH20200810_c3_r1_Cyprichromi-coloratus-jumbo_sf	1970-01-07 06:30:00	7.87754177699503	404.5004154894466	0.07113179325245139	0.3390947869924104	0.5455356277390544	0.48339604040462303	Cyprichromi coloratus jumbo	f	n
1776	FISH20200810_c3_r1_Cyprichromi-coloratus-jumbo_sf	1970-01-07 07:00:00	9.562673062519558	434.5017730496454	0.13403147163120568	0.15685948581560283	0.42207787685613557	0.47784814604843573	Cyprichromi coloratus jumbo	f	d
1777	FISH20200810_c3_r1_Cyprichromi-coloratus-jumbo_sf	1970-01-07 07:30:00	9.10172694374327	464.5002215820962	0.1486261910037669	0.29459339685353425	0.5971676274665072	0.2584911869965695	Cyprichromi coloratus jumbo	f	d
1778	FISH20200810_c3_r1_Cyprichromi-coloratus-jumbo_sf	1970-01-07 08:00:00	7.755510246475395	494.5005262866323	0.07728103706165863	0.48390670876959724	0.5704839595420488	0.1816635228781496	Cyprichromi coloratus jumbo	f	d
1779	FISH20200810_c3_r1_Cyprichromi-coloratus-jumbo_sf	1970-01-07 08:30:00	7.309280724551165	524.4999723007036	0.0416597418425572	0.7146972466899341	0.5640222969869058	0.21443097427839902	Cyprichromi coloratus jumbo	f	d
1780	FISH20200810_c3_r1_Cyprichromi-coloratus-jumbo_sf	1970-01-07 09:00:00	8.171030395778887	554.4994183147749	0.07700404409727993	0.4298376821228741	0.5558757720453609	0.2964934867471644	Cyprichromi coloratus jumbo	f	d
1781	FISH20200810_c3_r1_Cyprichromi-coloratus-jumbo_sf	1970-01-07 09:30:00	9.694792460621754	584.4997784179038	0.12774207844006205	0.1733325947263461	0.5722368016346919	0.33240644686361076	Cyprichromi coloratus jumbo	f	d
1782	FISH20200810_c3_r1_Cyprichromi-coloratus-jumbo_sf	1970-01-07 10:00:00	9.151979834073082	614.5000830978893	0.09921887984045205	0.36219600022159437	0.5966776602639513	0.37198838175050314	Cyprichromi coloratus jumbo	f	d
1783	FISH20200810_c3_r1_Cyprichromi-coloratus-jumbo_sf	1970-01-07 10:30:00	10.057377082705091	644.4994737133677	0.13040828762949422	0.15722120658135283	0.5443604385149836	0.3622047072695927	Cyprichromi coloratus jumbo	f	d
1784	FISH20200810_c3_r1_Cyprichromi-coloratus-jumbo_sf	1970-01-07 11:00:00	11.292809003425786	674.5004154894466	0.19256550883607557	0.0015511606005207468	0.5270997150850975	0.35716637394659834	Cyprichromi coloratus jumbo	f	d
1785	FISH20200810_c3_r1_Cyprichromi-coloratus-jumbo_sf	1970-01-07 11:30:00	9.960484872958006	704.5001384964822	0.13157165807988477	0.06996842280206082	0.5706034299363898	0.38530363489867564	Cyprichromi coloratus jumbo	f	d
1786	FISH20200810_c3_r1_Cyprichromi-coloratus-jumbo_sf	1970-01-07 12:00:00	11.349432136859708	734.4995845105534	0.19888094842391002	0.055287795689989476	0.586742560906528	0.32681882886068836	Cyprichromi coloratus jumbo	f	d
1787	FISH20200810_c3_r1_Cyprichromi-coloratus-jumbo_sf	1970-01-07 12:30:00	11.056124602606252	764.4998892089519	0.18269443828938622	0.05572789718590738	0.5549014533782226	0.343924144917305	Cyprichromi coloratus jumbo	f	d
1788	FISH20200810_c3_r1_Cyprichromi-coloratus-jumbo_sf	1970-01-07 13:00:00	10.348031814632051	794.5001384964822	0.15373109523018116	0.1283585396930918	0.5654563081925779	0.3259415937750717	Cyprichromi coloratus jumbo	f	d
1789	FISH20200810_c3_r1_Cyprichromi-coloratus-jumbo_sf	1970-01-07 13:30:00	10.255614079201939	824.4996399091463	0.1605451221538973	0.10414935460639299	0.5398073888041272	0.3658277425922339	Cyprichromi coloratus jumbo	f	d
1790	FISH20200810_c3_r1_Cyprichromi-coloratus-jumbo_sf	1970-01-07 14:00:00	10.872867630863778	854.499944604476	0.17228007976955462	0.06276312873919787	0.5579628958703411	0.44708671782934895	Cyprichromi coloratus jumbo	f	d
1791	FISH20200810_c3_r1_Cyprichromi-coloratus-jumbo_sf	1970-01-07 14:30:00	10.100894730760059	884.5001938950751	0.14846822890698577	0.1543404797518143	0.5451538538638862	0.34552505077570056	Cyprichromi coloratus jumbo	f	d
1792	FISH20200810_c3_r1_Cyprichromi-coloratus-jumbo_sf	1970-01-07 15:00:00	9.887460266447901	914.4996399091463	0.1375547061104648	0.1307960777796244	0.57485259973625	0.3345201039752182	Cyprichromi coloratus jumbo	f	d
1793	FISH20200810_c3_r1_Cyprichromi-coloratus-jumbo_sf	1970-01-07 15:30:00	9.732145640126356	944.5	0.13760248171947706	0.09921338355860847	0.5396234655684163	0.30482339384541596	Cyprichromi coloratus jumbo	f	d
1794	FISH20200810_c3_r1_Cyprichromi-coloratus-jumbo_sf	1970-01-07 16:00:00	12.157369313703027	974.5003046922608	0.25217439477037285	0.03650767270511329	0.5245702226638533	0.3757283853791694	Cyprichromi coloratus jumbo	f	d
1795	FISH20200810_c3_r1_Cyprichromi-coloratus-jumbo_sf	1970-01-07 16:30:00	11.009534864094102	1004.4996953077392	0.1970527948590106	0.0946761952246413	0.5022696168280285	0.3849151917199495	Cyprichromi coloratus jumbo	f	d
1796	FISH20200810_c3_r1_Cyprichromi-coloratus-jumbo_sf	1970-01-07 17:00:00	11.328494748569383	1034.5	0.21847994682029692	0.08143142034123643	0.6012008125002717	0.370939965182447	Cyprichromi coloratus jumbo	f	d
1797	FISH20200810_c3_r1_Cyprichromi-coloratus-jumbo_sf	1970-01-07 17:30:00	11.516236479838295	1064.5003600908537	0.22347792366073901	0.015179214447953022	0.5896198367763227	0.47793933342541384	Cyprichromi coloratus jumbo	f	d
1798	FISH20200810_c3_r1_Cyprichromi-coloratus-jumbo_sf	1970-01-07 18:00:00	13.028223849137527	1094.499750706332	0.2947205140989419	0.0	0.6238038530668032	0.4236432705021892	Cyprichromi coloratus jumbo	f	d
1799	FISH20200810_c3_r1_Cyprichromi-coloratus-jumbo_sf	1970-01-07 18:30:00	14.44075841419389	1124.500055395524	0.286228672723244	0.041989807223576335	0.252285494269763	0.5216004794149478	Cyprichromi coloratus jumbo	f	d
1800	FISH20200810_c3_r1_Cyprichromi-coloratus-jumbo_sf	1970-01-07 19:00:00	7.728177787455549	1154.501108033241	0.0643213296398892	0.5007202216066482	0.5264186520965095	0.5307520585145955	Cyprichromi coloratus jumbo	f	n
1801	FISH20200810_c3_r1_Cyprichromi-coloratus-jumbo_sf	1970-01-07 19:30:00	6.861004569892939	1184.4998615035179	0.03656307129798903	0.7647221760567282	0.5597739517526494	0.5203809681780204	Cyprichromi coloratus jumbo	f	n
1802	FISH20200810_c3_r1_Cyprichromi-coloratus-jumbo_sf	1970-01-07 20:00:00	7.592411071139045	1214.5031028368794	0.056848404255319146	0.569813829787234	0.5685179469961671	0.5671200744750472	Cyprichromi coloratus jumbo	f	n
1803	FISH20200810_c3_r1_Cyprichromi-coloratus-jumbo_sf	1970-01-07 20:30:00	6.743569951707351	1244.5004154894466	0.03135560356766938	0.7605672815910476	0.5844169194265737	0.525613468671333	Cyprichromi coloratus jumbo	f	n
1804	FISH20200810_c3_r1_Cyprichromi-coloratus-jumbo_sf	1970-01-07 21:00:00	6.87908387215801	1274.5021054964539	0.04404920212765957	0.6442265070921985	0.5565075271528795	0.4572281164221332	Cyprichromi coloratus jumbo	f	n
1805	FISH20200810_c3_r1_Cyprichromi-coloratus-jumbo_sf	1970-01-07 21:30:00	6.909797215136094	1304.5002215820962	0.05040992687790827	0.5796587635719034	0.49032154587430005	0.45784944780783754	Cyprichromi coloratus jumbo	f	n
1806	FISH20200810_c3_r1_Cyprichromi-coloratus-jumbo_sf	1970-01-07 22:00:00	7.406332471627807	1334.5035185903475	0.0597883304704383	0.4586357843408877	0.5864202799147205	0.5387430310487074	Cyprichromi coloratus jumbo	f	n
1807	FISH20200810_c3_r1_Cyprichromi-coloratus-jumbo_sf	1970-01-07 22:30:00	7.422108612352371	1364.4999723007036	0.05589718021162263	0.48822779901390506	0.6329199755415478	0.5816428871744004	Cyprichromi coloratus jumbo	f	n
1808	FISH20200810_c3_r1_Cyprichromi-coloratus-jumbo_sf	1970-01-07 23:00:00	6.964092508053724	1394.5016622340424	0.05474290780141844	0.5228834219858156	0.5977115967123374	0.533250014804438	Cyprichromi coloratus jumbo	f	n
1809	FISH20200810_c3_r1_Cyprichromi-coloratus-jumbo_sf	1970-01-07 23:30:00	7.004470710964974	1424.4997784179038	0.06137824063815644	0.46360514070463105	0.642186507140581	0.6228527976589824	Cyprichromi coloratus jumbo	f	n
1810	FISH20200810_c3_r1_Cyprichromi-coloratus-jumbo_sf	1970-01-08 00:00:00	7.164933705585981	14.503296946860974	0.06760126336787278	0.4621820801241204	0.6551232849128585	0.49977536280241475	Cyprichromi coloratus jumbo	f	n
1811	FISH20200810_c3_r1_Cyprichromi-coloratus-jumbo_sf	1970-01-08 00:30:00	7.792964928395704	44.499529111960555	0.0961719572322863	0.30818237216774697	0.6200748925453652	0.45911083190510743	Cyprichromi coloratus jumbo	f	n
1812	FISH20200810_c3_r1_Cyprichromi-coloratus-jumbo_sf	1970-01-08 01:00:00	7.285611568120286	74.50224389162834	0.09407723419580032	0.2641697600975123	0.5842462845996365	0.3321538692803175	Cyprichromi coloratus jumbo	f	n
1813	FISH20200810_c3_r1_Cyprichromi-coloratus-jumbo_sf	1970-01-08 01:30:00	6.567722749551529	104.50019389507507	0.08071574981995458	0.327627278267132	0.5538826137410418	0.32523719359217734	Cyprichromi coloratus jumbo	f	n
1814	FISH20200810_c3_r1_Cyprichromi-coloratus-jumbo_sf	1970-01-08 02:00:00	7.241010818499094	134.50285365988807	0.08472322269629301	0.25411425721726605	0.5768873801220762	0.350187128718585	Cyprichromi coloratus jumbo	f	n
1815	FISH20200810_c3_r1_Cyprichromi-coloratus-jumbo_sf	1970-01-08 02:30:00	6.933232401764459	164.5	0.0547861732771992	0.5446487923775759	0.5825778389564821	0.42296724546464265	Cyprichromi coloratus jumbo	f	n
1816	FISH20200810_c3_r1_Cyprichromi-coloratus-jumbo_sf	1970-01-08 03:00:00	6.42688116565709	194.50191146323897	0.054352041664358135	0.5155410272037232	0.5735645944340093	0.4156137499957857	Cyprichromi coloratus jumbo	f	n
1817	FISH20200810_c3_r1_Cyprichromi-coloratus-jumbo_sf	1970-01-08 03:30:00	6.587976231840861	224.49975070633207	0.06265580854246303	0.4300038779015013	0.5639588054353318	0.4000860256342076	Cyprichromi coloratus jumbo	f	n
1818	FISH20200810_c3_r1_Cyprichromi-coloratus-jumbo_sf	1970-01-08 04:00:00	7.036662113866229	254.5024655105546	0.06953293811291485	0.2919829353426783	0.5768382077381914	0.43135337431686793	Cyprichromi coloratus jumbo	f	n
[truncated: 1,532 more rows]
