# Supplementary material for: Widespread temporal niche partitioning in an adaptive radiation of cichlid fishes
Source: Nat Ecol Evol. 2025 Aug 27;9(10):1938–50. doi: 10.1038/s41559-025-02819-z (PMC12507676; doi:10.1038/s41559-025-02819-z)
Supplement: Supplementary file 5 — Raw activity patterns for each species binned in 30-min intervals. [file 41559_2025_2819_MOESM5_ESM.zip › Supplementary_Data_2/Lepidiolamprologus elongatus_als_30m.csv]

	FishID	ts	speed_mm	time_of_day_m	movement	rest	vertical_pos	horizontal_pos	species	sex	daynight
0	FISH20211103_c1_r0_Lepidiolamprologus-elongatus_su	1970-01-02 00:00:00	27.415628373622454	14.499972300703561	0.4454046867209573	0.02548335272284084	0.24469539157107428	0.8433259779360013	Lepidiolamprologus elongatus	f	n
1	FISH20211103_c1_r0_Lepidiolamprologus-elongatus_su	1970-01-02 00:30:00	30.350677712519666	44.49526132017957	0.49160339189713465	0.007205010253283822	0.246580518830293	0.8412529913413355	Lepidiolamprologus elongatus	f	n
2	FISH20211103_c1_r0_Lepidiolamprologus-elongatus_su	1970-01-02 01:00:00	25.783818001312767	74.49977841790383	0.43424551296255265	0.11472413029027255	0.28822464994200747	0.8466459381369362	Lepidiolamprologus elongatus	f	n
3	FISH20211103_c1_r0_Lepidiolamprologus-elongatus_su	1970-01-02 01:30:00	24.59292673207039	104.49645311460874	0.41553979162048327	0.07930614054533362	0.24961240723509756	0.8176796104571885	Lepidiolamprologus elongatus	f	n
4	FISH20211103_c1_r0_Lepidiolamprologus-elongatus_su	1970-01-02 02:00:00	29.353691916353316	134.4996399091463	0.47188521411556145	0.11622624785330453	0.34602780113101017	0.7905368233350474	Lepidiolamprologus elongatus	f	n
5	FISH20211103_c1_r0_Lepidiolamprologus-elongatus_su	1970-01-02 02:30:00	2.395853048363968	164.4971184750083	0.027485315305330823	0.8387454283497728	0.021406877668394164	0.3450658013035496	Lepidiolamprologus elongatus	f	n
6	FISH20211103_c1_r0_Lepidiolamprologus-elongatus_su	1970-01-02 03:00:00	1.2887320930404906	194.5003046922608	0.01634258489834358	0.9123040274777021	0.02198233126182692	0.37666874412337137	Lepidiolamprologus elongatus	f	n
7	FISH20211103_c1_r0_Lepidiolamprologus-elongatus_su	1970-01-02 03:30:00	2.1552122536965266	224.49692435577722	0.016735937932945415	0.8788029925187032	0.02187294818895661	0.46376978346212455	Lepidiolamprologus elongatus	f	n
8	FISH20211103_c1_r0_Lepidiolamprologus-elongatus_su	1970-01-02 04:00:00	2.735634805395391	254.5001107910481	0.026423664967870596	0.8390206071349435	0.02058333881880208	0.4498538874494712	Lepidiolamprologus elongatus	f	n
9	FISH20211103_c1_r0_Lepidiolamprologus-elongatus_su	1970-01-02 04:30:00	3.3282821053070673	284.49664689907445	0.03840824696558222	0.7606273901235936	0.0223186806722549	0.5497316915640788	Lepidiolamprologus elongatus	f	n
10	FISH20211103_c1_r0_Lepidiolamprologus-elongatus_su	1970-01-02 05:00:00	3.5407327771866934	314.49991690211067	0.04908315328790649	0.678355769763448	0.02170971956335932	0.5387972800936716	Lepidiolamprologus elongatus	f	n
11	FISH20211103_c1_r0_Lepidiolamprologus-elongatus_su	1970-01-02 05:30:00	20.527931262620534	344.495510475557	0.36647821749251747	0.3165391863429775	0.21596334880784307	0.6738296559952247	Lepidiolamprologus elongatus	f	n
12	FISH20211103_c1_r0_Lepidiolamprologus-elongatus_su	1970-01-02 06:00:00	42.04416889829265	374.5005816852252	0.7242258046645615	0.0	0.4942784147843349	0.7975374502715415	Lepidiolamprologus elongatus	f	n
13	FISH20211103_c1_r0_Lepidiolamprologus-elongatus_su	1970-01-02 06:30:00	44.665744612502664	404.4967856351142	0.7626357792063844	0.033030370206162715	0.48274916545241636	0.8202499500670168	Lepidiolamprologus elongatus	f	n
14	FISH20211103_c1_r0_Lepidiolamprologus-elongatus_su	1970-01-02 07:00:00	15.210238765378586	434.49952911196056	0.30386128192343914	0.2691263641903496	0.3985280122559565	0.8211025855784767	Lepidiolamprologus elongatus	f	d
15	FISH20211103_c1_r0_Lepidiolamprologus-elongatus_su	1970-01-02 07:30:00	3.2321591510402365	464.49612059410333	0.04195300376856573	0.8407226778984704	0.07155042748439275	0.90904276638032	Lepidiolamprologus elongatus	f	d
16	FISH20211103_c1_r0_Lepidiolamprologus-elongatus_su	1970-01-02 08:00:00	0.8840092493071672	494.5001938950751	0.0007201817073846324	1.0	0.010422739167586122	0.9300572470410341	Lepidiolamprologus elongatus	f	d
17	FISH20211103_c1_r0_Lepidiolamprologus-elongatus_su	1970-01-02 08:30:00	14.411149157143397	524.4959538853785	0.2610575324243432	0.31942135018290657	0.3118438814005492	0.870530094246484	Lepidiolamprologus elongatus	f	d
18	FISH20211103_c1_r0_Lepidiolamprologus-elongatus_su	1970-01-02 09:00:00	12.165069765805956	554.5	0.19327498338134277	0.5596055838688234	0.1679408409797608	0.8811384273815202	Lepidiolamprologus elongatus	f	d
19	FISH20211103_c1_r0_Lepidiolamprologus-elongatus_su	1970-01-02 09:30:00	4.776590471794156	584.497034861165	0.07792495704705425	0.7647841268081804	0.0733681610280128	0.41452339104107927	Lepidiolamprologus elongatus	f	d
20	FISH20211103_c1_r0_Lepidiolamprologus-elongatus_su	1970-01-02 10:00:00	2.41970793728186	614.4998615035178	0.010027145310509113	0.9483131128469336	0.03704929632583793	0.8494515265056267	Lepidiolamprologus elongatus	f	d
21	FISH20211103_c1_r0_Lepidiolamprologus-elongatus_su	1970-01-02 10:30:00	2.3024134512275056	644.4968410551984	0.025881179339392595	0.9256262469518953	0.0368179503565933	0.909322097140076	Lepidiolamprologus elongatus	f	d
22	FISH20211103_c1_r0_Lepidiolamprologus-elongatus_su	1970-01-02 11:00:00	3.4939033784058977	674.5005262866323	0.05024652373829705	0.6857237826159216	0.051180805167941046	0.8776684432612668	Lepidiolamprologus elongatus	f	d
23	FISH20211103_c1_r0_Lepidiolamprologus-elongatus_su	1970-01-02 11:30:00	1.2910592019749016	704.4970627355353	0.0032143648858346265	0.9705165151851031	0.011831994748928303	0.9303320156890337	Lepidiolamprologus elongatus	f	d
24	FISH20211103_c1_r0_Lepidiolamprologus-elongatus_su	1970-01-02 12:00:00	1.1703307129776963	734.4994737133677	0.005318264916071132	0.9410558971802117	0.01505965805186218	0.9317643476720141	Lepidiolamprologus elongatus	f	d
25	FISH20211103_c1_r0_Lepidiolamprologus-elongatus_su	1970-01-02 12:30:00	1.8579367636672788	764.4964531146087	0.018787408556861007	0.8957548215473288	0.01669743660967998	0.9123862096144665	Lepidiolamprologus elongatus	f	d
26	FISH20211103_c1_r0_Lepidiolamprologus-elongatus_su	1970-01-02 13:00:00	2.2595183575797226	794.5001384964822	0.02443077945820176	0.8962384355437372	0.029883164364186435	0.9104188584206467	Lepidiolamprologus elongatus	f	d
27	FISH20211103_c1_r0_Lepidiolamprologus-elongatus_su	1970-01-02 13:30:00	0.36019396405501025	824.4975617865455	0.0009420370165133548	1.0	0.010477913185046896	0.9139907842719188	Lepidiolamprologus elongatus	f	d
28	FISH20211103_c1_r0_Lepidiolamprologus-elongatus_su	1970-01-02 14:00:00	1.1595191744761493	854.499944604476	0.0013294925769997785	1.0	0.012615888311730016	0.9158684304016275	Lepidiolamprologus elongatus	f	d
29	FISH20211103_c1_r0_Lepidiolamprologus-elongatus_su	1970-01-02 14:30:00	0.9547838813034448	884.4969794380092	0.007260433409078313	0.9344344066951172	0.01616856354084157	0.9172827335524588	Lepidiolamprologus elongatus	f	d
30	FISH20211103_c1_r0_Lepidiolamprologus-elongatus_su	1970-01-02 15:00:00	0.5916204668143852	914.4997507063321	0.0005539859287574095	1.0	0.01525891470829293	0.9197582270969992	Lepidiolamprologus elongatus	f	d
31	FISH20211103_c1_r0_Lepidiolamprologus-elongatus_su	1970-01-02 15:30:00	0.9734640828717802	944.4972289957881	0.003990246065174019	0.9870317002881844	0.013923581191736907	0.9169057046469723	Lepidiolamprologus elongatus	f	d
32	FISH20211103_c1_r0_Lepidiolamprologus-elongatus_su	1970-01-02 16:00:00	3.17261113687904	974.5004154894466	0.05517699850423799	0.7751925101102431	0.06850046740255536	0.8681813275782383	Lepidiolamprologus elongatus	f	d
33	FISH20211103_c1_r0_Lepidiolamprologus-elongatus_su	1970-01-02 16:30:00	1.9557576917522856	1004.4973952560408	0.01989581024163157	0.8944801596098426	0.024426259133494443	0.9007944057540516	Lepidiolamprologus elongatus	f	d
34	FISH20211103_c1_r0_Lepidiolamprologus-elongatus_su	1970-01-02 17:00:00	2.049140668867533	1034.5002215820962	0.027697762020828718	0.8979060491912253	0.028457419226116727	0.9223425377322048	Lepidiolamprologus elongatus	f	d
35	FISH20211103_c1_r0_Lepidiolamprologus-elongatus_su	1970-01-02 17:30:00	1.0745074026477737	1064.496618625277	0.0021064301552106432	0.9720620842572062	0.014058338675533983	0.9247045618546705	Lepidiolamprologus elongatus	f	d
36	FISH20211103_c1_r0_Lepidiolamprologus-elongatus_su	1970-01-02 18:00:00	1.6010921975326051	1094.5000830978893	0.016564179269846546	0.9027754695030746	0.11566727852833131	0.930045332865394	Lepidiolamprologus elongatus	f	d
37	FISH20211103_c1_r0_Lepidiolamprologus-elongatus_su	1970-01-02 18:30:00	1.9275457884766727	1124.4966468990744	0.03436235659258438	0.8572853738291858	0.03718371105255263	0.9085209652955778	Lepidiolamprologus elongatus	f	d
38	FISH20211103_c1_r0_Lepidiolamprologus-elongatus_su	1970-01-02 19:00:00	20.407252951429562	1154.499889208952	0.3864945712386439	0.012242410813206293	0.25080467275538704	0.6651882844255289	Lepidiolamprologus elongatus	f	n
39	FISH20211103_c1_r0_Lepidiolamprologus-elongatus_su	1970-01-02 19:30:00	26.452605817321427	1184.4965910980545	0.43268111523751457	0.06967463000942298	0.28671238308340496	0.836001879108086	Lepidiolamprologus elongatus	f	n
40	FISH20211103_c1_r0_Lepidiolamprologus-elongatus_su	1970-01-02 20:00:00	29.331918559429624	1214.499695307739	0.47321478034457926	0.04769818846601296	0.2785596164964904	0.8463620950760528	Lepidiolamprologus elongatus	f	n
41	FISH20211103_c1_r0_Lepidiolamprologus-elongatus_su	1970-01-02 20:30:00	30.433162889638414	1244.4971181556195	0.49916869873642206	0.03136776767900687	0.3722732854788226	0.8577858633790886	Lepidiolamprologus elongatus	f	n
42	FISH20211103_c1_r0_Lepidiolamprologus-elongatus_su	1970-01-02 21:00:00	38.29832180691961	1274.5003600908537	0.6310453714475652	0.035676693811977175	0.5902405218377633	0.8498021282932668	Lepidiolamprologus elongatus	f	n
43	FISH20211103_c1_r0_Lepidiolamprologus-elongatus_su	1970-01-02 21:30:00	42.50581187074267	1304.4974228232556	0.6790445047941029	0.0	0.5013497123058948	0.8610342838861648	Lepidiolamprologus elongatus	f	n
44	FISH20211103_c1_r0_Lepidiolamprologus-elongatus_su	1970-01-02 22:00:00	38.986396486046374	1334.5001661865722	0.6251938843341458	0.0	0.5439195724979667	0.8366326212723254	Lepidiolamprologus elongatus	f	n
45	FISH20211103_c1_r0_Lepidiolamprologus-elongatus_su	1970-01-02 22:30:00	29.34403237014636	1364.498392817557	0.48886056306805586	0.053812901795610726	0.38484127749709807	0.825190403655728	Lepidiolamprologus elongatus	f	n
46	FISH20211103_c1_r0_Lepidiolamprologus-elongatus_su	1970-01-02 23:00:00	29.414957317370483	1394.4999723007036	0.49387845548723064	0.004708880394437981	0.39205317615896085	0.8655341768180547	Lepidiolamprologus elongatus	f	n
47	FISH20211103_c1_r0_Lepidiolamprologus-elongatus_su	1970-01-02 23:30:00	18.086737720230307	1424.4973398359566	0.31910884504544446	0.10302593659942363	0.14476761748052488	0.7789425628441654	Lepidiolamprologus elongatus	f	n
48	FISH20211103_c1_r0_Lepidiolamprologus-elongatus_su	1970-01-03 00:00:00	14.840284057602734	14.499778417903833	0.2631841347219145	0.2429647684467095	0.09933530006758444	0.7873092145243658	Lepidiolamprologus elongatus	f	n
49	FISH20211103_c1_r0_Lepidiolamprologus-elongatus_su	1970-01-03 00:30:00	22.123817339466733	44.4983097811028	0.3790523690773067	0.04483236353560543	0.22285267769672762	0.855827757339328	Lepidiolamprologus elongatus	f	n
50	FISH20211103_c1_r0_Lepidiolamprologus-elongatus_su	1970-01-03 01:00:00	23.594950916841256	74.49963990914631	0.4036341476926486	0.020497479364024154	0.2046185273755944	0.7984039171741807	Lepidiolamprologus elongatus	f	n
51	FISH20211103_c1_r0_Lepidiolamprologus-elongatus_su	1970-01-03 01:30:00	25.194238527460715	104.49750609620926	0.4155952117047218	0.12425182886277987	0.24618049726271207	0.7473555291685565	Lepidiolamprologus elongatus	f	n
52	FISH20211103_c1_r0_Lepidiolamprologus-elongatus_su	1970-01-03 02:00:00	27.68659828310866	134.5003046922608	0.4876184144922719	0.002659132458035566	0.1822157072858892	0.7691832437356892	Lepidiolamprologus elongatus	f	n
53	FISH20211103_c1_r0_Lepidiolamprologus-elongatus_su	1970-01-03 02:30:00	23.439921086287722	164.49761693637774	0.4159831522943915	0.12142540456661494	0.20470111492532675	0.792129415224829	Lepidiolamprologus elongatus	f	n
54	FISH20211103_c1_r0_Lepidiolamprologus-elongatus_su	1970-01-03 03:00:00	27.114486402068785	194.50005539552404	0.4466541103478839	0.056835807666740526	0.24223052665767314	0.7798359195547253	Lepidiolamprologus elongatus	f	n
55	FISH20211103_c1_r0_Lepidiolamprologus-elongatus_su	1970-01-03 03:30:00	21.739573790646485	224.49842044005985	0.3692844870586931	0.11289696835337804	0.16351686127769754	0.7609401193957374	Lepidiolamprologus elongatus	f	n
56	FISH20211103_c1_r0_Lepidiolamprologus-elongatus_su	1970-01-03 04:00:00	16.236124062448145	254.49986150351782	0.28967924214724944	0.2000443188743006	0.10529163186869701	0.7352527026012533	Lepidiolamprologus elongatus	f	n
57	FISH20211103_c1_r0_Lepidiolamprologus-elongatus_su	1970-01-03 04:30:00	15.373470467475133	284.49822655730435	0.2697849700731545	0.1776767900687209	0.11249140872752031	0.6526613163422794	Lepidiolamprologus elongatus	f	n
58	FISH20211103_c1_r0_Lepidiolamprologus-elongatus_su	1970-01-03 05:00:00	27.05083393799391	314.5005816852252	0.47548612265248463	0.03274056838956291	0.26230352912216126	0.7882273602131493	Lepidiolamprologus elongatus	f	n
59	FISH20211103_c1_r0_Lepidiolamprologus-elongatus_su	1970-01-03 05:30:00	23.851814106863124	344.4982819773886	0.43859454666371095	0.13212148082465086	0.328664736128807	0.7476937013080869	Lepidiolamprologus elongatus	f	n
60	FISH20211103_c1_r0_Lepidiolamprologus-elongatus_su	1970-01-03 06:00:00	32.34339703536864	374.49952911196056	0.5781951138441084	0.12542241427067752	0.4295755780461808	0.7299646053526035	Lepidiolamprologus elongatus	f	n
61	FISH20211103_c1_r0_Lepidiolamprologus-elongatus_su	1970-01-03 06:30:00	46.08194262090876	404.4978386167147	0.7716692529372645	0.0	0.5851155102960729	0.7969082726272986	Lepidiolamprologus elongatus	f	n
62	FISH20211103_c1_r0_Lepidiolamprologus-elongatus_su	1970-01-03 07:00:00	26.228012092451912	434.5001938950751	0.4031909589496427	0.19400587225084484	0.45499998622113935	0.8602119732997117	Lepidiolamprologus elongatus	f	d
63	FISH20211103_c1_r0_Lepidiolamprologus-elongatus_su	1970-01-03 07:30:00	13.296441443502188	464.49764451587873	0.21681538546804854	0.5001939810452807	0.23520802737552107	0.8865751946807524	Lepidiolamprologus elongatus	f	d
64	FISH20211103_c1_r0_Lepidiolamprologus-elongatus_su	1970-01-03 08:00:00	11.09239180540534	494.5	0.18557500553955242	0.5474739641037004	0.20754234396774382	0.8943132929513035	Lepidiolamprologus elongatus	f	d
65	FISH20211103_c1_r0_Lepidiolamprologus-elongatus_su	1970-01-03 08:30:00	6.908767488708402	524.4981155082585	0.11107416029265048	0.6217159960093116	0.09763341603203766	0.8990448030502627	Lepidiolamprologus elongatus	f	d
66	FISH20211103_c1_r0_Lepidiolamprologus-elongatus_su	1970-01-03 09:00:00	0.8967377980788844	554.4998061049249	0.002215943715029638	0.9906376378039998	0.014909716132820466	0.9241514279398768	Lepidiolamprologus elongatus	f	d
67	FISH20211103_c1_r0_Lepidiolamprologus-elongatus_su	1970-01-03 09:30:00	9.196477927373152	584.4984206151288	0.17351066777500693	0.5865890828484345	0.19715228432869575	0.8640387480144275	Lepidiolamprologus elongatus	f	d
68	FISH20211103_c1_r0_Lepidiolamprologus-elongatus_su	1970-01-03 10:00:00	13.692972358020137	614.5004708880394	0.2492936679408343	0.3592598747991801	0.2769546931013554	0.885846961818144	Lepidiolamprologus elongatus	f	d
69	FISH20211103_c1_r0_Lepidiolamprologus-elongatus_su	1970-01-03 10:30:00	2.235082528342119	644.4980322598526	0.03591818635330636	0.8352086913142287	0.06913596166483303	0.921152147696453	Lepidiolamprologus elongatus	f	d
70	FISH20211103_c1_r0_Lepidiolamprologus-elongatus_su	1970-01-03 11:00:00	0.9631921343631298	674.4994183147749	0.0070356212952191015	0.9459863719461525	0.024541259859808966	0.9271258167865928	Lepidiolamprologus elongatus	f	d
71	FISH20211103_c1_r0_Lepidiolamprologus-elongatus_su	1970-01-03 11:30:00	6.911630941113665	704.4980324779693	0.14476528293521032	0.5400986532173142	0.10137579288157925	0.779366265618401	Lepidiolamprologus elongatus	f	d
72	FISH20211103_c1_r0_Lepidiolamprologus-elongatus_su	1970-01-03 12:00:00	8.325455414716282	734.5001384964822	0.16237327571879676	0.49337986815134893	0.21039408179230676	0.8936017046391252	Lepidiolamprologus elongatus	f	d
73	FISH20211103_c1_r0_Lepidiolamprologus-elongatus_su	1970-01-03 12:30:00	12.815134947284319	764.4982265573044	0.23841720239414763	0.4845932165816892	0.2900042367037476	0.8905991994497411	Lepidiolamprologus elongatus	f	d
74	FISH20211103_c1_r0_Lepidiolamprologus-elongatus_su	1970-01-03 13:00:00	7.490384766282099	794.499944604476	0.1318413472191447	0.6322291158874362	0.12696130807624018	0.8687841464364134	Lepidiolamprologus elongatus	f	d
75	FISH20211103_c1_r0_Lepidiolamprologus-elongatus_su	1970-01-03 13:30:00	2.1806034695209244	824.4985034918524	0.018955769870302626	0.9156412814543842	0.05858633435048754	0.9203423036019533	Lepidiolamprologus elongatus	f	d
76	FISH20211103_c1_r0_Lepidiolamprologus-elongatus_su	1970-01-03 14:00:00	1.0456505795034785	854.4996953077392	0.0	1.0	0.014587600744120926	0.9229526243303301	Lepidiolamprologus elongatus	f	d
77	FISH20211103_c1_r0_Lepidiolamprologus-elongatus_su	1970-01-03 14:30:00	2.374626247824457	884.4986977001939	0.0017179274037129398	1.0	0.11870185067318288	0.9125741202549853	Lepidiolamprologus elongatus	f	d
78	FISH20211103_c1_r0_Lepidiolamprologus-elongatus_su	1970-01-03 15:00:00	1.3661203076582202	914.5003600908537	0.0019389507506509334	0.9689213893967094	0.055972513026233794	0.8671954215529526	Lepidiolamprologus elongatus	f	d
79	FISH20211103_c1_r0_Lepidiolamprologus-elongatus_su	1970-01-03 15:30:00	1.8258637114665976	944.4986977001939	0.0	1.0	0.025634117093754603	0.8475942157805477	Lepidiolamprologus elongatus	f	d
80	FISH20211103_c1_r0_Lepidiolamprologus-elongatus_su	1970-01-03 16:00:00	1.7466694329304306	974.5002215820962	0.00011079104808331487	1.0	0.02818210587050628	0.8514247070616946	Lepidiolamprologus elongatus	f	d
81	FISH20211103_c1_r0_Lepidiolamprologus-elongatus_su	1970-01-03 16:30:00	5.485528941958944	1004.4996952064283	0.05048489886395123	0.8887780548628429	0.024407986696826492	0.8563133420573442	Lepidiolamprologus elongatus	f	d
82	FISH20211103_c1_r0_Lepidiolamprologus-elongatus_su	1970-01-03 17:00:00	1.5031993322029593	1034.5000276992964	0.007312614259597806	0.9592266356434547	0.03486317667892911	0.8616893499220338	Lepidiolamprologus elongatus	f	d
83	FISH20211103_c1_r0_Lepidiolamprologus-elongatus_su	1970-01-03 17:30:00	1.5328251743847137	1064.498642283181	0.007592130784150735	0.9346079246328622	0.031601145903266604	0.8768896241245444	Lepidiolamprologus elongatus	f	d
84	FISH20211103_c1_r0_Lepidiolamprologus-elongatus_su	1970-01-03 18:00:00	1.7783953940628934	1094.4997784179038	0.0015510746731664082	1.0	0.025285932071027147	0.9147187552792654	Lepidiolamprologus elongatus	f	d
85	FISH20211103_c1_r0_Lepidiolamprologus-elongatus_su	1970-01-03 18:30:00	2.3671787660338746	1124.4993072873372	0.041119423663064564	0.856636187309504	0.024152852024597136	0.8823390368959934	Lepidiolamprologus elongatus	f	d
86	FISH20211103_c1_r0_Lepidiolamprologus-elongatus_su	1970-01-03 19:00:00	18.408116508572647	1154.4996399091463	0.3465735970306354	0.08049415544845161	0.2034893970844886	0.6053058598236786	Lepidiolamprologus elongatus	f	n
87	FISH20211103_c1_r0_Lepidiolamprologus-elongatus_su	1970-01-03 19:30:00	7.517294021936961	1184.4992519532332	0.1624092646977337	0.01656785061229013	0.02597140862474501	0.5407671314761994	Lepidiolamprologus elongatus	f	n
88	FISH20211103_c1_r0_Lepidiolamprologus-elongatus_su	1970-01-03 20:00:00	6.144244283348708	1214.500304692261	0.12370505789152955	0.27937510387236164	0.02565532709158512	0.5428438601226302	Lepidiolamprologus elongatus	f	n
89	FISH20211103_c1_r0_Lepidiolamprologus-elongatus_su	1970-01-03 20:30:00	4.440316061526905	1244.4987807581467	0.07099312790955442	0.43809576590556415	0.02452937759148614	0.46873539049756063	Lepidiolamprologus elongatus	f	n
90	FISH20211103_c1_r0_Lepidiolamprologus-elongatus_su	1970-01-03 21:00:00	3.6256505205900575	1274.500110791048	0.0514070463106581	0.5981608686018169	0.02294664939748026	0.5665043559529722	Lepidiolamprologus elongatus	f	n
91	FISH20211103_c1_r0_Lepidiolamprologus-elongatus_su	1970-01-03 21:30:00	3.6847642533595346	1304.4997229302892	0.05164579408179098	0.7101850825667738	0.024222500657315873	0.5661710499556273	Lepidiolamprologus elongatus	f	n
92	FISH20211103_c1_r0_Lepidiolamprologus-elongatus_su	1970-01-03 22:00:00	3.4039158779936196	1334.4998615035179	0.039166805163148855	0.6634535482798737	0.022368942907722004	0.5998140175245521	Lepidiolamprologus elongatus	f	n
93	FISH20211103_c1_r0_Lepidiolamprologus-elongatus_su	1970-01-03 22:30:00	3.6117225509640107	1364.4997229302892	0.0597916435775241	0.7185525878310983	0.023017959040176967	0.591518141547321	Lepidiolamprologus elongatus	f	n
94	FISH20211103_c1_r0_Lepidiolamprologus-elongatus_su	1970-01-03 23:00:00	5.474830903812886	1394.5005816852251	0.12087972965486676	0.6214060162871863	0.02163288009248646	0.5748976908660147	Lepidiolamprologus elongatus	f	n
95	FISH20211103_c1_r0_Lepidiolamprologus-elongatus_su	1970-01-03 23:30:00	3.984797721271068	1424.4996121024049	0.04460822342901474	0.71722265321955	0.024104407904731392	0.56772653603614	Lepidiolamprologus elongatus	f	n
96	FISH20211103_c1_r0_Lepidiolamprologus-elongatus_su	1970-01-04 00:00:00	3.9684436106080274	14.499529111960555	0.043875685557586835	0.759847099883663	0.022001276871892492	0.6328516398258089	Lepidiolamprologus elongatus	f	n
97	FISH20211103_c1_r0_Lepidiolamprologus-elongatus_su	1970-01-04 00:30:00	3.2435634170401726	44.49925187032419	0.016957605985037406	0.8626212247159878	0.02117521166864452	0.6458802937650078	Lepidiolamprologus elongatus	f	n
98	FISH20211103_c1_r0_Lepidiolamprologus-elongatus_su	1970-01-04 01:00:00	3.4944001355910324	74.50019389507507	0.050634313888427235	0.7274389230513545	0.023861533805464463	0.5475357224936668	Lepidiolamprologus elongatus	f	n
99	FISH20211103_c1_r0_Lepidiolamprologus-elongatus_su	1970-01-04 01:30:00	4.980406268420324	104.49914103629814	0.0713771127736215	0.7353283458021612	0.025836269391603602	0.49786924328346394	Lepidiolamprologus elongatus	f	n
100	FISH20211103_c1_r0_Lepidiolamprologus-elongatus_su	1970-01-04 02:00:00	4.238039884032389	134.5	0.0809328606248615	0.673664967870596	0.023386375513359065	0.56224367229548	Lepidiolamprologus elongatus	f	n
101	FISH20211103_c1_r0_Lepidiolamprologus-elongatus_su	1970-01-04 02:30:00	5.8914924319711135	164.49986145746743	0.11676364643945691	0.5130507065669161	0.02409341030612536	0.5465796171787416	Lepidiolamprologus elongatus	f	n
102	FISH20211103_c1_r0_Lepidiolamprologus-elongatus_su	1970-01-04 03:00:00	3.0653430213921613	194.49980610492494	0.03013683452440308	0.7637250013849648	0.024869840172013567	0.5293882687769899	Lepidiolamprologus elongatus	f	n
103	FISH20211103_c1_r0_Lepidiolamprologus-elongatus_su	1970-01-04 03:30:00	3.146326656857691	224.49969524020614	0.03407768604200144	0.7428381448440184	0.02460169282144935	0.603681695813988	Lepidiolamprologus elongatus	f	n
104	FISH20211103_c1_r0_Lepidiolamprologus-elongatus_su	1970-01-04 04:00:00	3.653575182278726	254.50047088803944	0.03872361642014293	0.6904326630103595	0.021606030704730318	0.5871891576725897	Lepidiolamprologus elongatus	f	n
105	FISH20211103_c1_r0_Lepidiolamprologus-elongatus_su	1970-01-04 04:30:00	3.2203040900724127	284.4995012745207	0.040784661420813474	0.6659093427906462	0.024824518652241945	0.5327557847217225	Lepidiolamprologus elongatus	f	n
106	FISH20211103_c1_r0_Lepidiolamprologus-elongatus_su	1970-01-04 05:00:00	3.816919095520049	314.4994183147748	0.037061658633870696	0.7436153121710709	0.02640901916906534	0.4756131006152875	Lepidiolamprologus elongatus	f	n
107	FISH20211103_c1_r0_Lepidiolamprologus-elongatus_su	1970-01-04 05:30:00	5.345397745551779	344.4996398293345	0.08078905081176926	0.5631406882030254	0.030671076661054644	0.5318680540963676	Lepidiolamprologus elongatus	f	n
108	FISH20211103_c1_r0_Lepidiolamprologus-elongatus_su	1970-01-04 06:00:00	5.091429168599045	374.50008309788933	0.08276549775635698	0.5352058057725334	0.03502508428196299	0.49175246592304717	Lepidiolamprologus elongatus	f	n
109	FISH20211103_c1_r0_Lepidiolamprologus-elongatus_su	1970-01-04 06:30:00	8.73244446152311	404.49939037907336	0.15174019064508978	0.3694302815340279	0.10729478259712379	0.582363987895136	Lepidiolamprologus elongatus	f	n
110	FISH20211103_c1_r0_Lepidiolamprologus-elongatus_su	1970-01-04 07:00:00	27.398315057042968	434.4998892089519	0.4403944161311766	0.11466873476623089	0.6962830066928821	0.8522137258042628	Lepidiolamprologus elongatus	f	d
111	FISH20211103_c1_r0_Lepidiolamprologus-elongatus_su	1970-01-04 07:30:00	10.45207311238332	464.5000277115779	0.18910380757080308	0.33348112841545197	0.3339310152799081	0.7929995469172776	Lepidiolamprologus elongatus	f	d
112	FISH20211103_c1_r0_Lepidiolamprologus-elongatus_su	1970-01-04 08:00:00	4.323024100583158	494.49969530773916	0.0716857791812088	0.4912747216220708	0.08463205174058228	0.884006470116656	Lepidiolamprologus elongatus	f	d
113	FISH20211103_c1_r0_Lepidiolamprologus-elongatus_su	1970-01-04 08:30:00	3.859731099012114	524.4999168836925	0.026209342272953955	0.7408987643375631	0.04092714985101225	0.8908061294299374	Lepidiolamprologus elongatus	f	d
114	FISH20211103_c1_r0_Lepidiolamprologus-elongatus_su	1970-01-04 09:00:00	3.288713118593854	554.5003600908537	0.019998892028142486	0.8334718298155227	0.027899952150142418	0.8770258744339814	Lepidiolamprologus elongatus	f	d
115	FISH20211103_c1_r0_Lepidiolamprologus-elongatus_su	1970-01-04 09:30:00	3.8410404168570924	584.4996952064283	0.015350512607370463	0.8488778054862843	0.14099579812285526	0.8770723356624713	Lepidiolamprologus elongatus	f	d
116	FISH20211103_c1_r0_Lepidiolamprologus-elongatus_su	1970-01-04 10:00:00	4.250921347656045	614.5001661865721	0.027697762020828718	0.8117106137824064	0.18746637252184267	0.8758456867180902	Lepidiolamprologus elongatus	f	d
117	FISH20211103_c1_r0_Lepidiolamprologus-elongatus_su	1970-01-04 10:30:00	8.44219888510717	644.5003325205055	0.13322988250942142	0.355686100642873	0.34964160132970923	0.8407681113932977	Lepidiolamprologus elongatus	f	d
118	FISH20211103_c1_r0_Lepidiolamprologus-elongatus_su	1970-01-04 11:00:00	10.336072039991704	674.4999723007036	0.25571990471442024	0.26801839233283475	0.19886140052432774	0.8670366853870127	Lepidiolamprologus elongatus	f	d
119	FISH20211103_c1_r0_Lepidiolamprologus-elongatus_su	1970-01-04 11:30:00	7.886691773162563	704.4996674794945	0.1977942806473066	0.32088228774107735	0.15337067734937793	0.8772570789555858	Lepidiolamprologus elongatus	f	d
120	FISH20211103_c1_r0_Lepidiolamprologus-elongatus_su	1970-01-04 12:00:00	9.362604335026298	734.4997784179038	0.20535120762242412	0.30268114336361623	0.20699174181761126	0.8389504467841785	Lepidiolamprologus elongatus	f	d
121	FISH20211103_c1_r0_Lepidiolamprologus-elongatus_su	1970-01-04 12:30:00	6.716461853593253	764.5003047935717	0.14630091438071488	0.5855361596009975	0.17118786792509066	0.8847022158576188	Lepidiolamprologus elongatus	f	d
122	FISH20211103_c1_r0_Lepidiolamprologus-elongatus_su	1970-01-04 13:00:00	8.931369319610127	794.4996399091463	0.22464129411112957	0.35327682676860006	0.13278347332488066	0.8687655602854688	Lepidiolamprologus elongatus	f	d
123	FISH20211103_c1_r0_Lepidiolamprologus-elongatus_su	1970-01-04 13:30:00	9.134522284868044	824.5001108278843	0.21423030034356644	0.365732018175773	0.2033920442891103	0.8229692984813568	Lepidiolamprologus elongatus	f	d
124	FISH20211103_c1_r0_Lepidiolamprologus-elongatus_su	1970-01-04 14:00:00	6.708348894070282	854.5002492936679	0.154839067087696	0.47144202537255553	0.07531844339690755	0.8970637100273634	Lepidiolamprologus elongatus	f	d
125	FISH20211103_c1_r0_Lepidiolamprologus-elongatus_su	1970-01-04 14:30:00	2.742576401466219	884.4999445799158	0.05264908002660164	0.8599534471292396	0.03708221990750804	0.8979191678865847	Lepidiolamprologus elongatus	f	d
126	FISH20211103_c1_r0_Lepidiolamprologus-elongatus_su	1970-01-04 15:00:00	6.4851297502765	914.500055395524	0.13167516064701973	0.5933968535342344	0.18508942552754792	0.8650185492735601	Lepidiolamprologus elongatus	f	d
127	FISH20211103_c1_r0_Lepidiolamprologus-elongatus_su	1970-01-04 15:30:00	6.8143228365920825	944.5005818786367	0.13593793294541423	0.42942643391521196	0.1563184089984222	0.8760121393132243	Lepidiolamprologus elongatus	f	d
128	FISH20211103_c1_r0_Lepidiolamprologus-elongatus_su	1970-01-04 16:00:00	4.4847266503602015	974.4998615035178	0.087252783779292	0.5770871419865935	0.05325975905707273	0.8856879106558161	Lepidiolamprologus elongatus	f	d
129	FISH20211103_c1_r0_Lepidiolamprologus-elongatus_su	1970-01-04 16:30:00	7.299988397709154	1004.5004433606739	0.16393260917756594	0.396198182221237	0.11342953085082322	0.8568729683875221	Lepidiolamprologus elongatus	f	d
130	FISH20211103_c1_r0_Lepidiolamprologus-elongatus_su	1970-01-04 17:00:00	8.244935722263612	1034.5005816852251	0.1911251454213063	0.3501745055675586	0.15395098978434235	0.8499077695704332	Lepidiolamprologus elongatus	f	d
131	FISH20211103_c1_r0_Lepidiolamprologus-elongatus_su	1970-01-04 17:30:00	7.282278975581022	1064.5006927894474	0.16721166103197915	0.5188161613922296	0.17540389141668425	0.8318541021091965	Lepidiolamprologus elongatus	f	d
132	FISH20211103_c1_r0_Lepidiolamprologus-elongatus_su	1970-01-04 18:00:00	10.263113618921578	1094.4995291119606	0.21821505733754362	0.3931084150462578	0.2240530027775851	0.7565204418065152	Lepidiolamprologus elongatus	f	d
133	FISH20211103_c1_r0_Lepidiolamprologus-elongatus_su	1970-01-04 18:30:00	7.590042097731924	1124.5001662234042	0.16173537234042554	0.47024601063829785	0.12666157718577317	0.871264471859391	Lepidiolamprologus elongatus	f	d
134	FISH20211103_c1_r0_Lepidiolamprologus-elongatus_su	1970-01-04 19:00:00	16.7898965690903	1154.500193895075	0.3029749044374273	0.13533876239543516	0.2037461347505652	0.6511624654238671	Lepidiolamprologus elongatus	f	n
135	FISH20211103_c1_r0_Lepidiolamprologus-elongatus_su	1970-01-04 19:30:00	6.473714503703723	1184.5001385425326	0.12230534774175672	0.45303408146300916	0.03224261521927148	0.42183775983586735	Lepidiolamprologus elongatus	f	n
136	FISH20211103_c1_r0_Lepidiolamprologus-elongatus_su	1970-01-04 20:00:00	4.658612367149828	1214.5	0.05883004653224019	0.6844116995346776	0.030033722508139907	0.4930962368339367	Lepidiolamprologus elongatus	f	n
137	FISH20211103_c1_r0_Lepidiolamprologus-elongatus_su	1970-01-04 20:30:00	3.9106393054176185	1244.500720381248	0.04904133880084229	0.7305219993350327	0.025161794026765213	0.6930428069957488	Lepidiolamprologus elongatus	f	n
138	FISH20211103_c1_r0_Lepidiolamprologus-elongatus_su	1970-01-04 21:00:00	3.131579523557104	1274.499806104925	0.03717245581962218	0.7888759625505513	0.02416066302766407	0.6379331717449843	Lepidiolamprologus elongatus	f	n
139	FISH20211103_c1_r0_Lepidiolamprologus-elongatus_su	1970-01-04 21:30:00	4.781692322108082	1304.5006927126628	0.03951233028539762	0.7358825159323913	0.026973670735597758	0.44943345706142684	Lepidiolamprologus elongatus	f	n
140	FISH20211103_c1_r0_Lepidiolamprologus-elongatus_su	1970-01-04 22:00:00	2.627674270651843	1334.5004708880394	0.012076893246911528	0.884937122597086	0.024392533567720854	0.5092960484348779	Lepidiolamprologus elongatus	f	n
141	FISH20211103_c1_r0_Lepidiolamprologus-elongatus_su	1970-01-04 22:30:00	1.6410338334383188	1364.500498780758	0.004378186654843716	0.9869208601197074	0.03429838482531905	0.5059962336290833	Lepidiolamprologus elongatus	f	n
142	FISH20211103_c1_r0_Lepidiolamprologus-elongatus_su	1970-01-04 23:00:00	3.8986943329767274	1394.4994183147749	0.058057725333776525	0.7226192454711651	0.04339965943386587	0.5842031735165845	Lepidiolamprologus elongatus	f	n
143	FISH20211103_c1_r0_Lepidiolamprologus-elongatus_su	1970-01-04 23:30:00	2.4121613529071415	1424.5008867213478	0.01723564619818222	0.8792396364442474	0.02945507912318267	0.49326135672762084	Lepidiolamprologus elongatus	f	n
144	FISH20211103_c1_r0_Lepidiolamprologus-elongatus_su	1970-01-05 00:00:00	2.1686832128806737	14.500083097889314	0.012520081989917456	0.897346407401252	0.03113621123228374	0.4332129922316208	Lepidiolamprologus elongatus	f	n
145	FISH20211103_c1_r0_Lepidiolamprologus-elongatus_su	1970-01-05 00:30:00	2.0376747814206877	44.50013852717903	0.008477863356790603	0.9603812267966975	0.03534989492414525	0.5166254011115015	Lepidiolamprologus elongatus	f	n
146	FISH20211103_c1_r0_Lepidiolamprologus-elongatus_su	1970-01-05 01:00:00	2.1600696824486194	74.49988920895191	0.009860403279415023	0.9325282517172613	0.03176075716178309	0.507932639042798	Lepidiolamprologus elongatus	f	n
147	FISH20211103_c1_r0_Lepidiolamprologus-elongatus_su	1970-01-05 01:30:00	2.934937652050832	104.50094203701651	0.03441205807381137	0.7354538401861909	0.031121063293677583	0.5355602861626394	Lepidiolamprologus elongatus	f	n
148	FISH20211103_c1_r0_Lepidiolamprologus-elongatus_su	1970-01-05 02:00:00	1.2366558314205573	134.4996953077392	0.019001717356379146	0.8227799013905047	0.031921758643403145	0.5322900845843228	Lepidiolamprologus elongatus	f	n
149	FISH20211103_c1_r0_Lepidiolamprologus-elongatus_su	1970-01-05 02:30:00	3.278226696191446	164.50102521474093	0.06444998614574675	0.7176503186478249	0.05430071188060886	0.6150378179961735	Lepidiolamprologus elongatus	f	n
150	FISH20211103_c1_r0_Lepidiolamprologus-elongatus_su	1970-01-05 03:00:00	2.030713541684797	194.5003600908537	0.0394991967204033	0.7776300481967758	0.03252256681383502	0.5531418955424899	Lepidiolamprologus elongatus	f	n
151	FISH20211103_c1_r0_Lepidiolamprologus-elongatus_su	1970-01-05 03:30:00	3.284929091791987	224.50069271266278	0.06744250484898864	0.6695483513438626	0.03134786619380426	0.669635866329787	Lepidiolamprologus elongatus	f	n
152	FISH20211103_c1_r0_Lepidiolamprologus-elongatus_su	1970-01-05 04:00:00	3.219640968677486	254.50022158209617	0.008032350986040328	0.9883115444272103	0.02597424270379054	0.507155565988609	Lepidiolamprologus elongatus	f	n
153	FISH20211103_c1_r0_Lepidiolamprologus-elongatus_su	1970-01-05 04:30:00	2.448238208752972	284.50149634227444	0.0060962092662380845	0.9822101529594325	0.026634335965361494	0.5668984067549449	Lepidiolamprologus elongatus	f	n
154	FISH20211103_c1_r0_Lepidiolamprologus-elongatus_su	1970-01-05 05:00:00	2.8779410827289698	314.4999723007036	0.021605451221538972	0.8437759680904106	0.020167560268381464	0.6899757617446168	Lepidiolamprologus elongatus	f	n
155	FISH20211103_c1_r0_Lepidiolamprologus-elongatus_su	1970-01-05 05:30:00	3.1998968178952345	344.50041562759765	0.028151842615683015	0.8436131892490994	0.04121580443745541	0.5293429791857566	Lepidiolamprologus elongatus	f	n
156	FISH20211103_c1_r0_Lepidiolamprologus-elongatus_su	1970-01-05 06:00:00	2.821466701340575	374.4997784179038	0.028417903833370263	0.8113782406381564	0.02494621921299099	0.6874393117354312	Lepidiolamprologus elongatus	f	n
157	FISH20211103_c1_r0_Lepidiolamprologus-elongatus_su	1970-01-05 06:30:00	3.5898541550482923	404.5016904062517	0.05736296624729812	0.737183395222524	0.04831809273847825	0.6012851587215917	Lepidiolamprologus elongatus	f	n
158	FISH20211103_c1_r0_Lepidiolamprologus-elongatus_su	1970-01-05 07:00:00	19.81680716599978	434.4996399091463	0.3854634092294056	0.19023876793529446	0.5437592480687955	0.8272099239174288	Lepidiolamprologus elongatus	f	d
159	FISH20211103_c1_r0_Lepidiolamprologus-elongatus_su	1970-01-05 07:30:00	14.350457925256032	464.50149634227444	0.32320993127909553	0.08218798492573709	0.3452387577615142	0.8411049118656094	Lepidiolamprologus elongatus	f	d
160	FISH20211103_c1_r0_Lepidiolamprologus-elongatus_su	1970-01-05 08:00:00	11.332036079216847	494.50030469226084	0.25599689767879896	0.12364965929865382	0.2174119709019021	0.8612845562436339	Lepidiolamprologus elongatus	f	d
161	FISH20211103_c1_r0_Lepidiolamprologus-elongatus_su	1970-01-05 08:30:00	10.781365798745075	524.5011084016847	0.26119485701618267	0.2950565284859233	0.16016960864609306	0.8758353068736778	Lepidiolamprologus elongatus	f	d
162	FISH20211103_c1_r0_Lepidiolamprologus-elongatus_su	1970-01-05 09:00:00	12.465965384381168	554.5001107910481	0.2854531353866608	0.1456348327055174	0.19171154708496427	0.821301059864541	Lepidiolamprologus elongatus	f	d
163	FISH20211103_c1_r0_Lepidiolamprologus-elongatus_su	1970-01-05 09:30:00	12.942995834154383	584.5013853485536	0.3111492851601463	0.10927629391554915	0.31640657665340144	0.8502649444818204	Lepidiolamprologus elongatus	f	d
164	FISH20211103_c1_r0_Lepidiolamprologus-elongatus_su	1970-01-05 10:00:00	10.02607775564785	614.4999169021107	0.20874189795579193	0.31344523849094236	0.2295145159379967	0.8365289545407816	Lepidiolamprologus elongatus	f	d
165	FISH20211103_c1_r0_Lepidiolamprologus-elongatus_su	1970-01-05 10:30:00	7.517501221834476	644.5013853485536	0.14911891831984928	0.4714064058517123	0.1536944714816042	0.8705798054037803	Lepidiolamprologus elongatus	f	d
166	FISH20211103_c1_r0_Lepidiolamprologus-elongatus_su	1970-01-05 11:00:00	7.734696303941815	674.5005816852251	0.16248407290454822	0.4601407124259044	0.19673176117227859	0.8564724479760782	Lepidiolamprologus elongatus	f	d
167	FISH20211103_c1_r0_Lepidiolamprologus-elongatus_su	1970-01-05 11:30:00	14.609509697160853	704.5010528649008	0.34007536296132107	0.20746979940152943	0.2912614763665286	0.8259505137037455	Lepidiolamprologus elongatus	f	d
168	FISH20211103_c1_r0_Lepidiolamprologus-elongatus_su	1970-01-05 12:00:00	13.594373890020057	734.4995291119606	0.2851365575314387	0.3722231455321035	0.31192842192744075	0.8406530232548475	Lepidiolamprologus elongatus	f	d
169	FISH20211103_c1_r0_Lepidiolamprologus-elongatus_su	1970-01-05 12:30:00	13.925829974828872	764.5018288627799	0.29217468410551983	0.20893371757925072	0.30386849514814956	0.846542818020473	Lepidiolamprologus elongatus	f	d
170	FISH20211103_c1_r0_Lepidiolamprologus-elongatus_su	1970-01-05 13:00:00	14.150290302008083	794.5001938950751	0.3128358539693092	0.24813029749044374	0.28622216133784834	0.8316543171684978	Lepidiolamprologus elongatus	f	d
171	FISH20211103_c1_r0_Lepidiolamprologus-elongatus_su	1970-01-05 13:30:00	9.990408721143705	824.501385502106	0.2090999778319663	0.4195300376856573	0.18114885448153617	0.875931222029282	Lepidiolamprologus elongatus	f	d
172	FISH20211103_c1_r0_Lepidiolamprologus-elongatus_su	1970-01-05 14:00:00	9.576541626173467	854.5	0.1914469310879681	0.4891978728118768	0.15877253408021488	0.8738094350098418	Lepidiolamprologus elongatus	f	d
173	FISH20211103_c1_r0_Lepidiolamprologus-elongatus_su	1970-01-05 14:30:00	11.670905488684054	884.5021059632011	0.24916869873642208	0.17357570383506982	0.16966329322990834	0.7571023307163263	Lepidiolamprologus elongatus	f	d
174	FISH20211103_c1_r0_Lepidiolamprologus-elongatus_su	1970-01-05 15:00:00	13.380226760136098	914.4998061049249	0.28591213783169905	0.16397983491219323	0.36513741825712254	0.835485541241527	Lepidiolamprologus elongatus	f	d
175	FISH20211103_c1_r0_Lepidiolamprologus-elongatus_su	1970-01-05 15:30:00	17.680419303158878	944.5016070043223	0.3695555801839743	0.10129668624625957	0.3137806359109036	0.8038635039388258	Lepidiolamprologus elongatus	f	d
176	FISH20211103_c1_r0_Lepidiolamprologus-elongatus_su	1970-01-05 16:00:00	5.04331461637543	974.5004708880394	0.09390061492438093	0.6193008697579081	0.06958920900312666	0.8727905697333154	Lepidiolamprologus elongatus	f	d
177	FISH20211103_c1_r0_Lepidiolamprologus-elongatus_su	1970-01-05 16:30:00	6.643603059336547	1004.5019120988749	0.1352325001385579	0.46860278224242086	0.14432962755718862	0.8568886318326844	Lepidiolamprologus elongatus	f	d
178	FISH20211103_c1_r0_Lepidiolamprologus-elongatus_su	1970-01-05 17:00:00	12.967634173232955	1034.4994183147749	0.2847487673813085	0.25195280039886986	0.24643469104700072	0.8178486038731626	Lepidiolamprologus elongatus	f	d
179	FISH20211103_c1_r0_Lepidiolamprologus-elongatus_su	1970-01-05 17:30:00	12.45854315388616	1064.501523967858	0.2607370462732059	0.28456636187309503	0.20159507476466199	0.8199853501559525	Lepidiolamprologus elongatus	f	d
180	FISH20211103_c1_r0_Lepidiolamprologus-elongatus_su	1970-01-05 18:00:00	12.44350885262099	1094.5000830978893	0.2750540136280539	0.3454656251731206	0.28375962820974227	0.8617452421658692	Lepidiolamprologus elongatus	f	d
181	FISH20211103_c1_r0_Lepidiolamprologus-elongatus_su	1970-01-05 18:30:00	19.218805456280357	1124.501357716819	0.4022166805209199	0.0713771127736215	0.3802964307810786	0.8134561286552916	Lepidiolamprologus elongatus	f	d
182	FISH20211103_c1_r0_Lepidiolamprologus-elongatus_su	1970-01-05 19:00:00	15.999257076554464	1154.499889208952	0.28412364280966096	0.23016840239308664	0.2009315410215824	0.5680569663435968	Lepidiolamprologus elongatus	f	n
183	FISH20211103_c1_r0_Lepidiolamprologus-elongatus_su	1970-01-05 19:30:00	4.746085117298751	1184.5020227209754	0.08683845940703797	0.6074258797450818	0.03518005615603811	0.4908395493350745	Lepidiolamprologus elongatus	f	n
184	FISH20211103_c1_r0_Lepidiolamprologus-elongatus_su	1970-01-05 20:00:00	4.071089263688863	1214.4996399091463	0.05999667608442746	0.6407955237936956	0.02978768514300156	0.5609632628109489	Lepidiolamprologus elongatus	f	n
185	FISH20211103_c1_r0_Lepidiolamprologus-elongatus_su	1970-01-05 20:30:00	4.315997501159562	1244.501828660091	0.048210129668624625	0.6926188629059071	0.023873825622449517	0.6531695717855857	Lepidiolamprologus elongatus	f	n
186	FISH20211103_c1_r0_Lepidiolamprologus-elongatus_su	1970-01-05 21:00:00	2.721495908165972	1274.5003600908537	0.04575923771536203	0.7460528502576035	0.022682130986847168	0.5824966185813334	Lepidiolamprologus elongatus	f	n
187	FISH20211103_c1_r0_Lepidiolamprologus-elongatus_su	1970-01-05 21:30:00	3.7654317594369333	1304.5016348018842	0.04887780548628429	0.7210307564422278	0.03540926855340523	0.6628270358209059	Lepidiolamprologus elongatus	f	n
188	FISH20211103_c1_r0_Lepidiolamprologus-elongatus_su	1970-01-05 22:00:00	3.858754730327015	1334.5001661865722	0.011965433192998006	0.9530799911367162	0.02426934308171667	0.5832547557881015	Lepidiolamprologus elongatus	f	n
189	FISH20211103_c1_r0_Lepidiolamprologus-elongatus_su	1970-01-05 22:30:00	6.201547922810017	1364.5029097156792	0.09388682591586765	0.41273624120157404	0.02467922785726935	0.5752852234733012	Lepidiolamprologus elongatus	f	n
190	FISH20211103_c1_r0_Lepidiolamprologus-elongatus_su	1970-01-05 23:00:00	2.568383090918532	1394.4999169021107	0.00925156501024874	0.9464295606891585	0.01721339360267193	0.7196454380359031	Lepidiolamprologus elongatus	f	n
191	FISH20211103_c1_r0_Lepidiolamprologus-elongatus_su	1970-01-05 23:30:00	2.2922354735778248	1424.5006372250236	0.01645702886906411	0.9400454369147226	0.022113961074357646	0.7486171147176771	Lepidiolamprologus elongatus	f	n
192	FISH20211103_c1_r0_Lepidiolamprologus-elongatus_su	1970-01-06 00:00:00	1.3924366728170219	14.499778417903833	0.005650343452249058	0.9403390206071349	0.019860570161328025	0.8274605485143792	Lepidiolamprologus elongatus	f	n
193	FISH20211103_c1_r0_Lepidiolamprologus-elongatus_su	1970-01-06 00:30:00	1.6776632251765413	44.502965138835	0.003657928282436402	1.0	0.015583530464301582	0.8558601207344718	Lepidiolamprologus elongatus	f	n
194	FISH20211103_c1_r0_Lepidiolamprologus-elongatus_su	1970-01-06 01:00:00	3.641877134032589	74.49952911196056	0.04769818846601296	0.7622292393773198	0.029212053930039988	0.663969063804864	Lepidiolamprologus elongatus	f	n
195	FISH20211103_c1_r0_Lepidiolamprologus-elongatus_su	1970-01-06 01:30:00	2.5845224502309816	104.5024106400665	0.022720975339429204	0.8303131061235799	0.01962002129364212	0.8594739978189135	Lepidiolamprologus elongatus	f	n
196	FISH20211103_c1_r0_Lepidiolamprologus-elongatus_su	1970-01-06 02:00:00	3.5330798390209726	134.50019389507506	0.04232452495706609	0.7128136945321589	0.023514268846364192	0.6791651377204114	Lepidiolamprologus elongatus	f	n
197	FISH20211103_c1_r0_Lepidiolamprologus-elongatus_su	1970-01-06 02:30:00	4.139370388266138	164.50144076249583	0.07065277623850161	0.693727141748864	0.025584006531584026	0.5961216824330369	Lepidiolamprologus elongatus	f	n
198	FISH20211103_c1_r0_Lepidiolamprologus-elongatus_su	1970-01-06 03:00:00	4.810724766596346	193.4885496183206	0.058623568702290074	0.7728411259541985	0.021551560653490665	0.6403483060614483	Lepidiolamprologus elongatus	f	n
199	FISH20211103_c1_r0_Lepidiolamprologus-elongatus_su	1970-01-06 03:30:00	2.2788282857269775	224.50149634227444	0.005542008423852805	0.9321658168920417	0.024261938970195244	0.567227525235278	Lepidiolamprologus elongatus	f	n
200	FISH20211103_c1_r0_Lepidiolamprologus-elongatus_su	1970-01-06 04:00:00	2.5338908445904433	254.50005539552404	0.008032350986040328	0.9344670950587193	0.026483618840475613	0.5387752214175187	Lepidiolamprologus elongatus	f	n
201	FISH20211103_c1_r0_Lepidiolamprologus-elongatus_su	1970-01-06 04:30:00	4.545653488060756	284.5021059632011	0.0527599201950787	0.7385834626468633	0.04628763502944143	0.6733189606923687	Lepidiolamprologus elongatus	f	n
202	FISH20211103_c1_r0_Lepidiolamprologus-elongatus_su	1970-01-06 05:00:00	2.7044354187084285	314.4998615035178	0.03240817683230846	0.8124757631156169	0.0456295880098446	0.730500600334194	Lepidiolamprologus elongatus	f	n
203	FISH20211103_c1_r0_Lepidiolamprologus-elongatus_su	1970-01-06 05:30:00	2.476502531110664	344.50146838809775	0.025489000941984818	0.8478417465506732	0.03921006972417849	0.6175738048122297	Lepidiolamprologus elongatus	f	n
204	FISH20211103_c1_r0_Lepidiolamprologus-elongatus_su	1970-01-06 06:00:00	3.532917475457365	374.5005262866323	0.05240706886045095	0.6940335715472827	0.036948698044213	0.7400099607766979	Lepidiolamprologus elongatus	f	n
205	FISH20211103_c1_r0_Lepidiolamprologus-elongatus_su	1970-01-06 06:30:00	3.1975468291446223	404.50177344269565	0.03690977610285968	0.7112059410330304	0.030814574240290032	0.6574190872868734	Lepidiolamprologus elongatus	f	n
206	FISH20211103_c1_r0_Lepidiolamprologus-elongatus_su	1970-01-06 07:00:00	27.848583939103097	434.4994737133677	0.5470611046479419	0.017838346905988588	0.4992336141663339	0.8082611698098701	Lepidiolamprologus elongatus	f	d
207	FISH20211103_c1_r0_Lepidiolamprologus-elongatus_su	1970-01-06 07:30:00	16.469643930849283	464.50221680336955	0.41093992462868545	0.012580359122145866	0.3684245654586137	0.8219311539888631	Lepidiolamprologus elongatus	f	d
208	FISH20211103_c1_r0_Lepidiolamprologus-elongatus_su	1970-01-06 08:00:00	15.266647607386187	494.5001384964822	0.3229737964655698	0.07711484128303141	0.3190740291319272	0.8550939554650233	Lepidiolamprologus elongatus	f	d
209	FISH20211103_c1_r0_Lepidiolamprologus-elongatus_su	1970-01-06 08:30:00	14.59531700422821	524.5014685508451	0.3256303685231366	0.09891936824605153	0.3226966675980119	0.8100036487439275	Lepidiolamprologus elongatus	f	d
210	FISH20211103_c1_r0_Lepidiolamprologus-elongatus_su	1970-01-06 09:00:00	19.97437340814094	554.499944604476	0.40261466873476626	0.09145801019277643	0.3309150135313462	0.8043684032706001	Lepidiolamprologus elongatus	f	d
211	FISH20211103_c1_r0_Lepidiolamprologus-elongatus_su	1970-01-06 09:30:00	7.993191647877555	584.5023830636222	0.1430946575038794	0.5861228109066726	0.12957521007844702	0.8585977401773993	Lepidiolamprologus elongatus	f	d
212	FISH20211103_c1_r0_Lepidiolamprologus-elongatus_su	1970-01-06 10:00:00	13.062491910369456	614.4997507063321	0.25937621184421916	0.18769043266301036	0.2837546446543463	0.832170785634348	Lepidiolamprologus elongatus	f	d
213	FISH20211103_c1_r0_Lepidiolamprologus-elongatus_su	1970-01-06 10:30:00	16.08828339188869	644.501884074033	0.32444863127562895	0.08273301562673169	0.40101906780610247	0.8384632013018539	Lepidiolamprologus elongatus	f	d
214	FISH20211103_c1_r0_Lepidiolamprologus-elongatus_su	1970-01-06 11:00:00	15.991740236103267	674.5004154894466	0.3209794471220431	0.19106974682843056	0.3042939240724082	0.8169995244496824	Lepidiolamprologus elongatus	f	d
215	FISH20211103_c1_r0_Lepidiolamprologus-elongatus_su	1970-01-06 11:30:00	20.056873910418556	704.5019951230325	0.40406783418310793	0.050543116825537575	0.38615868323735963	0.8367061484468318	Lepidiolamprologus elongatus	f	d
216	FISH20211103_c1_r0_Lepidiolamprologus-elongatus_su	1970-01-06 12:00:00	13.954335223930512	734.5002215820962	0.2959782849545757	0.17444050520717927	0.3059450368237172	0.8297804143365382	Lepidiolamprologus elongatus	f	d
217	FISH20211103_c1_r0_Lepidiolamprologus-elongatus_su	1970-01-06 12:30:00	13.223681657683061	764.5027155841277	0.27183551318998006	0.229217468410552	0.2760899128644579	0.8222466643693828	Lepidiolamprologus elongatus	f	d
218	FISH20211103_c1_r0_Lepidiolamprologus-elongatus_su	1970-01-06 13:00:00	12.76990493686246	794.5000276992964	0.248074898897568	0.2833084039665392	0.29579375559734805	0.8365117316118447	Lepidiolamprologus elongatus	f	d
219	FISH20211103_c1_r0_Lepidiolamprologus-elongatus_su	1970-01-06 13:30:00	14.392099050610232	824.5009974509586	0.2816690679374931	0.29796076692895934	0.22988091335160432	0.8092199472634626	Lepidiolamprologus elongatus	f	d
220	FISH20211103_c1_r0_Lepidiolamprologus-elongatus_su	1970-01-06 14:00:00	12.229256636344939	854.4998338134279	0.2521604254376246	0.339740748947485	0.23547999873912043	0.8612740202670142	Lepidiolamprologus elongatus	f	d
221	FISH20211103_c1_r0_Lepidiolamprologus-elongatus_su	1970-01-06 14:30:00	3.9466261667408933	884.5026601640435	0.06229217468410552	0.6486366659277322	0.029952198051749736	0.8708212707770763	Lepidiolamprologus elongatus	f	d
222	FISH20211103_c1_r0_Lepidiolamprologus-elongatus_su	1970-01-06 15:00:00	5.869973375106963	914.4996399091463	0.1003822502908426	0.7223422525067863	0.08790022103033687	0.8774060404211154	Lepidiolamprologus elongatus	f	d
223	FISH20211103_c1_r0_Lepidiolamprologus-elongatus_su	1970-01-06 15:30:00	7.957046589627871	944.5018008533274	0.17387931512162685	0.44627915997118633	0.18449926849147577	0.8317189385032637	Lepidiolamprologus elongatus	f	d
224	FISH20211103_c1_r0_Lepidiolamprologus-elongatus_su	1970-01-06 16:00:00	14.427648262420181	974.5003046922608	0.29942939449337985	0.18309234945432387	0.38649253274098155	0.788384121775902	Lepidiolamprologus elongatus	f	d
225	FISH20211103_c1_r0_Lepidiolamprologus-elongatus_su	1970-01-06 16:30:00	16.37520579041751	1004.5022722234538	0.392207936156063	0.10424517845267124	0.48682192328873153	0.8223331965206503	Lepidiolamprologus elongatus	f	d
226	FISH20211103_c1_r0_Lepidiolamprologus-elongatus_su	1970-01-06 17:00:00	12.903142285998996	1034.500110791048	0.29946820296920007	0.15510746731664082	0.3649801704111585	0.8508553946465351	Lepidiolamprologus elongatus	f	d
227	FISH20211103_c1_r0_Lepidiolamprologus-elongatus_su	1970-01-06 17:30:00	14.710826431657718	1064.5022165576859	0.3309874764490746	0.06821456278399646	0.40874019300745656	0.833110543682133	Lepidiolamprologus elongatus	f	d
228	FISH20211103_c1_r0_Lepidiolamprologus-elongatus_su	1970-01-06 18:00:00	16.20168384681913	1094.4999169021107	0.31577197939172347	0.13101767215112736	0.36716220978420183	0.8107118938584752	Lepidiolamprologus elongatus	f	d
229	FISH20211103_c1_r0_Lepidiolamprologus-elongatus_su	1970-01-06 18:30:00	22.606303780058	1124.5023827995124	0.42330710406738337	0.024659204255790757	0.4214399556317474	0.7860323397960706	Lepidiolamprologus elongatus	f	d
230	FISH20211103_c1_r0_Lepidiolamprologus-elongatus_su	1970-01-06 19:00:00	16.40672227323816	1154.5005816852251	0.3103429172899008	0.19444906099385076	0.18857723510337931	0.6342888767853838	Lepidiolamprologus elongatus	f	n
231	FISH20211103_c1_r0_Lepidiolamprologus-elongatus_su	1970-01-06 19:30:00	4.049350918395122	1184.5018840740331	0.07109608777568437	0.6651335476005763	0.03306160407364522	0.6888067128778395	Lepidiolamprologus elongatus	f	n
232	FISH20211103_c1_r0_Lepidiolamprologus-elongatus_su	1970-01-06 20:00:00	3.3712909362711554	1214.4995291119606	0.02548335272284084	0.8316436762506232	0.0228161461323707	0.6306811119868267	Lepidiolamprologus elongatus	f	n
233	FISH20211103_c1_r0_Lepidiolamprologus-elongatus_su	1970-01-06 20:30:00	2.6198927499060725	1244.5019116750707	0.02349420956391644	0.8765445780462127	0.024286422736725738	0.772262030879773	Lepidiolamprologus elongatus	f	n
234	FISH20211103_c1_r0_Lepidiolamprologus-elongatus_su	1970-01-06 21:00:00	2.025610468238595	1274.500193895075	0.006592432552213174	0.9145199711927317	0.018338943116922666	0.5613943661276575	Lepidiolamprologus elongatus	f	n
235	FISH20211103_c1_r0_Lepidiolamprologus-elongatus_su	1970-01-06 21:30:00	6.467050597435808	1304.5021335550014	0.1459129952895539	0.5009143807148795	0.025478918541244292	0.5867716846497883	Lepidiolamprologus elongatus	f	n
236	FISH20211103_c1_r0_Lepidiolamprologus-elongatus_su	1970-01-06 22:00:00	1.5466462027863286	1334.5	0.006425880788832263	0.9667072900509639	0.021668380296692775	0.6773356617735354	Lepidiolamprologus elongatus	f	n
237	FISH20211103_c1_r0_Lepidiolamprologus-elongatus_su	1970-01-06 22:30:00	2.8615405302877175	1364.5024382134545	0.007536296132106838	0.939820458827441	0.017427878020084542	0.8317277737966341	Lepidiolamprologus elongatus	f	n
238	FISH20211103_c1_r0_Lepidiolamprologus-elongatus_su	1970-01-06 23:00:00	2.7106037274984986	1394.499806104925	0.02099606669990582	0.8320314664007534	0.026600248621474115	0.5992167406868159	Lepidiolamprologus elongatus	f	n
239	FISH20211103_c1_r0_Lepidiolamprologus-elongatus_su	1970-01-06 23:30:00	2.8916683336847746	1424.5021887294288	0.028758242367152437	0.8185293954673907	0.04281664511670228	0.6622130772948174	Lepidiolamprologus elongatus	f	n
240	FISH20211103_c1_r0_Lepidiolamprologus-elongatus_su	1970-01-07 00:00:00	2.543923737957196	14.500470888039445	0.012409284804165975	0.947592931139549	0.02841483975287358	0.6150657674827014	Lepidiolamprologus elongatus	f	n
241	FISH20211103_c1_r0_Lepidiolamprologus-elongatus_su	1970-01-07 00:30:00	2.585797931668565	44.5024106400665	0.010806317539484621	0.9291216403435855	0.027498627729769676	0.5286430408842037	Lepidiolamprologus elongatus	f	n
242	FISH20211103_c1_r0_Lepidiolamprologus-elongatus_su	1970-01-07 01:00:00	2.4113166453474415	74.4994183147748	0.013849648218935239	0.9202814248518087	0.02865729804605469	0.545788692214813	Lepidiolamprologus elongatus	f	n
243	FISH20211103_c1_r0_Lepidiolamprologus-elongatus_su	1970-01-07 01:30:00	1.6483746613884638	104.50227197162806	0.016347112933614096	0.8699988917211571	0.02724812508433384	0.695278841859715	Lepidiolamprologus elongatus	f	n
244	FISH20211103_c1_r0_Lepidiolamprologus-elongatus_su	1970-01-07 02:00:00	1.0358893682897556	134.5000830978893	0.015290011633704505	0.8970694144368733	0.02568230861775646	0.7440985414810298	Lepidiolamprologus elongatus	f	n
245	FISH20211103_c1_r0_Lepidiolamprologus-elongatus_su	1970-01-07 02:30:00	4.418319542203996	164.50235522305348	0.08656137434192297	0.6643391521197007	0.02705424568132133	0.5289933581887424	Lepidiolamprologus elongatus	f	n
246	FISH20211103_c1_r0_Lepidiolamprologus-elongatus_su	1970-01-07 03:00:00	2.661617649619314	194.4998892089519	0.027476179924662086	0.902005317970308	0.03524902245313001	0.756718677822903	Lepidiolamprologus elongatus	f	n
247	FISH20211103_c1_r0_Lepidiolamprologus-elongatus_su	1970-01-07 03:30:00	2.588212257543786	224.5025490413388	0.025157929735121355	0.8865122464812146	0.025632575857314065	0.5832387830306096	Lepidiolamprologus elongatus	f	n
248	FISH20211103_c1_r0_Lepidiolamprologus-elongatus_su	1970-01-07 04:00:00	2.364502602936382	254.4996953077392	0.015899396155337656	0.8884826325411335	0.022467104091479985	0.6129078721400338	Lepidiolamprologus elongatus	f	n
249	FISH20211103_c1_r0_Lepidiolamprologus-elongatus_su	1970-01-07 04:30:00	3.0299993890260213	284.50235496204357	0.042888014628470104	0.7427827339724054	0.03146868408607509	0.7198909557935601	Lepidiolamprologus elongatus	f	n
250	FISH20211103_c1_r0_Lepidiolamprologus-elongatus_su	1970-01-07 05:00:00	3.273132050004357	314.5003600908537	0.02847487673813085	0.8274333831920669	0.027096479392381623	0.691077041890637	Lepidiolamprologus elongatus	f	n
251	FISH20211103_c1_r0_Lepidiolamprologus-elongatus_su	1970-01-07 05:30:00	3.6373711856686293	344.5031589448016	0.03524717357570384	0.8296940811350033	0.03238187019672542	0.7083448380306209	Lepidiolamprologus elongatus	f	n
252	FISH20211103_c1_r0_Lepidiolamprologus-elongatus_su	1970-01-07 06:00:00	3.5332066042403762	374.50016618657213	0.051517837358741415	0.6027033015732329	0.022704207062132945	0.575940626967615	Lepidiolamprologus elongatus	f	n
253	FISH20211103_c1_r0_Lepidiolamprologus-elongatus_su	1970-01-07 06:30:00	3.8465927674489397	404.5037685657282	0.04899135446685879	0.5863999113278652	0.09406952495516456	0.6056902413584851	Lepidiolamprologus elongatus	f	n
254	FISH20211103_c1_r0_Lepidiolamprologus-elongatus_su	1970-01-07 07:00:00	29.96676687553213	434.4999723007036	0.5682787657193508	0.009085369231621516	0.46276001979445813	0.6986807626527444	Lepidiolamprologus elongatus	f	d
255	FISH20211103_c1_r0_Lepidiolamprologus-elongatus_su	1970-01-07 07:30:00	18.10984295337498	464.5036581310276	0.4008979048885933	0.03187008092229243	0.35814648046545916	0.8022106857620563	Lepidiolamprologus elongatus	f	d
256	FISH20211103_c1_r0_Lepidiolamprologus-elongatus_su	1970-01-07 08:00:00	12.409405080723825	494.4997784179038	0.2585863062264569	0.3147573676046975	0.25155683055396555	0.8583505187434273	Lepidiolamprologus elongatus	f	d
257	FISH20211103_c1_r0_Lepidiolamprologus-elongatus_su	1970-01-07 08:30:00	9.952225711518546	524.5027706971074	0.186966640806827	0.35254349994458606	0.18486778944432686	0.7956122582223947	Lepidiolamprologus elongatus	f	d
258	FISH20211103_c1_r0_Lepidiolamprologus-elongatus_su	1970-01-07 09:00:00	14.907609754999145	554.4995845105534	0.2902886266688826	0.3116170849260429	0.2829446816848299	0.8140515514075012	Lepidiolamprologus elongatus	f	d
259	FISH20211103_c1_r0_Lepidiolamprologus-elongatus_su	1970-01-07 09:30:00	10.869555088263771	584.50257660553	0.22452485177591844	0.4087659998891783	0.21364125239697815	0.8723715359290736	Lepidiolamprologus elongatus	f	d
260	FISH20211103_c1_r0_Lepidiolamprologus-elongatus_su	1970-01-07 10:00:00	15.349946921326612	614.5002492936679	0.3143316159769542	0.2666334275109412	0.31183365710992145	0.8480044165294305	Lepidiolamprologus elongatus	f	d
261	FISH20211103_c1_r0_Lepidiolamprologus-elongatus_su	1970-01-07 10:30:00	5.910493383403013	644.5018008533274	0.0979110101401895	0.5098354297113094	0.08186214377939359	0.676902993119676	Lepidiolamprologus elongatus	f	d
262	FISH20211103_c1_r0_Lepidiolamprologus-elongatus_su	1970-01-07 11:00:00	10.291967672111262	674.500055395524	0.2165411034788389	0.2883890981608686	0.1364417252993907	0.6541596553850206	Lepidiolamprologus elongatus	f	d
263	FISH20211103_c1_r0_Lepidiolamprologus-elongatus_su	1970-01-07 11:30:00	10.430194341822167	704.5040456661494	0.2156395477721126	0.1628242074927954	0.1692800547162081	0.7350951798793587	Lepidiolamprologus elongatus	f	d
264	FISH20211103_c1_r0_Lepidiolamprologus-elongatus_su	1970-01-07 12:00:00	7.741176011879199	734.4998615035178	0.1291895185862279	0.559027200709102	0.08891966073396101	0.8476897415518416	Lepidiolamprologus elongatus	f	d
265	FISH20211103_c1_r0_Lepidiolamprologus-elongatus_su	1970-01-07 12:30:00	9.961274228071744	764.5060140790422	0.19117565545147164	0.32331910647968515	0.1614134456020217	0.819531968162706	Lepidiolamprologus elongatus	f	d
266	FISH20211103_c1_r0_Lepidiolamprologus-elongatus_su	1970-01-07 13:00:00	7.71744978857248	794.5005262866323	0.13489557365242924	0.5349288128081546	0.08820487465894412	0.8360677201175409	Lepidiolamprologus elongatus	f	d
267	FISH20211103_c1_r0_Lepidiolamprologus-elongatus_su	1970-01-07 13:30:00	6.35482923613912	824.5026598692231	0.1044552809486867	0.6666851379807159	0.08445942656075069	0.8517194781653787	Lepidiolamprologus elongatus	f	d
268	FISH20211103_c1_r0_Lepidiolamprologus-elongatus_su	1970-01-07 14:00:00	1.2115244019479996	854.4994737133677	0.0032131183867929753	0.9668162428674312	0.008264821035888461	0.9147366290559261	Lepidiolamprologus elongatus	f	d
269	FISH20211103_c1_r0_Lepidiolamprologus-elongatus_su	1970-01-07 14:30:00	3.795613089170588	884.5029369389339	0.06444641471794303	0.7653773689460268	0.0774938090183472	0.8871730440249724	Lepidiolamprologus elongatus	f	d
270	FISH20211103_c1_r0_Lepidiolamprologus-elongatus_su	1970-01-07 15:00:00	4.3299974898218325	914.5001384964822	0.06980222702343361	0.6456705999667608	0.06648460850155087	0.8751720510259794	Lepidiolamprologus elongatus	f	d
271	FISH20211103_c1_r0_Lepidiolamprologus-elongatus_su	1970-01-07 15:30:00	7.653661588393307	944.5037131456439	0.15622921746841056	0.5615162935047662	0.1211329225599644	0.8677800799367166	Lepidiolamprologus elongatus	f	d
272	FISH20211103_c1_r0_Lepidiolamprologus-elongatus_su	1970-01-07 16:00:00	8.615700228521705	974.499944604476	0.18646133392421893	0.5117992466208731	0.13396978695668288	0.8635925258824266	Lepidiolamprologus elongatus	f	d
273	FISH20211103_c1_r0_Lepidiolamprologus-elongatus_su	1970-01-07 16:30:00	5.985283831814675	1004.5043781866549	0.13234316116160497	0.6361671469740634	0.08305797203612933	0.8710865189822685	Lepidiolamprologus elongatus	f	d
274	FISH20211103_c1_r0_Lepidiolamprologus-elongatus_su	1970-01-07 17:00:00	8.83611342157553	1034.499750706332	0.18109800011079719	0.5279485901058113	0.14053846505102266	0.8741435021015477	Lepidiolamprologus elongatus	f	d
275	FISH20211103_c1_r0_Lepidiolamprologus-elongatus_su	1970-01-07 17:30:00	8.683059267931407	1064.5041285674702	0.16686062621224715	0.48168467719589914	0.19076390845295246	0.7724047965893515	Lepidiolamprologus elongatus	f	d
276	FISH20211103_c1_r0_Lepidiolamprologus-elongatus_su	1970-01-07 18:00:00	5.810215798653096	1094.5004154894466	0.10304138274887818	0.6431776632873525	0.09735008518788502	0.8516947855661953	Lepidiolamprologus elongatus	f	d
277	FISH20211103_c1_r0_Lepidiolamprologus-elongatus_su	1970-01-07 18:30:00	18.25241072916065	1124.5033527292878	0.3655860349127182	0.07276253809919646	0.3354128625437898	0.8163062091745317	Lepidiolamprologus elongatus	f	d
278	FISH20211103_c1_r0_Lepidiolamprologus-elongatus_su	1970-01-07 19:00:00	14.920655742380074	1154.5002215820962	0.2927653445601595	0.24855971637491692	0.19219346276629803	0.5933840768750258	Lepidiolamprologus elongatus	f	n
279	FISH20211103_c1_r0_Lepidiolamprologus-elongatus_su	1970-01-07 19:30:00	3.306713469184728	1184.504073150457	0.02139096702687725	0.8122471598780826	0.020775660415060567	0.5993019651093852	Lepidiolamprologus elongatus	f	n
280	FISH20211103_c1_r0_Lepidiolamprologus-elongatus_su	1970-01-07 20:00:00	1.9205362256070582	1214.5000276992964	0.010913522796520969	0.9457647775746496	0.02801422623502772	0.5347068519377428	Lepidiolamprologus elongatus	f	n
281	FISH20211103_c1_r0_Lepidiolamprologus-elongatus_su	1970-01-07 20:30:00	1.7702328092465736	1244.5035468853912	0.024717357570383507	0.8178896031921968	0.02271554857226431	0.5299834004133603	Lepidiolamprologus elongatus	f	n
282	FISH20211103_c1_r0_Lepidiolamprologus-elongatus_su	1970-01-07 21:00:00	3.658620042334731	1274.4998338134278	0.018446709505871926	0.8401285176157767	0.025761661414524142	0.5942883375419513	Lepidiolamprologus elongatus	f	n
283	FISH20211103_c1_r0_Lepidiolamprologus-elongatus_su	1970-01-07 21:30:00	2.592634640214045	1304.5058751801353	0.014577097882718102	0.8706906107970291	0.028463261842007714	0.5820316950219679	Lepidiolamprologus elongatus	f	n
284	FISH20211103_c1_r0_Lepidiolamprologus-elongatus_su	1970-01-07 22:00:00	1.8667012482253114	1334.4996399091463	0.007921998781230956	0.9223311727882112	0.0265526151033204	0.6612319001552392	Lepidiolamprologus elongatus	f	n
285	FISH20211103_c1_r0_Lepidiolamprologus-elongatus_su	1970-01-07 22:30:00	2.001842826108325	1364.50509864775	0.02266681445355797	0.8515850144092219	0.02504117754670554	0.6404797710900184	Lepidiolamprologus elongatus	f	n
286	FISH20211103_c1_r0_Lepidiolamprologus-elongatus_su	1970-01-07 23:00:00	2.408249559593231	1394.500304692261	0.016397983491219324	0.8708658800066479	0.028436210800605332	0.39004711296862565	Lepidiolamprologus elongatus	f	n
287	FISH20211103_c1_r0_Lepidiolamprologus-elongatus_su	1970-01-07 23:30:00	2.01347336687022	1424.50357439734	0.00881130507065669	0.9585480742587974	0.03040597019770189	0.5438868176093437	Lepidiolamprologus elongatus	f	n
288	FISH20211103_c1_r0_Lepidiolamprologus-elongatus_su	1970-01-08 00:00:00	2.979618737893503	14.500110791048083	0.01423664967870596	0.8646133392421892	0.024833728441710414	0.5237050062197325	Lepidiolamprologus elongatus	f	n
289	FISH20211103_c1_r0_Lepidiolamprologus-elongatus_su	1970-01-08 00:30:00	1.019546406982475	44.50423940149626	0.0019395954558049321	1.0	0.024049978880473846	0.8891679492138488	Lepidiolamprologus elongatus	f	n
290	FISH20211103_c1_r0_Lepidiolamprologus-elongatus_su	1970-01-08 01:00:00	11.41528376186075	74.49991690211068	0.12043654091186085	0.5518253836352557	0.032492503225987776	0.5168829680042991	Lepidiolamprologus elongatus	f	n
291	FISH20211103_c1_r0_Lepidiolamprologus-elongatus_su	1970-01-08 01:30:00	4.640726273802475	104.50468273760045	0.07098919368246051	0.658686616791355	0.025295702321766658	0.4245724522575955	Lepidiolamprologus elongatus	f	n
292	FISH20211103_c1_r0_Lepidiolamprologus-elongatus_su	1970-01-08 02:00:00	1.8346380448711448	134.5005816852252	0.001274167636142042	1.0	0.02545491941436066	0.539399424403153	Lepidiolamprologus elongatus	f	n
293	FISH20211103_c1_r0_Lepidiolamprologus-elongatus_su	1970-01-08 02:30:00	1.6271420409772592	164.50454444690757	0.01585014409221902	0.9043449346043005	0.031598723343864994	0.7854900232873715	Lepidiolamprologus elongatus	f	n
294	FISH20211103_c1_r0_Lepidiolamprologus-elongatus_su	1970-01-08 03:00:00	4.020339435707622	194.49952911196056	0.04958174062378816	0.7143648551326797	0.026236719500858402	0.4642102052983891	Lepidiolamprologus elongatus	f	n
295	FISH20211103_c1_r0_Lepidiolamprologus-elongatus_su	1970-01-08 03:30:00	4.294198691075744	224.50398980383466	0.04926299456943367	0.7293028926077801	0.020986310978718017	0.6914314683160032	Lepidiolamprologus elongatus	f	n
296	FISH20211103_c1_r0_Lepidiolamprologus-elongatus_su	1970-01-08 04:00:00	1.5804378849914122	254.50019389507506	0.007201817073846324	0.9214447953021994	0.02087422070135203	0.7168883981635592	Lepidiolamprologus elongatus	f	n
297	FISH20211103_c1_r0_Lepidiolamprologus-elongatus_su	1970-01-08 04:30:00	2.342544056531051	284.50379606539207	0.018730950401773343	0.857522859517872	0.02387344310333153	0.7592746736021518	Lepidiolamprologus elongatus	f	n
298	FISH20211103_c1_r0_Lepidiolamprologus-elongatus_su	1970-01-08 05:00:00	1.9724835041748339	314.5	0.019388433414580103	0.8669953467759804	0.02753794941067935	0.7721151546796968	Lepidiolamprologus elongatus	f	n
299	FISH20211103_c1_r0_Lepidiolamprologus-elongatus_su	1970-01-08 05:30:00	2.8827733436706744	344.5065957210952	0.03198093337767432	0.7617226471566345	0.03096072746421641	0.5033813840313514	Lepidiolamprologus elongatus	f	n
300	FISH20211103_c1_r0_Lepidiolamprologus-elongatus_su	1970-01-08 06:00:00	3.2911231684480438	374.4998061049249	0.043044706664450726	0.7471054235222425	0.02686008888345101	0.7877336545355519	Lepidiolamprologus elongatus	f	n
301	FISH20211103_c1_r0_Lepidiolamprologus-elongatus_su	1970-01-08 06:30:00	3.8902332588124278	404.5056528485923	0.055420084238528046	0.6805032143648858	0.046968064353239344	0.547708579898844	Lepidiolamprologus elongatus	f	n
302	FISH20211103_c1_r0_Lepidiolamprologus-elongatus_su	1970-01-08 07:00:00	30.871909198482413	434.50047088803944	0.5801340645947592	0.0	0.4167264886478815	0.75661703281847	Lepidiolamprologus elongatus	f	d
303	FISH20211103_c1_r0_Lepidiolamprologus-elongatus_su	1970-01-08 07:30:00	11.920389468815568	464.5054591808458	0.19531120101978608	0.3808679266197417	0.426787409705197	0.7268617484519581	Lepidiolamprologus elongatus	f	d
304	FISH20211103_c1_r0_Lepidiolamprologus-elongatus_su	1970-01-08 08:00:00	15.63165466960888	494.4994183147748	0.28790648717522577	0.2665780289180655	0.38547852300943913	0.7819901953632477	Lepidiolamprologus elongatus	f	d
305	FISH20211103_c1_r0_Lepidiolamprologus-elongatus_su	1970-01-08 08:30:00	0.5043217426401897	510.6021671826625	0.0	1.0	0.011225608939898594	0.90715446157618	Lepidiolamprologus elongatus	f	d
306	FISH20211103_c1_r1_Lepidiolamprologus-elongatus_su	1970-01-02 00:00:00	9.09530905960469	14.499972300703561	0.18730264251288017	0.24430779458201762	0.005998670277939215	0.5998130528745983	Lepidiolamprologus elongatus	f	n
307	FISH20211103_c1_r1_Lepidiolamprologus-elongatus_su	1970-01-02 00:30:00	2.6866729379645817	44.49526132017957	0.030371889375381034	0.8453139721775758	0.006225495950364511	0.5947332008766807	Lepidiolamprologus elongatus	f	n
308	FISH20211103_c1_r1_Lepidiolamprologus-elongatus_su	1970-01-02 01:00:00	0.2367643484883054	74.49977841790383	0.0022158209616662972	1.0	0.009055344116795542	0.5013673565431295	Lepidiolamprologus elongatus	f	n
309	FISH20211103_c1_r1_Lepidiolamprologus-elongatus_su	1970-01-02 01:30:00	0.1490342426193476	104.49645311460874	0.001440922190201729	1.0	0.007232155054135754	0.31699236647798745	Lepidiolamprologus elongatus	f	n
310	FISH20211103_c1_r1_Lepidiolamprologus-elongatus_su	1970-01-02 02:00:00	1.142786928192597	134.4996399091463	0.0049858733588166865	0.9668162428674312	0.006576678737373029	0.45188017641161504	Lepidiolamprologus elongatus	f	n
311	FISH20211103_c1_r1_Lepidiolamprologus-elongatus_su	1970-01-02 02:30:00	0.679401418511938	164.4971184750083	0.009808267760168458	0.9302338468358639	0.006901282879510244	0.37361650036042127	Lepidiolamprologus elongatus	f	n
312	FISH20211103_c1_r1_Lepidiolamprologus-elongatus_su	1970-01-02 03:00:00	2.1998392312123856	194.5003046922608	0.0361198825549831	0.7858844385352612	0.006636702210605314	0.33605087235239506	Lepidiolamprologus elongatus	f	n
313	FISH20211103_c1_r1_Lepidiolamprologus-elongatus_su	1970-01-02 03:30:00	2.253003401928981	224.49692435577722	0.019395954558049322	0.8897755610972569	0.006382192666482051	0.49037404427508025	Lepidiolamprologus elongatus	f	n
314	FISH20211103_c1_r1_Lepidiolamprologus-elongatus_su	1970-01-02 04:00:00	2.158080113528272	254.5001107910481	0.016397075116330602	0.9386217593618436	0.04411444279403007	0.5095663431123209	Lepidiolamprologus elongatus	f	n
315	FISH20211103_c1_r1_Lepidiolamprologus-elongatus_su	1970-01-02 04:30:00	3.4157106325212734	284.49664689907445	0.027877847364628942	0.8320678379426925	0.18852080075602876	0.6895497640597903	Lepidiolamprologus elongatus	f	n
316	FISH20211103_c1_r1_Lepidiolamprologus-elongatus_su	1970-01-02 05:00:00	2.5184808648870574	314.49991690211067	0.03373774306132624	0.8266024042989308	0.006300908170715749	0.4568228095021334	Lepidiolamprologus elongatus	f	n
317	FISH20211103_c1_r1_Lepidiolamprologus-elongatus_su	1970-01-02 05:30:00	2.2758940986663085	344.495510475557	0.023833277907105644	0.7960314820973284	0.15562846716001338	0.8057708677690635	Lepidiolamprologus elongatus	f	n
318	FISH20211103_c1_r1_Lepidiolamprologus-elongatus_su	1970-01-02 06:00:00	2.3890640803080636	374.5005816852252	0.04099495872804831	0.7621738407844441	0.0426887463942714	0.7269078864999442	Lepidiolamprologus elongatus	f	n
319	FISH20211103_c1_r1_Lepidiolamprologus-elongatus_su	1970-01-02 06:30:00	4.049214733546736	404.4967856351142	0.0565284859232986	0.6514076701396586	0.04945366814919119	0.6362567335700554	Lepidiolamprologus elongatus	f	n
320	FISH20211103_c1_r1_Lepidiolamprologus-elongatus_su	1970-01-02 07:00:00	31.22070737154671	434.49952911196056	0.5722120658135283	0.027311506287740293	0.5375696643365484	0.4917383682169117	Lepidiolamprologus elongatus	f	d
321	FISH20211103_c1_r1_Lepidiolamprologus-elongatus_su	1970-01-02 07:30:00	14.863511329845318	464.49612059410333	0.28779649745067615	0.18937042784305033	0.4283401941994509	0.6502929450129961	Lepidiolamprologus elongatus	f	d
322	FISH20211103_c1_r1_Lepidiolamprologus-elongatus_su	1970-01-02 08:00:00	4.440640492164271	494.5001938950751	0.0462578250512437	0.7057780732369398	0.1266743198903948	0.669698476937345	Lepidiolamprologus elongatus	f	d
323	FISH20211103_c1_r1_Lepidiolamprologus-elongatus_su	1970-01-02 08:30:00	26.140808120044248	524.4959538853785	0.49124265602483097	0.07914865314266711	0.5313461502818306	0.5202098305726862	Lepidiolamprologus elongatus	f	d
324	FISH20211103_c1_r1_Lepidiolamprologus-elongatus_su	1970-01-02 09:00:00	11.059161956499775	554.5	0.2121094615555063	0.37475072014181254	0.18265368882525645	0.6559682040640573	Lepidiolamprologus elongatus	f	d
325	FISH20211103_c1_r1_Lepidiolamprologus-elongatus_su	1970-01-02 09:30:00	2.937824636213316	584.497034861165	0.056143656819819324	0.8067394557446101	0.1289168670960628	0.8762170688620761	Lepidiolamprologus elongatus	f	d
326	FISH20211103_c1_r1_Lepidiolamprologus-elongatus_su	1970-01-02 10:00:00	1.229427354072229	614.4998615035178	0.023267409007811202	0.8361863608664339	0.04834537012247482	0.8642920395701162	Lepidiolamprologus elongatus	f	d
327	FISH20211103_c1_r1_Lepidiolamprologus-elongatus_su	1970-01-02 10:30:00	1.183794457193124	644.4968410551984	0.014021281312347594	0.8792950565284859	0.09912564213270338	0.7589742448018861	Lepidiolamprologus elongatus	f	d
328	FISH20211103_c1_r1_Lepidiolamprologus-elongatus_su	1970-01-02 11:00:00	2.6231803196592836	674.5005262866323	0.05168688715306631	0.7642789873137222	0.10084019211302803	0.7352293997351497	Lepidiolamprologus elongatus	f	d
329	FISH20211103_c1_r1_Lepidiolamprologus-elongatus_su	1970-01-02 11:30:00	8.958017873109783	704.4970627355353	0.15778097982708933	0.41315672799822656	0.3566013744579225	0.8522615598418382	Lepidiolamprologus elongatus	f	d
330	FISH20211103_c1_r1_Lepidiolamprologus-elongatus_su	1970-01-02 12:00:00	4.346665910656082	734.4994737133677	0.06503794803611988	0.7961331782172733	0.09431361541972044	0.681871923169576	Lepidiolamprologus elongatus	f	d
331	FISH20211103_c1_r1_Lepidiolamprologus-elongatus_su	1970-01-02 12:30:00	0.611401723107144	764.4964531146087	0.00992019507869652	0.8999113278652183	0.04192556532907834	0.801900508889423	Lepidiolamprologus elongatus	f	d
332	FISH20211103_c1_r1_Lepidiolamprologus-elongatus_su	1970-01-02 13:00:00	2.9519925748914106	794.5001384964822	0.06027366904880616	0.731815411888538	0.07551255357970992	0.7916101384579687	Lepidiolamprologus elongatus	f	d
333	FISH20211103_c1_r1_Lepidiolamprologus-elongatus_su	1970-01-02 13:30:00	0.8415320914058272	824.4975617865455	0.015072592264213676	0.8838523772581182	0.028613217185860285	0.729059741832146	Lepidiolamprologus elongatus	f	d
334	FISH20211103_c1_r1_Lepidiolamprologus-elongatus_su	1970-01-02 14:00:00	3.3931465632532	854.499944604476	0.05196100155107467	0.8412918236206515	0.056966187124373506	0.7483080555755831	Lepidiolamprologus elongatus	f	d
335	FISH20211103_c1_r1_Lepidiolamprologus-elongatus_su	1970-01-02 14:30:00	1.0842687934760087	884.4969794380092	0.005542315579449094	0.96951726431303	0.25684238874245935	0.7135473402839595	Lepidiolamprologus elongatus	f	d
336	FISH20211103_c1_r1_Lepidiolamprologus-elongatus_su	1970-01-02 15:00:00	0.1693486466989455	914.4997507063321	0.0006647831145088915	1.0	0.05752798439450298	0.852185024091122	Lepidiolamprologus elongatus	f	d
337	FISH20211103_c1_r1_Lepidiolamprologus-elongatus_su	1970-01-02 15:30:00	4.651355689752855	944.4972289957881	0.07348703170028818	0.7490024384837065	0.15836049727792437	0.8116491940907758	Lepidiolamprologus elongatus	f	d
338	FISH20211103_c1_r1_Lepidiolamprologus-elongatus_su	1970-01-02 16:00:00	4.824752258503807	974.5004154894466	0.09068749653758794	0.6344246856129855	0.11750905806393774	0.7012058392836202	Lepidiolamprologus elongatus	f	d
339	FISH20211103_c1_r1_Lepidiolamprologus-elongatus_su	1970-01-02 16:30:00	6.988710721280698	1004.4973952560408	0.12087120372422966	0.6491908667701175	0.13534613350079452	0.7110460295774319	Lepidiolamprologus elongatus	f	d
340	FISH20211103_c1_r1_Lepidiolamprologus-elongatus_su	1970-01-02 17:00:00	4.228083379446673	1034.5002215820962	0.08841125637048526	0.7223022379791713	0.11010920281816243	0.7574458299848177	Lepidiolamprologus elongatus	f	d
341	FISH20211103_c1_r1_Lepidiolamprologus-elongatus_su	1970-01-02 17:30:00	0.11054547311713787	1064.496618625277	5.543237250554324e-05	1.0	0.03251939056696716	0.8639122309958025	Lepidiolamprologus elongatus	f	d
342	FISH20211103_c1_r1_Lepidiolamprologus-elongatus_su	1970-01-02 18:00:00	6.072780981997012	1094.5000830978893	0.1080826547005706	0.7543626391889646	0.1318048193770908	0.6498323244872475	Lepidiolamprologus elongatus	f	d
343	FISH20211103_c1_r1_Lepidiolamprologus-elongatus_su	1970-01-02 18:30:00	1.7141446723027598	1124.4966468990744	0.017014908828908718	0.9143712242975115	0.035245775192609186	0.7548164419012785	Lepidiolamprologus elongatus	f	d
344	FISH20211103_c1_r1_Lepidiolamprologus-elongatus_su	1970-01-02 19:00:00	14.65565886459866	1154.499889208952	0.2458453356968757	0.5876357190339021	0.11956112225684641	0.5180569893565552	Lepidiolamprologus elongatus	f	n
345	FISH20211103_c1_r1_Lepidiolamprologus-elongatus_su	1970-01-02 19:30:00	0.6736028562024171	1184.4965910980545	0.007760101989911867	0.9721744914361732	0.007088376512728406	0.3428567640516759	Lepidiolamprologus elongatus	f	n
346	FISH20211103_c1_r1_Lepidiolamprologus-elongatus_su	1970-01-02 20:00:00	1.2441648640723975	1214.499695307739	0.010968921389396709	0.9494764832973243	0.3695568021263401	0.702750198064755	Lepidiolamprologus elongatus	f	n
347	FISH20211103_c1_r1_Lepidiolamprologus-elongatus_su	1970-01-02 20:30:00	2.8002901404086327	1244.4971181556195	0.05314786078474839	0.7754932387497229	0.24850849674683068	0.8618755426531381	Lepidiolamprologus elongatus	f	n
348	FISH20211103_c1_r1_Lepidiolamprologus-elongatus_su	1970-01-02 21:00:00	2.2814564584311587	1274.5003600908537	0.032131183867929757	0.8924713312281868	0.12063950844521354	0.7586511220728313	Lepidiolamprologus elongatus	f	n
349	FISH20211103_c1_r1_Lepidiolamprologus-elongatus_su	1970-01-02 21:30:00	2.5714594729586575	1304.4974228232556	0.04777476029485119	0.7777531452640913	0.5041164120533397	0.808886583438324	Lepidiolamprologus elongatus	f	n
350	FISH20211103_c1_r1_Lepidiolamprologus-elongatus_su	1970-01-02 22:00:00	0.7287689820367586	1334.5001661865722	0.00603811212054066	0.9593396853534234	0.19660255706669563	0.8540548774472027	Lepidiolamprologus elongatus	f	n
351	FISH20211103_c1_r1_Lepidiolamprologus-elongatus_su	1970-01-02 22:30:00	1.5198675371886423	1364.498392817557	0.006650410108623365	0.9403125692751053	0.22759143748256475	0.7347805282973157	Lepidiolamprologus elongatus	f	n
352	FISH20211103_c1_r1_Lepidiolamprologus-elongatus_su	1970-01-02 23:00:00	1.5251905667871464	1394.4999723007036	0.02310121322918398	0.8576256163093458	0.02036824057264601	0.8060959287606166	Lepidiolamprologus elongatus	f	n
353	FISH20211103_c1_r1_Lepidiolamprologus-elongatus_su	1970-01-02 23:30:00	0.566167518992094	1424.4973398359566	0.006207049434715141	0.9605963201064066	0.28794421582836477	0.8832915618354281	Lepidiolamprologus elongatus	f	n
354	FISH20211103_c1_r1_Lepidiolamprologus-elongatus_su	1970-01-03 00:00:00	0.6664613964508971	14.499778417903833	0.0017726567693330379	1.0	0.10531359658288474	0.8791734363530579	Lepidiolamprologus elongatus	f	n
355	FISH20211103_c1_r1_Lepidiolamprologus-elongatus_su	1970-01-03 00:30:00	0.8068184666995061	44.4983097811028	0.007924632862288722	0.9645885286783042	0.18683705644467952	0.8745175301285056	Lepidiolamprologus elongatus	f	n
356	FISH20211103_c1_r1_Lepidiolamprologus-elongatus_su	1970-01-03 01:00:00	1.9448430281708553	74.49963990914631	0.029139659852639742	0.793197052794859	0.013801645461344622	0.7056428575108481	Lepidiolamprologus elongatus	f	n
357	FISH20211103_c1_r1_Lepidiolamprologus-elongatus_su	1970-01-03 01:30:00	0.5235581612273912	104.49750609620926	0.0031035247173575703	0.9778873863888273	0.01816395832531792	0.7436383172117836	Lepidiolamprologus elongatus	f	n
358	FISH20211103_c1_r1_Lepidiolamprologus-elongatus_su	1970-01-03 02:00:00	1.252646632630285	134.5003046922608	0.006038446623455764	0.9590050412719517	0.20917610293264954	0.8350285097191301	Lepidiolamprologus elongatus	f	n
359	FISH20211103_c1_r1_Lepidiolamprologus-elongatus_su	1970-01-03 02:30:00	1.8240032884395074	164.49761693637774	0.013189980048769675	0.9026269119929062	0.015941263752517816	0.7607239405303595	Lepidiolamprologus elongatus	f	n
360	FISH20211103_c1_r1_Lepidiolamprologus-elongatus_su	1970-01-03 03:00:00	1.5058680748501194	194.50005539552404	0.0043208508752492795	1.0	0.009763359605578146	0.3658658177266277	Lepidiolamprologus elongatus	f	n
361	FISH20211103_c1_r1_Lepidiolamprologus-elongatus_su	1970-01-03 03:30:00	1.6698131491605652	224.49842044005985	0.016405254115169316	0.8935321177187829	0.15746842593333207	0.7561435841960595	Lepidiolamprologus elongatus	f	n
362	FISH20211103_c1_r1_Lepidiolamprologus-elongatus_su	1970-01-03 04:00:00	1.327573687992923	254.49986150351782	0.004542684615810758	0.9667054456816797	0.014970281498872341	0.7576244240576413	Lepidiolamprologus elongatus	f	n
363	FISH20211103_c1_r1_Lepidiolamprologus-elongatus_su	1970-01-03 04:30:00	2.9576645123178054	284.49822655730435	0.01612724451341166	0.8713145643981379	0.014221292474309902	0.6017457609209097	Lepidiolamprologus elongatus	f	n
364	FISH20211103_c1_r1_Lepidiolamprologus-elongatus_su	1970-01-03 05:00:00	0.45780566757999464	314.5005816852252	0.0033793141654201984	1.0	0.016353610075404618	0.6061491127724304	Lepidiolamprologus elongatus	f	n
365	FISH20211103_c1_r1_Lepidiolamprologus-elongatus_su	1970-01-03 05:30:00	3.177531526686723	344.4982819773886	0.026989581024163156	0.8195522057193527	0.015496032358469044	0.6452951638728077	Lepidiolamprologus elongatus	f	n
366	FISH20211103_c1_r1_Lepidiolamprologus-elongatus_su	1970-01-03 06:00:00	2.6868174781553456	374.49952911196056	0.04487286022935017	0.6590216608498144	0.014566245769818595	0.4169633677575677	Lepidiolamprologus elongatus	f	n
367	FISH20211103_c1_r1_Lepidiolamprologus-elongatus_su	1970-01-03 06:30:00	10.738128897264113	404.4978386167147	0.21591664819330525	0.16077366437596985	0.06832543421752876	0.45841205932806994	Lepidiolamprologus elongatus	f	n
368	FISH20211103_c1_r1_Lepidiolamprologus-elongatus_su	1970-01-03 07:00:00	36.25476406226406	434.5001938950751	0.5651764445183093	0.07462190460362307	0.5779070883770867	0.5630319072786882	Lepidiolamprologus elongatus	f	d
369	FISH20211103_c1_r1_Lepidiolamprologus-elongatus_su	1970-01-03 07:30:00	13.903190774288431	464.49764451587873	0.28598348389957323	0.24175580557556947	0.4219332379715482	0.5895246133937815	Lepidiolamprologus elongatus	f	d
370	FISH20211103_c1_r1_Lepidiolamprologus-elongatus_su	1970-01-03 08:00:00	12.724595670642133	494.5	0.2540992687790827	0.18407932639042765	0.4296174452114062	0.5271773986673002	Lepidiolamprologus elongatus	f	d
371	FISH20211103_c1_r1_Lepidiolamprologus-elongatus_su	1970-01-03 08:30:00	2.4816045627882137	524.4981155082585	0.02904334331005432	0.7860547611129587	0.12871640396042383	0.48905670502620413	Lepidiolamprologus elongatus	f	d
372	FISH20211103_c1_r1_Lepidiolamprologus-elongatus_su	1970-01-03 09:00:00	5.047852649981175	554.4998061049249	0.08110353997008476	0.824829649326907	0.21411628864794002	0.8813142789048403	Lepidiolamprologus elongatus	f	d
373	FISH20211103_c1_r1_Lepidiolamprologus-elongatus_su	1970-01-03 09:30:00	10.742237530779676	584.4984206151288	0.2227763923524522	0.42521474092546413	0.28344416465304534	0.6549273961160769	Lepidiolamprologus elongatus	f	d
374	FISH20211103_c1_r1_Lepidiolamprologus-elongatus_su	1970-01-03 10:00:00	11.058619865017887	614.5004708880394	0.2161653094011412	0.4030801617638912	0.23579630589033732	0.5356494157073709	Lepidiolamprologus elongatus	f	d
375	FISH20211103_c1_r1_Lepidiolamprologus-elongatus_su	1970-01-03 10:30:00	8.930258673812803	644.4980322598526	0.1770966132697744	0.44720359181863534	0.12514740548134826	0.44123603657458726	Lepidiolamprologus elongatus	f	d
376	FISH20211103_c1_r1_Lepidiolamprologus-elongatus_su	1970-01-03 11:00:00	2.3446058130665013	674.4994183147749	0.029693645781397153	0.7815079496980777	0.02432988602028103	0.6510413466161595	Lepidiolamprologus elongatus	f	d
377	FISH20211103_c1_r1_Lepidiolamprologus-elongatus_su	1970-01-03 11:30:00	2.431750707410669	704.4980324779693	0.03990467217203347	0.7571357313085407	0.1512903105213256	0.7115895247513514	Lepidiolamprologus elongatus	f	d
378	FISH20211103_c1_r1_Lepidiolamprologus-elongatus_su	1970-01-03 12:00:00	6.896384543217688	734.5001384964822	0.12630879175668938	0.4866766384133843	0.2310329865398222	0.7254238661192175	Lepidiolamprologus elongatus	f	d
379	FISH20211103_c1_r1_Lepidiolamprologus-elongatus_su	1970-01-03 12:30:00	9.761750788011657	764.4982265573044	0.21486366659277323	0.2695078696519619	0.37988217429954824	0.6474821680050765	Lepidiolamprologus elongatus	f	d
380	FISH20211103_c1_r1_Lepidiolamprologus-elongatus_su	1970-01-03 13:00:00	6.694914605553165	794.499944604476	0.11511189895856415	0.5981054730777753	0.47775800049716843	0.8583859401025745	Lepidiolamprologus elongatus	f	d
381	FISH20211103_c1_r1_Lepidiolamprologus-elongatus_su	1970-01-03 13:30:00	3.464128221468715	824.4985034918524	0.015574769981155083	0.9323245759893581	0.29122908946625065	0.7903104151979186	Lepidiolamprologus elongatus	f	d
382	FISH20211103_c1_r1_Lepidiolamprologus-elongatus_su	1970-01-03 14:00:00	2.633980719018788	854.4996953077392	0.0	1.0	0.024106257461953117	0.721264600843977	Lepidiolamprologus elongatus	f	d
383	FISH20211103_c1_r1_Lepidiolamprologus-elongatus_su	1970-01-03 14:30:00	3.590999687688929	884.4986977001939	0.012191742865059573	0.9073427542255472	0.05817798805430715	0.7219993171071457	Lepidiolamprologus elongatus	f	d
384	FISH20211103_c1_r1_Lepidiolamprologus-elongatus_su	1970-01-03 15:00:00	3.523662030666848	914.5003600908537	0.06437316492161099	0.7216220707994017	0.17185748055761005	0.7454906779444023	Lepidiolamprologus elongatus	f	d
385	FISH20211103_c1_r1_Lepidiolamprologus-elongatus_su	1970-01-03 15:30:00	9.248687198750481	944.4986977001939	0.19251870324189527	0.43097811027985594	0.294860014652889	0.8293041584341345	Lepidiolamprologus elongatus	f	d
386	FISH20211103_c1_r1_Lepidiolamprologus-elongatus_su	1970-01-03 16:00:00	2.539262652677347	974.5002215820962	0.05035453135386661	0.837968092178152	0.204941849529477	0.8395862996114601	Lepidiolamprologus elongatus	f	d
387	FISH20211103_c1_r1_Lepidiolamprologus-elongatus_su	1970-01-03 16:30:00	1.8385031570284518	1004.4996952064283	0.028373510667775007	0.914380714879468	0.10896459596175948	0.8534700236811572	Lepidiolamprologus elongatus	f	d
388	FISH20211103_c1_r1_Lepidiolamprologus-elongatus_su	1970-01-03 17:00:00	0.4080134776614662	1034.5000276992964	0.008032795966982439	0.9406681070300814	0.04272373448488895	0.8723259461092118	Lepidiolamprologus elongatus	f	d
389	FISH20211103_c1_r1_Lepidiolamprologus-elongatus_su	1970-01-03 17:30:00	0.12263528143112572	1064.498642283181	0.0006650041562759767	1.0	0.026223433067472227	0.8485444876564117	Lepidiolamprologus elongatus	f	d
390	FISH20211103_c1_r1_Lepidiolamprologus-elongatus_su	1970-01-03 18:00:00	2.64641984438981	1094.4997784179038	0.03955240416574341	0.8133724795036561	0.06260978851564265	0.25052083406338493	Lepidiolamprologus elongatus	f	d
391	FISH20211103_c1_r1_Lepidiolamprologus-elongatus_su	1970-01-03 18:30:00	2.328817478274008	1124.4993072873372	0.04300360210584649	0.7464671654197839	0.028349723756680455	0.6689535163812999	Lepidiolamprologus elongatus	f	d
392	FISH20211103_c1_r1_Lepidiolamprologus-elongatus_su	1970-01-03 19:00:00	13.178819516312034	1154.4996399091463	0.2128967924214725	0.390504681181098	0.11248293922026559	0.5759931379746851	Lepidiolamprologus elongatus	f	n
393	FISH20211103_c1_r1_Lepidiolamprologus-elongatus_su	1970-01-03 19:30:00	1.5257498809416665	1184.4992519532332	0.02116695295617	0.8615282318390868	0.014958849556330837	0.5770489819507839	Lepidiolamprologus elongatus	f	n
394	FISH20211103_c1_r1_Lepidiolamprologus-elongatus_su	1970-01-03 20:00:00	1.701934589702695	1214.500304692261	0.021771647000166195	0.8378483186527063	0.017293653565442883	0.7079945714778809	Lepidiolamprologus elongatus	f	n
395	FISH20211103_c1_r1_Lepidiolamprologus-elongatus_su	1970-01-03 20:30:00	2.0234647765963163	1244.4987807581467	0.012968299711815562	0.9045111948570161	0.01304517707948017	0.6845187194286173	Lepidiolamprologus elongatus	f	n
396	FISH20211103_c1_r1_Lepidiolamprologus-elongatus_su	1970-01-03 21:00:00	2.135337101263596	1274.500110791048	0.026423664967870596	0.7823509860403279	0.01791100573913687	0.548711636458124	Lepidiolamprologus elongatus	f	n
397	FISH20211103_c1_r1_Lepidiolamprologus-elongatus_su	1970-01-03 21:30:00	1.2252333895871657	1304.4997229302892	0.011692341793195168	0.9263548708855148	0.01625699431516778	0.6791061760029957	Lepidiolamprologus elongatus	f	n
398	FISH20211103_c1_r1_Lepidiolamprologus-elongatus_su	1970-01-03 22:00:00	0.9902826082191859	1334.4998615035179	0.008088194559858179	0.9644895019666501	0.02181736422235936	0.755700157878903	Lepidiolamprologus elongatus	f	n
399	FISH20211103_c1_r1_Lepidiolamprologus-elongatus_su	1970-01-03 22:30:00	2.7142203773443945	1364.4997229302892	0.015294248032805054	0.8569766153164136	0.014296173569870993	0.43626394267218227	Lepidiolamprologus elongatus	f	n
400	FISH20211103_c1_r1_Lepidiolamprologus-elongatus_su	1970-01-03 23:00:00	0.25901514269536036	1394.5005816852251	0.003656307129798903	0.9802781009362362	0.053326726717891675	0.8658693420587182	Lepidiolamprologus elongatus	f	n
401	FISH20211103_c1_r1_Lepidiolamprologus-elongatus_su	1970-01-03 23:30:00	3.947191171222987	1424.4996121024049	0.11564889726255126	0.7179984484096199	0.018725459926126016	0.706920056187298	Lepidiolamprologus elongatus	f	n
402	FISH20211103_c1_r1_Lepidiolamprologus-elongatus_su	1970-01-04 00:00:00	1.990276333044907	14.499529111960555	0.017450556755858403	0.8948534707218436	0.012824657376060835	0.7248999407882456	Lepidiolamprologus elongatus	f	n
403	FISH20211103_c1_r1_Lepidiolamprologus-elongatus_su	1970-01-04 00:30:00	0.8745093788582741	44.49925187032419	0.0071487946799667496	0.9667497921862012	0.01574726315773598	0.42589635621736177	Lepidiolamprologus elongatus	f	n
404	FISH20211103_c1_r1_Lepidiolamprologus-elongatus_su	1970-01-04 01:00:00	0.85461510409993	74.50019389507507	0.015179214447953022	0.8838291507395712	0.036322419405841	0.7809742301512982	Lepidiolamprologus elongatus	f	n
405	FISH20211103_c1_r1_Lepidiolamprologus-elongatus_su	1970-01-04 01:30:00	0.4260039635205997	104.49914103629814	0.004655029093931837	0.9960099750623441	0.055067875186751616	0.5908074045589452	Lepidiolamprologus elongatus	f	n
406	FISH20211103_c1_r1_Lepidiolamprologus-elongatus_su	1970-01-04 02:00:00	1.2252785786874556	134.5	0.009528030135165079	0.9555173941945491	0.008365099916460693	0.35826071410709237	Lepidiolamprologus elongatus	f	n
407	FISH20211103_c1_r1_Lepidiolamprologus-elongatus_su	1970-01-04 02:30:00	1.370656703777907	164.49986145746743	0.02715433638126905	0.8914934885009698	0.038085292511509564	0.8031492509714387	Lepidiolamprologus elongatus	f	n
408	FISH20211103_c1_r1_Lepidiolamprologus-elongatus_su	1970-01-04 03:00:00	0.5205726382443702	194.49980610492494	0.004764278987313722	0.9672040330175613	0.024508172508622323	0.7947145100962035	Lepidiolamprologus elongatus	f	n
409	FISH20211103_c1_r1_Lepidiolamprologus-elongatus_su	1970-01-04 03:30:00	6.013875432745831	224.49969524020614	0.12057405662991079	0.4703274782512329	0.009050987899465745	0.5193774079698615	Lepidiolamprologus elongatus	f	n
410	FISH20211103_c1_r1_Lepidiolamprologus-elongatus_su	1970-01-04 04:00:00	1.9196035579356319	254.50047088803944	0.017727549720237105	0.817350839288682	0.01068861964930268	0.42235666939078437	Lepidiolamprologus elongatus	f	n
411	FISH20211103_c1_r1_Lepidiolamprologus-elongatus_su	1970-01-04 04:30:00	2.6111529353158307	284.4995012745207	0.02078022830544165	0.8763160811260113	0.01863840532426671	0.6378464154418715	Lepidiolamprologus elongatus	f	n
412	FISH20211103_c1_r1_Lepidiolamprologus-elongatus_su	1970-01-04 05:00:00	2.295414583797278	314.4994183147748	0.023378206193562682	0.8130297490443743	0.015866129278159363	0.6702924503134419	Lepidiolamprologus elongatus	f	n
413	FISH20211103_c1_r1_Lepidiolamprologus-elongatus_su	1970-01-04 05:30:00	2.4878996054761426	344.4996398293345	0.033523577325871336	0.762231949908572	0.01856337891476732	0.6068717373911052	Lepidiolamprologus elongatus	f	n
414	FISH20211103_c1_r1_Lepidiolamprologus-elongatus_su	1970-01-04 06:00:00	6.920156103654683	374.50008309788933	0.13284582571602682	0.42191568334164314	0.04877343541634481	0.5490542720177336	Lepidiolamprologus elongatus	f	n
415	FISH20211103_c1_r1_Lepidiolamprologus-elongatus_su	1970-01-04 06:30:00	16.22193590719284	404.49939037907336	0.3276435380181778	0.0345821325648415	0.1433717579250752	0.3764500731874086	Lepidiolamprologus elongatus	f	n
416	FISH20211103_c1_r1_Lepidiolamprologus-elongatus_su	1970-01-04 07:00:00	34.122548639271194	434.4998892089519	0.5039330822069576	0.07594726346111234	0.6503181959934782	0.44043744683982533	Lepidiolamprologus elongatus	f	d
417	FISH20211103_c1_r1_Lepidiolamprologus-elongatus_su	1970-01-04 07:30:00	17.598434227091424	464.5000277115779	0.37887269301114007	0.05553400210607992	0.3892278162539597	0.2775129482076399	Lepidiolamprologus elongatus	f	d
418	FISH20211103_c1_r1_Lepidiolamprologus-elongatus_su	1970-01-04 08:00:00	6.5425103287617725	494.49969530773916	0.12121212121212122	0.41277491551714585	0.16232181190644385	0.2161318544067288	Lepidiolamprologus elongatus	f	d
419	FISH20211103_c1_r1_Lepidiolamprologus-elongatus_su	1970-01-04 08:30:00	6.341491607574506	524.4999168836925	0.0703718069485233	0.5591511054468887	0.08382760843950801	0.13563913150706364	Lepidiolamprologus elongatus	f	d
420	FISH20211103_c1_r1_Lepidiolamprologus-elongatus_su	1970-01-04 09:00:00	5.524710566912988	554.5003600908537	0.09218325854523295	0.49049914132181044	0.06732604237984104	0.11700583658607515	Lepidiolamprologus elongatus	f	d
421	FISH20211103_c1_r1_Lepidiolamprologus-elongatus_su	1970-01-04 09:30:00	3.9641304763234455	584.4996952064283	0.026489332224993074	0.7628706012745913	0.14951759529135364	0.10721289951785226	Lepidiolamprologus elongatus	f	d
422	FISH20211103_c1_r1_Lepidiolamprologus-elongatus_su	1970-01-04 10:00:00	3.5192879221059075	614.5001661865721	0.02415244848216264	0.8574673166408154	0.18211517718931372	0.10313006293506392	Lepidiolamprologus elongatus	f	d
423	FISH20211103_c1_r1_Lepidiolamprologus-elongatus_su	1970-01-04 10:30:00	4.616395028672251	644.5003325205055	0.05248281977388606	0.6902571491908668	0.3238379865937791	0.17264934530270679	Lepidiolamprologus elongatus	f	d
424	FISH20211103_c1_r1_Lepidiolamprologus-elongatus_su	1970-01-04 11:00:00	7.298808342452062	674.4999723007036	0.15350950085867818	0.5382527283806992	0.1726767716745837	0.758608647003198	Lepidiolamprologus elongatus	f	d
425	FISH20211103_c1_r1_Lepidiolamprologus-elongatus_su	1970-01-04 11:30:00	11.086276860569408	704.4996674794945	0.20921081800044336	0.4336067390822434	0.21421122659720204	0.6771477775006167	Lepidiolamprologus elongatus	f	d
426	FISH20211103_c1_r1_Lepidiolamprologus-elongatus_su	1970-01-04 12:00:00	9.130659819162545	734.4997784179038	0.16912253489918014	0.5652559273210724	0.2449077277471235	0.5952075385507795	Lepidiolamprologus elongatus	f	d
427	FISH20211103_c1_r1_Lepidiolamprologus-elongatus_su	1970-01-04 12:30:00	1.8692712206098068	764.5003047935717	0.02538099196453311	0.7928512053200333	0.15201871454387683	0.8663840216414773	Lepidiolamprologus elongatus	f	d
428	FISH20211103_c1_r1_Lepidiolamprologus-elongatus_su	1970-01-04 13:00:00	4.865038623931	794.4996399091463	0.09633815301091352	0.6839510276438978	0.1540620265479399	0.8341371671017236	Lepidiolamprologus elongatus	f	d
429	FISH20211103_c1_r1_Lepidiolamprologus-elongatus_su	1970-01-04 13:30:00	0.46402270205266954	824.5001108278843	0.005596808156932284	0.9518452842735232	0.05739398084530274	0.8390133602041473	Lepidiolamprologus elongatus	f	d
430	FISH20211103_c1_r1_Lepidiolamprologus-elongatus_su	1970-01-04 14:00:00	1.745990103192712	854.5002492936679	0.04099495872804831	0.7295440695806327	0.05573813664344257	0.8213833061592988	Lepidiolamprologus elongatus	f	d
431	FISH20211103_c1_r1_Lepidiolamprologus-elongatus_su	1970-01-04 14:30:00	0.17395596525080162	884.4999445799158	0.0027710042119264023	0.9674129904677455	0.21757876409370466	0.8959340732202449	Lepidiolamprologus elongatus	f	d
432	FISH20211103_c1_r1_Lepidiolamprologus-elongatus_su	1970-01-04 15:00:00	5.963834894708449	914.500055395524	0.12009749612231331	0.4531353866607578	0.1939462612065068	0.8011664159668695	Lepidiolamprologus elongatus	f	d
433	FISH20211103_c1_r1_Lepidiolamprologus-elongatus_su	1970-01-04 15:30:00	3.7802215011352573	944.5005818786367	0.05076198392906622	0.7962316431144362	0.07529546971766311	0.45432044502225255	Lepidiolamprologus elongatus	f	d
434	FISH20211103_c1_r1_Lepidiolamprologus-elongatus_su	1970-01-04 16:00:00	4.138872803188773	974.4998615035178	0.039000609384521635	0.8467120935128247	0.04591887076829934	0.4904347686017561	Lepidiolamprologus elongatus	f	d
435	FISH20211103_c1_r1_Lepidiolamprologus-elongatus_su	1970-01-04 16:30:00	5.984160123168812	1004.5004433606739	0.10978718687652406	0.6436488583462647	0.05538603149905655	0.475252548364809	Lepidiolamprologus elongatus	f	d
436	FISH20211103_c1_r1_Lepidiolamprologus-elongatus_su	1970-01-04 17:00:00	1.879837299979984	1034.5005816852251	0.005983048030580023	0.9542407622846379	0.010917106953021298	0.32565358776803893	Lepidiolamprologus elongatus	f	d
437	FISH20211103_c1_r1_Lepidiolamprologus-elongatus_su	1970-01-04 17:30:00	0.2695123752064687	1064.5006927894474	0.0	1.0	0.17379412223197346	0.8618765585255	Lepidiolamprologus elongatus	f	d
438	FISH20211103_c1_r1_Lepidiolamprologus-elongatus_su	1970-01-04 18:00:00	1.6778455992925883	1094.4995291119606	0.022990416043432497	0.8394548778461027	0.08709983482728378	0.7050867431355309	Lepidiolamprologus elongatus	f	d
439	FISH20211103_c1_r1_Lepidiolamprologus-elongatus_su	1970-01-04 18:30:00	5.493494056853895	1124.5001662234042	0.11436170212765957	0.5885970744680851	0.10507352348308967	0.6210138460709183	Lepidiolamprologus elongatus	f	d
440	FISH20211103_c1_r1_Lepidiolamprologus-elongatus_su	1970-01-04 19:00:00	11.136576435319604	1154.500193895075	0.17749709157387403	0.40967259431610437	0.06395410927456063	0.5848958403528365	Lepidiolamprologus elongatus	f	n
441	FISH20211103_c1_r1_Lepidiolamprologus-elongatus_su	1970-01-04 19:30:00	2.3742623029123755	1184.5001385425326	0.028595178719866998	0.7873649210307564	0.0162114637955421	0.6004264101570684	Lepidiolamprologus elongatus	f	n
442	FISH20211103_c1_r1_Lepidiolamprologus-elongatus_su	1970-01-04 20:00:00	4.162243394727245	1214.5	0.06032572568136495	0.6730556171061378	0.01125759570523745	0.5999475978552561	Lepidiolamprologus elongatus	f	n
443	FISH20211103_c1_r1_Lepidiolamprologus-elongatus_su	1970-01-04 20:30:00	5.540951405656127	1244.500720381248	0.11176992131220215	0.6765488196830323	0.012676932976252886	0.4238875625412099	Lepidiolamprologus elongatus	f	n
444	FISH20211103_c1_r1_Lepidiolamprologus-elongatus_su	1970-01-04 21:00:00	1.5802355418114646	1274.499806104925	0.020497479364024154	0.8446069469835467	0.018709098956523503	0.6690300132460557	Lepidiolamprologus elongatus	f	n
445	FISH20211103_c1_r1_Lepidiolamprologus-elongatus_su	1970-01-04 21:30:00	2.064999462091255	1304.5006927126628	0.025824328068717095	0.7484067608755888	0.016666065802612408	0.5360548171369404	Lepidiolamprologus elongatus	f	n
446	FISH20211103_c1_r1_Lepidiolamprologus-elongatus_su	1970-01-04 22:00:00	3.7435025370575823	1334.5004708880394	0.012630879175668939	0.9398371281369453	0.013363215848579656	0.37126461626097856	Lepidiolamprologus elongatus	f	n
447	FISH20211103_c1_r1_Lepidiolamprologus-elongatus_su	1970-01-04 22:30:00	2.461961273677572	1364.500498780758	0.00853469297273332	0.9655287076036355	0.018849094903414448	0.4865597105883439	Lepidiolamprologus elongatus	f	n
448	FISH20211103_c1_r1_Lepidiolamprologus-elongatus_su	1970-01-04 23:00:00	0.8545788369674124	1394.4994183147749	0.0034347127582959394	0.9707495429616088	0.017263158989878163	0.6865094495350131	Lepidiolamprologus elongatus	f	n
449	FISH20211103_c1_r1_Lepidiolamprologus-elongatus_su	1970-01-04 23:30:00	0.37957358573836525	1424.5008867213478	0.005154067834183108	0.9498448237641322	0.015021821964540159	0.8177139657510651	Lepidiolamprologus elongatus	f	n
450	FISH20211103_c1_r1_Lepidiolamprologus-elongatus_su	1970-01-05 00:00:00	1.5524582898063037	14.500083097889314	0.004044097279929089	0.9668716414603069	0.016682185649676672	0.6913074090107271	Lepidiolamprologus elongatus	f	n
451	FISH20211103_c1_r1_Lepidiolamprologus-elongatus_su	1970-01-05 00:30:00	0.06664278322968352	44.50013852717903	0.0008865739458081676	1.0	0.028763677117235292	0.8630828057873031	Lepidiolamprologus elongatus	f	n
452	FISH20211103_c1_r1_Lepidiolamprologus-elongatus_su	1970-01-05 01:00:00	1.7254674144962434	74.49988920895191	0.02830711278528695	0.840073122091735	0.03688585627954425	0.7896020808707156	Lepidiolamprologus elongatus	f	n
453	FISH20211103_c1_r1_Lepidiolamprologus-elongatus_su	1970-01-05 01:30:00	1.3453431079922191	104.50094203701651	0.004433115371827552	0.965477114041893	0.010732558850064708	0.7569463231373155	Lepidiolamprologus elongatus	f	n
454	FISH20211103_c1_r1_Lepidiolamprologus-elongatus_su	1970-01-05 02:00:00	0.42199648141476104	134.4996953077392	0.0028807268295385296	0.9671486344246856	0.020693360028924062	0.8093777327116577	Lepidiolamprologus elongatus	f	n
455	FISH20211103_c1_r1_Lepidiolamprologus-elongatus_su	1970-01-05 02:30:00	0.4373332241245895	164.50102521474093	0.003657522859517872	0.9670268772513162	0.015978924108842003	0.745904898929458	Lepidiolamprologus elongatus	f	n
456	FISH20211103_c1_r1_Lepidiolamprologus-elongatus_su	1970-01-05 03:00:00	3.2589032712635206	194.5003600908537	0.028641072516758074	0.8689269292559969	0.016374374808175125	0.5145713202409746	Lepidiolamprologus elongatus	f	n
457	FISH20211103_c1_r1_Lepidiolamprologus-elongatus_su	1970-01-05 03:30:00	3.531238102102059	224.50069271266278	0.030036021058464948	0.7888611803823774	0.016966413470927796	0.54041139164043	Lepidiolamprologus elongatus	f	n
458	FISH20211103_c1_r1_Lepidiolamprologus-elongatus_su	1970-01-05 04:00:00	2.447965810347896	254.50022158209617	0.007976955461998671	0.9654331929980058	0.014964753245184698	0.4165334102270077	Lepidiolamprologus elongatus	f	n
459	FISH20211103_c1_r1_Lepidiolamprologus-elongatus_su	1970-01-05 04:30:00	1.837165570933805	284.50149634227444	0.011250277100421193	0.9621480824650853	0.014228151781500697	0.4970500886516195	Lepidiolamprologus elongatus	f	n
460	FISH20211103_c1_r1_Lepidiolamprologus-elongatus_su	1970-01-05 05:00:00	0.9202852912481756	314.4999723007036	0.0034347127582959394	0.9667608442745554	0.019978859750575596	0.6669401753246172	Lepidiolamprologus elongatus	f	n
461	FISH20211103_c1_r1_Lepidiolamprologus-elongatus_su	1970-01-05 05:30:00	2.081060160963216	344.50041562759765	0.008035466888334718	0.9879745081740094	0.011613924984285103	0.7040502640042756	Lepidiolamprologus elongatus	f	n
462	FISH20211103_c1_r1_Lepidiolamprologus-elongatus_su	1970-01-05 06:00:00	1.7676631070453372	374.4997784179038	0.006315089740748948	0.9790050963882119	0.014363958098232443	0.6452555943312929	Lepidiolamprologus elongatus	f	n
463	FISH20211103_c1_r1_Lepidiolamprologus-elongatus_su	1970-01-05 06:30:00	2.5777289371982586	404.5016904062517	0.030205619907997562	0.8756304383971624	0.01823464698684592	0.41522565604716744	Lepidiolamprologus elongatus	f	n
464	FISH20211103_c1_r1_Lepidiolamprologus-elongatus_su	1970-01-05 07:00:00	22.905907350007972	434.4996399091463	0.3973187081048141	0.22009860949531881	0.45005387878931413	0.32914629831935827	Lepidiolamprologus elongatus	f	d
465	FISH20211103_c1_r1_Lepidiolamprologus-elongatus_su	1970-01-05 07:30:00	8.013907891356814	464.50149634227444	0.13018177787630236	0.4332187984925737	0.19221523975929053	0.20545226695906404	Lepidiolamprologus elongatus	f	d
466	FISH20211103_c1_r1_Lepidiolamprologus-elongatus_su	1970-01-05 08:00:00	10.752469552480894	494.50030469226084	0.22513988144701125	0.22652484626890476	0.17004734436990274	0.5843163500158941	Lepidiolamprologus elongatus	f	d
467	FISH20211103_c1_r1_Lepidiolamprologus-elongatus_su	1970-01-05 08:30:00	6.758545769743259	524.5011084016847	0.1280203945909998	0.5085346929727333	0.09147314846253735	0.7572737575310389	Lepidiolamprologus elongatus	f	d
468	FISH20211103_c1_r1_Lepidiolamprologus-elongatus_su	1970-01-05 09:00:00	6.925302514737386	554.5001107910481	0.12724351872368714	0.501772656769333	0.14683012158760345	0.6751428251456785	Lepidiolamprologus elongatus	f	d
469	FISH20211103_c1_r1_Lepidiolamprologus-elongatus_su	1970-01-05 09:30:00	10.163344207418787	584.5013853485536	0.21439654217000997	0.2594480771362075	0.12131035501866509	0.6794892027116034	Lepidiolamprologus elongatus	f	d
470	FISH20211103_c1_r1_Lepidiolamprologus-elongatus_su	1970-01-05 10:00:00	3.2779284159992033	614.4999169021107	0.05783613096227356	0.701235388621129	0.05845590103160243	0.8122862476403181	Lepidiolamprologus elongatus	f	d
471	FISH20211103_c1_r1_Lepidiolamprologus-elongatus_su	1970-01-05 10:30:00	2.668015039790691	644.5013853485536	0.04721267870996343	0.7549041338800843	0.17917311179484874	0.7170389602815131	Lepidiolamprologus elongatus	f	d
472	FISH20211103_c1_r1_Lepidiolamprologus-elongatus_su	1970-01-05 11:00:00	6.560607928579603	674.5005816852251	0.13705611877458312	0.6271674699462634	0.1159065683998502	0.7783776989675353	Lepidiolamprologus elongatus	f	d
473	FISH20211103_c1_r1_Lepidiolamprologus-elongatus_su	1970-01-05 11:30:00	8.010209776690461	704.5010528649008	0.14956222985703202	0.5226088883963205	0.12430022133961936	0.7974992199315002	Lepidiolamprologus elongatus	f	d
474	FISH20211103_c1_r1_Lepidiolamprologus-elongatus_su	1970-01-05 12:00:00	6.594593994139435	734.4995291119606	0.12708437205694975	0.5744834081214337	0.13923030041590345	0.7857569738353933	Lepidiolamprologus elongatus	f	d
475	FISH20211103_c1_r1_Lepidiolamprologus-elongatus_su	1970-01-05 12:30:00	11.474268235578522	764.5018288627799	0.23608955885612945	0.1853801817778763	0.17988721232123125	0.7865021942668801	Lepidiolamprologus elongatus	f	d
476	FISH20211103_c1_r1_Lepidiolamprologus-elongatus_su	1970-01-05 13:00:00	12.009299824842259	794.5001938950751	0.2315661182205972	0.4293390947869924	0.2384841305213482	0.7332584584253523	Lepidiolamprologus elongatus	f	d
477	FISH20211103_c1_r1_Lepidiolamprologus-elongatus_su	1970-01-05 13:30:00	9.370082711448285	824.501385502106	0.19230769230769232	0.3990246065174019	0.13850935014718402	0.609697231522812	Lepidiolamprologus elongatus	f	d
478	FISH20211103_c1_r1_Lepidiolamprologus-elongatus_su	1970-01-05 14:00:00	5.673238413601612	854.5	0.06420341236428097	0.722025260358963	0.050335326013952957	0.6907265323388395	Lepidiolamprologus elongatus	f	d
479	FISH20211103_c1_r1_Lepidiolamprologus-elongatus_su	1970-01-05 14:30:00	9.07026355549232	884.5021059632011	0.18837286632675682	0.4093327421857681	0.0836445432308839	0.5071648608641818	Lepidiolamprologus elongatus	f	d
480	FISH20211103_c1_r1_Lepidiolamprologus-elongatus_su	1970-01-05 15:00:00	12.150088563783024	914.4998061049249	0.22768821671929532	0.23760456484405296	0.1867687013472943	0.5889034333544902	Lepidiolamprologus elongatus	f	d
481	FISH20211103_c1_r1_Lepidiolamprologus-elongatus_su	1970-01-05 15:30:00	12.933925224284929	944.5016070043223	0.2492519117810041	0.38800842291920645	0.21062073869173084	0.5691729153271441	Lepidiolamprologus elongatus	f	d
482	FISH20211103_c1_r1_Lepidiolamprologus-elongatus_su	1970-01-05 16:00:00	6.234534905404115	974.5004708880394	0.1059221095784167	0.6222369951803224	0.12687458046080025	0.7984054766117687	Lepidiolamprologus elongatus	f	d
483	FISH20211103_c1_r1_Lepidiolamprologus-elongatus_su	1970-01-05 16:30:00	3.166256789138302	1004.5019120988749	0.05908108407692734	0.6926231779637533	0.09746847843680848	0.7712103191333469	Lepidiolamprologus elongatus	f	d
484	FISH20211103_c1_r1_Lepidiolamprologus-elongatus_su	1970-01-05 17:00:00	1.6084689242405752	1034.4994183147749	0.017505955348734142	0.8367957453880671	0.2751475847763194	0.7892779548462653	Lepidiolamprologus elongatus	f	d
485	FISH20211103_c1_r1_Lepidiolamprologus-elongatus_su	1970-01-05 17:30:00	6.058734779208824	1064.501523967858	0.10806317539484622	0.6351343862565808	0.1856884739601644	0.7211497253279434	Lepidiolamprologus elongatus	f	d
486	FISH20211103_c1_r1_Lepidiolamprologus-elongatus_su	1970-01-05 18:00:00	7.056058920635345	1094.5000830978893	0.1184975901612099	0.48673203700626005	0.31772860954545246	0.7875244066420537	Lepidiolamprologus elongatus	f	d
487	FISH20211103_c1_r1_Lepidiolamprologus-elongatus_su	1970-01-05 18:30:00	10.261712065175782	1124.501357716819	0.21623718481573842	0.47015793848711557	0.3889013824975401	0.7221436114159067	Lepidiolamprologus elongatus	f	d
488	FISH20211103_c1_r1_Lepidiolamprologus-elongatus_su	1970-01-05 19:00:00	13.341301232634212	1154.499889208952	0.2369820518502105	0.25094172390870817	0.08501600159313685	0.4932228355355058	Lepidiolamprologus elongatus	f	n
489	FISH20211103_c1_r1_Lepidiolamprologus-elongatus_su	1970-01-05 19:30:00	2.567553926614404	1184.5020227209754	0.032363535605430864	0.713216957605985	0.015109436909368177	0.6935634527369794	Lepidiolamprologus elongatus	f	n
490	FISH20211103_c1_r1_Lepidiolamprologus-elongatus_su	1970-01-05 20:00:00	1.64103685553451	1214.4996399091463	0.017118165198603954	0.8594537698742452	0.014522639553762288	0.6674712668172869	Lepidiolamprologus elongatus	f	n
491	FISH20211103_c1_r1_Lepidiolamprologus-elongatus_su	1970-01-05 20:30:00	3.8159784897448854	1244.501828660091	0.03740441094979497	0.7116812590047656	0.012483814496106731	0.6774111440713034	Lepidiolamprologus elongatus	f	n
492	FISH20211103_c1_r1_Lepidiolamprologus-elongatus_su	1970-01-05 21:00:00	1.7088955794274503	1274.5003600908537	0.009417760788875962	0.9282034236330398	0.01487159201161391	0.5520766369512675	Lepidiolamprologus elongatus	f	n
493	FISH20211103_c1_r1_Lepidiolamprologus-elongatus_su	1970-01-05 21:30:00	3.0809557176169933	1304.5016348018842	0.04405652535328346	0.7356054308672763	0.023045106926183164	0.6791133826560501	Lepidiolamprologus elongatus	f	n
494	FISH20211103_c1_r1_Lepidiolamprologus-elongatus_su	1970-01-05 22:00:00	4.555202256192507	1334.5001661865722	0.06708397961444715	0.7178705960558387	0.014087954379645952	0.46427885783623946	Lepidiolamprologus elongatus	f	n
495	FISH20211103_c1_r1_Lepidiolamprologus-elongatus_su	1970-01-05 22:30:00	0.9320325575520688	1364.5029097156792	0.007814664967023223	0.9123205675331153	0.024326693979642995	0.5757480085576085	Lepidiolamprologus elongatus	f	n
496	FISH20211103_c1_r1_Lepidiolamprologus-elongatus_su	1970-01-05 23:00:00	2.7499540896932473	1394.4999169021107	0.02492936679408343	0.826768600077558	0.037901265248807874	0.6905282921666459	Lepidiolamprologus elongatus	f	n
497	FISH20211103_c1_r1_Lepidiolamprologus-elongatus_su	1970-01-05 23:30:00	6.081953505827232	1424.5006372250236	0.05856929129495207	0.36316285255167063	0.01142593994100803	0.2927287469237374	Lepidiolamprologus elongatus	f	n
498	FISH20211103_c1_r1_Lepidiolamprologus-elongatus_su	1970-01-06 00:00:00	3.388308371359839	14.499778417903833	0.03484378462220253	0.836029248836694	0.012717441066488037	0.3058435186414736	Lepidiolamprologus elongatus	f	n
499	FISH20211103_c1_r1_Lepidiolamprologus-elongatus_su	1970-01-06 00:30:00	2.6031848258306662	44.502965138835	0.015795599401429918	0.9016238984647786	0.014861091720808139	0.30846940883444085	Lepidiolamprologus elongatus	f	n
500	FISH20211103_c1_r1_Lepidiolamprologus-elongatus_su	1970-01-06 01:00:00	1.2783768662190085	74.49952911196056	0.001107971857514819	1.0	0.0127950283263161	0.5099789233794091	Lepidiolamprologus elongatus	f	n
501	FISH20211103_c1_r1_Lepidiolamprologus-elongatus_su	1970-01-06 01:30:00	4.783680514620751	104.5024106400665	0.027597672485453036	0.7911886949293433	0.011495096371291234	0.4361243209477906	Lepidiolamprologus elongatus	f	n
502	FISH20211103_c1_r1_Lepidiolamprologus-elongatus_su	1970-01-06 02:00:00	1.5072925514448399	134.50019389507506	0.014791424297822835	0.8748545786937012	0.31577517443764525	0.7091900649909699	Lepidiolamprologus elongatus	f	n
503	FISH20211103_c1_r1_Lepidiolamprologus-elongatus_su	1970-01-06 02:30:00	2.6630756577605865	164.50144076249583	0.02482544608223429	0.8115925966973291	0.039144826200426704	0.7068102602590609	Lepidiolamprologus elongatus	f	n
504	FISH20211103_c1_r1_Lepidiolamprologus-elongatus_su	1970-01-06 03:00:00	1.0651454705595178	193.4885496183206	0.00846851145038168	0.9464456106870229	0.07077941675188286	0.8235519169135608	Lepidiolamprologus elongatus	f	n
505	FISH20211103_c1_r1_Lepidiolamprologus-elongatus_su	1970-01-06 03:30:00	0.5434721952375874	224.50149634227444	0.0018288627798714254	1.0	0.023995960271478222	0.8581579830334973	Lepidiolamprologus elongatus	f	n
506	FISH20211103_c1_r1_Lepidiolamprologus-elongatus_su	1970-01-06 04:00:00	4.315276847636773	254.50005539552404	0.06730556171061378	0.7493906492355418	0.013558969976718065	0.3028802692037192	Lepidiolamprologus elongatus	f	n
507	FISH20211103_c1_r1_Lepidiolamprologus-elongatus_su	1970-01-06 04:30:00	3.0822841988151963	284.5021059632011	0.012912879627577034	0.9477388605630681	0.013780893773960292	0.4745385326900348	Lepidiolamprologus elongatus	f	n
508	FISH20211103_c1_r1_Lepidiolamprologus-elongatus_su	1970-01-06 05:00:00	4.9968292029343955	314.4998615035178	0.11345631820951747	0.6961387180765608	0.019758013336337032	0.6991820947636305	Lepidiolamprologus elongatus	f	n
509	FISH20211103_c1_r1_Lepidiolamprologus-elongatus_su	1970-01-06 05:30:00	3.2246868554485775	344.50146838809775	0.035407546960713694	0.7867235551615227	0.024606713350520774	0.6447054398157448	Lepidiolamprologus elongatus	f	n
510	FISH20211103_c1_r1_Lepidiolamprologus-elongatus_su	1970-01-06 06:00:00	3.870994307021085	374.5005262866323	0.027089911916237327	0.7622292393773198	0.019019248556654853	0.5948037969928412	Lepidiolamprologus elongatus	f	n
511	FISH20211103_c1_r1_Lepidiolamprologus-elongatus_su	1970-01-06 06:30:00	12.117294441845193	404.50177344269565	0.2431279095544225	0.07487253380625139	0.09004099527300544	0.48204188771294065	Lepidiolamprologus elongatus	f	n
512	FISH20211103_c1_r1_Lepidiolamprologus-elongatus_su	1970-01-06 07:00:00	31.746050429333838	434.4994737133677	0.5563680682510664	0.0	0.3780359071706559	0.4337300756494054	Lepidiolamprologus elongatus	f	d
513	FISH20211103_c1_r1_Lepidiolamprologus-elongatus_su	1970-01-06 07:30:00	15.959425218892028	464.50221680336955	0.3699290622921747	0.08822877410773665	0.20398345474480842	0.5291309087737773	Lepidiolamprologus elongatus	f	d
514	FISH20211103_c1_r1_Lepidiolamprologus-elongatus_su	1970-01-06 08:00:00	22.271759351475417	494.5001384964822	0.45648440529610546	0.0535704393108415	0.24743008255249482	0.49392213341201535	Lepidiolamprologus elongatus	f	d
515	FISH20211103_c1_r1_Lepidiolamprologus-elongatus_su	1970-01-06 08:30:00	22.630401178143565	524.5014685508451	0.45004156275976726	0.0077029648101967305	0.22616117708186811	0.48814808356689987	Lepidiolamprologus elongatus	f	d
516	FISH20211103_c1_r1_Lepidiolamprologus-elongatus_su	1970-01-06 09:00:00	16.176411953850707	554.499944604476	0.3499889208951917	0.24534677598050078	0.21450117085787546	0.5571696453389382	Lepidiolamprologus elongatus	f	d
517	FISH20211103_c1_r1_Lepidiolamprologus-elongatus_su	1970-01-06 09:30:00	3.472759698007898	584.5023830636222	0.012857459543338506	0.9785524273996896	0.03426788988324792	0.7220786312320968	Lepidiolamprologus elongatus	f	d
518	FISH20211103_c1_r1_Lepidiolamprologus-elongatus_su	1970-01-06 10:00:00	20.376259306114413	614.4997507063321	0.38341366129300314	0.006038446623455764	0.23034074225018986	0.5261020053224308	Lepidiolamprologus elongatus	f	d
519	FISH20211103_c1_r1_Lepidiolamprologus-elongatus_su	1970-01-06 10:30:00	26.433847770598593	644.501884074033	0.45583508810816803	0.12490302560124127	0.37400635827504264	0.7108356285115389	Lepidiolamprologus elongatus	f	d
520	FISH20211103_c1_r1_Lepidiolamprologus-elongatus_su	1970-01-06 11:00:00	19.62089661873852	674.5004154894466	0.362694587557476	0.22225915461747273	0.26412806458290494	0.5498806354169957	Lepidiolamprologus elongatus	f	d
521	FISH20211103_c1_r1_Lepidiolamprologus-elongatus_su	1970-01-06 11:30:00	26.040649076153606	704.5019951230325	0.469352693416094	0.0824096652626912	0.40846301443904903	0.6469634444996699	Lepidiolamprologus elongatus	f	d
522	FISH20211103_c1_r1_Lepidiolamprologus-elongatus_su	1970-01-06 12:00:00	18.73601144375655	734.5002215820962	0.33868823399069353	0.2666740527365389	0.26998573435957807	0.777010419718298	Lepidiolamprologus elongatus	f	d
523	FISH20211103_c1_r1_Lepidiolamprologus-elongatus_su	1970-01-06 12:30:00	8.40080074940121	764.5027155841277	0.16415428951452007	0.4634227444025715	0.15785411400163454	0.5918332860890898	Lepidiolamprologus elongatus	f	d
524	FISH20211103_c1_r1_Lepidiolamprologus-elongatus_su	1970-01-06 13:00:00	13.724597746819072	794.5000276992964	0.2746108248850479	0.34363747160822117	0.27049965712869134	0.6839124644675681	Lepidiolamprologus elongatus	f	d
525	FISH20211103_c1_r1_Lepidiolamprologus-elongatus_su	1970-01-06 13:30:00	6.34058763638289	824.5009974509586	0.09957885403967638	0.38684473013410176	0.09779688312513603	0.6175251238718459	Lepidiolamprologus elongatus	f	d
526	FISH20211103_c1_r1_Lepidiolamprologus-elongatus_su	1970-01-06 14:00:00	10.94284977284307	854.4998338134279	0.200033237314425	0.48343673831154443	0.15594541204613657	0.44586481280437446	Lepidiolamprologus elongatus	f	d
527	FISH20211103_c1_r1_Lepidiolamprologus-elongatus_su	1970-01-06 14:30:00	4.121732130053961	884.5026601640435	0.06473065839060076	0.6927510529816006	0.12413448794179144	0.4622018985542776	Lepidiolamprologus elongatus	f	d
528	FISH20211103_c1_r1_Lepidiolamprologus-elongatus_su	1970-01-06 15:00:00	1.625989008797145	914.4996399091463	0.013074067918674865	0.9165697191291341	0.030025063383074993	0.3294085126156198	Lepidiolamprologus elongatus	f	d
529	FISH20211103_c1_r1_Lepidiolamprologus-elongatus_su	1970-01-06 15:30:00	7.996017845309842	944.5018008533274	0.14417908793705325	0.40228292791045606	0.11048045589976893	0.4592006154204829	Lepidiolamprologus elongatus	f	d
530	FISH20211103_c1_r1_Lepidiolamprologus-elongatus_su	1970-01-06 16:00:00	7.47919557331923	974.5003046922608	0.13489557365242924	0.42568278765719353	0.2221052522002673	0.5183081404980445	Lepidiolamprologus elongatus	f	d
531	FISH20211103_c1_r1_Lepidiolamprologus-elongatus_su	1970-01-06 16:30:00	10.15248679598806	1004.5022722234538	0.19430281534027932	0.357792063843937	0.22990635122999734	0.6256911333486137	Lepidiolamprologus elongatus	f	d
532	FISH20211103_c1_r1_Lepidiolamprologus-elongatus_su	1970-01-06 17:00:00	16.70551337666881	1034.500110791048	0.3255040992687791	0.06497894970086417	0.2978718124373177	0.7255282538755327	Lepidiolamprologus elongatus	f	d
533	FISH20211103_c1_r1_Lepidiolamprologus-elongatus_su	1970-01-06 17:30:00	10.526519173453059	1064.5022165576859	0.20641693450072038	0.36778233403524324	0.17019535790380252	0.5227857741034045	Lepidiolamprologus elongatus	f	d
534	FISH20211103_c1_r1_Lepidiolamprologus-elongatus_su	1970-01-06 18:00:00	8.244518057491117	1094.4999169021107	0.16159769541853636	0.3508392886820675	0.15651917665400175	0.35993988954936296	Lepidiolamprologus elongatus	f	d
535	FISH20211103_c1_r1_Lepidiolamprologus-elongatus_su	1970-01-06 18:30:00	6.333305917375335	1124.5023827995124	0.1340463260556356	0.5110273744874211	0.1148534227189039	0.6581256886904472	Lepidiolamprologus elongatus	f	d
536	FISH20211103_c1_r1_Lepidiolamprologus-elongatus_su	1970-01-06 19:00:00	17.07243278830322	1154.5005816852251	0.31344523849094236	0.1662511772200986	0.15930458621432717	0.4347604755633496	Lepidiolamprologus elongatus	f	n
537	FISH20211103_c1_r1_Lepidiolamprologus-elongatus_su	1970-01-06 19:30:00	2.3894326951886655	1184.5018840740331	0.03086556577634933	0.8033359193173002	0.0252255925767912	0.6079556454118856	Lepidiolamprologus elongatus	f	n
538	FISH20211103_c1_r1_Lepidiolamprologus-elongatus_su	1970-01-06 20:00:00	3.8298849562105315	1214.4995291119606	0.060162871863054676	0.6312115672261924	0.0242186129766212	0.5749601146898096	Lepidiolamprologus elongatus	f	n
539	FISH20211103_c1_r1_Lepidiolamprologus-elongatus_su	1970-01-06 20:30:00	3.3041420177083034	1244.5019116750707	0.04615725605363773	0.6433756302986646	0.012889262347254371	0.35499987170818786	Lepidiolamprologus elongatus	f	n
540	FISH20211103_c1_r1_Lepidiolamprologus-elongatus_su	1970-01-06 21:00:00	2.0500585580596633	1274.500193895075	0.014514431333444131	0.8663785939837129	0.021312134761785007	0.5406353851612735	Lepidiolamprologus elongatus	f	n
541	FISH20211103_c1_r1_Lepidiolamprologus-elongatus_su	1970-01-06 21:30:00	1.4767586169735083	1304.5021335550014	0.006095871432529786	0.9371571072319203	0.016587545712064885	0.5099968239536935	Lepidiolamprologus elongatus	f	n
542	FISH20211103_c1_r1_Lepidiolamprologus-elongatus_su	1970-01-06 22:00:00	1.4692833908114298	1334.5	0.017283403500997118	0.8884334145801019	0.060636499359087256	0.7140080951157184	Lepidiolamprologus elongatus	f	n
543	FISH20211103_c1_r1_Lepidiolamprologus-elongatus_su	1970-01-06 22:30:00	2.3108508500348743	1364.5024382134545	0.018729912445971407	0.8366396985481547	0.027595697114655007	0.5878893980006217	Lepidiolamprologus elongatus	f	n
544	FISH20211103_c1_r1_Lepidiolamprologus-elongatus_su	1970-01-06 23:00:00	3.228726126390412	1394.499806104925	0.04398648274333832	0.8266578028918066	0.1885798800569729	0.7392921800244794	Lepidiolamprologus elongatus	f	n
545	FISH20211103_c1_r1_Lepidiolamprologus-elongatus_su	1970-01-06 23:30:00	4.348148053479889	1424.5021887294288	0.06688092203690364	0.544910511442345	0.03714376849174992	0.4368082759969223	Lepidiolamprologus elongatus	f	n
546	FISH20211103_c1_r1_Lepidiolamprologus-elongatus_su	1970-01-07 00:00:00	1.4139711548701783	14.500470888039445	0.006869425516591879	0.9674256273890643	0.01589185384339619	0.4673014687616086	Lepidiolamprologus elongatus	f	n
547	FISH20211103_c1_r1_Lepidiolamprologus-elongatus_su	1970-01-07 00:30:00	1.1871419482084282	44.5024106400665	0.014353006372956497	0.8949847603214187	0.08319345045810653	0.7217418700946782	Lepidiolamprologus elongatus	f	n
548	FISH20211103_c1_r1_Lepidiolamprologus-elongatus_su	1970-01-07 01:00:00	3.1707068418979185	74.4994183147748	0.05617417317600133	0.6723173231399923	0.05739997044981437	0.4875944986027628	Lepidiolamprologus elongatus	f	n
549	FISH20211103_c1_r1_Lepidiolamprologus-elongatus_su	1970-01-07 01:30:00	2.4944230769514704	104.50227197162806	0.010528649008090436	0.8900033248365289	0.009708623983746743	0.20185104156618333	Lepidiolamprologus elongatus	f	n
550	FISH20211103_c1_r1_Lepidiolamprologus-elongatus_su	1970-01-07 02:00:00	2.292002071286686	134.5000830978893	0.017505955348734142	0.8773475153731095	0.018331207383112377	0.7215733015372534	Lepidiolamprologus elongatus	f	n
551	FISH20211103_c1_r1_Lepidiolamprologus-elongatus_su	1970-01-07 02:30:00	2.5238992639919657	164.50235522305348	0.02515932391244112	0.8478248822388473	0.015070426761663225	0.5841296058964857	Lepidiolamprologus elongatus	f	n
552	FISH20211103_c1_r1_Lepidiolamprologus-elongatus_su	1970-01-07 03:00:00	10.162876683962773	194.4998892089519	0.20258143142034124	0.10624861511189895	0.07233965917494789	0.4364424747801317	Lepidiolamprologus elongatus	f	n
553	FISH20211103_c1_r1_Lepidiolamprologus-elongatus_su	1970-01-07 03:30:00	3.7061560565569707	224.5025490413388	0.06272858251135986	0.5991909564446415	0.024956148165193984	0.5284434418987921	Lepidiolamprologus elongatus	f	n
554	FISH20211103_c1_r1_Lepidiolamprologus-elongatus_su	1970-01-07 04:00:00	4.69485151852863	254.4996953077392	0.07229516370284195	0.5835133787601795	0.028310044497299625	0.6447194708786271	Lepidiolamprologus elongatus	f	n
555	FISH20211103_c1_r1_Lepidiolamprologus-elongatus_su	1970-01-07 04:30:00	7.464771302034856	284.50235496204357	0.14478860752479636	0.38809774477752534	0.05091639528198794	0.3459854823516636	Lepidiolamprologus elongatus	f	n
556	FISH20211103_c1_r1_Lepidiolamprologus-elongatus_su	1970-01-07 05:00:00	5.388185000171995	314.5003600908537	0.08243310619910255	0.660185031300205	0.023718819476557813	0.32743579098077696	Lepidiolamprologus elongatus	f	n
557	FISH20211103_c1_r1_Lepidiolamprologus-elongatus_su	1970-01-07 05:30:00	8.912877943979911	344.5031589448016	0.18510308135668366	0.3901573930392374	0.05887000242772686	0.5084942407783903	Lepidiolamprologus elongatus	f	n
558	FISH20211103_c1_r1_Lepidiolamprologus-elongatus_su	1970-01-07 06:00:00	10.109481160919582	374.50016618657213	0.21166629736317305	0.3034012851761578	0.05807254585361781	0.5183225577562598	Lepidiolamprologus elongatus	f	n
559	FISH20211103_c1_r1_Lepidiolamprologus-elongatus_su	1970-01-07 06:30:00	17.226117752459082	404.5037685657282	0.36233651075149637	0.07199068942584792	0.13379968196570138	0.4787398184262163	Lepidiolamprologus elongatus	f	n
560	FISH20211103_c1_r1_Lepidiolamprologus-elongatus_su	1970-01-07 07:00:00	36.283063135573585	434.4999723007036	0.6315993573763227	0.0	0.3407916420705794	0.5706142211677543	Lepidiolamprologus elongatus	f	d
561	FISH20211103_c1_r1_Lepidiolamprologus-elongatus_su	1970-01-07 07:30:00	14.90115455862649	464.5036581310276	0.2754129253962975	0.227025828622104	0.18664049238557812	0.6113362975703115	Lepidiolamprologus elongatus	f	d
562	FISH20211103_c1_r1_Lepidiolamprologus-elongatus_su	1970-01-07 08:00:00	11.056641017048856	494.4997784179038	0.22091734987812986	0.22413029027254597	0.21147606477566264	0.6677816610464536	Lepidiolamprologus elongatus	f	d
563	FISH20211103_c1_r1_Lepidiolamprologus-elongatus_su	1970-01-07 08:30:00	6.31538745536989	524.5027706971074	0.11404189294026378	0.4596586501163693	0.1062355066215567	0.4676195858802196	Lepidiolamprologus elongatus	f	d
564	FISH20211103_c1_r1_Lepidiolamprologus-elongatus_su	1970-01-07 09:00:00	10.51069875357506	554.4995845105534	0.20159547947482134	0.4239100326851698	0.15906111773790838	0.6143046532728274	Lepidiolamprologus elongatus	f	d
565	FISH20211103_c1_r1_Lepidiolamprologus-elongatus_su	1970-01-07 09:30:00	11.27108441126604	584.50257660553	0.22208677342494598	0.3972405385936721	0.2029135370154141	0.6934829586277764	Lepidiolamprologus elongatus	f	d
566	FISH20211103_c1_r1_Lepidiolamprologus-elongatus_su	1970-01-07 10:00:00	14.641578842236186	614.5002492936679	0.28574594205307186	0.19877015123815855	0.256727772272898	0.727170028337169	Lepidiolamprologus elongatus	f	d
567	FISH20211103_c1_r1_Lepidiolamprologus-elongatus_su	1970-01-07 10:30:00	11.23518858596638	644.5018008533274	0.21865129938493932	0.23250401728819195	0.19579729113477692	0.7077449800820025	Lepidiolamprologus elongatus	f	d
568	FISH20211103_c1_r1_Lepidiolamprologus-elongatus_su	1970-01-07 11:00:00	2.7984741740475663	674.500055395524	0.03484378462220253	0.8163084422778639	0.03588722006158282	0.4796514398658539	Lepidiolamprologus elongatus	f	d
569	FISH20211103_c1_r1_Lepidiolamprologus-elongatus_su	1970-01-07 11:30:00	6.349886551679712	704.5040456661494	0.09903569053424961	0.519840390157393	0.09860047528763839	0.5550366163273128	Lepidiolamprologus elongatus	f	d
570	FISH20211103_c1_r1_Lepidiolamprologus-elongatus_su	1970-01-07 12:00:00	6.554595713130326	734.4998615035178	0.09899728546894909	0.48246634535482796	0.06660142722670206	0.6573083437372592	Lepidiolamprologus elongatus	f	d
571	FISH20211103_c1_r1_Lepidiolamprologus-elongatus_su	1970-01-07 12:30:00	13.585110098001367	764.5060140790422	0.2594645529626961	0.3085749126988526	0.2266050738780636	0.6399143509337153	Lepidiolamprologus elongatus	f	d
572	FISH20211103_c1_r1_Lepidiolamprologus-elongatus_su	1970-01-07 13:00:00	11.98543208371827	794.5005262866323	0.21084704448507008	0.33826380809927425	0.17249885107831597	0.5441401585334675	Lepidiolamprologus elongatus	f	d
573	FISH20211103_c1_r1_Lepidiolamprologus-elongatus_su	1970-01-07 13:30:00	1.9834203482651396	824.5026598692231	0.02986811481768813	0.8453396874653663	0.07626711282086059	0.7876202055511327	Lepidiolamprologus elongatus	f	d
574	FISH20211103_c1_r1_Lepidiolamprologus-elongatus_su	1970-01-07 14:00:00	0.4989980546859529	854.4994737133677	0.0	1.0	0.009281484925384892	0.07096169182165311	Lepidiolamprologus elongatus	f	d
575	FISH20211103_c1_r1_Lepidiolamprologus-elongatus_su	1970-01-07 14:30:00	4.599484771798765	884.5029369389339	0.0766374819904688	0.6075030477668182	0.0892773469938803	0.532449258811873	Lepidiolamprologus elongatus	f	d
576	FISH20211103_c1_r1_Lepidiolamprologus-elongatus_su	1970-01-07 15:00:00	2.6632080047482396	914.5001384964822	0.04348789540745665	0.7796243975403024	0.10046893281522547	0.7721504076178115	Lepidiolamprologus elongatus	f	d
577	FISH20211103_c1_r1_Lepidiolamprologus-elongatus_su	1970-01-07 15:30:00	3.161941461952557	944.5037131456439	0.0460540900022168	0.6598315229439149	0.13298338411711352	0.6671176031482742	Lepidiolamprologus elongatus	f	d
578	FISH20211103_c1_r1_Lepidiolamprologus-elongatus_su	1970-01-07 16:00:00	6.609740753956147	974.499944604476	0.12502769776202083	0.5116884555727897	0.17655038834715184	0.7162612087939381	Lepidiolamprologus elongatus	f	d
579	FISH20211103_c1_r1_Lepidiolamprologus-elongatus_su	1970-01-07 16:30:00	3.6055328703786595	1004.5043781866549	0.06096209266238085	0.6876524052316559	0.13919274130771792	0.8196402077873957	Lepidiolamprologus elongatus	f	d
580	FISH20211103_c1_r1_Lepidiolamprologus-elongatus_su	1970-01-07 17:00:00	2.213684338154188	1034.499750706332	0.031743393717799565	0.8318098720292505	0.1425466569520456	0.8759668159345324	Lepidiolamprologus elongatus	f	d
581	FISH20211103_c1_r1_Lepidiolamprologus-elongatus_su	1970-01-07 17:30:00	2.367900095173298	1064.5041285674702	0.040343585480742586	0.7552784704904406	0.11087790759076462	0.845744482331601	Lepidiolamprologus elongatus	f	d
582	FISH20211103_c1_r1_Lepidiolamprologus-elongatus_su	1970-01-07 18:00:00	3.2624252494164465	1094.5004154894466	0.03999778405628497	0.6835632374937677	0.17873475931097269	0.8984733702158235	Lepidiolamprologus elongatus	f	d
583	FISH20211103_c1_r1_Lepidiolamprologus-elongatus_su	1970-01-07 18:30:00	9.585541908722753	1124.5033527292878	0.18719866999168744	0.2841230257689111	0.2360739773656082	0.7297266756518396	Lepidiolamprologus elongatus	f	d
584	FISH20211103_c1_r1_Lepidiolamprologus-elongatus_su	1970-01-07 19:00:00	14.394924946345293	1154.5002215820962	0.26839131398183025	0.19997784179038333	0.13463296346316864	0.48177041552738376	Lepidiolamprologus elongatus	f	n
585	FISH20211103_c1_r1_Lepidiolamprologus-elongatus_su	1970-01-07 19:30:00	0.33762661584157083	1184.504073150457	0.000942089221390967	1.0	0.014740121385352514	0.8374970497223414	Lepidiolamprologus elongatus	f	n
586	FISH20211103_c1_r1_Lepidiolamprologus-elongatus_su	1970-01-07 20:00:00	1.5075130892609627	1214.5000276992964	0.013240263697302088	0.8694255165918786	0.019627814955608825	0.7780812538050199	Lepidiolamprologus elongatus	f	n
587	FISH20211103_c1_r1_Lepidiolamprologus-elongatus_su	1970-01-07 20:30:00	2.4010087169452103	1244.5035468853912	0.00022168033695411216	1.0	0.015645495103232716	0.8296782468252263	Lepidiolamprologus elongatus	f	n
588	FISH20211103_c1_r1_Lepidiolamprologus-elongatus_su	1970-01-07 21:00:00	3.595856360671679	1274.4998338134278	0.03517615776645247	0.8837247950365611	0.01754349857653108	0.8079248778003534	Lepidiolamprologus elongatus	f	n
589	FISH20211103_c1_r1_Lepidiolamprologus-elongatus_su	1970-01-07 21:30:00	0.9351465301987812	1304.5058751801353	0.008369360381332446	0.9362598381554151	0.20033924491767746	0.8372074433112355	Lepidiolamprologus elongatus	f	n
590	FISH20211103_c1_r1_Lepidiolamprologus-elongatus_su	1970-01-07 22:00:00	0.6951147066811798	1334.4996399091463	0.001218769043266301	1.0	0.02079797122717314	0.8431040311568144	Lepidiolamprologus elongatus	f	n
591	FISH20211103_c1_r1_Lepidiolamprologus-elongatus_su	1970-01-07 22:30:00	0.8665788065945849	1364.50509864775	0.006705830192861893	0.935657282199069	0.023608914892962494	0.8235099143509886	Lepidiolamprologus elongatus	f	n
592	FISH20211103_c1_r1_Lepidiolamprologus-elongatus_su	1970-01-07 23:00:00	0.7157377602658863	1394.500304692261	0.002659132458035566	0.9680904105035733	0.018440983712135973	0.8260609010235026	Lepidiolamprologus elongatus	f	n
593	FISH20211103_c1_r1_Lepidiolamprologus-elongatus_su	1970-01-07 23:30:00	1.3983154726270568	1424.50357439734	0.031033527292878914	0.8875588805763369	0.021529743386496075	0.7964551104202263	Lepidiolamprologus elongatus	f	n
594	FISH20211103_c1_r1_Lepidiolamprologus-elongatus_su	1970-01-08 00:00:00	2.221221969880828	14.500110791048083	0.016009306448039	0.8600155107467317	0.018491431068179343	0.512272626553614	Lepidiolamprologus elongatus	f	n
595	FISH20211103_c1_r1_Lepidiolamprologus-elongatus_su	1970-01-08 00:30:00	1.532589723305832	44.50423940149626	0.012302576891105569	0.8590191188694929	0.01814705688910858	0.7711988568343606	Lepidiolamprologus elongatus	f	n
596	FISH20211103_c1_r1_Lepidiolamprologus-elongatus_su	1970-01-08 01:00:00	0.9894949497806214	74.49991690211068	0.0055952578804498365	0.9370671984931582	0.025551401116746763	0.7454797741916445	Lepidiolamprologus elongatus	f	n
597	FISH20211103_c1_r1_Lepidiolamprologus-elongatus_su	1970-01-08 01:30:00	1.963156094190856	104.50468273760045	0.023829315599889166	0.799057910778609	0.020648254344603295	0.6618730950401881	Lepidiolamprologus elongatus	f	n
598	FISH20211103_c1_r1_Lepidiolamprologus-elongatus_su	1970-01-08 02:00:00	3.9727012131562685	134.5005816852252	0.049304747659409454	0.7905379203368235	0.037329405634165994	0.5844930030946571	Lepidiolamprologus elongatus	f	n
599	FISH20211103_c1_r1_Lepidiolamprologus-elongatus_su	1970-01-08 02:30:00	14.43495810435118	164.50454444690757	0.2931722456218133	0.13915983152294392	0.11595459770913728	0.5221168555419545	Lepidiolamprologus elongatus	f	n
600	FISH20211103_c1_r1_Lepidiolamprologus-elongatus_su	1970-01-08 03:00:00	4.385180210764034	194.49952911196056	0.08226691042047532	0.5929865381419311	0.02883242671361698	0.6745672662639376	Lepidiolamprologus elongatus	f	n
601	FISH20211103_c1_r1_Lepidiolamprologus-elongatus_su	1970-01-08 03:30:00	7.306809174505697	224.50398980383466	0.15355203369167683	0.5445528094868669	0.04852076029909246	0.6330290024775992	Lepidiolamprologus elongatus	f	n
602	FISH20211103_c1_r1_Lepidiolamprologus-elongatus_su	1970-01-08 04:00:00	3.0993044073254024	254.50019389507506	0.04154894465680572	0.7179657636696027	0.0207313066174953	0.5377675538765994	Lepidiolamprologus elongatus	f	n
603	FISH20211103_c1_r1_Lepidiolamprologus-elongatus_su	1970-01-08 04:30:00	11.118736432909301	284.50379606539207	0.2338043779440288	0.31925741202549185	0.08465560586734483	0.46560546685235565	Lepidiolamprologus elongatus	f	n
604	FISH20211103_c1_r1_Lepidiolamprologus-elongatus_su	1970-01-08 05:00:00	4.192099534248233	314.5	0.06730556171061378	0.7060713494349656	0.028848566089111405	0.7351054027774605	Lepidiolamprologus elongatus	f	n
605	FISH20211103_c1_r1_Lepidiolamprologus-elongatus_su	1970-01-08 05:30:00	3.949637485645935	344.5065957210952	0.06623434209067731	0.6777519122048553	0.03164716474234959	0.7232130746691416	Lepidiolamprologus elongatus	f	n
606	FISH20211103_c1_r1_Lepidiolamprologus-elongatus_su	1970-01-08 06:00:00	11.938516325921231	374.4998061049249	0.25178660462024266	0.30402747770206634	0.08651881086101929	0.5252611416694106	Lepidiolamprologus elongatus	f	n
607	FISH20211103_c1_r1_Lepidiolamprologus-elongatus_su	1970-01-08 06:30:00	14.826000448123821	404.5056528485923	0.3030924407005099	0.13871647084903568	0.09161563498009984	0.5037836802966686	Lepidiolamprologus elongatus	f	n
608	FISH20211103_c1_r1_Lepidiolamprologus-elongatus_su	1970-01-08 07:00:00	33.51347279666667	434.50047088803944	0.5928757409561797	0.0	0.32390774194167266	0.5318419086552217	Lepidiolamprologus elongatus	f	d
609	FISH20211103_c1_r1_Lepidiolamprologus-elongatus_su	1970-01-08 07:30:00	22.40262659335288	464.5054591808458	0.4160616305492435	0.011361746937870643	0.29381385512550073	0.6045562415527762	Lepidiolamprologus elongatus	f	d
610	FISH20211103_c1_r1_Lepidiolamprologus-elongatus_su	1970-01-08 08:00:00	21.288648412532314	494.4994183147748	0.3736635089468727	0.09755692205417982	0.2861821843030294	0.6479612529693166	Lepidiolamprologus elongatus	f	d
611	FISH20211103_c1_r1_Lepidiolamprologus-elongatus_su	1970-01-08 08:30:00	2.0659020198704106	510.6021671826625	0.016253869969040248	1.0	0.013718523163206715	0.13865546218487282	Lepidiolamprologus elongatus	f	d
612	FISH20211103_c2_r0_Lepidiolamprologus-elongatus_su	1970-01-02 00:00:00	4.623913498991759	14.499529111960555	0.023876793529444353	0.7417871586061714	0.016206304359870766	0.5192780972578805	Lepidiolamprologus elongatus	f	n
613	FISH20211103_c2_r0_Lepidiolamprologus-elongatus_su	1970-01-02 00:30:00	3.664241103014928	44.49526132017957	0.022390954940974338	0.8800642908607216	0.01912661024061079	0.5392763386281387	Lepidiolamprologus elongatus	f	n
614	FISH20211103_c2_r0_Lepidiolamprologus-elongatus_su	1970-01-02 01:00:00	4.169222869194926	74.50047088803944	0.02720070910198881	0.8153564899451554	0.015621097366984563	0.6176505601667162	Lepidiolamprologus elongatus	f	n
615	FISH20211103_c2_r0_Lepidiolamprologus-elongatus_su	1970-01-02 01:30:00	3.1337370936799855	104.49592639804911	0.021171645513495537	0.8358920356925124	0.013908163830847182	0.6050589409092768	Lepidiolamprologus elongatus	f	n
616	FISH20211103_c2_r0_Lepidiolamprologus-elongatus_su	1970-01-02 02:00:00	3.0841014056657774	134.49975070633207	0.025261758351337878	0.9001717356379147	0.014150858282484314	0.657218475664828	Lepidiolamprologus elongatus	f	n
617	FISH20211103_c2_r0_Lepidiolamprologus-elongatus_su	1970-01-02 02:30:00	4.137153293739424	164.49678599135544	0.047101850825667736	0.7153939931286711	0.013753977929418973	0.5922236288170704	Lepidiolamprologus elongatus	f	n
618	FISH20211103_c2_r0_Lepidiolamprologus-elongatus_su	1970-01-02 03:00:00	3.2077970852168893	194.4998892089519	0.021050299135829825	0.84993352537115	0.01547355259409121	0.598726638581813	Lepidiolamprologus elongatus	f	n
619	FISH20211103_c2_r0_Lepidiolamprologus-elongatus_su	1970-01-02 03:30:00	4.1079608558676615	224.49753394292048	0.042116929897478526	0.7750069271266279	0.02175402762933901	0.6046613847673278	Lepidiolamprologus elongatus	f	n
620	FISH20211103_c2_r0_Lepidiolamprologus-elongatus_su	1970-01-02 04:00:00	7.089944612991927	254.49997230070358	0.0961719572322863	0.648218935239045	0.05017081760408919	0.566534033295131	Lepidiolamprologus elongatus	f	n
621	FISH20211103_c2_r0_Lepidiolamprologus-elongatus_su	1970-01-02 04:30:00	32.45571657609784	284.4958709748933	0.56016183561492	0.01723660145208668	0.2308492886042035	0.42906244204682903	Lepidiolamprologus elongatus	f	n
622	FISH20211103_c2_r0_Lepidiolamprologus-elongatus_su	1970-01-02 05:00:00	15.323547229624737	314.5001107910481	0.25354531353866605	0.4006758253933082	0.08007066886138217	0.49953772045072325	Lepidiolamprologus elongatus	f	n
623	FISH20211103_c2_r0_Lepidiolamprologus-elongatus_su	1970-01-02 05:30:00	30.7690721336802	344.4963418689724	0.46857332889923514	0.11395632413257954	0.15961158091437283	0.516531903983493	Lepidiolamprologus elongatus	f	n
624	FISH20211103_c2_r0_Lepidiolamprologus-elongatus_su	1970-01-02 06:00:00	45.51037047722716	374.50024929366793	0.7001274167636142	0.0	0.29130428072840997	0.6038559204097238	Lepidiolamprologus elongatus	f	n
625	FISH20211103_c2_r0_Lepidiolamprologus-elongatus_su	1970-01-02 06:30:00	45.69251553690098	404.4956213280124	0.7163285666777519	0.0	0.337322240169765	0.7131382129379892	Lepidiolamprologus elongatus	f	n
626	FISH20211103_c2_r0_Lepidiolamprologus-elongatus_su	1970-01-02 07:00:00	20.410645191375373	434.4994737133677	0.33998116447842225	0.26668882610381694	0.3828815595670904	0.41544605781543414	Lepidiolamprologus elongatus	f	d
627	FISH20211103_c2_r0_Lepidiolamprologus-elongatus_su	1970-01-02 07:30:00	7.165150348898926	464.49670268772513	0.12036575228595178	0.5014131338320864	0.257889734061178	0.45294674136232593	Lepidiolamprologus elongatus	f	d
628	FISH20211103_c2_r0_Lepidiolamprologus-elongatus_su	1970-01-02 08:00:00	4.825058981266321	494.50047088803944	0.09074289513046369	0.6352002659132459	0.16882424400704557	0.21233561693689593	Lepidiolamprologus elongatus	f	d
629	FISH20211103_c2_r0_Lepidiolamprologus-elongatus_su	1970-01-02 08:30:00	20.41814513854235	524.4967856351142	0.4078918199955664	0.08784083351806694	0.6173104110161659	0.42104534362325113	Lepidiolamprologus elongatus	f	d
630	FISH20211103_c2_r0_Lepidiolamprologus-elongatus_su	1970-01-02 09:00:00	8.92182031489544	554.4997507063321	0.14204199213339982	0.6348124757631156	0.16316075735576793	0.7103720549768862	Lepidiolamprologus elongatus	f	d
631	FISH20211103_c2_r0_Lepidiolamprologus-elongatus_su	1970-01-02 09:30:00	9.442418155178213	584.4952053655562	0.19488941854664377	0.31295382739316	0.3032322487667012	0.7322685628766074	Lepidiolamprologus elongatus	f	d
632	FISH20211103_c2_r0_Lepidiolamprologus-elongatus_su	1970-01-02 10:00:00	6.352601258775967	614.4998338134279	0.10624861511189895	0.6118435630401063	0.1627225713019524	0.7921378815771573	Lepidiolamprologus elongatus	f	d
633	FISH20211103_c2_r0_Lepidiolamprologus-elongatus_su	1970-01-02 10:30:00	4.79401669443956	644.497450676125	0.06827754378186655	0.6958545776989581	0.23098916933210775	0.8081119726561388	Lepidiolamprologus elongatus	f	d
634	FISH20211103_c2_r0_Lepidiolamprologus-elongatus_su	1970-01-02 11:00:00	3.9743470213408316	674.4999723007036	0.0661459198936347	0.7272727272727273	0.19742052488237027	0.5350419192077085	Lepidiolamprologus elongatus	f	d
635	FISH20211103_c2_r0_Lepidiolamprologus-elongatus_su	1970-01-02 11:30:00	8.076669181823199	704.4970906068163	0.14901634801884178	0.3847049044056525	0.5225680424814958	0.6965080047932798	Lepidiolamprologus elongatus	f	d
636	FISH20211103_c2_r0_Lepidiolamprologus-elongatus_su	1970-01-02 12:00:00	5.46071903477536	734.5001107910481	0.08625083093286062	0.5917903833370264	0.3201466225547364	0.7003250794929822	Lepidiolamprologus elongatus	f	d
637	FISH20211103_c2_r0_Lepidiolamprologus-elongatus_su	1970-01-02 12:30:00	2.743238468398358	764.4967852787939	0.02034142556257621	0.8341647267486975	0.030243637860862854	0.7353173469372353	Lepidiolamprologus elongatus	f	d
638	FISH20211103_c2_r0_Lepidiolamprologus-elongatus_su	1970-01-02 13:00:00	2.4893607562763727	794.5001938950751	0.0071464184809705835	0.9657082710099163	0.024347523287193282	0.7501730788028654	Lepidiolamprologus elongatus	f	d
639	FISH20211103_c2_r0_Lepidiolamprologus-elongatus_su	1970-01-02 13:30:00	1.7829829616857291	824.4969518953669	0.00881179339392596	0.9673021502992685	0.020313044304396406	0.6870146839804595	Lepidiolamprologus elongatus	f	d
640	FISH20211103_c2_r0_Lepidiolamprologus-elongatus_su	1970-01-02 14:00:00	1.910528152660439	854.4994737133677	0.017118165198603954	0.9005041271951693	0.02161004139066346	0.7384348192081212	Lepidiolamprologus elongatus	f	d
641	FISH20211103_c2_r0_Lepidiolamprologus-elongatus_su	1970-01-02 14:30:00	2.752582849102686	884.4978666814429	0.04011747104781958	0.8127666648196377	0.022642623625610273	0.7513842405013662	Lepidiolamprologus elongatus	f	d
642	FISH20211103_c2_r0_Lepidiolamprologus-elongatus_su	1970-01-02 15:00:00	0.3890730800364529	914.5004708880394	0.0019943493435266744	0.9689767879895851	0.060217835864305944	0.21985144553168162	Lepidiolamprologus elongatus	f	d
643	FISH20211103_c2_r0_Lepidiolamprologus-elongatus_su	1970-01-02 15:30:00	6.503554003080348	944.4971457074765	0.1304106855844372	0.5560605220861276	0.266347850877633	0.3570032726073135	Lepidiolamprologus elongatus	f	d
644	FISH20211103_c2_r0_Lepidiolamprologus-elongatus_su	1970-01-02 16:00:00	0.7158202686913617	974.4996953077392	0.0	1.0	0.01946010114200222	0.6790342631939015	Lepidiolamprologus elongatus	f	d
645	FISH20211103_c2_r0_Lepidiolamprologus-elongatus_su	1970-01-02 16:30:00	1.776919276455072	1004.4965635738831	0.005598048996785279	0.9648597716439419	0.020200801304889864	0.6947507013034997	Lepidiolamprologus elongatus	f	d
646	FISH20211103_c2_r0_Lepidiolamprologus-elongatus_su	1970-01-02 17:00:00	13.17256652686379	1034.500637083818	0.19638801174450168	0.5696637305412443	0.023391343574156304	0.6337749504060848	Lepidiolamprologus elongatus	f	d
647	FISH20211103_c2_r0_Lepidiolamprologus-elongatus_su	1970-01-02 17:30:00	13.10062288387514	1064.496286031042	0.11552106430155211	0.6597560975609756	0.020752771618624016	0.7184594261800801	Lepidiolamprologus elongatus	f	d
648	FISH20211103_c2_r0_Lepidiolamprologus-elongatus_su	1970-01-02 18:00:00	2.2184810043558105	1094.4999723007036	0.0005539859287574095	0.9839898066589109	0.016105716343381756	0.7113935064602168	Lepidiolamprologus elongatus	f	d
649	FISH20211103_c2_r0_Lepidiolamprologus-elongatus_su	1970-01-02 18:30:00	1.3539227591868794	1124.4966468990744	0.0	1.0	0.015930673549698224	0.7125747334421312	Lepidiolamprologus elongatus	f	d
650	FISH20211103_c2_r0_Lepidiolamprologus-elongatus_su	1970-01-02 19:00:00	2.1223817790868336	1154.500055395524	0.04027254597828495	0.7153777974739641	0.020822742236711884	0.6508626654675969	Lepidiolamprologus elongatus	f	n
651	FISH20211103_c2_r0_Lepidiolamprologus-elongatus_su	1970-01-02 19:30:00	2.2082859477731858	1184.496923673854	0.023834598969015023	0.8049997228535004	0.013781426433440765	0.5777998181428508	Lepidiolamprologus elongatus	f	n
652	FISH20211103_c2_r0_Lepidiolamprologus-elongatus_su	1970-01-02 20:00:00	17.587761520196654	1214.5001384964821	0.3331117389618304	0.24142706775247907	0.1741364150779123	0.5647873725094071	Lepidiolamprologus elongatus	f	n
653	FISH20211103_c2_r0_Lepidiolamprologus-elongatus_su	1970-01-02 20:30:00	40.575145623415274	1244.497228995788	0.6855464420305919	0.0	0.37533299553472116	0.4891742385146754	Lepidiolamprologus elongatus	f	n
654	FISH20211103_c2_r0_Lepidiolamprologus-elongatus_su	1970-01-02 21:00:00	48.149446150167634	1274.4994183147749	0.7157498199545732	0.0	0.39178280585958514	0.4484222380429619	Lepidiolamprologus elongatus	f	n
655	FISH20211103_c2_r0_Lepidiolamprologus-elongatus_su	1970-01-02 21:30:00	51.80449243049681	1304.4962864427448	0.7605032701474338	0.0	0.4787814147940561	0.49004519300706567	Lepidiolamprologus elongatus	f	n
656	FISH20211103_c2_r0_Lepidiolamprologus-elongatus_su	1970-01-02 22:00:00	61.437350177817265	1334.5003600908537	0.8281535648994516	0.0	0.497640573929425	0.5622423812165569	Lepidiolamprologus elongatus	f	n
657	FISH20211103_c2_r0_Lepidiolamprologus-elongatus_su	1970-01-02 22:30:00	59.405912770704276	1364.497894036799	0.803535801374418	0.0	0.4521797114988739	0.5307560280771256	Lepidiolamprologus elongatus	f	n
658	FISH20211103_c2_r0_Lepidiolamprologus-elongatus_su	1970-01-02 23:00:00	62.55493782902952	1394.4996399091463	0.831920669215002	0.0	0.4776740505076915	0.6028684990113521	Lepidiolamprologus elongatus	f	n
659	FISH20211103_c2_r0_Lepidiolamprologus-elongatus_su	1970-01-02 23:30:00	50.749505547710974	1424.4973674000998	0.7135731308540708	0.0	0.39667746098605594	0.5704253788540573	Lepidiolamprologus elongatus	f	n
660	FISH20211103_c2_r0_Lepidiolamprologus-elongatus_su	1970-01-03 00:00:00	57.4910791193568	14.500581685225196	0.8215611323472384	0.0	0.508507838900893	0.5717625235095675	Lepidiolamprologus elongatus	f	n
661	FISH20211103_c2_r0_Lepidiolamprologus-elongatus_su	1970-01-03 00:30:00	40.637958746397715	44.49842061512884	0.6602382931559989	0.0	0.3829274037129358	0.6286669866803972	Lepidiolamprologus elongatus	f	n
662	FISH20211103_c2_r0_Lepidiolamprologus-elongatus_su	1970-01-03 01:00:00	31.814869099531748	74.4998615035178	0.5196941997673259	0.08309788931361144	0.28762189668957633	0.589218096234615	Lepidiolamprologus elongatus	f	n
663	FISH20211103_c2_r0_Lepidiolamprologus-elongatus_su	1970-01-03 01:30:00	14.996834664970523	104.49733983595655	0.2674019064508978	0.15284859232986034	0.07081546695380013	0.5763367056696227	Lepidiolamprologus elongatus	f	n
664	FISH20211103_c2_r0_Lepidiolamprologus-elongatus_su	1970-01-03 02:00:00	42.218677446633926	134.5	0.6665189452692223	0.0	0.33944600519135437	0.5140239286371846	Lepidiolamprologus elongatus	f	n
665	FISH20211103_c2_r0_Lepidiolamprologus-elongatus_su	1970-01-03 02:30:00	45.0583866694381	164.49772752466467	0.6872297971400066	0.012748032368916971	0.3520905585380174	0.5999567407772146	Lepidiolamprologus elongatus	f	n
666	FISH20211103_c2_r0_Lepidiolamprologus-elongatus_su	1970-01-03 03:00:00	20.208000882076693	194.5000830978893	0.3544955958118664	0.10065924325522131	0.1594284052327908	0.5331981362441817	Lepidiolamprologus elongatus	f	n
667	FISH20211103_c2_r0_Lepidiolamprologus-elongatus_su	1970-01-03 03:30:00	36.52999501453525	224.49822675385127	0.5962540175108058	0.008699988917211571	0.3080806193695584	0.5493017397301877	Lepidiolamprologus elongatus	f	n
668	FISH20211103_c2_r0_Lepidiolamprologus-elongatus_su	1970-01-03 04:00:00	12.415011824935	254.49936291618192	0.21394936568611156	0.3189296991856407	0.08004360660667278	0.6546793363360297	Lepidiolamprologus elongatus	f	n
669	FISH20211103_c2_r0_Lepidiolamprologus-elongatus_su	1970-01-03 04:30:00	9.709172721421579	284.49733954107086	0.15064848686398405	0.4516683294534974	0.04899389519692072	0.6189594054739517	Lepidiolamprologus elongatus	f	n
670	FISH20211103_c2_r0_Lepidiolamprologus-elongatus_su	1970-01-03 05:00:00	9.752336238442458	314.50030469226084	0.1562240319095895	0.42102930585563125	0.053234407274620824	0.6146142268268008	Lepidiolamprologus elongatus	f	n
671	FISH20211103_c2_r0_Lepidiolamprologus-elongatus_su	1970-01-03 05:30:00	12.072242445448092	344.49822655730435	0.22195743737530482	0.2773221015295943	0.08520272666814557	0.5495420427686873	Lepidiolamprologus elongatus	f	n
672	FISH20211103_c2_r0_Lepidiolamprologus-elongatus_su	1970-01-03 06:00:00	13.617050039672153	374.4995845105534	0.24912747216220707	0.2041438147471054	0.09144202537255108	0.6246968264631179	Lepidiolamprologus elongatus	f	n
673	FISH20211103_c2_r0_Lepidiolamprologus-elongatus_su	1970-01-03 06:30:00	25.711442845075016	404.4986146514463	0.49091211348775354	0.0425579075695445	0.23450681591488035	0.5686975672052971	Lepidiolamprologus elongatus	f	n
674	FISH20211103_c2_r0_Lepidiolamprologus-elongatus_su	1970-01-03 07:00:00	27.67191260035843	434.5005262866323	0.5268406182482965	0.0	0.5822504790219626	0.4721210191612058	Lepidiolamprologus elongatus	f	d
675	FISH20211103_c2_r0_Lepidiolamprologus-elongatus_su	1970-01-03 07:30:00	8.415726162826347	464.4981987474367	0.17170093665133293	0.39472371556836444	0.406266340813727	0.5994662705490743	Lepidiolamprologus elongatus	f	d
676	FISH20211103_c2_r0_Lepidiolamprologus-elongatus_su	1970-01-03 08:00:00	8.887884183471416	494.4998061049249	0.16863331671375548	0.36618469890864774	0.23377034645223954	0.38620231722170545	Lepidiolamprologus elongatus	f	d
677	FISH20211103_c2_r0_Lepidiolamprologus-elongatus_su	1970-01-03 08:30:00	3.502828415196725	524.4972286886155	0.042511916638953554	0.6651701585190112	0.07486536598003406	0.6100319562087579	Lepidiolamprologus elongatus	f	d
678	FISH20211103_c2_r0_Lepidiolamprologus-elongatus_su	1970-01-03 09:00:00	7.684286781483415	554.4998892089519	0.15156215377797475	0.5503545313538666	0.12843843818057865	0.31390684152566894	Lepidiolamprologus elongatus	f	d
679	FISH20211103_c2_r0_Lepidiolamprologus-elongatus_su	1970-01-03 09:30:00	6.4561303907010865	584.4984758632156	0.11954774704871696	0.5912542260156294	0.15529065486417293	0.3954130480382533	Lepidiolamprologus elongatus	f	d
680	FISH20211103_c2_r0_Lepidiolamprologus-elongatus_su	1970-01-03 10:00:00	1.6679296827397723	614.5000276992964	0.0021605451221538975	0.9976178605063432	0.023173073118228582	0.7497084885915314	Lepidiolamprologus elongatus	f	d
681	FISH20211103_c2_r0_Lepidiolamprologus-elongatus_su	1970-01-03 10:30:00	2.4931805258699544	644.4962022509286	0.018073959084104897	0.9389588068969341	0.022155648310217303	0.7085653021080993	Lepidiolamprologus elongatus	f	d
682	FISH20211103_c2_r0_Lepidiolamprologus-elongatus_su	1970-01-03 11:00:00	3.8180728402994304	674.5001661865721	0.0517948149789497	0.5941723908708176	0.02986269823683723	0.6406295071559555	Lepidiolamprologus elongatus	f	d
683	FISH20211103_c2_r0_Lepidiolamprologus-elongatus_su	1970-01-03 11:30:00	2.838706388456094	704.4990855179294	0.049271185501302446	0.6933991021448761	0.047687508412442146	0.3859661878604045	Lepidiolamprologus elongatus	f	d
684	FISH20211103_c2_r0_Lepidiolamprologus-elongatus_su	1970-01-03 12:00:00	10.28797794380787	734.5002492936679	0.22608165752589884	0.3025317156944214	0.2698958110749589	0.40847622993515026	Lepidiolamprologus elongatus	f	d
685	FISH20211103_c2_r0_Lepidiolamprologus-elongatus_su	1970-01-03 12:30:00	10.444363845146201	764.498753117207	0.22405098365198114	0.41884178442781933	0.3005732494161551	0.2708086145021886	Lepidiolamprologus elongatus	f	d
686	FISH20211103_c2_r0_Lepidiolamprologus-elongatus_su	1970-01-03 13:00:00	8.563994017397478	794.4995291119606	0.16780233782061935	0.42169408897014016	0.22606621591981357	0.4157165189161423	Lepidiolamprologus elongatus	f	d
687	FISH20211103_c2_r0_Lepidiolamprologus-elongatus_su	1970-01-03 13:30:00	1.5565178155503048	824.498642283181	0.03036852313660294	0.8717650318647825	0.1269216116909547	0.16909523308480015	Lepidiolamprologus elongatus	f	d
688	FISH20211103_c2_r0_Lepidiolamprologus-elongatus_su	1970-01-03 14:00:00	0.011397835532579033	854.5004708880394	0.0	1.0	0.07300963890087758	0.13674033284592066	Lepidiolamprologus elongatus	f	d
689	FISH20211103_c2_r0_Lepidiolamprologus-elongatus_su	1970-01-03 14:30:00	4.763504174820921	884.499750678708	0.09335697268546733	0.5708903540362347	0.15073207608511227	0.5872766310112424	Lepidiolamprologus elongatus	f	d
690	FISH20211103_c2_r0_Lepidiolamprologus-elongatus_su	1970-01-03 15:00:00	4.876453758701367	914.4997507063321	0.08121433715583624	0.5750927926430669	0.18705764619293458	0.7169843279945332	Lepidiolamprologus elongatus	f	d
691	FISH20211103_c2_r0_Lepidiolamprologus-elongatus_su	1970-01-03 15:30:00	5.86441015228501	944.4978662085019	0.10452807182840991	0.5296790999279499	0.11317546971125511	0.6946101594324706	Lepidiolamprologus elongatus	f	d
692	FISH20211103_c2_r0_Lepidiolamprologus-elongatus_su	1970-01-03 16:00:00	1.811968545344804	974.4998892089519	0.02742078440062043	0.7873919787281187	0.2171594190855936	0.6435287197741953	Lepidiolamprologus elongatus	f	d
693	FISH20211103_c2_r0_Lepidiolamprologus-elongatus_su	1970-01-03 16:30:00	2.9403626592096765	1004.4997783687943	0.03590425531914894	0.7671764184397163	0.037647305597767536	0.7321389551849583	Lepidiolamprologus elongatus	f	d
694	FISH20211103_c2_r0_Lepidiolamprologus-elongatus_su	1970-01-03 17:00:00	0.5001127834524521	1034.4999723007036	0.00232674090078112	0.9703617528114786	0.021538972910084032	0.8629919230638003	Lepidiolamprologus elongatus	f	d
695	FISH20211103_c2_r0_Lepidiolamprologus-elongatus_su	1970-01-03 17:30:00	0.391386962302977	1064.4983372131692	0.0003325573661456601	1.0	0.02125413717198836	0.9348261166603776	Lepidiolamprologus elongatus	f	d
696	FISH20211103_c2_r0_Lepidiolamprologus-elongatus_su	1970-01-03 18:00:00	2.1827181798062285	1094.500110791048	0.02481719477066253	0.8229559051628629	0.03754210059827018	0.8751572140576935	Lepidiolamprologus elongatus	f	d
697	FISH20211103_c2_r0_Lepidiolamprologus-elongatus_su	1970-01-03 18:30:00	3.1740679592761696	1124.4996952064284	0.03746190080354669	0.7616514269880853	0.05839132327910492	0.7909729365386314	Lepidiolamprologus elongatus	f	d
698	FISH20211103_c2_r0_Lepidiolamprologus-elongatus_su	1970-01-03 19:00:00	35.72104327980192	1154.500249293668	0.6352002659132459	0.0	0.36776206292453834	0.630889548017146	Lepidiolamprologus elongatus	f	n
699	FISH20211103_c2_r0_Lepidiolamprologus-elongatus_su	1970-01-03 19:30:00	31.68454851344893	1184.4991687908678	0.49794968414052976	0.010750304776681813	0.23925804689603275	0.5136517319588556	Lepidiolamprologus elongatus	f	n
700	FISH20211103_c2_r0_Lepidiolamprologus-elongatus_su	1970-01-03 20:00:00	30.35659292891865	1214.4994737133677	0.4477314276217384	0.0	0.17877992513275576	0.5682574757168621	Lepidiolamprologus elongatus	f	n
701	FISH20211103_c2_r0_Lepidiolamprologus-elongatus_su	1970-01-03 20:30:00	32.42653152685073	1244.498836178231	0.5151851030813567	0.0	0.2020595686733976	0.5796388840692152	Lepidiolamprologus elongatus	f	n
702	FISH20211103_c2_r0_Lepidiolamprologus-elongatus_su	1970-01-03 21:00:00	25.39778900314743	1274.5004708880394	0.39682012076893247	0.0799401695196942	0.16996589029496173	0.5474814985977285	Lepidiolamprologus elongatus	f	n
703	FISH20211103_c2_r0_Lepidiolamprologus-elongatus_su	1970-01-03 21:30:00	6.624238703603626	1304.4994735967198	0.08826951847952569	0.4683880977447775	0.026532253085195974	0.5551010947382683	Lepidiolamprologus elongatus	f	n
704	FISH20211103_c2_r0_Lepidiolamprologus-elongatus_su	1970-01-03 22:00:00	4.1824017009781365	1334.499695307739	0.04609162927261647	0.6680516314885602	0.012771868594537276	0.6002744069535432	Lepidiolamprologus elongatus	f	n
705	FISH20211103_c2_r0_Lepidiolamprologus-elongatus_su	1970-01-03 22:30:00	5.342145730921118	1364.499057858568	0.046386610507647974	0.7181888716470849	0.01144749342876265	0.6131324078364471	Lepidiolamprologus elongatus	f	n
706	FISH20211103_c2_r0_Lepidiolamprologus-elongatus_su	1970-01-03 23:00:00	4.513138349185029	1394.500637083818	0.039056007977397375	0.6768046091629273	0.013072287249617325	0.6058585739688075	Lepidiolamprologus elongatus	f	n
707	FISH20211103_c2_r0_Lepidiolamprologus-elongatus_su	1970-01-03 23:30:00	5.529299088435547	1424.4999722945643	0.08655178145952236	0.6120130769657006	0.014408013995202796	0.575443908533467	Lepidiolamprologus elongatus	f	n
708	FISH20211103_c2_r0_Lepidiolamprologus-elongatus_su	1970-01-04 00:00:00	4.045147427440455	14.499972300703561	0.045980832086864994	0.7358041105755914	0.015658491417176647	0.5291827414545289	Lepidiolamprologus elongatus	f	n
709	FISH20211103_c2_r0_Lepidiolamprologus-elongatus_su	1970-01-04 00:30:00	5.137421678003619	44.498863825306216	0.05725211993570914	0.5975724657762013	0.013095541602997876	0.5606486003533665	Lepidiolamprologus elongatus	f	n
710	FISH20211103_c2_r0_Lepidiolamprologus-elongatus_su	1970-01-04 01:00:00	4.204411683950168	74.50005539552404	0.041491247507201415	0.7047972523820075	0.014989435282201653	0.5503156318812474	Lepidiolamprologus elongatus	f	n
711	FISH20211103_c2_r0_Lepidiolamprologus-elongatus_su	1970-01-04 01:30:00	3.960923656465343	104.50019393805064	0.034354740400066495	0.820247132487394	0.013047677097103517	0.6287427005654229	Lepidiolamprologus elongatus	f	n
712	FISH20211103_c2_r0_Lepidiolamprologus-elongatus_su	1970-01-04 02:00:00	4.804029106391499	134.50013849648218	0.05766993518364633	0.7262201540080881	0.014507862643144733	0.5863837392533522	Lepidiolamprologus elongatus	f	n
713	FISH20211103_c2_r0_Lepidiolamprologus-elongatus_su	1970-01-04 02:30:00	4.032957634597121	164.4991686987364	0.03286410995344713	0.7937264464641987	0.015133641574566533	0.5738765334191325	Lepidiolamprologus elongatus	f	n
714	FISH20211103_c2_r0_Lepidiolamprologus-elongatus_su	1970-01-04 03:00:00	4.466526582048469	194.49947371336768	0.04398648274333832	0.6712647498753531	0.01691588119376273	0.5408046305643239	Lepidiolamprologus elongatus	f	n
715	FISH20211103_c2_r0_Lepidiolamprologus-elongatus_su	1970-01-04 03:30:00	4.134345794730602	224.49939044663637	0.030588496065610107	0.7814474121689017	0.013196592834186793	0.6148390955284362	Lepidiolamprologus elongatus	f	n
716	FISH20211103_c2_r0_Lepidiolamprologus-elongatus_su	1970-01-04 04:00:00	4.629168097533705	254.50041548944657	0.04875076173065204	0.7130352889036619	0.016974841124749496	0.5553265301186134	Lepidiolamprologus elongatus	f	n
717	FISH20211103_c2_r0_Lepidiolamprologus-elongatus_su	1970-01-04 04:30:00	4.96457719439666	284.4995289553893	0.05026323081185924	0.714380714879468	0.01653794086212977	0.6406216740733053	Lepidiolamprologus elongatus	f	n
718	FISH20211103_c2_r0_Lepidiolamprologus-elongatus_su	1970-01-04 05:00:00	5.270614183535879	314.4996399091463	0.062212619799457095	0.6640629328015069	0.022939528478828783	0.5811438349224971	Lepidiolamprologus elongatus	f	n
719	FISH20211103_c2_r0_Lepidiolamprologus-elongatus_su	1970-01-04 05:30:00	6.913613688510886	344.5000277023658	0.10233253919884758	0.5103329824367001	0.02764426996350753	0.6092880625767747	Lepidiolamprologus elongatus	f	n
720	FISH20211103_c2_r0_Lepidiolamprologus-elongatus_su	1970-01-04 06:00:00	4.5704944467238775	374.50063708381805	0.05645116614038003	0.7704836297158052	0.024201160204812673	0.5474667962348065	Lepidiolamprologus elongatus	f	n
721	FISH20211103_c2_r0_Lepidiolamprologus-elongatus_su	1970-01-04 06:30:00	8.153577688790719	404.49997228535005	0.12599079873621197	0.5827282301424533	0.042010795763478805	0.5377912868650507	Lepidiolamprologus elongatus	f	n
722	FISH20211103_c2_r0_Lepidiolamprologus-elongatus_su	1970-01-04 07:00:00	32.37710875294275	434.49991690211067	0.5128801728436098	0.10099163481247576	0.4535777777777632	0.6119822519405789	Lepidiolamprologus elongatus	f	d
723	FISH20211103_c2_r0_Lepidiolamprologus-elongatus_su	1970-01-04 07:30:00	13.25342248589167	464.49941818584807	0.2572172660275946	0.3476478085000277	0.21615164372392712	0.4655158969554028	Lepidiolamprologus elongatus	f	d
724	FISH20211103_c2_r0_Lepidiolamprologus-elongatus_su	1970-01-04 08:00:00	5.480993930206484	494.5	0.1046421449146909	0.7035231553290494	0.15680808449437064	0.12407024187808129	Lepidiolamprologus elongatus	f	d
725	FISH20211103_c2_r0_Lepidiolamprologus-elongatus_su	1970-01-04 08:30:00	3.408819522273985	524.5002494042011	0.07265975724657762	0.7041511943690074	0.16953447091434715	0.16253622659613165	Lepidiolamprologus elongatus	f	d
726	FISH20211103_c2_r0_Lepidiolamprologus-elongatus_su	1970-01-04 09:00:00	2.2434834838106115	554.5000830978893	0.016065591933964878	0.9195612431444241	0.025525376512576796	0.9068118756300975	Lepidiolamprologus elongatus	f	d
727	FISH20211103_c2_r0_Lepidiolamprologus-elongatus_su	1970-01-04 09:30:00	7.073521855112139	584.4995843724023	0.16730396231643113	0.44948739262953724	0.21975375054426166	0.7004688703013451	Lepidiolamprologus elongatus	f	d
728	FISH20211103_c2_r0_Lepidiolamprologus-elongatus_su	1970-01-04 10:00:00	4.878453806618801	614.4993629161819	0.08171292449171791	0.7241704060716858	0.12655761200800597	0.7500247756653154	Lepidiolamprologus elongatus	f	d
729	FISH20211103_c2_r0_Lepidiolamprologus-elongatus_su	1970-01-04 10:30:00	1.1117213589946415	644.4996952064283	0.01801052923247437	0.8737046273205874	0.13140869782977918	0.3327058365385756	Lepidiolamprologus elongatus	f	d
730	FISH20211103_c2_r0_Lepidiolamprologus-elongatus_su	1970-01-04 11:00:00	7.460933324902991	674.5003600908537	0.17228962384355437	0.4921057005152069	0.18258982826675907	0.6570450568447704	Lepidiolamprologus elongatus	f	d
731	FISH20211103_c2_r0_Lepidiolamprologus-elongatus_su	1970-01-04 11:30:00	15.300206727193325	704.499778319663	0.30846818887164706	0.30658390600753715	0.2575123182767498	0.20866329949088602	Lepidiolamprologus elongatus	f	d
732	FISH20211103_c2_r0_Lepidiolamprologus-elongatus_su	1970-01-04 12:00:00	8.477665904046482	734.4995845105534	0.17051686887153067	0.42186028474876736	0.14536043593711043	0.4517209856495782	Lepidiolamprologus elongatus	f	d
733	FISH20211103_c2_r0_Lepidiolamprologus-elongatus_su	1970-01-04 12:30:00	7.755371690745134	764.5002493489222	0.15891837978611403	0.37075414196265305	0.16033578988195876	0.5508868582470334	Lepidiolamprologus elongatus	f	d
734	FISH20211103_c2_r0_Lepidiolamprologus-elongatus_su	1970-01-04 13:00:00	4.513483936023879	794.5005262866323	0.08858235000830979	0.6235665614093402	0.07611366962163124	0.6873840700656187	Lepidiolamprologus elongatus	f	d
735	FISH20211103_c2_r0_Lepidiolamprologus-elongatus_su	1970-01-04 13:30:00	1.160393009573488	824.5004156736685	0.015573906778251954	0.9045059025660921	0.13949639285499318	0.41320083679763026	Lepidiolamprologus elongatus	f	d
736	FISH20211103_c2_r0_Lepidiolamprologus-elongatus_su	1970-01-04 14:00:00	3.288114355657019	854.4998061049249	0.053958229460971695	0.7217328679851531	0.08916206530717852	0.33658293441606896	Lepidiolamprologus elongatus	f	d
737	FISH20211103_c2_r0_Lepidiolamprologus-elongatus_su	1970-01-04 14:30:00	1.365806419082913	884.499612102405	0.015571317743544276	0.8881192508035022	0.04193952755655753	0.2803504353134479	Lepidiolamprologus elongatus	f	d
738	FISH20211103_c2_r0_Lepidiolamprologus-elongatus_su	1970-01-04 15:00:00	7.507409315468177	914.499944604476	0.16203190782184798	0.5418790161754931	0.13015372257921443	0.22187430298980118	Lepidiolamprologus elongatus	f	d
739	FISH20211103_c2_r0_Lepidiolamprologus-elongatus_su	1970-01-04 15:30:00	4.050879221793317	944.5006927894474	0.07326941196031703	0.6634151748600565	0.073761886287535	0.5885546611152017	Lepidiolamprologus elongatus	f	d
740	FISH20211103_c2_r0_Lepidiolamprologus-elongatus_su	1970-01-04 16:00:00	3.2020933665211744	974.5000276992964	0.06908204531604897	0.7371890753974849	0.21290307683744483	0.354403610325632	Lepidiolamprologus elongatus	f	d
741	FISH20211103_c2_r0_Lepidiolamprologus-elongatus_su	1970-01-04 16:30:00	2.419794685814469	1004.4998614574674	0.04228318093654752	0.7758935993349958	0.09017588504967507	0.22845300123075601	Lepidiolamprologus elongatus	f	d
742	FISH20211103_c2_r0_Lepidiolamprologus-elongatus_su	1970-01-04 17:00:00	2.5354251888366983	1034.5001661865722	0.02548194105916242	0.7842898293817859	0.02785239466937045	0.7997002622871283	Lepidiolamprologus elongatus	f	d
743	FISH20211103_c2_r0_Lepidiolamprologus-elongatus_su	1970-01-04 17:30:00	1.6920078078597107	1064.500886819643	0.012304622547389425	0.9541625096995898	0.023858061348917804	0.7771643718871007	Lepidiolamprologus elongatus	f	d
744	FISH20211103_c2_r0_Lepidiolamprologus-elongatus_su	1970-01-04 18:00:00	1.876278317563892	1094.500249293668	0.00637083818071021	0.9648772921167802	0.028213078816365877	0.8125731843837057	Lepidiolamprologus elongatus	f	d
745	FISH20211103_c2_r0_Lepidiolamprologus-elongatus_su	1970-01-04 18:30:00	3.0919935681532587	1124.5002493489224	0.041946029811048925	0.8432980550784064	0.04910986392673131	0.7260624755904443	Lepidiolamprologus elongatus	f	d
746	FISH20211103_c2_r0_Lepidiolamprologus-elongatus_su	1970-01-04 19:00:00	10.893091004930298	1154.4995291119606	0.2249182870755083	0.1686887153066312	0.037982069322103934	0.6470885141327721	Lepidiolamprologus elongatus	f	n
747	FISH20211103_c2_r0_Lepidiolamprologus-elongatus_su	1970-01-04 19:30:00	3.7533897126796107	1184.5004709924087	0.05829223693688702	0.5589848728320497	0.01563814941761326	0.5931207669232008	Lepidiolamprologus elongatus	f	n
748	FISH20211103_c2_r0_Lepidiolamprologus-elongatus_su	1970-01-04 20:00:00	3.460177210812052	1214.5005262866323	0.04055176998504238	0.7355825162040884	0.018377929200598987	0.6398287236019986	Lepidiolamprologus elongatus	f	n
749	FISH20211103_c2_r0_Lepidiolamprologus-elongatus_su	1970-01-04 20:30:00	3.0879678942842395	1244.5006372956498	0.02261014131338321	0.8453865336658354	0.01190294106004808	0.5645015563037928	Lepidiolamprologus elongatus	f	n
750	FISH20211103_c2_r0_Lepidiolamprologus-elongatus_su	1970-01-04 21:00:00	3.5084820026871064	1274.499750706332	0.0324635754251842	0.8208409506398537	0.014238546340925452	0.6512788993670846	Lepidiolamprologus elongatus	f	n
751	FISH20211103_c2_r0_Lepidiolamprologus-elongatus_su	1970-01-04 21:30:00	3.0962092317911614	1304.5	0.03630015517623587	0.7296608290844602	0.012040013300822943	0.5653204306753236	Lepidiolamprologus elongatus	f	n
752	FISH20211103_c2_r0_Lepidiolamprologus-elongatus_su	1970-01-04 22:00:00	2.5335397409160967	1334.499889208952	0.022102814092621315	0.829714159095945	0.014771137349245749	0.5001784471508349	Lepidiolamprologus elongatus	f	n
753	FISH20211103_c2_r0_Lepidiolamprologus-elongatus_su	1970-01-04 22:30:00	3.003472857890048	1364.5011917299485	0.02472146776786209	0.9032204423258134	0.014620190518425554	0.6625783189799425	Lepidiolamprologus elongatus	f	n
754	FISH20211103_c2_r0_Lepidiolamprologus-elongatus_su	1970-01-04 23:00:00	3.0949783068979233	1394.4999723007036	0.03695086144811922	0.7387956345908814	0.017127741241090816	0.5531498224291423	Lepidiolamprologus elongatus	f	n
755	FISH20211103_c2_r0_Lepidiolamprologus-elongatus_su	1970-01-04 23:30:00	1.7618478496090582	1424.5003879835938	0.004156967076820751	1.0	0.015253218680221151	0.6953330670197505	Lepidiolamprologus elongatus	f	n
756	FISH20211103_c2_r0_Lepidiolamprologus-elongatus_su	1970-01-05 00:00:00	2.1256380954323637	14.500110791048083	0.006148903168623975	0.9373476623088854	0.015922612452916363	0.6755383285755254	Lepidiolamprologus elongatus	f	n
757	FISH20211103_c2_r0_Lepidiolamprologus-elongatus_su	1970-01-05 00:30:00	1.3711914555161622	44.501135922868066	0.0021610239929074084	1.0	0.01764274236319381	0.6581478119004865	Lepidiolamprologus elongatus	f	n
758	FISH20211103_c2_r0_Lepidiolamprologus-elongatus_su	1970-01-05 01:00:00	1.357768395106627	74.50024929366793	0.02033128358539693	0.8436097723117832	0.016812958522283056	0.5185862279098211	Lepidiolamprologus elongatus	f	n
759	FISH20211103_c2_r0_Lepidiolamprologus-elongatus_su	1970-01-05 01:30:00	2.4387677390439277	104.50055413942148	0.021223539842624404	0.8517677047545162	0.01800082329285446	0.5932296650345018	Lepidiolamprologus elongatus	f	n
760	FISH20211103_c2_r0_Lepidiolamprologus-elongatus_su	1970-01-05 02:00:00	3.8105354193257894	134.49947371336768	0.04476206304359869	0.7267187413439699	0.01555584573866119	0.6311390028721393	Lepidiolamprologus elongatus	f	n
761	FISH20211103_c2_r0_Lepidiolamprologus-elongatus_su	1970-01-05 02:30:00	3.8273161386088033	164.50091438071487	0.050595732889997226	0.5884178442781934	0.01832395202470037	0.6648036738023367	Lepidiolamprologus elongatus	f	n
762	FISH20211103_c2_r0_Lepidiolamprologus-elongatus_su	1970-01-05 03:00:00	2.74174569837796	194.50047088803944	0.01678577364134951	0.8627222868539139	0.021637582405406416	0.4713695724844955	Lepidiolamprologus elongatus	f	n
763	FISH20211103_c2_r0_Lepidiolamprologus-elongatus_su	1970-01-05 03:30:00	2.9303069104865993	224.50077579519007	0.032583397982932506	0.769588828549263	0.020109798768227695	0.5684774723928289	Lepidiolamprologus elongatus	f	n
764	FISH20211103_c2_r0_Lepidiolamprologus-elongatus_su	1970-01-05 04:00:00	3.26181705876037	254.49975070633207	0.03656307129798903	0.7220652595424076	0.01760274460456872	0.6205829514787898	Lepidiolamprologus elongatus	f	n
765	FISH20211103_c2_r0_Lepidiolamprologus-elongatus_su	1970-01-05 04:30:00	4.267018078928351	284.50005541394216	0.07336805940374598	0.5966973290479884	0.025460806510344026	0.4849936368738922	Lepidiolamprologus elongatus	f	n
766	FISH20211103_c2_r0_Lepidiolamprologus-elongatus_su	1970-01-05 05:00:00	10.41389958761145	314.49983381342787	0.19693108796809217	0.3256148903168624	0.06819473900794254	0.5881266994834161	Lepidiolamprologus elongatus	f	n
767	FISH20211103_c2_r0_Lepidiolamprologus-elongatus_su	1970-01-05 05:30:00	7.368505592936854	344.50113604876697	0.12075367137711278	0.5035189803269604	0.05211142777975806	0.6674644709487737	Lepidiolamprologus elongatus	f	n
768	FISH20211103_c2_r0_Lepidiolamprologus-elongatus_su	1970-01-05 06:00:00	12.169093350903136	374.4999723007036	0.20741233172677415	0.3489557365242923	0.09158000743924366	0.5940592867492367	Lepidiolamprologus elongatus	f	n
769	FISH20211103_c2_r0_Lepidiolamprologus-elongatus_su	1970-01-05 06:30:00	9.082780262823855	404.5006927126628	0.15860349127182044	0.3628151842615683	0.04971685864703151	0.5361852466977028	Lepidiolamprologus elongatus	f	n
770	FISH20211103_c2_r0_Lepidiolamprologus-elongatus_su	1970-01-05 07:00:00	19.321171128634184	434.5001107910481	0.44748504320850874	0.03257256813649457	0.2600429443597211	0.48928989625354713	Lepidiolamprologus elongatus	f	d
771	FISH20211103_c2_r0_Lepidiolamprologus-elongatus_su	1970-01-05 07:30:00	5.150277558402247	464.5024666038468	0.10642425586164847	0.3426639321545369	0.07011088660235758	0.5406981340547896	Lepidiolamprologus elongatus	f	d
772	FISH20211103_c2_r0_Lepidiolamprologus-elongatus_su	1970-01-05 08:00:00	4.934460914159264	494.5001938950751	0.10619910254279541	0.5041825937621185	0.0759436751579478	0.2577448334146629	Lepidiolamprologus elongatus	f	d
773	FISH20211103_c2_r0_Lepidiolamprologus-elongatus_su	1970-01-05 08:30:00	6.248930384129651	524.501357867317	0.12159840381311311	0.3105359419165327	0.07366428383728432	0.4553361162158196	Lepidiolamprologus elongatus	f	d
774	FISH20211103_c2_r0_Lepidiolamprologus-elongatus_su	1970-01-05 09:00:00	6.906575975658209	554.4994737133677	0.147138662677968	0.31510719627721456	0.07789215740587188	0.4448800770324168	Lepidiolamprologus elongatus	f	d
775	FISH20211103_c2_r0_Lepidiolamprologus-elongatus_su	1970-01-05 09:30:00	7.431431347040972	584.500664893617	0.15874335106382978	0.24179964539007093	0.11419642857143156	0.4103917052848975	Lepidiolamprologus elongatus	f	d
776	FISH20211103_c2_r0_Lepidiolamprologus-elongatus_su	1970-01-05 10:00:00	5.755722657886753	614.5004154894466	0.1476926486067254	0.37981275275608	0.10092294055730994	0.3656605948369338	Lepidiolamprologus elongatus	f	d
777	FISH20211103_c2_r0_Lepidiolamprologus-elongatus_su	1970-01-05 10:30:00	6.871220586991402	644.501385502106	0.1576701396586123	0.27798714254045664	0.08640872552147902	0.43301533816116666	Lepidiolamprologus elongatus	f	d
778	FISH20211103_c2_r0_Lepidiolamprologus-elongatus_su	1970-01-05 11:00:00	4.988931840715264	674.4996399091463	0.1019888094842391	0.4960943992022603	0.08702627851729595	0.2860248483817786	Lepidiolamprologus elongatus	f	d
779	FISH20211103_c2_r0_Lepidiolamprologus-elongatus_su	1970-01-05 11:30:00	7.343589071285672	704.5010805119964	0.15747769712417575	0.4163572893001607	0.11611122545100405	0.2137144735994296	Lepidiolamprologus elongatus	f	d
780	FISH20211103_c2_r0_Lepidiolamprologus-elongatus_su	1970-01-05 12:00:00	2.9179460669024526	734.5006370838181	0.044540468672095726	0.6811810980001108	0.028154829851484164	0.5050617428714436	Lepidiolamprologus elongatus	f	d
781	FISH20211103_c2_r0_Lepidiolamprologus-elongatus_su	1970-01-05 12:30:00	11.572899369149143	764.5018012525633	0.23349775536219033	0.2520090893975503	0.13458465979704679	0.24543241524045914	Lepidiolamprologus elongatus	f	d
782	FISH20211103_c2_r0_Lepidiolamprologus-elongatus_su	1970-01-05 13:00:00	7.5220474953595335	794.4999169021107	0.15661182205971969	0.3075729876461138	0.10433711724993927	0.3861956209461905	Lepidiolamprologus elongatus	f	d
783	FISH20211103_c2_r0_Lepidiolamprologus-elongatus_su	1970-01-05 13:30:00	4.331900550863916	824.5010252147409	0.07464671654197838	0.6795234136880022	0.07073463167478855	0.5972746425909343	Lepidiolamprologus elongatus	f	d
784	FISH20211103_c2_r0_Lepidiolamprologus-elongatus_su	1970-01-05 14:00:00	7.1250281128053485	854.5	0.11389319742964768	0.5412142698869932	0.07390439523914788	0.5192457648617086	Lepidiolamprologus elongatus	f	d
785	FISH20211103_c2_r0_Lepidiolamprologus-elongatus_su	1970-01-05 14:30:00	15.207153393897721	884.5022168033695	0.3434936821103968	0.14985590778097982	0.20670155492921657	0.5855386698377041	Lepidiolamprologus elongatus	f	d
786	FISH20211103_c2_r0_Lepidiolamprologus-elongatus_su	1970-01-05 15:00:00	19.817598288909398	914.5000830978893	0.3957675475042934	0.19877015123815855	0.29528009000954025	0.31746558113167583	Lepidiolamprologus elongatus	f	d
787	FISH20211103_c2_r0_Lepidiolamprologus-elongatus_su	1970-01-05 15:30:00	15.814000650289362	944.501246882793	0.31277362150180105	0.3261845386533666	0.20290880205417974	0.25310901761527277	Lepidiolamprologus elongatus	f	d
788	FISH20211103_c2_r0_Lepidiolamprologus-elongatus_su	1970-01-05 16:00:00	10.402565622594977	974.4993629161819	0.20541798238324746	0.39260982771037617	0.14975860548263042	0.5591741934641637	Lepidiolamprologus elongatus	f	d
789	FISH20211103_c2_r0_Lepidiolamprologus-elongatus_su	1970-01-05 16:30:00	11.273807618263978	1004.5013299346116	0.2398869555580184	0.34040784661420814	0.17905497469559792	0.17378517921693987	Lepidiolamprologus elongatus	f	d
790	FISH20211103_c2_r0_Lepidiolamprologus-elongatus_su	1970-01-05 17:00:00	4.0613263624491855	1034.5003600908537	0.07977397374106698	0.7274389230513545	0.14907997567608677	0.19548792505272716	Lepidiolamprologus elongatus	f	d
791	FISH20211103_c2_r0_Lepidiolamprologus-elongatus_su	1970-01-05 17:30:00	17.7720154473757	1064.5022170491077	0.38449174149207405	0.14931825739940138	0.20698464693492938	0.29998016031004193	Lepidiolamprologus elongatus	f	d
792	FISH20211103_c2_r0_Lepidiolamprologus-elongatus_su	1970-01-05 18:00:00	19.085785802786603	1094.4995845105534	0.36191900725721565	0.2214281757243366	0.2471378029882714	0.26656749150770176	Lepidiolamprologus elongatus	f	d
793	FISH20211103_c2_r0_Lepidiolamprologus-elongatus_su	1970-01-05 18:30:00	18.36056099345571	1124.5016070043223	0.3565887177213787	0.20264878643466697	0.2634657354048559	0.2557762662381085	Lepidiolamprologus elongatus	f	d
794	FISH20211103_c2_r0_Lepidiolamprologus-elongatus_su	1970-01-05 19:00:00	8.488027718479415	1154.5005262866323	0.15522685723782617	0.23139992244196997	0.03149584114849043	0.7277782254994651	Lepidiolamprologus elongatus	f	n
795	FISH20211103_c2_r0_Lepidiolamprologus-elongatus_su	1970-01-05 19:30:00	4.608735902261064	1184.5020227209754	0.04898863951233028	0.6712662787475755	0.01568574595258216	0.5485396167528458	Lepidiolamprologus elongatus	f	n
796	FISH20211103_c2_r0_Lepidiolamprologus-elongatus_su	1970-01-05 20:00:00	4.75198251727409	1214.499806104925	0.038945210791645896	0.8284305578638302	0.017164389608630405	0.5367919344899525	Lepidiolamprologus elongatus	f	n
797	FISH20211103_c2_r0_Lepidiolamprologus-elongatus_su	1970-01-05 20:30:00	6.934604565202457	1244.5009974509587	0.11731131552698659	0.5800177324614874	0.017812756289483048	0.4912490124165095	Lepidiolamprologus elongatus	f	n
798	FISH20211103_c2_r0_Lepidiolamprologus-elongatus_su	1970-01-05 21:00:00	4.591957198936529	1274.499889208952	0.05711278528694881	0.7467870596055839	0.019366908296662492	0.4724540462361249	Lepidiolamprologus elongatus	f	n
799	FISH20211103_c2_r0_Lepidiolamprologus-elongatus_su	1970-01-05 21:30:00	12.488640810411026	1304.5034643312456	0.31539271658998946	0.3064131700016629	0.01638985010333749	0.5113442698204909	Lepidiolamprologus elongatus	f	n
800	FISH20211103_c2_r0_Lepidiolamprologus-elongatus_su	1970-01-05 22:00:00	5.615383961226183	1334.5000276992964	0.06265580854246303	0.6831754473436374	0.014880457750657126	0.5487867095097648	Lepidiolamprologus elongatus	f	n
801	FISH20211103_c2_r0_Lepidiolamprologus-elongatus_su	1970-01-05 22:30:00	5.800932455744043	1364.5014685508452	0.08595178719866998	0.7386533665835412	0.014697225190991037	0.5565305381750126	Lepidiolamprologus elongatus	f	n
802	FISH20211103_c2_r0_Lepidiolamprologus-elongatus_su	1970-01-05 23:00:00	8.851068263076554	1394.5001661865722	0.1128406824728562	0.6793707068468867	0.015935313855209837	0.5685738071237412	Lepidiolamprologus elongatus	f	n
803	FISH20211103_c2_r0_Lepidiolamprologus-elongatus_su	1970-01-05 23:30:00	7.074924459261117	1424.5021611437437	0.13925523661753297	0.7171118253352543	0.017334272731590487	0.5239336941520787	Lepidiolamprologus elongatus	f	n
804	FISH20211103_c2_r0_Lepidiolamprologus-elongatus_su	1970-01-06 00:00:00	12.761045048684558	14.500249293667942	0.17622292393773198	0.6001329566229018	0.0667196910341334	0.5825073425429053	Lepidiolamprologus elongatus	f	n
805	FISH20211103_c2_r0_Lepidiolamprologus-elongatus_su	1970-01-06 00:30:00	4.671335515243033	44.50205054311682	0.05209487918421636	0.6495788073597872	0.02577865218354669	0.48889613451045627	Lepidiolamprologus elongatus	f	n
806	FISH20211103_c2_r0_Lepidiolamprologus-elongatus_su	1970-01-06 01:00:00	4.587054002311532	74.49952911196056	0.032297379646556976	0.7669935183646336	0.01698231993478723	0.5678785471122364	Lepidiolamprologus elongatus	f	n
807	FISH20211103_c2_r0_Lepidiolamprologus-elongatus_su	1970-01-06 01:30:00	4.368916876756439	104.50180085332742	0.04227849504072699	0.7388485620878816	0.02781752408394028	0.558909616618043	Lepidiolamprologus elongatus	f	n
808	FISH20211103_c2_r0_Lepidiolamprologus-elongatus_su	1970-01-06 02:00:00	29.011007151030732	134.50047088803944	0.5026868317544735	0.04171514043543294	0.18810651566592668	0.5679807056844506	Lepidiolamprologus elongatus	f	n
809	FISH20211103_c2_r0_Lepidiolamprologus-elongatus_su	1970-01-06 02:30:00	22.69055180069828	164.5026047439592	0.37752161383285304	0.15417867435158503	0.15324876492383568	0.4920287073805942	Lepidiolamprologus elongatus	f	n
810	FISH20211103_c2_r0_Lepidiolamprologus-elongatus_su	1970-01-06 03:00:00	16.524635849155434	194.49975070633207	0.25594149908592323	0.47277159160157334	0.1129180021684284	0.5627169476334601	Lepidiolamprologus elongatus	f	n
811	FISH20211103_c2_r0_Lepidiolamprologus-elongatus_su	1970-01-06 03:30:00	5.018656907911674	224.50266045892917	0.04766655581421129	0.6534752244762222	0.015643894405118257	0.5282493096256617	Lepidiolamprologus elongatus	f	n
812	FISH20211103_c2_r0_Lepidiolamprologus-elongatus_su	1970-01-06 04:00:00	14.697908132040252	254.4998892089519	0.24041657434079328	0.4747950365610459	0.09672497705041361	0.5227468288570467	Lepidiolamprologus elongatus	f	n
813	FISH20211103_c2_r0_Lepidiolamprologus-elongatus_su	1970-01-06 04:30:00	8.041117865513526	284.50252147409253	0.11343862565807702	0.6392352452202826	0.046983256145331616	0.5230587738121992	Lepidiolamprologus elongatus	f	n
814	FISH20211103_c2_r0_Lepidiolamprologus-elongatus_su	1970-01-06 05:00:00	3.015229098448968	314.4999723007036	0.02382139493656861	0.8461581075840674	0.019583400982770456	0.4333496914727773	Lepidiolamprologus elongatus	f	n
815	FISH20211103_c2_r0_Lepidiolamprologus-elongatus_su	1970-01-06 05:30:00	3.097105684749418	344.5017456359102	0.023663064560820173	0.827209753394292	0.019047612730239825	0.4150411719923137	Lepidiolamprologus elongatus	f	n
816	FISH20211103_c2_r0_Lepidiolamprologus-elongatus_su	1970-01-06 06:00:00	3.2636656014126806	374.5001107910481	0.013073343673831155	0.8989031686239752	0.019948877844957816	0.4075613664259323	Lepidiolamprologus elongatus	f	n
817	FISH20211103_c2_r0_Lepidiolamprologus-elongatus_su	1970-01-06 06:30:00	4.216370645894936	404.27760873456236	0.04176361792255832	0.6980490424199034	0.02519065305825363	0.42556877796862885	Lepidiolamprologus elongatus	f	n
818	FISH20211103_c2_r0_Lepidiolamprologus-elongatus_su	1970-01-06 07:00:00	26.256247602122837	434.4995845105534	0.5199157941388288	0.021550052628663233	0.3069146842324251	0.6208858623893334	Lepidiolamprologus elongatus	f	d
819	FISH20211103_c2_r0_Lepidiolamprologus-elongatus_su	1970-01-06 07:30:00	26.868357516764718	464.50260503270147	0.6026493736836271	0.0	0.31365381569988376	0.7373445305465531	Lepidiolamprologus elongatus	f	d
820	FISH20211103_c2_r0_Lepidiolamprologus-elongatus_su	1970-01-06 08:00:00	33.04255696809415	494.5005262866323	0.6227355825162041	0.025317156944213617	0.3283555323409101	0.4943437144946052	Lepidiolamprologus elongatus	f	d
821	FISH20211103_c2_r0_Lepidiolamprologus-elongatus_su	1970-01-06 08:30:00	28.69907267571618	524.5017178322066	0.5187299124459714	0.10705973622963538	0.2587692563449007	0.6387096824547263	Lepidiolamprologus elongatus	f	d
822	FISH20211103_c2_r0_Lepidiolamprologus-elongatus_su	1970-01-06 09:00:00	10.11925954906397	554.4998061049249	0.2238657138108692	0.23594260705778072	0.08857232813906374	0.7060385097874387	Lepidiolamprologus elongatus	f	d
823	FISH20211103_c2_r0_Lepidiolamprologus-elongatus_su	1970-01-06 09:30:00	14.77406238000453	584.5019120988749	0.2782242420883445	0.34705980158510225	0.13678161693099153	0.5685957456203911	Lepidiolamprologus elongatus	f	d
824	FISH20211103_c2_r0_Lepidiolamprologus-elongatus_su	1970-01-06 10:00:00	8.181643318161491	614.4998892089519	0.17704409483713715	0.3541989807223576	0.13146881231996657	0.8377691364227734	Lepidiolamprologus elongatus	f	d
825	FISH20211103_c2_r0_Lepidiolamprologus-elongatus_su	1970-01-06 10:30:00	35.30959613519452	644.5019394879752	0.6446858029480217	0.0	0.46140228213085255	0.3439314309515143	Lepidiolamprologus elongatus	f	d
826	FISH20211103_c2_r0_Lepidiolamprologus-elongatus_su	1970-01-06 11:00:00	27.459268251455175	674.5000276992964	0.4979225527671597	0.07495429616087751	0.38130276750244313	0.3816195999140013	Lepidiolamprologus elongatus	f	d
827	FISH20211103_c2_r0_Lepidiolamprologus-elongatus_su	1970-01-06 11:30:00	36.53957563870687	704.5014685508451	0.571404821280133	0.07193128290385148	0.3615978667192168	0.42587016772334435	Lepidiolamprologus elongatus	f	d
828	FISH20211103_c2_r0_Lepidiolamprologus-elongatus_su	1970-01-06 12:00:00	27.076549885792044	734.5001107910481	0.4595058719255484	0.0990471969864835	0.25460269538793195	0.6006071327142967	Lepidiolamprologus elongatus	f	d
829	FISH20211103_c2_r0_Lepidiolamprologus-elongatus_su	1970-01-06 12:30:00	6.324124135895581	764.5024660570796	0.1343308395677473	0.3742865059573289	0.06581185335211856	0.6953651970335218	Lepidiolamprologus elongatus	f	d
830	FISH20211103_c2_r0_Lepidiolamprologus-elongatus_su	1970-01-06 13:00:00	13.829585072449948	794.5002492936679	0.27533100659243254	0.21599911362251398	0.2103171173737889	0.3603860156116983	Lepidiolamprologus elongatus	f	d
831	FISH20211103_c2_r0_Lepidiolamprologus-elongatus_su	1970-01-06 13:30:00	17.64462749525054	824.5020505431169	0.3095765905564176	0.18831744624251828	0.17162626278620213	0.4373949861884605	Lepidiolamprologus elongatus	f	d
832	FISH20211103_c2_r0_Lepidiolamprologus-elongatus_su	1970-01-06 14:00:00	15.077107609957421	854.4995291119606	0.2554983103429173	0.22286853913910587	0.20327820042759043	0.27948889471589494	Lepidiolamprologus elongatus	f	d
833	FISH20211103_c2_r0_Lepidiolamprologus-elongatus_su	1970-01-06 14:30:00	17.476646072348956	884.5018286600908	0.31669067937493073	0.2537958550371273	0.20158773949565886	0.5240618199786214	Lepidiolamprologus elongatus	f	d
834	FISH20211103_c2_r0_Lepidiolamprologus-elongatus_su	1970-01-06 15:00:00	2.9754697078202375	914.5004708880394	0.033682344468450504	0.815855077281037	0.042402241268779874	0.8073692835646765	Lepidiolamprologus elongatus	f	d
835	FISH20211103_c2_r0_Lepidiolamprologus-elongatus_su	1970-01-06 15:30:00	12.56611076096754	944.502965138835	0.2616527185057917	0.3957767555284598	0.18117377351599648	0.4229917043371402	Lepidiolamprologus elongatus	f	d
836	FISH20211103_c2_r0_Lepidiolamprologus-elongatus_su	1970-01-06 16:00:00	7.6607403853272205	974.4997507063321	0.15112736136502133	0.453382084095064	0.20097625166121877	0.347238319651035	Lepidiolamprologus elongatus	f	d
837	FISH20211103_c2_r0_Lepidiolamprologus-elongatus_su	1970-01-06 16:30:00	17.381575186036905	1004.5011636927851	0.34201485093649564	0.20940928737670397	0.3069214388625886	0.2610847953731548	Lepidiolamprologus elongatus	f	d
838	FISH20211103_c2_r0_Lepidiolamprologus-elongatus_su	1970-01-06 17:00:00	21.774901150469898	1034.4998338134278	0.41662973631730554	0.10331265233769112	0.35740606501851824	0.15949224039116464	Lepidiolamprologus elongatus	f	d
839	FISH20211103_c2_r0_Lepidiolamprologus-elongatus_su	1970-01-06 17:30:00	15.905062766745019	1064.5021057298015	0.3226753851268979	0.21157043112046992	0.2814634030493487	0.15864900140062785	Lepidiolamprologus elongatus	f	d
840	FISH20211103_c2_r0_Lepidiolamprologus-elongatus_su	1970-01-06 18:00:00	7.523242103485136	1094.4999723007036	0.1370007201817074	0.2892360534042435	0.16283628924396792	0.2816577599774052	Lepidiolamprologus elongatus	f	d
841	FISH20211103_c2_r0_Lepidiolamprologus-elongatus_su	1970-01-06 18:30:00	6.5866075137801285	1124.5016902188972	0.12635078969243557	0.46661124965364364	0.16560733879586712	0.27111916163091054	Lepidiolamprologus elongatus	f	d
842	FISH20211103_c2_r0_Lepidiolamprologus-elongatus_su	1970-01-06 19:00:00	12.348149739859526	1154.500055395524	0.23404608907600266	0.1651340571681808	0.06451263809312378	0.6434833240524117	Lepidiolamprologus elongatus	f	n
843	FISH20211103_c2_r0_Lepidiolamprologus-elongatus_su	1970-01-06 19:30:00	15.988528659391676	1184.5026877251316	0.2780825713494043	0.2764754779717373	0.10515535586042721	0.63426306529298	Lepidiolamprologus elongatus	f	n
844	FISH20211103_c2_r0_Lepidiolamprologus-elongatus_su	1970-01-06 20:00:00	32.25338802708418	1214.5001384964821	0.5586394105589718	0.07456650601074732	0.24752693470792322	0.6914939888315772	Lepidiolamprologus elongatus	f	n
845	FISH20211103_c2_r0_Lepidiolamprologus-elongatus_su	1970-01-06 20:30:00	29.539880263361137	1244.5008311170213	0.5155141843971631	0.13331117021276595	0.23025574658053544	0.6681747176320326	Lepidiolamprologus elongatus	f	n
846	FISH20211103_c2_r0_Lepidiolamprologus-elongatus_su	1970-01-06 21:00:00	33.441666016817	1274.4994183147749	0.5889424408620021	0.04282311229294776	0.28868095950362127	0.701606960470906	Lepidiolamprologus elongatus	f	n
847	FISH20211103_c2_r0_Lepidiolamprologus-elongatus_su	1970-01-06 21:30:00	36.35290870547838	1304.5027985591576	0.6082017179274037	0.05730119146577999	0.2955673514626258	0.6770636565305009	Lepidiolamprologus elongatus	f	n
848	FISH20211103_c2_r0_Lepidiolamprologus-elongatus_su	1970-01-06 22:00:00	39.23532672284813	1334.5004154894466	0.6507118719184533	0.020719073735527116	0.3009023243666771	0.6668557687045364	Lepidiolamprologus elongatus	f	n
849	FISH20211103_c2_r0_Lepidiolamprologus-elongatus_su	1970-01-06 22:30:00	45.32350656962084	1364.5012743794325	0.7277260638297872	0.0	0.38226902862208795	0.6641235935114174	Lepidiolamprologus elongatus	f	n
850	FISH20211103_c2_r0_Lepidiolamprologus-elongatus_su	1970-01-06 23:00:00	45.87402965314022	1394.4996399091463	0.7313168245526563	0.0	0.3378465379836531	0.6035136083801049	Lepidiolamprologus elongatus	f	n
851	FISH20211103_c2_r0_Lepidiolamprologus-elongatus_su	1970-01-06 23:30:00	42.71480519699319	1424.5030202272098	0.6414519257412026	0.01945137157107232	0.26986311760705517	0.5884208064742983	Lepidiolamprologus elongatus	f	n
852	FISH20211103_c2_r0_Lepidiolamprologus-elongatus_su	1970-01-07 00:00:00	42.4837438594268	14.500581685225196	0.6323195390837073	0.0	0.3194793719382473	0.6110702216735288	Lepidiolamprologus elongatus	f	n
853	FISH20211103_c2_r0_Lepidiolamprologus-elongatus_su	1970-01-07 00:30:00	40.9028310836551	44.50232738557021	0.6230189515682145	0.03646237393328161	0.29161119994931606	0.6537553482258627	Lepidiolamprologus elongatus	f	n
854	FISH20211103_c2_r0_Lepidiolamprologus-elongatus_su	1970-01-07 01:00:00	15.443415301662682	74.4998615035178	0.24951526231233725	0.34203091241482464	0.08732476237960528	0.6452196643380688	Lepidiolamprologus elongatus	f	n
855	FISH20211103_c2_r0_Lepidiolamprologus-elongatus_su	1970-01-07 01:30:00	5.746689057977492	104.50238306362226	0.08623365107514963	0.45782531589448017	0.014797043734363649	0.6605333619986605	Lepidiolamprologus elongatus	f	n
856	FISH20211103_c2_r0_Lepidiolamprologus-elongatus_su	1970-01-07 02:00:00	10.246623669400401	134.49994460447596	0.15632616884555728	0.45983824506979837	0.03665446646196717	0.612239579734132	Lepidiolamprologus elongatus	f	n
857	FISH20211103_c2_r0_Lepidiolamprologus-elongatus_su	1970-01-07 02:30:00	7.1360196441345085	164.5025490413388	0.10201706749418153	0.49096752742990135	0.019659995883533822	0.6044289119400478	Lepidiolamprologus elongatus	f	n
858	FISH20211103_c2_r0_Lepidiolamprologus-elongatus_su	1970-01-07 03:00:00	5.997257377404457	194.50002769929642	0.08852695141543405	0.5225749265968644	0.014369102365411614	0.6108452335324505	Lepidiolamprologus elongatus	f	n
859	FISH20211103_c2_r0_Lepidiolamprologus-elongatus_su	1970-01-07 03:30:00	7.7774246731164025	224.50299268454887	0.12519397029483484	0.4564952338727555	0.026896079424898522	0.5695215406827924	Lepidiolamprologus elongatus	f	n
860	FISH20211103_c2_r0_Lepidiolamprologus-elongatus_su	1970-01-07 04:00:00	5.135219412051079	254.49936291618192	0.06099385075619079	0.5908813916126531	0.013348132671715538	0.6074109049621059	Lepidiolamprologus elongatus	f	n
861	FISH20211103_c2_r0_Lepidiolamprologus-elongatus_su	1970-01-07 04:30:00	7.478775055597913	284.5021887294287	0.11763728043442123	0.49603812267966974	0.02759226042054159	0.6079661805634695	Lepidiolamprologus elongatus	f	n
862	FISH20211103_c2_r0_Lepidiolamprologus-elongatus_su	1970-01-07 05:00:00	5.837930253990501	314.50030469226084	0.07750263143316159	0.5811866378593984	0.020255308372312205	0.6050308833221449	Lepidiolamprologus elongatus	f	n
863	FISH20211103_c2_r0_Lepidiolamprologus-elongatus_su	1970-01-07 05:30:00	5.310807372095951	344.5032697849701	0.062125914431389935	0.5054311682553757	0.014683257036029372	0.6019452421621982	Lepidiolamprologus elongatus	f	n
864	FISH20211103_c2_r0_Lepidiolamprologus-elongatus_su	1970-01-07 06:00:00	6.143216012904034	374.34452528625957	0.09422709923664122	0.4179985687022901	0.016237152606200397	0.6234211923347076	Lepidiolamprologus elongatus	f	n
865	FISH20211103_c2_r0_Lepidiolamprologus-elongatus_su	1970-01-07 06:30:00	7.7316984850340775	404.5024106400665	0.13610418398448323	0.3940149625935162	0.03230051688337112	0.5898083356963799	Lepidiolamprologus elongatus	f	n
866	FISH20211103_c2_r0_Lepidiolamprologus-elongatus_su	1970-01-07 07:00:00	34.78363970826518	434.49991690211067	0.5783059110298598	0.035787490997728655	0.4063758409814174	0.5523079099616938	Lepidiolamprologus elongatus	f	d
867	FISH20211103_c2_r0_Lepidiolamprologus-elongatus_su	1970-01-07 07:30:00	21.00879713518723	464.50241090727707	0.4164495926398049	0.0416227900016627	0.3076918630889727	0.3742048254722566	Lepidiolamprologus elongatus	f	d
868	FISH20211103_c2_r0_Lepidiolamprologus-elongatus_su	1970-01-07 08:00:00	22.386587402198334	494.50005539552404	0.3994017283403501	0.03523155329049413	0.42915813468825764	0.6255331759036299	Lepidiolamprologus elongatus	f	d
869	FISH20211103_c2_r0_Lepidiolamprologus-elongatus_su	1970-01-07 08:30:00	18.624635648168177	524.5030481046331	0.3553535801374418	0.0733207714475726	0.42328086898690753	0.6038298065939711	Lepidiolamprologus elongatus	f	d
870	FISH20211103_c2_r0_Lepidiolamprologus-elongatus_su	1970-01-07 09:00:00	22.270282344588367	554.5001384964822	0.4464572599855964	0.007312614259597806	0.4577460686784281	0.5484620927046889	Lepidiolamprologus elongatus	f	d
871	FISH20211103_c2_r0_Lepidiolamprologus-elongatus_su	1970-01-07 09:30:00	18.988966022454225	584.5015515903801	0.3609664191510584	0.08866230743655104	0.47403338294200725	0.6391501508218169	Lepidiolamprologus elongatus	f	d
872	FISH20211103_c2_r0_Lepidiolamprologus-elongatus_su	1970-01-07 10:00:00	23.65775117511786	614.4994183147749	0.4398648274333832	0.05711594925488893	0.39212798328981624	0.21142477324968217	Lepidiolamprologus elongatus	f	d
873	FISH20211103_c2_r0_Lepidiolamprologus-elongatus_su	1970-01-07 10:30:00	24.74188624187268	644.5015514184397	0.3916223404255319	0.18622562056737588	0.36165494724740993	0.3393172080778966	Lepidiolamprologus elongatus	f	d
874	FISH20211103_c2_r0_Lepidiolamprologus-elongatus_su	1970-01-07 11:00:00	7.343206187575517	674.5003600908537	0.11594925488892582	0.49238269347958563	0.1256773904712684	0.633792852771496	Lepidiolamprologus elongatus	f	d
875	FISH20211103_c2_r0_Lepidiolamprologus-elongatus_su	1970-01-07 11:30:00	1.6644656614401547	704.5041294828446	0.01601906767917521	0.9426306745745802	0.028987940168034045	0.8537346801277809	Lepidiolamprologus elongatus	f	d
876	FISH20211103_c2_r0_Lepidiolamprologus-elongatus_su	1970-01-07 12:00:00	2.952035546430621	734.4995845105534	0.050689712481302975	0.7028419478145255	0.07746723173231797	0.385933840258309	Lepidiolamprologus elongatus	f	d
877	FISH20211103_c2_r0_Lepidiolamprologus-elongatus_su	1970-01-07 12:30:00	9.405489218391393	764.5067642492792	0.17903082723442004	0.26103348857839875	0.1679418425276473	0.348432407166922	Lepidiolamprologus elongatus	f	d
878	FISH20211103_c2_r0_Lepidiolamprologus-elongatus_su	1970-01-07 13:00:00	10.050315929001579	794.5005262866323	0.19156833416431224	0.22320093069636032	0.21189827235531422	0.40855531504914094	Lepidiolamprologus elongatus	f	d
879	FISH20211103_c2_r0_Lepidiolamprologus-elongatus_su	1970-01-07 13:30:00	5.2617329258109615	824.5018562641991	0.0867734249459744	0.42361611348146505	0.20599383356157083	0.4439452139221931	Lepidiolamprologus elongatus	f	d
880	FISH20211103_c2_r0_Lepidiolamprologus-elongatus_su	1970-01-07 14:00:00	0.590332172281136	854.4998061049249	0.007811201595479475	0.9267630602182705	0.24471700425122284	0.37657482823617067	Lepidiolamprologus elongatus	f	d
881	FISH20211103_c2_r0_Lepidiolamprologus-elongatus_su	1970-01-07 14:30:00	2.4701931258185397	884.5011359228681	0.03989582756136754	0.7571341497201751	0.2807097547658126	0.6089795055900407	Lepidiolamprologus elongatus	f	d
882	FISH20211103_c2_r0_Lepidiolamprologus-elongatus_su	1970-01-07 15:00:00	1.9388331403815782	914.4998892089519	0.021327276756038113	0.8551407046310658	0.04561118581255888	0.21962188989782697	Lepidiolamprologus elongatus	f	d
883	FISH20211103_c2_r0_Lepidiolamprologus-elongatus_su	1970-01-07 15:30:00	3.952723814901586	944.5020779076855	0.058181415193661	0.7422840361278883	0.05183774113623402	0.5853644613846474	Lepidiolamprologus elongatus	f	d
884	FISH20211103_c2_r0_Lepidiolamprologus-elongatus_su	1970-01-07 16:00:00	0.619530768233413	974.5000276992964	0.005539859287574096	0.9344080660351227	0.032229207632789456	0.1796983775122241	Lepidiolamprologus elongatus	f	d
885	FISH20211103_c2_r0_Lepidiolamprologus-elongatus_su	1970-01-07 16:30:00	0.43881368656206327	1004.5019394879752	0.0036573201817577303	0.9715726476781559	0.0443606911778058	0.1828656955769399	Lepidiolamprologus elongatus	f	d
886	FISH20211103_c2_r0_Lepidiolamprologus-elongatus_su	1970-01-07 17:00:00	1.0919646206741747	1034.500110791048	0.016951030356747176	0.9227232439618879	0.059058337660892475	0.20615548061652264	Lepidiolamprologus elongatus	f	d
887	FISH20211103_c2_r0_Lepidiolamprologus-elongatus_su	1970-01-07 17:30:00	4.170131221201048	1064.503408146301	0.07165419783873649	0.5512330285397617	0.1039998020820943	0.586195923114168	Lepidiolamprologus elongatus	f	d
888	FISH20211103_c2_r0_Lepidiolamprologus-elongatus_su	1970-01-07 18:00:00	4.081318947951056	1094.500249293668	0.05839011689103097	0.7327571879674256	0.1669600343709098	0.5001532352022077	Lepidiolamprologus elongatus	f	d
889	FISH20211103_c2_r0_Lepidiolamprologus-elongatus_su	1970-01-07 18:30:00	4.150676585775713	1124.5036302167046	0.04638918139998892	0.7039295017458294	0.13070451490482476	0.6688656322826809	Lepidiolamprologus elongatus	f	d
890	FISH20211103_c2_r0_Lepidiolamprologus-elongatus_su	1970-01-07 19:00:00	24.51915315581518	1154.4994737133677	0.4555980278100936	0.11622624785330453	0.2491459990344804	0.7054452692555464	Lepidiolamprologus elongatus	f	n
891	FISH20211103_c2_r0_Lepidiolamprologus-elongatus_su	1970-01-07 19:30:00	38.212390899585834	1184.503713145644	0.7017291066282421	0.003436045222788739	0.40586740348989303	0.6479623138966685	Lepidiolamprologus elongatus	f	n
892	FISH20211103_c2_r0_Lepidiolamprologus-elongatus_su	1970-01-07 20:00:00	40.15830197718773	1214.5004708880394	0.7019555703285136	0.008365187524236884	0.3582331014506672	0.7252600975082051	Lepidiolamprologus elongatus	f	n
893	FISH20211103_c2_r0_Lepidiolamprologus-elongatus_su	1970-01-07 20:30:00	25.129048107594937	1244.5033806251386	0.45760363555752603	0.0743183329638661	0.1557522484719856	0.6695065649940606	Lepidiolamprologus elongatus	f	n
894	FISH20211103_c2_r0_Lepidiolamprologus-elongatus_su	1970-01-07 21:00:00	31.728015056883073	1274.499750706332	0.5396930917954684	0.06553653537200155	0.20424962605949346	0.615295952770515	Lepidiolamprologus elongatus	f	n
895	FISH20211103_c2_r0_Lepidiolamprologus-elongatus_su	1970-01-07 21:30:00	31.974465749200764	1304.5036027048	0.5668440305952777	0.02926504822081809	0.24442681362534208	0.5537984586378535	Lepidiolamprologus elongatus	f	n
896	FISH20211103_c2_r0_Lepidiolamprologus-elongatus_su	1970-01-07 22:00:00	29.59943189897819	1334.4998338134278	0.5154553512076224	0.05096388211832484	0.24643557500554356	0.5784999159593203	Lepidiolamprologus elongatus	f	n
897	FISH20211103_c2_r0_Lepidiolamprologus-elongatus_su	1970-01-07 22:30:00	39.83000821590987	1364.5036023054754	0.688816227000665	0.0	0.30448487031700233	0.6632413634991059	Lepidiolamprologus elongatus	f	n
898	FISH20211103_c2_r0_Lepidiolamprologus-elongatus_su	1970-01-07 23:00:00	21.151567688159755	1394.4999723007036	0.38452163315051796	0.14968699795025206	0.12863964798150543	0.6516423342002237	Lepidiolamprologus elongatus	f	n
899	FISH20211103_c2_r0_Lepidiolamprologus-elongatus_su	1970-01-07 23:30:00	17.548537778387114	1424.503214364886	0.31035247173575703	0.27388605630680557	0.11021653418626648	0.590047378039017	Lepidiolamprologus elongatus	f	n
900	FISH20211103_c2_r0_Lepidiolamprologus-elongatus_su	1970-01-08 00:00:00	20.455121542731565	14.500055395524042	0.36987591402614667	0.17754265455351206	0.12342965559810883	0.600333888997623	Lepidiolamprologus elongatus	f	n
901	FISH20211103_c2_r0_Lepidiolamprologus-elongatus_su	1970-01-08 00:30:00	22.511784353199715	44.50473867982043	0.4330765393781522	0.10441722551682092	0.14357511025249445	0.6238661253114368	Lepidiolamprologus elongatus	f	n
902	FISH20211103_c2_r0_Lepidiolamprologus-elongatus_su	1970-01-08 01:00:00	18.955775273415842	74.5001384964822	0.3639687551936181	0.16276106586892694	0.13171197480155253	0.617620965948546	Lepidiolamprologus elongatus	f	n
903	FISH20211103_c2_r0_Lepidiolamprologus-elongatus_su	1970-01-08 01:30:00	34.08590419141388	104.50238279951236	0.6754405408400753	0.009420370165133548	0.3544740029448554	0.5924058146953334	Lepidiolamprologus elongatus	f	n
904	FISH20211103_c2_r0_Lepidiolamprologus-elongatus_su	1970-01-08 02:00:00	29.445792080894517	134.4994183147748	0.5456207412331727	0.06958063265193064	0.27847970432980523	0.5805132161313448	Lepidiolamprologus elongatus	f	n
905	FISH20211103_c2_r0_Lepidiolamprologus-elongatus_su	1970-01-08 02:30:00	16.143942055626088	164.50410108623365	0.3132343161161605	0.22029483484814896	0.10743677621984171	0.5427606128925434	Lepidiolamprologus elongatus	f	n
906	FISH20211103_c2_r0_Lepidiolamprologus-elongatus_su	1970-01-08 03:00:00	11.602060315228606	194.5003600908537	0.20652595424076228	0.28192343914464574	0.05002631948460327	0.5504769536379825	Lepidiolamprologus elongatus	f	n
907	FISH20211103_c2_r0_Lepidiolamprologus-elongatus_su	1970-01-08 03:30:00	16.438134626117552	224.50471122935372	0.31315818645383	0.2500831393415364	0.09381839200596169	0.6086495137547306	Lepidiolamprologus elongatus	f	n
908	FISH20211103_c2_r0_Lepidiolamprologus-elongatus_su	1970-01-08 04:00:00	13.368556687801544	254.49958451055343	0.23045814636308237	0.28508115893856295	0.07668894481507768	0.563108471893943	Lepidiolamprologus elongatus	f	n
909	FISH20211103_c2_r0_Lepidiolamprologus-elongatus_su	1970-01-08 04:30:00	9.820786378362051	284.5016898443127	0.19158956174857333	0.3245609175023547	0.04493252861774217	0.5683264192044148	Lepidiolamprologus elongatus	f	n
910	FISH20211103_c2_r0_Lepidiolamprologus-elongatus_su	1970-01-08 05:00:00	8.373209783437487	314.5005816852252	0.1335106088305357	0.45798016730375046	0.027705195879945146	0.5432982341819218	Lepidiolamprologus elongatus	f	n
911	FISH20211103_c2_r0_Lepidiolamprologus-elongatus_su	1970-01-08 05:30:00	7.663048898707866	344.5054871965414	0.09932380002217049	0.5199534419687396	0.022344382507834958	0.5454741715637431	Lepidiolamprologus elongatus	f	n
912	FISH20211103_c2_r0_Lepidiolamprologus-elongatus_su	1970-01-08 06:00:00	9.450239380007856	374.4998615035178	0.16846712093512825	0.30430447066644506	0.038401278388478455	0.47229170949594396	Lepidiolamprologus elongatus	f	n
913	FISH20211103_c2_r0_Lepidiolamprologus-elongatus_su	1970-01-08 06:30:00	7.406092840993464	404.50471122935375	0.12082917636625651	0.4934597051324687	0.03669394096510111	0.46231912186792756	Lepidiolamprologus elongatus	f	n
914	FISH20211103_c2_r0_Lepidiolamprologus-elongatus_su	1970-01-08 07:00:00	30.11623712025868	434.49994460447596	0.5419344116995347	0.036505650343452246	0.3357231331708398	0.5928134729047955	Lepidiolamprologus elongatus	f	d
915	FISH20211103_c2_r0_Lepidiolamprologus-elongatus_su	1970-01-08 07:30:00	22.648014781304337	464.503380250471	0.4597140640585171	0.0321955003878976	0.40252347176263076	0.4986082961249676	Lepidiolamprologus elongatus	f	d
916	FISH20211103_c2_r0_Lepidiolamprologus-elongatus_su	1970-01-08 08:00:00	31.15508697144198	494.5000276992964	0.5568112569940723	0.026480527394604176	0.4440466456152011	0.4036309709121739	Lepidiolamprologus elongatus	f	d
917	FISH20211103_c2_r0_Lepidiolamprologus-elongatus_su	1970-01-08 08:30:00	34.2895281002927	511.7556881760537	0.6266318537859008	0.0	0.23448393456599326	0.7605311090714378	Lepidiolamprologus elongatus	f	d
918	FISH20211103_c2_r1_Lepidiolamprologus-elongatus_su	1970-01-02 00:00:00	1.2145229624621579	14.499529111960555	0.009196166417373	0.8924713312281868	0.017686978858082122	0.22297672933216897	Lepidiolamprologus elongatus	m	n
919	FISH20211103_c2_r1_Lepidiolamprologus-elongatus_su	1970-01-02 00:30:00	4.321518255812299	44.49526132017957	0.06395832178684255	0.7685529014022059	0.015023589284980562	0.24119510798279276	Lepidiolamprologus elongatus	m	n
920	FISH20211103_c2_r1_Lepidiolamprologus-elongatus_su	1970-01-02 01:00:00	2.2236406586897575	74.50047088803944	0.00022159437150296381	1.0	0.015843684576063218	0.12644392087342737	Lepidiolamprologus elongatus	m	n
921	FISH20211103_c2_r1_Lepidiolamprologus-elongatus_su	1970-01-02 01:30:00	1.9609903132000397	104.49592639804911	0.007482126032256277	0.9367067560826914	0.019941728970746853	0.4122430837878323	Lepidiolamprologus elongatus	m	n
922	FISH20211103_c2_r1_Lepidiolamprologus-elongatus_su	1970-01-02 02:00:00	0.6051242245221126	134.49975070633207	0.0019389507506509334	0.9696969696969697	0.01857910746920243	0.09176679147642115	Lepidiolamprologus elongatus	m	n
923	FISH20211103_c2_r1_Lepidiolamprologus-elongatus_su	1970-01-02 02:30:00	1.4871518943181825	164.49678599135544	0.00554139421478444	1.0	0.028875326288130155	0.5980115764084293	Lepidiolamprologus elongatus	m	n
924	FISH20211103_c2_r1_Lepidiolamprologus-elongatus_su	1970-01-02 03:00:00	1.6422093655284635	194.4998892089519	0.01988699313095502	0.942111677376468	0.019632935029923665	0.2286300336052557	Lepidiolamprologus elongatus	m	n
925	FISH20211103_c2_r1_Lepidiolamprologus-elongatus_su	1970-01-02 03:30:00	2.7393886942915016	224.49753394292048	0.026433915211970076	0.8359102244389027	0.024745809285372657	0.2886106220020687	Lepidiolamprologus elongatus	m	n
926	FISH20211103_c2_r1_Lepidiolamprologus-elongatus_su	1970-01-02 04:00:00	1.4778340580522886	254.49997230070358	0.013184865104426348	0.9059885878898676	0.031074855156425527	0.35035871960236203	Lepidiolamprologus elongatus	m	n
927	FISH20211103_c2_r1_Lepidiolamprologus-elongatus_su	1970-01-02 04:30:00	1.86039822086028	284.4958709748933	0.017513717231059135	0.8335088399933492	0.05427676539188971	0.33786444800170556	Lepidiolamprologus elongatus	m	n
928	FISH20211103_c2_r1_Lepidiolamprologus-elongatus_su	1970-01-02 05:00:00	1.9802085227823158	314.5001107910481	0.023653888765787723	0.8950254819410591	0.03237563235398445	0.36464348092441035	Lepidiolamprologus elongatus	m	n
929	FISH20211103_c2_r1_Lepidiolamprologus-elongatus_su	1970-01-02 05:30:00	2.518471701041665	344.4963418689724	0.03885378561135129	0.8159294978383771	0.03197170814914153	0.466207412467494	Lepidiolamprologus elongatus	m	n
930	FISH20211103_c2_r1_Lepidiolamprologus-elongatus_su	1970-01-02 06:00:00	4.917867388788405	374.50024929366793	0.09733532768267686	0.618469890864772	0.030974530155281607	0.6398751783642816	Lepidiolamprologus elongatus	m	n
931	FISH20211103_c2_r1_Lepidiolamprologus-elongatus_su	1970-01-02 06:30:00	12.442725570524697	404.4956213280124	0.21943243542844473	0.36121272586187786	0.11210270824447825	0.4246894718424084	Lepidiolamprologus elongatus	m	n
932	FISH20211103_c2_r1_Lepidiolamprologus-elongatus_su	1970-01-02 07:00:00	46.184894326041956	434.4994737133677	0.7599578970694144	0.0	0.6093084502885197	0.27504598626332033	Lepidiolamprologus elongatus	m	d
933	FISH20211103_c2_r1_Lepidiolamprologus-elongatus_su	1970-01-02 07:30:00	12.317030352381526	464.49670268772513	0.2456636187309504	0.36414519257412026	0.6681624015917439	0.28755302375870323	Lepidiolamprologus elongatus	m	d
934	FISH20211103_c2_r1_Lepidiolamprologus-elongatus_su	1970-01-02 08:00:00	13.5738078553023	494.50047088803944	0.286355326574705	0.23056894354883387	0.5800558962412542	0.2805714419167329	Lepidiolamprologus elongatus	m	d
935	FISH20211103_c2_r1_Lepidiolamprologus-elongatus_su	1970-01-02 08:30:00	17.509664718434166	524.4967856351142	0.34293948126801155	0.19391487475060962	0.6638569545004265	0.2073298494746557	Lepidiolamprologus elongatus	m	d
936	FISH20211103_c2_r1_Lepidiolamprologus-elongatus_su	1970-01-02 09:00:00	13.684697747401922	554.4997507063321	0.2820342363303972	0.4293390947869924	0.3128520510154512	0.36650188300904596	Lepidiolamprologus elongatus	m	d
937	FISH20211103_c2_r1_Lepidiolamprologus-elongatus_su	1970-01-02 09:30:00	13.326354712495869	584.4952053655562	0.2791973837370434	0.1761543151709994	0.4948573274872732	0.16567133033577516	Lepidiolamprologus elongatus	m	d
938	FISH20211103_c2_r1_Lepidiolamprologus-elongatus_su	1970-01-02 10:00:00	12.16187097595918	614.4998338134279	0.23277199202304455	0.3414026146687348	0.3331630390422304	0.223142349117764	Lepidiolamprologus elongatus	m	d
939	FISH20211103_c2_r1_Lepidiolamprologus-elongatus_su	1970-01-02 10:30:00	6.390815586102143	644.497450676125	0.09970073154511194	0.6706384393704279	0.33584582790091033	0.3016610811915168	Lepidiolamprologus elongatus	m	d
940	FISH20211103_c2_r1_Lepidiolamprologus-elongatus_su	1970-01-02 11:00:00	6.412012077208772	674.4999723007036	0.11927317046147028	0.5517145864495042	0.27488918716496424	0.34374533592727863	Lepidiolamprologus elongatus	m	d
941	FISH20211103_c2_r1_Lepidiolamprologus-elongatus_su	1970-01-02 11:30:00	6.183977151602301	704.4970906068163	0.09592684954280964	0.5798836242726517	0.32211444082821145	0.2423181153868705	Lepidiolamprologus elongatus	m	d
942	FISH20211103_c2_r1_Lepidiolamprologus-elongatus_su	1970-01-02 12:00:00	5.3458592824565905	734.5001107910481	0.08553068912031908	0.574230002215821	0.33135615128173856	0.23629362669062712	Lepidiolamprologus elongatus	m	d
943	FISH20211103_c2_r1_Lepidiolamprologus-elongatus_su	1970-01-02 12:30:00	6.052947638920565	764.4967852787939	0.10530983261279238	0.6671100764881942	0.22246099922179893	0.4632855958641867	Lepidiolamprologus elongatus	m	d
944	FISH20211103_c2_r1_Lepidiolamprologus-elongatus_su	1970-01-02 13:00:00	4.153779520749084	794.5001938950751	0.05794692814802504	0.765386959171237	0.20555463425230577	0.38667551441978726	Lepidiolamprologus elongatus	m	d
945	FISH20211103_c2_r1_Lepidiolamprologus-elongatus_su	1970-01-02 13:30:00	2.1705175318026075	824.4969518953669	0.009698514741742407	0.9298381733540235	0.07120704262516389	0.21315254493306868	Lepidiolamprologus elongatus	m	d
946	FISH20211103_c2_r1_Lepidiolamprologus-elongatus_su	1970-01-02 14:00:00	1.303746871256258	854.4994737133677	0.00033239155725444574	1.0	0.019423388284354588	0.17290628621951626	Lepidiolamprologus elongatus	m	d
947	FISH20211103_c2_r1_Lepidiolamprologus-elongatus_su	1970-01-02 14:30:00	1.4181610798060684	884.4978666814429	0.0017177370200033247	1.0	0.02374121056788637	0.1223294947723415	Lepidiolamprologus elongatus	m	d
948	FISH20211103_c2_r1_Lepidiolamprologus-elongatus_su	1970-01-02 15:00:00	5.532344412095017	914.5004708880394	0.09650434878954074	0.7564123871253671	0.10190320770373332	0.4077069218912806	Lepidiolamprologus elongatus	m	d
949	FISH20211103_c2_r1_Lepidiolamprologus-elongatus_su	1970-01-02 15:30:00	3.3538155760046466	944.4971457074765	0.025660921132849304	0.8394391176633598	0.20887703605731042	0.17670086601394697	Lepidiolamprologus elongatus	m	d
950	FISH20211103_c2_r1_Lepidiolamprologus-elongatus_su	1970-01-02 16:00:00	5.603083284847457	974.4996953077392	0.05445681679685336	0.575480582793197	0.16141041218119062	0.2395771892491212	Lepidiolamprologus elongatus	m	d
951	FISH20211103_c2_r1_Lepidiolamprologus-elongatus_su	1970-01-02 16:30:00	3.397655346289206	1004.4965635738831	0.052765768761778076	0.7598381554151424	0.12377236385660562	0.40483745987028324	Lepidiolamprologus elongatus	m	d
952	FISH20211103_c2_r1_Lepidiolamprologus-elongatus_su	1970-01-02 17:00:00	2.055266522083911	1034.500637083818	0.004930474765940945	0.9947925322696803	0.027384275625839328	0.39166446701663454	Lepidiolamprologus elongatus	m	d
953	FISH20211103_c2_r1_Lepidiolamprologus-elongatus_su	1970-01-02 17:30:00	0.17169231128888918	1064.496286031042	0.00011086474501108647	1.0	0.05158505244104403	0.8439719145913444	Lepidiolamprologus elongatus	m	d
954	FISH20211103_c2_r1_Lepidiolamprologus-elongatus_su	1970-01-02 18:00:00	2.496008418298187	1094.4999723007036	0.0008309788931361143	1.0	0.0323581931393807	0.5286431143344121	Lepidiolamprologus elongatus	m	d
955	FISH20211103_c2_r1_Lepidiolamprologus-elongatus_su	1970-01-02 18:30:00	3.5329969447375813	1124.4966468990744	0.05797262096103752	0.7466053317075875	0.1722542288337535	0.681446392224254	Lepidiolamprologus elongatus	m	d
956	FISH20211103_c2_r1_Lepidiolamprologus-elongatus_su	1970-01-02 19:00:00	7.977865686821888	1154.500055395524	0.14530245956126744	0.5940615998227343	0.10385498860164409	0.3049610493432892	Lepidiolamprologus elongatus	m	n
957	FISH20211103_c2_r1_Lepidiolamprologus-elongatus_su	1970-01-02 19:30:00	1.0610363873446487	1184.496923673854	0.003159470095892689	1.0	0.013994880462173304	0.13277273660975417	Lepidiolamprologus elongatus	m	n
958	FISH20211103_c2_r1_Lepidiolamprologus-elongatus_su	1970-01-02 20:00:00	1.1315468897669674	1214.5001384964821	0.0018281535648994515	1.0	0.014354299666323999	0.16728153673522278	Lepidiolamprologus elongatus	m	n
959	FISH20211103_c2_r1_Lepidiolamprologus-elongatus_su	1970-01-02 20:30:00	0.9426317309443925	1244.497228995788	0.00426734648636666	1.0	0.014336659164602165	0.12103366063780133	Lepidiolamprologus elongatus	m	n
960	FISH20211103_c2_r1_Lepidiolamprologus-elongatus_su	1970-01-02 21:00:00	0.6482027821742083	1274.4994183147749	0.00232674090078112	1.0	0.015272562641882027	0.12828429471618374	Lepidiolamprologus elongatus	m	n
961	FISH20211103_c2_r1_Lepidiolamprologus-elongatus_su	1970-01-02 21:30:00	0.8103813852565631	1304.4962864427448	0.0027158851568562245	1.0	0.016592835486815432	0.11672785287483081	Lepidiolamprologus elongatus	m	n
962	FISH20211103_c2_r1_Lepidiolamprologus-elongatus_su	1970-01-02 22:00:00	2.2555617012953735	1334.5003600908537	0.001107971857514819	1.0	0.014820766772861938	0.15495236264134404	Lepidiolamprologus elongatus	m	n
963	FISH20211103_c2_r1_Lepidiolamprologus-elongatus_su	1970-01-02 22:30:00	1.3065028106588172	1364.497894036799	0.0017180226113943694	1.0	0.018096770981668123	0.13688413073052919	Lepidiolamprologus elongatus	m	n
964	FISH20211103_c2_r1_Lepidiolamprologus-elongatus_su	1970-01-02 23:00:00	1.3798647534164061	1394.4996399091463	0.01966650047088804	0.8371835355381974	0.018298045681614226	0.0968438009517424	Lepidiolamprologus elongatus	m	n
965	FISH20211103_c2_r1_Lepidiolamprologus-elongatus_su	1970-01-02 23:30:00	3.186285068110519	1424.4973674000998	0.04988084021504184	0.6421881061907665	0.01838099568169087	0.10591386806896211	Lepidiolamprologus elongatus	m	n
966	FISH20211103_c2_r1_Lepidiolamprologus-elongatus_su	1970-01-03 00:00:00	2.0129793867935786	14.500581685225196	0.017893745498864327	0.8567392388233339	0.017620430124691715	0.12259317554508226	Lepidiolamprologus elongatus	m	n
967	FISH20211103_c2_r1_Lepidiolamprologus-elongatus_su	1970-01-03 00:30:00	1.2396515453439827	44.49842061512884	0.005929620393460793	0.9669714602382932	0.019744815613195573	0.09866368936044739	Lepidiolamprologus elongatus	m	n
968	FISH20211103_c2_r1_Lepidiolamprologus-elongatus_su	1970-01-03 01:00:00	1.825010389461871	74.4998615035178	0.02841947814525511	0.8485402470777242	0.01760051636496487	0.10346382417568893	Lepidiolamprologus elongatus	m	n
969	FISH20211103_c2_r1_Lepidiolamprologus-elongatus_su	1970-01-03 01:30:00	1.278262645491306	104.49733983595655	0.014076701396586122	0.939869208601197	0.01575018442050543	0.1011459460751633	Lepidiolamprologus elongatus	m	n
970	FISH20211103_c2_r1_Lepidiolamprologus-elongatus_su	1970-01-03 02:00:00	1.5344765965386646	134.5	0.019333037890538446	0.8554730777753158	0.016949490353169883	0.14885230596261573	Lepidiolamprologus elongatus	m	n
971	FISH20211103_c2_r1_Lepidiolamprologus-elongatus_su	1970-01-03 02:30:00	1.466034433340379	164.49772752466467	0.014244540516572443	0.8786165613568341	0.015541630303170519	0.11135724356772372	Lepidiolamprologus elongatus	m	n
972	FISH20211103_c2_r1_Lepidiolamprologus-elongatus_su	1970-01-03 03:00:00	3.3080961322533335	194.5000830978893	0.06537033959337432	0.8715860617140324	0.01403239315348596	0.13800609601770944	Lepidiolamprologus elongatus	m	n
973	FISH20211103_c2_r1_Lepidiolamprologus-elongatus_su	1970-01-03 03:30:00	1.13689206679455	224.49822675385127	0.0008312091322176659	1.0	0.015430826181179937	0.13835606391509572	Lepidiolamprologus elongatus	m	n
974	FISH20211103_c2_r1_Lepidiolamprologus-elongatus_su	1970-01-03 04:00:00	1.2306631010425995	254.49936291618192	0.009417760788875962	0.9495318818902	0.019040958026333165	0.22737966828184175	Lepidiolamprologus elongatus	m	n
975	FISH20211103_c2_r1_Lepidiolamprologus-elongatus_su	1970-01-03 04:30:00	1.2886119857403266	284.49733954107086	0.0006651147322913202	1.0	0.015579193119384197	0.10315994705161763	Lepidiolamprologus elongatus	m	n
976	FISH20211103_c2_r1_Lepidiolamprologus-elongatus_su	1970-01-03 05:00:00	0.5012908985098958	314.50030469226084	0.0	1.0	0.01644297528627864	0.09841820723633055	Lepidiolamprologus elongatus	m	n
977	FISH20211103_c2_r1_Lepidiolamprologus-elongatus_su	1970-01-03 05:30:00	1.1499861620224865	344.49822655730435	0.005209487918421636	0.9935712702283307	0.016731738299473435	0.10306608899376236	Lepidiolamprologus elongatus	m	n
978	FISH20211103_c2_r1_Lepidiolamprologus-elongatus_su	1970-01-03 06:00:00	2.736958865272271	374.4995845105534	0.05296105478920835	0.5336546451720127	0.016247397909310145	0.11554837546339203	Lepidiolamprologus elongatus	m	n
979	FISH20211103_c2_r1_Lepidiolamprologus-elongatus_su	1970-01-03 06:30:00	1.7997784641082277	404.4986146514463	0.0321955003878976	0.8360301451845285	0.022285053388360274	0.12147882426824314	Lepidiolamprologus elongatus	m	n
980	FISH20211103_c2_r1_Lepidiolamprologus-elongatus_su	1970-01-03 07:00:00	27.32574235339896	434.5005262866323	0.5365353720015512	0.0	0.6341321215751827	0.17019816402543247	Lepidiolamprologus elongatus	m	d
981	FISH20211103_c2_r1_Lepidiolamprologus-elongatus_su	1970-01-03 07:30:00	19.34673468790057	464.4981987474367	0.40386853627445546	0.03641301335698054	0.4309314362331571	0.22888481003437955	Lepidiolamprologus elongatus	m	d
982	FISH20211103_c2_r1_Lepidiolamprologus-elongatus_su	1970-01-03 08:00:00	8.647856464171666	494.4998061049249	0.17084926042878512	0.4485624065148745	0.23593137867066447	0.3150695578214799	Lepidiolamprologus elongatus	m	d
983	FISH20211103_c2_r1_Lepidiolamprologus-elongatus_su	1970-01-03 08:30:00	5.100840349692144	524.4972286886155	0.09428001330229464	0.7060747145549274	0.16876387461283376	0.37627214516061236	Lepidiolamprologus elongatus	m	d
984	FISH20211103_c2_r1_Lepidiolamprologus-elongatus_su	1970-01-03 09:00:00	9.254998103336384	554.4998892089519	0.18579658763571905	0.4165743407932639	0.271337394995649	0.5368857025321165	Lepidiolamprologus elongatus	m	d
985	FISH20211103_c2_r1_Lepidiolamprologus-elongatus_su	1970-01-03 09:30:00	6.613290121174126	584.4984758632156	0.12985645402649226	0.5402649226846976	0.15105475432042448	0.5309445953186068	Lepidiolamprologus elongatus	m	d
986	FISH20211103_c2_r1_Lepidiolamprologus-elongatus_su	1970-01-03 10:00:00	1.8983732533564621	614.5000276992964	0.03395933743282921	0.8503130020497479	0.05718210675526648	0.16776046300180347	Lepidiolamprologus elongatus	m	d
987	FISH20211103_c2_r1_Lepidiolamprologus-elongatus_su	1970-01-03 10:30:00	1.1793678615969438	644.4962022509286	0.011476409602483783	0.9237678106115208	0.01937761957608171	0.1521779305501282	Lepidiolamprologus elongatus	m	d
988	FISH20211103_c2_r1_Lepidiolamprologus-elongatus_su	1970-01-03 11:00:00	1.2103311339563152	674.5001661865721	0.0042100598271659646	0.9689785065366718	0.03074899673745389	0.49811096190848336	Lepidiolamprologus elongatus	m	d
989	FISH20211103_c2_r1_Lepidiolamprologus-elongatus_su	1970-01-03 11:30:00	2.069336787122883	704.4990855179294	0.027379038962478522	0.7799700714958709	0.08265657045535632	0.7755334442850914	Lepidiolamprologus elongatus	m	d
990	FISH20211103_c2_r1_Lepidiolamprologus-elongatus_su	1970-01-03 12:00:00	3.366205726810179	734.5002492936679	0.053348844939338544	0.7911473048584566	0.061061064585678934	0.1372748889040744	Lepidiolamprologus elongatus	m	d
991	FISH20211103_c2_r1_Lepidiolamprologus-elongatus_su	1970-01-03 12:30:00	7.411311884134653	764.498753117207	0.17013022998060404	0.400277085065115	0.15994907583520668	0.35154955747887734	Lepidiolamprologus elongatus	m	d
992	FISH20211103_c2_r1_Lepidiolamprologus-elongatus_su	1970-01-03 13:00:00	9.812989840130001	794.4995291119606	0.20785552046978006	0.4965375879452662	0.18205972907268836	0.4860176124075097	Lepidiolamprologus elongatus	m	d
993	FISH20211103_c2_r1_Lepidiolamprologus-elongatus_su	1970-01-03 13:30:00	1.5924502132002305	824.498642283181	0.03452479911332779	0.8691604322527016	0.05836812551169596	0.5454801992839664	Lepidiolamprologus elongatus	m	d
994	FISH20211103_c2_r1_Lepidiolamprologus-elongatus_su	1970-01-03 14:00:00	0.558146925105035	854.5004708880394	0.002271342307905379	0.9987258323638579	0.017200637115115623	0.11214391468177949	Lepidiolamprologus elongatus	m	d
995	FISH20211103_c2_r1_Lepidiolamprologus-elongatus_su	1970-01-03 14:30:00	0.7086494904642026	884.499750678708	0.014959277522300404	0.9410493656158236	0.0664929162644393	0.8555024774215533	Lepidiolamprologus elongatus	m	d
996	FISH20211103_c2_r1_Lepidiolamprologus-elongatus_su	1970-01-03 15:00:00	3.032807028572295	914.4997507063321	0.07301534541022658	0.7700404409727993	0.14102297607248518	0.5454470230256031	Lepidiolamprologus elongatus	m	d
997	FISH20211103_c2_r1_Lepidiolamprologus-elongatus_su	1970-01-03 15:30:00	4.69991880343237	944.4978662085019	0.10098098985756249	0.5930277670010531	0.2103043496990755	0.32385064893087084	Lepidiolamprologus elongatus	m	d
998	FISH20211103_c2_r1_Lepidiolamprologus-elongatus_su	1970-01-03 16:00:00	4.9156858022166965	974.4998892089519	0.10486372701085753	0.6580988256148903	0.18522074379386844	0.5788731932519651	Lepidiolamprologus elongatus	m	d
999	FISH20211103_c2_r1_Lepidiolamprologus-elongatus_su	1970-01-03 16:30:00	0.0024378589148616753	1004.4997783687943	0.0	1.0	0.06844873885755283	0.8490117042541069	Lepidiolamprologus elongatus	m	d
1000	FISH20211103_c2_r1_Lepidiolamprologus-elongatus_su	1970-01-03 17:00:00	3.5748648700663126	1034.4999723007036	0.08830535704393108	0.7687662733366573	0.15711317524430038	0.695413933945866	Lepidiolamprologus elongatus	m	d
1001	FISH20211103_c2_r1_Lepidiolamprologus-elongatus_su	1970-01-03 17:30:00	1.4224195368360533	1064.4983372131692	0.002771311384547168	1.0	0.08685309578972075	0.18048545629299362	Lepidiolamprologus elongatus	m	d
1002	FISH20211103_c2_r1_Lepidiolamprologus-elongatus_su	1970-01-03 18:00:00	4.695150815705329	1094.500110791048	0.059993352537115	0.7034123642809661	0.1677067019821047	0.30696408632142197	Lepidiolamprologus elongatus	m	d
1003	FISH20211103_c2_r1_Lepidiolamprologus-elongatus_su	1970-01-03 18:30:00	2.98117002085601	1124.4996952064284	0.013355500138542533	0.8726517040731504	0.11909609216132802	0.31321858751813964	Lepidiolamprologus elongatus	m	d
1004	FISH20211103_c2_r1_Lepidiolamprologus-elongatus_su	1970-01-03 19:00:00	3.6485511064953173	1154.500249293668	0.054844606946983544	0.6860007755803003	0.036316125028056444	0.31948335924038423	Lepidiolamprologus elongatus	m	n
1005	FISH20211103_c2_r1_Lepidiolamprologus-elongatus_su	1970-01-03 19:30:00	2.1586867137578825	1184.4991687908678	0.0113598581403081	0.948021722265322	0.013736122251294886	0.19955391776576673	Lepidiolamprologus elongatus	m	n
1006	FISH20211103_c2_r1_Lepidiolamprologus-elongatus_su	1970-01-03 20:00:00	2.199730442658268	1214.4994737133677	0.00814359315273392	0.9029970638745776	0.015265598694468037	0.19774983950696587	Lepidiolamprologus elongatus	m	n
1007	FISH20211103_c2_r1_Lepidiolamprologus-elongatus_su	1970-01-03 20:30:00	0.9317356736564099	1244.498836178231	0.004433606739082243	0.9783307470627355	0.013568253434478478	0.19323489205030644	Lepidiolamprologus elongatus	m	n
1008	FISH20211103_c2_r1_Lepidiolamprologus-elongatus_su	1970-01-03 21:00:00	2.310923142584795	1274.5004708880394	0.004376488837183536	0.9687551936180822	0.016503929387763253	0.17227018002366157	Lepidiolamprologus elongatus	m	n
1009	FISH20211103_c2_r1_Lepidiolamprologus-elongatus_su	1970-01-03 21:30:00	0.7267938060086989	1304.4994735967198	0.0015515044051642932	1.0	0.017167587207167923	0.09075974823905326	Lepidiolamprologus elongatus	m	n
1010	FISH20211103_c2_r1_Lepidiolamprologus-elongatus_su	1970-01-03 22:00:00	0.8084992843546654	1334.499695307739	0.0015511606005207468	1.0	0.015960350256822527	0.1032035594138707	Lepidiolamprologus elongatus	m	n
1011	FISH20211103_c2_r1_Lepidiolamprologus-elongatus_su	1970-01-03 22:30:00	1.178604605589822	1364.499057858568	0.001440922190201729	1.0	0.015409053450008998	0.13079031213462797	Lepidiolamprologus elongatus	m	n
1012	FISH20211103_c2_r1_Lepidiolamprologus-elongatus_su	1970-01-03 23:00:00	1.1262599476107635	1394.500637083818	0.005816852251952801	0.9962328956844496	0.014310207707161274	0.14672425947829168	Lepidiolamprologus elongatus	m	n
1013	FISH20211103_c2_r1_Lepidiolamprologus-elongatus_su	1970-01-03 23:30:00	1.000993810760721	1424.4999722945643	0.005541087161301047	1.0	0.017283691766538784	0.14353670209699534	Lepidiolamprologus elongatus	m	n
1014	FISH20211103_c2_r1_Lepidiolamprologus-elongatus_su	1970-01-04 00:00:00	4.9287289759235815	14.499972300703561	0.09246025150961165	0.6544789762340036	0.026270239656808945	0.6757598025637356	Lepidiolamprologus elongatus	m	n
1015	FISH20211103_c2_r1_Lepidiolamprologus-elongatus_su	1970-01-04 00:30:00	1.054730080246349	44.498863825306216	0.0039904672172033475	0.9931829518372776	0.014680482375593178	0.11747796386196856	Lepidiolamprologus elongatus	m	n
1016	FISH20211103_c2_r1_Lepidiolamprologus-elongatus_su	1970-01-04 01:00:00	0.8552699017771815	74.50005539552404	0.0031021493463328164	1.0	0.01833372767435071	0.09426993044057916	Lepidiolamprologus elongatus	m	n
1017	FISH20211103_c2_r1_Lepidiolamprologus-elongatus_su	1970-01-04 01:30:00	1.0772271009007495	104.50019393805064	0.0049315675735579325	1.0	0.015574094196598854	0.10502500551391625	Lepidiolamprologus elongatus	m	n
1018	FISH20211103_c2_r1_Lepidiolamprologus-elongatus_su	1970-01-04 02:00:00	0.902322141032539	134.50013849648218	0.004321090244307795	1.0	0.017109166839593223	0.09472083997299234	Lepidiolamprologus elongatus	m	n
1019	FISH20211103_c2_r1_Lepidiolamprologus-elongatus_su	1970-01-04 02:30:00	1.3187944637411502	164.4991686987364	0.004378186654843716	1.0	0.014567106520534619	0.1312982209066278	Lepidiolamprologus elongatus	m	n
1020	FISH20211103_c2_r1_Lepidiolamprologus-elongatus_su	1970-01-04 03:00:00	1.5139059915126054	194.49947371336768	0.0077558030026037336	0.9775081712924492	0.018424100954387908	0.1866752262923706	Lepidiolamprologus elongatus	m	n
1021	FISH20211103_c2_r1_Lepidiolamprologus-elongatus_su	1970-01-04 03:30:00	1.1572604797228807	224.49939044663637	0.00592929180981935	0.9585503712734124	0.018259246144968065	0.142071731718228	Lepidiolamprologus elongatus	m	n
1022	FISH20211103_c2_r1_Lepidiolamprologus-elongatus_su	1970-01-04 04:00:00	1.2198562627978782	254.50041548944657	0.006537033959337433	0.9839898066589109	0.014028598193379328	0.13502494566046225	Lepidiolamprologus elongatus	m	n
1023	FISH20211103_c2_r1_Lepidiolamprologus-elongatus_su	1970-01-04 04:30:00	1.410301493770568	284.4995289553893	0.007592130784150735	0.9761706844001108	0.016652147096162813	0.11285576907405243	Lepidiolamprologus elongatus	m	n
1024	FISH20211103_c2_r1_Lepidiolamprologus-elongatus_su	1970-01-04 05:00:00	1.3456612502922614	314.4996399091463	0.006481635366461692	1.0	0.014948543470837886	0.15122599258526043	Lepidiolamprologus elongatus	m	n
1025	FISH20211103_c2_r1_Lepidiolamprologus-elongatus_su	1970-01-04 05:30:00	0.9861984590709361	344.5000277023658	0.0030472602360241564	1.0	0.016780199413213265	0.10921456731622559	Lepidiolamprologus elongatus	m	n
1026	FISH20211103_c2_r1_Lepidiolamprologus-elongatus_su	1970-01-04 06:00:00	1.2825315391243322	374.50063708381805	0.006093845216331505	1.0	0.01719015207070307	0.16362061305600767	Lepidiolamprologus elongatus	m	n
1027	FISH20211103_c2_r1_Lepidiolamprologus-elongatus_su	1970-01-04 06:30:00	1.5222920670258941	404.49997228535005	0.010642425586164846	0.981874618923563	0.015829214497924286	0.12454001832427064	Lepidiolamprologus elongatus	m	n
1028	FISH20211103_c2_r1_Lepidiolamprologus-elongatus_su	1970-01-04 07:00:00	17.359647990919733	434.49991690211067	0.32862445293889536	0.21566672206525955	0.34268892719846206	0.22732519299889675	Lepidiolamprologus elongatus	m	d
1029	FISH20211103_c2_r1_Lepidiolamprologus-elongatus_su	1970-01-04 07:30:00	5.834544749036896	464.49941818584807	0.11946583919765058	0.5269019781681166	0.17135299417495753	0.2562308438641401	Lepidiolamprologus elongatus	m	d
1030	FISH20211103_c2_r1_Lepidiolamprologus-elongatus_su	1970-01-04 08:00:00	4.167827916194773	494.5	0.06464657655661422	0.6937735430977177	0.15678404258381354	0.23293329075480063	Lepidiolamprologus elongatus	m	d
1031	FISH20211103_c2_r1_Lepidiolamprologus-elongatus_su	1970-01-04 08:30:00	3.000006755676991	524.5002494042011	0.06418001441002051	0.7987585213102034	0.0889739702174173	0.13565882374672777	Lepidiolamprologus elongatus	m	d
1032	FISH20211103_c2_r1_Lepidiolamprologus-elongatus_su	1970-01-04 09:00:00	0.8484875446222766	554.5000830978893	0.010968921389396709	0.9424962605949809	0.037279027688950236	0.1131108916891887	Lepidiolamprologus elongatus	m	d
1033	FISH20211103_c2_r1_Lepidiolamprologus-elongatus_su	1970-01-04 09:30:00	4.550081759828076	584.4995843724023	0.09830978110279856	0.7269049598226656	0.14667200485915635	0.13177318142548655	Lepidiolamprologus elongatus	m	d
1034	FISH20211103_c2_r1_Lepidiolamprologus-elongatus_su	1970-01-04 10:00:00	4.168966725749889	614.4993629161819	0.09827710376156445	0.6838402304581463	0.12391902321955368	0.1569562166453882	Lepidiolamprologus elongatus	m	d
1035	FISH20211103_c2_r1_Lepidiolamprologus-elongatus_su	1970-01-04 10:30:00	3.2889274485976845	644.4996952064283	0.07348295926849543	0.6984206151288446	0.13617736422062438	0.24587252065072476	Lepidiolamprologus elongatus	m	d
1036	FISH20211103_c2_r1_Lepidiolamprologus-elongatus_su	1970-01-04 11:00:00	5.22205523868511	674.5003600908537	0.11600465348180156	0.5003046922608165	0.20727673502826738	0.410495533469722	Lepidiolamprologus elongatus	m	d
1037	FISH20211103_c2_r1_Lepidiolamprologus-elongatus_su	1970-01-04 11:30:00	4.950087847875847	704.499778319663	0.11776767900687209	0.5941587231212592	0.16189204637254284	0.23583413746783602	Lepidiolamprologus elongatus	m	d
1038	FISH20211103_c2_r1_Lepidiolamprologus-elongatus_su	1970-01-04 12:00:00	5.911422237042143	734.4995845105534	0.13472937787380201	0.4958728048307573	0.18710381790200487	0.1778117773062799	Lepidiolamprologus elongatus	m	d
1039	FISH20211103_c2_r1_Lepidiolamprologus-elongatus_su	1970-01-04 12:30:00	4.78095276349949	764.5002493489222	0.1084944866182745	0.5362664154707154	0.16600803645474296	0.13707867365925883	Lepidiolamprologus elongatus	m	d
1040	FISH20211103_c2_r1_Lepidiolamprologus-elongatus_su	1970-01-04 13:00:00	2.232531749304265	794.5005262866323	0.041881336214060164	0.816298266024043	0.12163403084027236	0.587621391865133	Lepidiolamprologus elongatus	m	d
1041	FISH20211103_c2_r1_Lepidiolamprologus-elongatus_su	1970-01-04 13:30:00	4.286700960752223	824.5004156736685	0.10879565482458571	0.6666851410519316	0.1390433115689603	0.4818913087011033	Lepidiolamprologus elongatus	m	d
1042	FISH20211103_c2_r1_Lepidiolamprologus-elongatus_su	1970-01-04 14:00:00	0.7020000531545744	854.4998061049249	0.002548335272284084	0.9846545897734198	0.03506073283369542	0.4576165461476922	Lepidiolamprologus elongatus	m	d
1043	FISH20211103_c2_r1_Lepidiolamprologus-elongatus_su	1970-01-04 14:30:00	0.6586628234758273	884.499612102405	0.0008866230743655104	1.0	0.018471627122399387	0.0898368657004836	Lepidiolamprologus elongatus	m	d
1044	FISH20211103_c2_r1_Lepidiolamprologus-elongatus_su	1970-01-04 15:00:00	1.3600297695472099	914.499944604476	0.02071792599157988	0.8652780855306891	0.057088228207290155	0.2806094638460243	Lepidiolamprologus elongatus	m	d
1045	FISH20211103_c2_r1_Lepidiolamprologus-elongatus_su	1970-01-04 15:30:00	3.216785522728887	944.5006927894474	0.06501136174693788	0.6966136451809566	0.09369115082555335	0.21892530794211723	Lepidiolamprologus elongatus	m	d
1046	FISH20211103_c2_r1_Lepidiolamprologus-elongatus_su	1970-01-04 16:00:00	3.3784295135241194	974.5000276992964	0.06636751426513766	0.6722619245471165	0.08231151098253255	0.20453747063055616	Lepidiolamprologus elongatus	m	d
1047	FISH20211103_c2_r1_Lepidiolamprologus-elongatus_su	1970-01-04 16:30:00	3.821743772153794	1004.4998614574674	0.09775561097256857	0.5720698254364089	0.1109162122941323	0.29020748781646066	Lepidiolamprologus elongatus	m	d
1048	FISH20211103_c2_r1_Lepidiolamprologus-elongatus_su	1970-01-04 17:00:00	3.137907153239329	1034.5001661865722	0.06082428539773986	0.7606359406159983	0.07915320117276832	0.26216838718650315	Lepidiolamprologus elongatus	m	d
1049	FISH20211103_c2_r1_Lepidiolamprologus-elongatus_su	1970-01-04 17:30:00	3.0817925952873075	1064.500886819643	0.06058086686620109	0.8145438421461035	0.0671756876766715	0.17316196847873075	Lepidiolamprologus elongatus	m	d
1050	FISH20211103_c2_r1_Lepidiolamprologus-elongatus_su	1970-01-04 18:00:00	2.393447390794055	1094.500249293668	0.0278654922164977	0.8181264195889424	0.05431366635289983	0.46175922191886787	Lepidiolamprologus elongatus	m	d
1051	FISH20211103_c2_r1_Lepidiolamprologus-elongatus_su	1970-01-04 18:30:00	2.6619066379207803	1124.5002493489224	0.04865074527622319	0.7815703441015127	0.08900203199369107	0.3779396777319151	Lepidiolamprologus elongatus	m	d
1052	FISH20211103_c2_r1_Lepidiolamprologus-elongatus_su	1970-01-04 19:00:00	2.871385611161834	1154.4995291119606	0.03190958949642679	0.7905379203368235	0.032548664752269134	0.3164958032599908	Lepidiolamprologus elongatus	m	n
1053	FISH20211103_c2_r1_Lepidiolamprologus-elongatus_su	1970-01-04 19:30:00	2.420829025391388	1184.5004709924087	0.03136255333296393	0.8892890785172051	0.016281874164727855	0.42432792588416757	Lepidiolamprologus elongatus	m	n
1054	FISH20211103_c2_r1_Lepidiolamprologus-elongatus_su	1970-01-04 20:00:00	1.4239613830849525	1214.5005262866323	0.010248739682012077	0.94055730984433	0.016180223203119865	0.18653184169900575	Lepidiolamprologus elongatus	m	n
1055	FISH20211103_c2_r1_Lepidiolamprologus-elongatus_su	1970-01-04 20:30:00	4.80870430245774	1244.5006372956498	0.13349958437240234	0.7626489332224993	0.02863614334265414	0.6134692981209943	Lepidiolamprologus elongatus	m	n
1056	FISH20211103_c2_r1_Lepidiolamprologus-elongatus_su	1970-01-04 21:00:00	1.446871547998677	1274.499750706332	0.009473159381751703	0.9313057448340812	0.018954584868469813	0.20405384339754398	Lepidiolamprologus elongatus	m	n
1057	FISH20211103_c2_r1_Lepidiolamprologus-elongatus_su	1970-01-04 21:30:00	1.7393778595507008	1304.5	0.006982930614054533	0.9690201729106628	0.015169682521192464	0.31672089141582854	Lepidiolamprologus elongatus	m	n
1058	FISH20211103_c2_r1_Lepidiolamprologus-elongatus_su	1970-01-04 22:00:00	1.3352293468336218	1334.499889208952	0.0043208508752492795	0.9797806337247951	0.01897214544047821	0.3987316054275266	Lepidiolamprologus elongatus	m	n
1059	FISH20211103_c2_r1_Lepidiolamprologus-elongatus_su	1970-01-04 22:30:00	1.8989724589912749	1364.5011917299485	0.003990909594811818	1.0	0.022480652199306964	0.3645650810626146	Lepidiolamprologus elongatus	m	n
1060	FISH20211103_c2_r1_Lepidiolamprologus-elongatus_su	1970-01-04 23:00:00	1.1372589345302175	1394.4999723007036	0.006924824109467619	0.9772311783280705	0.03396454083172574	0.49126804120359185	Lepidiolamprologus elongatus	m	n
1061	FISH20211103_c2_r1_Lepidiolamprologus-elongatus_su	1970-01-04 23:30:00	0.7888424838227819	1424.5003879835938	0.0004988360492184902	1.0	0.017633368968956772	0.14876671209443315	Lepidiolamprologus elongatus	m	n
1062	FISH20211103_c2_r1_Lepidiolamprologus-elongatus_su	1970-01-05 00:00:00	1.18950026812472	14.500110791048083	0.001661865721249723	1.0	0.016680546844580802	0.23152157384118663	Lepidiolamprologus elongatus	m	n
1063	FISH20211103_c2_r1_Lepidiolamprologus-elongatus_su	1970-01-05 00:30:00	1.9212866978745036	44.501135922868066	0.007314235052917383	0.9643708095528343	0.020118685704212855	0.3459077984826394	Lepidiolamprologus elongatus	m	n
1064	FISH20211103_c2_r1_Lepidiolamprologus-elongatus_su	1970-01-05 01:00:00	1.8730469153934923	74.50024929366793	0.009639355160378926	0.9536313777630048	0.016604789255302354	0.18220694959046604	Lepidiolamprologus elongatus	m	n
1065	FISH20211103_c2_r1_Lepidiolamprologus-elongatus_su	1970-01-05 01:30:00	1.4224969463211394	104.50055413942148	0.003601906239609886	0.969743987587277	0.019374373462418135	0.20247157047454187	Lepidiolamprologus elongatus	m	n
1066	FISH20211103_c2_r1_Lepidiolamprologus-elongatus_su	1970-01-05 02:00:00	1.1528206555525908	134.49947371336768	0.0018835521577751926	1.0	0.0199030399430084	0.1012526599471082	Lepidiolamprologus elongatus	m	n
1067	FISH20211103_c2_r1_Lepidiolamprologus-elongatus_su	1970-01-05 02:30:00	1.5562402259947568	164.50091438071487	0.008257134940426712	0.972679412579662	0.018785467279700253	0.1568131957687339	Lepidiolamprologus elongatus	m	n
1068	FISH20211103_c2_r1_Lepidiolamprologus-elongatus_su	1970-01-05 03:00:00	1.5962813311906685	194.50047088803944	0.006592432552213174	0.9942939449337986	0.020223146784048743	0.16014473153951184	Lepidiolamprologus elongatus	m	n
1069	FISH20211103_c2_r1_Lepidiolamprologus-elongatus_su	1970-01-05 03:30:00	1.7276315400671476	224.50077579519007	0.008921644685802949	1.0	0.02075510418760463	0.1761105062661059	Lepidiolamprologus elongatus	m	n
1070	FISH20211103_c2_r1_Lepidiolamprologus-elongatus_su	1970-01-05 04:00:00	1.8270643508399433	254.49975070633207	0.004542684615810758	0.9902498476538696	0.023000509854845162	0.24856316688769917	Lepidiolamprologus elongatus	m	n
1071	FISH20211103_c2_r1_Lepidiolamprologus-elongatus_su	1970-01-05 04:30:00	2.884157370186816	284.50005541394216	0.02759614318962651	0.8412390557464258	0.027174120624568133	0.31875555497611624	Lepidiolamprologus elongatus	m	n
1072	FISH20211103_c2_r1_Lepidiolamprologus-elongatus_su	1970-01-05 05:00:00	2.5213687085913286	314.49983381342787	0.019056060270330157	0.8765233769111456	0.03617249477654182	0.6689581948444527	Lepidiolamprologus elongatus	m	n
1073	FISH20211103_c2_r1_Lepidiolamprologus-elongatus_su	1970-01-05 05:30:00	1.358561006574758	344.50113604876697	0.004433361041839845	1.0	0.02105345550123407	0.15744777489828035	Lepidiolamprologus elongatus	m	n
1074	FISH20211103_c2_r1_Lepidiolamprologus-elongatus_su	1970-01-05 06:00:00	3.5700192373498414	374.4999723007036	0.008974572045870035	0.9248795080604952	0.0384096128139147	0.7619996067786647	Lepidiolamprologus elongatus	m	n
1075	FISH20211103_c2_r1_Lepidiolamprologus-elongatus_su	1970-01-05 06:30:00	1.3914801902959502	404.5006927126628	0.009032973122748684	0.9618176780271543	0.04982670442537745	0.83502268294404	Lepidiolamprologus elongatus	m	n
1076	FISH20211103_c2_r1_Lepidiolamprologus-elongatus_su	1970-01-05 07:00:00	13.456927441837541	434.5001107910481	0.318247285619322	0.14629957899401727	0.30196010176505245	0.17376674356864705	Lepidiolamprologus elongatus	m	d
1077	FISH20211103_c2_r1_Lepidiolamprologus-elongatus_su	1970-01-05 07:30:00	5.6562702726061636	464.5024666038468	0.13774181032093566	0.5412671137963527	0.11119191941018952	0.14110848818209915	Lepidiolamprologus elongatus	m	d
1078	FISH20211103_c2_r1_Lepidiolamprologus-elongatus_su	1970-01-05 08:00:00	6.484228178674659	494.5001938950751	0.16076671652540026	0.39853747714808047	0.15522658337473969	0.2045051547847146	Lepidiolamprologus elongatus	m	d
1079	FISH20211103_c2_r1_Lepidiolamprologus-elongatus_su	1970-01-05 08:30:00	3.9403475109734942	524.501357867317	0.09000720501025328	0.6414676051654381	0.09915147774729652	0.13067128308951234	Lepidiolamprologus elongatus	m	d
1080	FISH20211103_c2_r1_Lepidiolamprologus-elongatus_su	1970-01-05 09:00:00	9.016859947883692	554.4994737133677	0.23472383801451444	0.2058611711262534	0.17801496669671227	0.18526962277897882	Lepidiolamprologus elongatus	m	d
1081	FISH20211103_c2_r1_Lepidiolamprologus-elongatus_su	1970-01-05 09:30:00	6.214562415704958	584.500664893617	0.15830008865248227	0.413175975177305	0.15048954514262441	0.16310318453619949	Lepidiolamprologus elongatus	m	d
1082	FISH20211103_c2_r1_Lepidiolamprologus-elongatus_su	1970-01-05 10:00:00	7.454738242646052	614.5004154894466	0.1935626835078389	0.332114564290067	0.14523996980306425	0.1310742656155833	Lepidiolamprologus elongatus	m	d
1083	FISH20211103_c2_r1_Lepidiolamprologus-elongatus_su	1970-01-05 10:30:00	6.980995183760538	644.501385502106	0.17318776324540014	0.36671469740634005	0.12999003847470858	0.11958877210823386	Lepidiolamprologus elongatus	m	d
1084	FISH20211103_c2_r1_Lepidiolamprologus-elongatus_su	1970-01-05 11:00:00	7.246612565271736	674.4996399091463	0.18769043266301036	0.44413051908481527	0.1510984492462883	0.12414993031722676	Lepidiolamprologus elongatus	m	d
1085	FISH20211103_c2_r1_Lepidiolamprologus-elongatus_su	1970-01-05 11:30:00	7.9086981223081105	704.5010805119964	0.19255277885521138	0.3519144456142295	0.15590283093204332	0.16652813948760403	Lepidiolamprologus elongatus	m	d
1086	FISH20211103_c2_r1_Lepidiolamprologus-elongatus_su	1970-01-05 12:00:00	3.0830282409368115	734.5006370838181	0.05634036895462855	0.7261093568223367	0.04928698568118272	0.11927762407381486	Lepidiolamprologus elongatus	m	d
1087	FISH20211103_c2_r1_Lepidiolamprologus-elongatus_su	1970-01-05 12:30:00	3.859088884203488	764.5018012525633	0.0795322285650945	0.6848639361525245	0.08511192346218131	0.110553927273924	Lepidiolamprologus elongatus	m	d
1088	FISH20211103_c2_r1_Lepidiolamprologus-elongatus_su	1970-01-05 13:00:00	7.592024083484399	794.4999169021107	0.1981607667165254	0.2797628940224918	0.16811759337244317	0.1688291127208851	Lepidiolamprologus elongatus	m	d
1089	FISH20211103_c2_r1_Lepidiolamprologus-elongatus_su	1970-01-05 13:30:00	8.045591655616096	824.5010252147409	0.20914380714879469	0.35777223607647546	0.17888811398998672	0.3810659082142229	Lepidiolamprologus elongatus	m	d
1090	FISH20211103_c2_r1_Lepidiolamprologus-elongatus_su	1970-01-05 14:00:00	4.032810854605154	854.5	0.09300908486594284	0.6399844892532683	0.0800681276270921	0.38308108378017625	Lepidiolamprologus elongatus	m	d
1091	FISH20211103_c2_r1_Lepidiolamprologus-elongatus_su	1970-01-05 14:30:00	9.054376377171069	884.5022168033695	0.21951895366880958	0.36361117268898246	0.18796566960612116	0.3191188423939758	Lepidiolamprologus elongatus	m	d
1092	FISH20211103_c2_r1_Lepidiolamprologus-elongatus_su	1970-01-05 15:00:00	11.410840275306002	914.5000830978893	0.2876848928037228	0.21882444185917677	0.2753159832452206	0.3090953627032474	Lepidiolamprologus elongatus	m	d
1093	FISH20211103_c2_r1_Lepidiolamprologus-elongatus_su	1970-01-05 15:30:00	10.614272518489111	944.501246882793	0.2530894984760321	0.2885563868107509	0.22954859233029262	0.3101190473884622	Lepidiolamprologus elongatus	m	d
1094	FISH20211103_c2_r1_Lepidiolamprologus-elongatus_su	1970-01-05 16:00:00	10.177907004519632	974.4993629161819	0.2399313057448341	0.3515594703894521	0.24223686694909824	0.5649657574602082	Lepidiolamprologus elongatus	m	d
1095	FISH20211103_c2_r1_Lepidiolamprologus-elongatus_su	1970-01-05 16:30:00	10.735215977688211	1004.5013299346116	0.2591155934833204	0.22121245705419484	0.2259145413697924	0.3929632985855192	Lepidiolamprologus elongatus	m	d
1096	FISH20211103_c2_r1_Lepidiolamprologus-elongatus_su	1970-01-05 17:00:00	2.9152351406722925	1034.5003600908537	0.05013572655254556	0.7896515428508116	0.10366919434483213	0.7728896123294292	Lepidiolamprologus elongatus	m	d
1097	FISH20211103_c2_r1_Lepidiolamprologus-elongatus_su	1970-01-05 17:30:00	5.15912692045831	1064.5022170491077	0.10846912759117615	0.6186121272586188	0.10618921512076192	0.3759835981837673	Lepidiolamprologus elongatus	m	d
1098	FISH20211103_c2_r1_Lepidiolamprologus-elongatus_su	1970-01-05 18:00:00	3.017192957290681	1094.4995845105534	0.047864384244640186	0.7823943271840895	0.07012417657190241	0.5891392696393158	Lepidiolamprologus elongatus	m	d
1099	FISH20211103_c2_r1_Lepidiolamprologus-elongatus_su	1970-01-05 18:30:00	7.046475345886743	1124.5016070043223	0.16219660866674054	0.47257009863681704	0.17211570039778876	0.3511510336664812	Lepidiolamprologus elongatus	m	d
1100	FISH20211103_c2_r1_Lepidiolamprologus-elongatus_su	1970-01-05 19:00:00	4.450324045441812	1154.5005262866323	0.058722508448285415	0.6425128801728436	0.033362159380817165	0.45213262857635766	Lepidiolamprologus elongatus	m	n
1101	FISH20211103_c2_r1_Lepidiolamprologus-elongatus_su	1970-01-05 19:30:00	2.06794830307892	1184.5020227209754	0.03264062067054586	0.8405652535328346	0.0445656368080459	0.7826464446724206	Lepidiolamprologus elongatus	m	n
1102	FISH20211103_c2_r1_Lepidiolamprologus-elongatus_su	1970-01-05 20:00:00	0.6089794281167252	1214.499806104925	0.0028807268295385296	0.9809428840507451	0.05473616993922038	0.7802780902912845	Lepidiolamprologus elongatus	m	n
1103	FISH20211103_c2_r1_Lepidiolamprologus-elongatus_su	1970-01-05 20:30:00	1.7202175930613606	1244.5009974509587	0.0022719716280616203	1.0	0.03172459550749576	0.5378052542362877	Lepidiolamprologus elongatus	m	n
1104	FISH20211103_c2_r1_Lepidiolamprologus-elongatus_su	1970-01-05 21:00:00	0.004684721738522352	1274.499889208952	0.0	1.0	0.05682005356832893	0.8538535389424482	Lepidiolamprologus elongatus	m	n
1105	FISH20211103_c2_r1_Lepidiolamprologus-elongatus_su	1970-01-05 21:30:00	0.35753778141328196	1304.5034643312456	0.003935480294883876	0.969458455739704	0.1018914502940395	0.8840656999475232	Lepidiolamprologus elongatus	m	n
1106	FISH20211103_c2_r1_Lepidiolamprologus-elongatus_su	1970-01-05 22:00:00	3.0506726381510445	1334.5000276992964	0.014403634147692648	0.8918065481136779	0.05176564633825627	0.625514281670108	Lepidiolamprologus elongatus	m	n
1107	FISH20211103_c2_r1_Lepidiolamprologus-elongatus_su	1970-01-05 22:30:00	1.4164702973830583	1364.5014685508452	0.0012745912995289553	1.0	0.024963172733575498	0.2466841610571016	Lepidiolamprologus elongatus	m	n
1108	FISH20211103_c2_r1_Lepidiolamprologus-elongatus_su	1970-01-05 23:00:00	1.8688318388558804	1394.5001661865722	0.016729448260580544	0.8712608021271881	0.0213023957155812	0.12733942901328904	Lepidiolamprologus elongatus	m	n
1109	FISH20211103_c2_r1_Lepidiolamprologus-elongatus_su	1970-01-05 23:30:00	1.6625027858533308	1424.5021611437437	0.013243932173334812	0.9030810151834201	0.018830878527005074	0.10204379657213579	Lepidiolamprologus elongatus	m	n
1110	FISH20211103_c2_r1_Lepidiolamprologus-elongatus_su	1970-01-06 00:00:00	1.5202844525724633	14.500249293667942	0.003988698687053349	0.9716913190404963	0.03949559160420876	0.6931261254337105	Lepidiolamprologus elongatus	m	n
1111	FISH20211103_c2_r1_Lepidiolamprologus-elongatus_su	1970-01-06 00:30:00	0.7949131374746419	44.50205054311682	0.007260031035247173	0.9645865661715806	0.05479510800839881	0.8385800253938444	Lepidiolamprologus elongatus	m	n
1112	FISH20211103_c2_r1_Lepidiolamprologus-elongatus_su	1970-01-06 01:00:00	0.06795926463690476	74.49952911196056	0.0004985873358816686	1.0	0.07142883518006804	0.8492621592388531	Lepidiolamprologus elongatus	m	n
1113	FISH20211103_c2_r1_Lepidiolamprologus-elongatus_su	1970-01-06 01:30:00	0.2049558391541758	104.50180085332742	0.0008311630741951571	1.0	0.05029848919768048	0.854488095850167	Lepidiolamprologus elongatus	m	n
1114	FISH20211103_c2_r1_Lepidiolamprologus-elongatus_su	1970-01-06 02:00:00	0.7813707170165618	134.50047088803944	0.0071464184809705835	0.9357930308570163	0.04686786162787638	0.7654566809045815	Lepidiolamprologus elongatus	m	n
1115	FISH20211103_c2_r1_Lepidiolamprologus-elongatus_su	1970-01-06 02:30:00	1.6970909942201406	164.5026047439592	0.019397029483484814	0.8630015517623587	0.04772843407264448	0.5415079587587627	Lepidiolamprologus elongatus	m	n
1116	FISH20211103_c2_r1_Lepidiolamprologus-elongatus_su	1970-01-06 03:00:00	2.4588329862365224	194.49975070633207	0.013960445404686722	0.9169021106863886	0.03609742578075356	0.5361757156466168	Lepidiolamprologus elongatus	m	n
1117	FISH20211103_c2_r1_Lepidiolamprologus-elongatus_su	1970-01-06 03:30:00	1.7538470548819132	224.50266045892917	0.001718213058419244	1.0	0.04493697067169538	0.7732974367000053	Lepidiolamprologus elongatus	m	n
1118	FISH20211103_c2_r1_Lepidiolamprologus-elongatus_su	1970-01-06 04:00:00	1.4383828546866027	254.4998892089519	0.0010525149567914911	1.0	0.036513904902472014	0.7249165731777442	Lepidiolamprologus elongatus	m	n
1119	FISH20211103_c2_r1_Lepidiolamprologus-elongatus_su	1970-01-06 04:30:00	2.3558653866052923	284.50252147409253	0.011360487669714602	0.9659185369908562	0.047196274849599325	0.7856721562876043	Lepidiolamprologus elongatus	m	n
1120	FISH20211103_c2_r1_Lepidiolamprologus-elongatus_su	1970-01-06 05:00:00	1.8466114799605393	314.4999723007036	0.010802725610769486	0.9257658855465071	0.043318491518221695	0.6875182625264187	Lepidiolamprologus elongatus	m	n
1121	FISH20211103_c2_r1_Lepidiolamprologus-elongatus_su	1970-01-06 05:30:00	1.9459008543095253	344.5017456359102	0.014740925464117484	0.9287891382654475	0.027170421404119797	0.35014500785074876	Lepidiolamprologus elongatus	m	n
1122	FISH20211103_c2_r1_Lepidiolamprologus-elongatus_su	1970-01-06 06:00:00	1.6567496155778025	374.5001107910481	0.013738089962331043	0.9674274318635054	0.024182297906485125	0.30057757980215716	Lepidiolamprologus elongatus	m	n
1123	FISH20211103_c2_r1_Lepidiolamprologus-elongatus_su	1970-01-06 06:30:00	1.5657784395442538	404.27760873456236	0.014915577829485114	0.9412326233518287	0.019972969939296724	0.1695458996198671	Lepidiolamprologus elongatus	m	n
1124	FISH20211103_c2_r1_Lepidiolamprologus-elongatus_su	1970-01-06 07:00:00	15.247775616551289	434.4995845105534	0.31510719627721456	0.2287407899839344	0.28474031674848077	0.19687394430377156	Lepidiolamprologus elongatus	m	d
1125	FISH20211103_c2_r1_Lepidiolamprologus-elongatus_su	1970-01-06 07:30:00	23.194978794064454	464.50260503270147	0.5062631637290766	0.027214277796253187	0.3835081608074671	0.3127042347811479	Lepidiolamprologus elongatus	m	d
1126	FISH20211103_c2_r1_Lepidiolamprologus-elongatus_su	1970-01-06 08:00:00	19.241406405811126	494.5005262866323	0.421084704448507	0.13035288903661846	0.3834162043075086	0.39024066886743375	Lepidiolamprologus elongatus	m	d
1127	FISH20211103_c2_r1_Lepidiolamprologus-elongatus_su	1970-01-06 08:30:00	18.349561296174528	524.5017178322066	0.3601906239609886	0.17089659758395212	0.34617320551184877	0.42538126965296646	Lepidiolamprologus elongatus	m	d
1128	FISH20211103_c2_r1_Lepidiolamprologus-elongatus_su	1970-01-06 09:00:00	19.422724574173902	554.4998061049249	0.40114121101324024	0.13855188078222813	0.32307485194961016	0.4801317834762402	Lepidiolamprologus elongatus	m	d
1129	FISH20211103_c2_r1_Lepidiolamprologus-elongatus_su	1970-01-06 09:30:00	8.065118277621874	584.5019120988749	0.18333979936817602	0.5211993570913928	0.22577839786999943	0.5094999092581761	Lepidiolamprologus elongatus	m	d
1130	FISH20211103_c2_r1_Lepidiolamprologus-elongatus_su	1970-01-06 10:00:00	20.241910658780792	614.4998892089519	0.3417349878129847	0.3210170618214048	0.4333069187444629	0.5995245217519798	Lepidiolamprologus elongatus	m	d
1131	FISH20211103_c2_r1_Lepidiolamprologus-elongatus_su	1970-01-06 10:30:00	24.18490076055658	644.5019394879752	0.4359968968192397	0.11681259004765598	0.4565423594192035	0.5498799364586675	Lepidiolamprologus elongatus	m	d
1132	FISH20211103_c2_r1_Lepidiolamprologus-elongatus_su	1970-01-06 11:00:00	17.51613135598028	674.5000276992964	0.3347736967481026	0.26098277103761564	0.3342430674294758	0.4351902181292105	Lepidiolamprologus elongatus	m	d
1133	FISH20211103_c2_r1_Lepidiolamprologus-elongatus_su	1970-01-06 11:30:00	21.600845610921336	704.5014685508451	0.4342477140482128	0.11183153228041008	0.45894830171902495	0.5794198720096382	Lepidiolamprologus elongatus	m	d
1134	FISH20211103_c2_r1_Lepidiolamprologus-elongatus_su	1970-01-06 12:00:00	14.712051797972233	734.5001107910481	0.2877797473964104	0.3189674274318635	0.32020500490735854	0.6683316159514141	Lepidiolamprologus elongatus	m	d
1135	FISH20211103_c2_r1_Lepidiolamprologus-elongatus_su	1970-01-06 12:30:00	12.647010435648195	764.5024660570796	0.2400110834026046	0.2714879467996675	0.34935033727668846	0.6112538914152673	Lepidiolamprologus elongatus	m	d
1136	FISH20211103_c2_r1_Lepidiolamprologus-elongatus_su	1970-01-06 13:00:00	6.242326491806411	794.5002492936679	0.12326186914852363	0.6054512215389729	0.1648805706493398	0.3215691705744025	Lepidiolamprologus elongatus	m	d
1137	FISH20211103_c2_r1_Lepidiolamprologus-elongatus_su	1970-01-06 13:30:00	6.6158090028549035	824.5020505431169	0.11549545555309244	0.4402571491908668	0.2696860280018522	0.7835413759829336	Lepidiolamprologus elongatus	m	d
1138	FISH20211103_c2_r1_Lepidiolamprologus-elongatus_su	1970-01-06 14:00:00	4.361048304150999	854.4995291119606	0.06071685779181209	0.6710431555038502	0.1947575090915232	0.8404604166192854	Lepidiolamprologus elongatus	m	d
1139	FISH20211103_c2_r1_Lepidiolamprologus-elongatus_su	1970-01-06 14:30:00	5.000576629142316	884.5018286600908	0.07419926853596365	0.5971406405851712	0.21685870571813212	0.8035771329476611	Lepidiolamprologus elongatus	m	d
1140	FISH20211103_c2_r1_Lepidiolamprologus-elongatus_su	1970-01-06 15:00:00	3.2483743929667184	914.5004708880394	0.038502022048639964	0.8851587169685889	0.12299927355856916	0.8430519302063894	Lepidiolamprologus elongatus	m	d
1141	FISH20211103_c2_r1_Lepidiolamprologus-elongatus_su	1970-01-06 15:30:00	6.34583661891731	944.502965138835	0.11816216815385468	0.5667017679986699	0.18907175138110455	0.622574123037169	Lepidiolamprologus elongatus	m	d
1142	FISH20211103_c2_r1_Lepidiolamprologus-elongatus_su	1970-01-06 16:00:00	19.429415970765756	974.4997507063321	0.35798570716303807	0.2716746994626337	0.3464520018140773	0.5933054602373696	Lepidiolamprologus elongatus	m	d
1143	FISH20211103_c2_r1_Lepidiolamprologus-elongatus_su	1970-01-06 16:30:00	14.090704658853257	1004.5011636927851	0.26931175883852376	0.4027485315305331	0.26503480968501375	0.5172025647544584	Lepidiolamprologus elongatus	m	d
1144	FISH20211103_c2_r1_Lepidiolamprologus-elongatus_su	1970-01-06 17:00:00	10.245463908777355	1034.4998338134278	0.19931309550188345	0.4675936184356304	0.24439986708926342	0.5267019876548957	Lepidiolamprologus elongatus	m	d
1145	FISH20211103_c2_r1_Lepidiolamprologus-elongatus_su	1970-01-06 17:30:00	5.048724443712557	1064.5021057298015	0.07929735121356533	0.8614097306882411	0.08154333777274247	0.15933877041887004	Lepidiolamprologus elongatus	m	d
1146	FISH20211103_c2_r1_Lepidiolamprologus-elongatus_su	1970-01-06 18:00:00	0.9769954878150174	1094.4999723007036	0.012243089025538752	0.9682012076893247	0.03989144692673503	0.12085338816704913	Lepidiolamprologus elongatus	m	d
1147	FISH20211103_c2_r1_Lepidiolamprologus-elongatus_su	1970-01-06 18:30:00	10.347355293622861	1124.5016902188972	0.22194513715710723	0.27292878913826546	0.23962105095078307	0.36581634149919495	Lepidiolamprologus elongatus	m	d
1148	FISH20211103_c2_r1_Lepidiolamprologus-elongatus_su	1970-01-06 19:00:00	5.930755930888156	1154.500055395524	0.09672058497673389	0.4687569244405052	0.05339479106811646	0.3185378948832315	Lepidiolamprologus elongatus	m	n
1149	FISH20211103_c2_r1_Lepidiolamprologus-elongatus_su	1970-01-06 19:30:00	1.703492252658921	1184.5026877251316	0.014796342477140482	0.8730396231643115	0.014640345150932512	0.1013013218587236	Lepidiolamprologus elongatus	m	n
1150	FISH20211103_c2_r1_Lepidiolamprologus-elongatus_su	1970-01-06 20:00:00	1.1798973251680744	1214.5001384964821	0.009085369231621516	0.9444352113456318	0.019577221100167432	0.13776196202258587	Lepidiolamprologus elongatus	m	n
1151	FISH20211103_c2_r1_Lepidiolamprologus-elongatus_su	1970-01-06 20:30:00	1.1514564272244763	1244.5008311170213	0.0013297872340425532	1.0	0.01957617101414702	0.11891198633704118	Lepidiolamprologus elongatus	m	n
1152	FISH20211103_c2_r1_Lepidiolamprologus-elongatus_su	1970-01-06 21:00:00	1.4214183233732627	1274.4994183147749	0.012686277768544679	0.900559525788045	0.017726767254235075	0.1303665757477625	Lepidiolamprologus elongatus	m	n
1153	FISH20211103_c2_r1_Lepidiolamprologus-elongatus_su	1970-01-06 21:30:00	0.5326487204446827	1304.5027985591576	0.0	1.0	0.021848000839081394	0.1359113110470136	Lepidiolamprologus elongatus	m	n
1154	FISH20211103_c2_r1_Lepidiolamprologus-elongatus_su	1970-01-06 22:00:00	0.9196579216358984	1334.5004154894466	0.0017727549720237105	1.0	0.019904057148813076	0.12124546899251007	Lepidiolamprologus elongatus	m	n
1155	FISH20211103_c2_r1_Lepidiolamprologus-elongatus_su	1970-01-06 22:30:00	1.0120449566142375	1364.5012743794325	0.003712322695035461	1.0	0.020939688138602492	0.13558821356551548	Lepidiolamprologus elongatus	m	n
1156	FISH20211103_c2_r1_Lepidiolamprologus-elongatus_su	1970-01-06 23:00:00	0.7801975921030749	1394.4996399091463	0.0016065591933964877	1.0	0.02052071860425529	0.12920081555415192	Lepidiolamprologus elongatus	m	n
1157	FISH20211103_c2_r1_Lepidiolamprologus-elongatus_su	1970-01-06 23:30:00	0.8834980684354238	1424.5030202272098	0.0034358548074258795	1.0	0.01968571978716196	0.12535187086743133	Lepidiolamprologus elongatus	m	n
1158	FISH20211103_c2_r1_Lepidiolamprologus-elongatus_su	1970-01-07 00:00:00	0.6232807645250711	14.500581685225196	0.0	1.0	0.01670236276563329	0.09495383993716167	Lepidiolamprologus elongatus	m	n
1159	FISH20211103_c2_r1_Lepidiolamprologus-elongatus_su	1970-01-07 00:30:00	1.028035160927721	44.50232738557021	0.005707636041227973	1.0	0.020818931969834267	0.1164929276598146	Lepidiolamprologus elongatus	m	n
1160	FISH20211103_c2_r1_Lepidiolamprologus-elongatus_su	1970-01-07 01:00:00	1.7933538929796822	74.4998615035178	0.007091019888094842	0.9906930363968756	0.020142396292737758	0.21130239919346944	Lepidiolamprologus elongatus	m	n
1161	FISH20211103_c2_r1_Lepidiolamprologus-elongatus_su	1970-01-07 01:30:00	1.3499050061158155	104.50238306362226	0.005708268676568388	0.9487364220793616	0.018974020817911906	0.1332391191901356	Lepidiolamprologus elongatus	m	n
1162	FISH20211103_c2_r1_Lepidiolamprologus-elongatus_su	1970-01-07 02:00:00	0.888006071385317	134.49994460447596	0.0013848881010414358	1.0	0.018263153150789562	0.11197879328992391	Lepidiolamprologus elongatus	m	n
1163	FISH20211103_c2_r1_Lepidiolamprologus-elongatus_su	1970-01-07 02:30:00	1.1790403655457	164.5025490413388	0.004488529313975396	0.9871993793638479	0.017957561060217887	0.11821445412917604	Lepidiolamprologus elongatus	m	n
1164	FISH20211103_c2_r1_Lepidiolamprologus-elongatus_su	1970-01-07 03:00:00	1.3311849736427168	194.50002769929642	0.011079718575148192	0.9222757741953355	0.019203671831252205	0.13438688422017928	Lepidiolamprologus elongatus	m	n
1165	FISH20211103_c2_r1_Lepidiolamprologus-elongatus_su	1970-01-07 03:30:00	1.268996044109459	224.50299268454887	0.0036577255597428507	0.9854799379295056	0.01810201553766124	0.12847244861145526	Lepidiolamprologus elongatus	m	n
1166	FISH20211103_c2_r1_Lepidiolamprologus-elongatus_su	1970-01-07 04:00:00	1.0414461368228722	254.49936291618192	0.002825328236662789	1.0	0.016514179692375536	0.12483540643561097	Lepidiolamprologus elongatus	m	n
1167	FISH20211103_c2_r1_Lepidiolamprologus-elongatus_su	1970-01-07 04:30:00	0.9694890941460089	284.5021887294287	0.00587355239097911	0.9808832492935113	0.018852062051408894	0.12257656207044099	Lepidiolamprologus elongatus	m	n
1168	FISH20211103_c2_r1_Lepidiolamprologus-elongatus_su	1970-01-07 05:00:00	1.143431511013224	314.50030469226084	0.004819677580189463	0.9960666999058224	0.019611884344013668	0.15391293296438693	Lepidiolamprologus elongatus	m	n
1169	FISH20211103_c2_r1_Lepidiolamprologus-elongatus_su	1970-01-07 05:30:00	1.4928189482460041	344.5032697849701	0.0031035247173575703	0.9592108180004434	0.02321459658562277	0.36999176305418385	Lepidiolamprologus elongatus	m	n
1170	FISH20211103_c2_r1_Lepidiolamprologus-elongatus_su	1970-01-07 06:00:00	1.6874221872312705	374.34452528625957	0.007931774809160306	0.9646946564885496	0.021804799699185477	0.288567392605923	Lepidiolamprologus elongatus	m	n
1171	FISH20211103_c2_r1_Lepidiolamprologus-elongatus_su	1970-01-07 06:30:00	1.4782801293569396	404.5024106400665	0.013355500138542533	0.8993072873372125	0.03954035188237422	0.601198365741374	Lepidiolamprologus elongatus	m	n
1172	FISH20211103_c2_r1_Lepidiolamprologus-elongatus_su	1970-01-07 07:00:00	42.86529362340497	434.49991690211067	0.6237881557808431	0.11428729710265359	0.5387539761009812	0.3063172318952418	Lepidiolamprologus elongatus	m	d
1173	FISH20211103_c2_r1_Lepidiolamprologus-elongatus_su	1970-01-07 07:30:00	37.52760968493659	464.50241090727707	0.6619741728093997	0.0	0.5067037359903867	0.46058973497950734	Lepidiolamprologus elongatus	m	d
1174	FISH20211103_c2_r1_Lepidiolamprologus-elongatus_su	1970-01-07 08:00:00	26.887788724228866	494.50005539552404	0.5033791269665411	0.044981165521825836	0.5424016119158437	0.42321311418429597	Lepidiolamprologus elongatus	m	d
1175	FISH20211103_c2_r1_Lepidiolamprologus-elongatus_su	1970-01-07 08:30:00	18.57750705282892	524.5030481046331	0.39453557969408115	0.005209487918421636	0.5454162110947872	0.436323735878739	Lepidiolamprologus elongatus	m	d
1176	FISH20211103_c2_r1_Lepidiolamprologus-elongatus_su	1970-01-07 09:00:00	29.743535673222897	554.5001384964822	0.544678965154285	0.0	0.6638310098787739	0.4670232272178638	Lepidiolamprologus elongatus	m	d
1177	FISH20211103_c2_r1_Lepidiolamprologus-elongatus_su	1970-01-07 09:30:00	19.2248703690988	584.5015515903801	0.37847722486977725	0.021389781669067937	0.6173344046695445	0.4707368207174428	Lepidiolamprologus elongatus	m	d
1178	FISH20211103_c2_r1_Lepidiolamprologus-elongatus_su	1970-01-07 10:00:00	30.614505023557882	614.4994183147749	0.5263420309124148	0.0	0.5274430779458273	0.508218489877798	Lepidiolamprologus elongatus	m	d
1179	FISH20211103_c2_r1_Lepidiolamprologus-elongatus_su	1970-01-07 10:30:00	21.756883361490985	644.5015514184397	0.3631427304964539	0.041943705673758866	0.6675761215540681	0.7065860863405526	Lepidiolamprologus elongatus	m	d
1180	FISH20211103_c2_r1_Lepidiolamprologus-elongatus_su	1970-01-07 11:00:00	24.73326217001836	674.5003600908537	0.4163204254611933	0.06603512270788323	0.5371108757453367	0.6351949976156709	Lepidiolamprologus elongatus	m	d
1181	FISH20211103_c2_r1_Lepidiolamprologus-elongatus_su	1970-01-07 11:30:00	26.179973329174864	704.5041294828446	0.46754614489219	0.0	0.4532494565893063	0.5710322131180673	Lepidiolamprologus elongatus	m	d
1182	FISH20211103_c2_r1_Lepidiolamprologus-elongatus_su	1970-01-07 12:00:00	11.687145153805236	734.4995845105534	0.2541687441138995	0.21727328125865603	0.275756931527239	0.6351596221743451	Lepidiolamprologus elongatus	m	d
1183	FISH20211103_c2_r1_Lepidiolamprologus-elongatus_su	1970-01-07 12:30:00	22.802631201214577	764.5067642492792	0.4390108671545797	0.007374140607673542	0.4723555974470769	0.4341012057221856	Lepidiolamprologus elongatus	m	d
1184	FISH20211103_c2_r1_Lepidiolamprologus-elongatus_su	1970-01-07 13:00:00	29.984874243249923	794.5005262866323	0.508780676970805	0.0	0.5686217988142171	0.41408368011768376	Lepidiolamprologus elongatus	m	d
1185	FISH20211103_c2_r1_Lepidiolamprologus-elongatus_su	1970-01-07 13:30:00	14.843787499147622	824.5018562641991	0.3111320441070538	0.05419183243752424	0.5807260483376835	0.5304530544971392	Lepidiolamprologus elongatus	m	d
1186	FISH20211103_c2_r1_Lepidiolamprologus-elongatus_su	1970-01-07 14:00:00	5.9338816833915935	854.4998061049249	0.10010525732646391	0.5656750318541909	0.21954376285396085	0.4742516030288597	Lepidiolamprologus elongatus	m	d
1187	FISH20211103_c2_r1_Lepidiolamprologus-elongatus_su	1970-01-07 14:30:00	20.622137680347493	884.5011359228681	0.32725660774643983	0.1899484678893999	0.43678329030900803	0.6406653821556089	Lepidiolamprologus elongatus	m	d
1188	FISH20211103_c2_r1_Lepidiolamprologus-elongatus_su	1970-01-07 15:00:00	8.448680060685898	914.4998892089519	0.1638599601152227	0.4485929536893419	0.2187064071287496	0.603044857622759	Lepidiolamprologus elongatus	m	d
1189	FISH20211103_c2_r1_Lepidiolamprologus-elongatus_su	1970-01-07 15:30:00	3.7660428803162405	944.5020779076855	0.07912672466337896	0.7106444284368593	0.11369277770942407	0.23995715979081347	Lepidiolamprologus elongatus	m	d
1190	FISH20211103_c2_r1_Lepidiolamprologus-elongatus_su	1970-01-07 16:00:00	2.7822975948135955	974.5000276992964	0.03866821782726719	0.7868816132070245	0.07263510605701701	0.6126749264881654	Lepidiolamprologus elongatus	m	d
1191	FISH20211103_c2_r1_Lepidiolamprologus-elongatus_su	1970-01-07 16:30:00	4.970005157291611	1004.5019394879752	0.09525656655214453	0.631053973179652	0.12626533687641292	0.5732976472813138	Lepidiolamprologus elongatus	m	d
1192	FISH20211103_c2_r1_Lepidiolamprologus-elongatus_su	1970-01-07 17:00:00	11.215079863231082	1034.500110791048	0.22562596942167074	0.23266120097496124	0.19922529495423053	0.4771699876991844	Lepidiolamprologus elongatus	m	d
1193	FISH20211103_c2_r1_Lepidiolamprologus-elongatus_su	1970-01-07 17:30:00	9.597275583147537	1064.503408146301	0.19933499584372402	0.3541147132169576	0.2110575335046093	0.4189980930027997	Lepidiolamprologus elongatus	m	d
1194	FISH20211103_c2_r1_Lepidiolamprologus-elongatus_su	1970-01-07 18:00:00	6.948682706695751	1094.500249293668	0.13639133566007425	0.5586948091518475	0.20353626902055993	0.3396477952989344	Lepidiolamprologus elongatus	m	d
1195	FISH20211103_c2_r1_Lepidiolamprologus-elongatus_su	1970-01-07 18:30:00	17.617376827224682	1124.5036302167046	0.3568142770049327	0.05026880230560328	0.44165350758124167	0.2669473143134027	Lepidiolamprologus elongatus	m	d
1196	FISH20211103_c2_r1_Lepidiolamprologus-elongatus_su	1970-01-07 19:00:00	8.302063272546487	1154.4994737133677	0.16807933078499807	0.48285413550495815	0.10440921156535028	0.24379834477693693	Lepidiolamprologus elongatus	m	n
1197	FISH20211103_c2_r1_Lepidiolamprologus-elongatus_su	1970-01-07 19:30:00	0.9618137831544075	1184.503713145644	0.004876967412990468	1.0	0.01884235897936698	0.17183594785728185	Lepidiolamprologus elongatus	m	n
1198	FISH20211103_c2_r1_Lepidiolamprologus-elongatus_su	1970-01-07 20:00:00	0.8636888914886782	1214.5004708880394	0.003822502908426126	1.0	0.02050905986084272	0.12129869509153218	Lepidiolamprologus elongatus	m	n
1199	FISH20211103_c2_r1_Lepidiolamprologus-elongatus_su	1970-01-07 20:30:00	1.2406399543079676	1244.5033806251386	0.00537574817113722	1.0	0.01621264467146528	0.12654306901208123	Lepidiolamprologus elongatus	m	n
1200	FISH20211103_c2_r1_Lepidiolamprologus-elongatus_su	1970-01-07 21:00:00	1.471557875543678	1274.499750706332	0.012575480582793197	0.9320813251343416	0.018819950504332408	0.1514940783249068	Lepidiolamprologus elongatus	m	n
1201	FISH20211103_c2_r1_Lepidiolamprologus-elongatus_su	1970-01-07 21:30:00	1.2237098777695707	1304.5036027048	0.0008313934153641503	1.0	0.015865757676533847	0.11174557839982496	Lepidiolamprologus elongatus	m	n
1202	FISH20211103_c2_r1_Lepidiolamprologus-elongatus_su	1970-01-07 22:00:00	0.9715466264809435	1334.4998338134278	0.0021050299135829823	0.9692554841568801	0.015334466907275258	0.09614512323872552	Lepidiolamprologus elongatus	m	n
1203	FISH20211103_c2_r1_Lepidiolamprologus-elongatus_su	1970-01-07 22:30:00	1.0355839289610957	1364.5036023054754	0.0008867213478164486	1.0	0.015817659155839263	0.09506674316812767	Lepidiolamprologus elongatus	m	n
1204	FISH20211103_c2_r1_Lepidiolamprologus-elongatus_su	1970-01-07 23:00:00	1.4977495292272953	1394.4999723007036	0.008752977674367071	0.9595036286078333	0.016217625077970227	0.10952421298691012	Lepidiolamprologus elongatus	m	n
1205	FISH20211103_c2_r1_Lepidiolamprologus-elongatus_su	1970-01-07 23:30:00	1.741822196285245	1424.503214364886	0.009088893815118598	0.9348259809354911	0.015770614705797537	0.10290444708139365	Lepidiolamprologus elongatus	m	n
1206	FISH20211103_c2_r1_Lepidiolamprologus-elongatus_su	1970-01-08 00:00:00	1.5436808833077524	14.500055395524042	0.0031021493463328164	1.0	0.012455542744687579	0.10495464084146698	Lepidiolamprologus elongatus	m	n
1207	FISH20211103_c2_r1_Lepidiolamprologus-elongatus_su	1970-01-08 00:30:00	1.2360612615168347	44.50473867982043	0.003380812503463947	1.0	0.013776803123487554	0.12244235720116846	Lepidiolamprologus elongatus	m	n
1208	FISH20211103_c2_r1_Lepidiolamprologus-elongatus_su	1970-01-08 01:00:00	2.119484683329002	74.5001384964822	0.013738851033183758	0.930917954683951	0.015186052331396957	0.14252482526809906	Lepidiolamprologus elongatus	m	n
1209	FISH20211103_c2_r1_Lepidiolamprologus-elongatus_su	1970-01-08 01:30:00	2.149685046103973	104.50238279951236	0.03402416047877646	0.7305219993350327	0.03196578298648464	0.2874270654732754	Lepidiolamprologus elongatus	m	n
1210	FISH20211103_c2_r1_Lepidiolamprologus-elongatus_su	1970-01-08 02:00:00	1.7341449697420706	134.4994183147748	0.003600908536923162	1.0	0.013444017843979628	0.10419823571770986	Lepidiolamprologus elongatus	m	n
1211	FISH20211103_c2_r1_Lepidiolamprologus-elongatus_su	1970-01-08 02:30:00	1.1505191045120269	164.50410108623365	0.003436045222788739	1.0	0.01576274787180692	0.11335243696235192	Lepidiolamprologus elongatus	m	n
1212	FISH20211103_c2_r1_Lepidiolamprologus-elongatus_su	1970-01-08 03:00:00	1.813229413028018	194.5003600908537	0.009196166417373	0.9032186582460805	0.019845059212332893	0.09348849284324501	Lepidiolamprologus elongatus	m	n
1213	FISH20211103_c2_r1_Lepidiolamprologus-elongatus_su	1970-01-08 03:30:00	1.5364351770002953	224.50471122935372	0.018235228910320363	0.9047223145992683	0.018469302950993364	0.10514931391020403	Lepidiolamprologus elongatus	m	n
1214	FISH20211103_c2_r1_Lepidiolamprologus-elongatus_su	1970-01-08 04:00:00	1.3142828562832045	254.49958451055343	0.008475984709988366	0.9679242147249459	0.015278900616488776	0.10603975011971986	Lepidiolamprologus elongatus	m	n
1215	FISH20211103_c2_r1_Lepidiolamprologus-elongatus_su	1970-01-08 04:30:00	1.3696402640093748	284.5016898443127	0.007368829298022051	0.9453155299462574	0.015814607629637798	0.1077651360837816	Lepidiolamprologus elongatus	m	n
1216	FISH20211103_c2_r1_Lepidiolamprologus-elongatus_su	1970-01-08 05:00:00	1.4115506287905266	314.5005816852252	0.005816852251952801	0.9675918231676915	0.014995960910501878	0.1169054780518036	Lepidiolamprologus elongatus	m	n
1217	FISH20211103_c2_r1_Lepidiolamprologus-elongatus_su	1970-01-08 05:30:00	1.5748681119556305	344.5054871965414	0.013302294645826405	0.8517348409267266	0.015462664955653975	0.11008670400868704	Lepidiolamprologus elongatus	m	n
1218	FISH20211103_c2_r1_Lepidiolamprologus-elongatus_su	1970-01-08 06:00:00	1.4195987429403836	374.4998615035178	0.013184865104426348	0.8987313722231456	0.015222719557610852	0.10902844989301734	Lepidiolamprologus elongatus	m	n
1219	FISH20211103_c2_r1_Lepidiolamprologus-elongatus_su	1970-01-08 06:30:00	2.3877709444918263	404.50471122935375	0.028987917082363375	0.7576765325351956	0.017044465299736283	0.1040743167902183	Lepidiolamprologus elongatus	m	n
1220	FISH20211103_c2_r1_Lepidiolamprologus-elongatus_su	1970-01-08 07:00:00	32.67940568439373	434.49994460447596	0.5895745623753601	0.06990915134057168	0.4175353181723067	0.22306192323816573	Lepidiolamprologus elongatus	m	d
1221	FISH20211103_c2_r1_Lepidiolamprologus-elongatus_su	1970-01-08 07:30:00	32.87475639974123	464.503380250471	0.5424470796852489	0.0	0.556493801778377	0.3877898746775772	Lepidiolamprologus elongatus	m	d
1222	FISH20211103_c2_r1_Lepidiolamprologus-elongatus_su	1970-01-08 08:00:00	47.862677960958806	494.5000276992964	0.6726497146972467	0.0	0.6268459937897171	0.3839568933772759	Lepidiolamprologus elongatus	m	d
1223	FISH20211103_c2_r1_Lepidiolamprologus-elongatus_su	1970-01-08 08:30:00	41.23361416006842	511.7556881760537	0.6135770234986945	0.0	0.41964061811829173	0.4569647702422985	Lepidiolamprologus elongatus	m	d
1224	FISH20211103_c3_r0_Lepidiolamprologus-elongatus_su	1970-01-02 00:00:00	3.421284268371553	14.500249293667942	0.040440972799290896	0.7124813029749044	0.020638671782982662	0.4484181725683598	Lepidiolamprologus elongatus	f	n
1225	FISH20211103_c3_r0_Lepidiolamprologus-elongatus_su	1970-01-02 00:30:00	1.7337049415356434	44.49600975393483	0.02122589226335624	0.8002660164043449	0.03165254366036072	0.4521404404456848	Lepidiolamprologus elongatus	f	n
1226	FISH20211103_c3_r0_Lepidiolamprologus-elongatus_su	1970-01-02 01:00:00	2.4779427651256207	74.5	0.028251717261245292	0.8438400177265677	0.0252713632089852	0.4090150369893867	Lepidiolamprologus elongatus	f	n
1227	FISH20211103_c3_r0_Lepidiolamprologus-elongatus_su	1970-01-02 01:30:00	1.6031709450100602	104.49562132801242	0.007815098104423013	0.9051657244207959	0.02082108713302628	0.5373372168862985	Lepidiolamprologus elongatus	f	n
1228	FISH20211103_c3_r0_Lepidiolamprologus-elongatus_su	1970-01-02 02:00:00	2.1520728039225787	134.49980610492494	0.021937842778793418	0.8572932247520912	0.022663901228797845	0.6415762396637578	Lepidiolamprologus elongatus	f	n
1229	FISH20211103_c3_r0_Lepidiolamprologus-elongatus_su	1970-01-02 02:30:00	1.8503154221791667	164.49542758964697	0.01424375103918417	0.8745219752812725	0.02054146925288433	0.6596747677392831	Lepidiolamprologus elongatus	f	n
1230	FISH20211103_c3_r0_Lepidiolamprologus-elongatus_su	1970-01-02 03:00:00	2.4629432241965312	194.50047088803944	0.023378206193562682	0.8000110797185751	0.02143330383732687	0.551118914991923	Lepidiolamprologus elongatus	f	n
1231	FISH20211103_c3_r0_Lepidiolamprologus-elongatus_su	1970-01-02 03:30:00	2.6323805072507622	224.49623143427178	0.023941476391044113	0.7978275326978497	0.024159524465720436	0.5885500903555058	Lepidiolamprologus elongatus	f	n
1232	FISH20211103_c3_r0_Lepidiolamprologus-elongatus_su	1970-01-02 04:00:00	2.428912215935474	254.50022158209617	0.023709284289829383	0.8165854198980722	0.023979262610713807	0.6238646649107067	Lepidiolamprologus elongatus	f	n
1233	FISH20211103_c3_r0_Lepidiolamprologus-elongatus_su	1970-01-02 04:30:00	3.1633243240890705	284.4968131685418	0.040015518483622455	0.8218699772765061	0.03101359964409497	0.6610074377438069	Lepidiolamprologus elongatus	f	n
1234	FISH20211103_c3_r0_Lepidiolamprologus-elongatus_su	1970-01-02 05:00:00	4.038355417851398	314.5000276992964	0.06171403246357542	0.6306021827045593	0.03478264287222547	0.5063761922853764	Lepidiolamprologus elongatus	f	n
1235	FISH20211103_c3_r0_Lepidiolamprologus-elongatus_su	1970-01-02 05:30:00	9.256424828576622	344.4952333444186	0.13945238887041347	0.4684070502161623	0.06575153470730208	0.6702202312509029	Lepidiolamprologus elongatus	f	n
1236	FISH20211103_c3_r0_Lepidiolamprologus-elongatus_su	1970-01-02 06:00:00	16.579708030493762	374.49983381342787	0.2616884555727897	0.20690228229559052	0.13162616555180806	0.7024387906775289	Lepidiolamprologus elongatus	f	n
1237	FISH20211103_c3_r0_Lepidiolamprologus-elongatus_su	1970-01-02 06:30:00	24.216387727810968	404.49542708275595	0.3943240396873787	0.21761543151709994	0.20441981252912045	0.7548545735240108	Lepidiolamprologus elongatus	f	n
1238	FISH20211103_c3_r0_Lepidiolamprologus-elongatus_su	1970-01-02 07:00:00	44.84946148070122	434.4996399091463	0.7171901833693424	0.0	0.6352215391050292	0.8188817854125167	Lepidiolamprologus elongatus	f	d
1239	FISH20211103_c3_r0_Lepidiolamprologus-elongatus_su	1970-01-02 07:30:00	27.101970930506134	464.4966472707121	0.5020227209753394	0.0630645608201718	0.58787223669318	0.8064637332813661	Lepidiolamprologus elongatus	f	d
1240	FISH20211103_c3_r0_Lepidiolamprologus-elongatus_su	1970-01-02 08:00:00	17.718081457237492	494.50024929366793	0.33095119383967647	0.3351614868982328	0.33780036892463683	0.6205253207081128	Lepidiolamprologus elongatus	f	d
1241	FISH20211103_c3_r0_Lepidiolamprologus-elongatus_su	1970-01-02 08:30:00	18.343193207896963	524.495926398049	0.37648949731197695	0.27196142548356705	0.3331204160431951	0.8592858764636723	Lepidiolamprologus elongatus	f	d
1242	FISH20211103_c3_r0_Lepidiolamprologus-elongatus_su	1970-01-02 09:00:00	4.684168328033553	554.500055395524	0.09810547307777531	0.7914912475072015	0.09498932513279709	0.9086798776798805	Lepidiolamprologus elongatus	f	d
1243	FISH20211103_c3_r0_Lepidiolamprologus-elongatus_su	1970-01-02 09:30:00	5.107782131083795	584.741273345665	0.10722596813652366	0.7067247449131809	0.1046232923656561	0.9105067394093479	Lepidiolamprologus elongatus	f	d
1244	FISH20211103_c3_r0_Lepidiolamprologus-elongatus_su	1970-01-02 10:00:00	0.9795978098751912	614.5001107910481	0.0	1.0	0.04243708865080219	0.9076377425547048	Lepidiolamprologus elongatus	f	d
1245	FISH20211103_c3_r0_Lepidiolamprologus-elongatus_su	1970-01-02 10:30:00	11.965761109490275	644.4951779181908	0.2500831393415364	0.38548941359051103	0.2034215584057901	0.8087507627938315	Lepidiolamprologus elongatus	f	d
1246	FISH20211103_c3_r0_Lepidiolamprologus-elongatus_su	1970-01-02 11:00:00	8.45998826653494	674.4998615035178	0.18663785939837127	0.537643343859066	0.16936656200825678	0.7774119503834727	Lepidiolamprologus elongatus	f	d
1247	FISH20211103_c3_r0_Lepidiolamprologus-elongatus_su	1970-01-02 11:30:00	7.484693740838519	704.4949562132801	0.172209289435761	0.5492184901895577	0.1605970453326592	0.8526029665166662	Lepidiolamprologus elongatus	f	d
1248	FISH20211103_c3_r0_Lepidiolamprologus-elongatus_su	1970-01-02 12:00:00	5.339511514621088	734.5005262866323	0.08969032186582461	0.720292504570384	0.10470034601662334	0.7839494214125627	Lepidiolamprologus elongatus	f	d
1249	FISH20211103_c3_r0_Lepidiolamprologus-elongatus_su	1970-01-02 12:30:00	4.499401330394622	764.4952333444186	0.0737723090566456	0.683959649706241	0.12740122896429587	0.6975718720748856	Lepidiolamprologus elongatus	f	d
1250	FISH20211103_c3_r0_Lepidiolamprologus-elongatus_su	1970-01-02 13:00:00	4.649213468210012	794.4994737133677	0.08282089634923273	0.6491053127250568	0.08840844334445157	0.807489671221947	Lepidiolamprologus elongatus	f	d
1251	FISH20211103_c3_r0_Lepidiolamprologus-elongatus_su	1970-01-02 13:30:00	0.5191662003276218	824.4955663932609	0.0	1.0	0.023246179009874433	0.9169997337215101	Lepidiolamprologus elongatus	f	d
1252	FISH20211103_c3_r0_Lepidiolamprologus-elongatus_su	1970-01-02 14:00:00	2.027736694151558	854.5001384964822	0.00044318874300592763	1.0	0.03928209412670378	0.861032465869933	Lepidiolamprologus elongatus	f	d
1253	FISH20211103_c3_r0_Lepidiolamprologus-elongatus_su	1970-01-02 14:30:00	6.753457233938566	884.4953721664912	0.13961092944632267	0.6801529679099928	0.16096756846632526	0.8805865475210786	Lepidiolamprologus elongatus	f	d
1254	FISH20211103_c3_r0_Lepidiolamprologus-elongatus_su	1970-01-02 15:00:00	3.125651909580141	914.4998892089519	0.024540217150454242	0.8195767781963217	0.08615486193041332	0.6103906050938711	Lepidiolamprologus elongatus	f	d
1255	FISH20211103_c3_r0_Lepidiolamprologus-elongatus_su	1970-01-02 15:30:00	1.5159618520836482	944.4954550493294	0.0021061966522558473	1.0	0.025232041153227466	0.34134914653450693	Lepidiolamprologus elongatus	f	d
1256	FISH20211103_c3_r0_Lepidiolamprologus-elongatus_su	1970-01-02 16:00:00	3.0446961286940804	974.4996399091463	0.00814359315273392	0.9988366295496094	0.021914710123122655	0.785869141093484	Lepidiolamprologus elongatus	f	d
1257	FISH20211103_c3_r0_Lepidiolamprologus-elongatus_su	1970-01-02 16:30:00	2.568136271996017	1004.4947345083693	0.007371688282895466	0.945238887041348	0.028308646191921544	0.37410648438770244	Lepidiolamprologus elongatus	f	d
1258	FISH20211103_c3_r0_Lepidiolamprologus-elongatus_su	1970-01-02 17:00:00	1.895784199082294	1034.500304692261	0.003988698687053349	0.9665946484959282	0.028962983259146292	0.39073064625030596	Lepidiolamprologus elongatus	f	d
1259	FISH20211103_c3_r0_Lepidiolamprologus-elongatus_su	1970-01-02 17:30:00	2.4615812897189486	1064.4960372443607	0.012082247963199025	0.9188050767610708	0.0317842810942593	0.43771732681983266	Lepidiolamprologus elongatus	f	d
1260	FISH20211103_c3_r0_Lepidiolamprologus-elongatus_su	1970-01-02 18:00:00	1.6228773718518779	1094.500110791048	0.003434522490582761	0.9986151118989586	0.030864065372704624	0.8097866299896355	Lepidiolamprologus elongatus	f	d
1261	FISH20211103_c3_r0_Lepidiolamprologus-elongatus_su	1970-01-02 18:30:00	2.8895777744564968	1124.4961755902893	0.033976277574548276	0.8137678749584303	0.04151499354359082	0.7630923418443754	Lepidiolamprologus elongatus	f	d
1262	FISH20211103_c3_r0_Lepidiolamprologus-elongatus_su	1970-01-02 19:00:00	11.291095332145172	1154.4998615035179	0.2046424020829871	0.42740014403634147	0.11191152096086993	0.5107603844771633	Lepidiolamprologus elongatus	f	n
1263	FISH20211103_c3_r0_Lepidiolamprologus-elongatus_su	1970-01-02 19:30:00	2.865115133673561	1184.4959818212049	0.04456021725877071	0.5157124646677382	0.022056318913823092	0.521813001835075	Lepidiolamprologus elongatus	f	n
1264	FISH20211103_c3_r0_Lepidiolamprologus-elongatus_su	1970-01-02 20:00:00	4.6572139375759765	1214.5005262866323	0.07451110741787159	0.4701124591435378	0.030341060688409475	0.5565063461983527	Lepidiolamprologus elongatus	f	n
1265	FISH20211103_c3_r0_Lepidiolamprologus-elongatus_su	1970-01-02 20:30:00	6.322008386068661	1244.496203513828	0.11483677880618523	0.41672670841877735	0.03926026564169144	0.5806733771318593	Lepidiolamprologus elongatus	f	n
1266	FISH20211103_c3_r0_Lepidiolamprologus-elongatus_su	1970-01-02 21:00:00	4.545927929963467	1274.4994183147749	0.08187912027034513	0.47238380145144315	0.024611274062825917	0.6096668140684304	Lepidiolamprologus elongatus	f	n
1267	FISH20211103_c3_r0_Lepidiolamprologus-elongatus_su	1970-01-02 21:30:00	4.570620869745236	1304.496481019673	0.06561374341922971	0.6133555001385426	0.033754352856594026	0.6515430686925009	Lepidiolamprologus elongatus	f	n
1268	FISH20211103_c3_r0_Lepidiolamprologus-elongatus_su	1970-01-02 22:00:00	5.473089253900317	1334.5001384964821	0.0992742784333278	0.33366572489058777	0.033380871315061136	0.5266393476208816	Lepidiolamprologus elongatus	f	n
1269	FISH20211103_c3_r0_Lepidiolamprologus-elongatus_su	1970-01-02 22:30:00	5.282904828428083	1364.4948727897568	0.08935203148384235	0.5429854220941189	0.03766937770873411	0.5082806126348393	Lepidiolamprologus elongatus	f	n
1270	FISH20211103_c3_r0_Lepidiolamprologus-elongatus_su	1970-01-02 23:00:00	5.1658249679068	1394.499889208952	0.07572568136494572	0.5148460004431642	0.03024895047939382	0.6274117812622421	Lepidiolamprologus elongatus	f	n
1271	FISH20211103_c3_r0_Lepidiolamprologus-elongatus_su	1970-01-02 23:30:00	6.071943391316411	1424.4959538853786	0.10464471788050106	0.47145549273916415	0.03944534824149218	0.5467755272761572	Lepidiolamprologus elongatus	f	n
1272	FISH20211103_c3_r0_Lepidiolamprologus-elongatus_su	1970-01-03 00:00:00	4.939011096364355	14.499639909146307	0.05916569719129134	0.5489446568057171	0.02309140618098472	0.6121388806665177	Lepidiolamprologus elongatus	f	n
1273	FISH20211103_c3_r0_Lepidiolamprologus-elongatus_su	1970-01-03 00:30:00	4.043270636602473	44.49667479494569	0.03740855686100643	0.753879405896697	0.02134830324671732	0.5969227861589851	Lepidiolamprologus elongatus	f	n
1274	FISH20211103_c3_r0_Lepidiolamprologus-elongatus_su	1970-01-03 01:00:00	4.38327720351426	74.50030469226081	0.0603290676416819	0.5667830037117058	0.026027344445990794	0.5550753251497748	Lepidiolamprologus elongatus	f	n
1275	FISH20211103_c3_r0_Lepidiolamprologus-elongatus_su	1970-01-03 01:30:00	5.989097889648483	104.4968410551984	0.08667701174905786	0.4315561959654179	0.029780768631631864	0.5934608345062348	Lepidiolamprologus elongatus	f	n
1276	FISH20211103_c3_r0_Lepidiolamprologus-elongatus_su	1970-01-03 02:00:00	6.611368746762356	134.5001107910481	0.10370042100598272	0.43978506536671835	0.03622638952934558	0.6003038122172744	Lepidiolamprologus elongatus	f	n
1277	FISH20211103_c3_r0_Lepidiolamprologus-elongatus_su	1970-01-03 02:30:00	5.161416696303599	164.4970902843208	0.0776478412680818	0.5898132239649726	0.02790960333497403	0.5715606406392223	Lepidiolamprologus elongatus	f	n
1278	FISH20211103_c3_r0_Lepidiolamprologus-elongatus_su	1970-01-03 03:00:00	9.120717304623426	194.49986150351782	0.1470278654922165	0.35216885491108524	0.04379741632940267	0.638660055549351	Lepidiolamprologus elongatus	f	n
1279	FISH20211103_c3_r0_Lepidiolamprologus-elongatus_su	1970-01-03 03:30:00	5.118667784849651	224.49689647528265	0.058745289292839724	0.6635446685878963	0.0280955112727422	0.6467238531977089	Lepidiolamprologus elongatus	f	n
1280	FISH20211103_c3_r0_Lepidiolamprologus-elongatus_su	1970-01-03 04:00:00	7.280427153916351	254.50052628663232	0.11201595479474821	0.44075120491939507	0.03859537616392907	0.6924468990282622	Lepidiolamprologus elongatus	f	n
1281	FISH20211103_c3_r0_Lepidiolamprologus-elongatus_su	1970-01-03 04:30:00	6.351840236245132	284.49664689907445	0.10785346117607937	0.50191209887491	0.03481004836793583	0.6688129201761825	Lepidiolamprologus elongatus	f	n
1282	FISH20211103_c3_r0_Lepidiolamprologus-elongatus_su	1970-01-03 05:00:00	9.357008022292577	314.4994183147748	0.15655642346684395	0.38430003877901503	0.06499456494885814	0.66575417426214	Lepidiolamprologus elongatus	f	n
1283	FISH20211103_c3_r0_Lepidiolamprologus-elongatus_su	1970-01-03 05:30:00	14.581452013259971	344.49645311460876	0.23287519397029482	0.12164708490356906	0.09937742275639037	0.733362278576528	Lepidiolamprologus elongatus	f	n
1284	FISH20211103_c3_r0_Lepidiolamprologus-elongatus_su	1970-01-03 06:00:00	22.230687626884368	374.5001384964822	0.3829704725499972	0.03285136557531439	0.17107815393922185	0.7179478984429055	Lepidiolamprologus elongatus	f	n
1285	FISH20211103_c3_r0_Lepidiolamprologus-elongatus_su	1970-01-03 06:30:00	10.227057376046837	404.4963418689724	0.17032479769426892	0.3055093670324798	0.10712335631274701	0.4844835532781744	Lepidiolamprologus elongatus	f	n
1286	FISH20211103_c3_r0_Lepidiolamprologus-elongatus_su	1970-01-03 07:00:00	39.39945888628507	434.4998892089519	0.7029138045645912	0.022379791712829604	0.6249466630934146	0.8137971785213002	Lepidiolamprologus elongatus	f	d
1287	FISH20211103_c3_r0_Lepidiolamprologus-elongatus_su	1970-01-03 07:30:00	6.114800823517792	464.4965910980544	0.124050773238734	0.658444653844022	0.1414662847537604	0.8384093234050046	Lepidiolamprologus elongatus	f	d
1288	FISH20211103_c3_r0_Lepidiolamprologus-elongatus_su	1970-01-03 08:00:00	1.6952076522758968	494.4996399091463	0.012409284804165975	0.9203368234446845	0.03200855833396927	0.5856319651846458	Lepidiolamprologus elongatus	f	d
1289	FISH20211103_c3_r0_Lepidiolamprologus-elongatus_su	1970-01-03 08:30:00	4.155700906598733	524.496757745386	0.06279443551515823	0.7938258604444937	0.126908953236333	0.34971978511558743	Lepidiolamprologus elongatus	f	d
1290	FISH20211103_c3_r0_Lepidiolamprologus-elongatus_su	1970-01-03 09:00:00	6.04084479561433	554.5003046922608	0.11306852805938729	0.7075508282089635	0.11416695488908035	0.6292442615745096	Lepidiolamprologus elongatus	f	d
1291	FISH20211103_c3_r0_Lepidiolamprologus-elongatus_su	1970-01-03 09:30:00	2.809884564966066	584.4968685916976	0.05026880230560328	0.8073491104583495	0.06853518846119867	0.22700980268372495	Lepidiolamprologus elongatus	f	d
1292	FISH20211103_c3_r0_Lepidiolamprologus-elongatus_su	1970-01-03 10:00:00	1.9695925837865627	614.5001107910481	0.021936627520496344	0.8681032572568137	0.03485943011480028	0.6065589720862266	Lepidiolamprologus elongatus	f	d
1293	FISH20211103_c3_r0_Lepidiolamprologus-elongatus_su	1970-01-03 10:30:00	2.3625737738292174	644.4960918010976	0.01912522867121237	0.9183435888907368	0.03255362047562051	0.42393169561013966	Lepidiolamprologus elongatus	f	d
1294	FISH20211103_c3_r0_Lepidiolamprologus-elongatus_su	1970-01-03 11:00:00	3.3377162325823195	674.4998615035178	0.055453991468616695	0.6817904825217439	0.04401208587679113	0.6870264144206353	Lepidiolamprologus elongatus	f	d
1295	FISH20211103_c3_r0_Lepidiolamprologus-elongatus_su	1970-01-03 11:30:00	2.0829009920274135	704.4958980044346	0.03048780487804878	0.7750554323725055	0.02854789656619144	0.7991044446485749	Lepidiolamprologus elongatus	f	d
1296	FISH20211103_c3_r0_Lepidiolamprologus-elongatus_su	1970-01-03 12:00:00	2.8609265301722515	734.5005262866323	0.036396875519361806	0.8027256107694865	0.03523953153751897	0.6528632385755108	Lepidiolamprologus elongatus	f	d
1297	FISH20211103_c3_r0_Lepidiolamprologus-elongatus_su	1970-01-03 12:30:00	1.557788960427466	764.4967019566543	0.012416163183858988	0.9360900171830829	0.02904015927684408	0.33720857389593667	Lepidiolamprologus elongatus	f	d
1298	FISH20211103_c3_r0_Lepidiolamprologus-elongatus_su	1970-01-03 13:00:00	1.0211446303524778	794.4994737133677	0.011079718575148192	0.9497534762617029	0.023366527571286523	0.7882633000055912	Lepidiolamprologus elongatus	f	d
1299	FISH20211103_c3_r0_Lepidiolamprologus-elongatus_su	1970-01-03 13:30:00	1.987830975203836	824.4967298525662	0.003602704799911318	1.0	0.02871745207129084	0.277864360760688	Lepidiolamprologus elongatus	f	d
1300	FISH20211103_c3_r0_Lepidiolamprologus-elongatus_su	1970-01-03 14:00:00	2.060127701462303	854.5001384964822	0.0038779015013018668	0.966650047088804	0.023958094707649882	0.28416484217350807	Lepidiolamprologus elongatus	f	d
1301	FISH20211103_c3_r0_Lepidiolamprologus-elongatus_su	1970-01-03 14:30:00	1.1663820409045293	884.4971457074765	0.0031036967244914924	0.9681871085739622	0.023744103800085774	0.5721253665224869	Lepidiolamprologus elongatus	f	d
1302	FISH20211103_c3_r0_Lepidiolamprologus-elongatus_su	1970-01-03 15:00:00	0.13913787414680995	914.4998892089519	0.0	1.0	0.035847791066042994	0.9559434043484459	Lepidiolamprologus elongatus	f	d
1303	FISH20211103_c3_r0_Lepidiolamprologus-elongatus_su	1970-01-03 15:30:00	1.3429074022821392	944.4977553621903	0.00709416394169484	0.9667461065233054	0.03186089986234893	0.4977875010617389	Lepidiolamprologus elongatus	f	d
1304	FISH20211103_c3_r0_Lepidiolamprologus-elongatus_su	1970-01-03 16:00:00	2.25711278735561	974.4996399091463	0.007589607223976511	0.9543515594703894	0.03598280846909534	0.2672675064744136	Lepidiolamprologus elongatus	f	d
1305	FISH20211103_c3_r0_Lepidiolamprologus-elongatus_su	1970-01-03 16:30:00	1.627019805717677	1004.4978664449986	0.01972845663618731	0.9321695760598504	0.03624617135839748	0.2582049150627547	Lepidiolamprologus elongatus	f	d
1306	FISH20211103_c3_r0_Lepidiolamprologus-elongatus_su	1970-01-03 17:00:00	0.3258517739552085	1034.5003600908537	0.001107971857514819	1.0	0.026397204916400224	0.2742152767465706	Lepidiolamprologus elongatus	f	d
1307	FISH20211103_c3_r0_Lepidiolamprologus-elongatus_su	1970-01-03 17:30:00	0.32605852450499034	1064.4979772790246	0.001828761429758936	1.0	0.025771307467066806	0.2709233928109473	Lepidiolamprologus elongatus	f	d
1308	FISH20211103_c3_r0_Lepidiolamprologus-elongatus_su	1970-01-03 18:00:00	0.40519447033579314	1094.500110791048	0.0016064701972080657	1.0	0.026764796593627425	0.2700799487432501	Lepidiolamprologus elongatus	f	d
1309	FISH20211103_c3_r0_Lepidiolamprologus-elongatus_su	1970-01-03 18:30:00	0.563772896082821	1124.498586866168	0.0034358548074258795	1.0	0.031216178772289008	0.2660534724988393	Lepidiolamprologus elongatus	f	d
1310	FISH20211103_c3_r0_Lepidiolamprologus-elongatus_su	1970-01-03 19:00:00	8.500654181420016	1154.4998615035179	0.19522464129411113	0.1565010248739682	0.05126911438611645	0.555154598678733	Lepidiolamprologus elongatus	f	n
1311	FISH20211103_c3_r0_Lepidiolamprologus-elongatus_su	1970-01-03 19:30:00	8.94122381513111	1184.4987254793307	0.21101629169899147	0.019727363404632606	0.029865082027610325	0.5835963582875312	Lepidiolamprologus elongatus	f	n
1312	FISH20211103_c3_r0_Lepidiolamprologus-elongatus_su	1970-01-03 20:00:00	10.35121439825198	1214.5005816852251	0.2586560301368345	0.013628053847432275	0.03890040530808391	0.6240053248209461	Lepidiolamprologus elongatus	f	n
1313	FISH20211103_c3_r0_Lepidiolamprologus-elongatus_su	1970-01-03 20:30:00	6.903790200492977	1244.4977829508923	0.14006207737501386	0.24165835273251302	0.03012999697402728	0.6563966348955278	Lepidiolamprologus elongatus	f	n
1314	FISH20211103_c3_r0_Lepidiolamprologus-elongatus_su	1970-01-03 21:00:00	5.131507315586936	1274.4994737133677	0.09406681070300814	0.4234668439421639	0.022297596749145665	0.6351587989191813	Lepidiolamprologus elongatus	f	n
1315	FISH20211103_c3_r0_Lepidiolamprologus-elongatus_su	1970-01-03 21:30:00	4.362112784195539	1304.4980326960376	0.05968412302576891	0.6085342200055417	0.022140182576589566	0.6349476954119128	Lepidiolamprologus elongatus	f	n
1316	FISH20211103_c3_r0_Lepidiolamprologus-elongatus_su	1970-01-03 22:00:00	5.733483548246093	1334.5001384964821	0.11395490554539915	0.309456539803889	0.026508226691041893	0.6987115838894598	Lepidiolamprologus elongatus	f	n
1317	FISH20211103_c3_r0_Lepidiolamprologus-elongatus_su	1970-01-03 22:30:00	4.984906126871223	1364.4980881130507	0.08401219174286506	0.484954280964256	0.027820164303953798	0.6618735869072534	Lepidiolamprologus elongatus	f	n
1318	FISH20211103_c3_r0_Lepidiolamprologus-elongatus_su	1970-01-03 23:00:00	6.949623420387145	1394.499944604476	0.13970751163306006	0.2596388211832484	0.0515372257921573	0.5851991354364483	Lepidiolamprologus elongatus	f	n
1319	FISH20211103_c3_r0_Lepidiolamprologus-elongatus_su	1970-01-03 23:30:00	4.556925040564637	1424.4985036577255	0.07138106849922411	0.631511859898027	0.033042914617112264	0.5744198817967165	Lepidiolamprologus elongatus	f	n
1320	FISH20211103_c3_r0_Lepidiolamprologus-elongatus_su	1970-01-04 00:00:00	4.890693991643533	14.499695307739183	0.07362472993185973	0.5934851254778128	0.04013654255884418	0.5675773233782101	Lepidiolamprologus elongatus	f	n
1321	FISH20211103_c3_r0_Lepidiolamprologus-elongatus_su	1970-01-04 00:30:00	4.837489905420466	44.498254364089775	0.06960376835688556	0.657079523413688	0.043253540323363544	0.6842006860997559	Lepidiolamprologus elongatus	f	n
1322	FISH20211103_c3_r0_Lepidiolamprologus-elongatus_su	1970-01-04 01:00:00	3.437202899372866	74.50036009085369	0.05240706886045095	0.594316104370949	0.0239919327670669	0.5769686960798621	Lepidiolamprologus elongatus	f	n
1323	FISH20211103_c3_r0_Lepidiolamprologus-elongatus_su	1970-01-04 01:30:00	4.028501599612184	104.49850365772556	0.055198403901573934	0.6401019729549989	0.030089660709251415	0.7419115097568295	Lepidiolamprologus elongatus	f	n
1324	FISH20211103_c3_r0_Lepidiolamprologus-elongatus_su	1970-01-04 02:00:00	2.893983827779429	134.50016618657213	0.03174163527586971	0.7364280966097939	0.01978335109982672	0.6358194997488985	Lepidiolamprologus elongatus	f	n
1325	FISH20211103_c3_r0_Lepidiolamprologus-elongatus_su	1970-01-04 02:30:00	3.1071373068640336	164.49911327865217	0.03862779871425404	0.6929727333185547	0.023835653986947775	0.5541526367498314	Lepidiolamprologus elongatus	f	n
1326	FISH20211103_c3_r0_Lepidiolamprologus-elongatus_su	1970-01-04 03:00:00	3.2724488222769765	194.4999169021107	0.04764278987313722	0.6855575868372943	0.02214873174653422	0.683536357703196	Lepidiolamprologus elongatus	f	n
1327	FISH20211103_c3_r0_Lepidiolamprologus-elongatus_su	1970-01-04 03:30:00	3.7988408244072165	224.49886395123303	0.05746744250484899	0.6447215295095594	0.022713860993159113	0.6143703856728797	Lepidiolamprologus elongatus	f	n
1328	FISH20211103_c3_r0_Lepidiolamprologus-elongatus_su	1970-01-04 04:00:00	3.133863246069783	254.5005816852252	0.034347127582959394	0.7679906930363969	0.02286404736130585	0.6467285273360489	Lepidiolamprologus elongatus	f	n
1329	FISH20211103_c3_r0_Lepidiolamprologus-elongatus_su	1970-01-04 04:30:00	3.343805047328647	284.49891936824605	0.04666112496536437	0.7578830701025214	0.03367991432829397	0.5710649411972915	Lepidiolamprologus elongatus	f	n
1330	FISH20211103_c3_r0_Lepidiolamprologus-elongatus_su	1970-01-04 05:00:00	5.665601534561942	314.49952911196056	0.08897014015843997	0.566949199490333	0.05587067872260014	0.5990648127478108	Lepidiolamprologus elongatus	f	n
1331	FISH20211103_c3_r0_Lepidiolamprologus-elongatus_su	1970-01-04 05:30:00	4.373575301202608	344.4980879011251	0.06395832178684255	0.6640802527295904	0.04712166581035148	0.6190513982540303	Lepidiolamprologus elongatus	f	n
1332	FISH20211103_c3_r0_Lepidiolamprologus-elongatus_su	1970-01-04 06:00:00	5.540355873258732	374.5001384964822	0.08642180488615589	0.5894410281978838	0.046071565998446556	0.5833404084001508	Lepidiolamprologus elongatus	f	n
1333	FISH20211103_c3_r0_Lepidiolamprologus-elongatus_su	1970-01-04 06:30:00	5.2865007047147525	404.4982819773886	0.0841831079583241	0.6138328530259366	0.05578581934849873	0.6686914673182593	Lepidiolamprologus elongatus	f	n
1334	FISH20211103_c3_r0_Lepidiolamprologus-elongatus_su	1970-01-04 07:00:00	38.10837971518498	434.5	0.7087857301130068	0.010912918236206515	0.5374234942897653	0.6848032923515635	Lepidiolamprologus elongatus	f	d
1335	FISH20211103_c3_r0_Lepidiolamprologus-elongatus_su	1970-01-04 07:30:00	19.00156940569599	464.49919636424096	0.34561879953444546	0.2864822923017237	0.3683611414077972	0.7799315746117059	Lepidiolamprologus elongatus	f	d
1336	FISH20211103_c3_r0_Lepidiolamprologus-elongatus_su	1970-01-04 08:00:00	30.280399952721123	494.49975070633207	0.6063929976178605	0.09174006980222703	0.4918472960245913	0.8536609552453444	Lepidiolamprologus elongatus	f	d
1337	FISH20211103_c3_r0_Lepidiolamprologus-elongatus_su	1970-01-04 08:30:00	11.501379494635728	524.4990856192851	0.23790523690773066	0.5523413688002217	0.19590831479857768	0.6220585398218547	Lepidiolamprologus elongatus	f	d
1338	FISH20211103_c3_r0_Lepidiolamprologus-elongatus_su	1970-01-04 09:00:00	11.155254013689854	554.5003600908537	0.21583291784388678	0.43576533156057834	0.2199081206850874	0.7833843994721382	Lepidiolamprologus elongatus	f	d
1339	FISH20211103_c3_r0_Lepidiolamprologus-elongatus_su	1970-01-04 09:30:00	9.716117035831664	584.4990302022721	0.20947630922693267	0.3633693543917983	0.23093765870286087	0.7352933966928694	Lepidiolamprologus elongatus	f	d
1340	FISH20211103_c3_r0_Lepidiolamprologus-elongatus_su	1970-01-04 10:00:00	2.3458822951600276	614.5002215820962	0.03855528473299357	0.7704409483713716	0.031198207001556927	0.7292195221841232	Lepidiolamprologus elongatus	f	d
1341	FISH20211103_c3_r0_Lepidiolamprologus-elongatus_su	1970-01-04 10:30:00	12.971081919585025	644.4995566393261	0.26668144535579696	0.43975836843272004	0.26299550048826176	0.5490150419072616	Lepidiolamprologus elongatus	f	d
1342	FISH20211103_c3_r0_Lepidiolamprologus-elongatus_su	1970-01-04 11:00:00	7.654261136434508	674.4999723007036	0.13556035676693812	0.5899396155337654	0.16072292169186134	0.47288490193847404	Lepidiolamprologus elongatus	f	d
1343	FISH20211103_c3_r0_Lepidiolamprologus-elongatus_su	1970-01-04 11:30:00	16.5062812095892	704.4983095937482	0.3358089009588206	0.2532283988250291	0.3059163469848633	0.6859023277834629	Lepidiolamprologus elongatus	f	d
1344	FISH20211103_c3_r0_Lepidiolamprologus-elongatus_su	1970-01-04 12:00:00	22.377076421872847	734.4997784179038	0.4890870817637935	0.011356082428539775	0.37568278726321525	0.6404491233084565	Lepidiolamprologus elongatus	f	d
1345	FISH20211103_c3_r0_Lepidiolamprologus-elongatus_su	1970-01-04 12:30:00	10.037786169408882	764.4991132786522	0.20161826645976502	0.35119707381955223	0.34575418496519894	0.6841618144032161	Lepidiolamprologus elongatus	f	d
1346	FISH20211103_c3_r0_Lepidiolamprologus-elongatus_su	1970-01-04 13:00:00	3.1322190709036972	794.4995845105534	0.03944379812752756	0.7349731316824553	0.04484897894403982	0.6584971771302683	Lepidiolamprologus elongatus	f	d
1347	FISH20211103_c3_r0_Lepidiolamprologus-elongatus_su	1970-01-04 13:30:00	11.998725736696295	824.4990579629834	0.22331818685581292	0.4183752632162252	0.25020997391049554	0.3611173592972038	Lepidiolamprologus elongatus	f	d
1348	FISH20211103_c3_r0_Lepidiolamprologus-elongatus_su	1970-01-04 14:00:00	5.006843679342669	854.5001938950751	0.09185086698797851	0.5717688770705224	0.07221026910240472	0.42268448906053474	Lepidiolamprologus elongatus	f	d
1349	FISH20211103_c3_r0_Lepidiolamprologus-elongatus_su	1970-01-04 14:30:00	4.491142191677163	884.4989746716178	0.06878013634096325	0.7735409854237101	0.08238442399612389	0.42542284205789704	Lepidiolamprologus elongatus	f	d
1350	FISH20211103_c3_r0_Lepidiolamprologus-elongatus_su	1970-01-04 15:00:00	6.208578068999876	914.5	0.12209173498781299	0.542377575891868	0.1950748139009757	0.2866688322274246	Lepidiolamprologus elongatus	f	d
1351	FISH20211103_c3_r0_Lepidiolamprologus-elongatus_su	1970-01-04 15:30:00	6.661300531541047	944.4997228995788	0.12458434936821104	0.6383839503436045	0.14658926827515414	0.4540318275248247	Lepidiolamprologus elongatus	f	d
1352	FISH20211103_c3_r0_Lepidiolamprologus-elongatus_su	1970-01-04 16:00:00	5.614722667160888	974.4998061049249	0.09273724447399036	0.7261093568223367	0.11931587978203524	0.35223348660285314	Lepidiolamprologus elongatus	f	d
1353	FISH20211103_c3_r0_Lepidiolamprologus-elongatus_su	1970-01-04 16:30:00	13.569840378354073	1004.4995289553893	0.2829592684954281	0.23773898586866168	0.3555214441373707	0.5779951283308071	Lepidiolamprologus elongatus	f	d
1354	FISH20211103_c3_r0_Lepidiolamprologus-elongatus_su	1970-01-04 17:00:00	8.250761554425335	1034.5004154894466	0.1716248407290455	0.30857016231787715	0.20135367210325805	0.6069464918431414	Lepidiolamprologus elongatus	f	d
1355	FISH20211103_c3_r0_Lepidiolamprologus-elongatus_su	1970-01-04 17:30:00	15.670081874790508	1064.4992795389048	0.316227000665041	0.2413544668587896	0.4144200063507998	0.5144644233665706	Lepidiolamprologus elongatus	f	d
1356	FISH20211103_c3_r0_Lepidiolamprologus-elongatus_su	1970-01-04 18:00:00	2.132758652593418	1094.5002215820962	0.013516507866164413	0.9293153113228451	0.03726733879902266	0.34055398146316634	Lepidiolamprologus elongatus	f	d
1357	FISH20211103_c3_r0_Lepidiolamprologus-elongatus_su	1970-01-04 18:30:00	4.994533419585832	1124.4998614421106	0.05736296624729812	0.5944687690517098	0.22193139212482707	0.4883516814587452	Lepidiolamprologus elongatus	f	d
1358	FISH20211103_c3_r0_Lepidiolamprologus-elongatus_su	1970-01-04 19:00:00	10.463733470783799	1154.5000276992964	0.19926873857404023	0.1757243366018503	0.10662241516901944	0.5078406491709622	Lepidiolamprologus elongatus	f	n
1359	FISH20211103_c3_r0_Lepidiolamprologus-elongatus_su	1970-01-04 19:30:00	6.357914972650564	1184.4988915983151	0.12275548658833961	0.3114608734205276	0.04542851707837522	0.5994961581966916	Lepidiolamprologus elongatus	f	n
1360	FISH20211103_c3_r0_Lepidiolamprologus-elongatus_su	1970-01-04 20:00:00	5.095298175004124	1214.4997784179038	0.10004431641923332	0.5096942167072901	0.05775106898390175	0.5370114759421011	Lepidiolamprologus elongatus	f	n
1361	FISH20211103_c3_r0_Lepidiolamprologus-elongatus_su	1970-01-04 20:30:00	3.2975069514247246	1244.4999722914936	0.04882238847326129	0.7010252147409255	0.032507320287869325	0.4183923273123548	Lepidiolamprologus elongatus	f	n
1362	FISH20211103_c3_r0_Lepidiolamprologus-elongatus_su	1970-01-04 21:00:00	3.7304233448725417	1274.4995845105534	0.04908315328790649	0.7252783779292006	0.0383295377811003	0.785887716558536	Lepidiolamprologus elongatus	f	n
1363	FISH20211103_c3_r0_Lepidiolamprologus-elongatus_su	1970-01-04 21:30:00	3.6260614325861464	1304.4996397494874	0.029097156792107743	0.8470875131629995	0.02628675341638586	0.6371745515670816	Lepidiolamprologus elongatus	f	n
1364	FISH20211103_c3_r0_Lepidiolamprologus-elongatus_su	1970-01-04 22:00:00	3.0763916605789685	1334.500249293668	0.02548335272284084	0.828707550828209	0.022361192836510793	0.529884153565779	Lepidiolamprologus elongatus	f	n
1365	FISH20211103_c3_r0_Lepidiolamprologus-elongatus_su	1970-01-04 22:30:00	2.276207359655027	1364.499501219242	0.022445134116603857	0.8533030370206163	0.02176301772844128	0.6885349728060246	Lepidiolamprologus elongatus	f	n
1366	FISH20211103_c3_r0_Lepidiolamprologus-elongatus_su	1970-01-04 23:00:00	3.1554253020396112	1394.5	0.037225792155993795	0.7806891203190782	0.03331018948263584	0.45768377437787666	Lepidiolamprologus elongatus	f	n
1367	FISH20211103_c3_r0_Lepidiolamprologus-elongatus_su	1970-01-04 23:30:00	2.893784832869112	1424.5001662602526	0.02499445799157615	0.8253158944801596	0.025763449106388274	0.6599211570051995	Lepidiolamprologus elongatus	f	n
1368	FISH20211103_c3_r0_Lepidiolamprologus-elongatus_su	1970-01-05 00:00:00	3.646913047864975	14.499806104924934	0.04348789540745665	0.7473824164866213	0.04691418608238059	0.6448400581433423	Lepidiolamprologus elongatus	f	n
1369	FISH20211103_c3_r0_Lepidiolamprologus-elongatus_su	1970-01-05 00:30:00	2.0396972434569474	44.49991687448046	0.02371848157384317	0.7961762261014131	0.027249331625894022	0.575350523537619	Lepidiolamprologus elongatus	f	n
1370	FISH20211103_c3_r0_Lepidiolamprologus-elongatus_su	1970-01-05 01:00:00	2.187446734484243	74.50047088803944	0.02265802448617805	0.8853249127472163	0.03254914379228685	0.6270595137139557	Lepidiolamprologus elongatus	f	n
1371	FISH20211103_c3_r0_Lepidiolamprologus-elongatus_su	1970-01-05 01:30:00	2.2245731346827915	104.49969517264313	0.015019675220307045	0.8784570193426814	0.01877339568687861	0.7495390422244632	Lepidiolamprologus elongatus	f	n
1372	FISH20211103_c3_r0_Lepidiolamprologus-elongatus_su	1970-01-05 02:00:00	2.4657914117683797	134.50022158209617	0.011023709284289829	0.903944161311766	0.019902039753026395	0.654081830661498	Lepidiolamprologus elongatus	f	n
1373	FISH20211103_c3_r0_Lepidiolamprologus-elongatus_su	1970-01-05 02:30:00	2.276327575768331	164.50083139341535	0.013523999556590179	0.899179691830174	0.019535573152131367	0.5892114651611664	Lepidiolamprologus elongatus	f	n
1374	FISH20211103_c3_r0_Lepidiolamprologus-elongatus_su	1970-01-05 03:00:00	2.709845286794807	194.50002769929642	0.03589828818348014	0.8136391335660075	0.031139474192492456	0.7240844125950764	Lepidiolamprologus elongatus	f	n
1375	FISH20211103_c3_r0_Lepidiolamprologus-elongatus_su	1970-01-05 03:30:00	3.472109652547248	224.4997228995788	0.05087563733096874	0.8100199512303259	0.03550075790709944	0.6514767539526476	Lepidiolamprologus elongatus	f	n
1376	FISH20211103_c3_r0_Lepidiolamprologus-elongatus_su	1970-01-05 04:00:00	2.994638324748332	254.49983381342787	0.03373587414136938	0.7752603589629958	0.034007012773908364	0.5756486520859273	Lepidiolamprologus elongatus	f	n
1377	FISH20211103_c3_r0_Lepidiolamprologus-elongatus_su	1970-01-05 04:30:00	2.8077238493717736	284.50036025051264	0.0299839272848196	0.8461453195144931	0.02869814751847004	0.6071453128461762	Lepidiolamprologus elongatus	f	n
1378	FISH20211103_c3_r0_Lepidiolamprologus-elongatus_su	1970-01-05 05:00:00	2.264846290531305	314.4996399091463	0.01689657082710099	0.8631654755969198	0.0401492318311289	0.737602434128787	Lepidiolamprologus elongatus	f	n
1379	FISH20211103_c3_r0_Lepidiolamprologus-elongatus_su	1970-01-05 05:30:00	3.527011503906533	344.50013854253257	0.04427819340537545	0.6995289553893045	0.046215916664781885	0.6440043874534455	Lepidiolamprologus elongatus	f	n
1380	FISH20211103_c3_r0_Lepidiolamprologus-elongatus_su	1970-01-05 06:00:00	5.083625447234976	374.50024929366793	0.08398426679962329	0.588111461968866	0.06371886262197088	0.6046824158200601	Lepidiolamprologus elongatus	f	n
1381	FISH20211103_c3_r0_Lepidiolamprologus-elongatus_su	1970-01-05 06:30:00	6.778947120772776	403.8660064431452	0.13733444696336952	0.5325140198067057	0.09311924978313277	0.5732747147852617	Lepidiolamprologus elongatus	f	n
1382	FISH20211103_c3_r0_Lepidiolamprologus-elongatus_su	1970-01-05 07:00:00	18.969119218817873	434.50030469226084	0.36064483962107363	0.10054844606946983	0.37220794835054977	0.7912377783000718	Lepidiolamprologus elongatus	f	d
1383	FISH20211103_c3_r0_Lepidiolamprologus-elongatus_su	1970-01-05 07:30:00	11.848732421668087	464.4992241188207	0.24002438483706495	0.07819773886056307	0.26133602844697845	0.8893298083099115	Lepidiolamprologus elongatus	f	d
1384	FISH20211103_c3_r0_Lepidiolamprologus-elongatus_su	1970-01-05 08:00:00	11.411292119057741	494.5001107910481	0.2466208730334589	0.06110126301794815	0.212640659715777	0.8981636875456326	Lepidiolamprologus elongatus	f	d
1385	FISH20211103_c3_r0_Lepidiolamprologus-elongatus_su	1970-01-05 08:30:00	12.011883480232704	524.4997505957989	0.2899739511167766	0.09505071218755196	0.23854137488373006	0.8784507336790386	Lepidiolamprologus elongatus	f	d
1386	FISH20211103_c3_r0_Lepidiolamprologus-elongatus_su	1970-01-05 09:00:00	5.857575308420673	554.4998615035178	0.08996731483020332	0.468561298543017	0.12000143736888448	0.8915847352072802	Lepidiolamprologus elongatus	f	d
1387	FISH20211103_c3_r0_Lepidiolamprologus-elongatus_su	1970-01-05 09:30:00	7.29399173650878	584.4998060404545	0.1344970906068163	0.2886118038237739	0.17261792965038336	0.8804070909729708	Lepidiolamprologus elongatus	f	d
1388	FISH20211103_c3_r0_Lepidiolamprologus-elongatus_su	1970-01-05 10:00:00	10.803289058657086	614.5005262866323	0.2034236330397208	0.24569275940391114	0.24984391072142217	0.7510082926339211	Lepidiolamprologus elongatus	f	d
1389	FISH20211103_c3_r0_Lepidiolamprologus-elongatus_su	1970-01-05 10:30:00	10.111205006476853	644.4998614574674	0.1915766140205043	0.2885563868107509	0.2892474519407538	0.7697284293102715	Lepidiolamprologus elongatus	f	d
1390	FISH20211103_c3_r0_Lepidiolamprologus-elongatus_su	1970-01-05 11:00:00	7.367777230880008	674.4994737133677	0.11694642956068915	0.4182593762118442	0.2210312897241618	0.42370908986012823	Lepidiolamprologus elongatus	f	d
1391	FISH20211103_c3_r0_Lepidiolamprologus-elongatus_su	1970-01-05 11:30:00	8.862143518733763	704.4995843724023	0.15937932945414243	0.3456359102244389	0.3486573356398473	0.6188897141323757	Lepidiolamprologus elongatus	f	d
1392	FISH20211103_c3_r0_Lepidiolamprologus-elongatus_su	1970-01-05 12:00:00	7.461919534774831	734.5001384964822	0.1370007201817074	0.3249127472162207	0.2595692085636948	0.7167233928589367	Lepidiolamprologus elongatus	f	d
1393	FISH20211103_c3_r0_Lepidiolamprologus-elongatus_su	1970-01-05 12:30:00	5.664362792992066	764.4993626337084	0.09743390788671506	0.6643573685085629	0.1237010385100914	0.6153762527191228	Lepidiolamprologus elongatus	f	d
1394	FISH20211103_c3_r0_Lepidiolamprologus-elongatus_su	1970-01-05 13:00:00	5.452592626053956	794.4998892089519	0.09699756259694217	0.44465987148238423	0.17365995232994233	0.8300587695157047	Lepidiolamprologus elongatus	f	d
1395	FISH20211103_c3_r0_Lepidiolamprologus-elongatus_su	1970-01-05 13:30:00	7.106291703579364	824.5000277085065	0.114325297866445	0.4965918536990856	0.30577037136889407	0.7320665572535477	Lepidiolamprologus elongatus	f	d
1396	FISH20211103_c3_r0_Lepidiolamprologus-elongatus_su	1970-01-05 14:00:00	5.573656431947008	854.4996953077392	0.06869425516591879	0.727549720237106	0.15552514871531165	0.5472664728043524	Lepidiolamprologus elongatus	f	d
1397	FISH20211103_c3_r0_Lepidiolamprologus-elongatus_su	1970-01-05 14:30:00	18.468294598373515	884.4998060404545	0.4444444444444444	0.0	0.33739768446750995	0.6330641181398757	Lepidiolamprologus elongatus	f	d
1398	FISH20211103_c3_r0_Lepidiolamprologus-elongatus_su	1970-01-05 15:00:00	14.222357965109413	914.5003600908537	0.3019223311727882	0.154839067087696	0.35932485585134527	0.6330810238839877	Lepidiolamprologus elongatus	f	d
1399	FISH20211103_c3_r0_Lepidiolamprologus-elongatus_su	1970-01-05 15:30:00	16.79207716079042	944.4996120594103	0.3323542451784527	0.2083240966526269	0.33676085334943273	0.6431443388219917	Lepidiolamprologus elongatus	f	d
1400	FISH20211103_c3_r0_Lepidiolamprologus-elongatus_su	1970-01-05 16:00:00	12.087318733733614	974.5001107910481	0.2473964103700421	0.2840682472856193	0.34320214575315994	0.6923914411620867	Lepidiolamprologus elongatus	f	d
1401	FISH20211103_c3_r0_Lepidiolamprologus-elongatus_su	1970-01-05 16:30:00	17.249436127982413	1004.5006373662916	0.32572188660422324	0.11550185667571912	0.4075700166718629	0.7174066204544506	Lepidiolamprologus elongatus	f	d
1402	FISH20211103_c3_r0_Lepidiolamprologus-elongatus_su	1970-01-05 17:00:00	13.595373302526438	1034.4998615035179	0.30829316935349843	0.013517256661680794	0.20226052460971203	0.7095575247733636	Lepidiolamprologus elongatus	f	d
1403	FISH20211103_c3_r0_Lepidiolamprologus-elongatus_su	1970-01-05 17:30:00	7.8221245191479305	1064.5003878975951	0.14789981159259669	0.308046104399867	0.19555153346853346	0.7055470339768957	Lepidiolamprologus elongatus	f	d
1404	FISH20211103_c3_r0_Lepidiolamprologus-elongatus_su	1970-01-05 18:00:00	14.408675081756439	1094.5005262866323	0.3168245526563625	0.10248739682012077	0.3377279764391044	0.7019960539156019	Lepidiolamprologus elongatus	f	d
1405	FISH20211103_c3_r0_Lepidiolamprologus-elongatus_su	1970-01-05 18:30:00	12.399625954152635	1124.5001939595456	0.23347187586589083	0.2709891936824605	0.2799660383575534	0.6591550927633476	Lepidiolamprologus elongatus	f	d
1406	FISH20211103_c3_r0_Lepidiolamprologus-elongatus_su	1970-01-05 19:00:00	12.043478145900385	1154.4994737133677	0.24873968201207688	0.09860949531881891	0.15473440866497562	0.5107467806806725	Lepidiolamprologus elongatus	f	n
1407	FISH20211103_c3_r0_Lepidiolamprologus-elongatus_su	1970-01-05 19:30:00	6.955009714089223	1184.5	0.13649966747949457	0.43787408556861007	0.06108645083788526	0.525286643169432	Lepidiolamprologus elongatus	f	n
1408	FISH20211103_c3_r0_Lepidiolamprologus-elongatus_su	1970-01-05 20:00:00	4.090668149764318	1214.5001384964821	0.06769708049415545	0.6199102542795413	0.04079417626035448	0.5234113688620812	Lepidiolamprologus elongatus	f	n
1409	FISH20211103_c3_r0_Lepidiolamprologus-elongatus_su	1970-01-05 20:30:00	3.425403673554747	1244.499778319663	0.05314786078474839	0.7628574595433385	0.03604634616881819	0.6233352659310472	Lepidiolamprologus elongatus	f	n
1410	FISH20211103_c3_r0_Lepidiolamprologus-elongatus_su	1970-01-05 21:00:00	4.4060860878389665	1274.499889208952	0.06436959893640594	0.7176490139596721	0.04837893233362996	0.6878939692520806	Lepidiolamprologus elongatus	f	n
1411	FISH20211103_c3_r0_Lepidiolamprologus-elongatus_su	1970-01-05 21:30:00	3.2998949815415393	1304.5004156736684	0.04189990578063515	0.7460511001496425	0.03444466746854973	0.5910442301926258	Lepidiolamprologus elongatus	f	n
1412	FISH20211103_c3_r0_Lepidiolamprologus-elongatus_su	1970-01-05 22:00:00	3.703233301423554	1334.4996399091463	0.058279319705279484	0.8190127970749543	0.044035293395433016	0.6881942102024011	Lepidiolamprologus elongatus	f	n
1413	FISH20211103_c3_r0_Lepidiolamprologus-elongatus_su	1970-01-05 22:30:00	3.817965719201691	1364.5005818786367	0.04799113327791632	0.6592407869215849	0.03054982663461791	0.6595104393300997	Lepidiolamprologus elongatus	f	n
1414	FISH20211103_c3_r0_Lepidiolamprologus-elongatus_su	1970-01-05 23:00:00	5.4271803783980594	1394.5003600908537	0.1014348235554817	0.6355326574705003	0.07508526891524996	0.6167448311309994	Lepidiolamprologus elongatus	f	n
1415	FISH20211103_c3_r0_Lepidiolamprologus-elongatus_su	1970-01-05 23:30:00	3.969052966461681	1424.5003047935716	0.05730119146577999	0.7383762815184262	0.04908003168495662	0.7723903387460839	Lepidiolamprologus elongatus	f	n
1416	FISH20211103_c3_r0_Lepidiolamprologus-elongatus_su	1970-01-06 00:00:00	1.9712467595325218	14.500110791048083	0.02869488145357855	0.7847329935741192	0.025659206736095834	0.7087144916877425	Lepidiolamprologus elongatus	f	n
1417	FISH20211103_c3_r0_Lepidiolamprologus-elongatus_su	1970-01-06 00:30:00	1.6489774959181651	44.50133037694013	0.00426829268292683	0.9888580931263858	0.019510397315271266	0.7179984649497435	Lepidiolamprologus elongatus	f	n
1418	FISH20211103_c3_r0_Lepidiolamprologus-elongatus_su	1970-01-06 01:00:00	3.1771725399067696	74.4998615035178	0.03534430225472273	0.7592377153620298	0.025682188753487583	0.5999354557223198	Lepidiolamprologus elongatus	f	n
1419	FISH20211103_c3_r0_Lepidiolamprologus-elongatus_su	1970-01-06 01:30:00	3.3555781775155284	104.50088672134781	0.055863444912436264	0.6861006428729771	0.036851547568408506	0.5978591888248556	Lepidiolamprologus elongatus	f	n
1420	FISH20211103_c3_r0_Lepidiolamprologus-elongatus_su	1970-01-06 02:00:00	5.2254594733742765	134.50052628663232	0.09794471220431002	0.632374937676583	0.09073900225636086	0.706140622607983	Lepidiolamprologus elongatus	f	n
1421	FISH20211103_c3_r0_Lepidiolamprologus-elongatus_su	1970-01-06 02:30:00	2.071322750577017	164.5004710446107	0.01856469936270435	0.8718204488778055	0.0173754053305173	0.6928959652151929	Lepidiolamprologus elongatus	f	n
1422	FISH20211103_c3_r0_Lepidiolamprologus-elongatus_su	1970-01-06 03:00:00	3.791102666003463	194.49947371336768	0.05661736191900726	0.7464406404077336	0.035448286910801666	0.7034591995919516	Lepidiolamprologus elongatus	f	n
1423	FISH20211103_c3_r0_Lepidiolamprologus-elongatus_su	1970-01-06 03:30:00	4.016767771080897	224.50052651998004	0.06811505847142936	0.66358144432744	0.04473734666883703	0.7417112593507317	Lepidiolamprologus elongatus	f	n
1424	FISH20211103_c3_r0_Lepidiolamprologus-elongatus_su	1970-01-06 04:00:00	3.875527992262351	254.50013849648218	0.06060606060606061	0.6941443687330342	0.03423011677125157	0.7482569930890635	Lepidiolamprologus elongatus	f	n
1425	FISH20211103_c3_r0_Lepidiolamprologus-elongatus_su	1970-01-06 04:30:00	4.181689547748416	284.50069278944744	0.0685030205619908	0.7919968963032755	0.06159250199597948	0.7875052157341593	Lepidiolamprologus elongatus	f	n
1426	FISH20211103_c3_r0_Lepidiolamprologus-elongatus_su	1970-01-06 05:00:00	3.362796372096694	314.4998892089519	0.048027919344116994	0.7107799689785065	0.03962920931123829	0.7049215372115051	Lepidiolamprologus elongatus	f	n
1427	FISH20211103_c3_r0_Lepidiolamprologus-elongatus_su	1970-01-06 05:30:00	3.43228829076705	344.501163821769	0.04533362890711594	0.6089004655287076	0.023041648942225497	0.7257131045434785	Lepidiolamprologus elongatus	f	n
1428	FISH20211103_c3_r0_Lepidiolamprologus-elongatus_su	1970-01-06 06:00:00	2.694515122127482	374.4996399091463	0.02310121322918398	0.8697025095562573	0.023791150299378064	0.7197089071649523	Lepidiolamprologus elongatus	f	n
1429	FISH20211103_c3_r0_Lepidiolamprologus-elongatus_su	1970-01-06 06:30:00	4.664529165729578	404.5009697977279	0.06500415627597672	0.7378775284012192	0.0699337991357831	0.6770776324584019	Lepidiolamprologus elongatus	f	n
1430	FISH20211103_c3_r0_Lepidiolamprologus-elongatus_su	1970-01-06 07:00:00	26.293083497843988	434.50030469226084	0.5559248795080605	0.029361254224142708	0.3759412894696244	0.6658145991573146	Lepidiolamprologus elongatus	f	d
1431	FISH20211103_c3_r0_Lepidiolamprologus-elongatus_su	1970-01-06 07:30:00	25.899557492994237	464.5007758811793	0.5382952782088228	0.02371979605409	0.26820111649002537	0.612485718670591	Lepidiolamprologus elongatus	f	d
1432	FISH20211103_c3_r0_Lepidiolamprologus-elongatus_su	1970-01-06 08:00:00	22.00005229655821	494.5001107910481	0.45828717039663197	0.07062929315311323	0.3171610841952078	0.5348973991856152	Lepidiolamprologus elongatus	f	d
1433	FISH20211103_c3_r0_Lepidiolamprologus-elongatus_su	1970-01-06 08:30:00	18.736858205317585	524.501385502106	0.3818443804034582	0.02748836178230991	0.5307507698898294	0.5796319384961717	Lepidiolamprologus elongatus	f	d
1434	FISH20211103_c3_r0_Lepidiolamprologus-elongatus_su	1970-01-06 09:00:00	21.177965467020247	554.4998615035178	0.4179269846545898	0.019223311727882112	0.5487588094992056	0.5456537400005228	Lepidiolamprologus elongatus	f	d
1435	FISH20211103_c3_r0_Lepidiolamprologus-elongatus_su	1970-01-06 09:30:00	10.171828405363758	585.3973984127931	0.18777970045945463	0.3832567575631004	0.14768958349122766	0.44394262884213187	Lepidiolamprologus elongatus	f	d
1436	FISH20211103_c3_r0_Lepidiolamprologus-elongatus_su	1970-01-06 10:00:00	25.571767020322962	614.4999169021107	0.4196997396266135	0.16564179269846546	0.4147610411641454	0.5988904668321664	Lepidiolamprologus elongatus	f	d
1437	FISH20211103_c3_r0_Lepidiolamprologus-elongatus_su	1970-01-06 10:30:00	19.895094650432014	644.5004156275977	0.3371016902188972	0.2112496536436686	0.2839482000704051	0.5764671162330722	Lepidiolamprologus elongatus	f	d
1438	FISH20211103_c3_r0_Lepidiolamprologus-elongatus_su	1970-01-06 11:00:00	25.97044264583994	674.5005816852251	0.42047531992687387	0.1824829649326907	0.358329792978615	0.558793720258561	Lepidiolamprologus elongatus	f	d
1439	FISH20211103_c3_r0_Lepidiolamprologus-elongatus_su	1970-01-06 11:30:00	10.870730587545022	704.5002771311384	0.19415807560137457	0.30994346524775523	0.28722140830558246	0.5801107409469944	Lepidiolamprologus elongatus	f	d
1440	FISH20211103_c3_r0_Lepidiolamprologus-elongatus_su	1970-01-06 12:00:00	12.134796860213394	734.4994737133677	0.2161653094011412	0.25760345687219544	0.26776516835935105	0.701352632585953	Lepidiolamprologus elongatus	f	d
1441	FISH20211103_c3_r0_Lepidiolamprologus-elongatus_su	1970-01-06 12:30:00	20.049001638671136	764.5004987807581	0.39021281312347594	0.03624473509199734	0.3810912289478548	0.6552775114261742	Lepidiolamprologus elongatus	f	d
1442	FISH20211103_c3_r0_Lepidiolamprologus-elongatus_su	1970-01-06 13:00:00	8.474830425651701	794.5001384964822	0.15539305301645337	0.32629771203811425	0.2375584866901093	0.7400524287038277	Lepidiolamprologus elongatus	f	d
1443	FISH20211103_c3_r0_Lepidiolamprologus-elongatus_su	1970-01-06 13:30:00	10.285882856315622	824.5001385425326	0.19118869492934332	0.2943197561651427	0.22319392959045153	0.623470034097288	Lepidiolamprologus elongatus	f	d
1444	FISH20211103_c3_r0_Lepidiolamprologus-elongatus_su	1970-01-06 14:00:00	26.322918144910226	854.499944604476	0.4270440948371372	0.17250166186572125	0.44891615662855544	0.4296409648917198	Lepidiolamprologus elongatus	f	d
1445	FISH20211103_c3_r0_Lepidiolamprologus-elongatus_su	1970-01-06 14:30:00	17.69207135793074	884.5007481296758	0.24727071210861734	0.4656691604322527	0.2948954565537204	0.380460037720726	Lepidiolamprologus elongatus	f	d
1446	FISH20211103_c3_r0_Lepidiolamprologus-elongatus_su	1970-01-06 15:00:00	8.799621326329422	914.4996953077392	0.1003822502908426	0.7527560799955682	0.1254158263299084	0.43710462259193117	Lepidiolamprologus elongatus	f	d
1447	FISH20211103_c3_r0_Lepidiolamprologus-elongatus_su	1970-01-06 15:30:00	21.030090566581762	944.5005541394215	0.36418042779563337	0.30073146403635154	0.38286151606555124	0.5411932162842216	Lepidiolamprologus elongatus	f	d
1448	FISH20211103_c3_r0_Lepidiolamprologus-elongatus_su	1970-01-06 16:00:00	9.664151091645866	974.5003600908537	0.2026480527394604	0.2698465458977342	0.27180110557621906	0.684694865752405	Lepidiolamprologus elongatus	f	d
1449	FISH20211103_c3_r0_Lepidiolamprologus-elongatus_su	1970-01-06 16:30:00	11.8197760160157	1004.5004433606739	0.23620039902460652	0.20089780536466414	0.3796622145865617	0.6545956367013279	Lepidiolamprologus elongatus	f	d
1450	FISH20211103_c3_r0_Lepidiolamprologus-elongatus_su	1970-01-06 17:00:00	14.777607045533141	1034.5001661865722	0.2961998670507423	0.20474185685796586	0.33286623927274495	0.6413458315250259	Lepidiolamprologus elongatus	f	d
1451	FISH20211103_c3_r0_Lepidiolamprologus-elongatus_su	1970-01-06 17:30:00	10.92963372324112	1064.5011361746938	0.22036246743889598	0.2239095494097434	0.5136824417944283	0.7708574443190923	Lepidiolamprologus elongatus	f	d
1452	FISH20211103_c3_r0_Lepidiolamprologus-elongatus_su	1970-01-06 18:00:00	11.812348593416045	1094.4999169021107	0.2268572378261592	0.1675807434491164	0.5302718873102337	0.7629873368869299	Lepidiolamprologus elongatus	f	d
1453	FISH20211103_c3_r0_Lepidiolamprologus-elongatus_su	1970-01-06 18:30:00	11.043609996439674	1124.50119146578	0.21102798559157662	0.1229703518980327	0.6902243640149033	0.7462721128364661	Lepidiolamprologus elongatus	f	d
1454	FISH20211103_c3_r0_Lepidiolamprologus-elongatus_su	1970-01-06 19:00:00	17.25122564107834	1154.5005816852251	0.33194836851143983	0.08880394437981275	0.22366126305801134	0.4956836082556974	Lepidiolamprologus elongatus	f	n
1455	FISH20211103_c3_r0_Lepidiolamprologus-elongatus_su	1970-01-06 19:30:00	7.339777790778124	1184.5009975615162	0.14908002660164044	0.3367878519175349	0.10510587482849805	0.5782665493990352	Lepidiolamprologus elongatus	f	n
1456	FISH20211103_c3_r0_Lepidiolamprologus-elongatus_su	1970-01-06 20:00:00	5.766899981819641	1214.4994737133677	0.09944047421195501	0.49487563015899394	0.06131991639303992	0.6829765259662259	Lepidiolamprologus elongatus	f	n
1457	FISH20211103_c3_r0_Lepidiolamprologus-elongatus_su	1970-01-06 20:30:00	6.789148751113975	1244.5006649673057	0.11925080350216115	0.5474897484207026	0.07589942818801715	0.5926670850583442	Lepidiolamprologus elongatus	f	n
1458	FISH20211103_c3_r0_Lepidiolamprologus-elongatus_su	1970-01-06 21:00:00	4.349308168947784	1274.5001384964821	0.0722397651099662	0.6065037948036119	0.04635757994989921	0.6471489338174553	Lepidiolamprologus elongatus	f	n
1459	FISH20211103_c3_r0_Lepidiolamprologus-elongatus_su	1970-01-06 21:30:00	2.604862231399153	1304.5006096209265	0.025714919086677012	0.8283085790290401	0.02107687215035775	0.6869716369652887	Lepidiolamprologus elongatus	f	n
1460	FISH20211103_c3_r0_Lepidiolamprologus-elongatus_su	1970-01-06 22:00:00	2.778596872205572	1334.499944604476	0.0271992023044538	0.812264569022823	0.019477440547126308	0.6633421703944591	Lepidiolamprologus elongatus	f	n
1461	FISH20211103_c3_r0_Lepidiolamprologus-elongatus_su	1970-01-06 22:30:00	4.029847435392458	1364.5012192418533	0.037186876524052316	0.7304921303480382	0.032206782819168535	0.7107878309299942	Lepidiolamprologus elongatus	f	n
1462	FISH20211103_c3_r0_Lepidiolamprologus-elongatus_su	1970-01-06 23:00:00	4.828019232340188	1394.499695307739	0.07789042158329179	0.6442856351448674	0.04646721675972336	0.6710503671549389	Lepidiolamprologus elongatus	f	n
1463	FISH20211103_c3_r0_Lepidiolamprologus-elongatus_su	1970-01-06 23:30:00	2.7821066210892114	1424.5011084016849	0.013411660385723787	0.8944247395256041	0.016855269701089765	0.7228748747855053	Lepidiolamprologus elongatus	f	n
1464	FISH20211103_c3_r0_Lepidiolamprologus-elongatus_su	1970-01-07 00:00:00	3.11536427249967	14.500360090853693	0.012575480582793197	0.8955736524292283	0.018198175739308858	0.6820513585385333	Lepidiolamprologus elongatus	f	n
1465	FISH20211103_c3_r0_Lepidiolamprologus-elongatus_su	1970-01-07 00:30:00	2.296464634943393	44.50116382176901	0.023830636222567057	0.7911771225892263	0.020559181160757115	0.6881239131871009	Lepidiolamprologus elongatus	f	n
1466	FISH20211103_c3_r0_Lepidiolamprologus-elongatus_su	1970-01-07 01:00:00	1.8074801517833337	74.50016618657213	0.026202082871703967	0.8048969643252826	0.020764443260007034	0.6866102681230383	Lepidiolamprologus elongatus	f	n
1467	FISH20211103_c3_r0_Lepidiolamprologus-elongatus_su	1970-01-07 01:30:00	2.3120198371569027	105.23520286396182	0.020465393794749404	0.8440334128878282	0.019675803787081197	0.6436269670906911	Lepidiolamprologus elongatus	f	n
1468	FISH20211103_c3_r0_Lepidiolamprologus-elongatus_su	1970-01-07 02:00:00	3.6614661025263873	134.50016618657213	0.04226678484378462	0.7372036339463771	0.0297734946890131	0.6335460191244552	Lepidiolamprologus elongatus	f	n
1469	FISH20211103_c3_r0_Lepidiolamprologus-elongatus_su	1970-01-07 02:30:00	3.876715919851926	164.50110840168477	0.04444690755929949	0.6878740855686101	0.026670657578436566	0.681891494155168	Lepidiolamprologus elongatus	f	n
1470	FISH20211103_c3_r0_Lepidiolamprologus-elongatus_su	1970-01-07 03:00:00	13.191074546936427	194.49997230070358	0.280150684172622	0.25272838069913023	0.20054691137872377	0.5744213988483781	Lepidiolamprologus elongatus	f	n
1471	FISH20211103_c3_r0_Lepidiolamprologus-elongatus_su	1970-01-07 03:30:00	13.41748549040871	224.5000831347337	0.2893642964030372	0.19819320512109959	0.18742122796741842	0.5905205524256436	Lepidiolamprologus elongatus	f	n
1472	FISH20211103_c3_r0_Lepidiolamprologus-elongatus_su	1970-01-07 04:00:00	14.346786139635327	254.49977841790383	0.2842344338577443	0.2533237314424994	0.14665628125361352	0.5974273968997705	Lepidiolamprologus elongatus	f	n
1473	FISH20211103_c3_r0_Lepidiolamprologus-elongatus_su	1970-01-07 04:30:00	11.80914375514382	284.50066504101085	0.23265351363334072	0.3183329638661051	0.11934482975550335	0.6249716887538355	Lepidiolamprologus elongatus	f	n
1474	FISH20211103_c3_r0_Lepidiolamprologus-elongatus_su	1970-01-07 05:00:00	12.001501071849415	314.49952911196056	0.24668993407567447	0.3514486732037006	0.15202264754368505	0.5853946363016941	Lepidiolamprologus elongatus	f	n
1475	FISH20211103_c3_r0_Lepidiolamprologus-elongatus_su	1970-01-07 05:30:00	13.911291290035988	344.50058194313584	0.27816881893255	0.2226348168264701	0.14138139968932095	0.6347225415157218	Lepidiolamprologus elongatus	f	n
1476	FISH20211103_c3_r0_Lepidiolamprologus-elongatus_su	1970-01-07 06:00:00	23.57066553680395	374.5001384964822	0.42396543127804553	0.08054955404132735	0.19640837447053916	0.6920254545060986	Lepidiolamprologus elongatus	f	n
1477	FISH20211103_c3_r0_Lepidiolamprologus-elongatus_su	1970-01-07 06:30:00	8.240673163427424	404.50022168033695	0.16420970959875858	0.30004433606739084	0.08483912448249167	0.5363700041581432	Lepidiolamprologus elongatus	f	n
1478	FISH20211103_c3_r0_Lepidiolamprologus-elongatus_su	1970-01-07 07:00:00	29.241306910625187	434.5	0.551905606027033	0.030024374030578328	0.48546702250574775	0.7669802632637559	Lepidiolamprologus elongatus	f	d
1479	FISH20211103_c3_r0_Lepidiolamprologus-elongatus_su	1970-01-07 07:30:00	25.22275017404177	464.50099745095866	0.5234400975285382	0.0	0.7032454598009372	0.83543556560803	Lepidiolamprologus elongatus	f	d
1480	FISH20211103_c3_r0_Lepidiolamprologus-elongatus_su	1970-01-07 08:00:00	17.796265140724966	494.49975070633207	0.3727771314608609	0.1473048584565952	0.5446794517634767	0.701676009579262	Lepidiolamprologus elongatus	f	d
1481	FISH20211103_c3_r0_Lepidiolamprologus-elongatus_su	1970-01-07 08:30:00	18.58861361107544	524.501163821769	0.3563511416537353	0.16459765018842828	0.45672518977627574	0.7677915413429388	Lepidiolamprologus elongatus	f	d
1482	FISH20211103_c3_r0_Lepidiolamprologus-elongatus_su	1970-01-07 09:00:00	20.99363910758641	554.5003600908537	0.4243532214281757	0.08714198659354053	0.3944751881680265	0.7592920759142077	Lepidiolamprologus elongatus	f	d
1483	FISH20211103_c3_r0_Lepidiolamprologus-elongatus_su	1970-01-07 09:30:00	10.922642114191008	584.5009699052264	0.22795543978274124	0.32040126364795213	0.2487299858745741	0.7617992564551713	Lepidiolamprologus elongatus	f	d
1484	FISH20211103_c3_r0_Lepidiolamprologus-elongatus_su	1970-01-07 10:00:00	21.3177961874045	614.5001661865721	0.44848216264125856	0.10719033902060714	0.4237696579251489	0.7397814925192975	Lepidiolamprologus elongatus	f	d
1485	FISH20211103_c3_r0_Lepidiolamprologus-elongatus_su	1970-01-07 10:30:00	18.2900658927803	644.5014963422744	0.3576258035912215	0.14231877632454001	0.3071444726704068	0.6606122684107236	Lepidiolamprologus elongatus	f	d
1486	FISH20211103_c3_r0_Lepidiolamprologus-elongatus_su	1970-01-07 11:00:00	10.799807330875877	674.4999723007036	0.22525067863276274	0.2826436208520304	0.17209363260550026	0.5641668133582064	Lepidiolamprologus elongatus	f	d
1487	FISH20211103_c3_r0_Lepidiolamprologus-elongatus_su	1970-01-07 11:30:00	15.295705424543875	704.5005265199801	0.29623676772155405	0.10951615584991409	0.3808871749319932	0.6464497861289389	Lepidiolamprologus elongatus	f	d
1488	FISH20211103_c3_r0_Lepidiolamprologus-elongatus_su	1970-01-07 12:00:00	12.00917747012193	734.4997784179038	0.2219144693108797	0.15881896742743187	0.2953808367419107	0.6601049193410384	Lepidiolamprologus elongatus	f	d
1489	FISH20211103_c3_r0_Lepidiolamprologus-elongatus_su	1970-01-07 12:30:00	14.136477204565006	764.5023010812309	0.2742445245356252	0.16412531189354035	0.34987213301461917	0.5452683227714865	Lepidiolamprologus elongatus	f	d
1490	FISH20211103_c3_r0_Lepidiolamprologus-elongatus_su	1970-01-07 13:00:00	11.473663102960426	794.4995291119606	0.21433715583624177	0.3357154728269902	0.28992284622982034	0.6435516311060663	Lepidiolamprologus elongatus	f	d
1491	FISH20211103_c3_r0_Lepidiolamprologus-elongatus_su	1970-01-07 13:30:00	9.77539551615876	824.5008035466889	0.19606539207536713	0.2554170130229981	0.169886769562583	0.5785612672242202	Lepidiolamprologus elongatus	f	d
1492	FISH20211103_c3_r0_Lepidiolamprologus-elongatus_su	1970-01-07 14:00:00	14.4785953540223	854.5001938950751	0.2917843886765276	0.13345521023765997	0.3787702111285164	0.5681102206907346	Lepidiolamprologus elongatus	f	d
1493	FISH20211103_c3_r0_Lepidiolamprologus-elongatus_su	1970-01-07 14:30:00	11.875102212709368	884.5011915978496	0.23078202072826026	0.311921520811395	0.3431426202569875	0.6864918137156802	Lepidiolamprologus elongatus	f	d
1494	FISH20211103_c3_r0_Lepidiolamprologus-elongatus_su	1970-01-07 15:00:00	9.595109405773274	914.5	0.19150232661200975	0.32611345003323733	0.17044543990035177	0.6832935184833279	Lepidiolamprologus elongatus	f	d
1495	FISH20211103_c3_r0_Lepidiolamprologus-elongatus_su	1970-01-07 15:30:00	13.783243761911724	944.5018566757191	0.2970681150584714	0.07554176134789115	0.3616543287731529	0.745605200637864	Lepidiolamprologus elongatus	f	d
1496	FISH20211103_c3_r0_Lepidiolamprologus-elongatus_su	1970-01-07 16:00:00	5.464946637344728	974.4997507063321	0.08093734419145754	0.6163093457426181	0.09739970983115281	0.7445192270814232	Lepidiolamprologus elongatus	f	d
1497	FISH20211103_c3_r0_Lepidiolamprologus-elongatus_su	1970-01-07 16:30:00	7.508513127255888	1004.5012191067273	0.13914440873323727	0.4700210572980162	0.2345888285491886	0.7100004677942328	Lepidiolamprologus elongatus	f	d
1498	FISH20211103_c3_r0_Lepidiolamprologus-elongatus_su	1970-01-07 17:00:00	7.796702412076815	1034.5003600908537	0.12974350451498531	0.34845714918841064	0.2043837879761104	0.6075616675391594	Lepidiolamprologus elongatus	f	d
1499	FISH20211103_c3_r0_Lepidiolamprologus-elongatus_su	1970-01-07 17:30:00	8.22383714374806	1064.5010252147408	0.16591853699085618	0.32518703241895264	0.21626837560756468	0.7967649362239088	Lepidiolamprologus elongatus	f	d
1500	FISH20211103_c3_r0_Lepidiolamprologus-elongatus_su	1970-01-07 18:00:00	7.744720290025966	1094.5001661865722	0.15333481054730777	0.264070463106581	0.24340568687446615	0.7056993144065873	Lepidiolamprologus elongatus	f	d
1501	FISH20211103_c3_r0_Lepidiolamprologus-elongatus_su	1970-01-07 18:30:00	7.711056613225009	1124.5022724753353	0.15475002771311386	0.31870080922292426	0.1450965764567619	0.7815294337319995	Lepidiolamprologus elongatus	f	d
1502	FISH20211103_c3_r0_Lepidiolamprologus-elongatus_su	1970-01-07 19:00:00	10.893503279304506	1154.4999723007036	0.21960002215943716	0.19494764832973244	0.13580543215648164	0.5153869890377059	Lepidiolamprologus elongatus	f	n
1503	FISH20211103_c3_r0_Lepidiolamprologus-elongatus_su	1970-01-07 19:30:00	4.692992940202717	1184.5013580178481	0.08170278809378638	0.539216229699019	0.027219943462111394	0.6591919654409544	Lepidiolamprologus elongatus	f	n
1504	FISH20211103_c3_r0_Lepidiolamprologus-elongatus_su	1970-01-07 20:00:00	4.719681236657848	1214.4997784179038	0.07317748725902946	0.4836029248836694	0.016397748845676685	0.6254662729760337	Lepidiolamprologus elongatus	f	n
1505	FISH20211103_c3_r0_Lepidiolamprologus-elongatus_su	1970-01-07 20:30:00	8.28287526632475	1244.5020783683424	0.17231059136507232	0.07149587097489331	0.014653702641287401	0.5616448586933667	Lepidiolamprologus elongatus	f	n
1506	FISH20211103_c3_r0_Lepidiolamprologus-elongatus_su	1970-01-07 21:00:00	6.887169812626838	1274.4995291119606	0.12725056783557698	0.2153343305080051	0.016302009172210277	0.5485946841171168	Lepidiolamprologus elongatus	f	n
1507	FISH20211103_c3_r0_Lepidiolamprologus-elongatus_su	1970-01-07 21:30:00	4.357168882483136	1304.5018288627798	0.041121702504987805	0.6650410108623365	0.015859730268950045	0.6523764831704374	Lepidiolamprologus elongatus	f	n
1508	FISH20211103_c3_r0_Lepidiolamprologus-elongatus_su	1970-01-07 22:00:00	3.0101097872566576	1334.5001384964821	0.026258933023101214	0.7507063320591657	0.01664563017396279	0.6588889009082759	Lepidiolamprologus elongatus	f	n
1509	FISH20211103_c3_r0_Lepidiolamprologus-elongatus_su	1970-01-07 22:30:00	3.794395191441262	1363.8073703789817	0.041095094164147875	0.722390141827482	0.01781699887518189	0.655618424136039	Lepidiolamprologus elongatus	f	n
1510	FISH20211103_c3_r0_Lepidiolamprologus-elongatus_su	1970-01-07 23:00:00	4.064326549626792	1394.8650045433894	0.03498409813721036	0.7159813721035893	0.016558658840572706	0.6769980047619845	Lepidiolamprologus elongatus	f	n
1511	FISH20211103_c3_r0_Lepidiolamprologus-elongatus_su	1970-01-07 23:30:00	5.266057873796199	1424.500886819643	0.08607693160403503	0.6132357831725973	0.04351101184323605	0.656880384515955	Lepidiolamprologus elongatus	f	n
1512	FISH20211103_c3_r0_Lepidiolamprologus-elongatus_su	1970-01-08 00:00:00	4.101789735410511	14.5	0.03085530689120319	0.7870042100598271	0.02436190345008794	0.675159882189989	Lepidiolamprologus elongatus	f	n
1513	FISH20211103_c3_r0_Lepidiolamprologus-elongatus_su	1970-01-08 00:30:00	3.732698160526586	44.50160736060304	0.04140339208513469	0.732901008757344	0.018405477309699218	0.64655569177075	Lepidiolamprologus elongatus	f	n
1514	FISH20211103_c3_r0_Lepidiolamprologus-elongatus_su	1970-01-08 01:00:00	3.6248660353078552	74.49980610492493	0.043321699628829424	0.6347016785773641	0.01841516603856649	0.6729210257546395	Lepidiolamprologus elongatus	f	n
1515	FISH20211103_c3_r0_Lepidiolamprologus-elongatus_su	1970-01-08 01:30:00	4.176317412818365	104.50108063175395	0.06118038237738986	0.6918259905791078	0.02174222851280195	0.6691590659555349	Lepidiolamprologus elongatus	f	n
1516	FISH20211103_c3_r0_Lepidiolamprologus-elongatus_su	1970-01-08 02:00:00	3.904413904652654	134.50041548944657	0.03999778405628497	0.716636197440585	0.0220884296295687	0.6580526771780474	Lepidiolamprologus elongatus	f	n
1517	FISH20211103_c3_r0_Lepidiolamprologus-elongatus_su	1970-01-08 02:30:00	4.692677178282975	164.5011085245538	0.07210952222591731	0.5964970624099324	0.03841202359660018	0.6691278316844192	Lepidiolamprologus elongatus	f	n
1518	FISH20211103_c3_r0_Lepidiolamprologus-elongatus_su	1970-01-08 03:00:00	2.8028191224258148	194.50022158209617	0.019333037890538446	0.8245069798360293	0.01948792078140818	0.7041020221660892	Lepidiolamprologus elongatus	f	n
1519	FISH20211103_c3_r0_Lepidiolamprologus-elongatus_su	1970-01-08 03:30:00	3.5789818563012137	224.50227247533533	0.05354173594945128	0.6316372907659905	0.017821367260173422	0.6878587263074412	Lepidiolamprologus elongatus	f	n
1520	FISH20211103_c3_r0_Lepidiolamprologus-elongatus_su	1970-01-08 04:00:00	3.4222480602036716	254.50002769929642	0.03816963049138552	0.8001218769043267	0.02864152169453961	0.7164278244295008	Lepidiolamprologus elongatus	f	n
1521	FISH20211103_c3_r0_Lepidiolamprologus-elongatus_su	1970-01-08 04:30:00	3.293469031728049	284.50141344714814	0.03209356465827837	0.8016739648578238	0.025138835415429252	0.7187301945481381	Lepidiolamprologus elongatus	f	n
1522	FISH20211103_c3_r0_Lepidiolamprologus-elongatus_su	1970-01-08 05:00:00	5.455241487525388	314.4997784179038	0.09600044316419233	0.5956680700199424	0.06599358609660558	0.729746653432911	Lepidiolamprologus elongatus	f	n
1523	FISH20211103_c3_r0_Lepidiolamprologus-elongatus_su	1970-01-08 05:30:00	3.422907610672359	344.5022727272727	0.04451219512195122	0.7141906873614191	0.02939515041648864	0.6841339867136672	Lepidiolamprologus elongatus	f	n
1524	FISH20211103_c3_r0_Lepidiolamprologus-elongatus_su	1970-01-08 06:00:00	4.310829763396095	374.4995845105534	0.07185197495983602	0.6035676693811978	0.0347084911070269	0.7173737526711514	Lepidiolamprologus elongatus	f	n
1525	FISH20211103_c3_r0_Lepidiolamprologus-elongatus_su	1970-01-08 06:30:00	4.004010975331221	404.5014409221902	0.06029705165151851	0.7195743737530481	0.04423076923076549	0.5996633475829745	Lepidiolamprologus elongatus	f	n
1526	FISH20211103_c3_r0_Lepidiolamprologus-elongatus_su	1970-01-08 07:00:00	23.293316933945185	434.5001938950751	0.46961387180765607	0.20431001052573264	0.331806727784797	0.588959595850321	Lepidiolamprologus elongatus	f	d
1527	FISH20211103_c3_r0_Lepidiolamprologus-elongatus_su	1970-01-08 07:30:00	24.89045958133766	464.5012470210054	0.4811838386077703	0.0	0.6004446584810219	0.6592697523699966	Lepidiolamprologus elongatus	f	d
1528	FISH20211103_c3_r0_Lepidiolamprologus-elongatus_su	1970-01-08 08:00:00	31.008604238557176	494.5	0.5399401728340351	0.0	0.5682012848767264	0.6030644650933824	Lepidiolamprologus elongatus	f	d
1529	FISH20211103_c3_r0_Lepidiolamprologus-elongatus_su	1970-01-08 08:30:00	19.235888608234696	515.1007279750409	0.4191056306640915	0.0	0.36366740012928594	0.543922303616261	Lepidiolamprologus elongatus	f	d
1530	FISH20211103_c3_r1_Lepidiolamprologus-elongatus_su	1970-01-02 00:00:00	3.753938344616801	14.500249293667942	0.030469226081657527	0.6898232784887264	0.02061564813672817	0.40523535201326993	Lepidiolamprologus elongatus	f	n
1531	FISH20211103_c3_r1_Lepidiolamprologus-elongatus_su	1970-01-02 00:30:00	2.2968146426980063	44.49600975393483	0.013411660385723787	0.8782974950121925	0.023991734362590944	0.5410322706572974	Lepidiolamprologus elongatus	f	n
1532	FISH20211103_c3_r1_Lepidiolamprologus-elongatus_su	1970-01-02 01:00:00	3.354994108092022	74.5	0.014402836250830933	0.9216707290050964	0.024600899075303634	0.535127577157483	Lepidiolamprologus elongatus	f	n
1533	FISH20211103_c3_r1_Lepidiolamprologus-elongatus_su	1970-01-02 01:30:00	2.701304666572049	104.49562132801242	0.013579425784281122	0.8615452832280235	0.02598166587135503	0.5610194732977509	Lepidiolamprologus elongatus	f	n
1534	FISH20211103_c3_r1_Lepidiolamprologus-elongatus_su	1970-01-02 02:00:00	1.6804720716275283	134.49980610492494	0.006426236773585951	0.9270954517755249	0.030361035012507476	0.6764113180979135	Lepidiolamprologus elongatus	f	n
1535	FISH20211103_c3_r1_Lepidiolamprologus-elongatus_su	1970-01-02 02:30:00	2.350077587464214	164.49542758964697	0.01424375103918417	0.8673169650279887	0.0281653922320505	0.6285680361121121	Lepidiolamprologus elongatus	f	n
1536	FISH20211103_c3_r1_Lepidiolamprologus-elongatus_su	1970-01-02 03:00:00	2.164149049953021	194.50047088803944	0.009916348124757631	0.9031632596532048	0.03093125332466285	0.6636284092162069	Lepidiolamprologus elongatus	f	n
1537	FISH20211103_c3_r1_Lepidiolamprologus-elongatus_su	1970-01-02 03:30:00	9.073852865532931	224.49623143427178	0.1225338062513855	0.5312015074262912	0.06438711345982225	0.6121868083445463	Lepidiolamprologus elongatus	f	n
1538	FISH20211103_c3_r1_Lepidiolamprologus-elongatus_su	1970-01-02 04:00:00	1.7979784412365942	254.50022158209617	0.01722800797695546	0.837968092178152	0.029794229454218425	0.6875127292877079	Lepidiolamprologus elongatus	f	n
1539	FISH20211103_c3_r1_Lepidiolamprologus-elongatus_su	1970-01-02 04:30:00	2.5394101210464655	284.4968131685418	0.01723660145208668	0.8375547303663471	0.034352262724826034	0.7352716859655551	Lepidiolamprologus elongatus	f	n
1540	FISH20211103_c3_r1_Lepidiolamprologus-elongatus_su	1970-01-02 05:00:00	6.527020625275914	314.5000276992964	0.0995512713977065	0.6493823056894354	0.047649454085574895	0.6282826465416409	Lepidiolamprologus elongatus	f	n
1541	FISH20211103_c3_r1_Lepidiolamprologus-elongatus_su	1970-01-02 05:30:00	2.6538810217128135	344.4952333444186	0.028821638399290545	0.8206961534197983	0.03162055115124374	0.6408366808242589	Lepidiolamprologus elongatus	f	n
1542	FISH20211103_c3_r1_Lepidiolamprologus-elongatus_su	1970-01-02 06:00:00	9.059025507688235	374.49983381342787	0.15361178816751606	0.4410037668956348	0.07304856691713285	0.5602148892005243	Lepidiolamprologus elongatus	f	n
1543	FISH20211103_c3_r1_Lepidiolamprologus-elongatus_su	1970-01-02 06:30:00	15.876765509937561	404.49542708275595	0.261460007760102	0.2290892966021839	0.11116661656838413	0.5679494755815678	Lepidiolamprologus elongatus	f	n
1544	FISH20211103_c3_r1_Lepidiolamprologus-elongatus_su	1970-01-02 07:00:00	58.84782537704109	434.4996399091463	0.8067697080494155	0.0	0.6526739932645672	0.5056907997819932	Lepidiolamprologus elongatus	f	d
1545	FISH20211103_c3_r1_Lepidiolamprologus-elongatus_su	1970-01-02 07:30:00	36.179531389952615	464.4966472707121	0.6760875588805764	0.0	0.5630698087110042	0.4100116022161771	Lepidiolamprologus elongatus	f	d
1546	FISH20211103_c3_r1_Lepidiolamprologus-elongatus_su	1970-01-02 08:00:00	27.721602816122626	494.50024929366793	0.5293889535205806	0.04542684615810758	0.48919790581407624	0.4689007859016874	Lepidiolamprologus elongatus	f	d
1547	FISH20211103_c3_r1_Lepidiolamprologus-elongatus_su	1970-01-02 08:30:00	24.257381864704723	524.495926398049	0.523250013855789	0.04256498365016904	0.4290597238138971	0.4538136731944866	Lepidiolamprologus elongatus	f	d
1548	FISH20211103_c3_r1_Lepidiolamprologus-elongatus_su	1970-01-02 09:00:00	8.474315184851248	554.500055395524	0.1815311322845114	0.5434854863727011	0.2278807980648787	0.5424779303843202	Lepidiolamprologus elongatus	f	d
1549	FISH20211103_c3_r1_Lepidiolamprologus-elongatus_su	1970-01-02 09:30:00	7.267319440115887	584.741273345665	0.15872068739184916	0.5632197625156632	0.164318746723803	0.6391361103773109	Lepidiolamprologus elongatus	f	d
1550	FISH20211103_c3_r1_Lepidiolamprologus-elongatus_su	1970-01-02 10:00:00	6.716572749062498	614.5001107910481	0.14319742964768448	0.6189341901174386	0.17293124521991857	0.6746438525376403	Lepidiolamprologus elongatus	f	d
1551	FISH20211103_c3_r1_Lepidiolamprologus-elongatus_su	1970-01-02 10:30:00	18.78895531690287	644.4951779181908	0.4459594280013302	0.15912869970069837	0.3468515593245405	0.5524237431542859	Lepidiolamprologus elongatus	f	d
1552	FISH20211103_c3_r1_Lepidiolamprologus-elongatus_su	1970-01-02 11:00:00	10.344730753758915	674.4998615035178	0.24475098332502354	0.43410337377430613	0.22645209838550948	0.599870081050311	Lepidiolamprologus elongatus	f	d
1553	FISH20211103_c3_r1_Lepidiolamprologus-elongatus_su	1970-01-02 11:30:00	10.55856588675808	704.4949562132801	0.2538521228245206	0.29348187562354505	0.28680934748430387	0.6381699876620675	Lepidiolamprologus elongatus	f	d
1554	FISH20211103_c3_r1_Lepidiolamprologus-elongatus_su	1970-01-02 12:00:00	8.245499669280251	734.5005262866323	0.17079386183590936	0.5606337599024985	0.24035327325269507	0.7028091370486023	Lepidiolamprologus elongatus	f	d
1555	FISH20211103_c3_r1_Lepidiolamprologus-elongatus_su	1970-01-02 12:30:00	10.34562414045029	764.4952333444186	0.24420795920629643	0.4020618556701031	0.29886874622297815	0.716692295208894	Lepidiolamprologus elongatus	f	d
1556	FISH20211103_c3_r1_Lepidiolamprologus-elongatus_su	1970-01-02 13:00:00	3.253297518457194	794.4994737133677	0.04603623067974073	0.7948036119882554	0.0965133585069415	0.6068000166292615	Lepidiolamprologus elongatus	f	d
1557	FISH20211103_c3_r1_Lepidiolamprologus-elongatus_su	1970-01-02 13:30:00	1.2046888012800576	824.4955663932609	0.01274661937486145	0.9371536244735093	0.05324499491087725	0.8026541447797113	Lepidiolamprologus elongatus	f	d
1558	FISH20211103_c3_r1_Lepidiolamprologus-elongatus_su	1970-01-02 14:00:00	5.768104278703152	854.5001384964822	0.11467508725278378	0.6580244861780511	0.17457001309907774	0.7750769422197291	Lepidiolamprologus elongatus	f	d
1559	FISH20211103_c3_r1_Lepidiolamprologus-elongatus_su	1970-01-02 14:30:00	6.46722350870912	884.4953721664912	0.11755251344011527	0.6428531840603003	0.19877309968601417	0.701909527396218	Lepidiolamprologus elongatus	f	d
1560	FISH20211103_c3_r1_Lepidiolamprologus-elongatus_su	1970-01-02 15:00:00	2.3268716177502027	914.4998892089519	0.0005539552404165743	1.0	0.040783763274072675	0.7073859465547409	Lepidiolamprologus elongatus	f	d
1561	FISH20211103_c3_r1_Lepidiolamprologus-elongatus_su	1970-01-02 15:30:00	2.4183076021700867	944.4954550493294	0.01435539297195433	0.9512803458596608	0.04210664959776368	0.7035926131353296	Lepidiolamprologus elongatus	f	d
1562	FISH20211103_c3_r1_Lepidiolamprologus-elongatus_su	1970-01-02 16:00:00	5.329511750197275	974.4996399091463	0.08420586117112626	0.5793030857016231	0.04723508816482697	0.687796518642462	Lepidiolamprologus elongatus	f	d
1563	FISH20211103_c3_r1_Lepidiolamprologus-elongatus_su	1970-01-02 16:30:00	6.67271379773322	1004.4947345083693	0.10120829176366257	0.6538632080700587	0.1103602123718401	0.7421243032026874	Lepidiolamprologus elongatus	f	d
1564	FISH20211103_c3_r1_Lepidiolamprologus-elongatus_su	1970-01-02 17:00:00	1.7853512724378153	1034.500304692261	0.0041548944656805715	0.9611101878012298	0.04466157863352584	0.7477213799333344	Lepidiolamprologus elongatus	f	d
1565	FISH20211103_c3_r1_Lepidiolamprologus-elongatus_su	1970-01-02 17:30:00	2.510377487954761	1064.4960372443607	0.04882780025494652	0.8292966801529679	0.0992329256453664	0.8284902196636592	Lepidiolamprologus elongatus	f	d
1566	FISH20211103_c3_r1_Lepidiolamprologus-elongatus_su	1970-01-02 18:00:00	2.021799160352922	1094.500110791048	0.01556614225570574	0.9067139375138489	0.05965584190473397	0.7199789847489737	Lepidiolamprologus elongatus	f	d
1567	FISH20211103_c3_r1_Lepidiolamprologus-elongatus_su	1970-01-02 18:30:00	9.541430674437564	1124.4961755902893	0.21228245205631305	0.52350072054096	0.28067189848540125	0.634505232761891	Lepidiolamprologus elongatus	f	d
1568	FISH20211103_c3_r1_Lepidiolamprologus-elongatus_su	1970-01-02 19:00:00	6.44892104243536	1154.4998615035179	0.11572766051742285	0.47038945210791644	0.058211066702279296	0.484060233286854	Lepidiolamprologus elongatus	f	n
1569	FISH20211103_c3_r1_Lepidiolamprologus-elongatus_su	1970-01-02 19:30:00	2.4792025042839825	1184.4959818212049	0.017846256165826083	0.8439283932827135	0.029991227646739865	0.685922722977671	Lepidiolamprologus elongatus	f	n
1570	FISH20211103_c3_r1_Lepidiolamprologus-elongatus_su	1970-01-02 20:00:00	2.4775378861215125	1214.5005262866323	0.01972189906376378	0.8901999889202814	0.03293580375316029	0.7459564138670085	Lepidiolamprologus elongatus	f	n
1571	FISH20211103_c3_r1_Lepidiolamprologus-elongatus_su	1970-01-02 20:30:00	2.8308025677610895	1244.496203513828	0.033918971346228455	0.8445380479964529	0.030250986442767757	0.6967338423236924	Lepidiolamprologus elongatus	f	n
1572	FISH20211103_c3_r1_Lepidiolamprologus-elongatus_su	1970-01-02 21:00:00	2.28034418018754	1274.4994183147749	0.007977397374106698	0.9922441969973963	0.03197831651420302	0.7088037710767268	Lepidiolamprologus elongatus	f	n
1573	FISH20211103_c3_r1_Lepidiolamprologus-elongatus_su	1970-01-02 21:30:00	1.742070438542569	1304.496481019673	0.009642560266001663	0.9453588251593239	0.03258095799926701	0.7126460844568352	Lepidiolamprologus elongatus	f	n
1574	FISH20211103_c3_r1_Lepidiolamprologus-elongatus_su	1970-01-02 22:00:00	1.4452552077103762	1334.5001384964821	0.006481635366461692	0.9498088748545787	0.03501470296525088	0.7434098310986218	Lepidiolamprologus elongatus	f	n
1575	FISH20211103_c3_r1_Lepidiolamprologus-elongatus_su	1970-01-02 22:30:00	1.817327008376742	1364.4948727897568	0.005542929992794191	0.9681835818413613	0.03481973259236684	0.7507536290359672	Lepidiolamprologus elongatus	f	n
1576	FISH20211103_c3_r1_Lepidiolamprologus-elongatus_su	1970-01-02 23:00:00	2.223008720859008	1394.499889208952	0.011189895856414802	0.8994571238643918	0.02351674016996596	0.4649275749767321	Lepidiolamprologus elongatus	f	n
1577	FISH20211103_c3_r1_Lepidiolamprologus-elongatus_su	1970-01-02 23:30:00	1.3776203213730602	1424.4959538853786	0.003547278572220375	1.0	0.035200906665804395	0.7735455290905479	Lepidiolamprologus elongatus	f	n
1578	FISH20211103_c3_r1_Lepidiolamprologus-elongatus_su	1970-01-03 00:00:00	1.7512137061629058	14.499639909146307	0.00116337045039056	1.0	0.03342724288351175	0.7179709238197435	Lepidiolamprologus elongatus	f	n
1579	FISH20211103_c3_r1_Lepidiolamprologus-elongatus_su	1970-01-03 00:30:00	2.392203071438021	44.49667479494569	0.0033806251385502108	0.9685213921525161	0.030070833422709674	0.6974002039146739	Lepidiolamprologus elongatus	f	n
1580	FISH20211103_c3_r1_Lepidiolamprologus-elongatus_su	1970-01-03 01:00:00	1.675020436784201	74.50030469226081	0.0033239155725444574	0.9676472217605673	0.03649110524958252	0.7680561685262666	Lepidiolamprologus elongatus	f	n
1581	FISH20211103_c3_r1_Lepidiolamprologus-elongatus_su	1970-01-03 01:30:00	1.109433529655887	104.4968410551984	0.008756373309687432	0.9113832853025937	0.037357792361799445	0.8009772732849489	Lepidiolamprologus elongatus	f	n
1582	FISH20211103_c3_r1_Lepidiolamprologus-elongatus_su	1970-01-03 02:00:00	2.1142805199271835	134.5001107910481	0.0037668956348327056	0.9696986483492134	0.03270256892275133	0.7247672414431886	Lepidiolamprologus elongatus	f	n
1583	FISH20211103_c3_r1_Lepidiolamprologus-elongatus_su	1970-01-03 02:30:00	1.3855168202473147	164.4970902843208	0.0030482735686970016	0.9716233442332206	0.03435680682764676	0.7700005269582753	Lepidiolamprologus elongatus	f	n
1584	FISH20211103_c3_r1_Lepidiolamprologus-elongatus_su	1970-01-03 03:00:00	1.3177795136962216	194.49986150351782	0.005041271951692427	0.9565121045925433	0.03126751682656134	0.7116392735715592	Lepidiolamprologus elongatus	f	n
1585	FISH20211103_c3_r1_Lepidiolamprologus-elongatus_su	1970-01-03 03:30:00	1.483798612413227	224.49689647528265	0.0031589448015960984	0.9500110840168478	0.031125342055129325	0.7075077948495474	Lepidiolamprologus elongatus	f	n
1586	FISH20211103_c3_r1_Lepidiolamprologus-elongatus_su	1970-01-03 04:00:00	1.9286945550577976	254.50052628663232	0.013572655254556535	0.9172899008365187	0.028678786746980715	0.6638070672442731	Lepidiolamprologus elongatus	f	n
1587	FISH20211103_c3_r1_Lepidiolamprologus-elongatus_su	1970-01-03 04:30:00	1.9551826688947653	284.49664689907445	0.009311090173474477	0.9361525245247464	0.030282683422344445	0.6563913856636767	Lepidiolamprologus elongatus	f	n
1588	FISH20211103_c3_r1_Lepidiolamprologus-elongatus_su	1970-01-03 05:00:00	2.359488690071344	314.4994183147748	0.009473159381751703	0.9366794083430281	0.030655302806911196	0.6674657110457648	Lepidiolamprologus elongatus	f	n
1589	FISH20211103_c3_r1_Lepidiolamprologus-elongatus_su	1970-01-03 05:30:00	2.326972561240736	344.49645311460876	0.02072711150520949	0.757869651961871	0.031560657878107884	0.6668224402836881	Lepidiolamprologus elongatus	f	n
1590	FISH20211103_c3_r1_Lepidiolamprologus-elongatus_su	1970-01-03 06:00:00	1.8401790337170538	374.5001384964822	0.018170738463243033	0.8475984709988367	0.02843526376580363	0.5919579157628374	Lepidiolamprologus elongatus	f	n
1591	FISH20211103_c3_r1_Lepidiolamprologus-elongatus_su	1970-01-03 06:30:00	5.2235571825409615	404.4963418689724	0.09245094778849351	0.6305287662121716	0.03431501824296967	0.5416839325697164	Lepidiolamprologus elongatus	f	n
1592	FISH20211103_c3_r1_Lepidiolamprologus-elongatus_su	1970-01-03 07:00:00	56.5285668963381	434.4998892089519	0.8007423000221582	0.020219366275204962	0.6192928224266169	0.40449217466218884	Lepidiolamprologus elongatus	f	d
1593	FISH20211103_c3_r1_Lepidiolamprologus-elongatus_su	1970-01-03 07:30:00	32.06034549689715	464.4965910980544	0.5818967906435342	0.0	0.4784834808465474	0.6472995491730889	Lepidiolamprologus elongatus	f	d
1594	FISH20211103_c3_r1_Lepidiolamprologus-elongatus_su	1970-01-03 08:00:00	24.161935473433772	494.4996399091463	0.4582571602681292	0.09273724447399036	0.4912132842847177	0.6386097620888408	Lepidiolamprologus elongatus	f	d
1595	FISH20211103_c3_r1_Lepidiolamprologus-elongatus_su	1970-01-03 08:30:00	11.427283955856547	524.496757745386	0.21437676661309096	0.5617691071329601	0.23027162858859154	0.6687092063900992	Lepidiolamprologus elongatus	f	d
1596	FISH20211103_c3_r1_Lepidiolamprologus-elongatus_su	1970-01-03 09:00:00	15.71140793582251	554.5003046922608	0.3440806603512271	0.2152235333222536	0.36333736760178936	0.6051140105962254	Lepidiolamprologus elongatus	f	d
1597	FISH20211103_c3_r1_Lepidiolamprologus-elongatus_su	1970-01-03 09:30:00	4.520447829856632	584.4968685916976	0.06667405642077259	0.7283711134511999	0.1643759546340747	0.6723837908405783	Lepidiolamprologus elongatus	f	d
1598	FISH20211103_c3_r1_Lepidiolamprologus-elongatus_su	1970-01-03 10:00:00	9.349816548596948	614.5001107910481	0.1491247507201418	0.634555727897186	0.42161703170161363	0.8125229326284695	Lepidiolamprologus elongatus	f	d
1599	FISH20211103_c3_r1_Lepidiolamprologus-elongatus_su	1970-01-03 10:30:00	4.907516534273579	644.4960918010976	0.0654138256000887	0.7583014579522146	0.2286899659257288	0.7687627983041383	Lepidiolamprologus elongatus	f	d
1600	FISH20211103_c3_r1_Lepidiolamprologus-elongatus_su	1970-01-03 11:00:00	8.528070843837105	674.4998615035178	0.11993795357597917	0.5653980388898122	0.06338619133481616	0.5234047371540562	Lepidiolamprologus elongatus	f	d
1601	FISH20211103_c3_r1_Lepidiolamprologus-elongatus_su	1970-01-03 11:30:00	8.38366967523433	704.4958980044346	0.16380266075388025	0.37039911308203993	0.12019995887275485	0.6069485794114949	Lepidiolamprologus elongatus	f	d
1602	FISH20211103_c3_r1_Lepidiolamprologus-elongatus_su	1970-01-03 12:00:00	4.113074350686843	734.5005262866323	0.08232230901335107	0.6603512270788322	0.04728193556394267	0.6139643773232517	Lepidiolamprologus elongatus	f	d
1603	FISH20211103_c3_r1_Lepidiolamprologus-elongatus_su	1970-01-03 12:30:00	10.374680422432379	764.4967019566543	0.2040906823346821	0.5484729227869852	0.2131614379228145	0.6840543751875108	Lepidiolamprologus elongatus	f	d
1604	FISH20211103_c3_r1_Lepidiolamprologus-elongatus_su	1970-01-03 13:00:00	6.075656920291625	794.4994737133677	0.11345631820951747	0.5863387069968423	0.13383998473855274	0.6581348939184777	Lepidiolamprologus elongatus	f	d
1605	FISH20211103_c3_r1_Lepidiolamprologus-elongatus_su	1970-01-03 13:30:00	1.9001750609287116	824.4967298525662	0.008313934153641503	0.9114288881498726	0.03628071238793348	0.5655489661011888	Lepidiolamprologus elongatus	f	d
1606	FISH20211103_c3_r1_Lepidiolamprologus-elongatus_su	1970-01-03 14:00:00	2.510980577102102	854.5001384964822	0.027089911916237327	0.9012243089025539	0.054386675030044615	0.6525265896207162	Lepidiolamprologus elongatus	f	d
1607	FISH20211103_c3_r1_Lepidiolamprologus-elongatus_su	1970-01-03 14:30:00	2.774589692752539	884.4971457074765	0.040514326885772875	0.8426536606994403	0.046770588063509734	0.4302143083885752	Lepidiolamprologus elongatus	f	d
1608	FISH20211103_c3_r1_Lepidiolamprologus-elongatus_su	1970-01-03 15:00:00	1.9454542059622133	914.4998892089519	0.019499224462663417	0.8611234212275648	0.04157791469803432	0.6569407768303152	Lepidiolamprologus elongatus	f	d
1609	FISH20211103_c3_r1_Lepidiolamprologus-elongatus_su	1970-01-03 15:30:00	1.7726009576869786	944.4977553621903	0.008147203901790167	0.9411960317020451	0.03596985159108057	0.649076454441316	Lepidiolamprologus elongatus	f	d
1610	FISH20211103_c3_r1_Lepidiolamprologus-elongatus_su	1970-01-03 16:00:00	1.3812572145019069	974.4996399091463	0.005539859287574096	0.9900282532823667	0.039528012923952215	0.6895945767406858	Lepidiolamprologus elongatus	f	d
1611	FISH20211103_c3_r1_Lepidiolamprologus-elongatus_su	1970-01-03 16:30:00	6.441317184285467	1004.4978664449986	0.12247159878082571	0.5073427542255472	0.11226890211745866	0.5954993009567214	Lepidiolamprologus elongatus	f	d
1612	FISH20211103_c3_r1_Lepidiolamprologus-elongatus_su	1970-01-03 17:00:00	4.755445520547232	1034.5003600908537	0.0879175668938009	0.7234502243643012	0.10169543521550085	0.6778043152290435	Lepidiolamprologus elongatus	f	d
1613	FISH20211103_c3_r1_Lepidiolamprologus-elongatus_su	1970-01-03 17:30:00	4.143906005490261	1064.4979772790246	0.07968966472707122	0.8022166805209199	0.08435947913967172	0.5968069476767562	Lepidiolamprologus elongatus	f	d
1614	FISH20211103_c3_r1_Lepidiolamprologus-elongatus_su	1970-01-03 18:00:00	8.232925843093165	1094.500110791048	0.15377797473964103	0.5474739641037004	0.1492214215351709	0.6227035510207655	Lepidiolamprologus elongatus	f	d
1615	FISH20211103_c3_r1_Lepidiolamprologus-elongatus_su	1970-01-03 18:30:00	9.704422878258946	1124.498586866168	0.22261014131338322	0.43596564145192573	0.19384172483963172	0.6201537943853442	Lepidiolamprologus elongatus	f	d
1616	FISH20211103_c3_r1_Lepidiolamprologus-elongatus_su	1970-01-03 19:00:00	7.2196323830590154	1154.4998615035179	0.12963270732923385	0.3765442357764113	0.046482759956944716	0.4415734639313498	Lepidiolamprologus elongatus	f	n
1617	FISH20211103_c3_r1_Lepidiolamprologus-elongatus_su	1970-01-03 19:30:00	2.6797533574531047	1184.4987254793307	0.03330377923085448	0.6379807159481325	0.025364391358279056	0.5406598096214162	Lepidiolamprologus elongatus	f	n
1618	FISH20211103_c3_r1_Lepidiolamprologus-elongatus_su	1970-01-03 20:00:00	3.118980236200704	1214.5005816852251	0.043100105257326465	0.6376932025926542	0.026593930696947477	0.5641823854089159	Lepidiolamprologus elongatus	f	n
1619	FISH20211103_c3_r1_Lepidiolamprologus-elongatus_su	1970-01-03 20:30:00	2.2048085925879692	1244.4977829508923	0.027823966300853563	0.7742489746147877	0.02836232333635083	0.6050120505775637	Lepidiolamprologus elongatus	f	n
1620	FISH20211103_c3_r1_Lepidiolamprologus-elongatus_su	1970-01-03 21:00:00	3.2089099543608586	1274.4994737133677	0.03307295994681735	0.7404575923771536	0.026061277694077362	0.5309262888132064	Lepidiolamprologus elongatus	f	n
1621	FISH20211103_c3_r1_Lepidiolamprologus-elongatus_su	1970-01-03 21:30:00	2.3197266911800822	1304.4980326960376	0.02227763923524522	0.8342477140482129	0.029524605451720972	0.6321917331257236	Lepidiolamprologus elongatus	f	n
1622	FISH20211103_c3_r1_Lepidiolamprologus-elongatus_su	1970-01-03 22:00:00	1.7148161621506455	1334.5001384964821	0.019998892028142486	0.870810481413772	0.025523859220854293	0.4902636729617298	Lepidiolamprologus elongatus	f	n
1623	FISH20211103_c3_r1_Lepidiolamprologus-elongatus_su	1970-01-03 22:30:00	1.9307746523244596	1364.4980881130507	0.01878636741479634	0.8143530063729565	0.026033110175575542	0.5115131522882197	Lepidiolamprologus elongatus	f	n
1624	FISH20211103_c3_r1_Lepidiolamprologus-elongatus_su	1970-01-03 23:00:00	2.4821453165180754	1394.499944604476	0.03894305340128518	0.7722690006647462	0.03276987746270945	0.6827488602541971	Lepidiolamprologus elongatus	f	n
1625	FISH20211103_c3_r1_Lepidiolamprologus-elongatus_su	1970-01-03 23:30:00	2.1156486135775063	1424.4985036577255	0.019784970073154513	0.818222123697628	0.03040327943879469	0.6743858207958128	Lepidiolamprologus elongatus	f	n
1626	FISH20211103_c3_r1_Lepidiolamprologus-elongatus_su	1970-01-04 00:00:00	1.767445632158402	14.499695307739183	0.021882444185917678	0.8348567946374162	0.03246242128783482	0.7261550192829016	Lepidiolamprologus elongatus	f	n
1627	FISH20211103_c3_r1_Lepidiolamprologus-elongatus_su	1970-01-04 00:30:00	1.3156968492995578	44.498254364089775	0.008090883901357716	1.0	0.033784713842638564	0.77116932332326	Lepidiolamprologus elongatus	f	n
1628	FISH20211103_c3_r1_Lepidiolamprologus-elongatus_su	1970-01-04 01:00:00	1.4841579261720603	74.50036009085369	0.011966096061160046	0.9323029195058445	0.030332367729901825	0.6929017461656521	Lepidiolamprologus elongatus	f	n
1629	FISH20211103_c3_r1_Lepidiolamprologus-elongatus_su	1970-01-04 01:30:00	2.1897532270160385	104.49850365772556	0.027654622035025493	0.8336289071159388	0.03500575355820675	0.6957049239916148	Lepidiolamprologus elongatus	f	n
1630	FISH20211103_c3_r1_Lepidiolamprologus-elongatus_su	1970-01-04 02:00:00	1.7199042321238456	134.50016618657213	0.015898515399955685	0.856414801684024	0.03321520088918435	0.689682257504896	Lepidiolamprologus elongatus	f	n
1631	FISH20211103_c3_r1_Lepidiolamprologus-elongatus_su	1970-01-04 02:30:00	2.139873556616293	164.49911327865217	0.02543781866548437	0.8571270228330747	0.027824048085556153	0.6252586432929463	Lepidiolamprologus elongatus	f	n
1632	FISH20211103_c3_r1_Lepidiolamprologus-elongatus_su	1970-01-04 03:00:00	2.217262793367433	194.4999169021107	0.029139659852639742	0.7851642568278766	0.02950913272608263	0.6514838498497171	Lepidiolamprologus elongatus	f	n
1633	FISH20211103_c3_r1_Lepidiolamprologus-elongatus_su	1970-01-04 03:30:00	1.8242563108200422	224.49886395123303	0.013078415073427543	0.9352729287891383	0.029908278884620543	0.6827772396775534	Lepidiolamprologus elongatus	f	n
1634	FISH20211103_c3_r1_Lepidiolamprologus-elongatus_su	1970-01-04 04:00:00	2.641875348349374	254.5005816852252	0.037061658633870696	0.7322586006315439	0.033819984655172115	0.6564299511080893	Lepidiolamprologus elongatus	f	n
1635	FISH20211103_c3_r1_Lepidiolamprologus-elongatus_su	1970-01-04 04:30:00	3.186195039505362	284.49891936824605	0.029537267941257966	0.7562759767248546	0.02713664531091289	0.5193808628638091	Lepidiolamprologus elongatus	f	n
1636	FISH20211103_c3_r1_Lepidiolamprologus-elongatus_su	1970-01-04 05:00:00	2.359585062736683	314.49952911196056	0.029638247188521413	0.7575203589828818	0.028371302218380728	0.6104594880021709	Lepidiolamprologus elongatus	f	n
1637	FISH20211103_c3_r1_Lepidiolamprologus-elongatus_su	1970-01-04 05:30:00	2.542219255582322	344.4980879011251	0.029928504129025108	0.7407304771933714	0.028670495334015292	0.5553674891274267	Lepidiolamprologus elongatus	f	n
1638	FISH20211103_c3_r1_Lepidiolamprologus-elongatus_su	1970-01-04 06:00:00	4.664496234516467	374.5001384964822	0.07877679906930364	0.5276715971414326	0.0340580720217389	0.5482785106326575	Lepidiolamprologus elongatus	f	n
1639	FISH20211103_c3_r1_Lepidiolamprologus-elongatus_su	1970-01-04 06:30:00	5.353886957299128	404.4982819773886	0.09354910219463533	0.40944358235424516	0.03752453679534832	0.558929568377898	Lepidiolamprologus elongatus	f	n
1640	FISH20211103_c3_r1_Lepidiolamprologus-elongatus_su	1970-01-04 07:00:00	54.83852412799622	434.5	0.7568690449811655	0.012408597385331266	0.5784821662813443	0.288185660938377	Lepidiolamprologus elongatus	f	d
1641	FISH20211103_c3_r1_Lepidiolamprologus-elongatus_su	1970-01-04 07:30:00	23.477725814323463	464.49919636424096	0.3779859225184282	0.2489608158288533	0.2904405630191403	0.36591440095430333	Lepidiolamprologus elongatus	f	d
1642	FISH20211103_c3_r1_Lepidiolamprologus-elongatus_su	1970-01-04 08:00:00	42.164898517715066	494.49975070633207	0.7039499196720403	0.0	0.5007635483149702	0.22788789267701265	Lepidiolamprologus elongatus	f	d
1643	FISH20211103_c3_r1_Lepidiolamprologus-elongatus_su	1970-01-04 08:30:00	23.611088277739636	524.4990856192851	0.4338597949570518	0.17583818232197285	0.2688751330986923	0.38098229826889274	Lepidiolamprologus elongatus	f	d
1644	FISH20211103_c3_r1_Lepidiolamprologus-elongatus_su	1970-01-04 09:00:00	18.512777155954396	554.5003600908537	0.3053016453382084	0.3669048806160323	0.20754835620394674	0.304868534628023	Lepidiolamprologus elongatus	f	d
1645	FISH20211103_c3_r1_Lepidiolamprologus-elongatus_su	1970-01-04 09:30:00	15.25198891667349	584.4990302022721	0.2556386810750901	0.38176780271543365	0.22408174220864868	0.18984591512893256	Lepidiolamprologus elongatus	f	d
1646	FISH20211103_c3_r1_Lepidiolamprologus-elongatus_su	1970-01-04 10:00:00	5.597117952673764	614.5002215820962	0.07506093507644582	0.8109350764458232	0.0833284936706264	0.6603802644731072	Lepidiolamprologus elongatus	f	d
1647	FISH20211103_c3_r1_Lepidiolamprologus-elongatus_su	1970-01-04 10:30:00	17.714339781021053	644.4995566393261	0.2539348259809355	0.3919308357348703	0.2091912943390502	0.3893038945222415	Lepidiolamprologus elongatus	f	d
1648	FISH20211103_c3_r1_Lepidiolamprologus-elongatus_su	1970-01-04 11:00:00	10.489925880075484	674.4999723007036	0.16032352778239434	0.5794692814802505	0.15003372314880856	0.5793857454650188	Lepidiolamprologus elongatus	f	d
1649	FISH20211103_c3_r1_Lepidiolamprologus-elongatus_su	1970-01-04 11:30:00	25.560055645619837	704.4983095937482	0.3876295516266696	0.3319847032090007	0.28272518481439546	0.4958746143754516	Lepidiolamprologus elongatus	f	d
1650	FISH20211103_c3_r1_Lepidiolamprologus-elongatus_su	1970-01-04 12:00:00	23.307320767989236	734.4997784179038	0.3748061156658542	0.1865167294482606	0.20848397040032166	0.4493344912230147	Lepidiolamprologus elongatus	f	d
1651	FISH20211103_c3_r1_Lepidiolamprologus-elongatus_su	1970-01-04 12:30:00	11.870948461263549	764.4991132786522	0.20294834848148968	0.520782531589448	0.1337166800400191	0.37403676187017176	Lepidiolamprologus elongatus	f	d
1652	FISH20211103_c3_r1_Lepidiolamprologus-elongatus_su	1970-01-04 13:00:00	9.247408955695517	794.4995845105534	0.13722231455321035	0.6991856406847267	0.10573712254083988	0.26949297419595103	Lepidiolamprologus elongatus	f	d
1653	FISH20211103_c3_r1_Lepidiolamprologus-elongatus_su	1970-01-04 13:30:00	4.436175299587932	824.4990579629834	0.07591710074254683	0.7919206472348442	0.06668263127775596	0.097317480422736	Lepidiolamprologus elongatus	f	d
1654	FISH20211103_c3_r1_Lepidiolamprologus-elongatus_su	1970-01-04 14:00:00	9.785361243040327	854.5001938950751	0.14436873303418093	0.6750872527837793	0.10546505712245072	0.3024831973017247	Lepidiolamprologus elongatus	f	d
1655	FISH20211103_c3_r1_Lepidiolamprologus-elongatus_su	1970-01-04 14:30:00	1.9269279871193143	884.4989746716178	0.005265199800476639	0.9581555173751594	0.0339971895096508	0.6121960943330309	Lepidiolamprologus elongatus	f	d
1656	FISH20211103_c3_r1_Lepidiolamprologus-elongatus_su	1970-01-04 15:00:00	3.1557273105196684	914.5	0.051739419454908044	0.7866718369155772	0.03506722812710306	0.1342437994981855	Lepidiolamprologus elongatus	f	d
1657	FISH20211103_c3_r1_Lepidiolamprologus-elongatus_su	1970-01-04 15:30:00	5.996092470917588	944.4997228995788	0.08839503436045222	0.7515517623586788	0.06486125157719765	0.1722141647261278	Lepidiolamprologus elongatus	f	d
1658	FISH20211103_c3_r1_Lepidiolamprologus-elongatus_su	1970-01-04 16:00:00	2.6045375433056352	974.4998061049249	0.03750484737687663	0.8938562960500803	0.03605776762731352	0.08523390911845645	Lepidiolamprologus elongatus	f	d
1659	FISH20211103_c3_r1_Lepidiolamprologus-elongatus_su	1970-01-04 16:30:00	8.338314917094744	1004.4995289553893	0.143086727625381	0.47608755888057636	0.12685660262404788	0.3261475017488545	Lepidiolamprologus elongatus	f	d
1660	FISH20211103_c3_r1_Lepidiolamprologus-elongatus_su	1970-01-04 17:00:00	8.525106209981137	1034.5004154894466	0.16132070245415767	0.4401418203977619	0.10376012105663981	0.3863156439463402	Lepidiolamprologus elongatus	f	d
1661	FISH20211103_c3_r1_Lepidiolamprologus-elongatus_su	1970-01-04 17:30:00	20.0365112633287	1064.4992795389048	0.3616160496563955	0.17673464863666594	0.33120924588886935	0.30216563693238385	Lepidiolamprologus elongatus	f	d
1662	FISH20211103_c3_r1_Lepidiolamprologus-elongatus_su	1970-01-04 18:00:00	8.580450715970683	1094.5002215820962	0.12020828717039664	0.5649789497008642	0.23614627932685242	0.757711319807618	Lepidiolamprologus elongatus	f	d
1663	FISH20211103_c3_r1_Lepidiolamprologus-elongatus_su	1970-01-04 18:30:00	11.484090709065189	1124.4998614421106	0.21664911600066508	0.28958598902621513	0.26855770623225184	0.5334880538748287	Lepidiolamprologus elongatus	f	d
1664	FISH20211103_c3_r1_Lepidiolamprologus-elongatus_su	1970-01-04 19:00:00	9.440719748165781	1154.5000276992964	0.1720680294720514	0.3409229405573098	0.0665370829290453	0.41724261842791344	Lepidiolamprologus elongatus	f	n
1665	FISH20211103_c3_r1_Lepidiolamprologus-elongatus_su	1970-01-04 19:30:00	2.963807476533889	1184.4988915983151	0.045499889159831525	0.7257260031035248	0.033106759045376924	0.6040427344366407	Lepidiolamprologus elongatus	f	n
1666	FISH20211103_c3_r1_Lepidiolamprologus-elongatus_su	1970-01-04 20:00:00	1.9125442692323846	1214.4997784179038	0.01839131398183027	0.8712608021271881	0.03193641308620629	0.6704374240867195	Lepidiolamprologus elongatus	f	n
1667	FISH20211103_c3_r1_Lepidiolamprologus-elongatus_su	1970-01-04 20:30:00	5.216266856905535	1244.4999722914936	0.11094486007204211	0.5598780825713494	0.037368608049757425	0.490788065960854	Lepidiolamprologus elongatus	f	n
1668	FISH20211103_c3_r1_Lepidiolamprologus-elongatus_su	1970-01-04 21:00:00	2.2294211778678985	1274.4995845105534	0.023322807600686942	0.9013905046811811	0.02618808388180338	0.5275894728653812	Lepidiolamprologus elongatus	f	n
1669	FISH20211103_c3_r1_Lepidiolamprologus-elongatus_su	1970-01-04 21:30:00	2.767837176190355	1304.4996397494874	0.017292024607881172	0.8731363963864103	0.03626089765249966	0.7224252510623441	Lepidiolamprologus elongatus	f	n
1670	FISH20211103_c3_r1_Lepidiolamprologus-elongatus_su	1970-01-04 22:00:00	3.661127580860759	1334.500249293668	0.0532934463464628	0.7672151127361365	0.03823307081547855	0.6685951023945021	Lepidiolamprologus elongatus	f	n
1671	FISH20211103_c3_r1_Lepidiolamprologus-elongatus_su	1970-01-04 22:30:00	1.858655672191256	1364.499501219242	0.016903125692751052	0.8954223010418976	0.036543586406467946	0.7231166813867878	Lepidiolamprologus elongatus	f	n
1672	FISH20211103_c3_r1_Lepidiolamprologus-elongatus_su	1970-01-04 23:00:00	2.5717677858644206	1394.5	0.04487037447374252	0.6906159982273432	0.03244629016770468	0.5934894390234606	Lepidiolamprologus elongatus	f	n
1673	FISH20211103_c3_r1_Lepidiolamprologus-elongatus_su	1970-01-04 23:30:00	1.5221521877236794	1424.5001662602526	0.0003879405896696963	1.0	0.024664693592477794	0.5353452544629057	Lepidiolamprologus elongatus	f	n
1674	FISH20211103_c3_r1_Lepidiolamprologus-elongatus_su	1970-01-05 00:00:00	1.8283824007810228	14.499806104924934	0.009916348124757631	0.9160157332003767	0.02676020093606348	0.5534597881670821	Lepidiolamprologus elongatus	f	n
1675	FISH20211103_c3_r1_Lepidiolamprologus-elongatus_su	1970-01-05 00:30:00	2.0993168468278776	44.49991687448046	0.026101413133832088	0.8601274591299529	0.03643221694866491	0.6612860545375724	Lepidiolamprologus elongatus	f	n
1676	FISH20211103_c3_r1_Lepidiolamprologus-elongatus_su	1970-01-05 01:00:00	1.0233016155932058	74.50047088803944	0.0008863774860118553	1.0	0.03427214588534829	0.7247353938300186	Lepidiolamprologus elongatus	f	n
1677	FISH20211103_c3_r1_Lepidiolamprologus-elongatus_su	1970-01-05 01:30:00	1.8749089709819269	104.49969517264313	0.021337914980879013	0.8539045613257219	0.0326413335168871	0.6201796586888166	Lepidiolamprologus elongatus	f	n
1678	FISH20211103_c3_r1_Lepidiolamprologus-elongatus_su	1970-01-05 02:00:00	2.7025257867492654	134.50022158209617	0.02996897850653667	0.8767449590073122	0.03835388030754685	0.6825995649360178	Lepidiolamprologus elongatus	f	n
1679	FISH20211103_c3_r1_Lepidiolamprologus-elongatus_su	1970-01-05 02:30:00	2.167395493691664	164.50083139341535	0.024221261500942247	0.855171267043565	0.03526337291838399	0.6725339566008559	Lepidiolamprologus elongatus	f	n
1680	FISH20211103_c3_r1_Lepidiolamprologus-elongatus_su	1970-01-05 03:00:00	2.5928347333117236	194.50002769929642	0.03418093180433217	0.8215611323472384	0.035099476215234085	0.6234531354678651	Lepidiolamprologus elongatus	f	n
1681	FISH20211103_c3_r1_Lepidiolamprologus-elongatus_su	1970-01-05 03:30:00	3.0497072185150915	224.4997228995788	0.028208822877410774	0.7968299711815562	0.03683454184871463	0.6776309150957543	Lepidiolamprologus elongatus	f	n
1682	FISH20211103_c3_r1_Lepidiolamprologus-elongatus_su	1970-01-05 04:00:00	3.259919802084808	254.49983381342787	0.047307777531575446	0.658154221138932	0.028802992073069206	0.5207575498549502	Lepidiolamprologus elongatus	f	n
1683	FISH20211103_c3_r1_Lepidiolamprologus-elongatus_su	1970-01-05 04:30:00	3.8323894588788288	284.50036025051264	0.0630161281383362	0.6467882281217092	0.030954167731928148	0.46971884290871013	Lepidiolamprologus elongatus	f	n
1684	FISH20211103_c3_r1_Lepidiolamprologus-elongatus_su	1970-01-05 05:00:00	2.9718824489594007	314.4996399091463	0.03711705722674644	0.7482687939726331	0.027477627605886963	0.4902116333344795	Lepidiolamprologus elongatus	f	n
1685	FISH20211103_c3_r1_Lepidiolamprologus-elongatus_su	1970-01-05 05:30:00	4.930728910260302	344.50013854253257	0.09193682460515379	0.5937378775284012	0.035646025319017796	0.4958563365069165	Lepidiolamprologus elongatus	f	n
1686	FISH20211103_c3_r1_Lepidiolamprologus-elongatus_su	1970-01-05 06:00:00	9.46110641476807	374.50024929366793	0.179214447953022	0.3144978117555814	0.05504159213172433	0.5949474925516153	Lepidiolamprologus elongatus	f	n
1687	FISH20211103_c3_r1_Lepidiolamprologus-elongatus_su	1970-01-05 06:30:00	8.07798865510667	403.8660064431452	0.14395656842858848	0.3594439804319294	0.05517420195191896	0.5790636784307407	Lepidiolamprologus elongatus	f	n
1688	FISH20211103_c3_r1_Lepidiolamprologus-elongatus_su	1970-01-05 07:00:00	22.560611302436815	434.50030469226084	0.43925544291175006	0.029416652817018447	0.29655697885465127	0.2872696777117526	Lepidiolamprologus elongatus	f	d
1689	FISH20211103_c3_r1_Lepidiolamprologus-elongatus_su	1970-01-05 07:30:00	15.441465823322796	464.4992241188207	0.35845710485479937	0.03358457104854799	0.22816016642710962	0.23685199896055628	Lepidiolamprologus elongatus	f	d
1690	FISH20211103_c3_r1_Lepidiolamprologus-elongatus_su	1970-01-05 08:00:00	12.257023025207383	494.5001107910481	0.25686904498116553	0.11267449590073123	0.1283205298194725	0.271140061303085	Lepidiolamprologus elongatus	f	d
1691	FISH20211103_c3_r1_Lepidiolamprologus-elongatus_su	1970-01-05 08:30:00	9.099695549017289	524.4997505957989	0.19215208113950008	0.26519980047663916	0.12500108015560055	0.5040372213732356	Lepidiolamprologus elongatus	f	d
1692	FISH20211103_c3_r1_Lepidiolamprologus-elongatus_su	1970-01-05 09:00:00	5.30710926035162	554.4998615035178	0.08198991745609661	0.6008531383302864	0.0520043121549763	0.22738255084526274	Lepidiolamprologus elongatus	f	d
1693	FISH20211103_c3_r1_Lepidiolamprologus-elongatus_su	1970-01-05 09:30:00	10.334846511906735	584.4998060404545	0.23746190080354668	0.12430036021058465	0.12020902128722107	0.5363421838772388	Lepidiolamprologus elongatus	f	d
1694	FISH20211103_c3_r1_Lepidiolamprologus-elongatus_su	1970-01-05 10:00:00	11.949005364735495	614.5005262866323	0.2808154672871309	0.1942274666223478	0.16309125422347376	0.2761435603960571	Lepidiolamprologus elongatus	f	d
1695	FISH20211103_c3_r1_Lepidiolamprologus-elongatus_su	1970-01-05 10:30:00	15.914650712900514	644.4998614574674	0.4111942366306456	0.06638958160155167	0.2619012873651685	0.546082654230561	Lepidiolamprologus elongatus	f	d
1696	FISH20211103_c3_r1_Lepidiolamprologus-elongatus_su	1970-01-05 11:00:00	9.831216165076231	674.4994737133677	0.24918287075508283	0.2367181873580411	0.13511489731487228	0.630065917413712	Lepidiolamprologus elongatus	f	d
1697	FISH20211103_c3_r1_Lepidiolamprologus-elongatus_su	1970-01-05 11:30:00	12.25143542350168	704.4995843724023	0.3113881961762261	0.20493211415904683	0.21551095379830731	0.5611687438307174	Lepidiolamprologus elongatus	f	d
1698	FISH20211103_c3_r1_Lepidiolamprologus-elongatus_su	1970-01-05 12:00:00	9.320905406676088	734.5001384964822	0.2007645005816852	0.2518420032131184	0.15058800691945962	0.7679537444142641	Lepidiolamprologus elongatus	f	d
1699	FISH20211103_c3_r1_Lepidiolamprologus-elongatus_su	1970-01-05 12:30:00	5.764100513592871	764.4993626337084	0.1137837388460899	0.5783960538713074	0.13568140697572809	0.8859144677873073	Lepidiolamprologus elongatus	f	d
1700	FISH20211103_c3_r1_Lepidiolamprologus-elongatus_su	1970-01-05 13:00:00	8.025728868077223	794.4998892089519	0.163970751163306	0.2615776645247064	0.11805367929151508	0.8565551793402417	Lepidiolamprologus elongatus	f	d
1701	FISH20211103_c3_r1_Lepidiolamprologus-elongatus_su	1970-01-05 13:30:00	12.205644823119007	824.5000277085065	0.28334718758658906	0.16065392075367138	0.2424463557355126	0.8618633556705778	Lepidiolamprologus elongatus	f	d
1702	FISH20211103_c3_r1_Lepidiolamprologus-elongatus_su	1970-01-05 14:00:00	9.079335447834074	854.4996953077392	0.21145642900670322	0.4619134673979281	0.2813846059224492	0.7626269117017488	Lepidiolamprologus elongatus	f	d
1703	FISH20211103_c3_r1_Lepidiolamprologus-elongatus_su	1970-01-05 14:30:00	5.786139424546972	884.4998060404545	0.11548905513992795	0.4658354114713217	0.12017038615578025	0.7523508264213125	Lepidiolamprologus elongatus	f	d
1704	FISH20211103_c3_r1_Lepidiolamprologus-elongatus_su	1970-01-05 15:00:00	7.175064344221517	914.5003600908537	0.15411888538031135	0.3812531161708493	0.14062823970623298	0.8457967892846989	Lepidiolamprologus elongatus	f	d
1705	FISH20211103_c3_r1_Lepidiolamprologus-elongatus_su	1970-01-05 15:30:00	11.781346693456877	944.4996120594103	0.27122589226335625	0.24756151629350476	0.20780479793381698	0.8819020756014966	Lepidiolamprologus elongatus	f	d
1706	FISH20211103_c3_r1_Lepidiolamprologus-elongatus_su	1970-01-05 16:00:00	9.59311455153253	974.5001107910481	0.23925326833591845	0.31071349434965656	0.17926986857631896	0.8714832569318918	Lepidiolamprologus elongatus	f	d
1707	FISH20211103_c3_r1_Lepidiolamprologus-elongatus_su	1970-01-05 16:30:00	8.460469630676865	1004.5006373662916	0.17713240591919305	0.39644183339799366	0.19547288913760064	0.8013450975881335	Lepidiolamprologus elongatus	f	d
1708	FISH20211103_c3_r1_Lepidiolamprologus-elongatus_su	1970-01-05 17:00:00	12.174790379841157	1034.4998615035179	0.29128580134064597	0.18181818181818182	0.2939587909957742	0.832656007241011	Lepidiolamprologus elongatus	f	d
1709	FISH20211103_c3_r1_Lepidiolamprologus-elongatus_su	1970-01-05 17:30:00	4.4197337031792285	1064.5003878975951	0.08772027042003769	0.7099080128560346	0.12959896234555934	0.8132215259658881	Lepidiolamprologus elongatus	f	d
1710	FISH20211103_c3_r1_Lepidiolamprologus-elongatus_su	1970-01-05 18:00:00	5.7100668220546655	1094.5005262866323	0.11583845770317434	0.4817461636474434	0.2100625717066138	0.8388366690367806	Lepidiolamprologus elongatus	f	d
1711	FISH20211103_c3_r1_Lepidiolamprologus-elongatus_su	1970-01-05 18:30:00	6.713459417964406	1124.5001939595456	0.12369077306733167	0.4790800775838182	0.2854097992481968	0.8092245160072395	Lepidiolamprologus elongatus	f	d
1712	FISH20211103_c3_r1_Lepidiolamprologus-elongatus_su	1970-01-05 19:00:00	4.6797495936270606	1154.4994737133677	0.0860340147360257	0.5070079219987812	0.06674124247084451	0.5653991256015333	Lepidiolamprologus elongatus	f	n
1713	FISH20211103_c3_r1_Lepidiolamprologus-elongatus_su	1970-01-05 19:30:00	1.3577538018383912	1184.5	0.0104743959210818	0.8978053646641543	0.032411214641385695	0.6063106236307656	Lepidiolamprologus elongatus	f	n
1714	FISH20211103_c3_r1_Lepidiolamprologus-elongatus_su	1970-01-05 20:00:00	1.5419305419328968	1214.5001384964821	0.009971746717633373	0.9352390449282588	0.021818228728275445	0.26280062961621853	Lepidiolamprologus elongatus	f	n
1715	FISH20211103_c3_r1_Lepidiolamprologus-elongatus_su	1970-01-05 20:30:00	2.21263747163686	1244.499778319663	0.0150188428286411	0.8644978940367989	0.02332440652836036	0.3151494257933856	Lepidiolamprologus elongatus	f	n
1716	FISH20211103_c3_r1_Lepidiolamprologus-elongatus_su	1970-01-05 21:00:00	2.695202898667488	1274.499889208952	0.0428207400842012	0.7226900066474629	0.03312585326976439	0.4849095388171554	Lepidiolamprologus elongatus	f	n
1717	FISH20211103_c3_r1_Lepidiolamprologus-elongatus_su	1970-01-05 21:30:00	3.498256324816296	1304.5004156736684	0.044504794102976225	0.7025993460067617	0.052741874399194345	0.5352323735127226	Lepidiolamprologus elongatus	f	n
1718	FISH20211103_c3_r1_Lepidiolamprologus-elongatus_su	1970-01-05 22:00:00	4.120780371204432	1334.4996399091463	0.06304359869259321	0.7035621295219101	0.05226127525176691	0.4886701601857059	Lepidiolamprologus elongatus	f	n
1719	FISH20211103_c3_r1_Lepidiolamprologus-elongatus_su	1970-01-05 22:30:00	7.768568332455122	1364.5005818786367	0.1629260182876143	0.48938764200609586	0.06911637423764051	0.45376375503342087	Lepidiolamprologus elongatus	f	n
1720	FISH20211103_c3_r1_Lepidiolamprologus-elongatus_su	1970-01-05 23:00:00	4.95549765406576	1394.5003600908537	0.08636640629328016	0.5457315384189242	0.05910039535532824	0.42034592672841137	Lepidiolamprologus elongatus	f	n
1721	FISH20211103_c3_r1_Lepidiolamprologus-elongatus_su	1970-01-05 23:30:00	5.966526230121242	1424.5003047935716	0.1113881961762261	0.4745358825159324	0.10501281890852451	0.30642243249519585	Lepidiolamprologus elongatus	f	n
1722	FISH20211103_c3_r1_Lepidiolamprologus-elongatus_su	1970-01-06 00:00:00	18.202970203055326	14.500110791048083	0.3370263682694438	0.2191446931087968	0.19632013639212226	0.4457351190487733	Lepidiolamprologus elongatus	f	n
1723	FISH20211103_c3_r1_Lepidiolamprologus-elongatus_su	1970-01-06 00:30:00	14.429949669089421	44.50133037694013	0.2519955654101996	0.31507760532150775	0.16729624132751322	0.5662457281027562	Lepidiolamprologus elongatus	f	n
1724	FISH20211103_c3_r1_Lepidiolamprologus-elongatus_su	1970-01-06 01:00:00	6.740190276623679	74.4998615035178	0.12176610714087863	0.3183757132568833	0.05963751598665409	0.5103147993397775	Lepidiolamprologus elongatus	f	n
1725	FISH20211103_c3_r1_Lepidiolamprologus-elongatus_su	1970-01-06 01:30:00	15.118019110201958	104.50088672134781	0.2670139658612281	0.1298492573708712	0.16939368491119075	0.6145803423695162	Lepidiolamprologus elongatus	f	n
1726	FISH20211103_c3_r1_Lepidiolamprologus-elongatus_su	1970-01-06 02:00:00	10.999007021520317	134.50052628663232	0.21527893191512937	0.1488006204642402	0.1527236822432163	0.42261400743196753	Lepidiolamprologus elongatus	f	n
1727	FISH20211103_c3_r1_Lepidiolamprologus-elongatus_su	1970-01-06 02:30:00	6.959554568647747	164.5004710446107	0.1284012191742865	0.38586866167913547	0.06459839797162298	0.443398484846244	Lepidiolamprologus elongatus	f	n
1728	FISH20211103_c3_r1_Lepidiolamprologus-elongatus_su	1970-01-06 03:00:00	3.4520689266786846	194.49947371336768	0.04088416154229683	0.7421749487563016	0.030620008542100386	0.4282488426903108	Lepidiolamprologus elongatus	f	n
1729	FISH20211103_c3_r1_Lepidiolamprologus-elongatus_su	1970-01-06 03:30:00	2.3017607469882924	224.50052651998004	0.022889763343124758	0.8419885828299063	0.031366908840026866	0.39010656733227017	Lepidiolamprologus elongatus	f	n
1730	FISH20211103_c3_r1_Lepidiolamprologus-elongatus_su	1970-01-06 04:00:00	1.8762370155199766	254.50013849648218	0.015567004598083209	0.8724170406071686	0.027469213572289354	0.3845253328808043	Lepidiolamprologus elongatus	f	n
1731	FISH20211103_c3_r1_Lepidiolamprologus-elongatus_su	1970-01-06 04:30:00	2.383124618645349	284.50069278944744	0.01479798259712908	0.9492323892922463	0.028623154721774246	0.4544850239132826	Lepidiolamprologus elongatus	f	n
1732	FISH20211103_c3_r1_Lepidiolamprologus-elongatus_su	1970-01-06 05:00:00	2.6006518486022157	314.4998892089519	0.021271881231996456	0.86029248836694	0.0316544468905732	0.45856998937261545	Lepidiolamprologus elongatus	f	n
1733	FISH20211103_c3_r1_Lepidiolamprologus-elongatus_su	1970-01-06 05:30:00	2.378977235479844	344.501163821769	0.017734426956328972	0.9460208379516737	0.029877980468286318	0.44910118168478325	Lepidiolamprologus elongatus	f	n
1734	FISH20211103_c3_r1_Lepidiolamprologus-elongatus_su	1970-01-06 06:00:00	2.820858761497023	374.4996399091463	0.023267409007811202	0.8176832308459365	0.030557685125120235	0.4753358941308262	Lepidiolamprologus elongatus	f	n
1735	FISH20211103_c3_r1_Lepidiolamprologus-elongatus_su	1970-01-06 06:30:00	3.4261563949882126	404.5009697977279	0.034136880022166805	0.77190357439734	0.035822480834947566	0.5144115886810466	Lepidiolamprologus elongatus	f	n
1736	FISH20211103_c3_r1_Lepidiolamprologus-elongatus_su	1970-01-06 07:00:00	16.327194492715215	434.50030469226084	0.35687773530552325	0.2504016397983491	0.31276514773196945	0.5197051940242672	Lepidiolamprologus elongatus	f	d
1737	FISH20211103_c3_r1_Lepidiolamprologus-elongatus_su	1970-01-06 07:30:00	4.280215677733834	464.5007758811793	0.07248947018399468	0.6957991576147196	0.06559156917497505	0.5762439130436232	Lepidiolamprologus elongatus	f	d
1738	FISH20211103_c3_r1_Lepidiolamprologus-elongatus_su	1970-01-06 08:00:00	4.949970730266132	494.5001107910481	0.0763904276534456	0.6037004210059828	0.1338265321925281	0.6063442965196868	Lepidiolamprologus elongatus	f	d
1739	FISH20211103_c3_r1_Lepidiolamprologus-elongatus_su	1970-01-06 08:30:00	6.303601860217059	524.501385502106	0.11582797605852362	0.5590778097982709	0.14647468093391885	0.5424337992429833	Lepidiolamprologus elongatus	f	d
1740	FISH20211103_c3_r1_Lepidiolamprologus-elongatus_su	1970-01-06 09:00:00	5.086731592106626	554.4998615035178	0.07888759625505512	0.6797407345853416	0.09459135330554964	0.6031764780755169	Lepidiolamprologus elongatus	f	d
1741	FISH20211103_c3_r1_Lepidiolamprologus-elongatus_su	1970-01-06 09:30:00	3.552855482883141	585.3973984127931	0.04892893370726177	0.6880482129005311	0.06317075979715557	0.598991303468669	Lepidiolamprologus elongatus	f	d
1742	FISH20211103_c3_r1_Lepidiolamprologus-elongatus_su	1970-01-06 10:00:00	10.998727942028092	614.4999169021107	0.18846601296327073	0.6320979447122043	0.19807040893097885	0.5245355402419132	Lepidiolamprologus elongatus	f	d
1743	FISH20211103_c3_r1_Lepidiolamprologus-elongatus_su	1970-01-06 10:30:00	3.3935657225742886	644.5004156275977	0.04954280964256027	0.7271266278747576	0.046179056540236935	0.5470704706696735	Lepidiolamprologus elongatus	f	d
1744	FISH20211103_c3_r1_Lepidiolamprologus-elongatus_su	1970-01-06 11:00:00	5.72199656767524	674.5005816852251	0.09068749653758794	0.6710985540967259	0.09573131627851499	0.5260718908329082	Lepidiolamprologus elongatus	f	d
1745	FISH20211103_c3_r1_Lepidiolamprologus-elongatus_su	1970-01-06 11:30:00	11.139840009692978	704.5002771311384	0.1847356168939142	0.37373905332003104	0.26514738283136535	0.5529297538989102	Lepidiolamprologus elongatus	f	d
1746	FISH20211103_c3_r1_Lepidiolamprologus-elongatus_su	1970-01-06 12:00:00	1.8262055034457179	734.4994737133677	0.012076893246911528	0.8565730430447067	0.036113851256563134	0.6177434780326944	Lepidiolamprologus elongatus	f	d
1747	FISH20211103_c3_r1_Lepidiolamprologus-elongatus_su	1970-01-06 12:30:00	8.134591431284779	764.5004987807581	0.14231877632454001	0.5547550432276657	0.17196012644124123	0.5901616785993878	Lepidiolamprologus elongatus	f	d
1748	FISH20211103_c3_r1_Lepidiolamprologus-elongatus_su	1970-01-06 13:00:00	2.6060460152259433	794.5001384964822	0.02720070910198881	0.8887042269126364	0.06349424092906462	0.5709920116007876	Lepidiolamprologus elongatus	f	d
1749	FISH20211103_c3_r1_Lepidiolamprologus-elongatus_su	1970-01-06 13:30:00	4.71070682930798	824.5001385425326	0.08101967303962317	0.6125242449431976	0.12291239686968528	0.5783702380592097	Lepidiolamprologus elongatus	f	d
1750	FISH20211103_c3_r1_Lepidiolamprologus-elongatus_su	1970-01-06 14:00:00	2.062563053324067	854.499944604476	0.0137934854863727	0.9072678927542654	0.05590770265163037	0.6318186665327711	Lepidiolamprologus elongatus	f	d
1751	FISH20211103_c3_r1_Lepidiolamprologus-elongatus_su	1970-01-06 14:30:00	3.049403897553922	884.5007481296758	0.03325020781379884	0.886616791354946	0.05789517122166452	0.6528880434034176	Lepidiolamprologus elongatus	f	d
1752	FISH20211103_c3_r1_Lepidiolamprologus-elongatus_su	1970-01-06 15:00:00	2.1470454766265816	914.4996953077392	0.011966096061160046	0.9118054401418204	0.037579248696454064	0.6474090561673249	Lepidiolamprologus elongatus	f	d
1753	FISH20211103_c3_r1_Lepidiolamprologus-elongatus_su	1970-01-06 15:30:00	3.212220281714743	944.5005541394215	0.033470021057298016	0.8252798404078466	0.08505969777062103	0.6586775905627656	Lepidiolamprologus elongatus	f	d
1754	FISH20211103_c3_r1_Lepidiolamprologus-elongatus_su	1970-01-06 16:00:00	4.5436092566865565	974.5003600908537	0.05440141820397762	0.7024541576643953	0.12969333055041005	0.5811381863515604	Lepidiolamprologus elongatus	f	d
1755	FISH20211103_c3_r1_Lepidiolamprologus-elongatus_su	1970-01-06 16:30:00	4.25105918553342	1004.5004433606739	0.05536466415428951	0.768787408556861	0.08477026942639974	0.6109590452303002	Lepidiolamprologus elongatus	f	d
1756	FISH20211103_c3_r1_Lepidiolamprologus-elongatus_su	1970-01-06 17:00:00	2.882705972799077	1034.5001661865722	0.031021493463328165	0.8301019277642366	0.10770740113985887	0.5791219429752092	Lepidiolamprologus elongatus	f	d
1757	FISH20211103_c3_r1_Lepidiolamprologus-elongatus_su	1970-01-06 17:30:00	12.215933708378689	1064.5011361746938	0.21005376046112065	0.3048827800254946	0.3226929851382842	0.6262901097453192	Lepidiolamprologus elongatus	f	d
1758	FISH20211103_c3_r1_Lepidiolamprologus-elongatus_su	1970-01-06 18:00:00	13.11607372641921	1094.4999169021107	0.22004321090244308	0.2291285801340646	0.42224523795484936	0.5959081177827287	Lepidiolamprologus elongatus	f	d
1759	FISH20211103_c3_r1_Lepidiolamprologus-elongatus_su	1970-01-06 18:30:00	31.08254938450641	1124.50119146578	0.5154890551399279	0.052202826267664176	0.5946340975642391	0.7401957418502209	Lepidiolamprologus elongatus	f	d
1760	FISH20211103_c3_r1_Lepidiolamprologus-elongatus_su	1970-01-06 19:00:00	28.52551243715786	1154.5005816852251	0.48102598194005874	0.029305855631266964	0.24372836001761328	0.581686152977053	Lepidiolamprologus elongatus	f	n
1761	FISH20211103_c3_r1_Lepidiolamprologus-elongatus_su	1970-01-06 19:30:00	35.0514783170571	1184.5009975615162	0.5551429838173354	0.00992019507869652	0.2806356862436681	0.5577225014113087	Lepidiolamprologus elongatus	f	n
1762	FISH20211103_c3_r1_Lepidiolamprologus-elongatus_su	1970-01-06 20:00:00	37.666359143350746	1214.4994737133677	0.5555924879508061	0.0	0.2719132335920359	0.6228310452935496	Lepidiolamprologus elongatus	f	n
1763	FISH20211103_c3_r1_Lepidiolamprologus-elongatus_su	1970-01-06 20:30:00	36.73155863031308	1244.5006649673057	0.5258228970408955	0.0	0.2486495458440244	0.6184150171198937	Lepidiolamprologus elongatus	f	n
1764	FISH20211103_c3_r1_Lepidiolamprologus-elongatus_su	1970-01-06 21:00:00	35.407990346368074	1274.5001384964821	0.5175890532380477	0.026868317544734364	0.2682051764326086	0.5188910175319449	Lepidiolamprologus elongatus	f	n
1765	FISH20211103_c3_r1_Lepidiolamprologus-elongatus_su	1970-01-06 21:30:00	37.02916042072202	1304.5006096209265	0.5361338949235203	0.008978053646641542	0.2801988061441493	0.5696010026652145	Lepidiolamprologus elongatus	f	n
1766	FISH20211103_c3_r1_Lepidiolamprologus-elongatus_su	1970-01-06 22:00:00	31.090721500448616	1334.499944604476	0.46703966319521384	0.04664303124307556	0.2097054149422709	0.49562136838042264	Lepidiolamprologus elongatus	f	n
1767	FISH20211103_c3_r1_Lepidiolamprologus-elongatus_su	1970-01-06 22:30:00	15.04771451074139	1364.5012192418533	0.23071381068499225	0.3391709155397916	0.08584578497484534	0.5192448433997907	Lepidiolamprologus elongatus	f	n
1768	FISH20211103_c3_r1_Lepidiolamprologus-elongatus_su	1970-01-06 23:00:00	9.322567085472464	1394.499695307739	0.14519971192731704	0.39925765885546505	0.0701003667625062	0.5348805215918924	Lepidiolamprologus elongatus	f	n
1769	FISH20211103_c3_r1_Lepidiolamprologus-elongatus_su	1970-01-06 23:30:00	5.799374572252598	1424.5011084016849	0.08335180669474618	0.6567279982265573	0.03573075850429141	0.5227463895129902	Lepidiolamprologus elongatus	f	n
1770	FISH20211103_c3_r1_Lepidiolamprologus-elongatus_su	1970-01-07 00:00:00	6.312534363819596	14.500360090853693	0.08392886820674755	0.642014292836962	0.04477233858903906	0.5209949470446696	Lepidiolamprologus elongatus	f	n
1771	FISH20211103_c3_r1_Lepidiolamprologus-elongatus_su	1970-01-07 00:30:00	4.360173193127806	44.50116382176901	0.058745289292839724	0.65512081578364	0.033934596553692964	0.5148516085849534	Lepidiolamprologus elongatus	f	n
1772	FISH20211103_c3_r1_Lepidiolamprologus-elongatus_su	1970-01-07 01:00:00	4.90527472721116	74.50016618657213	0.06736095723465543	0.6969310879680922	0.037983422740508664	0.5244079591198536	Lepidiolamprologus elongatus	f	n
1773	FISH20211103_c3_r1_Lepidiolamprologus-elongatus_su	1970-01-07 01:30:00	5.340749750032685	105.23520286396182	0.08132458233890215	0.5952267303102625	0.042127072266268856	0.5458819014224257	Lepidiolamprologus elongatus	f	n
1774	FISH20211103_c3_r1_Lepidiolamprologus-elongatus_su	1970-01-07 02:00:00	3.590121760861234	134.50016618657213	0.04293153113228451	0.7368712608021272	0.03001916208610123	0.5728162967595652	Lepidiolamprologus elongatus	f	n
1775	FISH20211103_c3_r1_Lepidiolamprologus-elongatus_su	1970-01-07 02:30:00	5.263410530058593	164.50110840168477	0.07725559742850809	0.5727665706051873	0.03472790824339846	0.5562170036220742	Lepidiolamprologus elongatus	f	n
1776	FISH20211103_c3_r1_Lepidiolamprologus-elongatus_su	1970-01-07 03:00:00	4.126837858425201	194.49997230070358	0.05584178161874689	0.6743116724835189	0.03347214254951031	0.5423749094418333	Lepidiolamprologus elongatus	f	n
1777	FISH20211103_c3_r1_Lepidiolamprologus-elongatus_su	1970-01-07 03:30:00	4.585564306975794	224.5000831347337	0.06883555949675775	0.5926398049104916	0.03348519575993736	0.5603226504307799	Lepidiolamprologus elongatus	f	n
1778	FISH20211103_c3_r1_Lepidiolamprologus-elongatus_su	1970-01-07 04:00:00	4.036675243981031	254.49977841790383	0.05395524041657434	0.5852537115001107	0.03178526669667552	0.558292544443955	Lepidiolamprologus elongatus	f	n
1779	FISH20211103_c3_r1_Lepidiolamprologus-elongatus_su	1970-01-07 04:30:00	5.578042927018792	284.50066504101085	0.09382620261582797	0.49828197738860563	0.037447403062518266	0.5615615353837081	Lepidiolamprologus elongatus	f	n
1780	FISH20211103_c3_r1_Lepidiolamprologus-elongatus_su	1970-01-07 05:00:00	4.674862044522183	314.49952911196056	0.07113179325245139	0.6178051077502631	0.040391866116483224	0.5483025101988201	Lepidiolamprologus elongatus	f	n
1781	FISH20211103_c3_r1_Lepidiolamprologus-elongatus_su	1970-01-07 05:30:00	3.898632614927632	344.50058194313584	0.05553400210607992	0.657263204566868	0.030220220631827402	0.5723894110798157	Lepidiolamprologus elongatus	f	n
1782	FISH20211103_c3_r1_Lepidiolamprologus-elongatus_su	1970-01-07 06:00:00	4.084115290240948	374.5001384964822	0.05035732092404853	0.5866710985540967	0.03035098284847343	0.5378305696834799	Lepidiolamprologus elongatus	f	n
1783	FISH20211103_c3_r1_Lepidiolamprologus-elongatus_su	1970-01-07 06:30:00	4.9283396662420484	404.50022168033695	0.0788627798714254	0.5960430059853691	0.035705543855750636	0.5290971026107264	Lepidiolamprologus elongatus	f	n
[truncated: 1,888 more rows]
