# Supplementary material for: Widespread temporal niche partitioning in an adaptive radiation of cichlid fishes
Source: Nat Ecol Evol. 2025 Aug 27;9(10):1938–50. doi: 10.1038/s41559-025-02819-z (PMC12507676; doi:10.1038/s41559-025-02819-z)
Supplement: Supplementary file 6 — Annotated HAVs for PC1 loadings, PC2 loadings and total rest. [file 41559_2025_2819_MOESM6_ESM.xlsx]

## Sheet: pc1_diurnal_nocturnal_preferenc
	CHROM	POS	REF	ALT	ANN_GENE	ANN_IMPACT	ANN_EFFECT	ANN_DISTANCE	piVals	PGLSpiVals	location
1	NC_031966.2	565979	A	G	LOC112847519-LOC109202959	MODIFIER	intergenic_region	0	0.000111952	0.0209332	NC_031966.2:565979
2	NC_031966.2	2545416	T	C	LOC100695335	MODIFIER	downstream_gene_variant	3246	1.11491061286791e-05	0.0117424	NC_031966.2:2545416
3	NC_031966.2	2545416	T	C	LOC100695335	MODIFIER	downstream_gene_variant	1103	1.11491061286791e-05	0.0117424	NC_031966.2:2545416
4	NC_031966.2	2545416	T	C	LOC100695335	MODIFIER	downstream_gene_variant	1102	1.11491061286791e-05	0.0117424	NC_031966.2:2545416
5	NC_031966.2	2545416	T	C	LOC100695335	MODIFIER	intron_variant	0	1.11491061286791e-05	0.0117424	NC_031966.2:2545416
6	NC_031966.2	2545416	T	C	LOC100695335	MODIFIER	intron_variant	0	1.11491061286791e-05	0.0117424	NC_031966.2:2545416
7	NC_031966.2	5000417	A	G	nkx1-1-tctn1	MODIFIER	intergenic_region	0	6.45984714996918e-05	0.00907858	NC_031966.2:5000417
8	NC_031966.2	7113168	C	T	LOC102079119-LOC112842458	MODIFIER	intergenic_region	0	0.00100456	6.50003431103683e-05	NC_031966.2:7113168
9	NC_031966.2	10150672	T	C	pcgf3	MODIFIER	intron_variant	0	0.00546816	6.47569592157505e-05	NC_031966.2:10150672
10	NC_031966.2	10150672	T	C	pcgf3	MODIFIER	intron_variant	0	0.00546816	6.47569592157505e-05	NC_031966.2:10150672
11	NC_031966.2	10150672	T	C	pcgf3	MODIFIER	intron_variant	0	0.00546816	6.47569592157505e-05	NC_031966.2:10150672
12	NC_031966.2	11028091	C	T	spata5	MODIFIER	intron_variant	0	0.0214369	0.000119628	NC_031966.2:11028091
13	NC_031966.2	11028092	C	T	spata5	MODIFIER	intron_variant	0	0.000750625	1.01937560182201e-05	NC_031966.2:11028092
14	NC_031966.2	11367813	T	C	LOC100694765-pcgf1	MODIFIER	intergenic_region	0	7.16770479748699e-05	0.0426788	NC_031966.2:11367813
15	NC_031966.2	11831693	G	A	ccna2	MODIFIER	upstream_gene_variant	2509	8.932910491509e-05	0.0301199	NC_031966.2:11831693
16	NC_031966.2	11831693	G	A	ccna2	MODIFIER	upstream_gene_variant	2574	8.932910491509e-05	0.0301199	NC_031966.2:11831693
17	NC_031966.2	11831693	G	A	bbs7	MODIFIER	downstream_gene_variant	131	8.932910491509e-05	0.0301199	NC_031966.2:11831693
18	NC_031966.2	11831693	G	A	bbs7	MODIFIER	downstream_gene_variant	131	8.932910491509e-05	0.0301199	NC_031966.2:11831693
19	NC_031966.2	11831693	G	A	bbs7	MODIFIER	downstream_gene_variant	131	8.932910491509e-05	0.0301199	NC_031966.2:11831693
20	NC_031966.2	11831693	G	A	bbs7-ccna2	MODIFIER	intergenic_region	0	8.932910491509e-05	0.0301199	NC_031966.2:11831693
21	NC_031966.2	12303918	C	G	fstl5	MODIFIER	intron_variant	0	0.0123788	0.000120227	NC_031966.2:12303918
22	NC_031966.2	12303918	C	G	fstl5	MODIFIER	intron_variant	0	0.0123788	0.000120227	NC_031966.2:12303918
23	NC_031966.2	12303918	C	G	fstl5	MODIFIER	intron_variant	0	0.0123788	0.000120227	NC_031966.2:12303918
24	NC_031966.2	12572223	T	C	rapgef2	MODIFIER	intron_variant	0	0.00474757	0.000109951	NC_031966.2:12572223
25	NC_031966.2	12572223	T	C	rapgef2	MODIFIER	intron_variant	0	0.00474757	0.000109951	NC_031966.2:12572223
26	NC_031966.2	12572223	T	C	rapgef2	MODIFIER	intron_variant	0	0.00474757	0.000109951	NC_031966.2:12572223
27	NC_031966.2	12572223	T	C	rapgef2	MODIFIER	intron_variant	0	0.00474757	0.000109951	NC_031966.2:12572223
28	NC_031966.2	12572223	T	C	rapgef2	MODIFIER	intron_variant	0	0.00474757	0.000109951	NC_031966.2:12572223
29	NC_031966.2	12572223	T	C	rapgef2	MODIFIER	intron_variant	0	0.00474757	0.000109951	NC_031966.2:12572223
30	NC_031966.2	12572223	T	C	rapgef2	MODIFIER	intron_variant	0	0.00474757	0.000109951	NC_031966.2:12572223
31	NC_031966.2	12572223	T	C	rapgef2	MODIFIER	intron_variant	0	0.00474757	0.000109951	NC_031966.2:12572223
32	NC_031966.2	12572223	T	C	rapgef2	MODIFIER	intron_variant	0	0.00474757	0.000109951	NC_031966.2:12572223
33	NC_031966.2	12572223	T	C	rapgef2	MODIFIER	intron_variant	0	0.00474757	0.000109951	NC_031966.2:12572223
34	NC_031966.2	12572223	T	C	rapgef2	MODIFIER	intron_variant	0	0.00474757	0.000109951	NC_031966.2:12572223
35	NC_031966.2	12572223	T	C	rapgef2	MODIFIER	intron_variant	0	0.00474757	0.000109951	NC_031966.2:12572223
36	NC_031966.2	12572223	T	C	rapgef2	MODIFIER	intron_variant	0	0.00474757	0.000109951	NC_031966.2:12572223
37	NC_031966.2	13447146	C	T	pitx2	MODIFIER	upstream_gene_variant	2418	0.00588327	0.000105812	NC_031966.2:13447146
38	NC_031966.2	13447146	C	T	pitx2	MODIFIER	intron_variant	0	0.00588327	0.000105812	NC_031966.2:13447146
39	NC_031966.2	14175392	A	G	LOC106098095-cxcl14	MODIFIER	intergenic_region	0	0.0190526	5.59959891993618e-05	NC_031966.2:14175392
40	NC_031966.2	14505898	C	T	fgfrl1	MODIFIER	intron_variant	0	0.0446109	0.000135762	NC_031966.2:14505898
41	NC_031966.2	14505898	C	T	fgfrl1	MODIFIER	intron_variant	0	0.0446109	0.000135762	NC_031966.2:14505898
42	NC_031966.2	14798632	T	C	LOC100703331	MODIFIER	3_prime_UTR_variant	19	9.37294066916902e-05	0.0587667	NC_031966.2:14798632
43	NC_031966.2	14798632	T	C	LOC100703331	MODIFIER	3_prime_UTR_variant	19	9.37294066916902e-05	0.0587667	NC_031966.2:14798632
44	NC_031966.2	17080391	A	G	LOC109203225-LOC112848007	MODIFIER	intergenic_region	0	0.0046183	3.37593230494849e-05	NC_031966.2:17080391
45	NC_031966.2	18243310	T	A	pcdh19-tnmd	MODIFIER	intergenic_region	0	0.0237057	4.00719506086116e-05	NC_031966.2:18243310
46	NC_031966.2	18605008	A	G	LOC100694858	MODIFIER	downstream_gene_variant	1821	0.000114936	0.179235	NC_031966.2:18605008
47	NC_031966.2	18605008	A	G	c1galt1c1-LOC100694858	MODIFIER	intergenic_region	0	0.000114936	0.179235	NC_031966.2:18605008
48	NC_031966.2	18719519	G	C	apln	MODIFIER	intron_variant	0	0.158482	0.000123362	NC_031966.2:18719519
49	NC_031966.2	18870086	C	T	zdhhc9	MODIFIER	intron_variant	0	0.00359503	9.12755941689727e-05	NC_031966.2:18870086
50	NC_031966.2	18870086	C	T	zdhhc9	MODIFIER	intron_variant	0	0.00359503	9.12755941689727e-05	NC_031966.2:18870086
51	NC_031966.2	18870086	C	T	zdhhc9	MODIFIER	intron_variant	0	0.00359503	9.12755941689727e-05	NC_031966.2:18870086
52	NC_031966.2	18954820	A	G	bcorl1	MODIFIER	intron_variant	0	0.0038072	0.000115897	NC_031966.2:18954820
53	NC_031966.2	18954820	A	G	bcorl1	MODIFIER	intron_variant	0	0.0038072	0.000115897	NC_031966.2:18954820
54	NC_031966.2	18954820	A	G	bcorl1	MODIFIER	intron_variant	0	0.0038072	0.000115897	NC_031966.2:18954820
55	NC_031966.2	18954820	A	G	bcorl1	MODIFIER	intron_variant	0	0.0038072	0.000115897	NC_031966.2:18954820
56	NC_031966.2	18954820	A	G	bcorl1	MODIFIER	intron_variant	0	0.0038072	0.000115897	NC_031966.2:18954820
57	NC_031966.2	18954820	A	G	bcorl1	MODIFIER	intron_variant	0	0.0038072	0.000115897	NC_031966.2:18954820
58	NC_031966.2	18954820	A	G	bcorl1	MODIFIER	intron_variant	0	0.0038072	0.000115897	NC_031966.2:18954820
59	NC_031966.2	19024904	C	G	arl13a	MODIFIER	5_prime_UTR_variant	46	0.0746182	6.33407807049089e-05	NC_031966.2:19024904
60	NC_031966.2	19024904	C	G	xkrx	MODIFIER	upstream_gene_variant	4516	0.0746182	6.33407807049089e-05	NC_031966.2:19024904
61	NC_031966.2	19043561	A	G	cenpi	MODIFIER	intron_variant	0	0.036599	3.90598346850448e-05	NC_031966.2:19043561
62	NC_031966.2	19043561	A	G	cenpi	MODIFIER	intron_variant	0	0.036599	3.90598346850448e-05	NC_031966.2:19043561
63	NC_031966.2	19204580	A	G	drp2	MODIFIER	intron_variant	0	0.12343	5.26378582185914e-05	NC_031966.2:19204580
64	NC_031966.2	19204580	A	G	drp2	MODIFIER	intron_variant	0	0.12343	5.26378582185914e-05	NC_031966.2:19204580
65	NC_031966.2	19204580	A	G	drp2	MODIFIER	intron_variant	0	0.12343	5.26378582185914e-05	NC_031966.2:19204580
66	NC_031966.2	19204580	A	G	drp2	MODIFIER	intron_variant	0	0.12343	5.26378582185914e-05	NC_031966.2:19204580
67	NC_031966.2	19204580	A	G	drp2	MODIFIER	intron_variant	0	0.12343	5.26378582185914e-05	NC_031966.2:19204580
68	NC_031966.2	19204580	A	G	drp2	MODIFIER	intron_variant	0	0.12343	5.26378582185914e-05	NC_031966.2:19204580
69	NC_031966.2	19254092	T	C	slc9a6	LOW	synonymous_variant	0	8.60573806775941e-05	0.00259809	NC_031966.2:19254092
70	NC_031966.2	19728015	C	T	atp11c	MODIFIER	intron_variant	0	1.46152809353975e-05	0.0636421	NC_031966.2:19728015
71	NC_031966.2	19728015	C	T	atp11c	MODIFIER	intron_variant	0	1.46152809353975e-05	0.0636421	NC_031966.2:19728015
72	NC_031966.2	19728015	C	T	atp11c	MODIFIER	intron_variant	0	1.46152809353975e-05	0.0636421	NC_031966.2:19728015
73	NC_031966.2	19728015	C	T	atp11c	MODIFIER	intron_variant	0	1.46152809353975e-05	0.0636421	NC_031966.2:19728015
74	NC_031966.2	19728015	C	T	atp11c	MODIFIER	intron_variant	0	1.46152809353975e-05	0.0636421	NC_031966.2:19728015
75	NC_031966.2	19728015	C	T	atp11c	MODIFIER	intron_variant	0	1.46152809353975e-05	0.0636421	NC_031966.2:19728015
76	NC_031966.2	19728015	C	T	atp11c	MODIFIER	intron_variant	0	1.46152809353975e-05	0.0636421	NC_031966.2:19728015
77	NC_031966.2	19728015	C	T	atp11c	MODIFIER	intron_variant	0	1.46152809353975e-05	0.0636421	NC_031966.2:19728015
78	NC_031966.2	19728015	C	T	atp11c	MODIFIER	intron_variant	0	1.46152809353975e-05	0.0636421	NC_031966.2:19728015
79	NC_031966.2	20003768	G	C	tex11	MODIFIER	intron_variant	0	7.36330481650697e-05	0.000760614	NC_031966.2:20003768
80	NC_031966.2	20003768	G	C	tex11	MODIFIER	intron_variant	0	7.36330481650697e-05	0.000760614	NC_031966.2:20003768
81	NC_031966.2	20003768	G	C	tex11	MODIFIER	intron_variant	0	7.36330481650697e-05	0.000760614	NC_031966.2:20003768
82	NC_031966.2	20778305	T	G	macrod1	MODIFIER	intron_variant	0	0.0107407	6.89943161144194e-05	NC_031966.2:20778305
83	NC_031966.2	20778305	T	G	LOC102080549	MODIFIER	intron_variant	0	0.0107407	6.89943161144194e-05	NC_031966.2:20778305
84	NC_031966.2	20778305	T	G	macrod1	MODIFIER	intron_variant	0	0.0107407	6.89943161144194e-05	NC_031966.2:20778305
85	NC_031966.2	21355091	G	A	LOC100709965	MODIFIER	intron_variant	0	7.73686840901083e-05	0.00447025	NC_031966.2:21355091
86	NC_031966.2	21355091	G	A	LOC100709965	MODIFIER	intron_variant	0	7.73686840901083e-05	0.00447025	NC_031966.2:21355091
87	NC_031966.2	21355091	G	A	LOC100709965	MODIFIER	intron_variant	0	7.73686840901083e-05	0.00447025	NC_031966.2:21355091
88	NC_031966.2	21355091	G	A	LOC100709965	MODIFIER	intron_variant	0	7.73686840901083e-05	0.00447025	NC_031966.2:21355091
89	NC_031966.2	21406986	T	C	LOC100709965	MODIFIER	intron_variant	0	0.215286	0.000126728	NC_031966.2:21406986
90	NC_031966.2	21406986	T	C	LOC100709965	MODIFIER	intron_variant	0	0.215286	0.000126728	NC_031966.2:21406986
91	NC_031966.2	21406986	T	C	LOC100709965	MODIFIER	intron_variant	0	0.215286	0.000126728	NC_031966.2:21406986
92	NC_031966.2	21406986	T	C	LOC100709965	MODIFIER	intron_variant	0	0.215286	0.000126728	NC_031966.2:21406986
93	NC_031966.2	21737725	G	T	LOC102078279-LOC100697944	MODIFIER	intergenic_region	0	0.000104819	0.0294077	NC_031966.2:21737725
94	NC_031966.2	21753475	G	A	LOC102078279-LOC100697944	MODIFIER	intergenic_region	0	2.87666077698985e-05	0.00212254	NC_031966.2:21753475
95	NC_031966.2	22404226	C	A	stx3	MODIFIER	intron_variant	0	3.32132884938236e-05	0.00637133	NC_031966.2:22404226
96	NC_031966.2	22404226	C	A	stx3	MODIFIER	intron_variant	0	3.32132884938236e-05	0.00637133	NC_031966.2:22404226
97	NC_031966.2	22404226	C	A	stx3	MODIFIER	intron_variant	0	3.32132884938236e-05	0.00637133	NC_031966.2:22404226
98	NC_031966.2	22404226	C	A	stx3	MODIFIER	intron_variant	0	3.32132884938236e-05	0.00637133	NC_031966.2:22404226
99	NC_031966.2	22404226	C	A	stx3	MODIFIER	intron_variant	0	3.32132884938236e-05	0.00637133	NC_031966.2:22404226
100	NC_031966.2	22404226	C	A	stx3	MODIFIER	intron_variant	0	3.32132884938236e-05	0.00637133	NC_031966.2:22404226
101	NC_031966.2	22994891	G	A	dock2	MODIFIER	intron_variant	0	9.15900355505263e-05	0.000162972	NC_031966.2:22994891
102	NC_031966.2	22994891	G	A	insyn2b	MODIFIER	intron_variant	0	9.15900355505263e-05	0.000162972	NC_031966.2:22994891
103	NC_031966.2	22994891	G	A	insyn2b	MODIFIER	intron_variant	0	9.15900355505263e-05	0.000162972	NC_031966.2:22994891
104	NC_031966.2	23353365	C	T	LOC100711027	MODIFIER	intron_variant	0	9.761065882496e-05	0.000376682	NC_031966.2:23353365
105	NC_031966.2	23353365	C	T	LOC100711027	MODIFIER	intron_variant	0	9.761065882496e-05	0.000376682	NC_031966.2:23353365
106	NC_031966.2	23353365	C	T	LOC100711027	MODIFIER	intron_variant	0	9.761065882496e-05	0.000376682	NC_031966.2:23353365
107	NC_031966.2	23353365	C	T	LOC100711027	MODIFIER	intron_variant	0	9.761065882496e-05	0.000376682	NC_031966.2:23353365
108	NC_031966.2	23353365	C	T	LOC100711027	MODIFIER	intron_variant	0	9.761065882496e-05	0.000376682	NC_031966.2:23353365
109	NC_031966.2	23353365	C	T	LOC100711027	MODIFIER	intron_variant	0	9.761065882496e-05	0.000376682	NC_031966.2:23353365
110	NC_031966.2	23353365	C	T	LOC100711027	MODIFIER	intron_variant	0	9.761065882496e-05	0.000376682	NC_031966.2:23353365
111	NC_031966.2	23353365	C	T	LOC100711027	MODIFIER	intron_variant	0	9.761065882496e-05	0.000376682	NC_031966.2:23353365
112	NC_031966.2	23353365	C	T	LOC100711027	MODIFIER	intron_variant	0	9.761065882496e-05	0.000376682	NC_031966.2:23353365
113	NC_031966.2	23353365	C	T	LOC100711027	MODIFIER	intron_variant	0	9.761065882496e-05	0.000376682	NC_031966.2:23353365
114	NC_031966.2	23353365	C	T	LOC100711027	MODIFIER	intron_variant	0	9.761065882496e-05	0.000376682	NC_031966.2:23353365
115	NC_031966.2	23353365	C	T	LOC100711027	MODIFIER	intron_variant	0	9.761065882496e-05	0.000376682	NC_031966.2:23353365
116	NC_031966.2	23353365	C	T	LOC100711027	MODIFIER	intron_variant	0	9.761065882496e-05	0.000376682	NC_031966.2:23353365
117	NC_031966.2	23353365	C	T	LOC100711027	MODIFIER	intron_variant	0	9.761065882496e-05	0.000376682	NC_031966.2:23353365
118	NC_031966.2	23353365	C	T	LOC100711027	MODIFIER	intron_variant	0	9.761065882496e-05	0.000376682	NC_031966.2:23353365
119	NC_031966.2	23353365	C	T	LOC100711027	MODIFIER	intron_variant	0	9.761065882496e-05	0.000376682	NC_031966.2:23353365
120	NC_031966.2	23353365	C	T	LOC100711027	MODIFIER	intron_variant	0	9.761065882496e-05	0.000376682	NC_031966.2:23353365
121	NC_031966.2	23353365	C	T	LOC100711027	MODIFIER	intron_variant	0	9.761065882496e-05	0.000376682	NC_031966.2:23353365
122	NC_031966.2	23353365	C	T	LOC100711027	MODIFIER	intron_variant	0	9.761065882496e-05	0.000376682	NC_031966.2:23353365
123	NC_031966.2	23353365	C	T	LOC100711027	MODIFIER	intron_variant	0	9.761065882496e-05	0.000376682	NC_031966.2:23353365
124	NC_031966.2	23353365	C	T	LOC100711027	MODIFIER	intron_variant	0	9.761065882496e-05	0.000376682	NC_031966.2:23353365
125	NC_031966.2	23353365	C	T	LOC100711027	MODIFIER	intron_variant	0	9.761065882496e-05	0.000376682	NC_031966.2:23353365
126	NC_031966.2	23353365	C	T	LOC100711027	MODIFIER	intron_variant	0	9.761065882496e-05	0.000376682	NC_031966.2:23353365
127	NC_031966.2	23353365	C	T	LOC100711027	MODIFIER	intron_variant	0	9.761065882496e-05	0.000376682	NC_031966.2:23353365
128	NC_031966.2	23353365	C	T	LOC100711027	MODIFIER	intron_variant	0	9.761065882496e-05	0.000376682	NC_031966.2:23353365
129	NC_031966.2	23353365	C	T	LOC100711027	MODIFIER	intron_variant	0	9.761065882496e-05	0.000376682	NC_031966.2:23353365
130	NC_031966.2	23353365	C	T	LOC100711027	MODIFIER	intron_variant	0	9.761065882496e-05	0.000376682	NC_031966.2:23353365
131	NC_031966.2	23353365	C	T	LOC100711027	MODIFIER	intron_variant	0	9.761065882496e-05	0.000376682	NC_031966.2:23353365
132	NC_031966.2	23353365	C	T	LOC100711027	MODIFIER	intron_variant	0	9.761065882496e-05	0.000376682	NC_031966.2:23353365
133	NC_031966.2	23353365	C	T	LOC100711027	MODIFIER	intron_variant	0	9.761065882496e-05	0.000376682	NC_031966.2:23353365
134	NC_031966.2	23353365	C	T	LOC100711027	MODIFIER	intron_variant	0	9.761065882496e-05	0.000376682	NC_031966.2:23353365
135	NC_031966.2	23353365	C	T	LOC100711027	MODIFIER	intron_variant	0	9.761065882496e-05	0.000376682	NC_031966.2:23353365
136	NC_031966.2	23585608	G	A	LOC100704785	MODIFIER	intron_variant	0	0.000109676	0.00173158	NC_031966.2:23585608
137	NC_031966.2	23585608	G	A	LOC100704785	MODIFIER	intron_variant	0	0.000109676	0.00173158	NC_031966.2:23585608
138	NC_031966.2	23585608	G	A	LOC100704785	MODIFIER	intron_variant	0	0.000109676	0.00173158	NC_031966.2:23585608
139	NC_031966.2	23585608	G	A	LOC100704785	MODIFIER	intron_variant	0	0.000109676	0.00173158	NC_031966.2:23585608
140	NC_031966.2	23585608	G	A	LOC100704785	MODIFIER	intron_variant	0	0.000109676	0.00173158	NC_031966.2:23585608
141	NC_031966.2	23585608	G	A	LOC100704785	MODIFIER	intron_variant	0	0.000109676	0.00173158	NC_031966.2:23585608
142	NC_031966.2	23585608	G	A	LOC100704785	MODIFIER	intron_variant	0	0.000109676	0.00173158	NC_031966.2:23585608
143	NC_031966.2	23585608	G	A	LOC100704785	MODIFIER	intron_variant	0	0.000109676	0.00173158	NC_031966.2:23585608
144	NC_031966.2	23585608	G	A	LOC100704785	MODIFIER	intron_variant	0	0.000109676	0.00173158	NC_031966.2:23585608
145	NC_031966.2	23585608	G	A	LOC100704785	MODIFIER	intron_variant	0	0.000109676	0.00173158	NC_031966.2:23585608
146	NC_031966.2	23585608	G	A	LOC100704785	MODIFIER	intron_variant	0	0.000109676	0.00173158	NC_031966.2:23585608
147	NC_031966.2	23585608	G	A	LOC100704785	MODIFIER	intron_variant	0	0.000109676	0.00173158	NC_031966.2:23585608
148	NC_031966.2	23585608	G	A	LOC100704785	MODIFIER	intron_variant	0	0.000109676	0.00173158	NC_031966.2:23585608
149	NC_031966.2	23585608	G	A	LOC100704785	MODIFIER	intron_variant	0	0.000109676	0.00173158	NC_031966.2:23585608
150	NC_031966.2	23585608	G	A	LOC100704785	MODIFIER	intron_variant	0	0.000109676	0.00173158	NC_031966.2:23585608
151	NC_031966.2	23585608	G	A	LOC100704785	MODIFIER	intron_variant	0	0.000109676	0.00173158	NC_031966.2:23585608
152	NC_031966.2	23585608	G	A	LOC100704785	MODIFIER	intron_variant	0	0.000109676	0.00173158	NC_031966.2:23585608
153	NC_031966.2	23585608	G	A	LOC100704785	MODIFIER	intron_variant	0	0.000109676	0.00173158	NC_031966.2:23585608
154	NC_031966.2	23585608	G	A	LOC100704785	MODIFIER	intron_variant	0	0.000109676	0.00173158	NC_031966.2:23585608
155	NC_031966.2	23609136	G	A	LOC100704785	LOW	synonymous_variant	0	8.8457313689908e-05	0.0938597	NC_031966.2:23609136
156	NC_031966.2	23609136	G	A	LOC100704785	LOW	synonymous_variant	0	8.8457313689908e-05	0.0938597	NC_031966.2:23609136
157	NC_031966.2	23609136	G	A	LOC100704785	MODIFIER	intron_variant	0	8.8457313689908e-05	0.0938597	NC_031966.2:23609136
158	NC_031966.2	23609136	G	A	LOC100704785	MODIFIER	intron_variant	0	8.8457313689908e-05	0.0938597	NC_031966.2:23609136
159	NC_031966.2	23609136	G	A	LOC100704785	MODIFIER	intron_variant	0	8.8457313689908e-05	0.0938597	NC_031966.2:23609136
160	NC_031966.2	23609136	G	A	LOC100704785	MODIFIER	intron_variant	0	8.8457313689908e-05	0.0938597	NC_031966.2:23609136
161	NC_031966.2	23609136	G	A	LOC100704785	MODIFIER	intron_variant	0	8.8457313689908e-05	0.0938597	NC_031966.2:23609136
162	NC_031966.2	23609136	G	A	LOC100704785	MODIFIER	intron_variant	0	8.8457313689908e-05	0.0938597	NC_031966.2:23609136
163	NC_031966.2	23609136	G	A	LOC100704785	MODIFIER	intron_variant	0	8.8457313689908e-05	0.0938597	NC_031966.2:23609136
164	NC_031966.2	23609136	G	A	LOC100704785	MODIFIER	intron_variant	0	8.8457313689908e-05	0.0938597	NC_031966.2:23609136
165	NC_031966.2	23609136	G	A	LOC100704785	MODIFIER	intron_variant	0	8.8457313689908e-05	0.0938597	NC_031966.2:23609136
166	NC_031966.2	23609136	G	A	LOC100704785	MODIFIER	intron_variant	0	8.8457313689908e-05	0.0938597	NC_031966.2:23609136
167	NC_031966.2	23609136	G	A	LOC100704785	MODIFIER	intron_variant	0	8.8457313689908e-05	0.0938597	NC_031966.2:23609136
168	NC_031966.2	23609136	G	A	LOC100704785	MODIFIER	intron_variant	0	8.8457313689908e-05	0.0938597	NC_031966.2:23609136
169	NC_031966.2	23609136	G	A	LOC100704785	MODIFIER	intron_variant	0	8.8457313689908e-05	0.0938597	NC_031966.2:23609136
170	NC_031966.2	23609136	G	A	LOC100704785	MODIFIER	intron_variant	0	8.8457313689908e-05	0.0938597	NC_031966.2:23609136
171	NC_031966.2	23609136	G	A	LOC100704785	MODIFIER	intron_variant	0	8.8457313689908e-05	0.0938597	NC_031966.2:23609136
172	NC_031966.2	23757850	T	G	LOC112842427	MODERATE	missense_variant	0	0.0567183	2.98596088345109e-05	NC_031966.2:23757850
173	NC_031966.2	23757850	T	G	LOC100702446	MODIFIER	downstream_gene_variant	4029	0.0567183	2.98596088345109e-05	NC_031966.2:23757850
174	NC_031966.2	23759894	A	G	LOC112842427	MODIFIER	upstream_gene_variant	1437	0.00332549	9.25008338528721e-05	NC_031966.2:23759894
175	NC_031966.2	23759894	A	G	LOC100702446	MODIFIER	downstream_gene_variant	1985	0.00332549	9.25008338528721e-05	NC_031966.2:23759894
176	NC_031966.2	23759894	A	G	LOC112842427-LOC100702446	MODIFIER	intergenic_region	0	0.00332549	9.25008338528721e-05	NC_031966.2:23759894
177	NC_031967.2	1607762	C	T	lrch4	MODIFIER	intron_variant	0	0.00306022	3.1000019943949e-05	NC_031967.2:1607762
178	NC_031967.2	1607762	C	T	lrch4	MODIFIER	intron_variant	0	0.00306022	3.1000019943949e-05	NC_031967.2:1607762
179	NC_031967.2	1607762	C	T	lrch4	MODIFIER	intron_variant	0	0.00306022	3.1000019943949e-05	NC_031967.2:1607762
180	NC_031967.2	1653011	C	T	LOC100693841	MODIFIER	upstream_gene_variant	991	0.0010972	0.00010688	NC_031967.2:1653011
181	NC_031967.2	1653011	C	T	LOC112846597	MODIFIER	upstream_gene_variant	3278	0.0010972	0.00010688	NC_031967.2:1653011
182	NC_031967.2	1653011	C	T	LOC100696501	MODIFIER	downstream_gene_variant	1304	0.0010972	0.00010688	NC_031967.2:1653011
183	NC_031967.2	1653011	C	T	LOC100696501	MODIFIER	downstream_gene_variant	1304	0.0010972	0.00010688	NC_031967.2:1653011
184	NC_031967.2	1653011	C	T	LOC100696501-LOC100693841	MODIFIER	intergenic_region	0	0.0010972	0.00010688	NC_031967.2:1653011
185	NC_031967.2	3232860	C	A	LOC102079418	MODIFIER	intron_variant	0	0.0843143	7.7708303646513e-05	NC_031967.2:3232860
186	NC_031967.2	3232860	C	A	LOC102079418	MODIFIER	intron_variant	0	0.0843143	7.7708303646513e-05	NC_031967.2:3232860
187	NC_031967.2	3232860	C	A	LOC102079418	MODIFIER	intron_variant	0	0.0843143	7.7708303646513e-05	NC_031967.2:3232860
188	NC_031967.2	3232860	C	A	LOC102079418	MODIFIER	intron_variant	0	0.0843143	7.7708303646513e-05	NC_031967.2:3232860
189	NC_031967.2	3232860	C	A	LOC102079418	MODIFIER	intron_variant	0	0.0843143	7.7708303646513e-05	NC_031967.2:3232860
190	NC_031967.2	5207175	T	A	LOC100698955	MODIFIER	intron_variant	0	0.000186578	8.4056348897494e-05	NC_031967.2:5207175
191	NC_031967.2	5207177	T	C	LOC100698955	MODIFIER	intron_variant	0	0.000151899	6.46251743268313e-05	NC_031967.2:5207177
192	NC_031967.2	5207180	T	C	LOC100698955	MODIFIER	intron_variant	0	0.000135106	5.65925609083165e-05	NC_031967.2:5207180
193	NC_031967.2	5795565	A	G	LOC109195332-rasgrp2	MODIFIER	intergenic_region	0	0.0132957	2.95644576156831e-05	NC_031967.2:5795565
194	NC_031967.2	6879466	C	T	LOC100695848	LOW	synonymous_variant	0	9.70276080199356e-05	0.505952	NC_031967.2:6879466
195	NC_031967.2	6879466	C	T	LOC100709719	MODIFIER	upstream_gene_variant	3280	9.70276080199356e-05	0.505952	NC_031967.2:6879466
196	NC_031967.2	7153639	T	C	LOC100691114	MODIFIER	upstream_gene_variant	4283	0.000105745	0.0132649	NC_031967.2:7153639
197	NC_031967.2	7153639	T	C	LOC100691382	MODIFIER	intron_variant	0	0.000105745	0.0132649	NC_031967.2:7153639
198	NC_031967.2	7181115	C	A	LOC100691382	MODIFIER	downstream_gene_variant	2251	0.109282	3.47147618771696e-05	NC_031967.2:7181115
199	NC_031967.2	7181115	C	A	LOC100691382	MODIFIER	downstream_gene_variant	2251	0.109282	3.47147618771696e-05	NC_031967.2:7181115
200	NC_031967.2	7181115	C	A	LOC100691382	MODIFIER	downstream_gene_variant	2251	0.109282	3.47147618771696e-05	NC_031967.2:7181115
201	NC_031967.2	7181115	C	A	LOC100691382	MODIFIER	downstream_gene_variant	2251	0.109282	3.47147618771696e-05	NC_031967.2:7181115
202	NC_031967.2	7181115	C	A	LOC100691382	MODIFIER	downstream_gene_variant	2251	0.109282	3.47147618771696e-05	NC_031967.2:7181115
203	NC_031967.2	7181115	C	A	LOC100691382	MODIFIER	downstream_gene_variant	2251	0.109282	3.47147618771696e-05	NC_031967.2:7181115
204	NC_031967.2	7181115	C	A	LOC100691382	MODIFIER	downstream_gene_variant	2251	0.109282	3.47147618771696e-05	NC_031967.2:7181115
205	NC_031967.2	7181115	C	A	LOC100691382	MODIFIER	downstream_gene_variant	2251	0.109282	3.47147618771696e-05	NC_031967.2:7181115
206	NC_031967.2	7181115	C	A	LOC102082907	MODIFIER	intron_variant	0	0.109282	3.47147618771696e-05	NC_031967.2:7181115
207	NC_031967.2	11554633	A	G	col25a1	MODIFIER	downstream_gene_variant	1408	0.0195311	7.11351973650862e-05	NC_031967.2:11554633
208	NC_031967.2	11554633	A	G	col25a1	MODIFIER	downstream_gene_variant	1408	0.0195311	7.11351973650862e-05	NC_031967.2:11554633
209	NC_031967.2	11554633	A	G	col25a1	MODIFIER	intron_variant	0	0.0195311	7.11351973650862e-05	NC_031967.2:11554633
210	NC_031967.2	11554633	A	G	col25a1	MODIFIER	intron_variant	0	0.0195311	7.11351973650862e-05	NC_031967.2:11554633
211	NC_031967.2	11554633	A	G	col25a1	MODIFIER	intron_variant	0	0.0195311	7.11351973650862e-05	NC_031967.2:11554633
212	NC_031967.2	11554633	A	G	col25a1	MODIFIER	intron_variant	0	0.0195311	7.11351973650862e-05	NC_031967.2:11554633
213	NC_031967.2	11554633	A	G	col25a1	MODIFIER	intron_variant	0	0.0195311	7.11351973650862e-05	NC_031967.2:11554633
214	NC_031967.2	11554633	A	G	col25a1	MODIFIER	intron_variant	0	0.0195311	7.11351973650862e-05	NC_031967.2:11554633
215	NC_031967.2	11554633	A	G	col25a1	MODIFIER	intron_variant	0	0.0195311	7.11351973650862e-05	NC_031967.2:11554633
216	NC_031967.2	11554633	A	G	col25a1	MODIFIER	intron_variant	0	0.0195311	7.11351973650862e-05	NC_031967.2:11554633
217	NC_031967.2	11554633	A	G	col25a1	MODIFIER	intron_variant	0	0.0195311	7.11351973650862e-05	NC_031967.2:11554633
218	NC_031967.2	11554633	A	G	col25a1	MODIFIER	intron_variant	0	0.0195311	7.11351973650862e-05	NC_031967.2:11554633
219	NC_031967.2	12171735	A	G	LOC112842899-LOC100709447	MODIFIER	intergenic_region	0	6.68279421264623e-05	0.00196666	NC_031967.2:12171735
220	NC_031967.2	12850583	C	T	ptprd	MODIFIER	intron_variant	0	8.37664806790204e-05	0.00511095	NC_031967.2:12850583
221	NC_031967.2	12850583	C	T	ptprd	MODIFIER	intron_variant	0	8.37664806790204e-05	0.00511095	NC_031967.2:12850583
222	NC_031967.2	12850583	C	T	ptprd	MODIFIER	intron_variant	0	8.37664806790204e-05	0.00511095	NC_031967.2:12850583
223	NC_031967.2	12850583	C	T	ptprd	MODIFIER	intron_variant	0	8.37664806790204e-05	0.00511095	NC_031967.2:12850583
224	NC_031967.2	12850583	C	T	ptprd	MODIFIER	intron_variant	0	8.37664806790204e-05	0.00511095	NC_031967.2:12850583
225	NC_031967.2	12850583	C	T	ptprd	MODIFIER	intron_variant	0	8.37664806790204e-05	0.00511095	NC_031967.2:12850583
226	NC_031967.2	12850583	C	T	ptprd	MODIFIER	intron_variant	0	8.37664806790204e-05	0.00511095	NC_031967.2:12850583
227	NC_031967.2	12850583	C	T	ptprd	MODIFIER	intron_variant	0	8.37664806790204e-05	0.00511095	NC_031967.2:12850583
228	NC_031967.2	12850583	C	T	ptprd	MODIFIER	intron_variant	0	8.37664806790204e-05	0.00511095	NC_031967.2:12850583
229	NC_031967.2	12850583	C	T	ptprd	MODIFIER	intron_variant	0	8.37664806790204e-05	0.00511095	NC_031967.2:12850583
230	NC_031967.2	12850583	C	T	ptprd	MODIFIER	intron_variant	0	8.37664806790204e-05	0.00511095	NC_031967.2:12850583
231	NC_031967.2	12850583	C	T	ptprd	MODIFIER	intron_variant	0	8.37664806790204e-05	0.00511095	NC_031967.2:12850583
232	NC_031967.2	12850583	C	T	ptprd	MODIFIER	intron_variant	0	8.37664806790204e-05	0.00511095	NC_031967.2:12850583
233	NC_031967.2	12850583	C	T	ptprd	MODIFIER	intron_variant	0	8.37664806790204e-05	0.00511095	NC_031967.2:12850583
234	NC_031967.2	12850583	C	T	ptprd	MODIFIER	intron_variant	0	8.37664806790204e-05	0.00511095	NC_031967.2:12850583
235	NC_031967.2	12850583	C	T	ptprd	MODIFIER	intron_variant	0	8.37664806790204e-05	0.00511095	NC_031967.2:12850583
236	NC_031967.2	12850583	C	T	ptprd	MODIFIER	intron_variant	0	8.37664806790204e-05	0.00511095	NC_031967.2:12850583
237	NC_031967.2	12850583	C	T	ptprd	MODIFIER	intron_variant	0	8.37664806790204e-05	0.00511095	NC_031967.2:12850583
238	NC_031967.2	12850583	C	T	ptprd	MODIFIER	intron_variant	0	8.37664806790204e-05	0.00511095	NC_031967.2:12850583
239	NC_031967.2	12850583	C	T	ptprd	MODIFIER	intron_variant	0	8.37664806790204e-05	0.00511095	NC_031967.2:12850583
240	NC_031967.2	12850583	C	T	ptprd	MODIFIER	intron_variant	0	8.37664806790204e-05	0.00511095	NC_031967.2:12850583
241	NC_031967.2	12850583	C	T	ptprd	MODIFIER	intron_variant	0	8.37664806790204e-05	0.00511095	NC_031967.2:12850583
242	NC_031967.2	12850583	C	T	ptprd	MODIFIER	intron_variant	0	8.37664806790204e-05	0.00511095	NC_031967.2:12850583
243	NC_031967.2	12850583	C	T	ptprd	MODIFIER	intron_variant	0	8.37664806790204e-05	0.00511095	NC_031967.2:12850583
244	NC_031967.2	12850583	C	T	ptprd	MODIFIER	intron_variant	0	8.37664806790204e-05	0.00511095	NC_031967.2:12850583
245	NC_031967.2	12850583	C	T	ptprd	MODIFIER	intron_variant	0	8.37664806790204e-05	0.00511095	NC_031967.2:12850583
246	NC_031967.2	12850583	C	T	ptprd	MODIFIER	intron_variant	0	8.37664806790204e-05	0.00511095	NC_031967.2:12850583
247	NC_031967.2	12850583	C	T	ptprd	MODIFIER	intron_variant	0	8.37664806790204e-05	0.00511095	NC_031967.2:12850583
248	NC_031967.2	12850583	C	T	ptprd	MODIFIER	intron_variant	0	8.37664806790204e-05	0.00511095	NC_031967.2:12850583
249	NC_031967.2	12850583	C	T	ptprd	MODIFIER	intron_variant	0	8.37664806790204e-05	0.00511095	NC_031967.2:12850583
250	NC_031967.2	12850583	C	T	ptprd	MODIFIER	intron_variant	0	8.37664806790204e-05	0.00511095	NC_031967.2:12850583
251	NC_031967.2	12850583	C	T	ptprd	MODIFIER	intron_variant	0	8.37664806790204e-05	0.00511095	NC_031967.2:12850583
252	NC_031967.2	12850583	C	T	ptprd	MODIFIER	intron_variant	0	8.37664806790204e-05	0.00511095	NC_031967.2:12850583
253	NC_031967.2	14253983	A	G	dmrta1	LOW	synonymous_variant	0	0.0163538	3.34260852696104e-05	NC_031967.2:14253983
254	NC_031967.2	14253983	A	G	LOC100691113	MODIFIER	upstream_gene_variant	1423	0.0163538	3.34260852696104e-05	NC_031967.2:14253983
255	NC_031967.2	17170857	G	C	LOC102080273-LOC109199841	MODIFIER	intergenic_region	0	4.31189479002651e-05	0.00123534	NC_031967.2:17170857
256	NC_031967.2	17316822	A	G	LOC100700150	MODIFIER	downstream_gene_variant	4870	0.00264209	5.39222069272948e-06	NC_031967.2:17316822
257	NC_031967.2	17316822	A	G	LOC102078815	MODIFIER	downstream_gene_variant	4059	0.00264209	5.39222069272948e-06	NC_031967.2:17316822
258	NC_031967.2	17316822	A	G	LOC100700150	MODIFIER	downstream_gene_variant	4870	0.00264209	5.39222069272948e-06	NC_031967.2:17316822
259	NC_031967.2	17316822	A	G	LOC100700150	MODIFIER	downstream_gene_variant	4870	0.00264209	5.39222069272948e-06	NC_031967.2:17316822
260	NC_031967.2	17316822	A	G	LOC100700150-LOC102078815	MODIFIER	intergenic_region	0	0.00264209	5.39222069272948e-06	NC_031967.2:17316822
261	NC_031967.2	17316862	A	G	LOC100700150	MODIFIER	downstream_gene_variant	4910	0.00258803	2.15153395460583e-05	NC_031967.2:17316862
262	NC_031967.2	17316862	A	G	LOC102078815	MODIFIER	downstream_gene_variant	4019	0.00258803	2.15153395460583e-05	NC_031967.2:17316862
263	NC_031967.2	17316862	A	G	LOC100700150	MODIFIER	downstream_gene_variant	4910	0.00258803	2.15153395460583e-05	NC_031967.2:17316862
264	NC_031967.2	17316862	A	G	LOC100700150	MODIFIER	downstream_gene_variant	4910	0.00258803	2.15153395460583e-05	NC_031967.2:17316862
265	NC_031967.2	17316862	A	G	LOC100700150-LOC102078815	MODIFIER	intergenic_region	0	0.00258803	2.15153395460583e-05	NC_031967.2:17316862
266	NC_031967.2	23849896	T	C	gal3st3	MODIFIER	intron_variant	0	0.000113412	0.0118049	NC_031967.2:23849896
267	NC_031967.2	24009962	G	A	pacs1	MODIFIER	intron_variant	0	0.124526	0.00013141	NC_031967.2:24009962
268	NC_031967.2	24009962	G	A	pacs1	MODIFIER	intron_variant	0	0.124526	0.00013141	NC_031967.2:24009962
269	NC_031967.2	24009962	G	A	pacs1	MODIFIER	intron_variant	0	0.124526	0.00013141	NC_031967.2:24009962
270	NC_031967.2	24009962	G	A	pacs1	MODIFIER	intron_variant	0	0.124526	0.00013141	NC_031967.2:24009962
271	NC_031967.2	31012947	T	C	trnak-cuu_54-LOC109197514	MODIFIER	intergenic_region	0	7.87087577112159e-05	0.000572209	NC_031967.2:31012947
272	NC_031967.2	32541273	T	C	LOC100707493	MODERATE	missense_variant	0	9.07542980339197e-05	0.225625	NC_031967.2:32541273
273	NC_031967.2	32541273	T	C	LOC100707493	MODERATE	missense_variant	0	9.07542980339197e-05	0.225625	NC_031967.2:32541273
274	NC_031967.2	32541273	T	C	LOC100707493	MODERATE	missense_variant	0	9.07542980339197e-05	0.225625	NC_031967.2:32541273
275	NC_031967.2	32541273	T	C	LOC100707493	MODERATE	missense_variant	0	9.07542980339197e-05	0.225625	NC_031967.2:32541273
276	NC_031967.2	32541273	T	C	LOC100707493	MODERATE	missense_variant	0	9.07542980339197e-05	0.225625	NC_031967.2:32541273
277	NC_031967.2	32541273	T	C	LOC100707493	MODERATE	missense_variant	0	9.07542980339197e-05	0.225625	NC_031967.2:32541273
278	NC_031967.2	32541273	T	C	LOC100707493	MODERATE	missense_variant	0	9.07542980339197e-05	0.225625	NC_031967.2:32541273
279	NC_031967.2	32541273	T	C	LOC100707493	MODERATE	missense_variant	0	9.07542980339197e-05	0.225625	NC_031967.2:32541273
280	NC_031967.2	32541273	T	C	LOC100707493	MODERATE	missense_variant	0	9.07542980339197e-05	0.225625	NC_031967.2:32541273
281	NC_031967.2	32541273	T	C	LOC100707493	MODERATE	missense_variant	0	9.07542980339197e-05	0.225625	NC_031967.2:32541273
282	NC_031967.2	32541273	T	C	LOC100707493	MODERATE	missense_variant	0	9.07542980339197e-05	0.225625	NC_031967.2:32541273
283	NC_031967.2	32541273	T	C	LOC100707493	MODERATE	missense_variant	0	9.07542980339197e-05	0.225625	NC_031967.2:32541273
284	NC_031967.2	32541273	T	C	LOC100707493	MODERATE	missense_variant	0	9.07542980339197e-05	0.225625	NC_031967.2:32541273
285	NC_031967.2	32541273	T	C	LOC100707493	MODERATE	missense_variant	0	9.07542980339197e-05	0.225625	NC_031967.2:32541273
286	NC_031967.2	32541273	T	C	LOC100707493	MODERATE	missense_variant	0	9.07542980339197e-05	0.225625	NC_031967.2:32541273
287	NC_031967.2	32541273	T	C	LOC100707493	MODERATE	missense_variant	0	9.07542980339197e-05	0.225625	NC_031967.2:32541273
288	NC_031967.2	32541273	T	C	LOC100707493	MODERATE	missense_variant	0	9.07542980339197e-05	0.225625	NC_031967.2:32541273
289	NC_031967.2	32541273	T	C	LOC100707493	MODERATE	missense_variant	0	9.07542980339197e-05	0.225625	NC_031967.2:32541273
290	NC_031967.2	32541273	T	C	LOC100707493	MODERATE	missense_variant	0	9.07542980339197e-05	0.225625	NC_031967.2:32541273
291	NC_031967.2	32541273	T	C	LOC100707493	MODERATE	missense_variant	0	9.07542980339197e-05	0.225625	NC_031967.2:32541273
292	NC_031967.2	32541273	T	C	LOC100707493	MODERATE	missense_variant	0	9.07542980339197e-05	0.225625	NC_031967.2:32541273
293	NC_031967.2	40573438	G	T	LOC100702057	MODIFIER	upstream_gene_variant	55	0.0308173	0.000112318	NC_031967.2:40573438
294	NC_031967.2	40573438	G	T	LOC100702057	MODIFIER	intron_variant	0	0.0308173	0.000112318	NC_031967.2:40573438
295	NC_031967.2	40573438	G	T	LOC100702057	MODIFIER	intron_variant	0	0.0308173	0.000112318	NC_031967.2:40573438
296	NC_031967.2	40573438	G	T	LOC100702057	MODIFIER	intron_variant	0	0.0308173	0.000112318	NC_031967.2:40573438
297	NC_031967.2	40573438	G	T	LOC100702057	MODIFIER	intron_variant	0	0.0308173	0.000112318	NC_031967.2:40573438
298	NC_031967.2	44025419	C	T	LOC106097210-LOC102077480	MODIFIER	intergenic_region	0	0.00467673	3.17644775326729e-05	NC_031967.2:44025419
299	NC_031967.2	44353522	G	A	LOC112843292	MODIFIER	intron_variant	0	0.00123438	5.35320556530029e-05	NC_031967.2:44353522
300	NC_031967.2	44353522	G	A	LOC112843292	MODIFIER	intron_variant	0	0.00123438	5.35320556530029e-05	NC_031967.2:44353522
301	NC_031967.2	44353522	G	A	LOC102079775	MODIFIER	non_coding_transcript_exon_variant	0	0.00123438	5.35320556530029e-05	NC_031967.2:44353522
302	NC_031967.2	50907241	G	A	LOC102083330	MODIFIER	downstream_gene_variant	3721	0.00255027	7.10258282303219e-05	NC_031967.2:50907241
303	NC_031967.2	50907241	G	A	LOC102083228	MODIFIER	intron_variant	0	0.00255027	7.10258282303219e-05	NC_031967.2:50907241
304	NC_031967.2	50907241	G	A	LOC102083228	MODIFIER	intron_variant	0	0.00255027	7.10258282303219e-05	NC_031967.2:50907241
305	NC_031967.2	52753708	C	T	LOC109199316	MODERATE	missense_variant	0	0.0913698	4.892362771651e-05	NC_031967.2:52753708
306	NC_031967.2	52753708	C	T	LOC102080736	MODIFIER	downstream_gene_variant	4227	0.0913698	4.892362771651e-05	NC_031967.2:52753708
307	NC_031967.2	69219599	T	A	LOC112846058-LOC102081137	MODIFIER	intergenic_region	0	0.00111089	2.94597253492002e-05	NC_031967.2:69219599
308	NC_031967.2	71808384	C	A	trappc1	MODIFIER	5_prime_UTR_variant	446	0.000112892	0.000224316	NC_031967.2:71808384
309	NC_031967.2	71808384	C	A	trappc1	MODIFIER	5_prime_UTR_variant	446	0.000112892	0.000224316	NC_031967.2:71808384
310	NC_031967.2	71808384	C	A	LOC100694980	MODIFIER	upstream_gene_variant	136	0.000112892	0.000224316	NC_031967.2:71808384
311	NC_031967.2	71808384	C	A	trappc1	MODIFIER	upstream_gene_variant	50	0.000112892	0.000224316	NC_031967.2:71808384
312	NC_031967.2	77252712	G	A	LOC109194306	MODIFIER	upstream_gene_variant	2404	0.000110591	0.204312	NC_031967.2:77252712
313	NC_031967.2	77252712	G	A	LOC109194306	MODIFIER	upstream_gene_variant	2404	0.000110591	0.204312	NC_031967.2:77252712
314	NC_031967.2	77252712	G	A	LOC100703673	MODIFIER	downstream_gene_variant	2287	0.000110591	0.204312	NC_031967.2:77252712
315	NC_031967.2	77252712	G	A	LOC100703673	MODIFIER	downstream_gene_variant	2287	0.000110591	0.204312	NC_031967.2:77252712
316	NC_031967.2	77252712	G	A	LOC100703673-LOC109194306	MODIFIER	intergenic_region	0	0.000110591	0.204312	NC_031967.2:77252712
317	NC_031967.2	82627254	A	T	LOC102083078	MODIFIER	intron_variant	0	0.00740177	6.32302477414274e-05	NC_031967.2:82627254
318	NC_031967.2	82627254	A	T	LOC102083078	MODIFIER	intron_variant	0	0.00740177	6.32302477414274e-05	NC_031967.2:82627254
319	NC_031967.2	82633634	T	A	LOC102083078	LOW	synonymous_variant	0	0.123226	2.64400263841426e-06	NC_031967.2:82633634
320	NC_031967.2	82633634	T	A	LOC102083078	LOW	synonymous_variant	0	0.123226	2.64400263841426e-06	NC_031967.2:82633634
321	NC_031967.2	82633634	T	A	LOC106096543	MODIFIER	downstream_gene_variant	1926	0.123226	2.64400263841426e-06	NC_031967.2:82633634
322	NC_031967.2	82635942	G	T	LOC106096543	MODIFIER	3_prime_UTR_variant	1139	0.00438878	9.76909892761014e-05	NC_031967.2:82635942
323	NC_031967.2	82635942	G	T	LOC102083078	MODIFIER	downstream_gene_variant	527	0.00438878	9.76909892761014e-05	NC_031967.2:82635942
324	NC_031967.2	82635942	G	T	LOC102083078	MODIFIER	downstream_gene_variant	527	0.00438878	9.76909892761014e-05	NC_031967.2:82635942
325	NC_031967.2	82752827	G	C	LOC106096543	MODIFIER	intron_variant	0	0.000167618	0.000120581	NC_031967.2:82752827
326	NC_031967.2	82752827	G	C	LOC106096543	MODIFIER	intron_variant	0	0.000167618	0.000120581	NC_031967.2:82752827
327	NC_031967.2	82752827	G	C	LOC106096543	MODIFIER	intron_variant	0	0.000167618	0.000120581	NC_031967.2:82752827
328	NC_031967.2	82752827	G	C	LOC106096543	MODIFIER	intron_variant	0	0.000167618	0.000120581	NC_031967.2:82752827
329	NC_031967.2	82752983	T	C	LOC106096543	MODIFIER	intron_variant	0	0.000301901	0.000113631	NC_031967.2:82752983
330	NC_031967.2	82752983	T	C	LOC106096543	MODIFIER	intron_variant	0	0.000301901	0.000113631	NC_031967.2:82752983
331	NC_031967.2	82752983	T	C	LOC106096543	MODIFIER	intron_variant	0	0.000301901	0.000113631	NC_031967.2:82752983
332	NC_031967.2	82752983	T	C	LOC106096543	MODIFIER	intron_variant	0	0.000301901	0.000113631	NC_031967.2:82752983
333	NC_031967.2	82753166	A	G	LOC106096543	MODIFIER	intron_variant	0	0.000127067	0.000114466	NC_031967.2:82753166
334	NC_031967.2	82753166	A	G	LOC106096543	MODIFIER	intron_variant	0	0.000127067	0.000114466	NC_031967.2:82753166
335	NC_031967.2	82753166	A	G	LOC106096543	MODIFIER	intron_variant	0	0.000127067	0.000114466	NC_031967.2:82753166
336	NC_031967.2	82753166	A	G	LOC106096543	MODIFIER	intron_variant	0	0.000127067	0.000114466	NC_031967.2:82753166
337	NC_031967.2	82755559	G	C	LOC106096543	MODIFIER	intron_variant	0	0.000538292	7.29679772755193e-05	NC_031967.2:82755559
338	NC_031967.2	82755559	G	C	LOC106096543	MODIFIER	intron_variant	0	0.000538292	7.29679772755193e-05	NC_031967.2:82755559
339	NC_031967.2	82755559	G	C	LOC106096543	MODIFIER	intron_variant	0	0.000538292	7.29679772755193e-05	NC_031967.2:82755559
340	NC_031967.2	82755559	G	C	LOC106096543	MODIFIER	intron_variant	0	0.000538292	7.29679772755193e-05	NC_031967.2:82755559
341	NC_031967.2	82756487	A	G	LOC106096543	MODIFIER	intron_variant	0	0.00549108	7.70427637352356e-05	NC_031967.2:82756487
342	NC_031967.2	82756487	A	G	LOC106096543	MODIFIER	intron_variant	0	0.00549108	7.70427637352356e-05	NC_031967.2:82756487
343	NC_031967.2	82756487	A	G	LOC106096543	MODIFIER	intron_variant	0	0.00549108	7.70427637352356e-05	NC_031967.2:82756487
344	NC_031967.2	82756487	A	G	LOC106096543	MODIFIER	intron_variant	0	0.00549108	7.70427637352356e-05	NC_031967.2:82756487
345	NC_031969.2	568830	A	G	ppl	MODIFIER	downstream_gene_variant	3932	0.00752773	8.9827495765513e-05	NC_031969.2:568830
346	NC_031969.2	568830	A	G	glyr1	MODIFIER	intron_variant	0	0.00752773	8.9827495765513e-05	NC_031969.2:568830
347	NC_031969.2	568830	A	G	glyr1	MODIFIER	intron_variant	0	0.00752773	8.9827495765513e-05	NC_031969.2:568830
348	NC_031969.2	568830	A	G	glyr1	MODIFIER	intron_variant	0	0.00752773	8.9827495765513e-05	NC_031969.2:568830
349	NC_031969.2	568830	A	G	glyr1	MODIFIER	intron_variant	0	0.00752773	8.9827495765513e-05	NC_031969.2:568830
350	NC_031969.2	1609494	G	T	LOC100705368	MODIFIER	3_prime_UTR_variant	3960	4.14063344888732e-06	0.00504759	NC_031969.2:1609494
351	NC_031969.2	1609494	G	T	LOC100705368	MODIFIER	3_prime_UTR_variant	3931	4.14063344888732e-06	0.00504759	NC_031969.2:1609494
352	NC_031969.2	1609494	G	T	LOC100705368	MODIFIER	intron_variant	0	4.14063344888732e-06	0.00504759	NC_031969.2:1609494
353	NC_031969.2	1609494	G	T	LOC100705368	MODIFIER	intron_variant	0	4.14063344888732e-06	0.00504759	NC_031969.2:1609494
354	NC_031969.2	1609494	G	T	LOC100705368	MODIFIER	intron_variant	0	4.14063344888732e-06	0.00504759	NC_031969.2:1609494
355	NC_031969.2	1609494	G	T	LOC100705368	MODIFIER	intron_variant	0	4.14063344888732e-06	0.00504759	NC_031969.2:1609494
356	NC_031969.2	1609494	G	T	LOC100705368	MODIFIER	intron_variant	0	4.14063344888732e-06	0.00504759	NC_031969.2:1609494
357	NC_031969.2	1609494	G	T	LOC100705368	MODIFIER	intron_variant	0	4.14063344888732e-06	0.00504759	NC_031969.2:1609494
358	NC_031969.2	1609494	G	T	LOC100705368	MODIFIER	intron_variant	0	4.14063344888732e-06	0.00504759	NC_031969.2:1609494
359	NC_031969.2	1609494	G	T	LOC100705368	MODIFIER	intron_variant	0	4.14063344888732e-06	0.00504759	NC_031969.2:1609494
360	NC_031969.2	1609494	G	T	LOC100705368	MODIFIER	intron_variant	0	4.14063344888732e-06	0.00504759	NC_031969.2:1609494
361	NC_031969.2	1609494	G	T	LOC100705368	MODIFIER	intron_variant	0	4.14063344888732e-06	0.00504759	NC_031969.2:1609494
362	NC_031969.2	1609494	G	T	LOC100705368	MODIFIER	intron_variant	0	4.14063344888732e-06	0.00504759	NC_031969.2:1609494
363	NC_031969.2	1609494	G	T	LOC100705368	MODIFIER	intron_variant	0	4.14063344888732e-06	0.00504759	NC_031969.2:1609494
364	NC_031969.2	2431446	G	A	LOC100702673	MODERATE	missense_variant	0	0.00187615	0.000116598	NC_031969.2:2431446
365	NC_031969.2	5306098	T	G	nags	MODIFIER	intron_variant	0	1.38518317113906e-05	0.014566	NC_031969.2:5306098
366	NC_031969.2	8004227	C	T	LOC102075641	MODIFIER	downstream_gene_variant	213	0.000134039	8.89598513675121e-05	NC_031969.2:8004227
367	NC_031969.2	8004227	C	T	LOC102075641-LOC100708879	MODIFIER	intergenic_region	0	0.000134039	8.89598513675121e-05	NC_031969.2:8004227
368	NC_031969.2	8096783	T	C	LOC100709149	MODIFIER	upstream_gene_variant	2442	0.0173172	0.000113119	NC_031969.2:8096783
369	NC_031969.2	8096783	T	C	LOC100709149	MODIFIER	upstream_gene_variant	2441	0.0173172	0.000113119	NC_031969.2:8096783
370	NC_031969.2	8096783	T	C	LOC102083067-LOC100709149	MODIFIER	intergenic_region	0	0.0173172	0.000113119	NC_031969.2:8096783
371	NC_031969.2	8152728	C	T	myh9	MODIFIER	intron_variant	0	3.31691374057013e-05	0.00159605	NC_031969.2:8152728
372	NC_031969.2	8152728	C	T	myh9	MODIFIER	intron_variant	0	3.31691374057013e-05	0.00159605	NC_031969.2:8152728
373	NC_031969.2	9509812	T	C	pmm1	MODIFIER	intron_variant	0	0.517382	6.87612895788893e-05	NC_031969.2:9509812
374	NC_031969.2	9509812	T	C	pmm1	MODIFIER	intron_variant	0	0.517382	6.87612895788893e-05	NC_031969.2:9509812
375	NC_031969.2	9509812	T	C	pmm1	MODIFIER	intron_variant	0	0.517382	6.87612895788893e-05	NC_031969.2:9509812
376	NC_031969.2	10554614	A	G	LOC112846763-fscn1	MODIFIER	intergenic_region	0	0.0333727	0.000115559	NC_031969.2:10554614
377	NC_031969.2	13694407	A	G	LOC109201809-LOC109201969	MODIFIER	intergenic_region	0	2.81701165609293e-05	0.00161908	NC_031969.2:13694407
378	NC_031969.2	14174574	C	G	LOC102082088	MODIFIER	intron_variant	0	0.00336701	1.21939310082823e-05	NC_031969.2:14174574
379	NC_031969.2	14174574	C	G	LOC102082088	MODIFIER	intron_variant	0	0.00336701	1.21939310082823e-05	NC_031969.2:14174574
380	NC_031969.2	14174574	C	G	LOC102082088	MODIFIER	intron_variant	0	0.00336701	1.21939310082823e-05	NC_031969.2:14174574
381	NC_031969.2	14398879	C	A	LOC100699531	MODIFIER	upstream_gene_variant	3646	8.86947038547489e-05	0.00598899	NC_031969.2:14398879
382	NC_031969.2	14398879	C	A	sez6l2	MODIFIER	intron_variant	0	8.86947038547489e-05	0.00598899	NC_031969.2:14398879
383	NC_031969.2	14398879	C	A	sez6l2	MODIFIER	intron_variant	0	8.86947038547489e-05	0.00598899	NC_031969.2:14398879
384	NC_031969.2	21996244	C	T	LOC100696811	MODIFIER	intron_variant	0	5.23345227150059e-05	0.00354284	NC_031969.2:21996244
385	NC_031969.2	21996244	C	T	LOC100696811	MODIFIER	intron_variant	0	5.23345227150059e-05	0.00354284	NC_031969.2:21996244
386	NC_031969.2	21996244	C	T	LOC100696811	MODIFIER	intron_variant	0	5.23345227150059e-05	0.00354284	NC_031969.2:21996244
387	NC_031969.2	21996244	C	T	LOC100696811	MODIFIER	intron_variant	0	5.23345227150059e-05	0.00354284	NC_031969.2:21996244
388	NC_031969.2	21996244	C	T	LOC100696811	MODIFIER	intron_variant	0	5.23345227150059e-05	0.00354284	NC_031969.2:21996244
389	NC_031969.2	21996244	C	T	LOC100696811	MODIFIER	intron_variant	0	5.23345227150059e-05	0.00354284	NC_031969.2:21996244
390	NC_031969.2	23904915	G	A	LOC106098006	MODIFIER	intron_variant	0	3.82349632488531e-05	0.0283696	NC_031969.2:23904915
391	NC_031969.2	23904915	G	A	LOC106098006	MODIFIER	intron_variant	0	3.82349632488531e-05	0.0283696	NC_031969.2:23904915
392	NC_031969.2	23904915	G	A	LOC106098006	MODIFIER	intron_variant	0	3.82349632488531e-05	0.0283696	NC_031969.2:23904915
393	NC_031969.2	23904915	G	A	LOC106098006	MODIFIER	intron_variant	0	3.82349632488531e-05	0.0283696	NC_031969.2:23904915
394	NC_031969.2	23904915	G	A	LOC106098006	MODIFIER	intron_variant	0	3.82349632488531e-05	0.0283696	NC_031969.2:23904915
395	NC_031969.2	23904915	G	A	LOC106098006	MODIFIER	intron_variant	0	3.82349632488531e-05	0.0283696	NC_031969.2:23904915
396	NC_031969.2	23904915	G	A	LOC106098006	MODIFIER	intron_variant	0	3.82349632488531e-05	0.0283696	NC_031969.2:23904915
397	NC_031969.2	23904915	G	A	LOC106098006	MODIFIER	intron_variant	0	3.82349632488531e-05	0.0283696	NC_031969.2:23904915
398	NC_031969.2	23904915	G	A	LOC106098006	MODIFIER	intron_variant	0	3.82349632488531e-05	0.0283696	NC_031969.2:23904915
399	NC_031969.2	23904915	G	A	LOC106098006	MODIFIER	intron_variant	0	3.82349632488531e-05	0.0283696	NC_031969.2:23904915
400	NC_031969.2	23904915	G	A	LOC106098006	MODIFIER	intron_variant	0	3.82349632488531e-05	0.0283696	NC_031969.2:23904915
401	NC_031969.2	23904916	A	G	LOC106098006	MODIFIER	intron_variant	0	3.82349632488531e-05	0.0283696	NC_031969.2:23904916
402	NC_031969.2	23904916	A	G	LOC106098006	MODIFIER	intron_variant	0	3.82349632488531e-05	0.0283696	NC_031969.2:23904916
403	NC_031969.2	23904916	A	G	LOC106098006	MODIFIER	intron_variant	0	3.82349632488531e-05	0.0283696	NC_031969.2:23904916
404	NC_031969.2	23904916	A	G	LOC106098006	MODIFIER	intron_variant	0	3.82349632488531e-05	0.0283696	NC_031969.2:23904916
405	NC_031969.2	23904916	A	G	LOC106098006	MODIFIER	intron_variant	0	3.82349632488531e-05	0.0283696	NC_031969.2:23904916
406	NC_031969.2	23904916	A	G	LOC106098006	MODIFIER	intron_variant	0	3.82349632488531e-05	0.0283696	NC_031969.2:23904916
407	NC_031969.2	23904916	A	G	LOC106098006	MODIFIER	intron_variant	0	3.82349632488531e-05	0.0283696	NC_031969.2:23904916
408	NC_031969.2	23904916	A	G	LOC106098006	MODIFIER	intron_variant	0	3.82349632488531e-05	0.0283696	NC_031969.2:23904916
409	NC_031969.2	23904916	A	G	LOC106098006	MODIFIER	intron_variant	0	3.82349632488531e-05	0.0283696	NC_031969.2:23904916
410	NC_031969.2	23904916	A	G	LOC106098006	MODIFIER	intron_variant	0	3.82349632488531e-05	0.0283696	NC_031969.2:23904916
411	NC_031969.2	23904916	A	G	LOC106098006	MODIFIER	intron_variant	0	3.82349632488531e-05	0.0283696	NC_031969.2:23904916
412	NC_031969.2	24589580	T	C	LOC100700629	MODIFIER	intron_variant	0	0.00237195	6.98774294026769e-05	NC_031969.2:24589580
413	NC_031969.2	24590154	C	T	LOC100700629	MODIFIER	intron_variant	0	0.113115	6.69510040698717e-05	NC_031969.2:24590154
414	NC_031969.2	25324562	T	C	uncx-micall2	MODIFIER	intergenic_region	0	0.000102777	0.0222176	NC_031969.2:25324562
415	NC_031969.2	25789791	C	T	LOC100707432	MODIFIER	upstream_gene_variant	651	4.76170805370807e-05	0.0129232	NC_031969.2:25789791
416	NC_031969.2	25789791	C	T	LOC100707432	MODIFIER	upstream_gene_variant	661	4.76170805370807e-05	0.0129232	NC_031969.2:25789791
417	NC_031969.2	25789791	C	T	LOC100707432	MODIFIER	intron_variant	0	4.76170805370807e-05	0.0129232	NC_031969.2:25789791
418	NC_031969.2	25789791	C	T	LOC100707432	MODIFIER	intron_variant	0	4.76170805370807e-05	0.0129232	NC_031969.2:25789791
419	NC_031969.2	26149347	A	C	LOC100705576-LOC100705309	MODIFIER	intergenic_region	0	3.02366976094659e-05	0.00110639	NC_031969.2:26149347
420	NC_031969.2	27289779	A	G	LOC100698035	MODIFIER	upstream_gene_variant	2415	0.000474947	9.91096175029147e-05	NC_031969.2:27289779
421	NC_031969.2	27289779	A	G	znf652	MODIFIER	upstream_gene_variant	4870	0.000474947	9.91096175029147e-05	NC_031969.2:27289779
422	NC_031969.2	27289779	A	G	LOC100698035	MODIFIER	upstream_gene_variant	2421	0.000474947	9.91096175029147e-05	NC_031969.2:27289779
423	NC_031969.2	27289779	A	G	znf652	MODIFIER	upstream_gene_variant	4870	0.000474947	9.91096175029147e-05	NC_031969.2:27289779
424	NC_031969.2	27289779	A	G	znf652	MODIFIER	upstream_gene_variant	4870	0.000474947	9.91096175029147e-05	NC_031969.2:27289779
425	NC_031969.2	27289779	A	G	znf652	MODIFIER	upstream_gene_variant	4870	0.000474947	9.91096175029147e-05	NC_031969.2:27289779
426	NC_031969.2	27289779	A	G	znf652	MODIFIER	upstream_gene_variant	4870	0.000474947	9.91096175029147e-05	NC_031969.2:27289779
427	NC_031969.2	27289779	A	G	phb	MODIFIER	intron_variant	0	0.000474947	9.91096175029147e-05	NC_031969.2:27289779
428	NC_031969.2	27529671	G	C	LOC100708691	MODIFIER	upstream_gene_variant	2892	0.0108915	9.03840308626417e-05	NC_031969.2:27529671
429	NC_031969.2	27529671	G	C	cacnb1	MODIFIER	downstream_gene_variant	624	0.0108915	9.03840308626417e-05	NC_031969.2:27529671
430	NC_031969.2	27529671	G	C	cacnb1	MODIFIER	downstream_gene_variant	3782	0.0108915	9.03840308626417e-05	NC_031969.2:27529671
431	NC_031969.2	27529671	G	C	cacnb1	MODIFIER	downstream_gene_variant	624	0.0108915	9.03840308626417e-05	NC_031969.2:27529671
432	NC_031969.2	27529671	G	C	cacnb1	MODIFIER	downstream_gene_variant	624	0.0108915	9.03840308626417e-05	NC_031969.2:27529671
433	NC_031969.2	27529671	G	C	cacnb1	MODIFIER	downstream_gene_variant	624	0.0108915	9.03840308626417e-05	NC_031969.2:27529671
434	NC_031969.2	27529671	G	C	cacnb1	MODIFIER	downstream_gene_variant	624	0.0108915	9.03840308626417e-05	NC_031969.2:27529671
435	NC_031969.2	27529671	G	C	cacnb1-LOC100708691	MODIFIER	intergenic_region	0	0.0108915	9.03840308626417e-05	NC_031969.2:27529671
436	NC_031969.2	28243736	T	C	asic2	MODIFIER	intron_variant	0	0.00985542	6.61424989339788e-05	NC_031969.2:28243736
437	NC_031969.2	28243736	T	C	asic2	MODIFIER	intron_variant	0	0.00985542	6.61424989339788e-05	NC_031969.2:28243736
438	NC_031969.2	28243736	T	C	asic2	MODIFIER	intron_variant	0	0.00985542	6.61424989339788e-05	NC_031969.2:28243736
439	NC_031969.2	28243736	T	C	asic2	MODIFIER	intron_variant	0	0.00985542	6.61424989339788e-05	NC_031969.2:28243736
440	NC_031969.2	28243736	T	C	asic2	MODIFIER	intron_variant	0	0.00985542	6.61424989339788e-05	NC_031969.2:28243736
441	NC_031969.2	28363887	C	T	lg4h17orf53	MODIFIER	intron_variant	0	4.98178656607347e-05	0.113057	NC_031969.2:28363887
442	NC_031969.2	28563138	G	A	LOC100693235	MODIFIER	intron_variant	0	4.39724938996121e-05	0.0279779	NC_031969.2:28563138
443	NC_031969.2	29316177	T	A	LOC100691882	MODIFIER	downstream_gene_variant	35	2.82986478632438e-05	0.0261178	NC_031969.2:29316177
444	NC_031969.2	29316177	T	A	LOC100691882-LOC100691614	MODIFIER	intergenic_region	0	2.82986478632438e-05	0.0261178	NC_031969.2:29316177
445	NC_031969.2	30623872	G	A	LOC100708065	LOW	synonymous_variant	0	2.76589225849478e-05	0.0184383	NC_031969.2:30623872
446	NC_031969.2	30623872	G	A	LOC102076638	MODIFIER	upstream_gene_variant	3680	2.76589225849478e-05	0.0184383	NC_031969.2:30623872
447	NC_031969.2	31309892	A	G	LOC102080109-LOC109201880	MODIFIER	intergenic_region	0	7.94286493724443e-05	0.00111359	NC_031969.2:31309892
448	NC_031969.2	31427982	T	G	LOC100706105	MODIFIER	intron_variant	0	7.05047242507637e-05	0.0106347	NC_031969.2:31427982
449	NC_031969.2	31427982	T	G	LOC100706105	MODIFIER	intron_variant	0	7.05047242507637e-05	0.0106347	NC_031969.2:31427982
450	NC_031969.2	31427982	T	G	LOC100706105	MODIFIER	intron_variant	0	7.05047242507637e-05	0.0106347	NC_031969.2:31427982
451	NC_031969.2	31427982	T	G	LOC100706105	MODIFIER	intron_variant	0	7.05047242507637e-05	0.0106347	NC_031969.2:31427982
452	NC_031969.2	31427982	T	G	LOC100706105	MODIFIER	intron_variant	0	7.05047242507637e-05	0.0106347	NC_031969.2:31427982
453	NC_031969.2	31427982	T	G	LOC100706105	MODIFIER	intron_variant	0	7.05047242507637e-05	0.0106347	NC_031969.2:31427982
454	NC_031969.2	31427982	T	G	LOC100706105	MODIFIER	intron_variant	0	7.05047242507637e-05	0.0106347	NC_031969.2:31427982
455	NC_031969.2	31427982	T	G	LOC100706105	MODIFIER	intron_variant	0	7.05047242507637e-05	0.0106347	NC_031969.2:31427982
456	NC_031969.2	31427982	T	G	LOC100706105	MODIFIER	intron_variant	0	7.05047242507637e-05	0.0106347	NC_031969.2:31427982
457	NC_031969.2	31427982	T	G	LOC100706105	MODIFIER	intron_variant	0	7.05047242507637e-05	0.0106347	NC_031969.2:31427982
458	NC_031969.2	31427982	T	G	LOC100706105	MODIFIER	intron_variant	0	7.05047242507637e-05	0.0106347	NC_031969.2:31427982
459	NC_031969.2	31787823	T	C	rbfox3	MODIFIER	intron_variant	0	7.19779260776293e-05	0.000708216	NC_031969.2:31787823
460	NC_031969.2	31787823	T	C	rbfox3	MODIFIER	intron_variant	0	7.19779260776293e-05	0.000708216	NC_031969.2:31787823
461	NC_031969.2	31787823	T	C	rbfox3	MODIFIER	intron_variant	0	7.19779260776293e-05	0.000708216	NC_031969.2:31787823
462	NC_031969.2	31787823	T	C	rbfox3	MODIFIER	intron_variant	0	7.19779260776293e-05	0.000708216	NC_031969.2:31787823
463	NC_031969.2	31787823	T	C	rbfox3	MODIFIER	intron_variant	0	7.19779260776293e-05	0.000708216	NC_031969.2:31787823
464	NC_031969.2	31787823	T	C	rbfox3	MODIFIER	intron_variant	0	7.19779260776293e-05	0.000708216	NC_031969.2:31787823
465	NC_031969.2	31787823	T	C	rbfox3	MODIFIER	intron_variant	0	7.19779260776293e-05	0.000708216	NC_031969.2:31787823
466	NC_031969.2	31787823	T	C	rbfox3	MODIFIER	intron_variant	0	7.19779260776293e-05	0.000708216	NC_031969.2:31787823
467	NC_031969.2	31787823	T	C	rbfox3	MODIFIER	intron_variant	0	7.19779260776293e-05	0.000708216	NC_031969.2:31787823
468	NC_031969.2	31787823	T	C	rbfox3	MODIFIER	intron_variant	0	7.19779260776293e-05	0.000708216	NC_031969.2:31787823
469	NC_031969.2	31787823	T	C	rbfox3	MODIFIER	intron_variant	0	7.19779260776293e-05	0.000708216	NC_031969.2:31787823
470	NC_031969.2	31787823	T	C	rbfox3	MODIFIER	intron_variant	0	7.19779260776293e-05	0.000708216	NC_031969.2:31787823
471	NC_031969.2	31787823	T	C	rbfox3	MODIFIER	intron_variant	0	7.19779260776293e-05	0.000708216	NC_031969.2:31787823
472	NC_031969.2	31787823	T	C	rbfox3	MODIFIER	intron_variant	0	7.19779260776293e-05	0.000708216	NC_031969.2:31787823
473	NC_031969.2	31787823	T	C	rbfox3	MODIFIER	intron_variant	0	7.19779260776293e-05	0.000708216	NC_031969.2:31787823
474	NC_031969.2	32445594	G	C	LOC100700546-LOC102076519	MODIFIER	intergenic_region	0	2.6465169227664e-05	0.00842606	NC_031969.2:32445594
475	NC_031969.2	33369421	A	T	LOC102079767	MODIFIER	upstream_gene_variant	392	0.00124804	7.86744471981035e-05	NC_031969.2:33369421
476	NC_031969.2	33369421	A	T	LOC102079767	MODIFIER	upstream_gene_variant	392	0.00124804	7.86744471981035e-05	NC_031969.2:33369421
477	NC_031969.2	33369421	A	T	LOC102079767	MODIFIER	upstream_gene_variant	392	0.00124804	7.86744471981035e-05	NC_031969.2:33369421
478	NC_031969.2	33369421	A	T	LOC102079767	MODIFIER	upstream_gene_variant	392	0.00124804	7.86744471981035e-05	NC_031969.2:33369421
479	NC_031969.2	33369421	A	T	LOC102079767	MODIFIER	upstream_gene_variant	392	0.00124804	7.86744471981035e-05	NC_031969.2:33369421
480	NC_031969.2	33369421	A	T	LOC102079767	MODIFIER	upstream_gene_variant	393	0.00124804	7.86744471981035e-05	NC_031969.2:33369421
481	NC_031969.2	33369421	A	T	LOC102079767	MODIFIER	upstream_gene_variant	394	0.00124804	7.86744471981035e-05	NC_031969.2:33369421
482	NC_031969.2	33369421	A	T	LOC102079767	MODIFIER	upstream_gene_variant	884	0.00124804	7.86744471981035e-05	NC_031969.2:33369421
483	NC_031969.2	33369421	A	T	mfsd11	MODIFIER	downstream_gene_variant	676	0.00124804	7.86744471981035e-05	NC_031969.2:33369421
484	NC_031969.2	33369421	A	T	mfsd11	MODIFIER	downstream_gene_variant	676	0.00124804	7.86744471981035e-05	NC_031969.2:33369421
485	NC_031969.2	33369421	A	T	mfsd11	MODIFIER	downstream_gene_variant	676	0.00124804	7.86744471981035e-05	NC_031969.2:33369421
486	NC_031969.2	33369421	A	T	mfsd11-LOC102079767	MODIFIER	intergenic_region	0	0.00124804	7.86744471981035e-05	NC_031969.2:33369421
487	NC_031970.2	3317564	A	T	LOC102076640	MODIFIER	3_prime_UTR_variant	1742	1.85747313831399e-06	0.000281053	NC_031970.2:3317564
488	NC_031970.2	3317564	A	T	LOC102076640	MODIFIER	3_prime_UTR_variant	1742	1.85747313831399e-06	0.000281053	NC_031970.2:3317564
489	NC_031970.2	3317564	A	T	LOC100706333	MODIFIER	upstream_gene_variant	1422	1.85747313831399e-06	0.000281053	NC_031970.2:3317564
490	NC_031970.2	3317564	A	T	LOC100706333	MODIFIER	upstream_gene_variant	1422	1.85747313831399e-06	0.000281053	NC_031970.2:3317564
491	NC_031970.2	4729868	T	C	LOC100703093	MODIFIER	intron_variant	0	0.00010262	0.00482894	NC_031970.2:4729868
492	NC_031970.2	5622354	T	C	LOC100691930	MODIFIER	intron_variant	0	0.00344416	6.06241918195316e-05	NC_031970.2:5622354
493	NC_031970.2	5622354	T	C	LOC100691930	MODIFIER	intron_variant	0	0.00344416	6.06241918195316e-05	NC_031970.2:5622354
494	NC_031970.2	5787093	T	C	sp7	MODIFIER	intron_variant	0	0.00236825	0.000102896	NC_031970.2:5787093
495	NC_031970.2	5787093	T	C	sp7	MODIFIER	intron_variant	0	0.00236825	0.000102896	NC_031970.2:5787093
496	NC_031970.2	6874165	T	C	LOC100693467	MODIFIER	intron_variant	0	0.0412143	3.08009571352447e-05	NC_031970.2:6874165
497	NC_031970.2	6874165	T	C	LOC100693467	MODIFIER	intron_variant	0	0.0412143	3.08009571352447e-05	NC_031970.2:6874165
498	NC_031970.2	6874165	T	C	LOC100693467	MODIFIER	intron_variant	0	0.0412143	3.08009571352447e-05	NC_031970.2:6874165
499	NC_031970.2	6874165	T	C	LOC100693467	MODIFIER	intron_variant	0	0.0412143	3.08009571352447e-05	NC_031970.2:6874165
500	NC_031970.2	7076140	A	C	LOC100692294	MODIFIER	intron_variant	0	0.00342545	0.000124584	NC_031970.2:7076140
501	NC_031970.2	7076140	A	C	LOC100692294	MODIFIER	intron_variant	0	0.00342545	0.000124584	NC_031970.2:7076140
502	NC_031970.2	7076140	A	C	LOC100692294	MODIFIER	intron_variant	0	0.00342545	0.000124584	NC_031970.2:7076140
503	NC_031970.2	7076140	A	C	LOC100692294	MODIFIER	intron_variant	0	0.00342545	0.000124584	NC_031970.2:7076140
504	NC_031970.2	7076140	A	C	LOC100692294	MODIFIER	intron_variant	0	0.00342545	0.000124584	NC_031970.2:7076140
505	NC_031970.2	7826609	C	T	LOC100694718	MODIFIER	upstream_gene_variant	163	0.00447181	3.51287457976225e-05	NC_031970.2:7826609
506	NC_031970.2	7826609	C	T	bloc1s1	MODIFIER	upstream_gene_variant	309	0.00447181	3.51287457976225e-05	NC_031970.2:7826609
507	NC_031970.2	7826609	C	T	LOC100694718	MODIFIER	upstream_gene_variant	178	0.00447181	3.51287457976225e-05	NC_031970.2:7826609
508	NC_031970.2	7826609	C	T	LOC100694718-bloc1s1	MODIFIER	intergenic_region	0	0.00447181	3.51287457976225e-05	NC_031970.2:7826609
509	NC_031970.2	8748662	T	C	ncoa5	LOW	synonymous_variant	0	9.78917377015977e-05	0.00246358	NC_031970.2:8748662
510	NC_031970.2	8748662	T	C	ncoa5	LOW	synonymous_variant	0	9.78917377015977e-05	0.00246358	NC_031970.2:8748662
511	NC_031970.2	8748662	T	C	ncoa5	LOW	synonymous_variant	0	9.78917377015977e-05	0.00246358	NC_031970.2:8748662
512	NC_031970.2	8748662	T	C	ncoa5	LOW	synonymous_variant	0	9.78917377015977e-05	0.00246358	NC_031970.2:8748662
513	NC_031970.2	8748662	T	C	ncoa5	LOW	synonymous_variant	0	9.78917377015977e-05	0.00246358	NC_031970.2:8748662
514	NC_031970.2	8748662	T	C	LOC100704187	MODIFIER	downstream_gene_variant	2173	9.78917377015977e-05	0.00246358	NC_031970.2:8748662
515	NC_031970.2	8748662	T	C	LOC100704187	MODIFIER	downstream_gene_variant	2173	9.78917377015977e-05	0.00246358	NC_031970.2:8748662
516	NC_031970.2	8748662	T	C	LOC100704187	MODIFIER	downstream_gene_variant	2173	9.78917377015977e-05	0.00246358	NC_031970.2:8748662
517	NC_031970.2	8955988	G	A	LOC100704992-LOC102078662	MODIFIER	intergenic_region	0	5.74818137198127e-05	0.0012479	NC_031970.2:8955988
518	NC_031970.2	10241310	T	C	LOC112846885	MODIFIER	downstream_gene_variant	2646	0.000109398	0.0160671	NC_031970.2:10241310
519	NC_031970.2	10241310	T	C	lrig2	MODIFIER	intron_variant	0	0.000109398	0.0160671	NC_031970.2:10241310
520	NC_031970.2	17452510	A	T	cacna2d2	MODIFIER	intron_variant	0	1.43734993286062e-05	0.00315485	NC_031970.2:17452510
521	NC_031970.2	17452510	A	T	cacna2d2	MODIFIER	intron_variant	0	1.43734993286062e-05	0.00315485	NC_031970.2:17452510
522	NC_031970.2	17452510	A	T	cacna2d2	MODIFIER	intron_variant	0	1.43734993286062e-05	0.00315485	NC_031970.2:17452510
523	NC_031970.2	17452510	A	T	cacna2d2	MODIFIER	intron_variant	0	1.43734993286062e-05	0.00315485	NC_031970.2:17452510
524	NC_031970.2	25111437	T	C	LOC100711637	MODIFIER	downstream_gene_variant	3357	2.27076382342978e-05	0.176249	NC_031970.2:25111437
525	NC_031970.2	25111437	T	C	LOC100711637	MODIFIER	downstream_gene_variant	3357	2.27076382342978e-05	0.176249	NC_031970.2:25111437
526	NC_031970.2	25111437	T	C	LOC100711637	MODIFIER	downstream_gene_variant	3357	2.27076382342978e-05	0.176249	NC_031970.2:25111437
527	NC_031970.2	25111437	T	C	LOC100707485-LOC100711637	MODIFIER	intergenic_region	0	2.27076382342978e-05	0.176249	NC_031970.2:25111437
528	NC_031970.2	28578882	T	A	wdr1	MODIFIER	upstream_gene_variant	4624	2.53157895437922e-05	0.00260392	NC_031970.2:28578882
529	NC_031970.2	28578882	T	A	idh3b	MODIFIER	intron_variant	0	2.53157895437922e-05	0.00260392	NC_031970.2:28578882
530	NC_031970.2	28578882	T	A	idh3b	MODIFIER	intron_variant	0	2.53157895437922e-05	0.00260392	NC_031970.2:28578882
531	NC_031970.2	28951713	C	T	prickle2	MODIFIER	intron_variant	0	0.000102814	0.0012191	NC_031970.2:28951713
532	NC_031970.2	28951713	C	T	prickle2	MODIFIER	intron_variant	0	0.000102814	0.0012191	NC_031970.2:28951713
533	NC_031970.2	28951713	C	T	prickle2	MODIFIER	intron_variant	0	0.000102814	0.0012191	NC_031970.2:28951713
534	NC_031970.2	28951713	C	T	prickle2	MODIFIER	intron_variant	0	0.000102814	0.0012191	NC_031970.2:28951713
535	NC_031970.2	29831861	A	G	LOC100706199	MODIFIER	intron_variant	0	0.00694255	0.000105682	NC_031970.2:29831861
536	NC_031970.2	29831861	A	G	LOC100706199	MODIFIER	intron_variant	0	0.00694255	0.000105682	NC_031970.2:29831861
537	NC_031970.2	29992597	G	T	LOC100706106	MODIFIER	intron_variant	0	1.57635740785824e-05	0.000595358	NC_031970.2:29992597
538	NC_031970.2	29992597	G	T	LOC100706106	MODIFIER	intron_variant	0	1.57635740785824e-05	0.000595358	NC_031970.2:29992597
539	NC_031970.2	29992597	G	T	LOC100706106	MODIFIER	intron_variant	0	1.57635740785824e-05	0.000595358	NC_031970.2:29992597
540	NC_031970.2	31076537	C	A	ndrg3	MODIFIER	upstream_gene_variant	4654	0.000971292	5.73415375463329e-05	NC_031970.2:31076537
541	NC_031970.2	31076537	C	A	ndrg3	MODIFIER	upstream_gene_variant	4654	0.000971292	5.73415375463329e-05	NC_031970.2:31076537
542	NC_031970.2	31076537	C	A	ndrg3	MODIFIER	upstream_gene_variant	4655	0.000971292	5.73415375463329e-05	NC_031970.2:31076537
543	NC_031970.2	31076537	C	A	phf20	MODIFIER	intron_variant	0	0.000971292	5.73415375463329e-05	NC_031970.2:31076537
544	NC_031970.2	31076537	C	A	phf20	MODIFIER	intron_variant	0	0.000971292	5.73415375463329e-05	NC_031970.2:31076537
545	NC_031970.2	31076537	C	A	phf20	MODIFIER	intron_variant	0	0.000971292	5.73415375463329e-05	NC_031970.2:31076537
546	NC_031970.2	31076537	C	A	phf20	MODIFIER	intron_variant	0	0.000971292	5.73415375463329e-05	NC_031970.2:31076537
547	NC_031970.2	32162745	A	G	LOC106098041	MODIFIER	intron_variant	0	0.000101155	0.00155311	NC_031970.2:32162745
548	NC_031970.2	32893245	A	G	LOC100696343-chl1	MODIFIER	intergenic_region	0	7.27350727881829e-05	0.0206091	NC_031970.2:32893245
549	NC_031970.2	33725117	C	A	LOC109202182	MODIFIER	upstream_gene_variant	1013	2.09047303026271e-05	0.0113352	NC_031970.2:33725117
550	NC_031970.2	33725117	C	A	mybl2	MODIFIER	upstream_gene_variant	4726	2.09047303026271e-05	0.0113352	NC_031970.2:33725117
551	NC_031970.2	33725117	C	A	LOC109202182	MODIFIER	upstream_gene_variant	1136	2.09047303026271e-05	0.0113352	NC_031970.2:33725117
552	NC_031970.2	33725117	C	A	srsf6	MODIFIER	downstream_gene_variant	3394	2.09047303026271e-05	0.0113352	NC_031970.2:33725117
553	NC_031970.2	33725117	C	A	srsf6	MODIFIER	downstream_gene_variant	3394	2.09047303026271e-05	0.0113352	NC_031970.2:33725117
554	NC_031970.2	33725117	C	A	ift52	MODIFIER	intron_variant	0	2.09047303026271e-05	0.0113352	NC_031970.2:33725117
555	NC_031970.2	33725117	C	A	ift52	MODIFIER	intron_variant	0	2.09047303026271e-05	0.0113352	NC_031970.2:33725117
556	NC_031970.2	33783475	A	G	LOC100693683	MODIFIER	intron_variant	0	0.000106257	0.0457124	NC_031970.2:33783475
557	NC_031970.2	33783475	A	G	LOC100693683	MODIFIER	intron_variant	0	0.000106257	0.0457124	NC_031970.2:33783475
558	NC_031970.2	33783475	A	G	LOC100693683	MODIFIER	intron_variant	0	0.000106257	0.0457124	NC_031970.2:33783475
559	NC_031970.2	33783475	A	G	LOC100693683	MODIFIER	intron_variant	0	0.000106257	0.0457124	NC_031970.2:33783475
560	NC_031970.2	34036757	T	C	svbp-wnt4	MODIFIER	intergenic_region	0	3.57573917343253e-05	0.000461631	NC_031970.2:34036757
561	NC_031970.2	34111376	G	T	svbp-wnt4	MODIFIER	intergenic_region	0	0.00333978	4.78668376655034e-05	NC_031970.2:34111376
562	NC_031970.2	37223257	A	G	phf2-barx1	MODIFIER	intergenic_region	0	0.0149798	0.000118151	NC_031970.2:37223257
563	NC_031970.2	39237100	C	G	LOC100706176	MODERATE	missense_variant	0	6.33958146942057e-05	0.00111891	NC_031970.2:39237100
564	NC_031971.2	597059	G	A	LOC100711262	MODIFIER	intron_variant	0	9.03812741971201e-05	0.000390659	NC_031971.2:597059
565	NC_031971.2	597059	G	A	LOC100695949	MODIFIER	intron_variant	0	9.03812741971201e-05	0.000390659	NC_031971.2:597059
566	NC_031971.2	597059	G	A	LOC100695949	MODIFIER	intron_variant	0	9.03812741971201e-05	0.000390659	NC_031971.2:597059
567	NC_031971.2	597059	G	A	LOC100695949	MODIFIER	intron_variant	0	9.03812741971201e-05	0.000390659	NC_031971.2:597059
568	NC_031971.2	597059	G	A	LOC100695949	MODIFIER	intron_variant	0	9.03812741971201e-05	0.000390659	NC_031971.2:597059
569	NC_031971.2	597059	G	A	LOC100695949	MODIFIER	intron_variant	0	9.03812741971201e-05	0.000390659	NC_031971.2:597059
570	NC_031971.2	597059	G	A	LOC100695949	MODIFIER	intron_variant	0	9.03812741971201e-05	0.000390659	NC_031971.2:597059
571	NC_031971.2	1061790	A	C	LOC100711262	MODIFIER	intron_variant	0	0.0295561	3.87211346308728e-06	NC_031971.2:1061790
572	NC_031971.2	1061790	A	C	LOC100711262	MODIFIER	intron_variant	0	0.0295561	3.87211346308728e-06	NC_031971.2:1061790
573	NC_031971.2	2499993	G	C	LOC100699502	MODIFIER	intron_variant	0	9.55840630928303e-05	0.000178368	NC_031971.2:2499993
574	NC_031971.2	2499993	G	C	LOC100699502	MODIFIER	intron_variant	0	9.55840630928303e-05	0.000178368	NC_031971.2:2499993
575	NC_031971.2	2499993	G	C	LOC100699502	MODIFIER	intron_variant	0	9.55840630928303e-05	0.000178368	NC_031971.2:2499993
576	NC_031971.2	2499993	G	C	LOC100699502	MODIFIER	intron_variant	0	9.55840630928303e-05	0.000178368	NC_031971.2:2499993
577	NC_031971.2	2499993	G	C	LOC100699502	MODIFIER	intron_variant	0	9.55840630928303e-05	0.000178368	NC_031971.2:2499993
578	NC_031971.2	2499993	G	C	LOC100699502	MODIFIER	intron_variant	0	9.55840630928303e-05	0.000178368	NC_031971.2:2499993
579	NC_031971.2	2499993	G	C	LOC100699502	MODIFIER	intron_variant	0	9.55840630928303e-05	0.000178368	NC_031971.2:2499993
580	NC_031971.2	2499993	G	C	LOC100699502	MODIFIER	intron_variant	0	9.55840630928303e-05	0.000178368	NC_031971.2:2499993
581	NC_031971.2	2499993	G	C	LOC100699502	MODIFIER	intron_variant	0	9.55840630928303e-05	0.000178368	NC_031971.2:2499993
582	NC_031971.2	2499993	G	C	LOC100699502	MODIFIER	intron_variant	0	9.55840630928303e-05	0.000178368	NC_031971.2:2499993
583	NC_031971.2	2499993	G	C	LOC100699502	MODIFIER	intron_variant	0	9.55840630928303e-05	0.000178368	NC_031971.2:2499993
584	NC_031971.2	3064632	G	T	LOC100699502	MODIFIER	intron_variant	0	0.0199246	9.00391673108012e-05	NC_031971.2:3064632
585	NC_031971.2	5723079	T	G	LOC100703741	MODIFIER	intron_variant	0	0.00984933	6.91508507020195e-05	NC_031971.2:5723079
586	NC_031971.2	5723079	T	G	LOC100703741	MODIFIER	intron_variant	0	0.00984933	6.91508507020195e-05	NC_031971.2:5723079
587	NC_031971.2	5723079	T	G	LOC100703741	MODIFIER	intron_variant	0	0.00984933	6.91508507020195e-05	NC_031971.2:5723079
588	NC_031971.2	5723079	T	G	LOC100703741	MODIFIER	intron_variant	0	0.00984933	6.91508507020195e-05	NC_031971.2:5723079
589	NC_031971.2	5723079	T	G	LOC100703741	MODIFIER	intron_variant	0	0.00984933	6.91508507020195e-05	NC_031971.2:5723079
590	NC_031971.2	5723079	T	G	LOC100703741	MODIFIER	intron_variant	0	0.00984933	6.91508507020195e-05	NC_031971.2:5723079
591	NC_031971.2	5967057	T	C	LOC100705619	MODIFIER	intron_variant	0	9.54025583396072e-05	0.00149443	NC_031971.2:5967057
592	NC_031971.2	7106326	A	T	cacna1a	MODIFIER	intron_variant	0	0.00777086	0.000112664	NC_031971.2:7106326
593	NC_031971.2	7187781	A	G	cacna1a	MODIFIER	intron_variant	0	0.00478366	1.90553970134588e-05	NC_031971.2:7187781
594	NC_031971.2	7768255	C	T	LOC100709376	MODIFIER	intron_variant	0	1.70732678623714e-05	0.000930507	NC_031971.2:7768255
595	NC_031971.2	7768255	C	T	LOC100709376	MODIFIER	intron_variant	0	1.70732678623714e-05	0.000930507	NC_031971.2:7768255
596	NC_031971.2	7768255	C	T	LOC100709376	MODIFIER	intron_variant	0	1.70732678623714e-05	0.000930507	NC_031971.2:7768255
597	NC_031971.2	7768255	C	T	LOC100709376	MODIFIER	intron_variant	0	1.70732678623714e-05	0.000930507	NC_031971.2:7768255
598	NC_031971.2	7768255	C	T	LOC100709376	MODIFIER	intron_variant	0	1.70732678623714e-05	0.000930507	NC_031971.2:7768255
599	NC_031971.2	7768255	C	T	LOC100709376	MODIFIER	intron_variant	0	1.70732678623714e-05	0.000930507	NC_031971.2:7768255
600	NC_031971.2	7768255	C	T	LOC100709376	MODIFIER	intron_variant	0	1.70732678623714e-05	0.000930507	NC_031971.2:7768255
601	NC_031971.2	7802281	A	G	LOC100709376	MODIFIER	intron_variant	0	5.33603151450054e-05	0.000453216	NC_031971.2:7802281
602	NC_031971.2	7802281	A	G	LOC100709376	MODIFIER	intron_variant	0	5.33603151450054e-05	0.000453216	NC_031971.2:7802281
603	NC_031971.2	7802281	A	G	LOC100709376	MODIFIER	intron_variant	0	5.33603151450054e-05	0.000453216	NC_031971.2:7802281
604	NC_031971.2	7802281	A	G	LOC100709376	MODIFIER	intron_variant	0	5.33603151450054e-05	0.000453216	NC_031971.2:7802281
605	NC_031971.2	7802281	A	G	LOC100709376	MODIFIER	intron_variant	0	5.33603151450054e-05	0.000453216	NC_031971.2:7802281
606	NC_031971.2	7802281	A	G	LOC100709376	MODIFIER	intron_variant	0	5.33603151450054e-05	0.000453216	NC_031971.2:7802281
607	NC_031971.2	7802281	A	G	LOC100709376	MODIFIER	intron_variant	0	5.33603151450054e-05	0.000453216	NC_031971.2:7802281
608	NC_031971.2	8104452	G	T	LOC100707756	MODIFIER	intron_variant	0	0.00114098	0.000131968	NC_031971.2:8104452
609	NC_031971.2	8104452	G	T	LOC100707756	MODIFIER	intron_variant	0	0.00114098	0.000131968	NC_031971.2:8104452
610	NC_031971.2	8257519	T	C	LOC106096648	MODIFIER	intron_variant	0	0.0250661	8.3329770972919e-05	NC_031971.2:8257519
611	NC_031971.2	12282317	T	A	LOC109202492	MODIFIER	downstream_gene_variant	1522	0.0235327	0.000133856	NC_031971.2:12282317
612	NC_031971.2	12282317	T	A	vav1	MODIFIER	intron_variant	0	0.0235327	0.000133856	NC_031971.2:12282317
613	NC_031971.2	12282317	T	A	vav1	MODIFIER	intron_variant	0	0.0235327	0.000133856	NC_031971.2:12282317
614	NC_031971.2	12282317	T	A	vav1	MODIFIER	intron_variant	0	0.0235327	0.000133856	NC_031971.2:12282317
615	NC_031971.2	13209225	C	T	sdk1	MODIFIER	intron_variant	0	7.08422608501228e-05	0.0182196	NC_031971.2:13209225
616	NC_031971.2	13209225	C	T	sdk1	MODIFIER	intron_variant	0	7.08422608501228e-05	0.0182196	NC_031971.2:13209225
617	NC_031971.2	14428455	T	A	fat1	MODIFIER	intron_variant	0	0.000106467	0.0304522	NC_031971.2:14428455
618	NC_031971.2	14428455	T	A	fat1	MODIFIER	intron_variant	0	0.000106467	0.0304522	NC_031971.2:14428455
619	NC_031971.2	14428455	T	A	fat1	MODIFIER	intron_variant	0	0.000106467	0.0304522	NC_031971.2:14428455
620	NC_031971.2	14428455	T	A	fat1	MODIFIER	intron_variant	0	0.000106467	0.0304522	NC_031971.2:14428455
621	NC_031971.2	14428455	T	A	fat1	MODIFIER	intron_variant	0	0.000106467	0.0304522	NC_031971.2:14428455
622	NC_031971.2	14428455	T	A	fat1	MODIFIER	intron_variant	0	0.000106467	0.0304522	NC_031971.2:14428455
623	NC_031971.2	14428455	T	A	fat1	MODIFIER	intron_variant	0	0.000106467	0.0304522	NC_031971.2:14428455
624	NC_031971.2	14428455	T	A	fat1	MODIFIER	intron_variant	0	0.000106467	0.0304522	NC_031971.2:14428455
625	NC_031971.2	18379893	A	G	LOC100694795	MODIFIER	downstream_gene_variant	3179	3.55655752937215e-05	5.16439386031839e-06	NC_031971.2:18379893
626	NC_031971.2	18379893	A	G	LOC100694795-npnt	MODIFIER	intergenic_region	0	3.55655752937215e-05	5.16439386031839e-06	NC_031971.2:18379893
627	NC_031971.2	24810009	C	T	LOC112847074	MODIFIER	downstream_gene_variant	3309	0.0108839	0.000128458	NC_031971.2:24810009
628	NC_031971.2	24810009	C	T	LOC112847074	MODIFIER	downstream_gene_variant	3309	0.0108839	0.000128458	NC_031971.2:24810009
629	NC_031971.2	24810009	C	T	LOC112847074	MODIFIER	downstream_gene_variant	3309	0.0108839	0.000128458	NC_031971.2:24810009
630	NC_031971.2	24810009	C	T	LOC112847074-LOC100700016	MODIFIER	intergenic_region	0	0.0108839	0.000128458	NC_031971.2:24810009
631	NC_031971.2	25031642	T	C	pld6	MODIFIER	upstream_gene_variant	3960	0.0119213	5.54982979107015e-05	NC_031971.2:25031642
632	NC_031971.2	25031642	T	C	pld6	MODIFIER	upstream_gene_variant	3960	0.0119213	5.54982979107015e-05	NC_031971.2:25031642
633	NC_031971.2	25031642	T	C	pld6	MODIFIER	upstream_gene_variant	3960	0.0119213	5.54982979107015e-05	NC_031971.2:25031642
634	NC_031971.2	25031642	T	C	pld6	MODIFIER	upstream_gene_variant	3501	0.0119213	5.54982979107015e-05	NC_031971.2:25031642
635	NC_031971.2	25031642	T	C	LOC100701647	MODIFIER	downstream_gene_variant	227	0.0119213	5.54982979107015e-05	NC_031971.2:25031642
636	NC_031971.2	25031642	T	C	LOC102077431	MODIFIER	non_coding_transcript_exon_variant	0	0.0119213	5.54982979107015e-05	NC_031971.2:25031642
637	NC_031971.2	25195160	G	A	LOC102078754	MODIFIER	intron_variant	0	0.00154511	6.57312487884903e-05	NC_031971.2:25195160
638	NC_031971.2	25580457	T	G	LOC100694065-LOC102081470	MODIFIER	intergenic_region	0	9.75824217635324e-05	0.0214388	NC_031971.2:25580457
639	NC_031971.2	26086742	G	C	LOC100695402	MODIFIER	intron_variant	0	0.021673	5.88133817294355e-05	NC_031971.2:26086742
640	NC_031971.2	26584757	A	G	LOC100696723	MODIFIER	intron_variant	0	8.53344246304318e-05	0.00117264	NC_031971.2:26584757
641	NC_031971.2	26584757	A	G	LOC100696723	MODIFIER	intron_variant	0	8.53344246304318e-05	0.00117264	NC_031971.2:26584757
642	NC_031971.2	27282760	A	G	ube2o	MODIFIER	intron_variant	0	3.51436281250371e-05	3.01574382422468e-05	NC_031971.2:27282760
643	NC_031971.2	27282760	A	G	ube2o	MODIFIER	intron_variant	0	3.51436281250371e-05	3.01574382422468e-05	NC_031971.2:27282760
644	NC_031971.2	27282760	A	G	ube2o	MODIFIER	intron_variant	0	3.51436281250371e-05	3.01574382422468e-05	NC_031971.2:27282760
645	NC_031971.2	27282760	A	G	ube2o	MODIFIER	intron_variant	0	3.51436281250371e-05	3.01574382422468e-05	NC_031971.2:27282760
646	NC_031971.2	30379288	T	C	LOC100699311	MODIFIER	intron_variant	0	0.025004	0.000102953	NC_031971.2:30379288
647	NC_031971.2	30379288	T	C	LOC100699311	MODIFIER	intron_variant	0	0.025004	0.000102953	NC_031971.2:30379288
648	NC_031971.2	30379288	T	C	LOC100699311	MODIFIER	intron_variant	0	0.025004	0.000102953	NC_031971.2:30379288
649	NC_031971.2	30379288	T	C	LOC100699311	MODIFIER	intron_variant	0	0.025004	0.000102953	NC_031971.2:30379288
650	NC_031971.2	30379288	T	C	LOC100699311	MODIFIER	intron_variant	0	0.025004	0.000102953	NC_031971.2:30379288
651	NC_031971.2	30379288	T	C	LOC100699311	MODIFIER	intron_variant	0	0.025004	0.000102953	NC_031971.2:30379288
652	NC_031971.2	30379288	T	C	LOC100699311	MODIFIER	intron_variant	0	0.025004	0.000102953	NC_031971.2:30379288
653	NC_031971.2	32649254	G	A	LOC100700771	MODIFIER	upstream_gene_variant	1686	0.0070173	4.64168050919292e-05	NC_031971.2:32649254
654	NC_031971.2	32649254	G	A	LOC100700771	MODIFIER	upstream_gene_variant	1355	0.0070173	4.64168050919292e-05	NC_031971.2:32649254
655	NC_031971.2	32649254	G	A	LOC100703740	MODIFIER	downstream_gene_variant	4509	0.0070173	4.64168050919292e-05	NC_031971.2:32649254
656	NC_031971.2	32649254	G	A	LOC100700771-LOC100703740	MODIFIER	intergenic_region	0	0.0070173	4.64168050919292e-05	NC_031971.2:32649254
657	NC_031971.2	32698570	C	T	aspscr1	MODIFIER	intron_variant	0	4.23912404449468e-05	0.00586505	NC_031971.2:32698570
658	NC_031971.2	32836474	G	A	LOC100706680	MODIFIER	upstream_gene_variant	3035	0.00457335	4.14744650714124e-05	NC_031971.2:32836474
659	NC_031971.2	32836474	G	A	LOC100706680	MODIFIER	upstream_gene_variant	3055	0.00457335	4.14744650714124e-05	NC_031971.2:32836474
660	NC_031971.2	32836474	G	A	LOC100706951	MODIFIER	upstream_gene_variant	1477	0.00457335	4.14744650714124e-05	NC_031971.2:32836474
661	NC_031971.2	32836474	G	A	LOC100706680-LOC100706951	MODIFIER	intergenic_region	0	0.00457335	4.14744650714124e-05	NC_031971.2:32836474
662	NC_031971.2	32938879	T	C	LOC100707214	MODIFIER	intron_variant	0	0.000110162	0.00377646	NC_031971.2:32938879
663	NC_031971.2	32999573	G	T	LOC100708284	MODIFIER	3_prime_UTR_variant	484	0.00384435	8.48071810021033e-05	NC_031971.2:32999573
664	NC_031971.2	32999573	G	T	LOC100697815	MODIFIER	downstream_gene_variant	1469	0.00384435	8.48071810021033e-05	NC_031971.2:32999573
665	NC_031971.2	33511252	C	T	LOC100705298	MODIFIER	downstream_gene_variant	4762	9.88203719825843e-05	0.0719363	NC_031971.2:33511252
666	NC_031971.2	33511252	C	T	LOC100705298	MODIFIER	downstream_gene_variant	4762	9.88203719825843e-05	0.0719363	NC_031971.2:33511252
667	NC_031971.2	33511252	C	T	LOC100705298	MODIFIER	downstream_gene_variant	4762	9.88203719825843e-05	0.0719363	NC_031971.2:33511252
668	NC_031971.2	33511252	C	T	LOC100712572-LOC100705298	MODIFIER	intergenic_region	0	9.88203719825843e-05	0.0719363	NC_031971.2:33511252
669	NC_031971.2	34805661	A	T	LOC100701103	MODIFIER	upstream_gene_variant	1951	5.96444407872149e-05	0.00147152	NC_031971.2:34805661
670	NC_031971.2	34805661	A	T	LOC109202465	MODIFIER	downstream_gene_variant	3571	5.96444407872149e-05	0.00147152	NC_031971.2:34805661
671	NC_031971.2	34805661	A	T	pi4k2b	MODIFIER	downstream_gene_variant	503	5.96444407872149e-05	0.00147152	NC_031971.2:34805661
672	NC_031971.2	34805661	A	T	LOC100701103-pi4k2b	MODIFIER	intergenic_region	0	5.96444407872149e-05	0.00147152	NC_031971.2:34805661
673	NC_031971.2	34960682	C	T	LOC100699483	MODIFIER	intron_variant	0	8.06617645258453e-05	0.0353154	NC_031971.2:34960682
674	NC_031971.2	34985276	C	G	LOC100699483	MODIFIER	intron_variant	0	0.0378086	0.000104467	NC_031971.2:34985276
675	NC_031971.2	35050747	T	C	sclt1	MODIFIER	intron_variant	0	0.00164728	7.5872890621404e-05	NC_031971.2:35050747
676	NC_031971.2	35050747	T	C	sclt1	MODIFIER	intron_variant	0	0.00164728	7.5872890621404e-05	NC_031971.2:35050747
677	NC_031971.2	36825744	A	G	LOC100693353	MODIFIER	upstream_gene_variant	4658	5.94826737412243e-05	0.0588598	NC_031971.2:36825744
678	NC_031971.2	36825744	A	G	LOC100693353	MODIFIER	upstream_gene_variant	4658	5.94826737412243e-05	0.0588598	NC_031971.2:36825744
679	NC_031971.2	36825744	A	G	LOC100693353	MODIFIER	upstream_gene_variant	4658	5.94826737412243e-05	0.0588598	NC_031971.2:36825744
680	NC_031971.2	36825744	A	G	LOC100693618-LOC100693353	MODIFIER	intergenic_region	0	5.94826737412243e-05	0.0588598	NC_031971.2:36825744
681	NC_031971.2	37014865	T	C	LOC100691998	MODIFIER	intron_variant	0	0.00474252	0.00010986	NC_031971.2:37014865
682	NC_031971.2	37014865	T	C	LOC100691998	MODIFIER	intron_variant	0	0.00474252	0.00010986	NC_031971.2:37014865
683	NC_031971.2	37014865	T	C	LOC100691998	MODIFIER	intron_variant	0	0.00474252	0.00010986	NC_031971.2:37014865
684	NC_031971.2	37014865	T	C	LOC100691998	MODIFIER	intron_variant	0	0.00474252	0.00010986	NC_031971.2:37014865
685	NC_031971.2	37014865	T	C	LOC100691998	MODIFIER	intron_variant	0	0.00474252	0.00010986	NC_031971.2:37014865
686	NC_031971.2	37014865	T	C	LOC100691998	MODIFIER	intron_variant	0	0.00474252	0.00010986	NC_031971.2:37014865
687	NC_031971.2	37569877	C	T	LOC100711119	MODIFIER	upstream_gene_variant	4609	1.92326675640893e-05	2.14221893637097e-05	NC_031971.2:37569877
688	NC_031971.2	37569877	C	T	LOC100711119	MODIFIER	upstream_gene_variant	373	1.92326675640893e-05	2.14221893637097e-05	NC_031971.2:37569877
689	NC_031971.2	37569877	C	T	LOC100704165	MODIFIER	downstream_gene_variant	713	1.92326675640893e-05	2.14221893637097e-05	NC_031971.2:37569877
690	NC_031971.2	37569877	C	T	LOC100704165	MODIFIER	downstream_gene_variant	713	1.92326675640893e-05	2.14221893637097e-05	NC_031971.2:37569877
691	NC_031971.2	37569877	C	T	LOC109194462	MODIFIER	intron_variant	0	1.92326675640893e-05	2.14221893637097e-05	NC_031971.2:37569877
692	NC_031971.2	37812909	A	C	rptor	MODIFIER	intron_variant	0	5.71789564803329e-05	0.0451326	NC_031971.2:37812909
693	NC_031971.2	37812909	A	C	rptor	MODIFIER	intron_variant	0	5.71789564803329e-05	0.0451326	NC_031971.2:37812909
694	NC_031971.2	37812909	A	C	rptor	MODIFIER	intron_variant	0	5.71789564803329e-05	0.0451326	NC_031971.2:37812909
695	NC_031971.2	37812909	A	C	rptor	MODIFIER	intron_variant	0	5.71789564803329e-05	0.0451326	NC_031971.2:37812909
696	NC_031971.2	37812909	A	C	rptor	MODIFIER	intron_variant	0	5.71789564803329e-05	0.0451326	NC_031971.2:37812909
697	NC_031971.2	38122661	T	C	LOC100708437	MODIFIER	intron_variant	0	0.00377668	0.000124172	NC_031971.2:38122661
698	NC_031971.2	38122661	T	C	LOC100708437	MODIFIER	intron_variant	0	0.00377668	0.000124172	NC_031971.2:38122661
699	NC_031971.2	38122661	T	C	LOC100708437	MODIFIER	intron_variant	0	0.00377668	0.000124172	NC_031971.2:38122661
700	NC_031971.2	39897142	G	C	LOC100694180	MODIFIER	intron_variant	0	7.140599203233e-05	0.082342	NC_031971.2:39897142
701	NC_031971.2	39897142	G	C	LOC100694180	MODIFIER	intron_variant	0	7.140599203233e-05	0.082342	NC_031971.2:39897142
702	NC_031971.2	39897142	G	C	LOC100694180	MODIFIER	intron_variant	0	7.140599203233e-05	0.082342	NC_031971.2:39897142
703	NC_031971.2	39897142	G	C	LOC100694180	MODIFIER	intron_variant	0	7.140599203233e-05	0.082342	NC_031971.2:39897142
704	NC_031971.2	39897142	G	C	LOC100694180	MODIFIER	intron_variant	0	7.140599203233e-05	0.082342	NC_031971.2:39897142
705	NC_031971.2	39897142	G	C	LOC100694180	MODIFIER	intron_variant	0	7.140599203233e-05	0.082342	NC_031971.2:39897142
706	NC_031971.2	39897142	G	C	LOC100694180	MODIFIER	intron_variant	0	7.140599203233e-05	0.082342	NC_031971.2:39897142
707	NC_031971.2	39897142	G	C	LOC100694180	MODIFIER	intron_variant	0	7.140599203233e-05	0.082342	NC_031971.2:39897142
708	NC_031971.2	39897142	G	C	LOC100694180	MODIFIER	intron_variant	0	7.140599203233e-05	0.082342	NC_031971.2:39897142
709	NC_031971.2	39897142	G	C	LOC100694180	MODIFIER	intron_variant	0	7.140599203233e-05	0.082342	NC_031971.2:39897142
710	NC_031971.2	39910513	C	T	LOC100694180	MODIFIER	intron_variant	0	4.7507892785644e-05	0.0042516	NC_031971.2:39910513
711	NC_031971.2	39910513	C	T	LOC100694180	MODIFIER	intron_variant	0	4.7507892785644e-05	0.0042516	NC_031971.2:39910513
712	NC_031971.2	39910513	C	T	LOC100694180	MODIFIER	intron_variant	0	4.7507892785644e-05	0.0042516	NC_031971.2:39910513
713	NC_031971.2	39910513	C	T	LOC100694180	MODIFIER	intron_variant	0	4.7507892785644e-05	0.0042516	NC_031971.2:39910513
714	NC_031971.2	39910513	C	T	LOC100694180	MODIFIER	intron_variant	0	4.7507892785644e-05	0.0042516	NC_031971.2:39910513
715	NC_031971.2	39910513	C	T	LOC100694180	MODIFIER	intron_variant	0	4.7507892785644e-05	0.0042516	NC_031971.2:39910513
716	NC_031971.2	39910513	C	T	LOC100694180	MODIFIER	intron_variant	0	4.7507892785644e-05	0.0042516	NC_031971.2:39910513
717	NC_031971.2	39910513	C	T	LOC100694180	MODIFIER	intron_variant	0	4.7507892785644e-05	0.0042516	NC_031971.2:39910513
718	NC_031971.2	39910513	C	T	LOC100694180	MODIFIER	intron_variant	0	4.7507892785644e-05	0.0042516	NC_031971.2:39910513
719	NC_031971.2	39910513	C	T	LOC100694180	MODIFIER	intron_variant	0	4.7507892785644e-05	0.0042516	NC_031971.2:39910513
720	NC_031971.2	40028753	A	G	LOC102081861	MODIFIER	downstream_gene_variant	722	0.0153452	6.56618358729726e-05	NC_031971.2:40028753
721	NC_031971.2	40028753	A	G	LOC100694180-LOC102081861	MODIFIER	intergenic_region	0	0.0153452	6.56618358729726e-05	NC_031971.2:40028753
722	NC_031971.2	40165724	C	T	LOC100693905	MODIFIER	intron_variant	0	0.0264294	0.00013471	NC_031971.2:40165724
723	NC_031971.2	40165724	C	T	LOC100693905	MODIFIER	intron_variant	0	0.0264294	0.00013471	NC_031971.2:40165724
724	NC_031971.2	40590345	G	C	LOC100707400	MODIFIER	intron_variant	0	0.00299827	4.70317917896625e-05	NC_031971.2:40590345
725	NC_031971.2	40590345	G	C	LOC100693641	MODIFIER	intron_variant	0	0.00299827	4.70317917896625e-05	NC_031971.2:40590345
726	NC_031971.2	40590345	G	C	LOC100693641	MODIFIER	intron_variant	0	0.00299827	4.70317917896625e-05	NC_031971.2:40590345
727	NC_031971.2	41294557	G	T	LOC100710091	MODIFIER	upstream_gene_variant	4059	0.00537281	3.94246914749438e-05	NC_031971.2:41294557
728	NC_031971.2	41294557	G	T	LOC100708833	MODIFIER	intron_variant	0	0.00537281	3.94246914749438e-05	NC_031971.2:41294557
729	NC_031972.2	3056643	T	G	LOC100698818	MODIFIER	intron_variant	0	4.86203563312943e-06	0.000227844	NC_031972.2:3056643
730	NC_031972.2	3056643	T	G	LOC100698818	MODIFIER	intron_variant	0	4.86203563312943e-06	0.000227844	NC_031972.2:3056643
731	NC_031972.2	3056643	T	G	LOC100698818	MODIFIER	intron_variant	0	4.86203563312943e-06	0.000227844	NC_031972.2:3056643
732	NC_031972.2	3056643	T	G	LOC100698818	MODIFIER	intron_variant	0	4.86203563312943e-06	0.000227844	NC_031972.2:3056643
733	NC_031972.2	5519232	T	A	LOC100709038	MODIFIER	intron_variant	0	9.9617199277347e-06	0.0144262	NC_031972.2:5519232
734	NC_031972.2	5519232	T	A	LOC100709038	MODIFIER	intron_variant	0	9.9617199277347e-06	0.0144262	NC_031972.2:5519232
735	NC_031972.2	5519232	T	A	LOC100709038	MODIFIER	intron_variant	0	9.9617199277347e-06	0.0144262	NC_031972.2:5519232
736	NC_031972.2	5519232	T	A	LOC100709038	MODIFIER	intron_variant	0	9.9617199277347e-06	0.0144262	NC_031972.2:5519232
737	NC_031972.2	5519232	T	A	LOC100709038	MODIFIER	intron_variant	0	9.9617199277347e-06	0.0144262	NC_031972.2:5519232
738	NC_031972.2	5519232	T	A	LOC100709038	MODIFIER	intron_variant	0	9.9617199277347e-06	0.0144262	NC_031972.2:5519232
739	NC_031972.2	5519232	T	A	LOC100709038	MODIFIER	intron_variant	0	9.9617199277347e-06	0.0144262	NC_031972.2:5519232
740	NC_031972.2	5519232	T	A	LOC100709038	MODIFIER	intron_variant	0	9.9617199277347e-06	0.0144262	NC_031972.2:5519232
741	NC_031972.2	5519232	T	A	LOC100709038	MODIFIER	intron_variant	0	9.9617199277347e-06	0.0144262	NC_031972.2:5519232
742	NC_031972.2	5519232	T	A	LOC100709038	MODIFIER	intron_variant	0	9.9617199277347e-06	0.0144262	NC_031972.2:5519232
743	NC_031972.2	5519232	T	A	LOC100709038	MODIFIER	intron_variant	0	9.9617199277347e-06	0.0144262	NC_031972.2:5519232
744	NC_031972.2	5519232	T	A	LOC100709038	MODIFIER	intron_variant	0	9.9617199277347e-06	0.0144262	NC_031972.2:5519232
745	NC_031972.2	5519232	T	A	LOC100709038	MODIFIER	intron_variant	0	9.9617199277347e-06	0.0144262	NC_031972.2:5519232
746	NC_031972.2	5519232	T	A	LOC100709038	MODIFIER	intron_variant	0	9.9617199277347e-06	0.0144262	NC_031972.2:5519232
747	NC_031972.2	5519232	T	A	LOC100709038	MODIFIER	intron_variant	0	9.9617199277347e-06	0.0144262	NC_031972.2:5519232
748	NC_031972.2	5519232	T	A	LOC100709038	MODIFIER	intron_variant	0	9.9617199277347e-06	0.0144262	NC_031972.2:5519232
749	NC_031972.2	5519232	T	A	LOC100709038	MODIFIER	intron_variant	0	9.9617199277347e-06	0.0144262	NC_031972.2:5519232
750	NC_031972.2	5519232	T	A	LOC100709038	MODIFIER	intron_variant	0	9.9617199277347e-06	0.0144262	NC_031972.2:5519232
751	NC_031972.2	5519232	T	A	LOC100709038	MODIFIER	intron_variant	0	9.9617199277347e-06	0.0144262	NC_031972.2:5519232
752	NC_031972.2	5519232	T	A	LOC100709038	MODIFIER	intron_variant	0	9.9617199277347e-06	0.0144262	NC_031972.2:5519232
753	NC_031972.2	5668360	G	A	LOC100693406	MODIFIER	intron_variant	0	0.00715577	1.54909168007255e-05	NC_031972.2:5668360
754	NC_031972.2	5668360	G	A	LOC100693406	MODIFIER	intron_variant	0	0.00715577	1.54909168007255e-05	NC_031972.2:5668360
755	NC_031972.2	6175429	T	C	LOC100710380	MODIFIER	intron_variant	0	6.5397358485745e-05	0.0116234	NC_031972.2:6175429
756	NC_031972.2	6175429	T	C	LOC100710380	MODIFIER	intron_variant	0	6.5397358485745e-05	0.0116234	NC_031972.2:6175429
757	NC_031972.2	6175429	T	C	LOC100710380	MODIFIER	intron_variant	0	6.5397358485745e-05	0.0116234	NC_031972.2:6175429
758	NC_031972.2	6175429	T	C	LOC100710380	MODIFIER	intron_variant	0	6.5397358485745e-05	0.0116234	NC_031972.2:6175429
759	NC_031972.2	6175429	T	C	LOC100710380	MODIFIER	intron_variant	0	6.5397358485745e-05	0.0116234	NC_031972.2:6175429
760	NC_031972.2	6175429	T	C	LOC100710380	MODIFIER	intron_variant	0	6.5397358485745e-05	0.0116234	NC_031972.2:6175429
761	NC_031972.2	7099202	C	T	nrn1l	MODIFIER	intron_variant	0	0.0119709	2.258861093933e-05	NC_031972.2:7099202
762	NC_031972.2	7757280	T	C	sf3b3	MODIFIER	intron_variant	0	0.0419205	4.04350124612773e-05	NC_031972.2:7757280
763	NC_031972.2	8147569	A	T	LOC100694744	MODIFIER	3_prime_UTR_variant	697	0.000117037	0.0421878	NC_031972.2:8147569
764	NC_031972.2	8147569	A	T	megf10	MODIFIER	downstream_gene_variant	3384	0.000117037	0.0421878	NC_031972.2:8147569
765	NC_031972.2	9082637	C	A	LOC100699265	MODIFIER	intron_variant	0	0.000111235	0.021626	NC_031972.2:9082637
766	NC_031972.2	9082637	C	A	LOC100699265	MODIFIER	intron_variant	0	0.000111235	0.021626	NC_031972.2:9082637
767	NC_031972.2	9082637	C	A	LOC100699265	MODIFIER	intron_variant	0	0.000111235	0.021626	NC_031972.2:9082637
768	NC_031972.2	9082637	C	A	LOC100699265	MODIFIER	intron_variant	0	0.000111235	0.021626	NC_031972.2:9082637
769	NC_031972.2	13348632	A	G	LOC100695669	MODIFIER	upstream_gene_variant	4693	0.00400073	3.02794904765003e-05	NC_031972.2:13348632
770	NC_031972.2	13348632	A	G	LOC100695669	MODIFIER	upstream_gene_variant	4696	0.00400073	3.02794904765003e-05	NC_031972.2:13348632
771	NC_031972.2	13348632	A	G	mast4-LOC100695669	MODIFIER	intergenic_region	0	0.00400073	3.02794904765003e-05	NC_031972.2:13348632
772	NC_031972.2	14177713	A	G	ankra2	MODIFIER	3_prime_UTR_variant	242	2.32726574985518e-06	0.000310009	NC_031972.2:14177713
773	NC_031972.2	14177713	A	G	ankra2	MODIFIER	3_prime_UTR_variant	198	2.32726574985518e-06	0.000310009	NC_031972.2:14177713
774	NC_031972.2	14177713	A	G	btf3	MODIFIER	downstream_gene_variant	2596	2.32726574985518e-06	0.000310009	NC_031972.2:14177713
775	NC_031972.2	14177713	A	G	btf3	MODIFIER	downstream_gene_variant	2596	2.32726574985518e-06	0.000310009	NC_031972.2:14177713
776	NC_031972.2	14969217	T	C	dab2ip	MODIFIER	intron_variant	0	2.91700932750454e-05	0.00371581	NC_031972.2:14969217
777	NC_031972.2	14969217	T	C	LOC112847267	MODIFIER	intron_variant	0	2.91700932750454e-05	0.00371581	NC_031972.2:14969217
778	NC_031972.2	14969217	T	C	dab2ip	MODIFIER	intron_variant	0	2.91700932750454e-05	0.00371581	NC_031972.2:14969217
779	NC_031972.2	14969217	T	C	dab2ip	MODIFIER	intron_variant	0	2.91700932750454e-05	0.00371581	NC_031972.2:14969217
780	NC_031972.2	14969217	T	C	dab2ip	MODIFIER	intron_variant	0	2.91700932750454e-05	0.00371581	NC_031972.2:14969217
781	NC_031972.2	14969217	T	C	dab2ip	MODIFIER	intron_variant	0	2.91700932750454e-05	0.00371581	NC_031972.2:14969217
782	NC_031972.2	14969217	T	C	dab2ip	MODIFIER	intron_variant	0	2.91700932750454e-05	0.00371581	NC_031972.2:14969217
783	NC_031972.2	14969217	T	C	dab2ip	MODIFIER	intron_variant	0	2.91700932750454e-05	0.00371581	NC_031972.2:14969217
784	NC_031972.2	14969217	T	C	dab2ip	MODIFIER	intron_variant	0	2.91700932750454e-05	0.00371581	NC_031972.2:14969217
785	NC_031972.2	14969217	T	C	dab2ip	MODIFIER	intron_variant	0	2.91700932750454e-05	0.00371581	NC_031972.2:14969217
786	NC_031972.2	14969217	T	C	dab2ip	MODIFIER	intron_variant	0	2.91700932750454e-05	0.00371581	NC_031972.2:14969217
787	NC_031972.2	22216040	T	G	LOC100705707	MODIFIER	intron_variant	0	4.95836267470229e-05	0.000857716	NC_031972.2:22216040
788	NC_031972.2	22216040	T	G	LOC100705707	MODIFIER	intron_variant	0	4.95836267470229e-05	0.000857716	NC_031972.2:22216040
789	NC_031972.2	22216041	C	A	LOC100705707	MODIFIER	intron_variant	0	4.95836267470229e-05	0.000857716	NC_031972.2:22216041
790	NC_031972.2	22216041	C	A	LOC100705707	MODIFIER	intron_variant	0	4.95836267470229e-05	0.000857716	NC_031972.2:22216041
791	NC_031972.2	39826672	C	T	LOC100704534	MODIFIER	intron_variant	0	3.33025255306428e-05	0.0624036	NC_031972.2:39826672
792	NC_031972.2	39826672	C	T	LOC100704534	MODIFIER	intron_variant	0	3.33025255306428e-05	0.0624036	NC_031972.2:39826672
793	NC_031972.2	42852531	A	C	LOC100695073	MODIFIER	3_prime_UTR_variant	1189	7.90315143733846e-05	0.445331	NC_031972.2:42852531
794	NC_031972.2	42852531	A	C	psma1	MODIFIER	downstream_gene_variant	147	7.90315143733846e-05	0.445331	NC_031972.2:42852531
795	NC_031972.2	46848433	A	G	pus7	MODIFIER	intron_variant	0	4.61189351849966e-05	0.0268851	NC_031972.2:46848433
796	NC_031972.2	46848433	A	G	pus7	MODIFIER	intron_variant	0	4.61189351849966e-05	0.0268851	NC_031972.2:46848433
797	NC_031972.2	46848433	A	G	pus7	MODIFIER	intron_variant	0	4.61189351849966e-05	0.0268851	NC_031972.2:46848433
798	NC_031972.2	46849409	A	T	pus7	MODIFIER	intron_variant	0	6.19410367331629e-05	0.0132154	NC_031972.2:46849409
799	NC_031972.2	46849409	A	T	pus7	MODIFIER	intron_variant	0	6.19410367331629e-05	0.0132154	NC_031972.2:46849409
800	NC_031972.2	46849409	A	T	pus7	MODIFIER	intron_variant	0	6.19410367331629e-05	0.0132154	NC_031972.2:46849409
801	NC_031972.2	48568999	C	A	lg7h3orf20	MODERATE	missense_variant	0	0.0195792	7.33274826951898e-05	NC_031972.2:48568999
802	NC_031972.2	48568999	C	A	lg7h3orf20	MODERATE	missense_variant	0	0.0195792	7.33274826951898e-05	NC_031972.2:48568999
803	NC_031972.2	48568999	C	A	LOC100701086	MODIFIER	upstream_gene_variant	2887	0.0195792	7.33274826951898e-05	NC_031972.2:48568999
804	NC_031972.2	49229992	A	G	reln	MODIFIER	intron_variant	0	5.53709269764016e-05	0.0031604	NC_031972.2:49229992
805	NC_031972.2	49229992	A	G	reln	MODIFIER	intron_variant	0	5.53709269764016e-05	0.0031604	NC_031972.2:49229992
806	NC_031972.2	49229992	A	G	reln	MODIFIER	intron_variant	0	5.53709269764016e-05	0.0031604	NC_031972.2:49229992
807	NC_031972.2	49229992	A	G	reln	MODIFIER	intron_variant	0	5.53709269764016e-05	0.0031604	NC_031972.2:49229992
808	NC_031972.2	49229992	A	G	reln	MODIFIER	intron_variant	0	5.53709269764016e-05	0.0031604	NC_031972.2:49229992
809	NC_031972.2	49229992	A	G	reln	MODIFIER	intron_variant	0	5.53709269764016e-05	0.0031604	NC_031972.2:49229992
810	NC_031972.2	51005904	G	C	LOC100690092	MODIFIER	intron_variant	0	0.0101176	0.000119169	NC_031972.2:51005904
811	NC_031972.2	51005904	G	C	LOC100690092	MODIFIER	intron_variant	0	0.0101176	0.000119169	NC_031972.2:51005904
812	NC_031972.2	51005904	G	C	LOC100690092	MODIFIER	intron_variant	0	0.0101176	0.000119169	NC_031972.2:51005904
813	NC_031972.2	51755489	A	C	LOC100706802	LOW	synonymous_variant	0	0.0234348	1.43482208748131e-05	NC_031972.2:51755489
814	NC_031972.2	51755489	A	C	LOC100706802	LOW	synonymous_variant	0	0.0234348	1.43482208748131e-05	NC_031972.2:51755489
815	NC_031972.2	51755489	A	C	LOC100706802	LOW	synonymous_variant	0	0.0234348	1.43482208748131e-05	NC_031972.2:51755489
816	NC_031972.2	51755489	A	C	dennd4a	MODIFIER	downstream_gene_variant	2986	0.0234348	1.43482208748131e-05	NC_031972.2:51755489
817	NC_031972.2	51755489	A	C	dennd4a	MODIFIER	downstream_gene_variant	2986	0.0234348	1.43482208748131e-05	NC_031972.2:51755489
818	NC_031972.2	51902271	A	G	stra6	MODIFIER	intron_variant	0	0.155832	3.88847240821284e-05	NC_031972.2:51902271
819	NC_031972.2	52575115	C	A	rora	MODIFIER	intron_variant	0	1.12780912315765e-05	0.00418971	NC_031972.2:52575115
820	NC_031972.2	52868767	G	A	scaper	MODIFIER	upstream_gene_variant	139	6.58637100895938e-05	0.00140523	NC_031972.2:52868767
821	NC_031972.2	52868767	G	A	rcn2	MODIFIER	upstream_gene_variant	691	6.58637100895938e-05	0.00140523	NC_031972.2:52868767
822	NC_031972.2	52868767	G	A	scaper	MODIFIER	upstream_gene_variant	1284	6.58637100895938e-05	0.00140523	NC_031972.2:52868767
823	NC_031972.2	52868767	G	A	scaper	MODIFIER	upstream_gene_variant	139	6.58637100895938e-05	0.00140523	NC_031972.2:52868767
824	NC_031972.2	52868767	G	A	scaper	MODIFIER	upstream_gene_variant	35	6.58637100895938e-05	0.00140523	NC_031972.2:52868767
825	NC_031972.2	52868767	G	A	scaper-rcn2	MODIFIER	intergenic_region	0	6.58637100895938e-05	0.00140523	NC_031972.2:52868767
826	NC_031972.2	52880567	A	C	tspan3	MODIFIER	downstream_gene_variant	4520	1.46362030961857e-06	0.000115228	NC_031972.2:52880567
827	NC_031972.2	52880567	A	C	LOC100700076	MODIFIER	intron_variant	0	1.46362030961857e-06	0.000115228	NC_031972.2:52880567
828	NC_031972.2	53299776	G	A	LOC100692597	MODIFIER	intron_variant	0	0.0262093	8.94327652712121e-05	NC_031972.2:53299776
829	NC_031972.2	54584616	A	G	LOC100707429	MODIFIER	downstream_gene_variant	3497	2.64920124641742e-05	0.0601572	NC_031972.2:54584616
830	NC_031972.2	54584616	A	G	LOC100707429	MODIFIER	downstream_gene_variant	3497	2.64920124641742e-05	0.0601572	NC_031972.2:54584616
831	NC_031972.2	54584616	A	G	LOC100707429	MODIFIER	downstream_gene_variant	3497	2.64920124641742e-05	0.0601572	NC_031972.2:54584616
832	NC_031972.2	54584616	A	G	LOC100707429	MODIFIER	downstream_gene_variant	3497	2.64920124641742e-05	0.0601572	NC_031972.2:54584616
833	NC_031972.2	54584616	A	G	LOC100707429	MODIFIER	downstream_gene_variant	3497	2.64920124641742e-05	0.0601572	NC_031972.2:54584616
834	NC_031972.2	54584616	A	G	LOC100707429	MODIFIER	downstream_gene_variant	3497	2.64920124641742e-05	0.0601572	NC_031972.2:54584616
835	NC_031972.2	54584616	A	G	LOC100703867	MODIFIER	intron_variant	0	2.64920124641742e-05	0.0601572	NC_031972.2:54584616
836	NC_031972.2	54926177	G	T	sema3d	MODIFIER	downstream_gene_variant	185	0.00168011	6.07480944647954e-05	NC_031972.2:54926177
837	NC_031972.2	54926177	G	T	sema3d	MODIFIER	downstream_gene_variant	185	0.00168011	6.07480944647954e-05	NC_031972.2:54926177
838	NC_031972.2	54926177	G	T	sema3d	MODIFIER	downstream_gene_variant	185	0.00168011	6.07480944647954e-05	NC_031972.2:54926177
839	NC_031972.2	54926177	G	T	sema3d	MODIFIER	downstream_gene_variant	185	0.00168011	6.07480944647954e-05	NC_031972.2:54926177
840	NC_031972.2	54926177	G	T	sema3d-LOC109203052	MODIFIER	intergenic_region	0	0.00168011	6.07480944647954e-05	NC_031972.2:54926177
841	NC_031972.2	56193238	A	C	LOC100698026	MODIFIER	intron_variant	0	0.0137344	9.02586215151222e-05	NC_031972.2:56193238
842	NC_031972.2	57122447	G	A	znf469	MODERATE	missense_variant	0	0.00966557	5.51814875271403e-05	NC_031972.2:57122447
843	NC_031972.2	57122447	G	A	znf469	MODERATE	missense_variant	0	0.00966557	5.51814875271403e-05	NC_031972.2:57122447
844	NC_031972.2	57122447	G	A	znf469	MODERATE	missense_variant	0	0.00966557	5.51814875271403e-05	NC_031972.2:57122447
845	NC_031972.2	57122447	G	A	znf469	MODERATE	missense_variant	0	0.00966557	5.51814875271403e-05	NC_031972.2:57122447
846	NC_031972.2	57122447	G	A	znf469	MODERATE	missense_variant	0	0.00966557	5.51814875271403e-05	NC_031972.2:57122447
847	NC_031972.2	57122447	G	A	znf469	MODERATE	missense_variant	0	0.00966557	5.51814875271403e-05	NC_031972.2:57122447
848	NC_031972.2	57286795	G	A	LOC100689726	LOW	synonymous_variant	0	9.56024542917875e-05	0.0276109	NC_031972.2:57286795
849	NC_031972.2	57286795	G	A	LOC100689726	LOW	synonymous_variant	0	9.56024542917875e-05	0.0276109	NC_031972.2:57286795
850	NC_031972.2	57286795	G	A	eea1	MODIFIER	upstream_gene_variant	4450	9.56024542917875e-05	0.0276109	NC_031972.2:57286795
851	NC_031972.2	57286795	G	A	eea1	MODIFIER	upstream_gene_variant	4450	9.56024542917875e-05	0.0276109	NC_031972.2:57286795
852	NC_031972.2	57286795	G	A	eea1	MODIFIER	upstream_gene_variant	1660	9.56024542917875e-05	0.0276109	NC_031972.2:57286795
853	NC_031972.2	57286795	G	A	eea1	MODIFIER	upstream_gene_variant	1660	9.56024542917875e-05	0.0276109	NC_031972.2:57286795
854	NC_031972.2	58733597	A	G	ldlrad3	MODIFIER	intron_variant	0	9.94414016164329e-05	0.00320302	NC_031972.2:58733597
855	NC_031972.2	58733597	A	G	ldlrad3	MODIFIER	intron_variant	0	9.94414016164329e-05	0.00320302	NC_031972.2:58733597
856	NC_031972.2	58733597	A	G	ldlrad3	MODIFIER	intron_variant	0	9.94414016164329e-05	0.00320302	NC_031972.2:58733597
857	NC_031972.2	58733597	A	G	ldlrad3	MODIFIER	intron_variant	0	9.94414016164329e-05	0.00320302	NC_031972.2:58733597
858	NC_031972.2	58957501	T	A	LOC100704858	MODIFIER	intron_variant	0	0.0178563	2.42176961648244e-05	NC_031972.2:58957501
859	NC_031972.2	58957501	T	A	LOC100704858	MODIFIER	intron_variant	0	0.0178563	2.42176961648244e-05	NC_031972.2:58957501
860	NC_031972.2	58957501	T	A	LOC100704858	MODIFIER	intron_variant	0	0.0178563	2.42176961648244e-05	NC_031972.2:58957501
861	NC_031972.2	58957501	T	A	LOC100704858	MODIFIER	intron_variant	0	0.0178563	2.42176961648244e-05	NC_031972.2:58957501
862	NC_031972.2	58957501	T	A	LOC100704858	MODIFIER	intron_variant	0	0.0178563	2.42176961648244e-05	NC_031972.2:58957501
863	NC_031972.2	59062934	T	A	LOC100704858	MODIFIER	intron_variant	0	0.00107684	5.97391821365752e-05	NC_031972.2:59062934
864	NC_031972.2	59062934	T	A	LOC100704858	MODIFIER	intron_variant	0	0.00107684	5.97391821365752e-05	NC_031972.2:59062934
865	NC_031972.2	59062934	T	A	LOC100704858	MODIFIER	intron_variant	0	0.00107684	5.97391821365752e-05	NC_031972.2:59062934
866	NC_031972.2	59062934	T	A	LOC100704858	MODIFIER	intron_variant	0	0.00107684	5.97391821365752e-05	NC_031972.2:59062934
867	NC_031972.2	59062934	T	A	LOC100704858	MODIFIER	intron_variant	0	0.00107684	5.97391821365752e-05	NC_031972.2:59062934
868	NC_031972.2	59289954	T	C	b4galnt4	MODIFIER	intron_variant	0	6.72335123777967e-05	0.160824	NC_031972.2:59289954
869	NC_031972.2	59289954	T	C	LOC112847586	MODIFIER	intron_variant	0	6.72335123777967e-05	0.160824	NC_031972.2:59289954
870	NC_031972.2	59531960	T	C	LOC100697226-igf2	MODIFIER	intergenic_region	0	0.0537971	9.59038497640843e-05	NC_031972.2:59531960
871	NC_031972.2	60671126	C	A	LOC100702632	MODIFIER	downstream_gene_variant	2063	0.00505241	0.000120739	NC_031972.2:60671126
872	NC_031972.2	60671126	C	A	LOC100702632-LOC100697954	MODIFIER	intergenic_region	0	0.00505241	0.000120739	NC_031972.2:60671126
873	NC_031972.2	60689496	T	C	LOC100697954	MODIFIER	intron_variant	0	0.000112214	0.000167106	NC_031972.2:60689496
874	NC_031972.2	60689496	T	C	LOC100697954	MODIFIER	intron_variant	0	0.000112214	0.000167106	NC_031972.2:60689496
875	NC_031972.2	60689496	T	C	LOC100697954	MODIFIER	intron_variant	0	0.000112214	0.000167106	NC_031972.2:60689496
876	NC_031972.2	60689496	T	C	LOC100697954	MODIFIER	intron_variant	0	0.000112214	0.000167106	NC_031972.2:60689496
877	NC_031972.2	60689496	T	C	LOC100697954	MODIFIER	intron_variant	0	0.000112214	0.000167106	NC_031972.2:60689496
878	NC_031972.2	60769810	T	C	LOC106098375	LOW	synonymous_variant	0	6.65812497631016e-06	0.00580604	NC_031972.2:60769810
879	NC_031972.2	60769810	T	C	LOC112847503	MODIFIER	upstream_gene_variant	1696	6.65812497631016e-06	0.00580604	NC_031972.2:60769810
880	NC_031972.2	61039535	C	A	trnag-ucc	MODIFIER	upstream_gene_variant	3043	3.40144853212404e-05	0.000461034	NC_031972.2:61039535
881	NC_031972.2	61039535	C	A	parp12	MODIFIER	downstream_gene_variant	4685	3.40144853212404e-05	0.000461034	NC_031972.2:61039535
882	NC_031972.2	61039535	C	A	LOC100695569	MODIFIER	intron_variant	0	3.40144853212404e-05	0.000461034	NC_031972.2:61039535
883	NC_031972.2	61039535	C	A	LOC100695569	MODIFIER	intron_variant	0	3.40144853212404e-05	0.000461034	NC_031972.2:61039535
884	NC_031972.2	61518029	T	C	LOC100701010-LOC100700740	MODIFIER	intergenic_region	0	4.82920691355801e-05	0.00215669	NC_031972.2:61518029
885	NC_031972.2	61826127	G	A	LOC100693700	MODIFIER	intron_variant	0	3.53321438166208e-05	0.0118127	NC_031972.2:61826127
886	NC_031972.2	61826127	G	A	LOC100693700	MODIFIER	intron_variant	0	3.53321438166208e-05	0.0118127	NC_031972.2:61826127
887	NC_031972.2	61826127	G	A	LOC100693700	MODIFIER	intron_variant	0	3.53321438166208e-05	0.0118127	NC_031972.2:61826127
888	NC_031972.2	61970675	T	G	LOC100691541	MODIFIER	intron_variant	0	0.00269859	2.48719108070535e-05	NC_031972.2:61970675
889	NC_031972.2	63234026	T	C	e2f4	MODIFIER	3_prime_UTR_variant	130	0.00010033	0.00866362	NC_031972.2:63234026
890	NC_031972.2	63234026	T	C	LOC100697255	MODIFIER	upstream_gene_variant	2501	0.00010033	0.00866362	NC_031972.2:63234026
891	NC_031972.2	63234026	T	C	LOC100697255	MODIFIER	upstream_gene_variant	2501	0.00010033	0.00866362	NC_031972.2:63234026
892	NC_031972.2	63808408	G	C	cbln1-LOC100695703	MODIFIER	intergenic_region	0	6.13215956708756e-05	0.0184013	NC_031972.2:63808408
893	NC_031973.2	2376199	T	G	rnls	MODIFIER	upstream_gene_variant	313	9.45461533574905e-05	0.00851015	NC_031973.2:2376199
894	NC_031973.2	2376199	T	G	LOC100707631	MODIFIER	upstream_gene_variant	94	9.45461533574905e-05	0.00851015	NC_031973.2:2376199
895	NC_031973.2	2376199	T	G	rnls	MODIFIER	upstream_gene_variant	319	9.45461533574905e-05	0.00851015	NC_031973.2:2376199
896	NC_031973.2	2376199	T	G	rnls	MODIFIER	intron_variant	0	9.45461533574905e-05	0.00851015	NC_031973.2:2376199
897	NC_031973.2	2376199	T	G	rnls	MODIFIER	intron_variant	0	9.45461533574905e-05	0.00851015	NC_031973.2:2376199
898	NC_031973.2	2900405	T	G	tcerg1l	MODIFIER	intron_variant	0	0.000171571	8.42525345054865e-05	NC_031973.2:2900405
899	NC_031973.2	2900405	T	G	tcerg1l	MODIFIER	intron_variant	0	0.000171571	8.42525345054865e-05	NC_031973.2:2900405
900	NC_031973.2	2900405	T	G	tcerg1l	MODIFIER	intron_variant	0	0.000171571	8.42525345054865e-05	NC_031973.2:2900405
901	NC_031973.2	4018822	T	G	LOC100699128	MODIFIER	intron_variant	0	0.000194864	5.33827651144051e-05	NC_031973.2:4018822
902	NC_031973.2	4018822	T	G	LOC100699128	MODIFIER	intron_variant	0	0.000194864	5.33827651144051e-05	NC_031973.2:4018822
903	NC_031973.2	4018822	T	G	LOC100699128	MODIFIER	intron_variant	0	0.000194864	5.33827651144051e-05	NC_031973.2:4018822
904	NC_031973.2	4878929	C	G	LOC100698148	MODIFIER	5_prime_UTR_variant	497	3.12616871743237e-05	8.35414152280005e-06	NC_031973.2:4878929
905	NC_031973.2	4878929	C	G	LOC100697881	MODIFIER	downstream_gene_variant	1443	3.12616871743237e-05	8.35414152280005e-06	NC_031973.2:4878929
906	NC_031973.2	4878929	C	G	LOC100697881	MODIFIER	downstream_gene_variant	1443	3.12616871743237e-05	8.35414152280005e-06	NC_031973.2:4878929
907	NC_031973.2	4878929	C	G	LOC100697881	MODIFIER	downstream_gene_variant	1443	3.12616871743237e-05	8.35414152280005e-06	NC_031973.2:4878929
908	NC_031973.2	4878929	C	G	LOC100697881	MODIFIER	downstream_gene_variant	1443	3.12616871743237e-05	8.35414152280005e-06	NC_031973.2:4878929
909	NC_031973.2	4879239	C	T	LOC100697881	MODIFIER	downstream_gene_variant	1753	0.00106923	0.000131727	NC_031973.2:4879239
910	NC_031973.2	4879239	C	T	LOC100697881	MODIFIER	downstream_gene_variant	1753	0.00106923	0.000131727	NC_031973.2:4879239
911	NC_031973.2	4879239	C	T	LOC100697881	MODIFIER	downstream_gene_variant	1753	0.00106923	0.000131727	NC_031973.2:4879239
912	NC_031973.2	4879239	C	T	LOC100697881	MODIFIER	downstream_gene_variant	1753	0.00106923	0.000131727	NC_031973.2:4879239
913	NC_031973.2	4879239	C	T	LOC100698148	MODIFIER	intron_variant	0	0.00106923	0.000131727	NC_031973.2:4879239
914	NC_031973.2	5231204	T	G	LOC102079060	MODIFIER	intron_variant	0	1.75474644467798e-05	0.000347229	NC_031973.2:5231204
915	NC_031973.2	5578755	C	G	tbkbp1	MODIFIER	intron_variant	0	0.0808669	8.01858123967035e-05	NC_031973.2:5578755
916	NC_031973.2	5578755	C	G	tbkbp1	MODIFIER	intron_variant	0	0.0808669	8.01858123967035e-05	NC_031973.2:5578755
917	NC_031973.2	6106920	A	G	LOC100702192	MODIFIER	intron_variant	0	6.94561471416438e-05	0.006896	NC_031973.2:6106920
918	NC_031973.2	6106920	A	G	LOC100702192	MODIFIER	intron_variant	0	6.94561471416438e-05	0.006896	NC_031973.2:6106920
919	NC_031973.2	6106920	A	G	LOC100702192	MODIFIER	intron_variant	0	6.94561471416438e-05	0.006896	NC_031973.2:6106920
920	NC_031973.2	6106920	A	G	LOC100702192	MODIFIER	intron_variant	0	6.94561471416438e-05	0.006896	NC_031973.2:6106920
921	NC_031973.2	6106920	A	G	LOC100702192	MODIFIER	intron_variant	0	6.94561471416438e-05	0.006896	NC_031973.2:6106920
922	NC_031973.2	6106920	A	G	LOC100702192	MODIFIER	intron_variant	0	6.94561471416438e-05	0.006896	NC_031973.2:6106920
923	NC_031973.2	6106920	A	G	LOC100702192	MODIFIER	intron_variant	0	6.94561471416438e-05	0.006896	NC_031973.2:6106920
924	NC_031973.2	6106920	A	G	LOC100702192	MODIFIER	intron_variant	0	6.94561471416438e-05	0.006896	NC_031973.2:6106920
925	NC_031973.2	6106920	A	G	LOC100702192	MODIFIER	intron_variant	0	6.94561471416438e-05	0.006896	NC_031973.2:6106920
926	NC_031973.2	6106920	A	G	LOC100702192	MODIFIER	intron_variant	0	6.94561471416438e-05	0.006896	NC_031973.2:6106920
927	NC_031973.2	6106920	A	G	LOC100702192	MODIFIER	intron_variant	0	6.94561471416438e-05	0.006896	NC_031973.2:6106920
928	NC_031973.2	6586314	T	C	LOC100703272	MODIFIER	upstream_gene_variant	176	7.12328910954238e-05	0.00565145	NC_031973.2:6586314
929	NC_031973.2	6586314	T	C	LOC100703272	MODIFIER	intron_variant	0	7.12328910954238e-05	0.00565145	NC_031973.2:6586314
930	NC_031973.2	6586314	T	C	LOC100703272	MODIFIER	intron_variant	0	7.12328910954238e-05	0.00565145	NC_031973.2:6586314
931	NC_031973.2	6586314	T	C	LOC100703272	MODIFIER	intron_variant	0	7.12328910954238e-05	0.00565145	NC_031973.2:6586314
932	NC_031973.2	6586314	T	C	LOC100703272	MODIFIER	intron_variant	0	7.12328910954238e-05	0.00565145	NC_031973.2:6586314
933	NC_031973.2	6586314	T	C	LOC100703272	MODIFIER	intron_variant	0	7.12328910954238e-05	0.00565145	NC_031973.2:6586314
934	NC_031973.2	6586314	T	C	LOC100703272	MODIFIER	intron_variant	0	7.12328910954238e-05	0.00565145	NC_031973.2:6586314
935	NC_031973.2	6586314	T	C	LOC100703272	MODIFIER	intron_variant	0	7.12328910954238e-05	0.00565145	NC_031973.2:6586314
936	NC_031973.2	6586314	T	C	LOC100703272	MODIFIER	intron_variant	0	7.12328910954238e-05	0.00565145	NC_031973.2:6586314
937	NC_031973.2	6586314	T	C	LOC100703272	MODIFIER	intron_variant	0	7.12328910954238e-05	0.00565145	NC_031973.2:6586314
938	NC_031973.2	6586314	T	C	LOC100703272	MODIFIER	intron_variant	0	7.12328910954238e-05	0.00565145	NC_031973.2:6586314
939	NC_031973.2	6586314	T	C	LOC100703272	MODIFIER	intron_variant	0	7.12328910954238e-05	0.00565145	NC_031973.2:6586314
940	NC_031973.2	6586314	T	C	LOC100703272	MODIFIER	intron_variant	0	7.12328910954238e-05	0.00565145	NC_031973.2:6586314
941	NC_031973.2	6586314	T	C	LOC100703272	MODIFIER	intron_variant	0	7.12328910954238e-05	0.00565145	NC_031973.2:6586314
942	NC_031973.2	6707933	A	G	LOC100703272	MODIFIER	intron_variant	0	0.000170035	9.63439944610582e-05	NC_031973.2:6707933
943	NC_031973.2	7006967	T	C	LOC100706950	MODERATE	missense_variant	0	0.0164015	6.14417747820805e-05	NC_031973.2:7006967
944	NC_031973.2	7006967	T	C	LOC100706950	MODERATE	missense_variant	0	0.0164015	6.14417747820805e-05	NC_031973.2:7006967
945	NC_031973.2	7006967	T	C	LOC100706950	MODERATE	missense_variant	0	0.0164015	6.14417747820805e-05	NC_031973.2:7006967
946	NC_031973.2	7867586	A	T	LOC112847663	MODIFIER	downstream_gene_variant	3122	2.55386243725803e-05	0.000142666	NC_031973.2:7867586
947	NC_031973.2	7867586	A	T	LOC100710426-LOC112847663	MODIFIER	intergenic_region	0	2.55386243725803e-05	0.000142666	NC_031973.2:7867586
948	NC_031973.2	7868405	T	C	LOC112847663	MODIFIER	downstream_gene_variant	2303	0.0098054	8.71694860428739e-05	NC_031973.2:7868405
949	NC_031973.2	7868405	T	C	LOC100710426-LOC112847663	MODIFIER	intergenic_region	0	0.0098054	8.71694860428739e-05	NC_031973.2:7868405
950	NC_031973.2	7887173	T	C	LOC112847663	MODIFIER	intron_variant	0	0.000232291	6.0041878196333e-05	NC_031973.2:7887173
951	NC_031973.2	8291241	C	A	sdk2	MODIFIER	intron_variant	0	0.000206222	0.000126926	NC_031973.2:8291241
952	NC_031973.2	8291241	C	A	sdk2	MODIFIER	intron_variant	0	0.000206222	0.000126926	NC_031973.2:8291241
953	NC_031973.2	8291241	C	A	sdk2	MODIFIER	intron_variant	0	0.000206222	0.000126926	NC_031973.2:8291241
954	NC_031973.2	8291241	C	A	sdk2	MODIFIER	intron_variant	0	0.000206222	0.000126926	NC_031973.2:8291241
955	NC_031973.2	8291241	C	A	sdk2	MODIFIER	intron_variant	0	0.000206222	0.000126926	NC_031973.2:8291241
956	NC_031973.2	8583087	C	A	ttyh2	MODIFIER	intron_variant	0	8.08696120727747e-05	0.000632535	NC_031973.2:8583087
957	NC_031973.2	8583087	C	A	ttyh2	MODIFIER	intron_variant	0	8.08696120727747e-05	0.000632535	NC_031973.2:8583087
958	NC_031973.2	8834326	C	A	LOC100696649	MODIFIER	intron_variant	0	7.97834869704607e-05	0.000483463	NC_031973.2:8834326
959	NC_031973.2	10967375	G	A	ptpre	MODIFIER	intron_variant	0	0.0250038	1.38560775927541e-05	NC_031973.2:10967375
960	NC_031973.2	10967375	G	A	ptpre	MODIFIER	intron_variant	0	0.0250038	1.38560775927541e-05	NC_031973.2:10967375
961	NC_031973.2	10967375	G	A	ptpre	MODIFIER	intron_variant	0	0.0250038	1.38560775927541e-05	NC_031973.2:10967375
962	NC_031973.2	10967375	G	A	ptpre	MODIFIER	intron_variant	0	0.0250038	1.38560775927541e-05	NC_031973.2:10967375
963	NC_031973.2	10967375	G	A	ptpre	MODIFIER	intron_variant	0	0.0250038	1.38560775927541e-05	NC_031973.2:10967375
964	NC_031973.2	11523964	G	A	lhpp	MODIFIER	intron_variant	0	6.13665825600151e-05	0.00185722	NC_031973.2:11523964
965	NC_031973.2	11523964	G	A	lhpp	MODIFIER	intron_variant	0	6.13665825600151e-05	0.00185722	NC_031973.2:11523964
966	NC_031973.2	11523964	G	A	lhpp	MODIFIER	intron_variant	0	6.13665825600151e-05	0.00185722	NC_031973.2:11523964
967	NC_031973.2	11523964	G	A	lhpp	MODIFIER	intron_variant	0	6.13665825600151e-05	0.00185722	NC_031973.2:11523964
968	NC_031973.2	12255246	T	C	pald1	MODIFIER	intron_variant	0	1.62304099923703e-05	0.00204873	NC_031973.2:12255246
969	NC_031973.2	12255246	T	C	pald1	MODIFIER	intron_variant	0	1.62304099923703e-05	0.00204873	NC_031973.2:12255246
970	NC_031973.2	12255246	T	C	pald1	MODIFIER	intron_variant	0	1.62304099923703e-05	0.00204873	NC_031973.2:12255246
971	NC_031973.2	12255246	T	C	pald1	MODIFIER	intron_variant	0	1.62304099923703e-05	0.00204873	NC_031973.2:12255246
972	NC_031973.2	12255246	T	C	pald1	MODIFIER	intron_variant	0	1.62304099923703e-05	0.00204873	NC_031973.2:12255246
973	NC_031973.2	12300030	T	C	adamts14	MODIFIER	upstream_gene_variant	1184	8.63829597963077e-05	0.0625593	NC_031973.2:12300030
974	NC_031973.2	12300030	T	C	adamts14	MODIFIER	upstream_gene_variant	1184	8.63829597963077e-05	0.0625593	NC_031973.2:12300030
975	NC_031973.2	12300030	T	C	pald1	MODIFIER	downstream_gene_variant	4708	8.63829597963077e-05	0.0625593	NC_031973.2:12300030
976	NC_031973.2	12300030	T	C	pald1-adamts14	MODIFIER	intergenic_region	0	8.63829597963077e-05	0.0625593	NC_031973.2:12300030
977	NC_031973.2	12410236	G	A	polr3a	LOW	synonymous_variant	0	0.000943378	5.38182172408868e-06	NC_031973.2:12410236
978	NC_031973.2	12410236	G	A	polr3a	LOW	synonymous_variant	0	0.000943378	5.38182172408868e-06	NC_031973.2:12410236
979	NC_031973.2	12410236	G	A	polr3a	LOW	synonymous_variant	0	0.000943378	5.38182172408868e-06	NC_031973.2:12410236
980	NC_031973.2	12410236	G	A	polr3a	LOW	synonymous_variant	0	0.000943378	5.38182172408868e-06	NC_031973.2:12410236
981	NC_031973.2	12410236	G	A	polr3a	LOW	synonymous_variant	0	0.000943378	5.38182172408868e-06	NC_031973.2:12410236
982	NC_031973.2	13959547	A	T	LOC100707793	MODIFIER	downstream_gene_variant	959	0.0581437	4.22420270953733e-05	NC_031973.2:13959547
983	NC_031973.2	13959547	A	T	LOC100707523	MODIFIER	intron_variant	0	0.0581437	4.22420270953733e-05	NC_031973.2:13959547
984	NC_031973.2	13959547	A	T	LOC100707523	MODIFIER	intron_variant	0	0.0581437	4.22420270953733e-05	NC_031973.2:13959547
985	NC_031973.2	13959547	A	T	LOC100707523	MODIFIER	intron_variant	0	0.0581437	4.22420270953733e-05	NC_031973.2:13959547
986	NC_031973.2	14296225	G	A	plekhs1	MODERATE	missense_variant	0	8.42201256863981e-05	0.00255061	NC_031973.2:14296225
987	NC_031973.2	14296225	G	A	plekhs1	MODERATE	missense_variant	0	8.42201256863981e-05	0.00255061	NC_031973.2:14296225
988	NC_031973.2	14296225	G	A	plekhs1	MODERATE	missense_variant	0	8.42201256863981e-05	0.00255061	NC_031973.2:14296225
989	NC_031973.2	14296225	G	A	plekhs1	MODERATE	missense_variant	0	8.42201256863981e-05	0.00255061	NC_031973.2:14296225
990	NC_031973.2	14296225	G	A	plekhs1	MODERATE	missense_variant	0	8.42201256863981e-05	0.00255061	NC_031973.2:14296225
991	NC_031973.2	14791582	T	C	LOC102077535	MODIFIER	intron_variant	0	8.64260148438523e-05	0.000273789	NC_031973.2:14791582
992	NC_031973.2	15742851	T	C	LOC100690003	MODIFIER	intron_variant	0	4.06162855461676e-05	0.0123238	NC_031973.2:15742851
993	NC_031973.2	19161246	G	A	nlrc3	MODIFIER	upstream_gene_variant	4206	0.137634	0.000125647	NC_031973.2:19161246
994	NC_031973.2	19161246	G	A	LOC102083264	MODIFIER	intron_variant	0	0.137634	0.000125647	NC_031973.2:19161246
995	NC_031973.2	19161246	G	A	LOC102083264	MODIFIER	intron_variant	0	0.137634	0.000125647	NC_031973.2:19161246
996	NC_031973.2	21915661	A	T	gspt1	MODIFIER	upstream_gene_variant	3839	0.000986212	4.73154397323412e-05	NC_031973.2:21915661
997	NC_031973.2	21915661	A	T	gspt1	MODIFIER	upstream_gene_variant	3839	0.000986212	4.73154397323412e-05	NC_031973.2:21915661
998	NC_031973.2	21915661	A	T	tomm22	MODIFIER	downstream_gene_variant	1510	0.000986212	4.73154397323412e-05	NC_031973.2:21915661
999	NC_031973.2	21915661	A	T	LOC112847713	MODIFIER	downstream_gene_variant	3686	0.000986212	4.73154397323412e-05	NC_031973.2:21915661
1000	NC_031973.2	21915661	A	T	dmc1	MODIFIER	intron_variant	0	0.000986212	4.73154397323412e-05	NC_031973.2:21915661
1001	NC_031973.2	22536267	A	G	phf5a	MODIFIER	upstream_gene_variant	1203	1.66479850884347e-05	0.000108444	NC_031973.2:22536267
1002	NC_031973.2	22536267	A	G	aco2	MODIFIER	upstream_gene_variant	3400	1.66479850884347e-05	0.000108444	NC_031973.2:22536267
1003	NC_031973.2	22536267	A	G	LOC100699797	MODIFIER	downstream_gene_variant	4208	1.66479850884347e-05	0.000108444	NC_031973.2:22536267
1004	NC_031973.2	22536267	A	G	LOC100699797	MODIFIER	downstream_gene_variant	4208	1.66479850884347e-05	0.000108444	NC_031973.2:22536267
1005	NC_031973.2	22536267	A	G	phf5a-aco2	MODIFIER	intergenic_region	0	1.66479850884347e-05	0.000108444	NC_031973.2:22536267
1006	NC_031973.2	23199676	C	T	cacna1g	MODIFIER	intron_variant	0	0.0188222	5.3059863613823e-05	NC_031973.2:23199676
1007	NC_031973.2	23199676	C	T	cacna1g	MODIFIER	intron_variant	0	0.0188222	5.3059863613823e-05	NC_031973.2:23199676
1008	NC_031973.2	23199676	C	T	cacna1g	MODIFIER	intron_variant	0	0.0188222	5.3059863613823e-05	NC_031973.2:23199676
1009	NC_031973.2	23199676	C	T	cacna1g	MODIFIER	intron_variant	0	0.0188222	5.3059863613823e-05	NC_031973.2:23199676
1010	NC_031973.2	23199676	C	T	cacna1g	MODIFIER	intron_variant	0	0.0188222	5.3059863613823e-05	NC_031973.2:23199676
1011	NC_031973.2	23199676	C	T	cacna1g	MODIFIER	intron_variant	0	0.0188222	5.3059863613823e-05	NC_031973.2:23199676
1012	NC_031973.2	23199676	C	T	cacna1g	MODIFIER	intron_variant	0	0.0188222	5.3059863613823e-05	NC_031973.2:23199676
1013	NC_031973.2	23199676	C	T	cacna1g	MODIFIER	intron_variant	0	0.0188222	5.3059863613823e-05	NC_031973.2:23199676
1014	NC_031973.2	23199676	C	T	cacna1g	MODIFIER	intron_variant	0	0.0188222	5.3059863613823e-05	NC_031973.2:23199676
1015	NC_031973.2	23199676	C	T	cacna1g	MODIFIER	intron_variant	0	0.0188222	5.3059863613823e-05	NC_031973.2:23199676
1016	NC_031973.2	23199676	C	T	cacna1g	MODIFIER	intron_variant	0	0.0188222	5.3059863613823e-05	NC_031973.2:23199676
1017	NC_031973.2	23199676	C	T	cacna1g	MODIFIER	intron_variant	0	0.0188222	5.3059863613823e-05	NC_031973.2:23199676
1018	NC_031973.2	23199676	C	T	cacna1g	MODIFIER	intron_variant	0	0.0188222	5.3059863613823e-05	NC_031973.2:23199676
1019	NC_031973.2	23522723	T	G	spata20	MODIFIER	upstream_gene_variant	153	0.00488545	5.54981964166885e-05	NC_031973.2:23522723
1020	NC_031973.2	23522723	T	G	LOC100695526	MODIFIER	downstream_gene_variant	826	0.00488545	5.54981964166885e-05	NC_031973.2:23522723
1021	NC_031973.2	23522723	T	G	LOC100695526	MODIFIER	downstream_gene_variant	826	0.00488545	5.54981964166885e-05	NC_031973.2:23522723
1022	NC_031973.2	23522723	T	G	LOC100695526	MODIFIER	downstream_gene_variant	826	0.00488545	5.54981964166885e-05	NC_031973.2:23522723
1023	NC_031973.2	23522723	T	G	LOC100695526	MODIFIER	downstream_gene_variant	826	0.00488545	5.54981964166885e-05	NC_031973.2:23522723
1024	NC_031973.2	23522723	T	G	LOC100695526	MODIFIER	downstream_gene_variant	826	0.00488545	5.54981964166885e-05	NC_031973.2:23522723
1025	NC_031973.2	23522723	T	G	spata20	MODIFIER	intron_variant	0	0.00488545	5.54981964166885e-05	NC_031973.2:23522723
1026	NC_031973.2	23522723	T	G	spata20	MODIFIER	intron_variant	0	0.00488545	5.54981964166885e-05	NC_031973.2:23522723
1027	NC_031973.2	23613444	G	A	LOC100694735	MODIFIER	intron_variant	0	8.60224489540998e-05	0.00142383	NC_031973.2:23613444
1028	NC_031973.2	23804922	G	C	LOC102077512	MODIFIER	3_prime_UTR_variant	2041	9.52956819020707e-05	0.013979	NC_031973.2:23804922
1029	NC_031973.2	23945254	C	G	nt5m-rasd1	MODIFIER	intergenic_region	0	6.13131457103103e-05	0.00350261	NC_031973.2:23945254
1030	NC_031973.2	24128820	G	A	LOC100694467	MODIFIER	intron_variant	0	9.83965354042146e-05	0.00222123	NC_031973.2:24128820
1031	NC_031973.2	24128820	G	A	LOC100694467	MODIFIER	intron_variant	0	9.83965354042146e-05	0.00222123	NC_031973.2:24128820
1032	NC_031973.2	24467261	T	C	LOC112847704-LOC102083152	MODIFIER	intergenic_region	0	7.64714044174731e-05	0.0654984	NC_031973.2:24467261
1033	NC_031973.2	24902505	A	G	LOC100693400-LOC112847702	MODIFIER	intergenic_region	0	2.61859138422159e-06	0.00035833	NC_031973.2:24902505
1034	NC_031973.2	24907293	C	T	LOC100693400-LOC112847702	MODIFIER	intergenic_region	0	1.20719376713969e-05	0.262374	NC_031973.2:24907293
1035	NC_031973.2	24935841	T	C	LOC100693400-LOC112847702	MODIFIER	intergenic_region	0	0.136528	2.26948176819536e-06	NC_031973.2:24935841
1036	NC_031973.2	25093710	C	T	trim65	MODIFIER	upstream_gene_variant	740	4.51145628125596e-05	0.00498253	NC_031973.2:25093710
1037	NC_031973.2	25093710	C	T	mrpl38	MODIFIER	intron_variant	0	4.51145628125596e-05	0.00498253	NC_031973.2:25093710
1038	NC_031973.2	25420931	A	C	LOC100689983-LOC100689898	MODIFIER	intergenic_region	0	5.84591314832866e-05	0.0327363	NC_031973.2:25420931
1039	NC_031973.2	25726901	T	C	dhrs7c-LOC100711711	MODIFIER	intergenic_region	0	0.00183233	0.000111497	NC_031973.2:25726901
1040	NC_031973.2	26441922	T	C	dnah9	MODIFIER	intron_variant	0	4.35628022870471e-05	0.00516751	NC_031973.2:26441922
1041	NC_031973.2	26441922	T	C	dnah9	MODIFIER	intron_variant	0	4.35628022870471e-05	0.00516751	NC_031973.2:26441922
1042	NC_031973.2	26441922	T	C	dnah9	MODIFIER	intron_variant	0	4.35628022870471e-05	0.00516751	NC_031973.2:26441922
1043	NC_031973.2	26441922	T	C	dnah9	MODIFIER	intron_variant	0	4.35628022870471e-05	0.00516751	NC_031973.2:26441922
1044	NC_031973.2	26441922	T	C	dnah9	MODIFIER	intron_variant	0	4.35628022870471e-05	0.00516751	NC_031973.2:26441922
1045	NC_031973.2	26441922	T	C	dnah9	MODIFIER	intron_variant	0	4.35628022870471e-05	0.00516751	NC_031973.2:26441922
1046	NC_031973.2	26500142	A	C	dnah9-LOC100709033	MODIFIER	intergenic_region	0	0.000103073	0.00645991	NC_031973.2:26500142
1047	NC_031973.2	26544379	T	C	LOC100709033	MODIFIER	intron_variant	0	0.0199945	7.43522981970123e-05	NC_031973.2:26544379
1048	NC_031973.2	26544379	T	C	LOC100709033	MODIFIER	intron_variant	0	0.0199945	7.43522981970123e-05	NC_031973.2:26544379
1049	NC_031973.2	26544379	T	C	LOC100709033	MODIFIER	intron_variant	0	0.0199945	7.43522981970123e-05	NC_031973.2:26544379
1050	NC_031973.2	26544379	T	C	LOC100709033	MODIFIER	intron_variant	0	0.0199945	7.43522981970123e-05	NC_031973.2:26544379
1051	NC_031973.2	26544379	T	C	LOC100709033	MODIFIER	intron_variant	0	0.0199945	7.43522981970123e-05	NC_031973.2:26544379
1052	NC_031973.2	26544379	T	C	LOC100709033	MODIFIER	intron_variant	0	0.0199945	7.43522981970123e-05	NC_031973.2:26544379
1053	NC_031973.2	26544379	T	C	LOC100709033	MODIFIER	intron_variant	0	0.0199945	7.43522981970123e-05	NC_031973.2:26544379
1054	NC_031973.2	26544379	T	C	LOC100709033	MODIFIER	intron_variant	0	0.0199945	7.43522981970123e-05	NC_031973.2:26544379
1055	NC_031973.2	26544379	T	C	LOC100709033	MODIFIER	intron_variant	0	0.0199945	7.43522981970123e-05	NC_031973.2:26544379
1056	NC_031973.2	26814578	G	A	caskin2	MODIFIER	intron_variant	0	0.00316502	0.000100162	NC_031973.2:26814578
1057	NC_031973.2	26814578	G	A	caskin2	MODIFIER	intron_variant	0	0.00316502	0.000100162	NC_031973.2:26814578
1058	NC_031973.2	26814578	G	A	caskin2	MODIFIER	intron_variant	0	0.00316502	0.000100162	NC_031973.2:26814578
1059	NC_031973.2	26814578	G	A	caskin2	MODIFIER	intron_variant	0	0.00316502	0.000100162	NC_031973.2:26814578
1060	NC_031973.2	27899285	T	G	ryr2	MODIFIER	intron_variant	0	2.14807088922031e-05	0.0302028	NC_031973.2:27899285
1061	NC_031973.2	27899285	T	G	LOC112847685	MODIFIER	intron_variant	0	2.14807088922031e-05	0.0302028	NC_031973.2:27899285
1062	NC_031973.2	29467221	A	G	LOC100698350	MODIFIER	upstream_gene_variant	3301	3.76152363305834e-05	0.058165	NC_031973.2:29467221
1063	NC_031973.2	29467221	A	G	LOC100707149	MODIFIER	intron_variant	0	3.76152363305834e-05	0.058165	NC_031973.2:29467221
1064	NC_031973.2	29467221	A	G	LOC100698614	MODIFIER	intron_variant	0	3.76152363305834e-05	0.058165	NC_031973.2:29467221
1065	NC_031973.2	29467221	A	G	LOC100707149	MODIFIER	intron_variant	0	3.76152363305834e-05	0.058165	NC_031973.2:29467221
1066	NC_031973.2	29467221	A	G	LOC100707149	MODIFIER	intron_variant	0	3.76152363305834e-05	0.058165	NC_031973.2:29467221
1067	NC_031973.2	29467221	A	G	LOC100698614	MODIFIER	intron_variant	0	3.76152363305834e-05	0.058165	NC_031973.2:29467221
1068	NC_031973.2	29467221	A	G	LOC100698614	MODIFIER	intron_variant	0	3.76152363305834e-05	0.058165	NC_031973.2:29467221
1069	NC_031973.2	29467221	A	G	LOC100698614	MODIFIER	intron_variant	0	3.76152363305834e-05	0.058165	NC_031973.2:29467221
1070	NC_031973.2	29467221	A	G	LOC100698614	MODIFIER	intron_variant	0	3.76152363305834e-05	0.058165	NC_031973.2:29467221
1071	NC_031974.2	23925	T	C	CHR_START-lyrm4	MODIFIER	intergenic_region	0	6.20089586506297e-05	0.0293725	NC_031974.2:23925
1072	NC_031974.2	970339	T	C	LOC100703031	LOW	synonymous_variant	0	1.23131786821762e-05	0.00343442	NC_031974.2:970339
1073	NC_031974.2	970339	T	C	LOC100703031	LOW	synonymous_variant	0	1.23131786821762e-05	0.00343442	NC_031974.2:970339
1074	NC_031974.2	970339	T	C	LOC100703031	LOW	synonymous_variant	0	1.23131786821762e-05	0.00343442	NC_031974.2:970339
1075	NC_031974.2	2197699	A	G	LOC100701790	MODIFIER	intron_variant	0	0.0153694	2.097628456799e-05	NC_031974.2:2197699
1076	NC_031974.2	2197699	A	G	LOC100701790	MODIFIER	intron_variant	0	0.0153694	2.097628456799e-05	NC_031974.2:2197699
1077	NC_031974.2	2197699	A	G	LOC100701790	MODIFIER	intron_variant	0	0.0153694	2.097628456799e-05	NC_031974.2:2197699
1078	NC_031974.2	2197699	A	G	LOC100701790	MODIFIER	intron_variant	0	0.0153694	2.097628456799e-05	NC_031974.2:2197699
1079	NC_031974.2	9683335	A	G	LOC100695456	MODIFIER	intron_variant	0	0.0122116	0.000129757	NC_031974.2:9683335
1080	NC_031974.2	10071703	C	T	LOC112847755-LOC100705471	MODIFIER	intergenic_region	0	0.00398839	0.000128056	NC_031974.2:10071703
1081	NC_031974.2	10268648	A	G	LOC109203474-LOC106098825	MODIFIER	intergenic_region	0	7.63989431489347e-05	0.00118249	NC_031974.2:10268648
1082	NC_031974.2	10638086	C	T	cdh18	MODIFIER	intron_variant	0	7.29229017620185e-05	0.000792381	NC_031974.2:10638086
1083	NC_031974.2	10837363	C	T	LOC112847858-LOC100694923	MODIFIER	intergenic_region	0	1.90963519134372e-05	0.00148172	NC_031974.2:10837363
1084	NC_031974.2	10927075	C	G	LOC100694393	MODIFIER	intron_variant	0	0.00406208	0.000135229	NC_031974.2:10927075
1085	NC_031974.2	10927075	C	G	LOC100694393	MODIFIER	intron_variant	0	0.00406208	0.000135229	NC_031974.2:10927075
1086	NC_031974.2	10927075	C	G	LOC100694393	MODIFIER	intron_variant	0	0.00406208	0.000135229	NC_031974.2:10927075
1087	NC_031974.2	10927075	C	G	LOC100694393	MODIFIER	intron_variant	0	0.00406208	0.000135229	NC_031974.2:10927075
1088	NC_031974.2	11157844	G	A	dpp6	MODIFIER	intron_variant	0	2.97160454021492e-05	0.0634541	NC_031974.2:11157844
1089	NC_031974.2	11157844	G	A	dpp6	MODIFIER	intron_variant	0	2.97160454021492e-05	0.0634541	NC_031974.2:11157844
1090	NC_031974.2	11157844	G	A	dpp6	MODIFIER	intron_variant	0	2.97160454021492e-05	0.0634541	NC_031974.2:11157844
1091	NC_031974.2	11157844	G	A	dpp6	MODIFIER	intron_variant	0	2.97160454021492e-05	0.0634541	NC_031974.2:11157844
1092	NC_031974.2	11157844	G	A	dpp6	MODIFIER	intron_variant	0	2.97160454021492e-05	0.0634541	NC_031974.2:11157844
1093	NC_031974.2	11157844	G	A	dpp6	MODIFIER	intron_variant	0	2.97160454021492e-05	0.0634541	NC_031974.2:11157844
1094	NC_031974.2	11669899	A	G	cnksr2	MODIFIER	intron_variant	0	0.0696414	0.000120725	NC_031974.2:11669899
1095	NC_031974.2	11669899	A	G	cnksr2	MODIFIER	intron_variant	0	0.0696414	0.000120725	NC_031974.2:11669899
1096	NC_031974.2	11776475	C	A	map3k15	MODIFIER	5_prime_UTR_variant	1193	0.00011099	0.000174247	NC_031974.2:11776475
1097	NC_031974.2	11776475	C	A	map3k15	MODIFIER	5_prime_UTR_variant	1193	0.00011099	0.000174247	NC_031974.2:11776475
1098	NC_031974.2	11776475	C	A	sh3kbp1	MODIFIER	downstream_gene_variant	1898	0.00011099	0.000174247	NC_031974.2:11776475
1099	NC_031974.2	11776475	C	A	sh3kbp1	MODIFIER	downstream_gene_variant	1898	0.00011099	0.000174247	NC_031974.2:11776475
1100	NC_031974.2	12589283	C	T	LOC100711898	MODIFIER	5_prime_UTR_variant	227	0.00836651	0.000113711	NC_031974.2:12589283
1101	NC_031974.2	12589283	C	T	yme1l1	MODIFIER	downstream_gene_variant	642	0.00836651	0.000113711	NC_031974.2:12589283
1102	NC_031974.2	12589283	C	T	yme1l1	MODIFIER	downstream_gene_variant	1145	0.00836651	0.000113711	NC_031974.2:12589283
1103	NC_031974.2	12589283	C	T	yme1l1	MODIFIER	downstream_gene_variant	1145	0.00836651	0.000113711	NC_031974.2:12589283
1104	NC_031974.2	15549429	C	T	lpin2	MODIFIER	downstream_gene_variant	2260	0.000400489	6.47901398589634e-05	NC_031974.2:15549429
1105	NC_031974.2	15549429	C	T	emilin2	MODIFIER	intron_variant	0	0.000400489	6.47901398589634e-05	NC_031974.2:15549429
1106	NC_031974.2	15596432	G	A	smchd1	MODIFIER	upstream_gene_variant	652	0.00383685	6.89807768968285e-05	NC_031974.2:15596432
1107	NC_031974.2	15596432	G	A	smchd1	MODIFIER	upstream_gene_variant	652	0.00383685	6.89807768968285e-05	NC_031974.2:15596432
1108	NC_031974.2	15596432	G	A	smchd1	MODIFIER	upstream_gene_variant	652	0.00383685	6.89807768968285e-05	NC_031974.2:15596432
1109	NC_031974.2	15596432	G	A	smchd1	MODIFIER	upstream_gene_variant	652	0.00383685	6.89807768968285e-05	NC_031974.2:15596432
1110	NC_031974.2	15596432	G	A	smchd1	MODIFIER	upstream_gene_variant	652	0.00383685	6.89807768968285e-05	NC_031974.2:15596432
1111	NC_031974.2	15596432	G	A	LOC100697483	MODIFIER	intron_variant	0	0.00383685	6.89807768968285e-05	NC_031974.2:15596432
1112	NC_031974.2	15596432	G	A	LOC100697483	MODIFIER	intron_variant	0	0.00383685	6.89807768968285e-05	NC_031974.2:15596432
1113	NC_031974.2	15596496	T	C	smchd1	MODIFIER	upstream_gene_variant	716	0.000503171	4.28348187848507e-05	NC_031974.2:15596496
1114	NC_031974.2	15596496	T	C	smchd1	MODIFIER	upstream_gene_variant	716	0.000503171	4.28348187848507e-05	NC_031974.2:15596496
1115	NC_031974.2	15596496	T	C	smchd1	MODIFIER	upstream_gene_variant	716	0.000503171	4.28348187848507e-05	NC_031974.2:15596496
1116	NC_031974.2	15596496	T	C	smchd1	MODIFIER	upstream_gene_variant	716	0.000503171	4.28348187848507e-05	NC_031974.2:15596496
1117	NC_031974.2	15596496	T	C	smchd1	MODIFIER	upstream_gene_variant	716	0.000503171	4.28348187848507e-05	NC_031974.2:15596496
1118	NC_031974.2	15596496	T	C	LOC100697483	MODIFIER	intron_variant	0	0.000503171	4.28348187848507e-05	NC_031974.2:15596496
1119	NC_031974.2	15596496	T	C	LOC100697483	MODIFIER	intron_variant	0	0.000503171	4.28348187848507e-05	NC_031974.2:15596496
1120	NC_031974.2	15596500	T	G	smchd1	MODIFIER	upstream_gene_variant	720	0.000511275	4.41363995418483e-05	NC_031974.2:15596500
1121	NC_031974.2	15596500	T	G	smchd1	MODIFIER	upstream_gene_variant	720	0.000511275	4.41363995418483e-05	NC_031974.2:15596500
1122	NC_031974.2	15596500	T	G	smchd1	MODIFIER	upstream_gene_variant	720	0.000511275	4.41363995418483e-05	NC_031974.2:15596500
1123	NC_031974.2	15596500	T	G	smchd1	MODIFIER	upstream_gene_variant	720	0.000511275	4.41363995418483e-05	NC_031974.2:15596500
1124	NC_031974.2	15596500	T	G	smchd1	MODIFIER	upstream_gene_variant	720	0.000511275	4.41363995418483e-05	NC_031974.2:15596500
1125	NC_031974.2	15596500	T	G	LOC100697483	MODIFIER	intron_variant	0	0.000511275	4.41363995418483e-05	NC_031974.2:15596500
1126	NC_031974.2	15596500	T	G	LOC100697483	MODIFIER	intron_variant	0	0.000511275	4.41363995418483e-05	NC_031974.2:15596500
1127	NC_031974.2	15803129	A	G	enosf1	MODIFIER	upstream_gene_variant	4485	0.00861	2.33812527151209e-05	NC_031974.2:15803129
1128	NC_031974.2	15803129	A	G	LOC100709943	MODIFIER	intron_variant	0	0.00861	2.33812527151209e-05	NC_031974.2:15803129
1129	NC_031974.2	16074962	G	A	cacnb2	MODIFIER	intron_variant	0	4.0626047059063e-05	0.00483105	NC_031974.2:16074962
1130	NC_031974.2	16074962	G	A	cacnb2	MODIFIER	intron_variant	0	4.0626047059063e-05	0.00483105	NC_031974.2:16074962
1131	NC_031974.2	16074962	G	A	cacnb2	MODIFIER	intron_variant	0	4.0626047059063e-05	0.00483105	NC_031974.2:16074962
1132	NC_031974.2	16074962	G	A	cacnb2	MODIFIER	intron_variant	0	4.0626047059063e-05	0.00483105	NC_031974.2:16074962
1133	NC_031974.2	16074962	G	A	cacnb2	MODIFIER	intron_variant	0	4.0626047059063e-05	0.00483105	NC_031974.2:16074962
1134	NC_031974.2	16074962	G	A	cacnb2	MODIFIER	intron_variant	0	4.0626047059063e-05	0.00483105	NC_031974.2:16074962
1135	NC_031974.2	16074962	G	A	cacnb2	MODIFIER	intron_variant	0	4.0626047059063e-05	0.00483105	NC_031974.2:16074962
1136	NC_031974.2	17249096	G	A	trpc1	MODIFIER	intron_variant	0	6.70650259618851e-05	0.000861725	NC_031974.2:17249096
1137	NC_031974.2	17442590	G	A	lg9h3orf58-LOC112847913	MODIFIER	intergenic_region	0	2.98861244075348e-05	0.00168519	NC_031974.2:17442590
1138	NC_031974.2	19279999	C	A	LOC112847870-armc1	MODIFIER	intergenic_region	0	0.000105549	0.1126	NC_031974.2:19279999
1139	NC_031974.2	20529733	G	A	dok6	MODIFIER	intron_variant	0	0.00530268	8.9270262043417e-05	NC_031974.2:20529733
1140	NC_031974.2	20529733	G	A	dok6	MODIFIER	intron_variant	0	0.00530268	8.9270262043417e-05	NC_031974.2:20529733
1141	NC_031974.2	20529733	G	A	dok6	MODIFIER	intron_variant	0	0.00530268	8.9270262043417e-05	NC_031974.2:20529733
1142	NC_031974.2	20529733	G	A	dok6	MODIFIER	intron_variant	0	0.00530268	8.9270262043417e-05	NC_031974.2:20529733
1143	NC_031974.2	20805203	A	T	LOC109203472-neto1	MODIFIER	intergenic_region	0	4.84677744561445e-05	0.000665004	NC_031974.2:20805203
1144	NC_031974.2	27943994	A	G	LOC100707469-fzd8	MODIFIER	intergenic_region	0	7.64147410095417e-07	0.000125626	NC_031974.2:27943994
1145	NC_031974.2	28001152	C	A	LOC100707469-fzd8	MODIFIER	intergenic_region	0	1.49264101871077e-05	0.00616183	NC_031974.2:28001152
1146	NC_031974.2	28002222	T	C	LOC100707469-fzd8	MODIFIER	intergenic_region	0	0.000108043	0.00445353	NC_031974.2:28002222
1147	NC_031974.2	29083768	T	G	LOC109203470	MODIFIER	intron_variant	0	0.00010968	0.000554742	NC_031974.2:29083768
1148	NC_031974.2	29567361	A	G	LOC112847812	MODIFIER	downstream_gene_variant	2790	7.97938383927956e-05	0.123152	NC_031974.2:29567361
1149	NC_031974.2	29567361	A	G	LOC112847812	MODIFIER	downstream_gene_variant	2790	7.97938383927956e-05	0.123152	NC_031974.2:29567361
1150	NC_031974.2	29567361	A	G	map3k8	MODIFIER	intron_variant	0	7.97938383927956e-05	0.123152	NC_031974.2:29567361
1151	NC_031974.2	29567361	A	G	map3k8	MODIFIER	intron_variant	0	7.97938383927956e-05	0.123152	NC_031974.2:29567361
1152	NC_031974.2	30679960	T	C	hecw1	MODIFIER	intron_variant	0	5.41914360291701e-05	0.0164845	NC_031974.2:30679960
1153	NC_031974.2	30679960	T	C	hecw1	MODIFIER	intron_variant	0	5.41914360291701e-05	0.0164845	NC_031974.2:30679960
1154	NC_031974.2	30679960	T	C	hecw1	MODIFIER	intron_variant	0	5.41914360291701e-05	0.0164845	NC_031974.2:30679960
1155	NC_031974.2	30679960	T	C	hecw1	MODIFIER	intron_variant	0	5.41914360291701e-05	0.0164845	NC_031974.2:30679960
1156	NC_031974.2	30679960	T	C	hecw1	MODIFIER	intron_variant	0	5.41914360291701e-05	0.0164845	NC_031974.2:30679960
1157	NC_031974.2	30679960	T	C	hecw1	MODIFIER	intron_variant	0	5.41914360291701e-05	0.0164845	NC_031974.2:30679960
1158	NC_031974.2	30679960	T	C	hecw1	MODIFIER	intron_variant	0	5.41914360291701e-05	0.0164845	NC_031974.2:30679960
1159	NC_031974.2	30679960	T	C	hecw1	MODIFIER	intron_variant	0	5.41914360291701e-05	0.0164845	NC_031974.2:30679960
1160	NC_031974.2	30679960	T	C	hecw1	MODIFIER	intron_variant	0	5.41914360291701e-05	0.0164845	NC_031974.2:30679960
1161	NC_031974.2	30679960	T	C	hecw1	MODIFIER	intron_variant	0	5.41914360291701e-05	0.0164845	NC_031974.2:30679960
1162	NC_031974.2	30798980	G	C	lancl2	LOW	splice_region_variant&intron_variant	0	0.056813	0.000117097	NC_031974.2:30798980
1163	NC_031974.2	30996180	T	G	lama1	MODIFIER	upstream_gene_variant	204	0.0210204	7.00652032200048e-05	NC_031974.2:30996180
1164	NC_031974.2	30996180	T	G	lama1	MODIFIER	upstream_gene_variant	204	0.0210204	7.00652032200048e-05	NC_031974.2:30996180
1165	NC_031974.2	30996180	T	G	cubn	MODIFIER	downstream_gene_variant	3668	0.0210204	7.00652032200048e-05	NC_031974.2:30996180
1166	NC_031974.2	30996180	T	G	lama1-cubn	MODIFIER	intergenic_region	0	0.0210204	7.00652032200048e-05	NC_031974.2:30996180
1167	NC_031974.2	31081424	T	G	trdmt1	MODIFIER	intron_variant	0	0.000548071	0.000104373	NC_031974.2:31081424
1168	NC_031974.2	31081424	T	G	trdmt1	MODIFIER	intron_variant	0	0.000548071	0.000104373	NC_031974.2:31081424
1169	NC_031975.2	660795	T	G	LOC100710568	MODIFIER	intron_variant	0	0.00369241	1.86307168014508e-05	NC_031975.2:660795
1170	NC_031975.2	660795	T	G	LOC100710568	MODIFIER	intron_variant	0	0.00369241	1.86307168014508e-05	NC_031975.2:660795
1171	NC_031975.2	660795	T	G	LOC100710568	MODIFIER	intron_variant	0	0.00369241	1.86307168014508e-05	NC_031975.2:660795
1172	NC_031975.2	660795	T	G	LOC100710568	MODIFIER	intron_variant	0	0.00369241	1.86307168014508e-05	NC_031975.2:660795
1173	NC_031975.2	660795	T	G	LOC100710568	MODIFIER	intron_variant	0	0.00369241	1.86307168014508e-05	NC_031975.2:660795
1174	NC_031975.2	660795	T	G	LOC100710568	MODIFIER	intron_variant	0	0.00369241	1.86307168014508e-05	NC_031975.2:660795
1175	NC_031975.2	660795	T	G	LOC100710568	MODIFIER	intron_variant	0	0.00369241	1.86307168014508e-05	NC_031975.2:660795
1176	NC_031975.2	660795	T	G	LOC100710568	MODIFIER	intron_variant	0	0.00369241	1.86307168014508e-05	NC_031975.2:660795
1177	NC_031975.2	660795	T	G	LOC100710568	MODIFIER	intron_variant	0	0.00369241	1.86307168014508e-05	NC_031975.2:660795
1178	NC_031975.2	660795	T	G	LOC100710568	MODIFIER	intron_variant	0	0.00369241	1.86307168014508e-05	NC_031975.2:660795
1179	NC_031975.2	660795	T	G	LOC100710568	MODIFIER	intron_variant	0	0.00369241	1.86307168014508e-05	NC_031975.2:660795
1180	NC_031975.2	660795	T	G	LOC100710568	MODIFIER	intron_variant	0	0.00369241	1.86307168014508e-05	NC_031975.2:660795
1181	NC_031975.2	660795	T	G	LOC100710568	MODIFIER	intron_variant	0	0.00369241	1.86307168014508e-05	NC_031975.2:660795
1182	NC_031975.2	660795	T	G	LOC100710568	MODIFIER	intron_variant	0	0.00369241	1.86307168014508e-05	NC_031975.2:660795
1183	NC_031975.2	660795	T	G	LOC100710568	MODIFIER	intron_variant	0	0.00369241	1.86307168014508e-05	NC_031975.2:660795
1184	NC_031975.2	660795	T	G	LOC100710568	MODIFIER	intron_variant	0	0.00369241	1.86307168014508e-05	NC_031975.2:660795
1185	NC_031975.2	660795	T	G	LOC100710568	MODIFIER	intron_variant	0	0.00369241	1.86307168014508e-05	NC_031975.2:660795
1186	NC_031975.2	660795	T	G	LOC100710568	MODIFIER	intron_variant	0	0.00369241	1.86307168014508e-05	NC_031975.2:660795
1187	NC_031975.2	660795	T	G	LOC100710568	MODIFIER	intron_variant	0	0.00369241	1.86307168014508e-05	NC_031975.2:660795
1188	NC_031975.2	660795	T	G	LOC100710568	MODIFIER	intron_variant	0	0.00369241	1.86307168014508e-05	NC_031975.2:660795
1189	NC_031975.2	660795	T	G	LOC100710568	MODIFIER	intron_variant	0	0.00369241	1.86307168014508e-05	NC_031975.2:660795
1190	NC_031975.2	664840	G	T	LOC100710568	MODIFIER	intron_variant	0	0.00299192	1.49248809083779e-05	NC_031975.2:664840
1191	NC_031975.2	664840	G	T	LOC100710568	MODIFIER	intron_variant	0	0.00299192	1.49248809083779e-05	NC_031975.2:664840
1192	NC_031975.2	664840	G	T	LOC100710568	MODIFIER	intron_variant	0	0.00299192	1.49248809083779e-05	NC_031975.2:664840
1193	NC_031975.2	664840	G	T	LOC100710568	MODIFIER	intron_variant	0	0.00299192	1.49248809083779e-05	NC_031975.2:664840
1194	NC_031975.2	664840	G	T	LOC100710568	MODIFIER	intron_variant	0	0.00299192	1.49248809083779e-05	NC_031975.2:664840
1195	NC_031975.2	664840	G	T	LOC100710568	MODIFIER	intron_variant	0	0.00299192	1.49248809083779e-05	NC_031975.2:664840
1196	NC_031975.2	664840	G	T	LOC100710568	MODIFIER	intron_variant	0	0.00299192	1.49248809083779e-05	NC_031975.2:664840
1197	NC_031975.2	664840	G	T	LOC100710568	MODIFIER	intron_variant	0	0.00299192	1.49248809083779e-05	NC_031975.2:664840
1198	NC_031975.2	664840	G	T	LOC100710568	MODIFIER	intron_variant	0	0.00299192	1.49248809083779e-05	NC_031975.2:664840
1199	NC_031975.2	664840	G	T	LOC100710568	MODIFIER	intron_variant	0	0.00299192	1.49248809083779e-05	NC_031975.2:664840
1200	NC_031975.2	664840	G	T	LOC100710568	MODIFIER	intron_variant	0	0.00299192	1.49248809083779e-05	NC_031975.2:664840
1201	NC_031975.2	664840	G	T	LOC100710568	MODIFIER	intron_variant	0	0.00299192	1.49248809083779e-05	NC_031975.2:664840
1202	NC_031975.2	664840	G	T	LOC100710568	MODIFIER	intron_variant	0	0.00299192	1.49248809083779e-05	NC_031975.2:664840
1203	NC_031975.2	664840	G	T	LOC100710568	MODIFIER	intron_variant	0	0.00299192	1.49248809083779e-05	NC_031975.2:664840
1204	NC_031975.2	664840	G	T	LOC100710568	MODIFIER	intron_variant	0	0.00299192	1.49248809083779e-05	NC_031975.2:664840
1205	NC_031975.2	664840	G	T	LOC100710568	MODIFIER	intron_variant	0	0.00299192	1.49248809083779e-05	NC_031975.2:664840
1206	NC_031975.2	664840	G	T	LOC100710568	MODIFIER	intron_variant	0	0.00299192	1.49248809083779e-05	NC_031975.2:664840
1207	NC_031975.2	664840	G	T	LOC100710568	MODIFIER	intron_variant	0	0.00299192	1.49248809083779e-05	NC_031975.2:664840
1208	NC_031975.2	664840	G	T	LOC100710568	MODIFIER	intron_variant	0	0.00299192	1.49248809083779e-05	NC_031975.2:664840
1209	NC_031975.2	664840	G	T	LOC100710568	MODIFIER	intron_variant	0	0.00299192	1.49248809083779e-05	NC_031975.2:664840
1210	NC_031975.2	664840	G	T	LOC100710568	MODIFIER	intron_variant	0	0.00299192	1.49248809083779e-05	NC_031975.2:664840
1211	NC_031975.2	665217	C	T	LOC100710568	MODIFIER	intron_variant	0	6.68073118111804e-05	8.52058619101458e-05	NC_031975.2:665217
1212	NC_031975.2	665217	C	T	LOC100710568	MODIFIER	intron_variant	0	6.68073118111804e-05	8.52058619101458e-05	NC_031975.2:665217
1213	NC_031975.2	665217	C	T	LOC100710568	MODIFIER	intron_variant	0	6.68073118111804e-05	8.52058619101458e-05	NC_031975.2:665217
1214	NC_031975.2	665217	C	T	LOC100710568	MODIFIER	intron_variant	0	6.68073118111804e-05	8.52058619101458e-05	NC_031975.2:665217
1215	NC_031975.2	665217	C	T	LOC100710568	MODIFIER	intron_variant	0	6.68073118111804e-05	8.52058619101458e-05	NC_031975.2:665217
1216	NC_031975.2	665217	C	T	LOC100710568	MODIFIER	intron_variant	0	6.68073118111804e-05	8.52058619101458e-05	NC_031975.2:665217
1217	NC_031975.2	665217	C	T	LOC100710568	MODIFIER	intron_variant	0	6.68073118111804e-05	8.52058619101458e-05	NC_031975.2:665217
1218	NC_031975.2	665217	C	T	LOC100710568	MODIFIER	intron_variant	0	6.68073118111804e-05	8.52058619101458e-05	NC_031975.2:665217
1219	NC_031975.2	665217	C	T	LOC100710568	MODIFIER	intron_variant	0	6.68073118111804e-05	8.52058619101458e-05	NC_031975.2:665217
1220	NC_031975.2	665217	C	T	LOC100710568	MODIFIER	intron_variant	0	6.68073118111804e-05	8.52058619101458e-05	NC_031975.2:665217
1221	NC_031975.2	665217	C	T	LOC100710568	MODIFIER	intron_variant	0	6.68073118111804e-05	8.52058619101458e-05	NC_031975.2:665217
1222	NC_031975.2	665217	C	T	LOC100710568	MODIFIER	intron_variant	0	6.68073118111804e-05	8.52058619101458e-05	NC_031975.2:665217
1223	NC_031975.2	665217	C	T	LOC100710568	MODIFIER	intron_variant	0	6.68073118111804e-05	8.52058619101458e-05	NC_031975.2:665217
1224	NC_031975.2	665217	C	T	LOC100710568	MODIFIER	intron_variant	0	6.68073118111804e-05	8.52058619101458e-05	NC_031975.2:665217
1225	NC_031975.2	665217	C	T	LOC100710568	MODIFIER	intron_variant	0	6.68073118111804e-05	8.52058619101458e-05	NC_031975.2:665217
1226	NC_031975.2	665217	C	T	LOC100710568	MODIFIER	intron_variant	0	6.68073118111804e-05	8.52058619101458e-05	NC_031975.2:665217
1227	NC_031975.2	665217	C	T	LOC100710568	MODIFIER	intron_variant	0	6.68073118111804e-05	8.52058619101458e-05	NC_031975.2:665217
1228	NC_031975.2	665217	C	T	LOC100710568	MODIFIER	intron_variant	0	6.68073118111804e-05	8.52058619101458e-05	NC_031975.2:665217
1229	NC_031975.2	665217	C	T	LOC100710568	MODIFIER	intron_variant	0	6.68073118111804e-05	8.52058619101458e-05	NC_031975.2:665217
1230	NC_031975.2	665217	C	T	LOC100710568	MODIFIER	intron_variant	0	6.68073118111804e-05	8.52058619101458e-05	NC_031975.2:665217
1231	NC_031975.2	665217	C	T	LOC100710568	MODIFIER	intron_variant	0	6.68073118111804e-05	8.52058619101458e-05	NC_031975.2:665217
1232	NC_031975.2	1090077	T	C	camkk1	MODIFIER	upstream_gene_variant	4677	6.3902668431734e-05	0.0313589	NC_031975.2:1090077
1233	NC_031975.2	1090077	T	C	camkk1-atp2a3	MODIFIER	intergenic_region	0	6.3902668431734e-05	0.0313589	NC_031975.2:1090077
1234	NC_031975.2	1481690	A	G	rnft1-LOC102078105	MODIFIER	intergenic_region	0	1.98534722285345e-05	0.0283912	NC_031975.2:1481690
1235	NC_031975.2	1731297	C	T	LOC112848074-LOC100697377	MODIFIER	intergenic_region	0	0.00403448	1.55835199045286e-05	NC_031975.2:1731297
1236	NC_031975.2	3090680	A	G	LOC100710592	MODIFIER	intron_variant	0	0.0042046	0.00012769	NC_031975.2:3090680
1237	NC_031975.2	3090680	A	G	LOC100710592	MODIFIER	intron_variant	0	0.0042046	0.00012769	NC_031975.2:3090680
1238	NC_031975.2	3090680	A	G	LOC100710592	MODIFIER	intron_variant	0	0.0042046	0.00012769	NC_031975.2:3090680
1239	NC_031975.2	4119613	C	G	LOC100706295	MODIFIER	intron_variant	0	0.00645486	2.41331696367117e-05	NC_031975.2:4119613
1240	NC_031975.2	4154222	A	C	LOC100706295	MODIFIER	intron_variant	0	0.0020459	4.51542276065854e-05	NC_031975.2:4154222
1241	NC_031975.2	4319314	C	T	esam	MODIFIER	intron_variant	0	0.000627536	6.68965486468938e-05	NC_031975.2:4319314
1242	NC_031975.2	7955916	A	C	LOC100702022	MODIFIER	upstream_gene_variant	2112	0.00199951	0.000112762	NC_031975.2:7955916
1243	NC_031975.2	7955916	A	C	LOC100702022	MODIFIER	intron_variant	0	0.00199951	0.000112762	NC_031975.2:7955916
1244	NC_031975.2	7955916	A	C	LOC100702022	MODIFIER	intron_variant	0	0.00199951	0.000112762	NC_031975.2:7955916
1245	NC_031975.2	7955916	A	C	LOC100702022	MODIFIER	intron_variant	0	0.00199951	0.000112762	NC_031975.2:7955916
1246	NC_031975.2	7955916	A	C	LOC100702022	MODIFIER	intron_variant	0	0.00199951	0.000112762	NC_031975.2:7955916
1247	NC_031975.2	7955916	A	C	LOC100702022	MODIFIER	intron_variant	0	0.00199951	0.000112762	NC_031975.2:7955916
1248	NC_031975.2	7955916	A	C	LOC100702022	MODIFIER	intron_variant	0	0.00199951	0.000112762	NC_031975.2:7955916
1249	NC_031975.2	7955916	A	C	LOC100702022	MODIFIER	intron_variant	0	0.00199951	0.000112762	NC_031975.2:7955916
1250	NC_031975.2	10363296	T	C	LOC100691220	LOW	synonymous_variant	0	3.10794023991288e-05	0.00158114	NC_031975.2:10363296
1251	NC_031975.2	10363296	T	C	LOC100691220	LOW	synonymous_variant	0	3.10794023991288e-05	0.00158114	NC_031975.2:10363296
1252	NC_031975.2	10363296	T	C	LOC100691220	LOW	synonymous_variant	0	3.10794023991288e-05	0.00158114	NC_031975.2:10363296
1253	NC_031975.2	10363296	T	C	LOC100691220	LOW	synonymous_variant	0	3.10794023991288e-05	0.00158114	NC_031975.2:10363296
1254	NC_031975.2	10363296	T	C	LOC100691220	LOW	synonymous_variant	0	3.10794023991288e-05	0.00158114	NC_031975.2:10363296
1255	NC_031975.2	10363296	T	C	LOC100691220	LOW	synonymous_variant	0	3.10794023991288e-05	0.00158114	NC_031975.2:10363296
1256	NC_031975.2	10363296	T	C	LOC100691220	LOW	synonymous_variant	0	3.10794023991288e-05	0.00158114	NC_031975.2:10363296
1257	NC_031975.2	12493167	G	A	LOC100693164	MODIFIER	upstream_gene_variant	4838	0.0385954	2.0574715853935e-05	NC_031975.2:12493167
1258	NC_031975.2	12493167	G	A	LOC100693164	MODIFIER	intron_variant	0	0.0385954	2.0574715853935e-05	NC_031975.2:12493167
1259	NC_031975.2	12493167	G	A	LOC100693164	MODIFIER	intron_variant	0	0.0385954	2.0574715853935e-05	NC_031975.2:12493167
1260	NC_031975.2	12493167	G	A	LOC100693164	MODIFIER	intron_variant	0	0.0385954	2.0574715853935e-05	NC_031975.2:12493167
1261	NC_031975.2	12493167	G	A	LOC100693164	MODIFIER	intron_variant	0	0.0385954	2.0574715853935e-05	NC_031975.2:12493167
1262	NC_031975.2	12493167	G	A	LOC100693164	MODIFIER	intron_variant	0	0.0385954	2.0574715853935e-05	NC_031975.2:12493167
1263	NC_031975.2	13830450	G	A	LOC100705855	MODIFIER	intron_variant	0	8.0325356916939e-06	0.117016	NC_031975.2:13830450
1264	NC_031975.2	14367074	T	G	cadm2	MODIFIER	intron_variant	0	0.00979159	7.01535291705834e-05	NC_031975.2:14367074
1265	NC_031975.2	14367074	T	G	cadm2	MODIFIER	intron_variant	0	0.00979159	7.01535291705834e-05	NC_031975.2:14367074
1266	NC_031975.2	14367074	T	G	cadm2	MODIFIER	intron_variant	0	0.00979159	7.01535291705834e-05	NC_031975.2:14367074
1267	NC_031975.2	14752357	C	A	LOC100701917	MODIFIER	upstream_gene_variant	3064	0.00765351	0.000134254	NC_031975.2:14752357
1268	NC_031975.2	14752357	C	A	LOC100701189	MODIFIER	downstream_gene_variant	3220	0.00765351	0.000134254	NC_031975.2:14752357
1269	NC_031975.2	14752357	C	A	timm10b	MODIFIER	intron_variant	0	0.00765351	0.000134254	NC_031975.2:14752357
1270	NC_031975.2	14752357	C	A	timm10b	MODIFIER	intron_variant	0	0.00765351	0.000134254	NC_031975.2:14752357
1271	NC_031975.2	15108459	G	T	LOC100698758	MODIFIER	intron_variant	0	0.0253294	0.000101604	NC_031975.2:15108459
1272	NC_031975.2	15108459	G	T	LOC100698758	MODIFIER	intron_variant	0	0.0253294	0.000101604	NC_031975.2:15108459
1273	NC_031975.2	15108459	G	T	LOC100698758	MODIFIER	intron_variant	0	0.0253294	0.000101604	NC_031975.2:15108459
1274	NC_031975.2	17472670	A	G	LOC100697642	MODIFIER	3_prime_UTR_variant	1480	2.68392036819433e-05	0.0364269	NC_031975.2:17472670
1275	NC_031975.2	18513666	G	A	LOC100691006	MODIFIER	downstream_gene_variant	4427	4.29012041050004e-06	4.64921064304302e-07	NC_031975.2:18513666
1276	NC_031975.2	18513666	G	A	LOC100690466	MODIFIER	downstream_gene_variant	3618	4.29012041050004e-06	4.64921064304302e-07	NC_031975.2:18513666
1277	NC_031975.2	18513666	G	A	LOC100690740	MODIFIER	intron_variant	0	4.29012041050004e-06	4.64921064304302e-07	NC_031975.2:18513666
1278	NC_031975.2	20574599	G	A	LOC112848014-LOC102078304	MODIFIER	intergenic_region	0	0.0195451	0.000106781	NC_031975.2:20574599
1279	NC_031975.2	21199525	C	T	sh3pxd2b	MODIFIER	intron_variant	0	1.71588775763181e-05	0.00526284	NC_031975.2:21199525
1280	NC_031975.2	21500530	C	T	pdlim4	MODIFIER	intron_variant	0	0.001546	4.90905636183739e-05	NC_031975.2:21500530
1281	NC_031975.2	24364238	G	A	LOC100707472	MODIFIER	3_prime_UTR_variant	504	0.00493347	8.92704075403974e-05	NC_031975.2:24364238
1282	NC_031975.2	24364238	G	A	trnay-gua_9	MODIFIER	upstream_gene_variant	2922	0.00493347	8.92704075403974e-05	NC_031975.2:24364238
1283	NC_031975.2	24364238	G	A	trnay-gua_10	MODIFIER	upstream_gene_variant	3792	0.00493347	8.92704075403974e-05	NC_031975.2:24364238
1284	NC_031975.2	24364238	G	A	trnay-gua_11	MODIFIER	upstream_gene_variant	4669	0.00493347	8.92704075403974e-05	NC_031975.2:24364238
1285	NC_031975.2	25823326	C	T	LOC100696125	MODIFIER	upstream_gene_variant	119	2.43211865036929e-05	0.000377408	NC_031975.2:25823326
1286	NC_031975.2	25823326	C	T	LOC100696125	MODIFIER	upstream_gene_variant	119	2.43211865036929e-05	0.000377408	NC_031975.2:25823326
1287	NC_031975.2	25823326	C	T	LOC100712488	MODIFIER	downstream_gene_variant	1231	2.43211865036929e-05	0.000377408	NC_031975.2:25823326
1288	NC_031975.2	25823326	C	T	LOC100712488	MODIFIER	downstream_gene_variant	1231	2.43211865036929e-05	0.000377408	NC_031975.2:25823326
1289	NC_031975.2	25823326	C	T	LOC100712488-LOC100696125	MODIFIER	intergenic_region	0	2.43211865036929e-05	0.000377408	NC_031975.2:25823326
1290	NC_031975.2	25942983	A	G	LOC100690133	MODIFIER	intron_variant	0	0.00283521	1.56386849301609e-05	NC_031975.2:25942983
1291	NC_031975.2	25942983	A	G	LOC100690133	MODIFIER	intron_variant	0	0.00283521	1.56386849301609e-05	NC_031975.2:25942983
1292	NC_031975.2	25942983	A	G	LOC100690133	MODIFIER	intron_variant	0	0.00283521	1.56386849301609e-05	NC_031975.2:25942983
1293	NC_031975.2	25942983	A	G	LOC100690133	MODIFIER	intron_variant	0	0.00283521	1.56386849301609e-05	NC_031975.2:25942983
1294	NC_031975.2	25942983	A	G	LOC100690133	MODIFIER	intron_variant	0	0.00283521	1.56386849301609e-05	NC_031975.2:25942983
1295	NC_031975.2	25942984	A	G	LOC100690133	MODIFIER	intron_variant	0	0.00283521	1.56386849301609e-05	NC_031975.2:25942984
1296	NC_031975.2	25942984	A	G	LOC100690133	MODIFIER	intron_variant	0	0.00283521	1.56386849301609e-05	NC_031975.2:25942984
1297	NC_031975.2	25942984	A	G	LOC100690133	MODIFIER	intron_variant	0	0.00283521	1.56386849301609e-05	NC_031975.2:25942984
1298	NC_031975.2	25942984	A	G	LOC100690133	MODIFIER	intron_variant	0	0.00283521	1.56386849301609e-05	NC_031975.2:25942984
1299	NC_031975.2	25942984	A	G	LOC100690133	MODIFIER	intron_variant	0	0.00283521	1.56386849301609e-05	NC_031975.2:25942984
1300	NC_031975.2	26372029	A	T	LOC100696919	MODIFIER	intron_variant	0	8.14164509710138e-06	0.119314	NC_031975.2:26372029
1301	NC_031975.2	26502571	G	T	LOC100710078	MODIFIER	intron_variant	0	0.046927	9.96709256215533e-05	NC_031975.2:26502571
1302	NC_031975.2	26734667	G	A	trnay-gua_41	MODIFIER	downstream_gene_variant	19	7.93780418186103e-05	0.0362114	NC_031975.2:26734667
1303	NC_031975.2	26734667	G	A	LOC100708733-trnay-gua_41	MODIFIER	intergenic_region	0	7.93780418186103e-05	0.0362114	NC_031975.2:26734667
1304	NC_031975.2	26734769	G	A	trnay-gua_41	MODERATE	missense_variant	0	9.18154369283927e-05	0.0139962	NC_031975.2:26734769
1305	NC_031975.2	27174502	G	A	rad51d-tmem132e	MODIFIER	intergenic_region	0	4.59404662471823e-05	0.00110067	NC_031975.2:27174502
1306	NC_031975.2	27906735	A	C	LOC100704452	MODIFIER	intron_variant	0	0.00214463	0.000132426	NC_031975.2:27906735
1307	NC_031975.2	27906735	A	C	LOC100704452	MODIFIER	intron_variant	0	0.00214463	0.000132426	NC_031975.2:27906735
1308	NC_031975.2	27906735	A	C	LOC100704452	MODIFIER	intron_variant	0	0.00214463	0.000132426	NC_031975.2:27906735
1309	NC_031975.2	27906735	A	C	LOC100704452	MODIFIER	intron_variant	0	0.00214463	0.000132426	NC_031975.2:27906735
1310	NC_031975.2	27906735	A	C	LOC100704452	MODIFIER	intron_variant	0	0.00214463	0.000132426	NC_031975.2:27906735
1311	NC_031975.2	30534812	A	G	LOC100692827	LOW	synonymous_variant	0	5.17232044092017e-05	0.118641	NC_031975.2:30534812
1312	NC_031975.2	30534812	A	G	LOC100692827	LOW	synonymous_variant	0	5.17232044092017e-05	0.118641	NC_031975.2:30534812
1313	NC_031975.2	30534812	A	G	LOC100692827	LOW	synonymous_variant	0	5.17232044092017e-05	0.118641	NC_031975.2:30534812
1314	NC_031975.2	30534812	A	G	LOC100692827	LOW	synonymous_variant	0	5.17232044092017e-05	0.118641	NC_031975.2:30534812
1315	NC_031975.2	30534812	A	G	LOC100692827	LOW	synonymous_variant	0	5.17232044092017e-05	0.118641	NC_031975.2:30534812
1316	NC_031975.2	32951456	C	T	LOC100693828	MODIFIER	3_prime_UTR_variant	223	6.04299561707216e-06	0.000945695	NC_031975.2:32951456
1317	NC_031975.2	32951456	C	T	LOC100693828	MODIFIER	3_prime_UTR_variant	223	6.04299561707216e-06	0.000945695	NC_031975.2:32951456
1318	NC_031975.2	32951456	C	T	LOC100693828	MODIFIER	3_prime_UTR_variant	223	6.04299561707216e-06	0.000945695	NC_031975.2:32951456
1319	NC_031975.2	32951456	C	T	LOC100693828	MODIFIER	3_prime_UTR_variant	223	6.04299561707216e-06	0.000945695	NC_031975.2:32951456
1320	NC_031975.2	32951456	C	T	LOC100693828	MODIFIER	3_prime_UTR_variant	223	6.04299561707216e-06	0.000945695	NC_031975.2:32951456
1321	NC_031975.2	32951456	C	T	LOC100693828	MODIFIER	3_prime_UTR_variant	223	6.04299561707216e-06	0.000945695	NC_031975.2:32951456
1322	NC_031975.2	32951456	C	T	LOC100693828	MODIFIER	3_prime_UTR_variant	223	6.04299561707216e-06	0.000945695	NC_031975.2:32951456
1323	NC_031975.2	32951456	C	T	LOC100693567	MODIFIER	upstream_gene_variant	1489	6.04299561707216e-06	0.000945695	NC_031975.2:32951456
1324	NC_031976.2	2185441	A	G	LOC100706651	MODIFIER	intron_variant	0	0.000784967	5.87952082424093e-05	NC_031976.2:2185441
1325	NC_031976.2	6051783	T	C	vps13b	MODIFIER	intron_variant	0	0.00221603	7.75920627518756e-05	NC_031976.2:6051783
1326	NC_031976.2	6051783	T	C	vps13b	MODIFIER	intron_variant	0	0.00221603	7.75920627518756e-05	NC_031976.2:6051783
1327	NC_031976.2	6051783	T	C	vps13b	MODIFIER	intron_variant	0	0.00221603	7.75920627518756e-05	NC_031976.2:6051783
1328	NC_031976.2	6051783	T	C	vps13b	MODIFIER	intron_variant	0	0.00221603	7.75920627518756e-05	NC_031976.2:6051783
1329	NC_031976.2	6051783	T	C	vps13b	MODIFIER	intron_variant	0	0.00221603	7.75920627518756e-05	NC_031976.2:6051783
1330	NC_031976.2	6512070	G	A	azin1	MODIFIER	upstream_gene_variant	1222	9.55725274779868e-05	0.00254348	NC_031976.2:6512070
1331	NC_031976.2	6512070	G	A	atp6v1c1	MODIFIER	upstream_gene_variant	2149	9.55725274779868e-05	0.00254348	NC_031976.2:6512070
1332	NC_031976.2	6512070	G	A	azin1	MODIFIER	upstream_gene_variant	1992	9.55725274779868e-05	0.00254348	NC_031976.2:6512070
1333	NC_031976.2	6512070	G	A	azin1	MODIFIER	upstream_gene_variant	1992	9.55725274779868e-05	0.00254348	NC_031976.2:6512070
1334	NC_031976.2	6512070	G	A	atp6v1c1	MODIFIER	upstream_gene_variant	2442	9.55725274779868e-05	0.00254348	NC_031976.2:6512070
1335	NC_031976.2	6512070	G	A	azin1-atp6v1c1	MODIFIER	intergenic_region	0	9.55725274779868e-05	0.00254348	NC_031976.2:6512070
1336	NC_031976.2	9968250	T	A	LOC102076450	MODIFIER	downstream_gene_variant	4453	0.00991363	9.32679714190309e-05	NC_031976.2:9968250
1337	NC_031976.2	9968250	T	A	LOC102076450	MODIFIER	downstream_gene_variant	135	0.00991363	9.32679714190309e-05	NC_031976.2:9968250
1338	NC_031976.2	9968250	T	A	dnah5	MODIFIER	intron_variant	0	0.00991363	9.32679714190309e-05	NC_031976.2:9968250
1339	NC_031976.2	9968250	T	A	dnah5	MODIFIER	intron_variant	0	0.00991363	9.32679714190309e-05	NC_031976.2:9968250
1340	NC_031976.2	11841679	C	T	LOC112848253	MODIFIER	upstream_gene_variant	4461	0.0254315	0.000122721	NC_031976.2:11841679
1341	NC_031976.2	11841679	C	T	LOC100699465	MODIFIER	intron_variant	0	0.0254315	0.000122721	NC_031976.2:11841679
1342	NC_031976.2	11841679	C	T	LOC100699465	MODIFIER	intron_variant	0	0.0254315	0.000122721	NC_031976.2:11841679
1343	NC_031976.2	15168202	C	T	dcaf13-rims2	MODIFIER	intergenic_region	0	2.58983627942246e-05	0.000107618	NC_031976.2:15168202
1344	NC_031976.2	15168939	A	G	dcaf13-rims2	MODIFIER	intergenic_region	0	7.66599359477728e-05	0.000210176	NC_031976.2:15168939
1345	NC_031976.2	21849034	C	T	LOC100690126	MODIFIER	intron_variant	0	7.73686840901083e-05	0.00447025	NC_031976.2:21849034
1346	NC_031976.2	21938578	T	C	sphk2	MODIFIER	3_prime_UTR_variant	980	5.18946014778112e-05	0.367401	NC_031976.2:21938578
1347	NC_031976.2	21938578	T	C	cyth2	MODIFIER	upstream_gene_variant	1880	5.18946014778112e-05	0.367401	NC_031976.2:21938578
1348	NC_031976.2	22537549	C	A	LOC100699493	MODIFIER	intron_variant	0	6.75566130461569e-05	0.00111963	NC_031976.2:22537549
1349	NC_031976.2	22537549	C	A	LOC100699493	MODIFIER	intron_variant	0	6.75566130461569e-05	0.00111963	NC_031976.2:22537549
1350	NC_031976.2	24981687	C	A	LOC100703577	MODERATE	missense_variant	0	4.84820327737242e-05	0.000354259	NC_031976.2:24981687
1351	NC_031976.2	24981687	C	A	LOC109204226	MODIFIER	upstream_gene_variant	4566	4.84820327737242e-05	0.000354259	NC_031976.2:24981687
1352	NC_031976.2	24981687	C	A	LOC109204226	MODIFIER	upstream_gene_variant	4566	4.84820327737242e-05	0.000354259	NC_031976.2:24981687
1353	NC_031976.2	27849888	G	A	LOC100705345	MODIFIER	upstream_gene_variant	2434	0.014501	7.57565731899142e-05	NC_031976.2:27849888
1354	NC_031976.2	27849888	G	A	LOC100705345	MODIFIER	upstream_gene_variant	2446	0.014501	7.57565731899142e-05	NC_031976.2:27849888
1355	NC_031976.2	27849888	G	A	LOC100705345-LOC100705611	MODIFIER	intergenic_region	0	0.014501	7.57565731899142e-05	NC_031976.2:27849888
1356	NC_031976.2	28344957	T	A	LOC109204088	MODERATE	missense_variant	0	0.00246743	4.1235039616695e-05	NC_031976.2:28344957
1357	NC_031976.2	28344957	T	A	LOC100699404	MODIFIER	downstream_gene_variant	1046	0.00246743	4.1235039616695e-05	NC_031976.2:28344957
1358	NC_031976.2	28344957	T	A	LOC100708277	MODIFIER	downstream_gene_variant	3179	0.00246743	4.1235039616695e-05	NC_031976.2:28344957
1359	NC_031976.2	28344957	T	A	LOC100708277	MODIFIER	downstream_gene_variant	3179	0.00246743	4.1235039616695e-05	NC_031976.2:28344957
1360	NC_031976.2	28344957	T	A	LOC100708277	MODIFIER	downstream_gene_variant	3179	0.00246743	4.1235039616695e-05	NC_031976.2:28344957
1361	NC_031976.2	28344957	T	A	LOC100708277	MODIFIER	downstream_gene_variant	3179	0.00246743	4.1235039616695e-05	NC_031976.2:28344957
1362	NC_031976.2	29151745	G	A	LOC102079703	MODIFIER	upstream_gene_variant	3097	0.00523967	5.41301796361636e-05	NC_031976.2:29151745
1363	NC_031976.2	29151745	G	A	LOC102079703	MODIFIER	upstream_gene_variant	3097	0.00523967	5.41301796361636e-05	NC_031976.2:29151745
1364	NC_031976.2	29151745	G	A	LOC102079703	MODIFIER	upstream_gene_variant	3097	0.00523967	5.41301796361636e-05	NC_031976.2:29151745
1365	NC_031976.2	29151745	G	A	LOC109194338	MODIFIER	downstream_gene_variant	3633	0.00523967	5.41301796361636e-05	NC_031976.2:29151745
1366	NC_031976.2	29151745	G	A	LOC109194338	MODIFIER	downstream_gene_variant	3633	0.00523967	5.41301796361636e-05	NC_031976.2:29151745
1367	NC_031976.2	29151745	G	A	LOC102079703-LOC109194338	MODIFIER	intergenic_region	0	0.00523967	5.41301796361636e-05	NC_031976.2:29151745
1368	NC_031976.2	31790326	A	C	LOC106098594	MODIFIER	upstream_gene_variant	3907	0.00920289	0.000106698	NC_031976.2:31790326
1369	NC_031976.2	31790326	A	C	LOC106098594	MODIFIER	upstream_gene_variant	3907	0.00920289	0.000106698	NC_031976.2:31790326
1370	NC_031976.2	31790326	A	C	LOC106098594	MODIFIER	upstream_gene_variant	3907	0.00920289	0.000106698	NC_031976.2:31790326
1371	NC_031976.2	31790326	A	C	LOC106098594	MODIFIER	upstream_gene_variant	3907	0.00920289	0.000106698	NC_031976.2:31790326
1372	NC_031976.2	31790326	A	C	LOC106098594	MODIFIER	upstream_gene_variant	1771	0.00920289	0.000106698	NC_031976.2:31790326
1373	NC_031976.2	31790326	A	C	smarcc1	MODIFIER	downstream_gene_variant	2302	0.00920289	0.000106698	NC_031976.2:31790326
1374	NC_031976.2	31790326	A	C	smarcc1	MODIFIER	downstream_gene_variant	2302	0.00920289	0.000106698	NC_031976.2:31790326
1375	NC_031976.2	31790326	A	C	LOC106098594-smarcc1	MODIFIER	intergenic_region	0	0.00920289	0.000106698	NC_031976.2:31790326
1376	NC_031976.2	31981799	T	C	dpy19l1-tbx20	MODIFIER	intergenic_region	0	0.0838634	0.000107216	NC_031976.2:31981799
1377	NC_031976.2	32626333	T	C	dgkb	MODIFIER	intron_variant	0	3.21623382585504e-05	0.000125077	NC_031976.2:32626333
1378	NC_031976.2	32626333	T	C	dgkb	MODIFIER	intron_variant	0	3.21623382585504e-05	0.000125077	NC_031976.2:32626333
1379	NC_031976.2	32626333	T	C	dgkb	MODIFIER	intron_variant	0	3.21623382585504e-05	0.000125077	NC_031976.2:32626333
1380	NC_031976.2	32693651	A	G	etv1	MODIFIER	intron_variant	0	0.0289223	9.77328230132148e-05	NC_031976.2:32693651
1381	NC_031976.2	32693651	A	G	etv1	MODIFIER	intron_variant	0	0.0289223	9.77328230132148e-05	NC_031976.2:32693651
1382	NC_031976.2	32693651	A	G	etv1	MODIFIER	intron_variant	0	0.0289223	9.77328230132148e-05	NC_031976.2:32693651
1383	NC_031976.2	32693651	A	G	etv1	MODIFIER	intron_variant	0	0.0289223	9.77328230132148e-05	NC_031976.2:32693651
1384	NC_031976.2	32693651	A	G	etv1	MODIFIER	intron_variant	0	0.0289223	9.77328230132148e-05	NC_031976.2:32693651
1385	NC_031976.2	32693651	A	G	etv1	MODIFIER	intron_variant	0	0.0289223	9.77328230132148e-05	NC_031976.2:32693651
1386	NC_031976.2	32693651	A	G	etv1	MODIFIER	intron_variant	0	0.0289223	9.77328230132148e-05	NC_031976.2:32693651
1387	NC_031976.2	32693651	A	G	etv1	MODIFIER	intron_variant	0	0.0289223	9.77328230132148e-05	NC_031976.2:32693651
1388	NC_031976.2	32693651	A	G	etv1	MODIFIER	intron_variant	0	0.0289223	9.77328230132148e-05	NC_031976.2:32693651
1389	NC_031976.2	32693651	A	G	etv1	MODIFIER	intron_variant	0	0.0289223	9.77328230132148e-05	NC_031976.2:32693651
1390	NC_031976.2	32693651	A	G	etv1	MODIFIER	intron_variant	0	0.0289223	9.77328230132148e-05	NC_031976.2:32693651
1391	NC_031976.2	32693651	A	G	etv1	MODIFIER	intron_variant	0	0.0289223	9.77328230132148e-05	NC_031976.2:32693651
1392	NC_031976.2	32693651	A	G	etv1	MODIFIER	intron_variant	0	0.0289223	9.77328230132148e-05	NC_031976.2:32693651
1393	NC_031976.2	32693651	A	G	etv1	MODIFIER	intron_variant	0	0.0289223	9.77328230132148e-05	NC_031976.2:32693651
1394	NC_031976.2	32874431	T	C	vwde	MODIFIER	intron_variant	0	0.00160096	5.11568865521905e-05	NC_031976.2:32874431
1395	NC_031976.2	32874434	G	A	vwde	MODIFIER	intron_variant	0	0.0016033	5.12208079969952e-05	NC_031976.2:32874434
1396	NC_031976.2	33540794	T	A	LOC109204244-znf385d	MODIFIER	intergenic_region	0	0.0207861	6.4995958297105e-05	NC_031976.2:33540794
1397	NC_031976.2	33594981	C	T	LOC109204244-znf385d	MODIFIER	intergenic_region	0	4.95005418739113e-05	0.0161403	NC_031976.2:33594981
1398	NC_031976.2	33663163	T	C	znf385d	MODIFIER	intron_variant	0	0.0321086	2.36200534439534e-05	NC_031976.2:33663163
1399	NC_031976.2	34046005	G	A	LOC100701990	MODIFIER	3_prime_UTR_variant	329	0.000100254	0.000945355	NC_031976.2:34046005
1400	NC_031976.2	34129544	A	G	rftn1	MODIFIER	intron_variant	0	0.00884548	0.000112595	NC_031976.2:34129544
1401	NC_031976.2	34435394	G	A	LOC100699553	MODIFIER	intron_variant	0	0.00329453	6.78305621543452e-05	NC_031976.2:34435394
1402	NC_031976.2	36221364	A	G	LOC109204277	MODIFIER	upstream_gene_variant	280	0.0353803	2.67657388893767e-05	NC_031976.2:36221364
1403	NC_031976.2	36221364	A	G	LOC109204277-LOC100534578	MODIFIER	intergenic_region	0	0.0353803	2.67657388893767e-05	NC_031976.2:36221364
1404	NC_031977.2	4199435	T	C	npdc1	LOW	synonymous_variant	0	0.000104813	0.546255	NC_031977.2:4199435
1405	NC_031977.2	4199435	T	C	npdc1	LOW	synonymous_variant	0	0.000104813	0.546255	NC_031977.2:4199435
1406	NC_031977.2	5580948	C	T	LOC112841897-LOC100692001	MODIFIER	intergenic_region	0	0.0050712	8.06286352337016e-05	NC_031977.2:5580948
1407	NC_031977.2	6489652	T	G	ift81	MODIFIER	intron_variant	0	6.56272562675346e-05	0.0153878	NC_031977.2:6489652
1408	NC_031977.2	6501093	A	T	LOC100701560	MODIFIER	5_prime_UTR_variant	26	0.0152462	4.70855618950052e-05	NC_031977.2:6501093
1409	NC_031977.2	6501093	A	T	ift81	MODIFIER	upstream_gene_variant	1078	0.0152462	4.70855618950052e-05	NC_031977.2:6501093
1410	NC_031977.2	7676880	T	C	LOC112841797-trnac-gca_20	MODIFIER	intergenic_region	0	0.000101555	0.0023468	NC_031977.2:7676880
1411	NC_031977.2	8467012	A	G	LOC106097761	LOW	synonymous_variant	0	0.0599175	0.000132167	NC_031977.2:8467012
1412	NC_031977.2	9487689	C	T	LOC102079631	MODIFIER	upstream_gene_variant	3282	0.051963	9.50444818925898e-05	NC_031977.2:9487689
1413	NC_031977.2	9487689	C	T	golga3	MODIFIER	upstream_gene_variant	1620	0.051963	9.50444818925898e-05	NC_031977.2:9487689
1414	NC_031977.2	9487689	C	T	LOC102079631	MODIFIER	upstream_gene_variant	3281	0.051963	9.50444818925898e-05	NC_031977.2:9487689
1415	NC_031977.2	9487689	C	T	golga3	MODIFIER	upstream_gene_variant	1621	0.051963	9.50444818925898e-05	NC_031977.2:9487689
1416	NC_031977.2	9487689	C	T	LOC102079631-golga3	MODIFIER	intergenic_region	0	0.051963	9.50444818925898e-05	NC_031977.2:9487689
1417	NC_031977.2	13611119	A	C	kansl3	MODIFIER	5_prime_UTR_variant	908	0.000566285	4.84097123370574e-05	NC_031977.2:13611119
1418	NC_031977.2	13611119	A	C	kansl3	MODIFIER	5_prime_UTR_variant	908	0.000566285	4.84097123370574e-05	NC_031977.2:13611119
1419	NC_031977.2	13611119	A	C	kansl3	MODIFIER	5_prime_UTR_variant	908	0.000566285	4.84097123370574e-05	NC_031977.2:13611119
1420	NC_031977.2	13611119	A	C	kansl3	MODIFIER	5_prime_UTR_variant	908	0.000566285	4.84097123370574e-05	NC_031977.2:13611119
1421	NC_031977.2	13611119	A	C	kansl3	MODIFIER	5_prime_UTR_variant	908	0.000566285	4.84097123370574e-05	NC_031977.2:13611119
1422	NC_031977.2	13611119	A	C	kansl3	MODIFIER	upstream_gene_variant	94	0.000566285	4.84097123370574e-05	NC_031977.2:13611119
1423	NC_031977.2	14586076	G	A	ttc37	LOW	synonymous_variant	0	3.58082371963414e-05	0.0682305	NC_031977.2:14586076
1424	NC_031977.2	14586076	G	A	LOC109204587	MODIFIER	downstream_gene_variant	3034	3.58082371963414e-05	0.0682305	NC_031977.2:14586076
1425	NC_031977.2	14586076	G	A	LOC109204587	MODIFIER	downstream_gene_variant	3034	3.58082371963414e-05	0.0682305	NC_031977.2:14586076
1426	NC_031977.2	14694139	T	C	mctp1	MODIFIER	intron_variant	0	0.00201605	0.000120622	NC_031977.2:14694139
1427	NC_031977.2	14694139	T	C	mctp1	MODIFIER	intron_variant	0	0.00201605	0.000120622	NC_031977.2:14694139
1428	NC_031977.2	14694139	T	C	mctp1	MODIFIER	intron_variant	0	0.00201605	0.000120622	NC_031977.2:14694139
1429	NC_031977.2	14694139	T	C	mctp1	MODIFIER	intron_variant	0	0.00201605	0.000120622	NC_031977.2:14694139
1430	NC_031977.2	14694139	T	C	mctp1	MODIFIER	intron_variant	0	0.00201605	0.000120622	NC_031977.2:14694139
1431	NC_031977.2	14694139	T	C	mctp1	MODIFIER	intron_variant	0	0.00201605	0.000120622	NC_031977.2:14694139
1432	NC_031977.2	14694139	T	C	mctp1	MODIFIER	intron_variant	0	0.00201605	0.000120622	NC_031977.2:14694139
1433	NC_031977.2	16531663	G	A	edil3-LOC100706323	MODIFIER	intergenic_region	0	1.47382201359582e-05	0.00570308	NC_031977.2:16531663
1434	NC_031977.2	25329752	C	T	izumo1	MODIFIER	intron_variant	0	0.0470798	0.000105438	NC_031977.2:25329752
1435	NC_031977.2	25329752	C	T	izumo1	MODIFIER	intron_variant	0	0.0470798	0.000105438	NC_031977.2:25329752
1436	NC_031977.2	25329752	C	T	izumo1	MODIFIER	intron_variant	0	0.0470798	0.000105438	NC_031977.2:25329752
1437	NC_031977.2	25329752	C	T	izumo1	MODIFIER	intron_variant	0	0.0470798	0.000105438	NC_031977.2:25329752
1438	NC_031977.2	25329752	C	T	izumo1	MODIFIER	intron_variant	0	0.0470798	0.000105438	NC_031977.2:25329752
1439	NC_031977.2	25329752	C	T	izumo1	MODIFIER	intron_variant	0	0.0470798	0.000105438	NC_031977.2:25329752
1440	NC_031977.2	25329752	C	T	izumo1	MODIFIER	intron_variant	0	0.0470798	0.000105438	NC_031977.2:25329752
1441	NC_031977.2	25329752	C	T	izumo1	MODIFIER	intron_variant	0	0.0470798	0.000105438	NC_031977.2:25329752
1442	NC_031977.2	25329752	C	T	izumo1	MODIFIER	intron_variant	0	0.0470798	0.000105438	NC_031977.2:25329752
1443	NC_031977.2	25329752	C	T	izumo1	MODIFIER	intron_variant	0	0.0470798	0.000105438	NC_031977.2:25329752
1444	NC_031977.2	26060232	G	A	LOC102077224	MODIFIER	intron_variant	0	3.47304417709612e-05	0.132431	NC_031977.2:26060232
1445	NC_031977.2	26060232	G	A	LOC102077224	MODIFIER	intron_variant	0	3.47304417709612e-05	0.132431	NC_031977.2:26060232
1446	NC_031977.2	26442974	T	C	arl15	MODIFIER	intron_variant	0	9.60706085469616e-05	0.0801643	NC_031977.2:26442974
1447	NC_031977.2	26442974	T	C	arl15	MODIFIER	intron_variant	0	9.60706085469616e-05	0.0801643	NC_031977.2:26442974
1448	NC_031977.2	26442974	T	C	arl15	MODIFIER	intron_variant	0	9.60706085469616e-05	0.0801643	NC_031977.2:26442974
1449	NC_031977.2	26442974	T	C	arl15	MODIFIER	intron_variant	0	9.60706085469616e-05	0.0801643	NC_031977.2:26442974
1450	NC_031977.2	27341397	T	C	tmem8b-tars	MODIFIER	intergenic_region	0	7.37829275919655e-05	0.00733511	NC_031977.2:27341397
1451	NC_031977.2	27880567	C	T	LOC102078934	MODIFIER	intron_variant	0	0.000113989	0.00958357	NC_031977.2:27880567
1452	NC_031977.2	30062065	A	G	ksr2	MODIFIER	intron_variant	0	0.00087839	0.000131449	NC_031977.2:30062065
1453	NC_031977.2	30062065	A	G	ksr2	MODIFIER	intron_variant	0	0.00087839	0.000131449	NC_031977.2:30062065
1454	NC_031977.2	30062065	A	G	ksr2	MODIFIER	intron_variant	0	0.00087839	0.000131449	NC_031977.2:30062065
1455	NC_031977.2	30062065	A	G	ksr2	MODIFIER	intron_variant	0	0.00087839	0.000131449	NC_031977.2:30062065
1456	NC_031977.2	30461518	C	T	LOC100694631	MODIFIER	5_prime_UTR_variant	1556	0.00989437	6.56825792671939e-06	NC_031977.2:30461518
1457	NC_031977.2	30461518	C	T	hspb8	MODIFIER	downstream_gene_variant	4583	0.00989437	6.56825792671939e-06	NC_031977.2:30461518
1458	NC_031977.2	30889055	A	T	LOC100695100	MODIFIER	intron_variant	0	8.65637622435268e-05	2.41107455251763e-05	NC_031977.2:30889055
1459	NC_031977.2	30889055	A	T	LOC100695100	MODIFIER	intron_variant	0	8.65637622435268e-05	2.41107455251763e-05	NC_031977.2:30889055
1460	NC_031977.2	30889055	A	T	LOC100695100	MODIFIER	intron_variant	0	8.65637622435268e-05	2.41107455251763e-05	NC_031977.2:30889055
1461	NC_031977.2	30889055	A	T	LOC100695100	MODIFIER	intron_variant	0	8.65637622435268e-05	2.41107455251763e-05	NC_031977.2:30889055
1462	NC_031977.2	30889055	A	T	LOC100695100	MODIFIER	intron_variant	0	8.65637622435268e-05	2.41107455251763e-05	NC_031977.2:30889055
1463	NC_031977.2	30889055	A	T	LOC100695100	MODIFIER	intron_variant	0	8.65637622435268e-05	2.41107455251763e-05	NC_031977.2:30889055
1464	NC_031977.2	30889055	A	T	LOC100695100	MODIFIER	intron_variant	0	8.65637622435268e-05	2.41107455251763e-05	NC_031977.2:30889055
1465	NC_031977.2	30889055	A	T	LOC100695100	MODIFIER	intron_variant	0	8.65637622435268e-05	2.41107455251763e-05	NC_031977.2:30889055
1466	NC_031977.2	30889055	A	T	LOC100695100	MODIFIER	intron_variant	0	8.65637622435268e-05	2.41107455251763e-05	NC_031977.2:30889055
1467	NC_031977.2	30889055	A	T	LOC100695100	MODIFIER	intron_variant	0	8.65637622435268e-05	2.41107455251763e-05	NC_031977.2:30889055
1468	NC_031977.2	30889055	A	T	LOC100695100	MODIFIER	intron_variant	0	8.65637622435268e-05	2.41107455251763e-05	NC_031977.2:30889055
1469	NC_031977.2	30889055	A	T	LOC100695100	MODIFIER	intron_variant	0	8.65637622435268e-05	2.41107455251763e-05	NC_031977.2:30889055
1470	NC_031977.2	30889055	A	T	LOC100695100	MODIFIER	intron_variant	0	8.65637622435268e-05	2.41107455251763e-05	NC_031977.2:30889055
1471	NC_031977.2	30889055	A	T	LOC100695100	MODIFIER	intron_variant	0	8.65637622435268e-05	2.41107455251763e-05	NC_031977.2:30889055
1472	NC_031977.2	30889055	A	T	LOC100695100	MODIFIER	intron_variant	0	8.65637622435268e-05	2.41107455251763e-05	NC_031977.2:30889055
1473	NC_031977.2	30889055	A	T	LOC100695100	MODIFIER	intron_variant	0	8.65637622435268e-05	2.41107455251763e-05	NC_031977.2:30889055
1474	NC_031977.2	30889055	A	T	LOC100695100	MODIFIER	intron_variant	0	8.65637622435268e-05	2.41107455251763e-05	NC_031977.2:30889055
1475	NC_031977.2	30889055	A	T	LOC100695100	MODIFIER	intron_variant	0	8.65637622435268e-05	2.41107455251763e-05	NC_031977.2:30889055
1476	NC_031977.2	30889055	A	T	LOC100695100	MODIFIER	intron_variant	0	8.65637622435268e-05	2.41107455251763e-05	NC_031977.2:30889055
1477	NC_031977.2	30889055	A	T	LOC100695100	MODIFIER	intron_variant	0	8.65637622435268e-05	2.41107455251763e-05	NC_031977.2:30889055
1478	NC_031977.2	30889055	A	T	LOC100695100	MODIFIER	intron_variant	0	8.65637622435268e-05	2.41107455251763e-05	NC_031977.2:30889055
1479	NC_031977.2	30889055	A	T	LOC100695100	MODIFIER	intron_variant	0	8.65637622435268e-05	2.41107455251763e-05	NC_031977.2:30889055
1480	NC_031977.2	30889055	A	T	LOC100695100	MODIFIER	intron_variant	0	8.65637622435268e-05	2.41107455251763e-05	NC_031977.2:30889055
1481	NC_031977.2	30889055	A	T	LOC100695100	MODIFIER	intron_variant	0	8.65637622435268e-05	2.41107455251763e-05	NC_031977.2:30889055
1482	NC_031977.2	30889055	A	T	LOC100695100	MODIFIER	intron_variant	0	8.65637622435268e-05	2.41107455251763e-05	NC_031977.2:30889055
1483	NC_031977.2	30889055	A	T	LOC100695100	MODIFIER	intron_variant	0	8.65637622435268e-05	2.41107455251763e-05	NC_031977.2:30889055
1484	NC_031977.2	30889055	A	T	LOC100695100	MODIFIER	intron_variant	0	8.65637622435268e-05	2.41107455251763e-05	NC_031977.2:30889055
1485	NC_031977.2	30889055	A	T	LOC100695100	MODIFIER	intron_variant	0	8.65637622435268e-05	2.41107455251763e-05	NC_031977.2:30889055
1486	NC_031977.2	30889055	A	T	LOC100695100	MODIFIER	intron_variant	0	8.65637622435268e-05	2.41107455251763e-05	NC_031977.2:30889055
1487	NC_031977.2	30889055	A	T	LOC100695100	MODIFIER	intron_variant	0	8.65637622435268e-05	2.41107455251763e-05	NC_031977.2:30889055
1488	NC_031977.2	30889055	A	T	LOC100695100	MODIFIER	intron_variant	0	8.65637622435268e-05	2.41107455251763e-05	NC_031977.2:30889055
1489	NC_031977.2	30889055	A	T	LOC100695100	MODIFIER	intron_variant	0	8.65637622435268e-05	2.41107455251763e-05	NC_031977.2:30889055
1490	NC_031977.2	30889055	A	T	LOC100695100	MODIFIER	intron_variant	0	8.65637622435268e-05	2.41107455251763e-05	NC_031977.2:30889055
1491	NC_031977.2	30889055	A	T	LOC100695100	MODIFIER	intron_variant	0	8.65637622435268e-05	2.41107455251763e-05	NC_031977.2:30889055
1492	NC_031977.2	30889055	A	T	LOC100695100	MODIFIER	intron_variant	0	8.65637622435268e-05	2.41107455251763e-05	NC_031977.2:30889055
1493	NC_031977.2	30889055	A	T	LOC100695100	MODIFIER	intron_variant	0	8.65637622435268e-05	2.41107455251763e-05	NC_031977.2:30889055
1494	NC_031977.2	30889055	A	T	LOC100695100	MODIFIER	intron_variant	0	8.65637622435268e-05	2.41107455251763e-05	NC_031977.2:30889055
1495	NC_031977.2	30889055	A	T	LOC100695100	MODIFIER	intron_variant	0	8.65637622435268e-05	2.41107455251763e-05	NC_031977.2:30889055
1496	NC_031977.2	30889055	A	T	LOC100695100	MODIFIER	intron_variant	0	8.65637622435268e-05	2.41107455251763e-05	NC_031977.2:30889055
1497	NC_031977.2	31455179	A	G	LOC100694410-LOC112841862	MODIFIER	intergenic_region	0	0.00291785	8.25005019058432e-05	NC_031977.2:31455179
1498	NC_031977.2	32270207	G	T	nudt12	MODIFIER	downstream_gene_variant	3591	0.120253	1.21745913226457e-05	NC_031977.2:32270207
1499	NC_031977.2	32270207	G	T	nudt12	MODIFIER	downstream_gene_variant	4175	0.120253	1.21745913226457e-05	NC_031977.2:32270207
1500	NC_031977.2	32270207	G	T	LOC100710927	MODIFIER	intron_variant	0	0.120253	1.21745913226457e-05	NC_031977.2:32270207
1501	NC_031977.2	32270207	G	T	LOC100710927	MODIFIER	intron_variant	0	0.120253	1.21745913226457e-05	NC_031977.2:32270207
1502	NC_031977.2	32270207	G	T	LOC100710927	MODIFIER	intron_variant	0	0.120253	1.21745913226457e-05	NC_031977.2:32270207
1503	NC_031977.2	32317233	T	C	LOC100711193	MODIFIER	upstream_gene_variant	3002	0.0429006	5.53434403831924e-05	NC_031977.2:32317233
1504	NC_031977.2	32317233	T	C	LOC100711193	MODIFIER	upstream_gene_variant	3038	0.0429006	5.53434403831924e-05	NC_031977.2:32317233
1505	NC_031977.2	32317233	T	C	LOC100711193	MODIFIER	upstream_gene_variant	3038	0.0429006	5.53434403831924e-05	NC_031977.2:32317233
1506	NC_031977.2	32317233	T	C	LOC100711193	MODIFIER	upstream_gene_variant	3038	0.0429006	5.53434403831924e-05	NC_031977.2:32317233
1507	NC_031977.2	32317233	T	C	LOC100711193	MODIFIER	upstream_gene_variant	3002	0.0429006	5.53434403831924e-05	NC_031977.2:32317233
1508	NC_031977.2	32317233	T	C	LOC100711193	MODIFIER	upstream_gene_variant	3002	0.0429006	5.53434403831924e-05	NC_031977.2:32317233
1509	NC_031977.2	32317233	T	C	LOC100711465	MODIFIER	intron_variant	0	0.0429006	5.53434403831924e-05	NC_031977.2:32317233
1510	NC_031977.2	32317233	T	C	LOC100711465	MODIFIER	intron_variant	0	0.0429006	5.53434403831924e-05	NC_031977.2:32317233
1511	NC_031977.2	32317233	T	C	LOC100711465	MODIFIER	intron_variant	0	0.0429006	5.53434403831924e-05	NC_031977.2:32317233
1512	NC_031977.2	32317233	T	C	LOC100711465	MODIFIER	intron_variant	0	0.0429006	5.53434403831924e-05	NC_031977.2:32317233
1513	NC_031977.2	32317233	T	C	LOC100711465	MODIFIER	intron_variant	0	0.0429006	5.53434403831924e-05	NC_031977.2:32317233
1514	NC_031977.2	32317233	T	C	LOC100711465	MODIFIER	intron_variant	0	0.0429006	5.53434403831924e-05	NC_031977.2:32317233
1515	NC_031977.2	32317233	T	C	LOC100711465	MODIFIER	intron_variant	0	0.0429006	5.53434403831924e-05	NC_031977.2:32317233
1516	NC_031977.2	32317233	T	C	LOC100711465	MODIFIER	intron_variant	0	0.0429006	5.53434403831924e-05	NC_031977.2:32317233
1517	NC_031977.2	32317233	T	C	LOC100711465	MODIFIER	intron_variant	0	0.0429006	5.53434403831924e-05	NC_031977.2:32317233
1518	NC_031977.2	32317233	T	C	LOC100711465	MODIFIER	intron_variant	0	0.0429006	5.53434403831924e-05	NC_031977.2:32317233
1519	NC_031977.2	32352835	G	A	adamtsl2	MODIFIER	intron_variant	0	0.000100696	0.000639829	NC_031977.2:32352835
1520	NC_031977.2	33338024	T	C	LOC100697244	MODIFIER	upstream_gene_variant	208	0.067502	7.16643821207099e-05	NC_031977.2:33338024
1521	NC_031977.2	33338024	T	C	LOC100697244-LOC100697509	MODIFIER	intergenic_region	0	0.067502	7.16643821207099e-05	NC_031977.2:33338024
1522	NC_031977.2	33369732	T	C	LOC100697509	MODIFIER	intron_variant	0	0.00854204	0.000114443	NC_031977.2:33369732
1523	NC_031977.2	33860517	A	G	bmp2k	MODIFIER	intron_variant	0	5.72773904581453e-05	0.000254536	NC_031977.2:33860517
1524	NC_031977.2	33860517	A	G	LOC106098183	MODIFIER	non_coding_transcript_exon_variant	0	5.72773904581453e-05	0.000254536	NC_031977.2:33860517
1525	NC_031977.2	33880292	A	G	paqr3	MODIFIER	intron_variant	0	0.0388605	0.000114182	NC_031977.2:33880292
1526	NC_031977.2	33880292	A	G	paqr3	MODIFIER	intron_variant	0	0.0388605	0.000114182	NC_031977.2:33880292
1527	NC_031977.2	34224394	T	C	fgf5	MODIFIER	intron_variant	0	0.00665097	7.59649891988797e-05	NC_031977.2:34224394
1528	NC_031977.2	34379375	A	G	LOC112841790	MODIFIER	intron_variant	0	9.72681937279205e-05	0.0104549	NC_031977.2:34379375
1529	NC_031977.2	34379375	A	G	rasgef1b	MODIFIER	intron_variant	0	9.72681937279205e-05	0.0104549	NC_031977.2:34379375
1530	NC_031977.2	34379375	A	G	LOC112841790	MODIFIER	intron_variant	0	9.72681937279205e-05	0.0104549	NC_031977.2:34379375
1531	NC_031977.2	34379375	A	G	rasgef1b	MODIFIER	intron_variant	0	9.72681937279205e-05	0.0104549	NC_031977.2:34379375
1532	NC_031977.2	34393088	A	G	rasgef1b	MODIFIER	intron_variant	0	0.0263946	9.8124065441796e-06	NC_031977.2:34393088
1533	NC_031977.2	34393088	A	G	LOC112841790	MODIFIER	intron_variant	0	0.0263946	9.8124065441796e-06	NC_031977.2:34393088
1534	NC_031977.2	34393088	A	G	rasgef1b	MODIFIER	intron_variant	0	0.0263946	9.8124065441796e-06	NC_031977.2:34393088
1535	NC_031977.2	34713985	T	G	LOC100697145	MODIFIER	intron_variant	0	0.00193097	0.000130825	NC_031977.2:34713985
1536	NC_031977.2	35163739	T	C	mapk1	MODIFIER	intron_variant	0	0.0206365	0.00013481	NC_031977.2:35163739
1537	NC_031977.2	35734826	C	G	dmrt2	LOW	synonymous_variant	0	2.00143717220036e-05	1.04017620334376e-05	NC_031977.2:35734826
1538	NC_031977.2	37744501	T	G	LOC100705892	LOW	splice_region_variant&intron_variant	0	2.76910024101911e-05	0.0671957	NC_031977.2:37744501
1539	NC_031977.2	37744501	T	G	LOC100705892	LOW	splice_region_variant&intron_variant	0	2.76910024101911e-05	0.0671957	NC_031977.2:37744501
1540	NC_031977.2	37744501	T	G	LOC100705892	LOW	splice_region_variant&intron_variant	0	2.76910024101911e-05	0.0671957	NC_031977.2:37744501
1541	NC_031977.2	37744501	T	G	LOC100705626	MODIFIER	upstream_gene_variant	4671	2.76910024101911e-05	0.0671957	NC_031977.2:37744501
1542	NC_031977.2	38256056	T	C	LOC100701313	MODIFIER	3_prime_UTR_variant	930	0.00259138	6.79999649560117e-05	NC_031977.2:38256056
1543	NC_031977.2	38256056	T	C	lrrc2	MODIFIER	downstream_gene_variant	2431	0.00259138	6.79999649560117e-05	NC_031977.2:38256056
1544	NC_031977.2	38256056	T	C	lrrc2	MODIFIER	downstream_gene_variant	2431	0.00259138	6.79999649560117e-05	NC_031977.2:38256056
1545	NC_031977.2	38313773	C	T	LOC100697549	MODIFIER	3_prime_UTR_variant	12	4.33136386207958e-05	0.000376581	NC_031977.2:38313773
1546	NC_031977.2	38313773	C	T	dmtn	MODIFIER	downstream_gene_variant	4059	4.33136386207958e-05	0.000376581	NC_031977.2:38313773
1547	NC_031977.2	38313773	C	T	dmtn	MODIFIER	downstream_gene_variant	4059	4.33136386207958e-05	0.000376581	NC_031977.2:38313773
1548	NC_031977.2	38313773	C	T	dmtn	MODIFIER	downstream_gene_variant	4059	4.33136386207958e-05	0.000376581	NC_031977.2:38313773
1549	NC_031977.2	38313773	C	T	dmtn	MODIFIER	downstream_gene_variant	4059	4.33136386207958e-05	0.000376581	NC_031977.2:38313773
1550	NC_031978.2	800017	A	G	hectd2	LOW	splice_region_variant&intron_variant	0	0.000108579	0.00126257	NC_031978.2:800017
1551	NC_031978.2	920192	C	A	fgfbp3	MODIFIER	3_prime_UTR_variant	962	0.0103092	1.27906629666214e-05	NC_031978.2:920192
1552	NC_031978.2	1029338	C	T	LOC112841946	MODIFIER	downstream_gene_variant	3381	3.61139445946995e-06	0.00571826	NC_031978.2:1029338
1553	NC_031978.2	1029338	C	T	LOC112841946-LOC106096523	MODIFIER	intergenic_region	0	3.61139445946995e-06	0.00571826	NC_031978.2:1029338
1554	NC_031978.2	1359339	T	G	LOC102078897	MODIFIER	downstream_gene_variant	4222	7.08538689205194e-05	0.00882023	NC_031978.2:1359339
1555	NC_031978.2	1359339	T	G	LOC102078897	MODIFIER	downstream_gene_variant	4222	7.08538689205194e-05	0.00882023	NC_031978.2:1359339
1556	NC_031978.2	1359339	T	G	LOC102079163	MODIFIER	intron_variant	0	7.08538689205194e-05	0.00882023	NC_031978.2:1359339
1557	NC_031978.2	4510678	A	G	LOC112841945	MODIFIER	upstream_gene_variant	2884	8.87804119521649e-05	0.0941974	NC_031978.2:4510678
1558	NC_031978.2	4510678	A	G	LOC112841945	MODIFIER	upstream_gene_variant	2884	8.87804119521649e-05	0.0941974	NC_031978.2:4510678
1559	NC_031978.2	4510678	A	G	LOC102080492-LOC112841945	MODIFIER	intergenic_region	0	8.87804119521649e-05	0.0941974	NC_031978.2:4510678
1560	NC_031978.2	4572948	T	C	LOC109204843	MODIFIER	downstream_gene_variant	1698	0.0728478	0.000133001	NC_031978.2:4572948
1561	NC_031978.2	4572948	T	C	ccdc172	MODIFIER	intron_variant	0	0.0728478	0.000133001	NC_031978.2:4572948
1562	NC_031978.2	4572948	T	C	ccdc172	MODIFIER	intron_variant	0	0.0728478	0.000133001	NC_031978.2:4572948
1563	NC_031978.2	4572948	T	C	ccdc172	MODIFIER	intron_variant	0	0.0728478	0.000133001	NC_031978.2:4572948
1564	NC_031978.2	4572948	T	C	ccdc172	MODIFIER	intron_variant	0	0.0728478	0.000133001	NC_031978.2:4572948
1565	NC_031978.2	5094049	A	G	LOC100692040	MODIFIER	intron_variant	0	9.04154090411737e-05	0.00164714	NC_031978.2:5094049
1566	NC_031978.2	5430979	A	G	LOC102077955	LOW	synonymous_variant	0	0.012024	6.23054236270917e-05	NC_031978.2:5430979
1567	NC_031978.2	5946046	A	G	LOC100689896	MODIFIER	intron_variant	0	0.0234198	4.40954693478246e-05	NC_031978.2:5946046
1568	NC_031978.2	5990258	C	T	crls1	MODIFIER	upstream_gene_variant	2303	0.0113058	9.32056990289329e-05	NC_031978.2:5990258
1569	NC_031978.2	5990258	C	T	mcm8	MODIFIER	intron_variant	0	0.0113058	9.32056990289329e-05	NC_031978.2:5990258
1570	NC_031978.2	5990258	C	T	mcm8	MODIFIER	intron_variant	0	0.0113058	9.32056990289329e-05	NC_031978.2:5990258
1571	NC_031978.2	5990258	C	T	mcm8	MODIFIER	intron_variant	0	0.0113058	9.32056990289329e-05	NC_031978.2:5990258
1572	NC_031978.2	6249363	A	G	LOC106097855-LOC109204729	MODIFIER	intergenic_region	0	0.000108879	0.00435689	NC_031978.2:6249363
1573	NC_031978.2	6583163	A	G	LOC109204761-cdh11	MODIFIER	intergenic_region	0	0.00536291	9.55841933116589e-05	NC_031978.2:6583163
1574	NC_031978.2	6846904	T	C	LOC100691234	LOW	synonymous_variant	0	0.0156401	7.72755679426168e-05	NC_031978.2:6846904
1575	NC_031978.2	8674844	C	T	LOC109204863-LOC112841934	MODIFIER	intergenic_region	0	0.0260148	2.09465718527491e-05	NC_031978.2:8674844
1576	NC_031978.2	8802829	A	G	meis1	MODIFIER	intron_variant	0	0.00183714	3.31247161826503e-05	NC_031978.2:8802829
1577	NC_031978.2	9065502	T	G	LOC102078762	MODIFIER	upstream_gene_variant	4912	0.00422963	5.26373413491297e-05	NC_031978.2:9065502
1578	NC_031978.2	9065502	T	G	LOC102078762	MODIFIER	upstream_gene_variant	4912	0.00422963	5.26373413491297e-05	NC_031978.2:9065502
1579	NC_031978.2	9065502	T	G	c1d	MODIFIER	downstream_gene_variant	2059	0.00422963	5.26373413491297e-05	NC_031978.2:9065502
1580	NC_031978.2	9065502	T	G	c1d	MODIFIER	downstream_gene_variant	2059	0.00422963	5.26373413491297e-05	NC_031978.2:9065502
1581	NC_031978.2	9065502	T	G	etaa1-c1d	MODIFIER	intergenic_region	0	0.00422963	5.26373413491297e-05	NC_031978.2:9065502
1582	NC_031978.2	9065548	A	G	LOC102078762	MODIFIER	upstream_gene_variant	4866	0.00951823	7.60654536487725e-05	NC_031978.2:9065548
1583	NC_031978.2	9065548	A	G	LOC102078762	MODIFIER	upstream_gene_variant	4866	0.00951823	7.60654536487725e-05	NC_031978.2:9065548
1584	NC_031978.2	9065548	A	G	c1d	MODIFIER	downstream_gene_variant	2013	0.00951823	7.60654536487725e-05	NC_031978.2:9065548
1585	NC_031978.2	9065548	A	G	c1d	MODIFIER	downstream_gene_variant	2013	0.00951823	7.60654536487725e-05	NC_031978.2:9065548
1586	NC_031978.2	9065548	A	G	etaa1-c1d	MODIFIER	intergenic_region	0	0.00951823	7.60654536487725e-05	NC_031978.2:9065548
1587	NC_031978.2	9592708	T	C	slc8a1-LOC112842043	MODIFIER	intergenic_region	0	6.24322305679267e-05	0.389997	NC_031978.2:9592708
1588	NC_031978.2	9611221	T	C	slc8a1-LOC112842043	MODIFIER	intergenic_region	0	0.00279803	5.49394265930659e-05	NC_031978.2:9611221
1589	NC_031978.2	9639491	G	C	slc8a1-LOC112842043	MODIFIER	intergenic_region	0	0.0871927	3.8570301229316e-05	NC_031978.2:9639491
1590	NC_031978.2	9788320	G	A	LOC100706613	MODIFIER	downstream_gene_variant	2492	6.47211880922266e-05	0.00256989	NC_031978.2:9788320
1591	NC_031978.2	9788320	G	A	LOC100708039	MODIFIER	intron_variant	0	6.47211880922266e-05	0.00256989	NC_031978.2:9788320
1592	NC_031978.2	10052863	A	C	anapc1	LOW	synonymous_variant	0	8.07508031935249e-06	0.000247179	NC_031978.2:10052863
1593	NC_031978.2	11612733	C	G	zbtb18-LOC100691320	MODIFIER	intergenic_region	0	0.0209281	0.000135174	NC_031978.2:11612733
1594	NC_031978.2	11888782	G	A	map3k21	MODIFIER	upstream_gene_variant	929	0.00556488	0.000118073	NC_031978.2:11888782
1595	NC_031978.2	11888782	G	A	map3k21	MODIFIER	upstream_gene_variant	2538	0.00556488	0.000118073	NC_031978.2:11888782
1596	NC_031978.2	11888782	G	A	map3k21	MODIFIER	upstream_gene_variant	929	0.00556488	0.000118073	NC_031978.2:11888782
1597	NC_031978.2	11888782	G	A	pcnx2	MODIFIER	intron_variant	0	0.00556488	0.000118073	NC_031978.2:11888782
1598	NC_031978.2	12276861	C	T	wapl-LOC100703311	MODIFIER	intergenic_region	0	0.000114907	0.0249298	NC_031978.2:12276861
1599	NC_031978.2	12719192	G	A	LOC102077541	MODIFIER	intron_variant	0	0.029085	3.02546552390106e-05	NC_031978.2:12719192
1600	NC_031978.2	12719192	G	A	LOC102077541	MODIFIER	intron_variant	0	0.029085	3.02546552390106e-05	NC_031978.2:12719192
1601	NC_031978.2	12719192	G	A	LOC102077541	MODIFIER	intron_variant	0	0.029085	3.02546552390106e-05	NC_031978.2:12719192
1602	NC_031978.2	12719192	G	A	LOC102077541	MODIFIER	intron_variant	0	0.029085	3.02546552390106e-05	NC_031978.2:12719192
1603	NC_031978.2	12719192	G	A	LOC102077541	MODIFIER	intron_variant	0	0.029085	3.02546552390106e-05	NC_031978.2:12719192
1604	NC_031978.2	12719192	G	A	LOC102077541	MODIFIER	intron_variant	0	0.029085	3.02546552390106e-05	NC_031978.2:12719192
1605	NC_031978.2	12719192	G	A	LOC102077541	MODIFIER	intron_variant	0	0.029085	3.02546552390106e-05	NC_031978.2:12719192
1606	NC_031978.2	12719192	G	A	LOC102077541	MODIFIER	intron_variant	0	0.029085	3.02546552390106e-05	NC_031978.2:12719192
1607	NC_031978.2	12719192	G	A	LOC102077541	MODIFIER	intron_variant	0	0.029085	3.02546552390106e-05	NC_031978.2:12719192
1608	NC_031978.2	16009045	G	A	LOC102075610-LOC109204861	MODIFIER	intergenic_region	0	4.68540336113244e-05	0.00162172	NC_031978.2:16009045
1609	NC_031978.2	18188844	A	G	LOC112841968	MODIFIER	upstream_gene_variant	4124	2.99490735115637e-05	0.00308268	NC_031978.2:18188844
1610	NC_031978.2	18188844	A	G	got1	MODIFIER	downstream_gene_variant	4998	2.99490735115637e-05	0.00308268	NC_031978.2:18188844
1611	NC_031978.2	18188844	A	G	got1	MODIFIER	downstream_gene_variant	4998	2.99490735115637e-05	0.00308268	NC_031978.2:18188844
1612	NC_031978.2	18188844	A	G	cnnm1	MODIFIER	intron_variant	0	2.99490735115637e-05	0.00308268	NC_031978.2:18188844
1613	NC_031978.2	21785214	G	T	LOC100711181	MODIFIER	intron_variant	0	0.000593505	9.27584959600736e-05	NC_031978.2:21785214
1614	NC_031978.2	21785215	G	T	LOC100711181	MODIFIER	intron_variant	0	0.000593505	9.27584959600736e-05	NC_031978.2:21785215
1615	NC_031978.2	24954298	A	G	cdh23	MODIFIER	intron_variant	0	0.013521	0.000126858	NC_031978.2:24954298
1616	NC_031978.2	24954298	A	G	cdh23	MODIFIER	intron_variant	0	0.013521	0.000126858	NC_031978.2:24954298
1617	NC_031978.2	24954298	A	G	cdh23	MODIFIER	intron_variant	0	0.013521	0.000126858	NC_031978.2:24954298
1618	NC_031978.2	25483019	A	T	LOC102078804	MODIFIER	downstream_gene_variant	1347	0.000109746	0.107252	NC_031978.2:25483019
1619	NC_031978.2	25483019	A	T	LOC102078804	MODIFIER	downstream_gene_variant	4088	0.000109746	0.107252	NC_031978.2:25483019
1620	NC_031978.2	25483019	A	T	LOC102078804	MODIFIER	downstream_gene_variant	1347	0.000109746	0.107252	NC_031978.2:25483019
1621	NC_031978.2	25483019	A	T	pdlim1	MODIFIER	intron_variant	0	0.000109746	0.107252	NC_031978.2:25483019
1622	NC_031978.2	27508462	C	T	LOC100695085	MODIFIER	intron_variant	0	9.35271018558737e-05	0.027964	NC_031978.2:27508462
1623	NC_031978.2	27594441	G	A	trnai-uau_22	MODERATE	missense_variant	0	8.96561104518693e-05	0.00950615	NC_031978.2:27594441
1624	NC_031978.2	27594441	G	A	cfap46	MODIFIER	intron_variant	0	8.96561104518693e-05	0.00950615	NC_031978.2:27594441
1625	NC_031978.2	27594441	G	A	cfap46	MODIFIER	intron_variant	0	8.96561104518693e-05	0.00950615	NC_031978.2:27594441
1626	NC_031978.2	27594441	G	A	cfap46	MODIFIER	intron_variant	0	8.96561104518693e-05	0.00950615	NC_031978.2:27594441
1627	NC_031978.2	27594441	G	A	cfap46	MODIFIER	intron_variant	0	8.96561104518693e-05	0.00950615	NC_031978.2:27594441
1628	NC_031978.2	27594441	G	A	cfap46	MODIFIER	intron_variant	0	8.96561104518693e-05	0.00950615	NC_031978.2:27594441
1629	NC_031978.2	27594441	G	A	cfap46	MODIFIER	intron_variant	0	8.96561104518693e-05	0.00950615	NC_031978.2:27594441
1630	NC_031978.2	27594441	G	A	cfap46	MODIFIER	intron_variant	0	8.96561104518693e-05	0.00950615	NC_031978.2:27594441
1631	NC_031978.2	28550540	C	T	zfp36l2-trnai-uau_23	MODIFIER	intergenic_region	0	0.0140691	3.52020097038202e-05	NC_031978.2:28550540
1632	NC_031978.2	28555973	A	G	zfp36l2-trnai-uau_23	MODIFIER	intergenic_region	0	2.89040248007545e-05	0.0021318	NC_031978.2:28555973
1633	NC_031978.2	29116504	G	A	b3gat2-ogfrl1	MODIFIER	intergenic_region	0	1.63060647465954e-05	0.000889188	NC_031978.2:29116504
1634	NC_031978.2	29210219	G	A	LOC109204846	MODIFIER	intron_variant	0	7.85600627830335e-05	0.225302	NC_031978.2:29210219
1635	NC_031978.2	29210219	G	A	LOC109204846	MODIFIER	intron_variant	0	7.85600627830335e-05	0.225302	NC_031978.2:29210219
1636	NC_031978.2	30742957	T	G	piezo1	LOW	splice_region_variant&intron_variant	0	0.119497	6.91100302049982e-05	NC_031978.2:30742957
1637	NC_031979.2	3234732	A	G	bcas3	MODIFIER	intron_variant	0	0.00223818	2.80593448084771e-05	NC_031979.2:3234732
1638	NC_031979.2	3234732	A	G	bcas3	MODIFIER	intron_variant	0	0.00223818	2.80593448084771e-05	NC_031979.2:3234732
1639	NC_031979.2	3234732	A	G	bcas3	MODIFIER	intron_variant	0	0.00223818	2.80593448084771e-05	NC_031979.2:3234732
1640	NC_031979.2	3234732	A	G	bcas3	MODIFIER	intron_variant	0	0.00223818	2.80593448084771e-05	NC_031979.2:3234732
1641	NC_031979.2	5796721	G	A	LOC100708831	MODIFIER	upstream_gene_variant	648	8.60806874165507e-05	0.00501001	NC_031979.2:5796721
1642	NC_031979.2	5796721	G	A	LOC100708831	MODIFIER	intron_variant	0	8.60806874165507e-05	0.00501001	NC_031979.2:5796721
1643	NC_031979.2	5796721	G	A	LOC100708831	MODIFIER	intron_variant	0	8.60806874165507e-05	0.00501001	NC_031979.2:5796721
1644	NC_031979.2	6794796	T	C	LOC102081846-kcne4	MODIFIER	intergenic_region	0	5.01712342092658e-05	0.00754881	NC_031979.2:6794796
1645	NC_031979.2	7171991	G	A	epha4-pxylp1	MODIFIER	intergenic_region	0	9.15552877468528e-05	0.102503	NC_031979.2:7171991
1646	NC_031979.2	7575211	G	C	clstn2	MODIFIER	intron_variant	0	0.00973528	7.835290750879e-05	NC_031979.2:7575211
1647	NC_031979.2	9150364	G	A	sidt2	MODIFIER	intron_variant	0	0.000128071	1.248609813304e-05	NC_031979.2:9150364
1648	NC_031979.2	9150364	G	A	sidt2	MODIFIER	intron_variant	0	0.000128071	1.248609813304e-05	NC_031979.2:9150364
1649	NC_031979.2	9150364	G	A	sidt2	MODIFIER	intron_variant	0	0.000128071	1.248609813304e-05	NC_031979.2:9150364
1650	NC_031979.2	9150364	G	A	sidt2	MODIFIER	intron_variant	0	0.000128071	1.248609813304e-05	NC_031979.2:9150364
1651	NC_031979.2	10777919	G	A	rap1gap2	MODIFIER	intron_variant	0	0.000128358	0.000105105	NC_031979.2:10777919
1652	NC_031979.2	10777919	G	A	rap1gap2	MODIFIER	intron_variant	0	0.000128358	0.000105105	NC_031979.2:10777919
1653	NC_031979.2	10777919	G	A	rap1gap2	MODIFIER	intron_variant	0	0.000128358	0.000105105	NC_031979.2:10777919
1654	NC_031979.2	10777919	G	A	rap1gap2	MODIFIER	intron_variant	0	0.000128358	0.000105105	NC_031979.2:10777919
1655	NC_031979.2	14982610	G	A	cfap45	MODIFIER	intron_variant	0	0.024247	9.53041465821202e-06	NC_031979.2:14982610
1656	NC_031979.2	17652256	C	T	LOC106097978	MODIFIER	upstream_gene_variant	4559	3.81104121422549e-05	0.00643882	NC_031979.2:17652256
1657	NC_031979.2	17652256	C	T	dync2h1	MODIFIER	intron_variant	0	3.81104121422549e-05	0.00643882	NC_031979.2:17652256
1658	NC_031979.2	17652256	C	T	dync2h1	MODIFIER	intron_variant	0	3.81104121422549e-05	0.00643882	NC_031979.2:17652256
1659	NC_031979.2	17652256	C	T	dync2h1	MODIFIER	intron_variant	0	3.81104121422549e-05	0.00643882	NC_031979.2:17652256
1660	NC_031979.2	20409804	G	A	grik4	MODIFIER	intron_variant	0	4.37189929056598e-05	0.0236318	NC_031979.2:20409804
1661	NC_031979.2	20409804	G	A	grik4	MODIFIER	intron_variant	0	4.37189929056598e-05	0.0236318	NC_031979.2:20409804
1662	NC_031979.2	20409804	G	A	grik4	MODIFIER	intron_variant	0	4.37189929056598e-05	0.0236318	NC_031979.2:20409804
1663	NC_031979.2	20409804	G	A	grik4	MODIFIER	intron_variant	0	4.37189929056598e-05	0.0236318	NC_031979.2:20409804
1664	NC_031979.2	20409804	G	A	grik4	MODIFIER	intron_variant	0	4.37189929056598e-05	0.0236318	NC_031979.2:20409804
1665	NC_031979.2	21849035	C	T	strn4	MODIFIER	intron_variant	0	3.23325713288781e-05	0.00357342	NC_031979.2:21849035
1666	NC_031979.2	21849035	C	T	strn4	MODIFIER	intron_variant	0	3.23325713288781e-05	0.00357342	NC_031979.2:21849035
1667	NC_031979.2	26458426	T	G	LOC100699154	MODIFIER	intron_variant	0	0.00844691	9.91423247922225e-05	NC_031979.2:26458426
1668	NC_031979.2	26458426	T	G	LOC100699154	MODIFIER	intron_variant	0	0.00844691	9.91423247922225e-05	NC_031979.2:26458426
1669	NC_031979.2	26458426	T	G	LOC100699154	MODIFIER	intron_variant	0	0.00844691	9.91423247922225e-05	NC_031979.2:26458426
1670	NC_031979.2	26458426	T	G	LOC112842105	MODIFIER	non_coding_transcript_exon_variant	0	0.00844691	9.91423247922225e-05	NC_031979.2:26458426
1671	NC_031979.2	26878434	T	C	lrfn1-LOC100711723	MODIFIER	intergenic_region	0	0.000116943	0.096377	NC_031979.2:26878434
1672	NC_031979.2	27549304	C	T	pitpnm3	MODIFIER	intron_variant	0	2.77165841187797e-05	0.00112117	NC_031979.2:27549304
1673	NC_031979.2	27549304	C	T	pitpnm3	MODIFIER	intron_variant	0	2.77165841187797e-05	0.00112117	NC_031979.2:27549304
1674	NC_031979.2	27549304	C	T	pitpnm3	MODIFIER	intron_variant	0	2.77165841187797e-05	0.00112117	NC_031979.2:27549304
1675	NC_031979.2	27549304	C	T	pitpnm3	MODIFIER	intron_variant	0	2.77165841187797e-05	0.00112117	NC_031979.2:27549304
1676	NC_031979.2	27549304	C	T	pitpnm3	MODIFIER	intron_variant	0	2.77165841187797e-05	0.00112117	NC_031979.2:27549304
1677	NC_031979.2	29007474	G	A	robo1	MODIFIER	intron_variant	0	0.0156375	7.05302166900363e-05	NC_031979.2:29007474
1678	NC_031979.2	29007474	G	A	robo1	MODIFIER	intron_variant	0	0.0156375	7.05302166900363e-05	NC_031979.2:29007474
1679	NC_031979.2	29007474	G	A	robo1	MODIFIER	intron_variant	0	0.0156375	7.05302166900363e-05	NC_031979.2:29007474
1680	NC_031979.2	29007474	G	A	robo1	MODIFIER	intron_variant	0	0.0156375	7.05302166900363e-05	NC_031979.2:29007474
1681	NC_031979.2	29007474	G	A	robo1	MODIFIER	intron_variant	0	0.0156375	7.05302166900363e-05	NC_031979.2:29007474
1682	NC_031979.2	30400027	C	T	LOC100690575	MODIFIER	intron_variant	0	5.10095397444785e-05	2.17428664102211e-06	NC_031979.2:30400027
1683	NC_031979.2	30400027	C	T	LOC100690575	MODIFIER	intron_variant	0	5.10095397444785e-05	2.17428664102211e-06	NC_031979.2:30400027
1684	NC_031979.2	30400027	C	T	LOC100690575	MODIFIER	intron_variant	0	5.10095397444785e-05	2.17428664102211e-06	NC_031979.2:30400027
1685	NC_031979.2	30400027	C	T	LOC100690575	MODIFIER	intron_variant	0	5.10095397444785e-05	2.17428664102211e-06	NC_031979.2:30400027
1686	NC_031979.2	31982786	A	G	tenm4	MODIFIER	intron_variant	0	1.38378899086914e-05	0.0034438	NC_031979.2:31982786
1687	NC_031979.2	31982786	A	G	tenm4	MODIFIER	intron_variant	0	1.38378899086914e-05	0.0034438	NC_031979.2:31982786
1688	NC_031979.2	31982786	A	G	tenm4	MODIFIER	intron_variant	0	1.38378899086914e-05	0.0034438	NC_031979.2:31982786
1689	NC_031979.2	31982786	A	G	tenm4	MODIFIER	intron_variant	0	1.38378899086914e-05	0.0034438	NC_031979.2:31982786
1690	NC_031979.2	31982786	A	G	tenm4	MODIFIER	intron_variant	0	1.38378899086914e-05	0.0034438	NC_031979.2:31982786
1691	NC_031979.2	31982786	A	G	tenm4	MODIFIER	intron_variant	0	1.38378899086914e-05	0.0034438	NC_031979.2:31982786
1692	NC_031979.2	31982786	A	G	tenm4	MODIFIER	intron_variant	0	1.38378899086914e-05	0.0034438	NC_031979.2:31982786
1693	NC_031979.2	31982786	A	G	tenm4	MODIFIER	intron_variant	0	1.38378899086914e-05	0.0034438	NC_031979.2:31982786
1694	NC_031979.2	31982786	A	G	tenm4	MODIFIER	intron_variant	0	1.38378899086914e-05	0.0034438	NC_031979.2:31982786
1695	NC_031979.2	31982786	A	G	tenm4	MODIFIER	intron_variant	0	1.38378899086914e-05	0.0034438	NC_031979.2:31982786
1696	NC_031979.2	31982786	A	G	tenm4	MODIFIER	intron_variant	0	1.38378899086914e-05	0.0034438	NC_031979.2:31982786
1697	NC_031979.2	31982786	A	G	tenm4	MODIFIER	intron_variant	0	1.38378899086914e-05	0.0034438	NC_031979.2:31982786
1698	NC_031979.2	31982786	A	G	tenm4	MODIFIER	intron_variant	0	1.38378899086914e-05	0.0034438	NC_031979.2:31982786
1699	NC_031979.2	33109042	A	G	LOC106098588-LOC102079403	MODIFIER	intergenic_region	0	0.0179027	1.7144283810842e-05	NC_031979.2:33109042
1700	NC_031979.2	33549225	T	G	LOC100709030	MODIFIER	intron_variant	0	0.000875752	4.66368862847044e-05	NC_031979.2:33549225
1701	NC_031979.2	33549225	T	G	LOC100709030	MODIFIER	intron_variant	0	0.000875752	4.66368862847044e-05	NC_031979.2:33549225
1702	NC_031979.2	33549225	T	G	LOC100709030	MODIFIER	intron_variant	0	0.000875752	4.66368862847044e-05	NC_031979.2:33549225
1703	NC_031979.2	33549225	T	G	LOC100709030	MODIFIER	intron_variant	0	0.000875752	4.66368862847044e-05	NC_031979.2:33549225
1704	NC_031979.2	33549225	T	G	LOC100709030	MODIFIER	intron_variant	0	0.000875752	4.66368862847044e-05	NC_031979.2:33549225
1705	NC_031979.2	33549225	T	G	LOC100709030	MODIFIER	intron_variant	0	0.000875752	4.66368862847044e-05	NC_031979.2:33549225
1706	NC_031979.2	33549225	T	G	LOC100709030	MODIFIER	intron_variant	0	0.000875752	4.66368862847044e-05	NC_031979.2:33549225
1707	NC_031979.2	33549225	T	G	LOC100709030	MODIFIER	intron_variant	0	0.000875752	4.66368862847044e-05	NC_031979.2:33549225
1708	NC_031979.2	33549225	T	G	LOC100709030	MODIFIER	intron_variant	0	0.000875752	4.66368862847044e-05	NC_031979.2:33549225
1709	NC_031979.2	33549225	T	G	LOC100709030	MODIFIER	intron_variant	0	0.000875752	4.66368862847044e-05	NC_031979.2:33549225
1710	NC_031979.2	33549225	T	G	LOC100709030	MODIFIER	intron_variant	0	0.000875752	4.66368862847044e-05	NC_031979.2:33549225
1711	NC_031979.2	33549225	T	G	LOC100709030	MODIFIER	intron_variant	0	0.000875752	4.66368862847044e-05	NC_031979.2:33549225
1712	NC_031979.2	33549225	T	G	LOC100709030	MODIFIER	intron_variant	0	0.000875752	4.66368862847044e-05	NC_031979.2:33549225
1713	NC_031979.2	33549225	T	G	LOC100709030	MODIFIER	intron_variant	0	0.000875752	4.66368862847044e-05	NC_031979.2:33549225
1714	NC_031979.2	33549225	T	G	LOC100709030	MODIFIER	intron_variant	0	0.000875752	4.66368862847044e-05	NC_031979.2:33549225
1715	NC_031979.2	33549225	T	G	LOC100709030	MODIFIER	intron_variant	0	0.000875752	4.66368862847044e-05	NC_031979.2:33549225
1716	NC_031979.2	33549225	T	G	LOC100709030	MODIFIER	intron_variant	0	0.000875752	4.66368862847044e-05	NC_031979.2:33549225
1717	NC_031979.2	33549225	T	G	LOC100709030	MODIFIER	intron_variant	0	0.000875752	4.66368862847044e-05	NC_031979.2:33549225
1718	NC_031979.2	33549225	T	G	LOC100709030	MODIFIER	intron_variant	0	0.000875752	4.66368862847044e-05	NC_031979.2:33549225
1719	NC_031979.2	33890933	G	A	sbds	MODIFIER	upstream_gene_variant	3954	0.0236829	0.000124686	NC_031979.2:33890933
1720	NC_031979.2	33890933	G	A	LOC100691054	MODIFIER	intron_variant	0	0.0236829	0.000124686	NC_031979.2:33890933
1721	NC_031979.2	33890933	G	A	LOC100691054	MODIFIER	intron_variant	0	0.0236829	0.000124686	NC_031979.2:33890933
1722	NC_031979.2	34660772	C	T	LOC112841726	LOW	synonymous_variant	0	0.0385115	3.24971790354181e-05	NC_031979.2:34660772
1723	NC_031979.2	34660772	C	T	LOC112841726	LOW	synonymous_variant	0	0.0385115	3.24971790354181e-05	NC_031979.2:34660772
1724	NC_031979.2	34660772	C	T	sptbn4	MODIFIER	downstream_gene_variant	1776	0.0385115	3.24971790354181e-05	NC_031979.2:34660772
1725	NC_031979.2	34660772	C	T	sptbn4	MODIFIER	downstream_gene_variant	1776	0.0385115	3.24971790354181e-05	NC_031979.2:34660772
1726	NC_031979.2	34660772	C	T	sptbn4	MODIFIER	downstream_gene_variant	1776	0.0385115	3.24971790354181e-05	NC_031979.2:34660772
1727	NC_031979.2	35142788	A	G	LOC102079445	MODIFIER	intron_variant	0	0.000504398	1.08407028488405e-06	NC_031979.2:35142788
1728	NC_031979.2	35142788	A	G	LOC102079445	MODIFIER	intron_variant	0	0.000504398	1.08407028488405e-06	NC_031979.2:35142788
1729	NC_031979.2	35142926	A	G	LOC102079445	MODIFIER	intron_variant	0	0.00433696	5.14970883409567e-05	NC_031979.2:35142926
1730	NC_031979.2	35142926	A	G	LOC102079445	MODIFIER	intron_variant	0	0.00433696	5.14970883409567e-05	NC_031979.2:35142926
1731	NC_031979.2	35773482	T	C	LOC102079067	MODIFIER	upstream_gene_variant	4250	0.002794	0.000116362	NC_031979.2:35773482
1732	NC_031979.2	35773482	T	C	LOC102079067	MODIFIER	upstream_gene_variant	4247	0.002794	0.000116362	NC_031979.2:35773482
1733	NC_031979.2	35773482	T	C	LOC102079067	MODIFIER	upstream_gene_variant	4249	0.002794	0.000116362	NC_031979.2:35773482
1734	NC_031979.2	35773482	T	C	LOC100710678	MODIFIER	intron_variant	0	0.002794	0.000116362	NC_031979.2:35773482
1735	NC_031979.2	35773482	T	C	LOC100710678	MODIFIER	intron_variant	0	0.002794	0.000116362	NC_031979.2:35773482
1736	NC_031979.2	37342620	T	C	LOC109204946	MODIFIER	upstream_gene_variant	1545	4.81284130440613e-05	0.00849339	NC_031979.2:37342620
1737	NC_031979.2	37342620	T	C	LOC109204946-LOC109204928	MODIFIER	intergenic_region	0	4.81284130440613e-05	0.00849339	NC_031979.2:37342620
1738	NC_031979.2	37528632	G	C	LOC100705338	MODIFIER	5_prime_UTR_variant	114	9.87809264020905e-05	0.0574566	NC_031979.2:37528632
1739	NC_031979.2	37528632	G	C	LOC100705338	MODIFIER	5_prime_UTR_variant	114	9.87809264020905e-05	0.0574566	NC_031979.2:37528632
1740	NC_031979.2	38249010	T	C	LOC109204905-LOC112842213	MODIFIER	intergenic_region	0	3.64657192886765e-05	0.0358903	NC_031979.2:38249010
1741	NC_031980.2	1105214	C	A	LOC102076202	MODIFIER	upstream_gene_variant	4488	6.45203271382987e-05	0.036461	NC_031980.2:1105214
1742	NC_031980.2	1105214	C	A	LOC102076202	MODIFIER	upstream_gene_variant	4488	6.45203271382987e-05	0.036461	NC_031980.2:1105214
1743	NC_031980.2	1105214	C	A	LOC102076202	MODIFIER	upstream_gene_variant	4488	6.45203271382987e-05	0.036461	NC_031980.2:1105214
1744	NC_031980.2	1105214	C	A	LOC102076202	MODIFIER	upstream_gene_variant	4488	6.45203271382987e-05	0.036461	NC_031980.2:1105214
1745	NC_031980.2	1105214	C	A	LOC102076202	MODIFIER	upstream_gene_variant	4488	6.45203271382987e-05	0.036461	NC_031980.2:1105214
1746	NC_031980.2	1105214	C	A	LOC102076202	MODIFIER	upstream_gene_variant	4300	6.45203271382987e-05	0.036461	NC_031980.2:1105214
1747	NC_031980.2	1105214	C	A	LOC102076202	MODIFIER	upstream_gene_variant	3729	6.45203271382987e-05	0.036461	NC_031980.2:1105214
1748	NC_031980.2	1105214	C	A	LOC100694666	MODIFIER	intron_variant	0	6.45203271382987e-05	0.036461	NC_031980.2:1105214
1749	NC_031980.2	2275192	T	A	trnaq-uug_21	MODIFIER	downstream_gene_variant	1527	3.18263915459314e-05	9.20862149438951e-05	NC_031980.2:2275192
1750	NC_031980.2	2275192	T	A	tshr	MODIFIER	intron_variant	0	3.18263915459314e-05	9.20862149438951e-05	NC_031980.2:2275192
1751	NC_031980.2	2275192	T	A	tshr	MODIFIER	intron_variant	0	3.18263915459314e-05	9.20862149438951e-05	NC_031980.2:2275192
1752	NC_031980.2	2275192	T	A	tshr	MODIFIER	intron_variant	0	3.18263915459314e-05	9.20862149438951e-05	NC_031980.2:2275192
1753	NC_031980.2	2275192	T	A	tshr	MODIFIER	intron_variant	0	3.18263915459314e-05	9.20862149438951e-05	NC_031980.2:2275192
1754	NC_031980.2	2680936	T	C	LOC100712080-snw1	MODIFIER	intergenic_region	0	0.00676731	7.0243921975831e-05	NC_031980.2:2680936
1755	NC_031980.2	3377231	A	G	phip	MODIFIER	upstream_gene_variant	1575	4.5410727860339e-05	0.0102962	NC_031980.2:3377231
1756	NC_031980.2	3377231	A	G	hmgn3	MODIFIER	downstream_gene_variant	2962	4.5410727860339e-05	0.0102962	NC_031980.2:3377231
1757	NC_031980.2	3377231	A	G	hmgn3	MODIFIER	downstream_gene_variant	2962	4.5410727860339e-05	0.0102962	NC_031980.2:3377231
1758	NC_031980.2	3377231	A	G	hmgn3	MODIFIER	downstream_gene_variant	2962	4.5410727860339e-05	0.0102962	NC_031980.2:3377231
1759	NC_031980.2	3377231	A	G	hmgn3	MODIFIER	downstream_gene_variant	2962	4.5410727860339e-05	0.0102962	NC_031980.2:3377231
1760	NC_031980.2	3377231	A	G	hmgn3	MODIFIER	downstream_gene_variant	2962	4.5410727860339e-05	0.0102962	NC_031980.2:3377231
1761	NC_031980.2	3377231	A	G	hmgn3	MODIFIER	downstream_gene_variant	2962	4.5410727860339e-05	0.0102962	NC_031980.2:3377231
1762	NC_031980.2	3377231	A	G	hmgn3	MODIFIER	downstream_gene_variant	2962	4.5410727860339e-05	0.0102962	NC_031980.2:3377231
1763	NC_031980.2	3377231	A	G	hmgn3	MODIFIER	downstream_gene_variant	2962	4.5410727860339e-05	0.0102962	NC_031980.2:3377231
1764	NC_031980.2	3377231	A	G	hmgn3	MODIFIER	downstream_gene_variant	2962	4.5410727860339e-05	0.0102962	NC_031980.2:3377231
1765	NC_031980.2	3377231	A	G	hmgn3	MODIFIER	downstream_gene_variant	2962	4.5410727860339e-05	0.0102962	NC_031980.2:3377231
1766	NC_031980.2	3377231	A	G	hmgn3	MODIFIER	downstream_gene_variant	2962	4.5410727860339e-05	0.0102962	NC_031980.2:3377231
1767	NC_031980.2	3377231	A	G	phip-hmgn3	MODIFIER	intergenic_region	0	4.5410727860339e-05	0.0102962	NC_031980.2:3377231
1768	NC_031980.2	3680910	G	A	atad2b	LOW	splice_region_variant&intron_variant	0	0.0513432	7.33287207188836e-05	NC_031980.2:3680910
1769	NC_031980.2	3680910	G	A	atad2b	LOW	splice_region_variant&intron_variant	0	0.0513432	7.33287207188836e-05	NC_031980.2:3680910
1770	NC_031980.2	3708397	C	A	atad2b	MODIFIER	intron_variant	0	1.07411723733442e-05	0.00517883	NC_031980.2:3708397
1771	NC_031980.2	3708397	C	A	atad2b	MODIFIER	intron_variant	0	1.07411723733442e-05	0.00517883	NC_031980.2:3708397
1772	NC_031980.2	3788851	G	A	klhl29	MODIFIER	intron_variant	0	1.97815208318811e-05	0.000754195	NC_031980.2:3788851
1773	NC_031980.2	3788851	G	A	klhl29	MODIFIER	intron_variant	0	1.97815208318811e-05	0.000754195	NC_031980.2:3788851
1774	NC_031980.2	3788851	G	A	klhl29	MODIFIER	intron_variant	0	1.97815208318811e-05	0.000754195	NC_031980.2:3788851
1775	NC_031980.2	3788851	G	A	klhl29	MODIFIER	intron_variant	0	1.97815208318811e-05	0.000754195	NC_031980.2:3788851
1776	NC_031980.2	3788851	G	A	klhl29	MODIFIER	intron_variant	0	1.97815208318811e-05	0.000754195	NC_031980.2:3788851
1777	NC_031980.2	3788851	G	A	klhl29	MODIFIER	intron_variant	0	1.97815208318811e-05	0.000754195	NC_031980.2:3788851
1778	NC_031980.2	3981042	T	C	klhl29	MODIFIER	intron_variant	0	0.0105034	0.000133102	NC_031980.2:3981042
1779	NC_031980.2	3981042	T	C	klhl29	MODIFIER	intron_variant	0	0.0105034	0.000133102	NC_031980.2:3981042
1780	NC_031980.2	3981042	T	C	klhl29	MODIFIER	intron_variant	0	0.0105034	0.000133102	NC_031980.2:3981042
1781	NC_031980.2	3981042	T	C	klhl29	MODIFIER	intron_variant	0	0.0105034	0.000133102	NC_031980.2:3981042
1782	NC_031980.2	3981042	T	C	klhl29	MODIFIER	intron_variant	0	0.0105034	0.000133102	NC_031980.2:3981042
1783	NC_031980.2	3981042	T	C	klhl29	MODIFIER	intron_variant	0	0.0105034	0.000133102	NC_031980.2:3981042
1784	NC_031980.2	4196493	C	T	bmp2-plcb1	MODIFIER	intergenic_region	0	3.73687525704536e-06	4.07810881215738e-05	NC_031980.2:4196493
1785	NC_031980.2	4272603	T	A	plcb1	MODIFIER	intron_variant	0	0.000448309	8.14906410604672e-06	NC_031980.2:4272603
1786	NC_031980.2	4272603	T	A	plcb1	MODIFIER	intron_variant	0	0.000448309	8.14906410604672e-06	NC_031980.2:4272603
1787	NC_031980.2	6202287	C	T	coq8a	MODIFIER	upstream_gene_variant	621	0.0790532	0.000112372	NC_031980.2:6202287
1788	NC_031980.2	6202287	C	T	coq8a	MODIFIER	upstream_gene_variant	610	0.0790532	0.000112372	NC_031980.2:6202287
1789	NC_031980.2	6202287	C	T	coq8a	MODIFIER	upstream_gene_variant	643	0.0790532	0.000112372	NC_031980.2:6202287
1790	NC_031980.2	6202287	C	T	coq8a	MODIFIER	upstream_gene_variant	768	0.0790532	0.000112372	NC_031980.2:6202287
1791	NC_031980.2	6202287	C	T	LOC100691170	MODIFIER	downstream_gene_variant	669	0.0790532	0.000112372	NC_031980.2:6202287
1792	NC_031980.2	6202287	C	T	LOC100691170-coq8a	MODIFIER	intergenic_region	0	0.0790532	0.000112372	NC_031980.2:6202287
1793	NC_031980.2	6512759	A	G	trdn-nkain2	MODIFIER	intergenic_region	0	0.0392262	8.37769724100431e-05	NC_031980.2:6512759
1794	NC_031980.2	6809535	C	T	LOC100710559	MODIFIER	3_prime_UTR_variant	57	2.9437775498994e-05	0.00295525	NC_031980.2:6809535
1795	NC_031980.2	7080606	T	C	LOC100705739	LOW	synonymous_variant	0	6.17521263225941e-05	0.00101467	NC_031980.2:7080606
1796	NC_031980.2	7443606	T	C	LOC100705477	MODERATE	missense_variant	0	0.000112689	0.00423104	NC_031980.2:7443606
1797	NC_031980.2	7443606	T	C	LOC100705477	MODERATE	missense_variant	0	0.000112689	0.00423104	NC_031980.2:7443606
1798	NC_031980.2	7443606	T	C	itsn2	MODIFIER	upstream_gene_variant	4916	0.000112689	0.00423104	NC_031980.2:7443606
1799	NC_031980.2	7443606	T	C	itsn2	MODIFIER	upstream_gene_variant	4981	0.000112689	0.00423104	NC_031980.2:7443606
1800	NC_031980.2	7443606	T	C	itsn2	MODIFIER	upstream_gene_variant	4916	0.000112689	0.00423104	NC_031980.2:7443606
1801	NC_031980.2	7443606	T	C	itsn2	MODIFIER	upstream_gene_variant	4916	0.000112689	0.00423104	NC_031980.2:7443606
1802	NC_031980.2	7443606	T	C	itsn2	MODIFIER	upstream_gene_variant	4916	0.000112689	0.00423104	NC_031980.2:7443606
1803	NC_031980.2	7443606	T	C	itsn2	MODIFIER	upstream_gene_variant	4916	0.000112689	0.00423104	NC_031980.2:7443606
1804	NC_031980.2	7564278	A	G	nbas	MODIFIER	intron_variant	0	0.00302298	8.70034956653362e-05	NC_031980.2:7564278
1805	NC_031980.2	7564278	A	G	nbas	MODIFIER	intron_variant	0	0.00302298	8.70034956653362e-05	NC_031980.2:7564278
1806	NC_031980.2	8159617	C	G	tcf21	MODIFIER	upstream_gene_variant	3196	3.99897936122063e-05	0.000282166	NC_031980.2:8159617
1807	NC_031980.2	8159617	C	G	tbpl1-tcf21	MODIFIER	intergenic_region	0	3.99897936122063e-05	0.000282166	NC_031980.2:8159617
1808	NC_031980.2	8606548	G	A	LOC102078384	MODERATE	missense_variant	0	2.66104594532147e-05	0.00575592	NC_031980.2:8606548
1809	NC_031980.2	8717254	G	T	LOC100692480	MODIFIER	upstream_gene_variant	4112	0.0103213	4.81347595753672e-05	NC_031980.2:8717254
1810	NC_031980.2	8717254	G	T	LOC100692210	MODIFIER	downstream_gene_variant	1987	0.0103213	4.81347595753672e-05	NC_031980.2:8717254
1811	NC_031980.2	8717254	G	T	LOC100692210	MODIFIER	downstream_gene_variant	1987	0.0103213	4.81347595753672e-05	NC_031980.2:8717254
1812	NC_031980.2	8717254	G	T	LOC100692210	MODIFIER	downstream_gene_variant	1987	0.0103213	4.81347595753672e-05	NC_031980.2:8717254
1813	NC_031980.2	8717254	G	T	LOC100692210	MODIFIER	downstream_gene_variant	1987	0.0103213	4.81347595753672e-05	NC_031980.2:8717254
1814	NC_031980.2	8717254	G	T	LOC100692480	MODIFIER	intron_variant	0	0.0103213	4.81347595753672e-05	NC_031980.2:8717254
1815	NC_031980.2	8717254	G	T	LOC100692480	MODIFIER	intron_variant	0	0.0103213	4.81347595753672e-05	NC_031980.2:8717254
1816	NC_031980.2	8717254	G	T	LOC100692480	MODIFIER	intron_variant	0	0.0103213	4.81347595753672e-05	NC_031980.2:8717254
1817	NC_031980.2	8717254	G	T	LOC100692480	MODIFIER	intron_variant	0	0.0103213	4.81347595753672e-05	NC_031980.2:8717254
1818	NC_031980.2	8717254	G	T	LOC100692480	MODIFIER	intron_variant	0	0.0103213	4.81347595753672e-05	NC_031980.2:8717254
1819	NC_031980.2	8717254	G	T	LOC100692480	MODIFIER	intron_variant	0	0.0103213	4.81347595753672e-05	NC_031980.2:8717254
1820	NC_031980.2	13074578	C	T	LOC102080271	MODIFIER	intron_variant	0	0.000102582	0.00545997	NC_031980.2:13074578
1821	NC_031980.2	13074578	C	T	LOC102080271	MODIFIER	intron_variant	0	0.000102582	0.00545997	NC_031980.2:13074578
1822	NC_031980.2	18633385	T	C	tbc1d32-LOC102077164	MODIFIER	intergenic_region	0	2.25603713756619e-05	0.000360396	NC_031980.2:18633385
1823	NC_031980.2	28254212	A	G	LOC112842512	MODIFIER	non_coding_transcript_exon_variant	0	0.00884197	8.71666010089115e-05	NC_031980.2:28254212
1824	NC_031980.2	28254212	A	G	LOC112842512	MODIFIER	non_coding_transcript_exon_variant	0	0.00884197	8.71666010089115e-05	NC_031980.2:28254212
1825	NC_031980.2	33761495	T	C	LOC100702908	MODIFIER	intron_variant	0	5.14174501902417e-05	0.0445334	NC_031980.2:33761495
1826	NC_031980.2	33761495	T	C	LOC100702908	MODIFIER	intron_variant	0	5.14174501902417e-05	0.0445334	NC_031980.2:33761495
1827	NC_031980.2	33761495	T	C	LOC100702908	MODIFIER	intron_variant	0	5.14174501902417e-05	0.0445334	NC_031980.2:33761495
1828	NC_031980.2	33761495	T	C	LOC100702908	MODIFIER	intron_variant	0	5.14174501902417e-05	0.0445334	NC_031980.2:33761495
1829	NC_031980.2	33761495	T	C	LOC100702908	MODIFIER	intron_variant	0	5.14174501902417e-05	0.0445334	NC_031980.2:33761495
1830	NC_031980.2	33761495	T	C	LOC100702908	MODIFIER	intron_variant	0	5.14174501902417e-05	0.0445334	NC_031980.2:33761495
1831	NC_031980.2	33761495	T	C	LOC100702908	MODIFIER	intron_variant	0	5.14174501902417e-05	0.0445334	NC_031980.2:33761495
1832	NC_031980.2	33761495	T	C	LOC100702908	MODIFIER	intron_variant	0	5.14174501902417e-05	0.0445334	NC_031980.2:33761495
1833	NC_031980.2	33761495	T	C	LOC100702908	MODIFIER	intron_variant	0	5.14174501902417e-05	0.0445334	NC_031980.2:33761495
1834	NC_031980.2	33761495	T	C	LOC100702908	MODIFIER	intron_variant	0	5.14174501902417e-05	0.0445334	NC_031980.2:33761495
1835	NC_031980.2	33761495	T	C	LOC100702908	MODIFIER	intron_variant	0	5.14174501902417e-05	0.0445334	NC_031980.2:33761495
1836	NC_031980.2	33761495	T	C	LOC100702908	MODIFIER	intron_variant	0	5.14174501902417e-05	0.0445334	NC_031980.2:33761495
1837	NC_031980.2	33761495	T	C	LOC100702908	MODIFIER	intron_variant	0	5.14174501902417e-05	0.0445334	NC_031980.2:33761495
1838	NC_031980.2	33761495	T	C	LOC100702908	MODIFIER	intron_variant	0	5.14174501902417e-05	0.0445334	NC_031980.2:33761495
1839	NC_031980.2	33761495	T	C	LOC100702908	MODIFIER	intron_variant	0	5.14174501902417e-05	0.0445334	NC_031980.2:33761495
1840	NC_031980.2	33772081	C	T	LOC100702908	MODIFIER	downstream_gene_variant	2356	9.52620784561329e-05	0.00018448	NC_031980.2:33772081
1841	NC_031980.2	33772081	C	T	LOC100702908	MODIFIER	downstream_gene_variant	2356	9.52620784561329e-05	0.00018448	NC_031980.2:33772081
1842	NC_031980.2	33772081	C	T	LOC100702908	MODIFIER	downstream_gene_variant	2356	9.52620784561329e-05	0.00018448	NC_031980.2:33772081
1843	NC_031980.2	33772081	C	T	LOC100702908	MODIFIER	downstream_gene_variant	2356	9.52620784561329e-05	0.00018448	NC_031980.2:33772081
1844	NC_031980.2	33772081	C	T	LOC100702908	MODIFIER	downstream_gene_variant	2356	9.52620784561329e-05	0.00018448	NC_031980.2:33772081
1845	NC_031980.2	33772081	C	T	LOC100702908	MODIFIER	downstream_gene_variant	2356	9.52620784561329e-05	0.00018448	NC_031980.2:33772081
1846	NC_031980.2	33772081	C	T	LOC100702908	MODIFIER	downstream_gene_variant	2356	9.52620784561329e-05	0.00018448	NC_031980.2:33772081
1847	NC_031980.2	33772081	C	T	LOC100702908	MODIFIER	downstream_gene_variant	2356	9.52620784561329e-05	0.00018448	NC_031980.2:33772081
1848	NC_031980.2	33772081	C	T	LOC100702908	MODIFIER	downstream_gene_variant	2356	9.52620784561329e-05	0.00018448	NC_031980.2:33772081
1849	NC_031980.2	33772081	C	T	LOC100702908	MODIFIER	downstream_gene_variant	2356	9.52620784561329e-05	0.00018448	NC_031980.2:33772081
1850	NC_031980.2	33772081	C	T	LOC100702908	MODIFIER	downstream_gene_variant	2356	9.52620784561329e-05	0.00018448	NC_031980.2:33772081
1851	NC_031980.2	33772081	C	T	LOC100702908	MODIFIER	downstream_gene_variant	2356	9.52620784561329e-05	0.00018448	NC_031980.2:33772081
1852	NC_031980.2	33772081	C	T	LOC100702908	MODIFIER	downstream_gene_variant	2356	9.52620784561329e-05	0.00018448	NC_031980.2:33772081
1853	NC_031980.2	33772081	C	T	LOC100702908	MODIFIER	downstream_gene_variant	2356	9.52620784561329e-05	0.00018448	NC_031980.2:33772081
1854	NC_031980.2	33772081	C	T	LOC100702908	MODIFIER	downstream_gene_variant	2356	9.52620784561329e-05	0.00018448	NC_031980.2:33772081
1855	NC_031980.2	33772081	C	T	LOC100702908-tbxa2r	MODIFIER	intergenic_region	0	9.52620784561329e-05	0.00018448	NC_031980.2:33772081
1856	NC_031980.2	33877977	G	A	camsap2	MODIFIER	intron_variant	0	4.23673599018005e-05	0.025739	NC_031980.2:33877977
1857	NC_031980.2	33877977	G	A	camsap2	MODIFIER	intron_variant	0	4.23673599018005e-05	0.025739	NC_031980.2:33877977
1858	NC_031980.2	33877977	G	A	camsap2	MODIFIER	intron_variant	0	4.23673599018005e-05	0.025739	NC_031980.2:33877977
1859	NC_031980.2	33877977	G	A	camsap2	MODIFIER	intron_variant	0	4.23673599018005e-05	0.025739	NC_031980.2:33877977
1860	NC_031980.2	34378262	A	G	ncl	MODIFIER	downstream_gene_variant	2740	5.10643442943748e-05	0.00980348	NC_031980.2:34378262
1861	NC_031980.2	34378262	A	G	LOC112842551	MODIFIER	downstream_gene_variant	4161	5.10643442943748e-05	0.00980348	NC_031980.2:34378262
1862	NC_031980.2	34378262	A	G	LOC100699669	MODIFIER	downstream_gene_variant	2646	5.10643442943748e-05	0.00980348	NC_031980.2:34378262
1863	NC_031980.2	34378262	A	G	LOC100699669	MODIFIER	downstream_gene_variant	2646	5.10643442943748e-05	0.00980348	NC_031980.2:34378262
1864	NC_031980.2	34378262	A	G	LOC100699669	MODIFIER	downstream_gene_variant	2646	5.10643442943748e-05	0.00980348	NC_031980.2:34378262
1865	NC_031980.2	34378262	A	G	ncl-LOC100699669	MODIFIER	intergenic_region	0	5.10643442943748e-05	0.00980348	NC_031980.2:34378262
1866	NC_031980.2	34965542	A	G	ephb3-hykk	MODIFIER	intergenic_region	0	8.58518838885736e-05	0.0393974	NC_031980.2:34965542
1867	NC_031980.2	35772437	T	C	opa1	MODIFIER	intron_variant	0	1.485149255266e-05	0.0136284	NC_031980.2:35772437
1868	NC_031980.2	35772437	T	C	opa1	MODIFIER	intron_variant	0	1.485149255266e-05	0.0136284	NC_031980.2:35772437
1869	NC_031980.2	35772437	T	C	opa1	MODIFIER	intron_variant	0	1.485149255266e-05	0.0136284	NC_031980.2:35772437
1870	NC_031980.2	35772437	T	C	opa1	MODIFIER	intron_variant	0	1.485149255266e-05	0.0136284	NC_031980.2:35772437
1871	NC_031980.2	36223071	T	C	negr1	MODIFIER	intron_variant	0	4.2488816120237e-05	0.00074818	NC_031980.2:36223071
1872	NC_031980.2	36223071	T	C	negr1	MODIFIER	intron_variant	0	4.2488816120237e-05	0.00074818	NC_031980.2:36223071
1873	NC_031980.2	39281258	A	G	LOC100694175	MODIFIER	intron_variant	0	0.0109288	5.59060225416936e-05	NC_031980.2:39281258
1874	NC_031980.2	39281258	A	G	LOC100694175	MODIFIER	intron_variant	0	0.0109288	5.59060225416936e-05	NC_031980.2:39281258
1875	NC_031980.2	39281258	A	G	LOC100694175	MODIFIER	intron_variant	0	0.0109288	5.59060225416936e-05	NC_031980.2:39281258
1876	NC_031980.2	39281258	A	G	LOC100694175	MODIFIER	intron_variant	0	0.0109288	5.59060225416936e-05	NC_031980.2:39281258
1877	NC_031980.2	39281258	A	G	LOC100694175	MODIFIER	intron_variant	0	0.0109288	5.59060225416936e-05	NC_031980.2:39281258
1878	NC_031980.2	39281258	A	G	LOC100694175	MODIFIER	intron_variant	0	0.0109288	5.59060225416936e-05	NC_031980.2:39281258
1879	NC_031980.2	39281258	A	G	LOC100694175	MODIFIER	intron_variant	0	0.0109288	5.59060225416936e-05	NC_031980.2:39281258
1880	NC_031980.2	39281258	A	G	LOC100694175	MODIFIER	intron_variant	0	0.0109288	5.59060225416936e-05	NC_031980.2:39281258
1881	NC_031980.2	39281258	A	G	LOC100694175	MODIFIER	intron_variant	0	0.0109288	5.59060225416936e-05	NC_031980.2:39281258
1882	NC_031980.2	39281258	A	G	LOC100694175	MODIFIER	intron_variant	0	0.0109288	5.59060225416936e-05	NC_031980.2:39281258
1883	NC_031980.2	39281258	A	G	LOC100694175	MODIFIER	intron_variant	0	0.0109288	5.59060225416936e-05	NC_031980.2:39281258
1884	NC_031981.2	661350	T	C	lmo3	MODIFIER	intron_variant	0	9.24650217277669e-05	0.000904963	NC_031981.2:661350
1885	NC_031981.2	661350	T	C	lmo3	MODIFIER	intron_variant	0	9.24650217277669e-05	0.000904963	NC_031981.2:661350
1886	NC_031981.2	661350	T	C	lmo3	MODIFIER	intron_variant	0	9.24650217277669e-05	0.000904963	NC_031981.2:661350
1887	NC_031981.2	2398846	T	C	tpr	MODIFIER	intron_variant	0	4.02195256614754e-05	0.000329405	NC_031981.2:2398846
1888	NC_031981.2	2398846	T	C	tpr	MODIFIER	intron_variant	0	4.02195256614754e-05	0.000329405	NC_031981.2:2398846
1889	NC_031981.2	2398846	T	C	tpr	MODIFIER	intron_variant	0	4.02195256614754e-05	0.000329405	NC_031981.2:2398846
1890	NC_031981.2	2971889	C	G	LOC100692432	MODIFIER	intron_variant	0	1.12958712593031e-05	0.000242567	NC_031981.2:2971889
1891	NC_031981.2	3561568	C	T	LOC100711030	MODIFIER	intron_variant	0	0.00626048	6.65526252004523e-05	NC_031981.2:3561568
1892	NC_031981.2	3561568	C	T	LOC100711030	MODIFIER	intron_variant	0	0.00626048	6.65526252004523e-05	NC_031981.2:3561568
1893	NC_031981.2	4125621	T	C	LOC100707807-sox5	MODIFIER	intergenic_region	0	6.35069221569247e-05	0.0111452	NC_031981.2:4125621
1894	NC_031981.2	4703745	T	C	LOC100705678	MODIFIER	intron_variant	0	9.75491791675669e-06	0.0041507	NC_031981.2:4703745
1895	NC_031981.2	5010203	C	T	gramd4	MODIFIER	upstream_gene_variant	2884	0.0131976	7.23120895305231e-05	NC_031981.2:5010203
1896	NC_031981.2	5010203	C	T	gramd4	MODIFIER	intron_variant	0	0.0131976	7.23120895305231e-05	NC_031981.2:5010203
1897	NC_031981.2	5010203	C	T	gramd4	MODIFIER	intron_variant	0	0.0131976	7.23120895305231e-05	NC_031981.2:5010203
1898	NC_031981.2	5010203	C	T	gramd4	MODIFIER	intron_variant	0	0.0131976	7.23120895305231e-05	NC_031981.2:5010203
1899	NC_031981.2	5010203	C	T	gramd4	MODIFIER	intron_variant	0	0.0131976	7.23120895305231e-05	NC_031981.2:5010203
1900	NC_031981.2	5010203	C	T	gramd4	MODIFIER	intron_variant	0	0.0131976	7.23120895305231e-05	NC_031981.2:5010203
1901	NC_031981.2	5010203	C	T	gramd4	MODIFIER	intron_variant	0	0.0131976	7.23120895305231e-05	NC_031981.2:5010203
1902	NC_031981.2	5010203	C	T	gramd4	MODIFIER	intron_variant	0	0.0131976	7.23120895305231e-05	NC_031981.2:5010203
1903	NC_031981.2	5010428	C	T	gramd4	MODIFIER	upstream_gene_variant	2659	0.0142689	0.0001357	NC_031981.2:5010428
1904	NC_031981.2	5010428	C	T	gramd4	MODIFIER	intron_variant	0	0.0142689	0.0001357	NC_031981.2:5010428
1905	NC_031981.2	5010428	C	T	gramd4	MODIFIER	intron_variant	0	0.0142689	0.0001357	NC_031981.2:5010428
1906	NC_031981.2	5010428	C	T	gramd4	MODIFIER	intron_variant	0	0.0142689	0.0001357	NC_031981.2:5010428
1907	NC_031981.2	5010428	C	T	gramd4	MODIFIER	intron_variant	0	0.0142689	0.0001357	NC_031981.2:5010428
1908	NC_031981.2	5010428	C	T	gramd4	MODIFIER	intron_variant	0	0.0142689	0.0001357	NC_031981.2:5010428
1909	NC_031981.2	5010428	C	T	gramd4	MODIFIER	intron_variant	0	0.0142689	0.0001357	NC_031981.2:5010428
1910	NC_031981.2	5010428	C	T	gramd4	MODIFIER	intron_variant	0	0.0142689	0.0001357	NC_031981.2:5010428
1911	NC_031981.2	5535097	A	G	fam19a5	MODIFIER	intron_variant	0	9.42334696075386e-05	0.0474263	NC_031981.2:5535097
1912	NC_031981.2	5535097	A	G	fam19a5	MODIFIER	intron_variant	0	9.42334696075386e-05	0.0474263	NC_031981.2:5535097
1913	NC_031981.2	5535097	A	G	fam19a5	MODIFIER	intron_variant	0	9.42334696075386e-05	0.0474263	NC_031981.2:5535097
1914	NC_031981.2	5535097	A	G	fam19a5	MODIFIER	intron_variant	0	9.42334696075386e-05	0.0474263	NC_031981.2:5535097
1915	NC_031981.2	5535097	A	G	fam19a5	MODIFIER	intron_variant	0	9.42334696075386e-05	0.0474263	NC_031981.2:5535097
1916	NC_031981.2	5932400	C	T	alg12	MODERATE	missense_variant	0	0.00467138	0.000135747	NC_031981.2:5932400
1917	NC_031981.2	5932400	C	T	creld2	MODIFIER	upstream_gene_variant	2985	0.00467138	0.000135747	NC_031981.2:5932400
1918	NC_031981.2	5932400	C	T	creld2	MODIFIER	upstream_gene_variant	2980	0.00467138	0.000135747	NC_031981.2:5932400
1919	NC_031981.2	5932400	C	T	zbed4	MODIFIER	downstream_gene_variant	3032	0.00467138	0.000135747	NC_031981.2:5932400
1920	NC_031981.2	5932400	C	T	zbed4	MODIFIER	downstream_gene_variant	3032	0.00467138	0.000135747	NC_031981.2:5932400
1921	NC_031981.2	5932400	C	T	zbed4	MODIFIER	downstream_gene_variant	3032	0.00467138	0.000135747	NC_031981.2:5932400
1922	NC_031981.2	5951590	A	G	creld2-pim3	MODIFIER	intergenic_region	0	5.15533539273957e-05	0.00027073	NC_031981.2:5951590
1923	NC_031981.2	7992308	C	T	tfec	MODIFIER	intron_variant	0	0.000293166	4.64700259467647e-05	NC_031981.2:7992308
1924	NC_031981.2	7992308	C	T	tfec	MODIFIER	intron_variant	0	0.000293166	4.64700259467647e-05	NC_031981.2:7992308
1925	NC_031981.2	7992308	C	T	tfec	MODIFIER	intron_variant	0	0.000293166	4.64700259467647e-05	NC_031981.2:7992308
1926	NC_031981.2	7992308	C	T	tfec	MODIFIER	intron_variant	0	0.000293166	4.64700259467647e-05	NC_031981.2:7992308
1927	NC_031981.2	8605216	C	T	gsap	LOW	synonymous_variant	0	0.0211884	7.93584817837459e-05	NC_031981.2:8605216
1928	NC_031981.2	8605216	C	T	gsap	LOW	synonymous_variant	0	0.0211884	7.93584817837459e-05	NC_031981.2:8605216
1929	NC_031981.2	8605216	C	T	LOC106098636	MODIFIER	downstream_gene_variant	736	0.0211884	7.93584817837459e-05	NC_031981.2:8605216
1930	NC_031981.2	8915123	A	G	LOC100711588	MODIFIER	intron_variant	0	0.00381392	0.000112172	NC_031981.2:8915123
1931	NC_031981.2	8915123	A	G	LOC100711588	MODIFIER	intron_variant	0	0.00381392	0.000112172	NC_031981.2:8915123
1932	NC_031981.2	8915123	A	G	LOC100711588	MODIFIER	intron_variant	0	0.00381392	0.000112172	NC_031981.2:8915123
1933	NC_031981.2	8915123	A	G	LOC100711588	MODIFIER	intron_variant	0	0.00381392	0.000112172	NC_031981.2:8915123
1934	NC_031981.2	8915123	A	G	LOC100711588	MODIFIER	intron_variant	0	0.00381392	0.000112172	NC_031981.2:8915123
1935	NC_031981.2	10116039	T	G	LOC100690824	MODIFIER	intron_variant	0	0.0414789	6.09104641390946e-05	NC_031981.2:10116039
1936	NC_031981.2	10116039	T	G	LOC100690824	MODIFIER	intron_variant	0	0.0414789	6.09104641390946e-05	NC_031981.2:10116039
1937	NC_031981.2	10116039	T	G	LOC100690824	MODIFIER	intron_variant	0	0.0414789	6.09104641390946e-05	NC_031981.2:10116039
1938	NC_031981.2	10116039	T	G	LOC100690824	MODIFIER	intron_variant	0	0.0414789	6.09104641390946e-05	NC_031981.2:10116039
1939	NC_031981.2	10116039	T	G	LOC100690824	MODIFIER	intron_variant	0	0.0414789	6.09104641390946e-05	NC_031981.2:10116039
1940	NC_031981.2	10116039	T	G	LOC100690824	MODIFIER	intron_variant	0	0.0414789	6.09104641390946e-05	NC_031981.2:10116039
1941	NC_031981.2	10116039	T	G	LOC100690824	MODIFIER	intron_variant	0	0.0414789	6.09104641390946e-05	NC_031981.2:10116039
1942	NC_031981.2	12313615	C	T	LOC112842654	MODIFIER	downstream_gene_variant	1919	1.828026633734e-05	0.000436463	NC_031981.2:12313615
1943	NC_031981.2	12313615	C	T	LOC112842654-LOC102077752	MODIFIER	intergenic_region	0	1.828026633734e-05	0.000436463	NC_031981.2:12313615
1944	NC_031981.2	14881656	T	G	magi2-LOC109195290	MODIFIER	intergenic_region	0	0.0345929	0.000130464	NC_031981.2:14881656
1945	NC_031981.2	17437566	G	T	creb3l2	MODIFIER	intron_variant	0	5.03110592000856e-05	0.0440409	NC_031981.2:17437566
1946	NC_031981.2	17437566	G	T	creb3l2	MODIFIER	intron_variant	0	5.03110592000856e-05	0.0440409	NC_031981.2:17437566
1947	NC_031981.2	22362045	C	T	LOC100706932	MODIFIER	3_prime_UTR_variant	1405	0.0884653	8.86043052118097e-05	NC_031981.2:22362045
1948	NC_031981.2	27699323	C	T	LOC102079664	MODIFIER	intron_variant	0	0.0223771	0.000132194	NC_031981.2:27699323
1949	NC_031981.2	28965528	T	A	LOC112842698-LOC100702214	MODIFIER	intergenic_region	0	0.000112066	0.000935473	NC_031981.2:28965528
1950	NC_031981.2	28965674	G	A	LOC112842698-LOC100702214	MODIFIER	intergenic_region	0	1.53980632589151e-05	0.0130548	NC_031981.2:28965674
1951	NC_031981.2	29457653	C	T	LOC112842591-LOC100710693	MODIFIER	intergenic_region	0	6.39837974503361e-05	0.0351049	NC_031981.2:29457653
1952	NC_031981.2	32638427	T	C	lg17h1orf52	MODIFIER	downstream_gene_variant	358	0.000252887	4.71433347608949e-05	NC_031981.2:32638427
1953	NC_031981.2	32638427	T	C	syde2-lg17h1orf52	MODIFIER	intergenic_region	0	0.000252887	4.71433347608949e-05	NC_031981.2:32638427
1954	NC_031981.2	32898825	T	C	mpl	MODIFIER	upstream_gene_variant	365	0.0161486	7.39910693722834e-06	NC_031981.2:32898825
1955	NC_031981.2	32898825	T	C	mpl	MODIFIER	upstream_gene_variant	364	0.0161486	7.39910693722834e-06	NC_031981.2:32898825
1956	NC_031981.2	32898825	T	C	mpl-tie1	MODIFIER	intergenic_region	0	0.0161486	7.39910693722834e-06	NC_031981.2:32898825
1957	NC_031981.2	33308290	T	C	LOC100692552	MODIFIER	intron_variant	0	5.46875811173063e-05	0.00276348	NC_031981.2:33308290
1958	NC_031981.2	33308290	T	C	LOC100692552	MODIFIER	intron_variant	0	5.46875811173063e-05	0.00276348	NC_031981.2:33308290
1959	NC_031981.2	33308290	T	C	LOC100692552	MODIFIER	intron_variant	0	5.46875811173063e-05	0.00276348	NC_031981.2:33308290
1960	NC_031981.2	33308290	T	C	LOC100692552	MODIFIER	intron_variant	0	5.46875811173063e-05	0.00276348	NC_031981.2:33308290
1961	NC_031981.2	33308290	T	C	LOC100692552	MODIFIER	intron_variant	0	5.46875811173063e-05	0.00276348	NC_031981.2:33308290
1962	NC_031981.2	33308290	T	C	LOC100692552	MODIFIER	intron_variant	0	5.46875811173063e-05	0.00276348	NC_031981.2:33308290
1963	NC_031981.2	33308290	T	C	LOC100692552	MODIFIER	intron_variant	0	5.46875811173063e-05	0.00276348	NC_031981.2:33308290
1964	NC_031981.2	33308290	T	C	LOC100692552	MODIFIER	intron_variant	0	5.46875811173063e-05	0.00276348	NC_031981.2:33308290
1965	NC_031981.2	36101838	T	C	LOC109195115	MODIFIER	intron_variant	0	0.0101632	0.000105384	NC_031981.2:36101838
1966	NC_031981.2	37206386	A	G	scube1	MODIFIER	intron_variant	0	3.01984216987173e-05	0.00230256	NC_031981.2:37206386
1967	NC_031981.2	37206386	A	G	LOC112842636	MODIFIER	intron_variant	0	3.01984216987173e-05	0.00230256	NC_031981.2:37206386
1968	NC_031981.2	37206386	A	G	scube1	MODIFIER	intron_variant	0	3.01984216987173e-05	0.00230256	NC_031981.2:37206386
1969	NC_031981.2	37206386	A	G	scube1	MODIFIER	intron_variant	0	3.01984216987173e-05	0.00230256	NC_031981.2:37206386
1970	NC_031982.2	322283	T	C	LOC100711787	MODIFIER	3_prime_UTR_variant	470	8.07745686041947e-05	0.00358937	NC_031982.2:322283
1971	NC_031982.2	1257988	A	T	LOC100709391	MODIFIER	intron_variant	0	6.04723218370169e-05	0.00206516	NC_031982.2:1257988
1972	NC_031982.2	1257988	A	T	LOC100709391	MODIFIER	intron_variant	0	6.04723218370169e-05	0.00206516	NC_031982.2:1257988
1973	NC_031982.2	1889057	A	G	LOC100711514	MODIFIER	intron_variant	0	8.17111342053073e-05	0.0114719	NC_031982.2:1889057
1974	NC_031982.2	1889057	A	G	LOC100711514	MODIFIER	intron_variant	0	8.17111342053073e-05	0.0114719	NC_031982.2:1889057
1975	NC_031982.2	1889057	A	G	LOC100711514	MODIFIER	intron_variant	0	8.17111342053073e-05	0.0114719	NC_031982.2:1889057
1976	NC_031982.2	3592876	T	G	astn1	MODIFIER	intron_variant	0	9.40725972207825e-05	0.00354663	NC_031982.2:3592876
1977	NC_031982.2	3592876	T	G	astn1	MODIFIER	intron_variant	0	9.40725972207825e-05	0.00354663	NC_031982.2:3592876
1978	NC_031982.2	3592876	T	G	astn1	MODIFIER	intron_variant	0	9.40725972207825e-05	0.00354663	NC_031982.2:3592876
1979	NC_031982.2	3592876	T	G	astn1	MODIFIER	intron_variant	0	9.40725972207825e-05	0.00354663	NC_031982.2:3592876
1980	NC_031982.2	3592876	T	G	astn1	MODIFIER	intron_variant	0	9.40725972207825e-05	0.00354663	NC_031982.2:3592876
1981	NC_031982.2	3592876	T	G	astn1	MODIFIER	intron_variant	0	9.40725972207825e-05	0.00354663	NC_031982.2:3592876
1982	NC_031982.2	3592876	T	G	astn1	MODIFIER	intron_variant	0	9.40725972207825e-05	0.00354663	NC_031982.2:3592876
1983	NC_031982.2	3592876	T	G	astn1	MODIFIER	intron_variant	0	9.40725972207825e-05	0.00354663	NC_031982.2:3592876
1984	NC_031982.2	3592876	T	G	astn1	MODIFIER	intron_variant	0	9.40725972207825e-05	0.00354663	NC_031982.2:3592876
1985	NC_031982.2	3592876	T	G	astn1	MODIFIER	intron_variant	0	9.40725972207825e-05	0.00354663	NC_031982.2:3592876
1986	NC_031982.2	3771847	A	G	astn1	MODIFIER	intron_variant	0	4.04949708336132e-05	0.277043	NC_031982.2:3771847
1987	NC_031982.2	3771847	A	G	astn1	MODIFIER	intron_variant	0	4.04949708336132e-05	0.277043	NC_031982.2:3771847
1988	NC_031982.2	3771847	A	G	astn1	MODIFIER	intron_variant	0	4.04949708336132e-05	0.277043	NC_031982.2:3771847
1989	NC_031982.2	3771847	A	G	astn1	MODIFIER	intron_variant	0	4.04949708336132e-05	0.277043	NC_031982.2:3771847
1990	NC_031982.2	3771847	A	G	astn1	MODIFIER	intron_variant	0	4.04949708336132e-05	0.277043	NC_031982.2:3771847
1991	NC_031982.2	3771847	A	G	astn1	MODIFIER	intron_variant	0	4.04949708336132e-05	0.277043	NC_031982.2:3771847
1992	NC_031982.2	3771847	A	G	astn1	MODIFIER	intron_variant	0	4.04949708336132e-05	0.277043	NC_031982.2:3771847
1993	NC_031982.2	3771847	A	G	astn1	MODIFIER	intron_variant	0	4.04949708336132e-05	0.277043	NC_031982.2:3771847
1994	NC_031982.2	3771847	A	G	astn1	MODIFIER	intron_variant	0	4.04949708336132e-05	0.277043	NC_031982.2:3771847
1995	NC_031982.2	3771847	A	G	astn1	MODIFIER	intron_variant	0	4.04949708336132e-05	0.277043	NC_031982.2:3771847
1996	NC_031982.2	4413661	T	C	LOC100702771	MODIFIER	downstream_gene_variant	3493	0.249376	6.81969357024668e-05	NC_031982.2:4413661
1997	NC_031982.2	4413661	T	C	LOC100702771	MODIFIER	downstream_gene_variant	3493	0.249376	6.81969357024668e-05	NC_031982.2:4413661
1998	NC_031982.2	4413661	T	C	LOC100702771	MODIFIER	downstream_gene_variant	3493	0.249376	6.81969357024668e-05	NC_031982.2:4413661
1999	NC_031982.2	4413661	T	C	LOC100703039	MODIFIER	intron_variant	0	0.249376	6.81969357024668e-05	NC_031982.2:4413661
[truncated: 645 more rows]

## Sheet: pc2_crepuscular_preference
	CHROM	POS	REF	ALT	ANN_GENE	ANN_IMPACT	ANN_EFFECT	ANN_DISTANCE	piVals	PGLSpiVals	location
1	NC_031966.2	486270	G	A	LOC109202958	MODIFIER	upstream_gene_variant	3070	0.00252784	0.000100981	NC_031966.2:486270
2	NC_031966.2	486270	G	A	LOC109202958-LOC112847519	MODIFIER	intergenic_region	0	0.00252784	0.000100981	NC_031966.2:486270
3	NC_031966.2	2518986	T	G	LOC100695335	LOW	synonymous_variant	0	0.113177	0.000117489	NC_031966.2:2518986
4	NC_031966.2	2518986	T	G	LOC100695335	LOW	synonymous_variant	0	0.113177	0.000117489	NC_031966.2:2518986
5	NC_031966.2	2518986	T	G	LOC100695335	LOW	synonymous_variant	0	0.113177	0.000117489	NC_031966.2:2518986
6	NC_031966.2	2518986	T	G	LOC100695335	MODIFIER	non_coding_transcript_exon_variant	0	0.113177	0.000117489	NC_031966.2:2518986
7	NC_031966.2	2518986	T	G	LOC100695335	MODIFIER	non_coding_transcript_exon_variant	0	0.113177	0.000117489	NC_031966.2:2518986
8	NC_031966.2	4330394	T	C	LOC102081390-LOC102081539	MODIFIER	intergenic_region	0	0.00010043	0.00224845	NC_031966.2:4330394
9	NC_031966.2	4854490	C	G	LOC102083204	LOW	splice_region_variant&intron_variant	0	0.0351075	0.000100427	NC_031966.2:4854490
10	NC_031966.2	4854490	C	G	LOC100691030	MODIFIER	downstream_gene_variant	2455	0.0351075	0.000100427	NC_031966.2:4854490
11	NC_031966.2	4854490	C	G	LOC100691030	MODIFIER	downstream_gene_variant	2455	0.0351075	0.000100427	NC_031966.2:4854490
12	NC_031966.2	4854490	C	G	LOC100691030	MODIFIER	downstream_gene_variant	2455	0.0351075	0.000100427	NC_031966.2:4854490
13	NC_031966.2	4854490	C	G	LOC100691030	MODIFIER	downstream_gene_variant	2455	0.0351075	0.000100427	NC_031966.2:4854490
14	NC_031966.2	4854490	C	G	LOC100691030	MODIFIER	downstream_gene_variant	2455	0.0351075	0.000100427	NC_031966.2:4854490
15	NC_031966.2	7708045	A	G	LOC100700286	MODIFIER	intron_variant	0	3.26480462818435e-05	6.25370223676968e-05	NC_031966.2:7708045
16	NC_031966.2	7708045	A	G	LOC100700286	MODIFIER	intron_variant	0	3.26480462818435e-05	6.25370223676968e-05	NC_031966.2:7708045
17	NC_031966.2	7708045	A	G	LOC100700286	MODIFIER	intron_variant	0	3.26480462818435e-05	6.25370223676968e-05	NC_031966.2:7708045
18	NC_031966.2	7708045	A	G	LOC100700286	MODIFIER	intron_variant	0	3.26480462818435e-05	6.25370223676968e-05	NC_031966.2:7708045
19	NC_031966.2	7708045	A	G	LOC100700286	MODIFIER	intron_variant	0	3.26480462818435e-05	6.25370223676968e-05	NC_031966.2:7708045
20	NC_031966.2	9034711	G	C	LOC100695038	MODIFIER	intron_variant	0	0.0163292	9.75760379282709e-05	NC_031966.2:9034711
21	NC_031966.2	9034711	G	C	LOC100695038	MODIFIER	intron_variant	0	0.0163292	9.75760379282709e-05	NC_031966.2:9034711
22	NC_031966.2	9034711	G	C	LOC100695038	MODIFIER	intron_variant	0	0.0163292	9.75760379282709e-05	NC_031966.2:9034711
23	NC_031966.2	9034711	G	C	LOC100695038	MODIFIER	intron_variant	0	0.0163292	9.75760379282709e-05	NC_031966.2:9034711
24	NC_031966.2	10127271	G	A	pcgf3	MODIFIER	3_prime_UTR_variant	999	0.00750012	0.000107901	NC_031966.2:10127271
25	NC_031966.2	10127271	G	A	pcgf3	MODIFIER	3_prime_UTR_variant	999	0.00750012	0.000107901	NC_031966.2:10127271
26	NC_031966.2	10127271	G	A	pcgf3	MODIFIER	3_prime_UTR_variant	999	0.00750012	0.000107901	NC_031966.2:10127271
27	NC_031966.2	10291331	G	A	hopx	MODIFIER	upstream_gene_variant	3315	0.000590283	0.000108617	NC_031966.2:10291331
28	NC_031966.2	10291331	G	A	sec24b-hopx	MODIFIER	intergenic_region	0	0.000590283	0.000108617	NC_031966.2:10291331
29	NC_031966.2	11838423	T	C	ccna2	MODIFIER	downstream_gene_variant	658	0.000154264	0.0269195	NC_031966.2:11838423
30	NC_031966.2	11838423	T	C	ccna2	MODIFIER	downstream_gene_variant	1174	0.000154264	0.0269195	NC_031966.2:11838423
31	NC_031966.2	11838423	T	C	ccna2-LOC100710753	MODIFIER	intergenic_region	0	0.000154264	0.0269195	NC_031966.2:11838423
32	NC_031966.2	12313162	T	C	fstl5	MODIFIER	intron_variant	0	0.000225761	1.7713632822494e-05	NC_031966.2:12313162
33	NC_031966.2	12313162	T	C	fstl5	MODIFIER	intron_variant	0	0.000225761	1.7713632822494e-05	NC_031966.2:12313162
34	NC_031966.2	12313162	T	C	fstl5	MODIFIER	intron_variant	0	0.000225761	1.7713632822494e-05	NC_031966.2:12313162
35	NC_031966.2	12978860	A	G	gria2	MODIFIER	upstream_gene_variant	2112	9.21210068063075e-05	0.00138123	NC_031966.2:12978860
36	NC_031966.2	12978860	A	G	gria2-glrb	MODIFIER	intergenic_region	0	9.21210068063075e-05	0.00138123	NC_031966.2:12978860
37	NC_031966.2	13524598	A	G	pitx2-LOC100706008	MODIFIER	intergenic_region	0	6.29332130576995e-05	0.00027534	NC_031966.2:13524598
38	NC_031966.2	13961973	T	C	lingo2	MODIFIER	intron_variant	0	3.6428487514161e-05	0.0103435	NC_031966.2:13961973
39	NC_031966.2	13961973	T	C	lingo2	MODIFIER	intron_variant	0	3.6428487514161e-05	0.0103435	NC_031966.2:13961973
40	NC_031966.2	13982500	G	A	lingo2	MODIFIER	intron_variant	0	0.000157677	0.000131126	NC_031966.2:13982500
41	NC_031966.2	13982500	G	A	lingo2	MODIFIER	intron_variant	0	0.000157677	0.000131126	NC_031966.2:13982500
42	NC_031966.2	14044271	T	G	lingo2	MODIFIER	intron_variant	0	0.000900837	2.38536018085089e-05	NC_031966.2:14044271
43	NC_031966.2	14044271	T	G	lingo2	MODIFIER	intron_variant	0	0.000900837	2.38536018085089e-05	NC_031966.2:14044271
44	NC_031966.2	14446693	G	A	fgfrl1	MODIFIER	downstream_gene_variant	642	0.00677652	1.71277634333605e-05	NC_031966.2:14446693
45	NC_031966.2	14446693	G	A	fgfrl1	MODIFIER	downstream_gene_variant	642	0.00677652	1.71277634333605e-05	NC_031966.2:14446693
46	NC_031966.2	14446693	G	A	rnf212-fgfrl1	MODIFIER	intergenic_region	0	0.00677652	1.71277634333605e-05	NC_031966.2:14446693
47	NC_031966.2	14736563	A	C	LOC100703331	MODIFIER	intron_variant	0	8.30765475751972e-05	0.0264321	NC_031966.2:14736563
48	NC_031966.2	14736563	A	C	LOC100703331	MODIFIER	intron_variant	0	8.30765475751972e-05	0.0264321	NC_031966.2:14736563
49	NC_031966.2	14744215	G	A	LOC100703331	MODIFIER	intron_variant	0	4.85726473094786e-05	0.00140192	NC_031966.2:14744215
50	NC_031966.2	14744215	G	A	LOC100703331	MODIFIER	intron_variant	0	4.85726473094786e-05	0.00140192	NC_031966.2:14744215
51	NC_031966.2	16371307	T	C	hs3st1	MODIFIER	downstream_gene_variant	3888	3.40612741404069e-05	0.00675531	NC_031966.2:16371307
52	NC_031966.2	16371307	T	C	hs3st1-LOC112847977	MODIFIER	intergenic_region	0	3.40612741404069e-05	0.00675531	NC_031966.2:16371307
53	NC_031966.2	16634667	T	G	atp8a1	MODIFIER	intron_variant	0	0.0258131	5.46835897613949e-05	NC_031966.2:16634667
54	NC_031966.2	16634667	T	G	atp8a1	MODIFIER	intron_variant	0	0.0258131	5.46835897613949e-05	NC_031966.2:16634667
55	NC_031966.2	16634667	T	G	atp8a1	MODIFIER	intron_variant	0	0.0258131	5.46835897613949e-05	NC_031966.2:16634667
56	NC_031966.2	16634667	T	G	atp8a1	MODIFIER	intron_variant	0	0.0258131	5.46835897613949e-05	NC_031966.2:16634667
57	NC_031966.2	16634667	T	G	atp8a1	MODIFIER	intron_variant	0	0.0258131	5.46835897613949e-05	NC_031966.2:16634667
58	NC_031966.2	16634667	T	G	atp8a1	MODIFIER	intron_variant	0	0.0258131	5.46835897613949e-05	NC_031966.2:16634667
59	NC_031966.2	17071807	T	C	LOC109203225-LOC112848007	MODIFIER	intergenic_region	0	0.000102573	0.00158311	NC_031966.2:17071807
60	NC_031966.2	17447892	T	G	mars2	MODIFIER	downstream_gene_variant	962	5.50991310966974e-05	0.00647302	NC_031966.2:17447892
61	NC_031966.2	17447892	T	G	med12	MODIFIER	intron_variant	0	5.50991310966974e-05	0.00647302	NC_031966.2:17447892
62	NC_031966.2	17447892	T	G	med12	MODIFIER	intron_variant	0	5.50991310966974e-05	0.00647302	NC_031966.2:17447892
63	NC_031966.2	17447892	T	G	med12	MODIFIER	intron_variant	0	5.50991310966974e-05	0.00647302	NC_031966.2:17447892
64	NC_031966.2	17447892	T	G	med12	MODIFIER	intron_variant	0	5.50991310966974e-05	0.00647302	NC_031966.2:17447892
65	NC_031966.2	17447893	C	T	mars2	MODIFIER	downstream_gene_variant	961	3.23398090080194e-05	0.00219195	NC_031966.2:17447893
66	NC_031966.2	17447893	C	T	med12	MODIFIER	intron_variant	0	3.23398090080194e-05	0.00219195	NC_031966.2:17447893
67	NC_031966.2	17447893	C	T	med12	MODIFIER	intron_variant	0	3.23398090080194e-05	0.00219195	NC_031966.2:17447893
68	NC_031966.2	17447893	C	T	med12	MODIFIER	intron_variant	0	3.23398090080194e-05	0.00219195	NC_031966.2:17447893
69	NC_031966.2	17447893	C	T	med12	MODIFIER	intron_variant	0	3.23398090080194e-05	0.00219195	NC_031966.2:17447893
70	NC_031966.2	17486986	C	T	gla-LOC100711741	MODIFIER	intergenic_region	0	1.3361160073423e-05	3.30290280666023e-05	NC_031966.2:17486986
71	NC_031966.2	18871626	G	A	zdhhc9	MODIFIER	intron_variant	0	9.94039883969452e-05	0.00221728	NC_031966.2:18871626
72	NC_031966.2	18871626	G	A	zdhhc9	MODIFIER	intron_variant	0	9.94039883969452e-05	0.00221728	NC_031966.2:18871626
73	NC_031966.2	18871626	G	A	zdhhc9	MODIFIER	intron_variant	0	9.94039883969452e-05	0.00221728	NC_031966.2:18871626
74	NC_031966.2	18964687	T	C	bcorl1	MODIFIER	upstream_gene_variant	821	2.64326654209595e-05	0.0195915	NC_031966.2:18964687
75	NC_031966.2	18964687	T	C	bcorl1	MODIFIER	upstream_gene_variant	821	2.64326654209595e-05	0.0195915	NC_031966.2:18964687
76	NC_031966.2	18964687	T	C	bcorl1	MODIFIER	intron_variant	0	2.64326654209595e-05	0.0195915	NC_031966.2:18964687
77	NC_031966.2	18964687	T	C	bcorl1	MODIFIER	intron_variant	0	2.64326654209595e-05	0.0195915	NC_031966.2:18964687
78	NC_031966.2	18964687	T	C	bcorl1	MODIFIER	intron_variant	0	2.64326654209595e-05	0.0195915	NC_031966.2:18964687
79	NC_031966.2	18964687	T	C	bcorl1	MODIFIER	intron_variant	0	2.64326654209595e-05	0.0195915	NC_031966.2:18964687
80	NC_031966.2	18964687	T	C	bcorl1	MODIFIER	intron_variant	0	2.64326654209595e-05	0.0195915	NC_031966.2:18964687
81	NC_031966.2	19055166	C	G	drp2	LOW	5_prime_UTR_premature_start_codon_gain_variant	0	0.00237602	7.93648682341766e-05	NC_031966.2:19055166
82	NC_031966.2	19055166	C	G	drp2	LOW	5_prime_UTR_premature_start_codon_gain_variant	0	0.00237602	7.93648682341766e-05	NC_031966.2:19055166
83	NC_031966.2	19055166	C	G	drp2	LOW	5_prime_UTR_premature_start_codon_gain_variant	0	0.00237602	7.93648682341766e-05	NC_031966.2:19055166
84	NC_031966.2	19055166	C	G	drp2	LOW	5_prime_UTR_premature_start_codon_gain_variant	0	0.00237602	7.93648682341766e-05	NC_031966.2:19055166
85	NC_031966.2	19055166	C	G	drp2	LOW	5_prime_UTR_premature_start_codon_gain_variant	0	0.00237602	7.93648682341766e-05	NC_031966.2:19055166
86	NC_031966.2	19055166	C	G	drp2	MODIFIER	5_prime_UTR_variant	93873	0.00237602	7.93648682341766e-05	NC_031966.2:19055166
87	NC_031966.2	19055166	C	G	drp2	MODIFIER	5_prime_UTR_variant	93873	0.00237602	7.93648682341766e-05	NC_031966.2:19055166
88	NC_031966.2	19055166	C	G	drp2	MODIFIER	5_prime_UTR_variant	93873	0.00237602	7.93648682341766e-05	NC_031966.2:19055166
89	NC_031966.2	19055166	C	G	drp2	MODIFIER	5_prime_UTR_variant	93873	0.00237602	7.93648682341766e-05	NC_031966.2:19055166
90	NC_031966.2	19055166	C	G	drp2	MODIFIER	5_prime_UTR_variant	93873	0.00237602	7.93648682341766e-05	NC_031966.2:19055166
91	NC_031966.2	19055166	C	G	cenpi	MODIFIER	downstream_gene_variant	1282	0.00237602	7.93648682341766e-05	NC_031966.2:19055166
92	NC_031966.2	19055166	C	G	cenpi	MODIFIER	downstream_gene_variant	1282	0.00237602	7.93648682341766e-05	NC_031966.2:19055166
93	NC_031966.2	19084600	T	C	drp2	MODIFIER	intron_variant	0	9.12885181616529e-05	0.000967556	NC_031966.2:19084600
94	NC_031966.2	19084600	T	C	drp2	MODIFIER	intron_variant	0	9.12885181616529e-05	0.000967556	NC_031966.2:19084600
95	NC_031966.2	19084600	T	C	drp2	MODIFIER	intron_variant	0	9.12885181616529e-05	0.000967556	NC_031966.2:19084600
96	NC_031966.2	19084600	T	C	drp2	MODIFIER	intron_variant	0	9.12885181616529e-05	0.000967556	NC_031966.2:19084600
97	NC_031966.2	19084600	T	C	drp2	MODIFIER	intron_variant	0	9.12885181616529e-05	0.000967556	NC_031966.2:19084600
98	NC_031966.2	21565388	T	C	LOC100709693-LOC102078279	MODIFIER	intergenic_region	0	0.00114729	8.74142248448105e-05	NC_031966.2:21565388
99	NC_031966.2	21707380	G	A	LOC102078279-LOC100697944	MODIFIER	intergenic_region	0	0.000102947	0.00688866	NC_031966.2:21707380
100	NC_031966.2	23614834	G	T	LOC100704785	LOW	synonymous_variant	0	8.0956449886876e-06	5.70986274109981e-06	NC_031966.2:23614834
101	NC_031966.2	23614834	G	T	LOC100704785	MODIFIER	upstream_gene_variant	4954	8.0956449886876e-06	5.70986274109981e-06	NC_031966.2:23614834
102	NC_031966.2	23614834	G	T	LOC100704785	MODIFIER	upstream_gene_variant	2293	8.0956449886876e-06	5.70986274109981e-06	NC_031966.2:23614834
103	NC_031966.2	23614834	G	T	LOC100704785	MODIFIER	upstream_gene_variant	4775	8.0956449886876e-06	5.70986274109981e-06	NC_031966.2:23614834
104	NC_031966.2	23614834	G	T	LOC100704785	MODIFIER	upstream_gene_variant	1837	8.0956449886876e-06	5.70986274109981e-06	NC_031966.2:23614834
105	NC_031966.2	23614834	G	T	LOC100704785	MODIFIER	intron_variant	0	8.0956449886876e-06	5.70986274109981e-06	NC_031966.2:23614834
106	NC_031966.2	23614834	G	T	LOC100704785	MODIFIER	intron_variant	0	8.0956449886876e-06	5.70986274109981e-06	NC_031966.2:23614834
107	NC_031966.2	23614834	G	T	LOC100704785	MODIFIER	intron_variant	0	8.0956449886876e-06	5.70986274109981e-06	NC_031966.2:23614834
108	NC_031966.2	23614834	G	T	LOC100704785	MODIFIER	intron_variant	0	8.0956449886876e-06	5.70986274109981e-06	NC_031966.2:23614834
109	NC_031966.2	23614834	G	T	LOC100704785	MODIFIER	intron_variant	0	8.0956449886876e-06	5.70986274109981e-06	NC_031966.2:23614834
110	NC_031966.2	23614834	G	T	LOC100704785	MODIFIER	intron_variant	0	8.0956449886876e-06	5.70986274109981e-06	NC_031966.2:23614834
111	NC_031966.2	23614834	G	T	LOC100704785	MODIFIER	intron_variant	0	8.0956449886876e-06	5.70986274109981e-06	NC_031966.2:23614834
112	NC_031966.2	23614834	G	T	LOC100704785	MODIFIER	intron_variant	0	8.0956449886876e-06	5.70986274109981e-06	NC_031966.2:23614834
113	NC_031966.2	23614834	G	T	LOC100704785	MODIFIER	intron_variant	0	8.0956449886876e-06	5.70986274109981e-06	NC_031966.2:23614834
114	NC_031966.2	23614834	G	T	LOC100704785	MODIFIER	intron_variant	0	8.0956449886876e-06	5.70986274109981e-06	NC_031966.2:23614834
115	NC_031966.2	23614834	G	T	LOC100704785	MODIFIER	intron_variant	0	8.0956449886876e-06	5.70986274109981e-06	NC_031966.2:23614834
116	NC_031966.2	23614834	G	T	LOC100704785	MODIFIER	intron_variant	0	8.0956449886876e-06	5.70986274109981e-06	NC_031966.2:23614834
117	NC_031966.2	23629285	A	G	LOC100704785	MODIFIER	upstream_gene_variant	4716	0.0576248	8.99521958043777e-05	NC_031966.2:23629285
118	NC_031966.2	23629285	A	G	LOC112842411	MODIFIER	intron_variant	0	0.0576248	8.99521958043777e-05	NC_031966.2:23629285
119	NC_031966.2	23629285	A	G	LOC100704785	MODIFIER	intron_variant	0	0.0576248	8.99521958043777e-05	NC_031966.2:23629285
120	NC_031966.2	23629285	A	G	LOC100704785	MODIFIER	intron_variant	0	0.0576248	8.99521958043777e-05	NC_031966.2:23629285
121	NC_031966.2	23629285	A	G	LOC100704785	MODIFIER	intron_variant	0	0.0576248	8.99521958043777e-05	NC_031966.2:23629285
122	NC_031966.2	23629285	A	G	LOC100704785	MODIFIER	intron_variant	0	0.0576248	8.99521958043777e-05	NC_031966.2:23629285
123	NC_031966.2	23629285	A	G	LOC100704785	MODIFIER	intron_variant	0	0.0576248	8.99521958043777e-05	NC_031966.2:23629285
124	NC_031966.2	23629285	A	G	LOC100704785	MODIFIER	intron_variant	0	0.0576248	8.99521958043777e-05	NC_031966.2:23629285
125	NC_031966.2	23629285	A	G	LOC100704785	MODIFIER	intron_variant	0	0.0576248	8.99521958043777e-05	NC_031966.2:23629285
126	NC_031966.2	23629285	A	G	LOC100704785	MODIFIER	intron_variant	0	0.0576248	8.99521958043777e-05	NC_031966.2:23629285
127	NC_031966.2	23637256	A	C	LOC112842411	MODIFIER	intron_variant	0	0.01396	4.63737817056391e-05	NC_031966.2:23637256
128	NC_031966.2	23637256	A	C	LOC100704785	MODIFIER	intron_variant	0	0.01396	4.63737817056391e-05	NC_031966.2:23637256
129	NC_031966.2	23637256	A	C	LOC100704785	MODIFIER	intron_variant	0	0.01396	4.63737817056391e-05	NC_031966.2:23637256
130	NC_031966.2	23637256	A	C	LOC100704785	MODIFIER	intron_variant	0	0.01396	4.63737817056391e-05	NC_031966.2:23637256
131	NC_031966.2	23637256	A	C	LOC100704785	MODIFIER	intron_variant	0	0.01396	4.63737817056391e-05	NC_031966.2:23637256
132	NC_031966.2	23637256	A	C	LOC100704785	MODIFIER	intron_variant	0	0.01396	4.63737817056391e-05	NC_031966.2:23637256
133	NC_031966.2	23637256	A	C	LOC100704785	MODIFIER	intron_variant	0	0.01396	4.63737817056391e-05	NC_031966.2:23637256
134	NC_031966.2	23637256	A	C	LOC100704785	MODIFIER	intron_variant	0	0.01396	4.63737817056391e-05	NC_031966.2:23637256
135	NC_031966.2	23637256	A	C	LOC100704785	MODIFIER	intron_variant	0	0.01396	4.63737817056391e-05	NC_031966.2:23637256
136	NC_031966.2	24293732	C	T	LOC100699470	MODIFIER	intron_variant	0	8.741340851199e-05	0.00233746	NC_031966.2:24293732
137	NC_031966.2	24293732	C	T	LOC100699470	MODIFIER	intron_variant	0	8.741340851199e-05	0.00233746	NC_031966.2:24293732
138	NC_031966.2	24293732	C	T	LOC100699470	MODIFIER	intron_variant	0	8.741340851199e-05	0.00233746	NC_031966.2:24293732
139	NC_031966.2	24293732	C	T	LOC100699470	MODIFIER	intron_variant	0	8.741340851199e-05	0.00233746	NC_031966.2:24293732
140	NC_031966.2	24293732	C	T	LOC100699470	MODIFIER	intron_variant	0	8.741340851199e-05	0.00233746	NC_031966.2:24293732
141	NC_031966.2	26305935	A	T	egr1-LOC100712576	MODIFIER	intergenic_region	0	0.00113483	0.000118127	NC_031966.2:26305935
142	NC_031966.2	27922433	C	T	nlgn3-LOC100695922	MODIFIER	intergenic_region	0	0.0679086	5.98048697370769e-05	NC_031966.2:27922433
143	NC_031966.2	28041179	C	T	LOC100695922	MODIFIER	intron_variant	0	8.23894916631061e-05	0.00169616	NC_031966.2:28041179
144	NC_031966.2	28041179	C	T	LOC100695922	MODIFIER	intron_variant	0	8.23894916631061e-05	0.00169616	NC_031966.2:28041179
145	NC_031966.2	28041179	C	T	LOC100695922	MODIFIER	intron_variant	0	8.23894916631061e-05	0.00169616	NC_031966.2:28041179
146	NC_031966.2	28041179	C	T	LOC100695922	MODIFIER	intron_variant	0	8.23894916631061e-05	0.00169616	NC_031966.2:28041179
147	NC_031966.2	28867321	G	A	LOC102083312	MODIFIER	upstream_gene_variant	1310	9.01570917967333e-05	0.0117628	NC_031966.2:28867321
148	NC_031966.2	28867321	G	A	rmnd5b	MODIFIER	upstream_gene_variant	1757	9.01570917967333e-05	0.0117628	NC_031966.2:28867321
149	NC_031966.2	28867321	G	A	LOC102083312-rmnd5b	MODIFIER	intergenic_region	0	9.01570917967333e-05	0.0117628	NC_031966.2:28867321
150	NC_031966.2	29468289	C	T	LOC109203106	MODIFIER	3_prime_UTR_variant	355	1.74735502568346e-05	0.000356454	NC_031966.2:29468289
151	NC_031966.2	29468289	C	T	cdhr2	MODIFIER	downstream_gene_variant	559	1.74735502568346e-05	0.000356454	NC_031966.2:29468289
152	NC_031966.2	29468289	C	T	cdhr2	MODIFIER	downstream_gene_variant	559	1.74735502568346e-05	0.000356454	NC_031966.2:29468289
153	NC_031967.2	1601449	A	G	lrch4	MODIFIER	upstream_gene_variant	358	0.000343738	1.58332720338074e-05	NC_031967.2:1601449
154	NC_031967.2	1601449	A	G	lrch4	MODIFIER	upstream_gene_variant	358	0.000343738	1.58332720338074e-05	NC_031967.2:1601449
155	NC_031967.2	1601449	A	G	lrch4	MODIFIER	upstream_gene_variant	359	0.000343738	1.58332720338074e-05	NC_031967.2:1601449
156	NC_031967.2	1601449	A	G	LOC100694115-lrch4	MODIFIER	intergenic_region	0	0.000343738	1.58332720338074e-05	NC_031967.2:1601449
157	NC_031967.2	2790621	C	A	nat16	MODIFIER	intron_variant	0	0.00431448	3.30288590310599e-05	NC_031967.2:2790621
158	NC_031967.2	2790621	C	A	nat16	MODIFIER	intron_variant	0	0.00431448	3.30288590310599e-05	NC_031967.2:2790621
159	NC_031967.2	2790621	C	A	nat16	MODIFIER	intron_variant	0	0.00431448	3.30288590310599e-05	NC_031967.2:2790621
160	NC_031967.2	4393154	G	A	sorcs2	MODIFIER	intron_variant	0	4.85598096487565e-06	0.00363328	NC_031967.2:4393154
161	NC_031967.2	4393154	G	A	sorcs2	MODIFIER	intron_variant	0	4.85598096487565e-06	0.00363328	NC_031967.2:4393154
162	NC_031967.2	4393154	G	A	sorcs2	MODIFIER	intron_variant	0	4.85598096487565e-06	0.00363328	NC_031967.2:4393154
163	NC_031967.2	4393154	G	A	sorcs2	MODIFIER	intron_variant	0	4.85598096487565e-06	0.00363328	NC_031967.2:4393154
164	NC_031967.2	4393154	G	A	sorcs2	MODIFIER	intron_variant	0	4.85598096487565e-06	0.00363328	NC_031967.2:4393154
165	NC_031967.2	4393154	G	A	sorcs2	MODIFIER	intron_variant	0	4.85598096487565e-06	0.00363328	NC_031967.2:4393154
166	NC_031967.2	4601035	G	C	sorcs2	MODIFIER	intron_variant	0	0.00650009	9.82027339679883e-05	NC_031967.2:4601035
167	NC_031967.2	4601035	G	C	sorcs2	MODIFIER	intron_variant	0	0.00650009	9.82027339679883e-05	NC_031967.2:4601035
168	NC_031967.2	4601035	G	C	sorcs2	MODIFIER	intron_variant	0	0.00650009	9.82027339679883e-05	NC_031967.2:4601035
169	NC_031967.2	4601035	G	C	sorcs2	MODIFIER	intron_variant	0	0.00650009	9.82027339679883e-05	NC_031967.2:4601035
170	NC_031967.2	4601035	G	C	sorcs2	MODIFIER	intron_variant	0	0.00650009	9.82027339679883e-05	NC_031967.2:4601035
171	NC_031967.2	4998587	A	G	LOC109196024-LOC109196253	MODIFIER	intergenic_region	0	0.000155405	0.0289614	NC_031967.2:4998587
172	NC_031967.2	5707547	T	G	LOC100698955-LOC106098608	MODIFIER	intergenic_region	0	0.0012368	1.80787560518478e-05	NC_031967.2:5707547
173	NC_031967.2	6782490	T	C	LOC109196224	MODIFIER	downstream_gene_variant	4532	0.000105151	0.000576401	NC_031967.2:6782490
174	NC_031967.2	6782490	T	C	LOC109194318	MODIFIER	intron_variant	0	0.000105151	0.000576401	NC_031967.2:6782490
175	NC_031967.2	6782490	T	C	LOC109196224	MODIFIER	intron_variant	0	0.000105151	0.000576401	NC_031967.2:6782490
176	NC_031967.2	6782490	T	C	LOC109194318	MODIFIER	intron_variant	0	0.000105151	0.000576401	NC_031967.2:6782490
177	NC_031967.2	6822089	C	T	LOC100707554	MODIFIER	upstream_gene_variant	2618	1.20068427706955e-05	0.00029326	NC_031967.2:6822089
178	NC_031967.2	6822089	C	T	LOC100708364	MODIFIER	upstream_gene_variant	2478	1.20068427706955e-05	0.00029326	NC_031967.2:6822089
179	NC_031967.2	6822089	C	T	LOC100708364	MODIFIER	upstream_gene_variant	4353	1.20068427706955e-05	0.00029326	NC_031967.2:6822089
180	NC_031967.2	6822089	C	T	LOC100695580	MODIFIER	downstream_gene_variant	311	1.20068427706955e-05	0.00029326	NC_031967.2:6822089
181	NC_031967.2	6822089	C	T	LOC100707554-LOC100695580	MODIFIER	intergenic_region	0	1.20068427706955e-05	0.00029326	NC_031967.2:6822089
182	NC_031967.2	7476441	G	A	LOC100693002	MODERATE	missense_variant	0	0.0679839	8.9757627453643e-05	NC_031967.2:7476441
183	NC_031967.2	8849389	T	C	LOC109195881-dnah2	MODIFIER	intergenic_region	0	0.0014131	2.26061540396467e-05	NC_031967.2:8849389
184	NC_031967.2	10643789	T	C	pc	MODIFIER	intron_variant	0	0.000130096	5.00220717681441e-07	NC_031967.2:10643789
185	NC_031967.2	10643789	T	C	pc	MODIFIER	intron_variant	0	0.000130096	5.00220717681441e-07	NC_031967.2:10643789
186	NC_031967.2	10643789	T	C	pc	MODIFIER	intron_variant	0	0.000130096	5.00220717681441e-07	NC_031967.2:10643789
187	NC_031967.2	10643789	T	C	pc	MODIFIER	intron_variant	0	0.000130096	5.00220717681441e-07	NC_031967.2:10643789
188	NC_031967.2	13687111	C	A	LOC100691919	MODIFIER	intron_variant	0	0.00384072	0.000108557	NC_031967.2:13687111
189	NC_031967.2	13687111	C	A	LOC100691919	MODIFIER	intron_variant	0	0.00384072	0.000108557	NC_031967.2:13687111
190	NC_031967.2	13687111	C	A	LOC100691919	MODIFIER	intron_variant	0	0.00384072	0.000108557	NC_031967.2:13687111
191	NC_031967.2	13687111	C	A	LOC100691919	MODIFIER	intron_variant	0	0.00384072	0.000108557	NC_031967.2:13687111
192	NC_031967.2	13687111	C	A	LOC100691919	MODIFIER	intron_variant	0	0.00384072	0.000108557	NC_031967.2:13687111
193	NC_031967.2	13701256	C	T	LOC100691919	MODIFIER	intron_variant	0	0.013113	9.5603088936954e-05	NC_031967.2:13701256
194	NC_031967.2	13701256	C	T	LOC100691919	MODIFIER	intron_variant	0	0.013113	9.5603088936954e-05	NC_031967.2:13701256
195	NC_031967.2	13701256	C	T	LOC100691919	MODIFIER	intron_variant	0	0.013113	9.5603088936954e-05	NC_031967.2:13701256
196	NC_031967.2	13701256	C	T	LOC100691919	MODIFIER	intron_variant	0	0.013113	9.5603088936954e-05	NC_031967.2:13701256
197	NC_031967.2	13701256	C	T	LOC100691919	MODIFIER	intron_variant	0	0.013113	9.5603088936954e-05	NC_031967.2:13701256
198	NC_031967.2	17649764	G	A	polr2a	LOW	synonymous_variant	0	4.68736369845611e-05	0.016362	NC_031967.2:17649764
199	NC_031967.2	17649764	G	A	zbtb4	MODIFIER	upstream_gene_variant	4156	4.68736369845611e-05	0.016362	NC_031967.2:17649764
200	NC_031967.2	17649764	G	A	zbtb4	MODIFIER	upstream_gene_variant	4156	4.68736369845611e-05	0.016362	NC_031967.2:17649764
201	NC_031967.2	18255809	A	G	arap2	MODIFIER	intron_variant	0	0.0767722	9.75748520417667e-05	NC_031967.2:18255809
202	NC_031967.2	18255809	A	G	arap2	MODIFIER	intron_variant	0	0.0767722	9.75748520417667e-05	NC_031967.2:18255809
203	NC_031967.2	18255809	A	G	arap2	MODIFIER	intron_variant	0	0.0767722	9.75748520417667e-05	NC_031967.2:18255809
204	NC_031967.2	18255809	A	G	arap2	MODIFIER	intron_variant	0	0.0767722	9.75748520417667e-05	NC_031967.2:18255809
205	NC_031967.2	18255809	A	G	arap2	MODIFIER	intron_variant	0	0.0767722	9.75748520417667e-05	NC_031967.2:18255809
206	NC_031967.2	20292772	C	A	LOC100706623	MODIFIER	upstream_gene_variant	3694	0.0749092	3.87266126902906e-06	NC_031967.2:20292772
207	NC_031967.2	20292772	C	A	LOC102080725	MODIFIER	intron_variant	0	0.0749092	3.87266126902906e-06	NC_031967.2:20292772
208	NC_031967.2	20993260	G	A	LOC102076636	MODIFIER	downstream_gene_variant	105	7.91227630727409e-05	2.80291735649672e-05	NC_031967.2:20993260
209	NC_031967.2	20993260	G	A	LOC106097329	MODIFIER	downstream_gene_variant	2356	7.91227630727409e-05	2.80291735649672e-05	NC_031967.2:20993260
210	NC_031967.2	20993260	G	A	LOC109201287	MODIFIER	intron_variant	0	7.91227630727409e-05	2.80291735649672e-05	NC_031967.2:20993260
211	NC_031967.2	20993260	G	A	LOC109196520	MODIFIER	intron_variant	0	7.91227630727409e-05	2.80291735649672e-05	NC_031967.2:20993260
212	NC_031967.2	20993260	G	A	LOC109198185	MODIFIER	intron_variant	0	7.91227630727409e-05	2.80291735649672e-05	NC_031967.2:20993260
213	NC_031967.2	22454281	T	G	lg3h20orf27	MODIFIER	intron_variant	0	9.47350364003321e-05	0.000206882	NC_031967.2:22454281
214	NC_031967.2	22454281	T	G	lg3h20orf27	MODIFIER	intron_variant	0	9.47350364003321e-05	0.000206882	NC_031967.2:22454281
215	NC_031967.2	22454281	T	G	lg3h20orf27	MODIFIER	intron_variant	0	9.47350364003321e-05	0.000206882	NC_031967.2:22454281
216	NC_031967.2	22454281	T	G	lg3h20orf27	MODIFIER	intron_variant	0	9.47350364003321e-05	0.000206882	NC_031967.2:22454281
217	NC_031967.2	23971645	G	A	pacs1	MODIFIER	intron_variant	0	4.75404184709844e-05	0.00166291	NC_031967.2:23971645
218	NC_031967.2	23971645	G	A	pacs1	MODIFIER	intron_variant	0	4.75404184709844e-05	0.00166291	NC_031967.2:23971645
219	NC_031967.2	23971645	G	A	pacs1	MODIFIER	intron_variant	0	4.75404184709844e-05	0.00166291	NC_031967.2:23971645
220	NC_031967.2	23971645	G	A	pacs1	MODIFIER	intron_variant	0	4.75404184709844e-05	0.00166291	NC_031967.2:23971645
221	NC_031967.2	37630754	C	T	LOC100706586	MODIFIER	intron_variant	0	0.00756464	0.000107877	NC_031967.2:37630754
222	NC_031967.2	41659240	C	T	LOC100704195	MODIFIER	intron_variant	0	0.000568682	8.93047804912811e-06	NC_031967.2:41659240
223	NC_031967.2	41659240	C	T	LOC100704195	MODIFIER	intron_variant	0	0.000568682	8.93047804912811e-06	NC_031967.2:41659240
224	NC_031967.2	50312815	A	T	LOC102076387	MODIFIER	downstream_gene_variant	2041	0.00580953	1.84639287757318e-05	NC_031967.2:50312815
225	NC_031967.2	50312815	A	T	fgb	MODIFIER	intron_variant	0	0.00580953	1.84639287757318e-05	NC_031967.2:50312815
226	NC_031967.2	66690994	G	A	LOC102076984	MODIFIER	intron_variant	0	0.000844247	9.53485103142278e-05	NC_031967.2:66690994
227	NC_031967.2	77609797	A	G	LOC102082932	MODIFIER	upstream_gene_variant	843	0.0270446	3.89603787760485e-05	NC_031967.2:77609797
228	NC_031967.2	77609797	A	G	LOC102076683	MODIFIER	upstream_gene_variant	1780	0.0270446	3.89603787760485e-05	NC_031967.2:77609797
229	NC_031967.2	77609797	A	G	LOC102076683	MODIFIER	upstream_gene_variant	1789	0.0270446	3.89603787760485e-05	NC_031967.2:77609797
230	NC_031967.2	77609797	A	G	LOC102076683	MODIFIER	upstream_gene_variant	1839	0.0270446	3.89603787760485e-05	NC_031967.2:77609797
231	NC_031967.2	77609797	A	G	LOC102082932-LOC102076683	MODIFIER	intergenic_region	0	0.0270446	3.89603787760485e-05	NC_031967.2:77609797
232	NC_031969.2	3692678	C	A	LOC100690919	MODIFIER	intron_variant	0	0.00445871	0.000102216	NC_031969.2:3692678
233	NC_031969.2	5393506	T	G	LOC100703437	MODIFIER	intron_variant	0	6.70784927602793e-05	0.0115199	NC_031969.2:5393506
234	NC_031969.2	5548412	T	C	LOC100697873	MODIFIER	intron_variant	0	8.83663567268337e-05	0.0085102	NC_031969.2:5548412
235	NC_031969.2	5548412	T	C	LOC100697873	MODIFIER	intron_variant	0	8.83663567268337e-05	0.0085102	NC_031969.2:5548412
236	NC_031969.2	5548412	T	C	LOC100697873	MODIFIER	intron_variant	0	8.83663567268337e-05	0.0085102	NC_031969.2:5548412
237	NC_031969.2	5610674	C	T	LOC100697873	MODIFIER	upstream_gene_variant	1804	0.000159237	0.00543685	NC_031969.2:5610674
238	NC_031969.2	5610674	C	T	LOC100697873	MODIFIER	intron_variant	0	0.000159237	0.00543685	NC_031969.2:5610674
239	NC_031969.2	5610674	C	T	LOC100697873	MODIFIER	intron_variant	0	0.000159237	0.00543685	NC_031969.2:5610674
240	NC_031969.2	5610674	C	T	LOC100697873	MODIFIER	intron_variant	0	0.000159237	0.00543685	NC_031969.2:5610674
241	NC_031969.2	5610674	C	T	LOC100697873	MODIFIER	intron_variant	0	0.000159237	0.00543685	NC_031969.2:5610674
242	NC_031969.2	5610674	C	T	LOC100697873	MODIFIER	intron_variant	0	0.000159237	0.00543685	NC_031969.2:5610674
243	NC_031969.2	6930471	T	C	LOC100701096	MODIFIER	intron_variant	0	5.55663337343322e-05	0.00343311	NC_031969.2:6930471
244	NC_031969.2	6930471	T	C	LOC100701096	MODIFIER	intron_variant	0	5.55663337343322e-05	0.00343311	NC_031969.2:6930471
245	NC_031969.2	6930471	T	C	LOC100701096	MODIFIER	intron_variant	0	5.55663337343322e-05	0.00343311	NC_031969.2:6930471
246	NC_031969.2	6930471	T	C	LOC100701096	MODIFIER	intron_variant	0	5.55663337343322e-05	0.00343311	NC_031969.2:6930471
247	NC_031969.2	6930471	T	C	LOC100701096	MODIFIER	intron_variant	0	5.55663337343322e-05	0.00343311	NC_031969.2:6930471
248	NC_031969.2	6930471	T	C	LOC100701096	MODIFIER	intron_variant	0	5.55663337343322e-05	0.00343311	NC_031969.2:6930471
249	NC_031969.2	6930471	T	C	LOC100701096	MODIFIER	intron_variant	0	5.55663337343322e-05	0.00343311	NC_031969.2:6930471
250	NC_031969.2	7725614	T	A	LOC100707529-LOC109201824	MODIFIER	intergenic_region	0	0.00343599	0.000109392	NC_031969.2:7725614
251	NC_031969.2	8444120	C	T	spc24	LOW	synonymous_variant	0	0.000409789	3.80720724254063e-05	NC_031969.2:8444120
252	NC_031969.2	8444120	C	T	kri1	MODIFIER	downstream_gene_variant	1807	0.000409789	3.80720724254063e-05	NC_031969.2:8444120
253	NC_031969.2	8444120	C	T	LOC112846804	MODIFIER	downstream_gene_variant	2876	0.000409789	3.80720724254063e-05	NC_031969.2:8444120
254	NC_031969.2	8444120	C	T	LOC100709500	MODIFIER	downstream_gene_variant	4271	0.000409789	3.80720724254063e-05	NC_031969.2:8444120
255	NC_031969.2	9571733	G	T	LOC100698838	MODIFIER	downstream_gene_variant	2922	0.000100247	0.000387893	NC_031969.2:9571733
256	NC_031969.2	9571733	G	T	LOC100699108-LOC100698838	MODIFIER	intergenic_region	0	0.000100247	0.000387893	NC_031969.2:9571733
257	NC_031969.2	12501164	C	T	emp2	MODIFIER	intron_variant	0	6.07135606636323e-05	0.0335499	NC_031969.2:12501164
258	NC_031969.2	13812973	A	T	LOC100699327	LOW	5_prime_UTR_premature_start_codon_gain_variant	0	5.34124359836294e-05	0.0010916	NC_031969.2:13812973
259	NC_031969.2	13812973	A	T	LOC100699327	MODIFIER	5_prime_UTR_variant	1371	5.34124359836294e-05	0.0010916	NC_031969.2:13812973
260	NC_031969.2	13812973	A	T	LOC100699057	MODIFIER	downstream_gene_variant	4382	5.34124359836294e-05	0.0010916	NC_031969.2:13812973
261	NC_031969.2	13812973	A	T	LOC100699327	MODIFIER	intron_variant	0	5.34124359836294e-05	0.0010916	NC_031969.2:13812973
262	NC_031969.2	13812973	A	T	LOC100699327	MODIFIER	intron_variant	0	5.34124359836294e-05	0.0010916	NC_031969.2:13812973
263	NC_031969.2	14275269	C	T	LOC100693903	MODIFIER	upstream_gene_variant	635	5.39274696908153e-05	0.00894875	NC_031969.2:14275269
264	NC_031969.2	14275269	C	T	LOC112846787	MODIFIER	upstream_gene_variant	3986	5.39274696908153e-05	0.00894875	NC_031969.2:14275269
265	NC_031969.2	14275269	C	T	LOC112846787	MODIFIER	upstream_gene_variant	3983	5.39274696908153e-05	0.00894875	NC_031969.2:14275269
266	NC_031969.2	14275269	C	T	LOC112846787	MODIFIER	upstream_gene_variant	3986	5.39274696908153e-05	0.00894875	NC_031969.2:14275269
267	NC_031969.2	14275269	C	T	LOC112846787	MODIFIER	upstream_gene_variant	3986	5.39274696908153e-05	0.00894875	NC_031969.2:14275269
268	NC_031969.2	14275269	C	T	LOC100703562	MODIFIER	downstream_gene_variant	4887	5.39274696908153e-05	0.00894875	NC_031969.2:14275269
269	NC_031969.2	14275269	C	T	LOC100703562	MODIFIER	downstream_gene_variant	4887	5.39274696908153e-05	0.00894875	NC_031969.2:14275269
270	NC_031969.2	14275269	C	T	LOC100703562	MODIFIER	downstream_gene_variant	4887	5.39274696908153e-05	0.00894875	NC_031969.2:14275269
271	NC_031969.2	14275269	C	T	LOC100693903	MODIFIER	intron_variant	0	5.39274696908153e-05	0.00894875	NC_031969.2:14275269
272	NC_031969.2	20090003	C	T	LOC100699489	MODIFIER	downstream_gene_variant	2058	0.015704	4.96805451055889e-05	NC_031969.2:20090003
273	NC_031969.2	20090003	C	T	LOC100699489	MODIFIER	downstream_gene_variant	1991	0.015704	4.96805451055889e-05	NC_031969.2:20090003
274	NC_031969.2	20090003	C	T	trap1	MODIFIER	intron_variant	0	0.015704	4.96805451055889e-05	NC_031969.2:20090003
275	NC_031969.2	20516167	A	C	LOC100707100	MODIFIER	downstream_gene_variant	4271	0.0011853	3.70180824914034e-05	NC_031969.2:20516167
276	NC_031969.2	20516167	A	C	LOC100707100	MODIFIER	downstream_gene_variant	4271	0.0011853	3.70180824914034e-05	NC_031969.2:20516167
277	NC_031969.2	20516167	A	C	LOC100706837	MODIFIER	intron_variant	0	0.0011853	3.70180824914034e-05	NC_031969.2:20516167
278	NC_031969.2	22235379	A	G	LOC100701746	MODIFIER	upstream_gene_variant	594	0.000123098	0.0701505	NC_031969.2:22235379
279	NC_031969.2	22235379	A	G	LOC100701746	MODIFIER	upstream_gene_variant	586	0.000123098	0.0701505	NC_031969.2:22235379
280	NC_031969.2	22235379	A	G	LOC100697350-LOC100701746	MODIFIER	intergenic_region	0	0.000123098	0.0701505	NC_031969.2:22235379
281	NC_031969.2	22906773	G	A	LOC100699371	MODIFIER	upstream_gene_variant	1610	0.00498327	0.000103763	NC_031969.2:22906773
282	NC_031969.2	22906773	G	A	dnm2	MODIFIER	upstream_gene_variant	3578	0.00498327	0.000103763	NC_031969.2:22906773
283	NC_031969.2	22906773	G	A	LOC100699371	MODIFIER	upstream_gene_variant	2750	0.00498327	0.000103763	NC_031969.2:22906773
284	NC_031969.2	22906773	G	A	LOC100699371	MODIFIER	upstream_gene_variant	1610	0.00498327	0.000103763	NC_031969.2:22906773
285	NC_031969.2	22906773	G	A	LOC100699371	MODIFIER	upstream_gene_variant	1610	0.00498327	0.000103763	NC_031969.2:22906773
286	NC_031969.2	22906773	G	A	dnm2	MODIFIER	upstream_gene_variant	3578	0.00498327	0.000103763	NC_031969.2:22906773
287	NC_031969.2	22906773	G	A	dnm2	MODIFIER	upstream_gene_variant	3578	0.00498327	0.000103763	NC_031969.2:22906773
288	NC_031969.2	22906773	G	A	dnm2	MODIFIER	upstream_gene_variant	3578	0.00498327	0.000103763	NC_031969.2:22906773
289	NC_031969.2	22906773	G	A	dnm2	MODIFIER	upstream_gene_variant	3578	0.00498327	0.000103763	NC_031969.2:22906773
290	NC_031969.2	22906773	G	A	dnm2	MODIFIER	upstream_gene_variant	3578	0.00498327	0.000103763	NC_031969.2:22906773
291	NC_031969.2	22906773	G	A	dnm2	MODIFIER	upstream_gene_variant	3578	0.00498327	0.000103763	NC_031969.2:22906773
292	NC_031969.2	22906773	G	A	dnm2	MODIFIER	upstream_gene_variant	3578	0.00498327	0.000103763	NC_031969.2:22906773
293	NC_031969.2	22906773	G	A	qtrt1	MODIFIER	intron_variant	0	0.00498327	0.000103763	NC_031969.2:22906773
294	NC_031969.2	24684741	C	T	gpr146-baiap3	MODIFIER	intergenic_region	0	0.00135229	0.000104744	NC_031969.2:24684741
295	NC_031969.2	24988195	A	G	hs3st4	MODIFIER	downstream_gene_variant	2578	0.000933266	1.46362427719186e-05	NC_031969.2:24988195
296	NC_031969.2	24988195	A	G	hs3st4-LOC112846613	MODIFIER	intergenic_region	0	0.000933266	1.46362427719186e-05	NC_031969.2:24988195
297	NC_031969.2	26624003	A	G	LOC100702615	MODIFIER	downstream_gene_variant	1000	0.0222121	4.49614196048682e-05	NC_031969.2:26624003
298	NC_031969.2	26624003	A	G	LOC100702615-znf385c	MODIFIER	intergenic_region	0	0.0222121	4.49614196048682e-05	NC_031969.2:26624003
299	NC_031969.2	27171345	T	C	mrc2-LOC100710919	MODIFIER	intergenic_region	0	8.05909097839846e-05	0.00109752	NC_031969.2:27171345
300	NC_031969.2	27186507	C	T	mrc2-LOC100710919	MODIFIER	intergenic_region	0	0.000174031	7.94897406094248e-05	NC_031969.2:27186507
301	NC_031969.2	28792940	A	G	slc35b1	MODIFIER	upstream_gene_variant	2121	0.00103565	5.95288712717756e-05	NC_031969.2:28792940
302	NC_031969.2	28792940	A	G	fam117a	MODIFIER	intron_variant	0	0.00103565	5.95288712717756e-05	NC_031969.2:28792940
303	NC_031969.2	28792940	A	G	fam117a	MODIFIER	intron_variant	0	0.00103565	5.95288712717756e-05	NC_031969.2:28792940
304	NC_031969.2	28792940	A	G	fam117a	MODIFIER	intron_variant	0	0.00103565	5.95288712717756e-05	NC_031969.2:28792940
305	NC_031969.2	28792940	A	G	fam117a	MODIFIER	intron_variant	0	0.00103565	5.95288712717756e-05	NC_031969.2:28792940
306	NC_031969.2	29461882	T	A	LOC100691076	MODIFIER	upstream_gene_variant	4714	0.000125866	0.000585952	NC_031969.2:29461882
307	NC_031969.2	29461882	T	A	shank1	MODIFIER	downstream_gene_variant	571	0.000125866	0.000585952	NC_031969.2:29461882
308	NC_031969.2	29461882	T	A	LOC106098015	MODIFIER	downstream_gene_variant	771	0.000125866	0.000585952	NC_031969.2:29461882
309	NC_031969.2	29461882	T	A	LOC112846811	MODIFIER	downstream_gene_variant	972	0.000125866	0.000585952	NC_031969.2:29461882
310	NC_031969.2	29461882	T	A	LOC112846809	MODIFIER	downstream_gene_variant	1214	0.000125866	0.000585952	NC_031969.2:29461882
311	NC_031969.2	29461882	T	A	LOC112846810	MODIFIER	downstream_gene_variant	2040	0.000125866	0.000585952	NC_031969.2:29461882
312	NC_031969.2	29461882	T	A	shank1	MODIFIER	downstream_gene_variant	571	0.000125866	0.000585952	NC_031969.2:29461882
313	NC_031969.2	29461882	T	A	shank1	MODIFIER	downstream_gene_variant	571	0.000125866	0.000585952	NC_031969.2:29461882
314	NC_031969.2	29461882	T	A	shank1	MODIFIER	downstream_gene_variant	571	0.000125866	0.000585952	NC_031969.2:29461882
315	NC_031969.2	29461882	T	A	shank1	MODIFIER	downstream_gene_variant	571	0.000125866	0.000585952	NC_031969.2:29461882
316	NC_031969.2	29461882	T	A	shank1-LOC106098015	MODIFIER	intergenic_region	0	0.000125866	0.000585952	NC_031969.2:29461882
317	NC_031969.2	30095101	T	C	LOC100710835	MODIFIER	intron_variant	0	0.000375088	7.01679822146297e-05	NC_031969.2:30095101
318	NC_031969.2	30488057	A	G	LOC100710302	MODIFIER	intron_variant	0	0.00162781	6.53764895185023e-05	NC_031969.2:30488057
319	NC_031969.2	30488057	A	G	LOC100710302	MODIFIER	intron_variant	0	0.00162781	6.53764895185023e-05	NC_031969.2:30488057
320	NC_031969.2	30488057	A	G	LOC100710302	MODIFIER	intron_variant	0	0.00162781	6.53764895185023e-05	NC_031969.2:30488057
321	NC_031969.2	30488057	A	G	LOC100710302	MODIFIER	intron_variant	0	0.00162781	6.53764895185023e-05	NC_031969.2:30488057
322	NC_031969.2	30488057	A	G	LOC100710302	MODIFIER	intron_variant	0	0.00162781	6.53764895185023e-05	NC_031969.2:30488057
323	NC_031969.2	30515668	T	G	LOC112846627	MODIFIER	downstream_gene_variant	4652	0.136879	1.85993000407391e-05	NC_031969.2:30515668
324	NC_031969.2	30515668	T	G	LOC112846627	MODIFIER	downstream_gene_variant	4652	0.136879	1.85993000407391e-05	NC_031969.2:30515668
325	NC_031969.2	30515668	T	G	LOC100710302-LOC112846627	MODIFIER	intergenic_region	0	0.136879	1.85993000407391e-05	NC_031969.2:30515668
326	NC_031969.2	31074076	T	A	LOC109201881-LOC112846740	MODIFIER	intergenic_region	0	0.00212256	6.1344952639745e-05	NC_031969.2:31074076
327	NC_031969.2	31250284	C	T	LOC100704864	MODIFIER	intron_variant	0	1.49936795182295e-05	0.000372149	NC_031969.2:31250284
328	NC_031969.2	31445662	A	G	LOC100706105	MODIFIER	intron_variant	0	0.000113861	0.000992671	NC_031969.2:31445662
329	NC_031969.2	31445662	A	G	LOC100706105	MODIFIER	intron_variant	0	0.000113861	0.000992671	NC_031969.2:31445662
330	NC_031969.2	31445662	A	G	LOC100706105	MODIFIER	intron_variant	0	0.000113861	0.000992671	NC_031969.2:31445662
331	NC_031969.2	31445662	A	G	LOC100706105	MODIFIER	intron_variant	0	0.000113861	0.000992671	NC_031969.2:31445662
332	NC_031969.2	31445662	A	G	LOC100706105	MODIFIER	intron_variant	0	0.000113861	0.000992671	NC_031969.2:31445662
333	NC_031969.2	31445662	A	G	LOC100706105	MODIFIER	intron_variant	0	0.000113861	0.000992671	NC_031969.2:31445662
334	NC_031969.2	31445662	A	G	LOC100706105	MODIFIER	intron_variant	0	0.000113861	0.000992671	NC_031969.2:31445662
335	NC_031969.2	31445662	A	G	LOC100706105	MODIFIER	intron_variant	0	0.000113861	0.000992671	NC_031969.2:31445662
336	NC_031969.2	31445662	A	G	LOC100706105	MODIFIER	intron_variant	0	0.000113861	0.000992671	NC_031969.2:31445662
337	NC_031970.2	5629241	A	G	LOC100691930	MODIFIER	intron_variant	0	0.000388025	4.73102085173379e-06	NC_031970.2:5629241
338	NC_031970.2	5629241	A	G	LOC100691930	MODIFIER	intron_variant	0	0.000388025	4.73102085173379e-06	NC_031970.2:5629241
339	NC_031970.2	5904684	C	A	LOC100712129	MODIFIER	intron_variant	0	0.000116251	0.00389161	NC_031970.2:5904684
340	NC_031970.2	6303965	T	C	LOC100696112	MODIFIER	upstream_gene_variant	2241	0.000136841	0.0365242	NC_031970.2:6303965
341	NC_031970.2	6303965	T	C	LOC112846829-LOC100696112	MODIFIER	intergenic_region	0	0.000136841	0.0365242	NC_031970.2:6303965
342	NC_031970.2	6862496	T	C	LOC100693467	MODIFIER	intron_variant	0	9.50070855075109e-05	0.000432842	NC_031970.2:6862496
343	NC_031970.2	6862496	T	C	LOC100693467	MODIFIER	intron_variant	0	9.50070855075109e-05	0.000432842	NC_031970.2:6862496
344	NC_031970.2	6862496	T	C	LOC100693467	MODIFIER	intron_variant	0	9.50070855075109e-05	0.000432842	NC_031970.2:6862496
345	NC_031970.2	6862496	T	C	LOC100693467	MODIFIER	intron_variant	0	9.50070855075109e-05	0.000432842	NC_031970.2:6862496
346	NC_031970.2	6973629	A	C	LOC100693996	MODIFIER	intron_variant	0	7.75907835799426e-05	0.00557587	NC_031970.2:6973629
347	NC_031970.2	6973629	A	C	LOC100693996	MODIFIER	intron_variant	0	7.75907835799426e-05	0.00557587	NC_031970.2:6973629
348	NC_031970.2	7697780	T	C	gcnt7	MODIFIER	upstream_gene_variant	3714	7.52094183800323e-05	0.00245988	NC_031970.2:7697780
349	NC_031970.2	7697780	T	C	gcnt7	MODIFIER	upstream_gene_variant	3696	7.52094183800323e-05	0.00245988	NC_031970.2:7697780
350	NC_031970.2	7697780	T	C	gcnt7	MODIFIER	upstream_gene_variant	3703	7.52094183800323e-05	0.00245988	NC_031970.2:7697780
351	NC_031970.2	7697780	T	C	gcnt7	MODIFIER	upstream_gene_variant	3706	7.52094183800323e-05	0.00245988	NC_031970.2:7697780
352	NC_031970.2	7697780	T	C	rtf2	MODIFIER	intron_variant	0	7.52094183800323e-05	0.00245988	NC_031970.2:7697780
353	NC_031970.2	7697780	T	C	rtf2	MODIFIER	intron_variant	0	7.52094183800323e-05	0.00245988	NC_031970.2:7697780
354	NC_031970.2	8892928	A	C	LOC100704992	MODIFIER	intron_variant	0	0.000112614	0.0480289	NC_031970.2:8892928
355	NC_031970.2	8892928	A	C	LOC100704992	MODIFIER	intron_variant	0	0.000112614	0.0480289	NC_031970.2:8892928
356	NC_031970.2	8973691	T	C	LOC102078662-LOC109202142	MODIFIER	intergenic_region	0	8.08583640880096e-05	0.00106306	NC_031970.2:8973691
357	NC_031970.2	9398531	A	G	nav1	MODIFIER	upstream_gene_variant	4762	0.0032534	7.43269495141414e-05	NC_031970.2:9398531
358	NC_031970.2	9398531	A	G	nav1	MODIFIER	intron_variant	0	0.0032534	7.43269495141414e-05	NC_031970.2:9398531
359	NC_031970.2	9398531	A	G	nav1	MODIFIER	intron_variant	0	0.0032534	7.43269495141414e-05	NC_031970.2:9398531
360	NC_031970.2	9398531	A	G	nav1	MODIFIER	intron_variant	0	0.0032534	7.43269495141414e-05	NC_031970.2:9398531
361	NC_031970.2	9398531	A	G	nav1	MODIFIER	intron_variant	0	0.0032534	7.43269495141414e-05	NC_031970.2:9398531
362	NC_031970.2	9398531	A	G	nav1	MODIFIER	intron_variant	0	0.0032534	7.43269495141414e-05	NC_031970.2:9398531
363	NC_031970.2	9398531	A	G	nav1	MODIFIER	intron_variant	0	0.0032534	7.43269495141414e-05	NC_031970.2:9398531
364	NC_031970.2	9398531	A	G	nav1	MODIFIER	intron_variant	0	0.0032534	7.43269495141414e-05	NC_031970.2:9398531
365	NC_031970.2	9398531	A	G	nav1	MODIFIER	intron_variant	0	0.0032534	7.43269495141414e-05	NC_031970.2:9398531
366	NC_031970.2	9398531	A	G	nav1	MODIFIER	intron_variant	0	0.0032534	7.43269495141414e-05	NC_031970.2:9398531
367	NC_031970.2	9398531	A	G	nav1	MODIFIER	intron_variant	0	0.0032534	7.43269495141414e-05	NC_031970.2:9398531
368	NC_031970.2	9398531	A	G	nav1	MODIFIER	intron_variant	0	0.0032534	7.43269495141414e-05	NC_031970.2:9398531
369	NC_031970.2	9398531	A	G	nav1	MODIFIER	intron_variant	0	0.0032534	7.43269495141414e-05	NC_031970.2:9398531
370	NC_031970.2	9398531	A	G	nav1	MODIFIER	intron_variant	0	0.0032534	7.43269495141414e-05	NC_031970.2:9398531
371	NC_031970.2	9398531	A	G	nav1	MODIFIER	intron_variant	0	0.0032534	7.43269495141414e-05	NC_031970.2:9398531
372	NC_031970.2	9664659	A	C	LOC100700221	MODIFIER	intron_variant	0	9.22483315133511e-05	0.00983401	NC_031970.2:9664659
373	NC_031970.2	9664659	A	C	LOC100700221	MODIFIER	intron_variant	0	9.22483315133511e-05	0.00983401	NC_031970.2:9664659
374	NC_031970.2	9664659	A	C	LOC100700221	MODIFIER	intron_variant	0	9.22483315133511e-05	0.00983401	NC_031970.2:9664659
375	NC_031970.2	9664659	A	C	LOC100700221	MODIFIER	intron_variant	0	9.22483315133511e-05	0.00983401	NC_031970.2:9664659
376	NC_031970.2	9664659	A	C	LOC100700221	MODIFIER	intron_variant	0	9.22483315133511e-05	0.00983401	NC_031970.2:9664659
377	NC_031970.2	9664659	A	C	LOC100700221	MODIFIER	intron_variant	0	9.22483315133511e-05	0.00983401	NC_031970.2:9664659
378	NC_031970.2	10277076	G	C	LOC100702300	MODIFIER	intron_variant	0	7.37909632370647e-05	0.0338876	NC_031970.2:10277076
379	NC_031970.2	10277076	G	C	LOC100702300	MODIFIER	intron_variant	0	7.37909632370647e-05	0.0338876	NC_031970.2:10277076
380	NC_031970.2	10277076	G	C	LOC100702300	MODIFIER	intron_variant	0	7.37909632370647e-05	0.0338876	NC_031970.2:10277076
381	NC_031970.2	10585399	G	A	LOC106098861	MODIFIER	downstream_gene_variant	3697	0.00847715	4.651046825517e-05	NC_031970.2:10585399
382	NC_031970.2	10585399	G	A	LOC106098861	MODIFIER	downstream_gene_variant	540	0.00847715	4.651046825517e-05	NC_031970.2:10585399
383	NC_031970.2	10585399	G	A	LOC106098861	MODIFIER	downstream_gene_variant	3697	0.00847715	4.651046825517e-05	NC_031970.2:10585399
384	NC_031970.2	10585399	G	A	LOC106098861	MODIFIER	downstream_gene_variant	540	0.00847715	4.651046825517e-05	NC_031970.2:10585399
385	NC_031970.2	10585399	G	A	LOC106098861	MODIFIER	downstream_gene_variant	540	0.00847715	4.651046825517e-05	NC_031970.2:10585399
386	NC_031970.2	10585399	G	A	LOC106098861	MODIFIER	downstream_gene_variant	540	0.00847715	4.651046825517e-05	NC_031970.2:10585399
387	NC_031970.2	10585399	G	A	LOC106098861-LOC102076972	MODIFIER	intergenic_region	0	0.00847715	4.651046825517e-05	NC_031970.2:10585399
388	NC_031970.2	14580487	C	T	LOC100692000	MODIFIER	downstream_gene_variant	3640	0.0013721	9.27275414309298e-05	NC_031970.2:14580487
389	NC_031970.2	14580487	C	T	ccndbp1	MODIFIER	intron_variant	0	0.0013721	9.27275414309298e-05	NC_031970.2:14580487
390	NC_031970.2	16021728	C	T	asb14	MODIFIER	upstream_gene_variant	3552	0.000137827	0.0120977	NC_031970.2:16021728
391	NC_031970.2	16021728	C	T	LOC100708171	MODIFIER	upstream_gene_variant	2378	0.000137827	0.0120977	NC_031970.2:16021728
392	NC_031970.2	16021728	C	T	asb14	MODIFIER	upstream_gene_variant	3552	0.000137827	0.0120977	NC_031970.2:16021728
393	NC_031970.2	16021728	C	T	asb14	MODIFIER	upstream_gene_variant	3552	0.000137827	0.0120977	NC_031970.2:16021728
394	NC_031970.2	16021728	C	T	asb14	MODIFIER	upstream_gene_variant	3547	0.000137827	0.0120977	NC_031970.2:16021728
395	NC_031970.2	16021728	C	T	rps23	MODIFIER	intron_variant	0	0.000137827	0.0120977	NC_031970.2:16021728
396	NC_031970.2	16085359	T	C	sfi1	MODERATE	missense_variant	0	0.000867254	8.18159251777457e-05	NC_031970.2:16085359
397	NC_031970.2	16085359	T	C	sfi1	MODERATE	missense_variant	0	0.000867254	8.18159251777457e-05	NC_031970.2:16085359
398	NC_031970.2	16085359	T	C	sfi1	MODERATE	missense_variant	0	0.000867254	8.18159251777457e-05	NC_031970.2:16085359
399	NC_031970.2	16085359	T	C	LOC100707628	MODIFIER	upstream_gene_variant	2083	0.000867254	8.18159251777457e-05	NC_031970.2:16085359
400	NC_031970.2	23190661	C	T	LOC100699906	MODIFIER	upstream_gene_variant	88	0.00187116	0.000117459	NC_031970.2:23190661
401	NC_031970.2	23190661	C	T	fkbp11	MODIFIER	upstream_gene_variant	4374	0.00187116	0.000117459	NC_031970.2:23190661
402	NC_031970.2	23190661	C	T	LOC100699906	MODIFIER	upstream_gene_variant	1212	0.00187116	0.000117459	NC_031970.2:23190661
403	NC_031970.2	23190661	C	T	LOC100699906	MODIFIER	upstream_gene_variant	509	0.00187116	0.000117459	NC_031970.2:23190661
404	NC_031970.2	23190661	C	T	LOC100699906	MODIFIER	upstream_gene_variant	88	0.00187116	0.000117459	NC_031970.2:23190661
405	NC_031970.2	23190661	C	T	LOC100699906-fkbp11	MODIFIER	intergenic_region	0	0.00187116	0.000117459	NC_031970.2:23190661
406	NC_031970.2	31080304	C	A	phf20	MODIFIER	3_prime_UTR_variant	839	8.44188653628888e-05	0.00501071	NC_031970.2:31080304
407	NC_031970.2	31080304	C	A	phf20	MODIFIER	3_prime_UTR_variant	839	8.44188653628888e-05	0.00501071	NC_031970.2:31080304
408	NC_031970.2	31080304	C	A	phf20	MODIFIER	3_prime_UTR_variant	839	8.44188653628888e-05	0.00501071	NC_031970.2:31080304
409	NC_031970.2	31080304	C	A	phf20	MODIFIER	3_prime_UTR_variant	839	8.44188653628888e-05	0.00501071	NC_031970.2:31080304
410	NC_031970.2	31080304	C	A	ndrg3	MODIFIER	upstream_gene_variant	887	8.44188653628888e-05	0.00501071	NC_031970.2:31080304
411	NC_031970.2	31080304	C	A	ndrg3	MODIFIER	upstream_gene_variant	887	8.44188653628888e-05	0.00501071	NC_031970.2:31080304
412	NC_031970.2	31080304	C	A	ndrg3	MODIFIER	upstream_gene_variant	888	8.44188653628888e-05	0.00501071	NC_031970.2:31080304
413	NC_031970.2	32540271	G	A	ppp4r2	MODIFIER	upstream_gene_variant	638	2.45912061009202e-05	0.00453728	NC_031970.2:32540271
414	NC_031970.2	32540271	G	A	ppp4r2	MODIFIER	upstream_gene_variant	862	2.45912061009202e-05	0.00453728	NC_031970.2:32540271
415	NC_031970.2	32540271	G	A	gxylt2	MODIFIER	downstream_gene_variant	2486	2.45912061009202e-05	0.00453728	NC_031970.2:32540271
416	NC_031970.2	32540271	G	A	gxylt2-ppp4r2	MODIFIER	intergenic_region	0	2.45912061009202e-05	0.00453728	NC_031970.2:32540271
417	NC_031970.2	32714035	T	C	pdzrn3-LOC112846966	MODIFIER	intergenic_region	0	0.000148003	0.00627847	NC_031970.2:32714035
418	NC_031970.2	33926345	A	T	LOC100701080	LOW	synonymous_variant	0	0.00217339	5.114753012615e-05	NC_031970.2:33926345
419	NC_031970.2	33926345	A	T	LOC100701080	LOW	synonymous_variant	0	0.00217339	5.114753012615e-05	NC_031970.2:33926345
420	NC_031970.2	33994425	G	A	LOC100696606	LOW	stop_retained_variant	0	0.00946467	0.000114538	NC_031970.2:33994425
421	NC_031970.2	33994425	G	A	LOC100696606	LOW	stop_retained_variant	0	0.00946467	0.000114538	NC_031970.2:33994425
422	NC_031970.2	33994425	G	A	LOC100698470	MODIFIER	upstream_gene_variant	3808	0.00946467	0.000114538	NC_031970.2:33994425
423	NC_031970.2	35227813	C	G	fezf2	MODIFIER	intron_variant	0	2.49391841760254e-05	0.000223204	NC_031970.2:35227813
424	NC_031970.2	35227813	C	G	fezf2	MODIFIER	intron_variant	0	2.49391841760254e-05	0.000223204	NC_031970.2:35227813
425	NC_031970.2	35227813	C	G	fezf2	MODIFIER	intron_variant	0	2.49391841760254e-05	0.000223204	NC_031970.2:35227813
426	NC_031970.2	37379250	C	A	LOC100706281-LOC100690920	MODIFIER	intergenic_region	0	0.000573992	6.40523366207493e-05	NC_031970.2:37379250
427	NC_031970.2	37379251	C	G	LOC100706281-LOC100690920	MODIFIER	intergenic_region	0	0.000573992	6.4052670903742e-05	NC_031970.2:37379251
428	NC_031970.2	37831972	T	C	LOC100691723	MODIFIER	intron_variant	0	8.37333502581515e-05	0.0076122	NC_031970.2:37831972
429	NC_031970.2	37831972	T	C	LOC100691723	MODIFIER	intron_variant	0	8.37333502581515e-05	0.0076122	NC_031970.2:37831972
430	NC_031970.2	37831972	T	C	LOC100691723	MODIFIER	intron_variant	0	8.37333502581515e-05	0.0076122	NC_031970.2:37831972
431	NC_031970.2	37831972	T	C	LOC100691723	MODIFIER	intron_variant	0	8.37333502581515e-05	0.0076122	NC_031970.2:37831972
432	NC_031970.2	37831972	T	C	LOC100691723	MODIFIER	intron_variant	0	8.37333502581515e-05	0.0076122	NC_031970.2:37831972
433	NC_031971.2	1056746	A	G	LOC100711262	MODIFIER	upstream_gene_variant	3176	0.0019987	8.7132773288769e-05	NC_031971.2:1056746
434	NC_031971.2	1056746	A	G	LOC100711262	MODIFIER	intron_variant	0	0.0019987	8.7132773288769e-05	NC_031971.2:1056746
435	NC_031971.2	1158850	T	A	LOC100709940	MODIFIER	intron_variant	0	0.00104234	2.1770435672686e-06	NC_031971.2:1158850
436	NC_031971.2	1158850	T	A	LOC100709940	MODIFIER	intron_variant	0	0.00104234	2.1770435672686e-06	NC_031971.2:1158850
437	NC_031971.2	2200966	G	C	hand2	MODIFIER	downstream_gene_variant	3377	7.09149277839023e-05	0.00887024	NC_031971.2:2200966
438	NC_031971.2	2200966	G	C	ndufs8-hand2	MODIFIER	intergenic_region	0	7.09149277839023e-05	0.00887024	NC_031971.2:2200966
439	NC_031971.2	2715206	T	C	LOC112847192	MODIFIER	upstream_gene_variant	1035	0.000120715	0.0081446	NC_031971.2:2715206
440	NC_031971.2	2715206	T	C	LOC100699502	MODIFIER	intron_variant	0	0.000120715	0.0081446	NC_031971.2:2715206
441	NC_031971.2	2715206	T	C	LOC100699502	MODIFIER	intron_variant	0	0.000120715	0.0081446	NC_031971.2:2715206
442	NC_031971.2	2715206	T	C	LOC100699502	MODIFIER	intron_variant	0	0.000120715	0.0081446	NC_031971.2:2715206
443	NC_031971.2	2715206	T	C	LOC100699502	MODIFIER	intron_variant	0	0.000120715	0.0081446	NC_031971.2:2715206
444	NC_031971.2	2715206	T	C	LOC100699502	MODIFIER	intron_variant	0	0.000120715	0.0081446	NC_031971.2:2715206
445	NC_031971.2	2715206	T	C	LOC100699502	MODIFIER	intron_variant	0	0.000120715	0.0081446	NC_031971.2:2715206
446	NC_031971.2	2715206	T	C	LOC100699502	MODIFIER	intron_variant	0	0.000120715	0.0081446	NC_031971.2:2715206
447	NC_031971.2	2715206	T	C	LOC100699502	MODIFIER	intron_variant	0	0.000120715	0.0081446	NC_031971.2:2715206
448	NC_031971.2	2715206	T	C	LOC100699502	MODIFIER	intron_variant	0	0.000120715	0.0081446	NC_031971.2:2715206
449	NC_031971.2	6421011	C	G	LOC102080295	MODERATE	missense_variant	0	0.00934906	9.88336558368804e-05	NC_031971.2:6421011
450	NC_031971.2	6421011	C	G	LOC102080295	MODERATE	missense_variant	0	0.00934906	9.88336558368804e-05	NC_031971.2:6421011
451	NC_031971.2	6421011	C	G	LOC102080295	MODERATE	missense_variant	0	0.00934906	9.88336558368804e-05	NC_031971.2:6421011
452	NC_031971.2	6421011	C	G	LOC102080295	MODERATE	missense_variant	0	0.00934906	9.88336558368804e-05	NC_031971.2:6421011
453	NC_031971.2	7658316	A	C	LOC100709376	MODIFIER	intron_variant	0	0.000130215	0.000615294	NC_031971.2:7658316
454	NC_031971.2	7658316	A	C	LOC100709376	MODIFIER	intron_variant	0	0.000130215	0.000615294	NC_031971.2:7658316
455	NC_031971.2	7658316	A	C	LOC100709376	MODIFIER	intron_variant	0	0.000130215	0.000615294	NC_031971.2:7658316
456	NC_031971.2	7658316	A	C	LOC100709376	MODIFIER	intron_variant	0	0.000130215	0.000615294	NC_031971.2:7658316
457	NC_031971.2	7658316	A	C	LOC100709376	MODIFIER	intron_variant	0	0.000130215	0.000615294	NC_031971.2:7658316
458	NC_031971.2	7658316	A	C	LOC100709376	MODIFIER	intron_variant	0	0.000130215	0.000615294	NC_031971.2:7658316
459	NC_031971.2	9376024	G	A	LOC100712331-ncf4	MODIFIER	intergenic_region	0	0.00013502	0.0415225	NC_031971.2:9376024
460	NC_031971.2	10304866	C	A	LOC100690958-LOC100691221	MODIFIER	intergenic_region	0	0.00764201	6.46250070048404e-05	NC_031971.2:10304866
461	NC_031971.2	12276858	A	G	LOC100699340	MODIFIER	upstream_gene_variant	853	0.00615128	8.48970278547576e-05	NC_031971.2:12276858
462	NC_031971.2	12276858	A	G	vav1	MODIFIER	upstream_gene_variant	4416	0.00615128	8.48970278547576e-05	NC_031971.2:12276858
463	NC_031971.2	12276858	A	G	vav1	MODIFIER	upstream_gene_variant	4415	0.00615128	8.48970278547576e-05	NC_031971.2:12276858
464	NC_031971.2	12276858	A	G	vav1	MODIFIER	upstream_gene_variant	4418	0.00615128	8.48970278547576e-05	NC_031971.2:12276858
465	NC_031971.2	12276858	A	G	LOC112847189	MODIFIER	downstream_gene_variant	2949	0.00615128	8.48970278547576e-05	NC_031971.2:12276858
466	NC_031971.2	12276858	A	G	LOC109202492	MODIFIER	intron_variant	0	0.00615128	8.48970278547576e-05	NC_031971.2:12276858
467	NC_031971.2	13685871	T	A	LOC100704019	MODIFIER	intron_variant	0	3.55164442836167e-06	0.000243921	NC_031971.2:13685871
468	NC_031971.2	13685871	T	A	LOC102083333	MODIFIER	intron_variant	0	3.55164442836167e-06	0.000243921	NC_031971.2:13685871
469	NC_031971.2	13685871	T	A	LOC100704019	MODIFIER	intron_variant	0	3.55164442836167e-06	0.000243921	NC_031971.2:13685871
470	NC_031971.2	13865639	G	A	mnd1	MODIFIER	upstream_gene_variant	3299	0.266983	8.91641932332348e-05	NC_031971.2:13865639
471	NC_031971.2	13865639	G	A	trim2	MODIFIER	intron_variant	0	0.266983	8.91641932332348e-05	NC_031971.2:13865639
472	NC_031971.2	13865639	G	A	trim2	MODIFIER	intron_variant	0	0.266983	8.91641932332348e-05	NC_031971.2:13865639
473	NC_031971.2	13865639	G	A	trim2	MODIFIER	intron_variant	0	0.266983	8.91641932332348e-05	NC_031971.2:13865639
474	NC_031971.2	13865639	G	A	trim2	MODIFIER	intron_variant	0	0.266983	8.91641932332348e-05	NC_031971.2:13865639
475	NC_031971.2	13865639	G	A	trim2	MODIFIER	intron_variant	0	0.266983	8.91641932332348e-05	NC_031971.2:13865639
476	NC_031971.2	13970019	G	T	fam193a	MODIFIER	downstream_gene_variant	2278	0.0192746	5.49278829280923e-05	NC_031971.2:13970019
477	NC_031971.2	13970019	G	T	fam193a-tnip2	MODIFIER	intergenic_region	0	0.0192746	5.49278829280923e-05	NC_031971.2:13970019
478	NC_031971.2	14016995	G	A	dchs2	LOW	synonymous_variant	0	0.000811309	9.15396059402336e-05	NC_031971.2:14016995
479	NC_031971.2	14016995	G	A	dchs2	LOW	synonymous_variant	0	0.000811309	9.15396059402336e-05	NC_031971.2:14016995
480	NC_031971.2	15515517	C	T	LOC109202606-dctpp1	MODIFIER	intergenic_region	0	0.0103973	1.96851650789899e-05	NC_031971.2:15515517
481	NC_031971.2	17227288	A	T	herc3	MODIFIER	intron_variant	0	0.00344334	0.000109279	NC_031971.2:17227288
482	NC_031971.2	17227288	A	T	herc3	MODIFIER	intron_variant	0	0.00344334	0.000109279	NC_031971.2:17227288
483	NC_031971.2	17227288	A	T	herc3	MODIFIER	intron_variant	0	0.00344334	0.000109279	NC_031971.2:17227288
484	NC_031971.2	17227288	A	T	herc3	MODIFIER	intron_variant	0	0.00344334	0.000109279	NC_031971.2:17227288
485	NC_031971.2	22024557	A	G	LOC100693455	LOW	synonymous_variant	0	7.16037845485434e-05	0.0016299	NC_031971.2:22024557
486	NC_031971.2	22024557	A	G	LOC112847113	MODIFIER	downstream_gene_variant	3863	7.16037845485434e-05	0.0016299	NC_031971.2:22024557
487	NC_031971.2	23313279	G	A	gtf2e2-LOC100708010	MODIFIER	intergenic_region	0	0.00542116	0.000111527	NC_031971.2:23313279
488	NC_031971.2	25078207	T	C	LOC100691640	MODIFIER	upstream_gene_variant	775	0.00860958	1.70388792579543e-06	NC_031971.2:25078207
489	NC_031971.2	25078207	T	C	LOC100691640	MODIFIER	intron_variant	0	0.00860958	1.70388792579543e-06	NC_031971.2:25078207
490	NC_031971.2	25078207	T	C	LOC100691640	MODIFIER	intron_variant	0	0.00860958	1.70388792579543e-06	NC_031971.2:25078207
491	NC_031971.2	25078207	T	C	LOC100691640	MODIFIER	intron_variant	0	0.00860958	1.70388792579543e-06	NC_031971.2:25078207
492	NC_031971.2	25078207	T	C	LOC100691640	MODIFIER	intron_variant	0	0.00860958	1.70388792579543e-06	NC_031971.2:25078207
493	NC_031971.2	25078207	T	C	LOC100691640	MODIFIER	intron_variant	0	0.00860958	1.70388792579543e-06	NC_031971.2:25078207
494	NC_031971.2	26282384	T	C	LOC100696188	MODIFIER	3_prime_UTR_variant	2288	0.00778767	0.000113668	NC_031971.2:26282384
495	NC_031971.2	26282384	T	C	stx8	MODIFIER	downstream_gene_variant	1185	0.00778767	0.000113668	NC_031971.2:26282384
496	NC_031971.2	26593632	A	G	LOC100696723	MODIFIER	intron_variant	0	0.00217301	8.32784119499493e-05	NC_031971.2:26593632
497	NC_031971.2	26593632	A	G	LOC100696723	MODIFIER	intron_variant	0	0.00217301	8.32784119499493e-05	NC_031971.2:26593632
498	NC_031971.2	27202979	A	G	LOC100706554	MODIFIER	intron_variant	0	0.000251128	3.09200867625641e-05	NC_031971.2:27202979
499	NC_031971.2	27202979	A	G	LOC100706554	MODIFIER	intron_variant	0	0.000251128	3.09200867625641e-05	NC_031971.2:27202979
500	NC_031971.2	28477154	C	G	cacng1	MODIFIER	intron_variant	0	0.0068076	4.62965744990982e-05	NC_031971.2:28477154
501	NC_031971.2	30409127	T	C	xpnpep1	MODIFIER	intron_variant	0	0.000142156	0.0720728	NC_031971.2:30409127
502	NC_031971.2	30409127	T	C	xpnpep1	MODIFIER	intron_variant	0	0.000142156	0.0720728	NC_031971.2:30409127
503	NC_031971.2	33100611	T	C	LOC100709092	MODIFIER	3_prime_UTR_variant	1284	0.000113035	0.0120636	NC_031971.2:33100611
504	NC_031971.2	33100611	T	C	LOC109202583	MODIFIER	upstream_gene_variant	2619	0.000113035	0.0120636	NC_031971.2:33100611
505	NC_031971.2	33100611	T	C	LOC100709092	MODIFIER	intron_variant	0	0.000113035	0.0120636	NC_031971.2:33100611
506	NC_031971.2	33598679	T	A	LOC100697981	LOW	synonymous_variant	0	0.000112997	0.00516521	NC_031971.2:33598679
507	NC_031971.2	33796903	A	G	xylt1	MODIFIER	intron_variant	0	0.00721254	0.00011982	NC_031971.2:33796903
508	NC_031971.2	33914843	G	T	LOC100691027	MODIFIER	intron_variant	0	0.00895236	0.000109542	NC_031971.2:33914843
509	NC_031971.2	34893568	T	C	LOC100700288-LOC100700017	MODIFIER	intergenic_region	0	0.00529554	8.39186656401892e-05	NC_031971.2:34893568
510	NC_031971.2	35092730	C	G	lg6h4orf33-LOC109202499	MODIFIER	intergenic_region	0	0.000139578	0.00835687	NC_031971.2:35092730
511	NC_031971.2	36070149	T	C	LOC102081152-LOC100697879	MODIFIER	intergenic_region	0	5.54743733309111e-05	0.00183802	NC_031971.2:36070149
512	NC_031971.2	36085405	A	C	LOC102081152-LOC100697879	MODIFIER	intergenic_region	0	0.00012223	0.0122858	NC_031971.2:36085405
513	NC_031971.2	36455276	A	C	ccdc40	MODIFIER	downstream_gene_variant	1314	0.00183417	1.26179216267203e-05	NC_031971.2:36455276
514	NC_031971.2	36455276	A	C	LOC102077679	MODIFIER	intron_variant	0	0.00183417	1.26179216267203e-05	NC_031971.2:36455276
515	NC_031971.2	36455276	A	C	LOC102077679	MODIFIER	intron_variant	0	0.00183417	1.26179216267203e-05	NC_031971.2:36455276
516	NC_031971.2	36466036	C	T	ccdc40	MODIFIER	intron_variant	0	0.00023833	5.87476767398383e-05	NC_031971.2:36466036
517	NC_031971.2	37287009	T	A	mgarp	MODIFIER	intron_variant	0	0.00982213	9.65812567509917e-06	NC_031971.2:37287009
518	NC_031971.2	37877605	T	C	rptor	MODIFIER	intron_variant	0	0.000121025	0.0505793	NC_031971.2:37877605
519	NC_031971.2	37877605	T	C	rptor	MODIFIER	intron_variant	0	0.000121025	0.0505793	NC_031971.2:37877605
520	NC_031971.2	37877605	T	C	rptor	MODIFIER	intron_variant	0	0.000121025	0.0505793	NC_031971.2:37877605
521	NC_031971.2	37877605	T	C	rptor	MODIFIER	intron_variant	0	0.000121025	0.0505793	NC_031971.2:37877605
522	NC_031971.2	37877605	T	C	rptor	MODIFIER	intron_variant	0	0.000121025	0.0505793	NC_031971.2:37877605
523	NC_031971.2	37877605	T	C	rptor	MODIFIER	intron_variant	0	0.000121025	0.0505793	NC_031971.2:37877605
524	NC_031971.2	39049901	T	C	LOC100690136	MODIFIER	intron_variant	0	0.00010393	0.00432961	NC_031971.2:39049901
525	NC_031971.2	39049901	T	C	igfbp4	MODIFIER	intron_variant	0	0.00010393	0.00432961	NC_031971.2:39049901
526	NC_031971.2	39049901	T	C	LOC100690136	MODIFIER	intron_variant	0	0.00010393	0.00432961	NC_031971.2:39049901
527	NC_031971.2	39049901	T	C	LOC100690136	MODIFIER	intron_variant	0	0.00010393	0.00432961	NC_031971.2:39049901
528	NC_031971.2	39407603	G	C	LOC102080519	LOW	splice_region_variant&intron_variant	0	7.49775952667775e-05	0.00281065	NC_031971.2:39407603
529	NC_031972.2	1345251	A	C	LOC100692953	MODIFIER	intron_variant	0	0.000154893	0.0290593	NC_031972.2:1345251
530	NC_031972.2	1376338	A	C	dus2	MODIFIER	upstream_gene_variant	1919	9.22563627342218e-05	0.00133734	NC_031972.2:1376338
531	NC_031972.2	1376338	A	C	slc7a10	MODIFIER	downstream_gene_variant	3229	9.22563627342218e-05	0.00133734	NC_031972.2:1376338
532	NC_031972.2	1376338	A	C	dus2-slc7a10	MODIFIER	intergenic_region	0	9.22563627342218e-05	0.00133734	NC_031972.2:1376338
533	NC_031972.2	1637829	C	T	LOC100708048	MODERATE	missense_variant	0	0.00673559	8.27994049318081e-05	NC_031972.2:1637829
534	NC_031972.2	2447654	C	A	LOC100696156-LOC102077841	MODIFIER	intergenic_region	0	0.00359221	9.09004393079503e-05	NC_031972.2:2447654
535	NC_031972.2	2617942	C	T	LOC109194212	MODIFIER	intron_variant	0	0.0132877	3.78177883270361e-05	NC_031972.2:2617942
536	NC_031972.2	2617942	C	T	LOC109194212	MODIFIER	intron_variant	0	0.0132877	3.78177883270361e-05	NC_031972.2:2617942
537	NC_031972.2	2938786	T	G	cmip	MODIFIER	intron_variant	0	0.00173573	5.07178601880561e-05	NC_031972.2:2938786
538	NC_031972.2	2938786	T	G	cmip	MODIFIER	intron_variant	0	0.00173573	5.07178601880561e-05	NC_031972.2:2938786
539	NC_031972.2	2974020	G	A	cmip	MODIFIER	upstream_gene_variant	3840	0.000125758	0.0416854	NC_031972.2:2974020
540	NC_031972.2	2974020	G	A	cmip	MODIFIER	upstream_gene_variant	3840	0.000125758	0.0416854	NC_031972.2:2974020
541	NC_031972.2	2974020	G	A	gan	MODIFIER	downstream_gene_variant	3332	0.000125758	0.0416854	NC_031972.2:2974020
542	NC_031972.2	2974020	G	A	gan	MODIFIER	downstream_gene_variant	81	0.000125758	0.0416854	NC_031972.2:2974020
543	NC_031972.2	2974020	G	A	gan	MODIFIER	downstream_gene_variant	3332	0.000125758	0.0416854	NC_031972.2:2974020
544	NC_031972.2	2974020	G	A	LOC112847543	MODIFIER	intron_variant	0	0.000125758	0.0416854	NC_031972.2:2974020
545	NC_031972.2	3489437	A	T	LOC100706087	LOW	5_prime_UTR_premature_start_codon_gain_variant	0	9.79169062606586e-05	0.000312432	NC_031972.2:3489437
546	NC_031972.2	3489437	A	T	LOC100706087	MODIFIER	5_prime_UTR_variant	1836	9.79169062606586e-05	0.000312432	NC_031972.2:3489437
547	NC_031972.2	3489437	A	T	LOC106096824	MODIFIER	downstream_gene_variant	406	9.79169062606586e-05	0.000312432	NC_031972.2:3489437
548	NC_031972.2	3489437	A	T	LOC100706087	MODIFIER	non_coding_transcript_exon_variant	0	9.79169062606586e-05	0.000312432	NC_031972.2:3489437
549	NC_031972.2	3489437	A	T	LOC100706087	MODIFIER	non_coding_transcript_exon_variant	0	9.79169062606586e-05	0.000312432	NC_031972.2:3489437
550	NC_031972.2	3561535	A	G	LOC102082462	MODIFIER	3_prime_UTR_variant	825	2.60232956851687e-05	0.000560335	NC_031972.2:3561535
551	NC_031972.2	3561535	A	G	LOC102082462	MODIFIER	3_prime_UTR_variant	825	2.60232956851687e-05	0.000560335	NC_031972.2:3561535
552	NC_031972.2	3561535	A	G	LOC102082462	MODIFIER	3_prime_UTR_variant	825	2.60232956851687e-05	0.000560335	NC_031972.2:3561535
553	NC_031972.2	3561535	A	G	LOC100707153	MODIFIER	intron_variant	0	2.60232956851687e-05	0.000560335	NC_031972.2:3561535
554	NC_031972.2	3561535	A	G	LOC100707153	MODIFIER	intron_variant	0	2.60232956851687e-05	0.000560335	NC_031972.2:3561535
555	NC_031972.2	3561535	A	G	LOC100707153	MODIFIER	intron_variant	0	2.60232956851687e-05	0.000560335	NC_031972.2:3561535
556	NC_031972.2	3561535	A	G	LOC100707153	MODIFIER	intron_variant	0	2.60232956851687e-05	0.000560335	NC_031972.2:3561535
557	NC_031972.2	4021829	A	T	LOC100708592	MODIFIER	downstream_gene_variant	1943	0.000687699	7.34640607899643e-05	NC_031972.2:4021829
558	NC_031972.2	4021829	A	T	LOC100708592	MODIFIER	downstream_gene_variant	1943	0.000687699	7.34640607899643e-05	NC_031972.2:4021829
559	NC_031972.2	4021829	A	T	LOC100708592	MODIFIER	downstream_gene_variant	1943	0.000687699	7.34640607899643e-05	NC_031972.2:4021829
560	NC_031972.2	4021829	A	T	LOC100708592	MODIFIER	downstream_gene_variant	1943	0.000687699	7.34640607899643e-05	NC_031972.2:4021829
561	NC_031972.2	4021829	A	T	LOC100708592	MODIFIER	downstream_gene_variant	1943	0.000687699	7.34640607899643e-05	NC_031972.2:4021829
562	NC_031972.2	4021829	A	T	LOC100708592	MODIFIER	downstream_gene_variant	1943	0.000687699	7.34640607899643e-05	NC_031972.2:4021829
563	NC_031972.2	4021829	A	T	LOC100708592	MODIFIER	downstream_gene_variant	1943	0.000687699	7.34640607899643e-05	NC_031972.2:4021829
564	NC_031972.2	4021829	A	T	LOC100702599	MODIFIER	intron_variant	0	0.000687699	7.34640607899643e-05	NC_031972.2:4021829
565	NC_031972.2	5152632	A	G	sntb2	MODIFIER	intron_variant	0	0.0053305	9.18851037076818e-05	NC_031972.2:5152632
566	NC_031972.2	6060021	G	A	LOC100710117	MODIFIER	intron_variant	0	0.000130442	0.0152715	NC_031972.2:6060021
567	NC_031972.2	6171041	A	G	LOC100710380	MODIFIER	3_prime_UTR_variant	2529	0.0152792	1.55326347561651e-05	NC_031972.2:6171041
568	NC_031972.2	6171041	A	G	LOC100710380	MODIFIER	3_prime_UTR_variant	2529	0.0152792	1.55326347561651e-05	NC_031972.2:6171041
569	NC_031972.2	6171041	A	G	LOC100710380	MODIFIER	3_prime_UTR_variant	2529	0.0152792	1.55326347561651e-05	NC_031972.2:6171041
570	NC_031972.2	6171041	A	G	LOC100710380	MODIFIER	3_prime_UTR_variant	2529	0.0152792	1.55326347561651e-05	NC_031972.2:6171041
571	NC_031972.2	6171041	A	G	LOC100710380	MODIFIER	3_prime_UTR_variant	2529	0.0152792	1.55326347561651e-05	NC_031972.2:6171041
572	NC_031972.2	6171041	A	G	LOC100710380	MODIFIER	3_prime_UTR_variant	2529	0.0152792	1.55326347561651e-05	NC_031972.2:6171041
573	NC_031972.2	7678669	G	A	st3gal2	MODIFIER	intron_variant	0	6.81749665111843e-05	0.0120029	NC_031972.2:7678669
574	NC_031972.2	7808538	T	C	lonp2	MODIFIER	upstream_gene_variant	683	0.000102737	0.00585427	NC_031972.2:7808538
575	NC_031972.2	7808538	T	C	il34	MODIFIER	downstream_gene_variant	9	0.000102737	0.00585427	NC_031972.2:7808538
576	NC_031972.2	7808538	T	C	il34	MODIFIER	downstream_gene_variant	9	0.000102737	0.00585427	NC_031972.2:7808538
577	NC_031972.2	7808538	T	C	il34-lonp2	MODIFIER	intergenic_region	0	0.000102737	0.00585427	NC_031972.2:7808538
578	NC_031972.2	9962640	G	A	ash2l	MODIFIER	intron_variant	0	0.00014687	0.000414489	NC_031972.2:9962640
579	NC_031972.2	9962640	G	A	ash2l	MODIFIER	intron_variant	0	0.00014687	0.000414489	NC_031972.2:9962640
580	NC_031972.2	11608868	G	A	LOC100692021	MODIFIER	intron_variant	0	0.000109443	0.00023511	NC_031972.2:11608868
581	NC_031972.2	11608868	G	A	LOC100692021	MODIFIER	intron_variant	0	0.000109443	0.00023511	NC_031972.2:11608868
582	NC_031972.2	11608868	G	A	LOC100692021	MODIFIER	intron_variant	0	0.000109443	0.00023511	NC_031972.2:11608868
583	NC_031972.2	11608868	G	A	LOC100692021	MODIFIER	intron_variant	0	0.000109443	0.00023511	NC_031972.2:11608868
584	NC_031972.2	11608868	G	A	LOC100692021	MODIFIER	intron_variant	0	0.000109443	0.00023511	NC_031972.2:11608868
585	NC_031972.2	11608868	G	A	LOC100692021	MODIFIER	intron_variant	0	0.000109443	0.00023511	NC_031972.2:11608868
586	NC_031972.2	11608868	G	A	LOC100692021	MODIFIER	intron_variant	0	0.000109443	0.00023511	NC_031972.2:11608868
587	NC_031972.2	11608868	G	A	LOC100692021	MODIFIER	intron_variant	0	0.000109443	0.00023511	NC_031972.2:11608868
588	NC_031972.2	11608868	G	A	LOC100692021	MODIFIER	intron_variant	0	0.000109443	0.00023511	NC_031972.2:11608868
589	NC_031972.2	11608868	G	A	LOC100692021	MODIFIER	intron_variant	0	0.000109443	0.00023511	NC_031972.2:11608868
590	NC_031972.2	13066305	T	C	LOC100694878	MODIFIER	intron_variant	0	0.000701167	2.67858754410447e-06	NC_031972.2:13066305
591	NC_031972.2	13066305	T	C	LOC100694878	MODIFIER	intron_variant	0	0.000701167	2.67858754410447e-06	NC_031972.2:13066305
592	NC_031972.2	14223598	A	C	arhgef28	MODIFIER	intron_variant	0	0.000425878	7.69413545611894e-06	NC_031972.2:14223598
593	NC_031972.2	14223598	A	C	arhgef28	MODIFIER	intron_variant	0	0.000425878	7.69413545611894e-06	NC_031972.2:14223598
594	NC_031972.2	14223598	A	C	arhgef28	MODIFIER	intron_variant	0	0.000425878	7.69413545611894e-06	NC_031972.2:14223598
595	NC_031972.2	14223598	A	C	arhgef28	MODIFIER	intron_variant	0	0.000425878	7.69413545611894e-06	NC_031972.2:14223598
596	NC_031972.2	14223598	A	C	arhgef28	MODIFIER	intron_variant	0	0.000425878	7.69413545611894e-06	NC_031972.2:14223598
597	NC_031972.2	14223598	A	C	arhgef28	MODIFIER	intron_variant	0	0.000425878	7.69413545611894e-06	NC_031972.2:14223598
598	NC_031972.2	30239012	G	A	LOC100702604	MODIFIER	downstream_gene_variant	4857	0.000141285	0.00102713	NC_031972.2:30239012
599	NC_031972.2	30239012	G	A	LOC100702604-LOC100534577	MODIFIER	intergenic_region	0	0.000141285	0.00102713	NC_031972.2:30239012
600	NC_031972.2	30826660	G	A	col27a1	LOW	synonymous_variant	0	0.00189517	7.58458110406969e-05	NC_031972.2:30826660
601	NC_031972.2	31581976	G	A	LOC102078243-LOC112847323	MODIFIER	intergenic_region	0	0.00124868	0.000112202	NC_031972.2:31581976
602	NC_031972.2	33213702	T	C	wdr7	MODIFIER	intron_variant	0	2.43471483732512e-05	0.00433859	NC_031972.2:33213702
603	NC_031972.2	33213702	T	C	wdr7	MODIFIER	intron_variant	0	2.43471483732512e-05	0.00433859	NC_031972.2:33213702
604	NC_031972.2	33213702	T	C	wdr7	MODIFIER	intron_variant	0	2.43471483732512e-05	0.00433859	NC_031972.2:33213702
605	NC_031972.2	33213702	T	C	wdr7	MODIFIER	intron_variant	0	2.43471483732512e-05	0.00433859	NC_031972.2:33213702
606	NC_031972.2	33213703	T	C	wdr7	MODIFIER	intron_variant	0	2.43471483732512e-05	0.00433859	NC_031972.2:33213703
607	NC_031972.2	33213703	T	C	wdr7	MODIFIER	intron_variant	0	2.43471483732512e-05	0.00433859	NC_031972.2:33213703
608	NC_031972.2	33213703	T	C	wdr7	MODIFIER	intron_variant	0	2.43471483732512e-05	0.00433859	NC_031972.2:33213703
609	NC_031972.2	33213703	T	C	wdr7	MODIFIER	intron_variant	0	2.43471483732512e-05	0.00433859	NC_031972.2:33213703
610	NC_031972.2	36514394	C	T	il7r	MODIFIER	upstream_gene_variant	1876	8.03626712303566e-05	0.000219223	NC_031972.2:36514394
611	NC_031972.2	36514394	C	T	il7r-myo5b	MODIFIER	intergenic_region	0	8.03626712303566e-05	0.000219223	NC_031972.2:36514394
612	NC_031972.2	41117717	T	G	cftr	MODIFIER	upstream_gene_variant	1907	0.00538893	0.00010286	NC_031972.2:41117717
613	NC_031972.2	41117717	T	G	cftr	MODIFIER	intron_variant	0	0.00538893	0.00010286	NC_031972.2:41117717
614	NC_031972.2	41117717	T	G	asz1	MODIFIER	intron_variant	0	0.00538893	0.00010286	NC_031972.2:41117717
615	NC_031972.2	41117717	T	G	asz1	MODIFIER	intron_variant	0	0.00538893	0.00010286	NC_031972.2:41117717
616	NC_031972.2	42530845	T	C	LOC100693195	MODIFIER	upstream_gene_variant	3197	0.013059	0.000118383	NC_031972.2:42530845
617	NC_031972.2	42530845	T	C	LOC100693195	MODIFIER	upstream_gene_variant	3197	0.013059	0.000118383	NC_031972.2:42530845
618	NC_031972.2	42530845	T	C	LOC100693195	MODIFIER	upstream_gene_variant	3198	0.013059	0.000118383	NC_031972.2:42530845
619	NC_031972.2	42530845	T	C	borcs5-LOC100693195	MODIFIER	intergenic_region	0	0.013059	0.000118383	NC_031972.2:42530845
620	NC_031972.2	44455959	A	G	cspg4	MODIFIER	3_prime_UTR_variant	1752	0.00494004	5.12597888430592e-05	NC_031972.2:44455959
621	NC_031972.2	49392581	T	C	tp53i11	MODIFIER	intron_variant	0	0.0193184	2.4641181498287e-05	NC_031972.2:49392581
622	NC_031972.2	49392581	T	C	tp53i11	MODIFIER	intron_variant	0	0.0193184	2.4641181498287e-05	NC_031972.2:49392581
623	NC_031972.2	49398876	C	T	tp53i11	MODIFIER	intron_variant	0	0.000126408	0.000734162	NC_031972.2:49398876
624	NC_031972.2	49398876	C	T	tp53i11	MODIFIER	intron_variant	0	0.000126408	0.000734162	NC_031972.2:49398876
625	NC_031972.2	49874849	A	G	cep152	MODERATE	missense_variant	0	0.000147003	0.00507333	NC_031972.2:49874849
626	NC_031972.2	49874849	A	G	cep152	MODERATE	missense_variant	0	0.000147003	0.00507333	NC_031972.2:49874849
627	NC_031972.2	49874849	A	G	cep152	MODERATE	missense_variant	0	0.000147003	0.00507333	NC_031972.2:49874849
628	NC_031972.2	49874849	A	G	LOC100697594	MODIFIER	upstream_gene_variant	3758	0.000147003	0.00507333	NC_031972.2:49874849
629	NC_031972.2	49874849	A	G	LOC100697594	MODIFIER	upstream_gene_variant	3752	0.000147003	0.00507333	NC_031972.2:49874849
630	NC_031972.2	49874849	A	G	LOC100697594	MODIFIER	upstream_gene_variant	3758	0.000147003	0.00507333	NC_031972.2:49874849
631	NC_031972.2	49999660	T	G	duox1	MODIFIER	downstream_gene_variant	4697	0.000129088	0.0265481	NC_031972.2:49999660
632	NC_031972.2	49999660	T	G	duox1	MODIFIER	downstream_gene_variant	4697	0.000129088	0.0265481	NC_031972.2:49999660
633	NC_031972.2	49999660	T	G	LOC100697056-duox1	MODIFIER	intergenic_region	0	0.000129088	0.0265481	NC_031972.2:49999660
634	NC_031972.2	50359211	T	G	fancf	MODIFIER	downstream_gene_variant	4217	0.00384072	0.000108557	NC_031972.2:50359211
635	NC_031972.2	50359211	T	G	slc17a6	MODIFIER	downstream_gene_variant	504	0.00384072	0.000108557	NC_031972.2:50359211
636	NC_031972.2	50359211	T	G	fancf-slc17a6	MODIFIER	intergenic_region	0	0.00384072	0.000108557	NC_031972.2:50359211
637	NC_031972.2	51079861	C	T	lrrc10b	LOW	synonymous_variant	0	0.00197923	6.265125422826e-06	NC_031972.2:51079861
638	NC_031972.2	51079861	C	T	ppp1r32	MODIFIER	downstream_gene_variant	4282	0.00197923	6.265125422826e-06	NC_031972.2:51079861
639	NC_031972.2	51079861	C	T	ppp1r32	MODIFIER	downstream_gene_variant	4282	0.00197923	6.265125422826e-06	NC_031972.2:51079861
640	NC_031972.2	51079861	C	T	ppp1r32	MODIFIER	downstream_gene_variant	4282	0.00197923	6.265125422826e-06	NC_031972.2:51079861
641	NC_031972.2	51079861	C	T	ppp1r32	MODIFIER	downstream_gene_variant	4282	0.00197923	6.265125422826e-06	NC_031972.2:51079861
642	NC_031972.2	51079861	C	T	ppp1r32	MODIFIER	downstream_gene_variant	4282	0.00197923	6.265125422826e-06	NC_031972.2:51079861
643	NC_031972.2	51079861	C	T	ppp1r32	MODIFIER	downstream_gene_variant	4282	0.00197923	6.265125422826e-06	NC_031972.2:51079861
644	NC_031972.2	51100566	C	T	LOC100700077	LOW	synonymous_variant	0	0.00406958	6.8053179129947e-05	NC_031972.2:51100566
645	NC_031972.2	51100566	C	T	LOC100700077	LOW	synonymous_variant	0	0.00406958	6.8053179129947e-05	NC_031972.2:51100566
646	NC_031972.2	51100566	C	T	fadsd6	MODIFIER	intron_variant	0	0.00406958	6.8053179129947e-05	NC_031972.2:51100566
647	NC_031972.2	51100736	C	T	LOC100700077	MODIFIER	intron_variant	0	9.37131253354849e-05	3.16394831435191e-05	NC_031972.2:51100736
648	NC_031972.2	51100736	C	T	fadsd6	MODIFIER	intron_variant	0	9.37131253354849e-05	3.16394831435191e-05	NC_031972.2:51100736
649	NC_031972.2	51100736	C	T	LOC100700077	MODIFIER	intron_variant	0	9.37131253354849e-05	3.16394831435191e-05	NC_031972.2:51100736
650	NC_031972.2	52749289	C	G	tpm1	MODIFIER	intron_variant	0	0.00146109	5.67991091264211e-05	NC_031972.2:52749289
651	NC_031972.2	52749289	C	G	tpm1	MODIFIER	intron_variant	0	0.00146109	5.67991091264211e-05	NC_031972.2:52749289
652	NC_031972.2	52749289	C	G	tpm1	MODIFIER	intron_variant	0	0.00146109	5.67991091264211e-05	NC_031972.2:52749289
653	NC_031972.2	52749289	C	G	tpm1	MODIFIER	intron_variant	0	0.00146109	5.67991091264211e-05	NC_031972.2:52749289
654	NC_031972.2	52749289	C	G	tpm1	MODIFIER	intron_variant	0	0.00146109	5.67991091264211e-05	NC_031972.2:52749289
655	NC_031972.2	52749289	C	G	tpm1	MODIFIER	intron_variant	0	0.00146109	5.67991091264211e-05	NC_031972.2:52749289
656	NC_031972.2	52749289	C	G	tpm1	MODIFIER	intron_variant	0	0.00146109	5.67991091264211e-05	NC_031972.2:52749289
657	NC_031972.2	52749289	C	G	tpm1	MODIFIER	intron_variant	0	0.00146109	5.67991091264211e-05	NC_031972.2:52749289
658	NC_031972.2	52749289	C	G	tpm1	MODIFIER	intron_variant	0	0.00146109	5.67991091264211e-05	NC_031972.2:52749289
659	NC_031972.2	52749289	C	G	tpm1	MODIFIER	intron_variant	0	0.00146109	5.67991091264211e-05	NC_031972.2:52749289
660	NC_031972.2	52749289	C	G	tpm1	MODIFIER	intron_variant	0	0.00146109	5.67991091264211e-05	NC_031972.2:52749289
661	NC_031972.2	52773461	A	G	tmem266	MODIFIER	intron_variant	0	0.00769675	8.46310712399675e-05	NC_031972.2:52773461
662	NC_031972.2	53972578	T	C	LOC106097876	MODIFIER	upstream_gene_variant	3018	0.000131407	0.00379714	NC_031972.2:53972578
663	NC_031972.2	53972578	T	C	LOC106097876	MODIFIER	upstream_gene_variant	3018	0.000131407	0.00379714	NC_031972.2:53972578
664	NC_031972.2	53972578	T	C	LOC102081862-LOC106097876	MODIFIER	intergenic_region	0	0.000131407	0.00379714	NC_031972.2:53972578
665	NC_031972.2	54030018	G	A	LOC106097876	MODIFIER	downstream_gene_variant	4405	1.18229997153593e-05	0.000343624	NC_031972.2:54030018
666	NC_031972.2	54030018	G	A	LOC100689910	MODIFIER	downstream_gene_variant	1160	1.18229997153593e-05	0.000343624	NC_031972.2:54030018
667	NC_031972.2	54030018	G	A	LOC106097876-LOC100689910	MODIFIER	intergenic_region	0	1.18229997153593e-05	0.000343624	NC_031972.2:54030018
668	NC_031972.2	55375867	C	T	LOC102081153	MODERATE	missense_variant	0	2.5547340554252e-05	0.000717864	NC_031972.2:55375867
669	NC_031972.2	55375867	C	T	LOC100703688	MODIFIER	upstream_gene_variant	4023	2.5547340554252e-05	0.000717864	NC_031972.2:55375867
670	NC_031972.2	55429239	A	T	frmd4a	MODIFIER	upstream_gene_variant	2273	0.000140026	0.00441555	NC_031972.2:55429239
671	NC_031972.2	55429239	A	T	frmd4a	MODIFIER	intron_variant	0	0.000140026	0.00441555	NC_031972.2:55429239
672	NC_031972.2	56522071	T	C	LOC100693764	MODIFIER	intron_variant	0	0.0534243	0.000102559	NC_031972.2:56522071
673	NC_031972.2	58917652	T	C	LOC100705126	MODIFIER	downstream_gene_variant	3049	0.0113274	0.000113081	NC_031972.2:58917652
674	NC_031972.2	58917652	T	C	tsg101	MODIFIER	intron_variant	0	0.0113274	0.000113081	NC_031972.2:58917652
675	NC_031972.2	58990671	C	T	LOC100704858	MODIFIER	intron_variant	0	0.00975284	8.47974403003631e-05	NC_031972.2:58990671
676	NC_031972.2	58990671	C	T	LOC100704858	MODIFIER	intron_variant	0	0.00975284	8.47974403003631e-05	NC_031972.2:58990671
677	NC_031972.2	58990671	C	T	LOC100704858	MODIFIER	intron_variant	0	0.00975284	8.47974403003631e-05	NC_031972.2:58990671
678	NC_031972.2	58990671	C	T	LOC100704858	MODIFIER	intron_variant	0	0.00975284	8.47974403003631e-05	NC_031972.2:58990671
679	NC_031972.2	58990671	C	T	LOC100704858	MODIFIER	intron_variant	0	0.00975284	8.47974403003631e-05	NC_031972.2:58990671
680	NC_031972.2	59130737	T	C	abtb2	MODIFIER	intron_variant	0	0.000162506	0.000103628	NC_031972.2:59130737
681	NC_031972.2	60829241	A	G	LOC106098375-LOC100697158	MODIFIER	intergenic_region	0	7.56454965736481e-05	0.00385059	NC_031972.2:60829241
682	NC_031972.2	60891091	A	G	LOC100696892	MODIFIER	intron_variant	0	0.00010302	0.000427627	NC_031972.2:60891091
683	NC_031972.2	61231530	A	T	LOC102079498	MODIFIER	downstream_gene_variant	2071	0.0110153	0.000112679	NC_031972.2:61231530
684	NC_031972.2	61231530	A	T	LOC102079498	MODIFIER	downstream_gene_variant	2071	0.0110153	0.000112679	NC_031972.2:61231530
685	NC_031972.2	61231530	A	T	LOC102079498	MODIFIER	downstream_gene_variant	2071	0.0110153	0.000112679	NC_031972.2:61231530
686	NC_031972.2	61231530	A	T	LOC100695036	MODIFIER	intron_variant	0	0.0110153	0.000112679	NC_031972.2:61231530
687	NC_031972.2	61231530	A	T	LOC100695036	MODIFIER	intron_variant	0	0.0110153	0.000112679	NC_031972.2:61231530
688	NC_031972.2	61231530	A	T	LOC100695036	MODIFIER	intron_variant	0	0.0110153	0.000112679	NC_031972.2:61231530
689	NC_031972.2	61231530	A	T	LOC100695036	MODIFIER	intron_variant	0	0.0110153	0.000112679	NC_031972.2:61231530
690	NC_031972.2	61231530	A	T	LOC100695036	MODIFIER	intron_variant	0	0.0110153	0.000112679	NC_031972.2:61231530
691	NC_031972.2	61231530	A	T	LOC100695036	MODIFIER	intron_variant	0	0.0110153	0.000112679	NC_031972.2:61231530
692	NC_031972.2	61347154	C	T	LOC100701010	MODIFIER	intron_variant	0	0.00012902	0.0028118	NC_031972.2:61347154
693	NC_031972.2	61347154	C	T	LOC100701010	MODIFIER	intron_variant	0	0.00012902	0.0028118	NC_031972.2:61347154
694	NC_031972.2	61347154	C	T	LOC100701010	MODIFIER	intron_variant	0	0.00012902	0.0028118	NC_031972.2:61347154
695	NC_031972.2	62401103	A	C	hsbp1	MODIFIER	downstream_gene_variant	3272	3.6818861458618e-05	0.000997047	NC_031972.2:62401103
696	NC_031972.2	62401103	A	C	LOC100710935	MODIFIER	intron_variant	0	3.6818861458618e-05	0.000997047	NC_031972.2:62401103
697	NC_031972.2	62401103	A	C	LOC100710935	MODIFIER	intron_variant	0	3.6818861458618e-05	0.000997047	NC_031972.2:62401103
698	NC_031972.2	62401103	A	C	LOC100710935	MODIFIER	intron_variant	0	3.6818861458618e-05	0.000997047	NC_031972.2:62401103
699	NC_031972.2	62401103	A	C	LOC100710935	MODIFIER	intron_variant	0	3.6818861458618e-05	0.000997047	NC_031972.2:62401103
700	NC_031972.2	62401103	A	C	LOC100710935	MODIFIER	intron_variant	0	3.6818861458618e-05	0.000997047	NC_031972.2:62401103
701	NC_031972.2	62401103	A	C	LOC100710935	MODIFIER	intron_variant	0	3.6818861458618e-05	0.000997047	NC_031972.2:62401103
702	NC_031972.2	62401103	A	C	LOC100710935	MODIFIER	intron_variant	0	3.6818861458618e-05	0.000997047	NC_031972.2:62401103
703	NC_031972.2	62401103	A	C	LOC100710935	MODIFIER	intron_variant	0	3.6818861458618e-05	0.000997047	NC_031972.2:62401103
704	NC_031972.2	62401103	A	C	LOC100710935	MODIFIER	intron_variant	0	3.6818861458618e-05	0.000997047	NC_031972.2:62401103
705	NC_031972.2	62401103	A	C	LOC100710935	MODIFIER	intron_variant	0	3.6818861458618e-05	0.000997047	NC_031972.2:62401103
706	NC_031972.2	62598511	T	C	cdh13	MODIFIER	intron_variant	0	0.000155719	0.00163864	NC_031972.2:62598511
707	NC_031972.2	62598511	T	C	cdh13	MODIFIER	intron_variant	0	0.000155719	0.00163864	NC_031972.2:62598511
708	NC_031972.2	63439055	A	G	n4bp1-LOC109202966	MODIFIER	intergenic_region	0	0.000139387	0.000621837	NC_031972.2:63439055
709	NC_031973.2	96643	C	T	LOC100705950	LOW	synonymous_variant	0	0.000157157	0.000278378	NC_031973.2:96643
710	NC_031973.2	183849	A	G	LOC100711938	MODIFIER	downstream_gene_variant	4734	0.000152268	0.0343284	NC_031973.2:183849
711	NC_031973.2	183849	A	G	LOC100711938	MODIFIER	downstream_gene_variant	4734	0.000152268	0.0343284	NC_031973.2:183849
712	NC_031973.2	183849	A	G	htra1-LOC100711938	MODIFIER	intergenic_region	0	0.000152268	0.0343284	NC_031973.2:183849
713	NC_031973.2	3006032	A	G	jakmip3	MODIFIER	3_prime_UTR_variant	174	9.68291115902205e-05	0.00368746	NC_031973.2:3006032
714	NC_031973.2	3006032	A	G	jakmip3	MODIFIER	3_prime_UTR_variant	174	9.68291115902205e-05	0.00368746	NC_031973.2:3006032
715	NC_031973.2	3006032	A	G	jakmip3	MODIFIER	3_prime_UTR_variant	174	9.68291115902205e-05	0.00368746	NC_031973.2:3006032
716	NC_031973.2	3006032	A	G	jakmip3	MODIFIER	3_prime_UTR_variant	174	9.68291115902205e-05	0.00368746	NC_031973.2:3006032
717	NC_031973.2	3006032	A	G	jakmip3	MODIFIER	3_prime_UTR_variant	174	9.68291115902205e-05	0.00368746	NC_031973.2:3006032
718	NC_031973.2	3006032	A	G	jakmip3	MODIFIER	3_prime_UTR_variant	174	9.68291115902205e-05	0.00368746	NC_031973.2:3006032
719	NC_031973.2	3006032	A	G	jakmip3	MODIFIER	3_prime_UTR_variant	174	9.68291115902205e-05	0.00368746	NC_031973.2:3006032
720	NC_031973.2	3006032	A	G	jakmip3	MODIFIER	downstream_gene_variant	278	9.68291115902205e-05	0.00368746	NC_031973.2:3006032
721	NC_031973.2	3006032	A	G	jakmip3	MODIFIER	downstream_gene_variant	278	9.68291115902205e-05	0.00368746	NC_031973.2:3006032
722	NC_031973.2	3006032	A	G	jakmip3	MODIFIER	non_coding_transcript_exon_variant	0	9.68291115902205e-05	0.00368746	NC_031973.2:3006032
723	NC_031973.2	3367891	T	C	LOC100712205	MODIFIER	intron_variant	0	0.000114909	0.00736209	NC_031973.2:3367891
724	NC_031973.2	3367891	T	C	LOC100712205	MODIFIER	intron_variant	0	0.000114909	0.00736209	NC_031973.2:3367891
725	NC_031973.2	3367891	T	C	LOC100712205	MODIFIER	intron_variant	0	0.000114909	0.00736209	NC_031973.2:3367891
726	NC_031973.2	3367891	T	C	LOC100712205	MODIFIER	intron_variant	0	0.000114909	0.00736209	NC_031973.2:3367891
727	NC_031973.2	3367891	T	C	LOC100712205	MODIFIER	intron_variant	0	0.000114909	0.00736209	NC_031973.2:3367891
728	NC_031973.2	3587863	C	A	nploc4	MODIFIER	intron_variant	0	7.804552896333e-05	5.28594928236182e-06	NC_031973.2:3587863
729	NC_031973.2	3845311	T	C	LOC100692811	LOW	synonymous_variant	0	0.00205589	7.52003449204708e-05	NC_031973.2:3845311
730	NC_031973.2	3845311	T	C	LOC100692811	LOW	synonymous_variant	0	0.00205589	7.52003449204708e-05	NC_031973.2:3845311
731	NC_031973.2	3845311	T	C	LOC112847717	MODIFIER	downstream_gene_variant	4675	0.00205589	7.52003449204708e-05	NC_031973.2:3845311
732	NC_031973.2	3971808	A	G	fads6	LOW	synonymous_variant	0	0.000118858	0.00014953	NC_031973.2:3971808
733	NC_031973.2	3971808	A	G	fads6	LOW	synonymous_variant	0	0.000118858	0.00014953	NC_031973.2:3971808
734	NC_031973.2	3971808	A	G	fads6	LOW	synonymous_variant	0	0.000118858	0.00014953	NC_031973.2:3971808
735	NC_031973.2	3971808	A	G	LOC100693358	MODIFIER	upstream_gene_variant	4351	0.000118858	0.00014953	NC_031973.2:3971808
736	NC_031973.2	3971808	A	G	LOC100693358	MODIFIER	upstream_gene_variant	4350	0.000118858	0.00014953	NC_031973.2:3971808
737	NC_031973.2	3971808	A	G	LOC100693358	MODIFIER	upstream_gene_variant	4350	0.000118858	0.00014953	NC_031973.2:3971808
738	NC_031973.2	6027675	T	C	LOC100702192	MODIFIER	upstream_gene_variant	4207	0.040855	4.68389494911851e-05	NC_031973.2:6027675
739	NC_031973.2	6027675	T	C	LOC100702192	MODIFIER	intron_variant	0	0.040855	4.68389494911851e-05	NC_031973.2:6027675
740	NC_031973.2	6027675	T	C	LOC100702192	MODIFIER	intron_variant	0	0.040855	4.68389494911851e-05	NC_031973.2:6027675
741	NC_031973.2	6027675	T	C	LOC100702192	MODIFIER	intron_variant	0	0.040855	4.68389494911851e-05	NC_031973.2:6027675
742	NC_031973.2	6027675	T	C	LOC100702192	MODIFIER	intron_variant	0	0.040855	4.68389494911851e-05	NC_031973.2:6027675
743	NC_031973.2	6027675	T	C	LOC100702192	MODIFIER	intron_variant	0	0.040855	4.68389494911851e-05	NC_031973.2:6027675
744	NC_031973.2	6027675	T	C	LOC100702192	MODIFIER	intron_variant	0	0.040855	4.68389494911851e-05	NC_031973.2:6027675
745	NC_031973.2	6027675	T	C	LOC100702192	MODIFIER	intron_variant	0	0.040855	4.68389494911851e-05	NC_031973.2:6027675
746	NC_031973.2	6200374	C	T	LOC102076375	MODIFIER	intron_variant	0	3.53381296205043e-05	0.00166278	NC_031973.2:6200374
747	NC_031973.2	7077425	A	G	LOC100692643	LOW	synonymous_variant	0	0.00394793	9.15282929007594e-05	NC_031973.2:7077425
748	NC_031973.2	7077425	A	G	LOC100692643	LOW	synonymous_variant	0	0.00394793	9.15282929007594e-05	NC_031973.2:7077425
749	NC_031973.2	7077425	A	G	LOC100692643	LOW	synonymous_variant	0	0.00394793	9.15282929007594e-05	NC_031973.2:7077425
750	NC_031973.2	7077425	A	G	LOC100692643	LOW	synonymous_variant	0	0.00394793	9.15282929007594e-05	NC_031973.2:7077425
751	NC_031973.2	7077425	A	G	LOC100692643	LOW	synonymous_variant	0	0.00394793	9.15282929007594e-05	NC_031973.2:7077425
752	NC_031973.2	7077425	A	G	pdzd7	MODIFIER	downstream_gene_variant	3961	0.00394793	9.15282929007594e-05	NC_031973.2:7077425
753	NC_031973.2	7077425	A	G	pdzd7	MODIFIER	downstream_gene_variant	4610	0.00394793	9.15282929007594e-05	NC_031973.2:7077425
754	NC_031973.2	7077425	A	G	pdzd7	MODIFIER	downstream_gene_variant	3961	0.00394793	9.15282929007594e-05	NC_031973.2:7077425
755	NC_031973.2	7077425	A	G	pdzd7	MODIFIER	downstream_gene_variant	3961	0.00394793	9.15282929007594e-05	NC_031973.2:7077425
756	NC_031973.2	7818765	G	A	LOC100695060	MODIFIER	intron_variant	0	0.00105744	3.42074679097233e-06	NC_031973.2:7818765
757	NC_031973.2	7818766	G	T	LOC100695060	MODIFIER	intron_variant	0	0.00105662	3.40738670807214e-06	NC_031973.2:7818766
758	NC_031973.2	8441089	G	T	LOC112847638	MODIFIER	intron_variant	0	0.000120896	0.0141198	NC_031973.2:8441089
759	NC_031973.2	8441089	G	T	LOC112847638	MODIFIER	intron_variant	0	0.000120896	0.0141198	NC_031973.2:8441089
760	NC_031973.2	8545020	C	T	ttyh2	MODIFIER	intron_variant	0	1.81898079932721e-05	0.000100658	NC_031973.2:8545020
761	NC_031973.2	8545020	C	T	ttyh2	MODIFIER	intron_variant	0	1.81898079932721e-05	0.000100658	NC_031973.2:8545020
762	NC_031973.2	10160898	T	C	LOC100694670	MODIFIER	upstream_gene_variant	1204	7.34758095432826e-05	0.0283101	NC_031973.2:10160898
763	NC_031973.2	10160898	T	C	LOC100694670	MODIFIER	upstream_gene_variant	1204	7.34758095432826e-05	0.0283101	NC_031973.2:10160898
764	NC_031973.2	10160898	T	C	LOC100694670	MODIFIER	upstream_gene_variant	1204	7.34758095432826e-05	0.0283101	NC_031973.2:10160898
765	NC_031973.2	10160898	T	C	LOC100694670	MODIFIER	upstream_gene_variant	1686	7.34758095432826e-05	0.0283101	NC_031973.2:10160898
766	NC_031973.2	10160898	T	C	LOC112841692	MODIFIER	downstream_gene_variant	1691	7.34758095432826e-05	0.0283101	NC_031973.2:10160898
767	NC_031973.2	10160898	T	C	LOC112841692	MODIFIER	downstream_gene_variant	1691	7.34758095432826e-05	0.0283101	NC_031973.2:10160898
768	NC_031973.2	10160898	T	C	LOC112841692	MODIFIER	downstream_gene_variant	1691	7.34758095432826e-05	0.0283101	NC_031973.2:10160898
769	NC_031973.2	10160898	T	C	LOC112841692	MODIFIER	downstream_gene_variant	1691	7.34758095432826e-05	0.0283101	NC_031973.2:10160898
770	NC_031973.2	10160898	T	C	LOC112841692	MODIFIER	downstream_gene_variant	1691	7.34758095432826e-05	0.0283101	NC_031973.2:10160898
771	NC_031973.2	10160898	T	C	LOC112841692-LOC100694670	MODIFIER	intergenic_region	0	7.34758095432826e-05	0.0283101	NC_031973.2:10160898
772	NC_031973.2	13506160	T	A	LOC102077863	MODIFIER	upstream_gene_variant	3360	0.000137376	0.000815749	NC_031973.2:13506160
773	NC_031973.2	13506160	T	A	tcf7l2-LOC102077863	MODIFIER	intergenic_region	0	0.000137376	0.000815749	NC_031973.2:13506160
774	NC_031973.2	15395296	C	T	LOC100712087-LOC109194208	MODIFIER	intergenic_region	0	0.00445871	0.000102216	NC_031973.2:15395296
775	NC_031973.2	16367612	G	A	tgfb1i1	LOW	synonymous_variant	0	0.0335784	0.000113874	NC_031973.2:16367612
776	NC_031973.2	16367612	G	A	tgfb1i1	LOW	synonymous_variant	0	0.0335784	0.000113874	NC_031973.2:16367612
777	NC_031973.2	16367612	G	A	patl2	MODIFIER	upstream_gene_variant	4310	0.0335784	0.000113874	NC_031973.2:16367612
778	NC_031973.2	16367612	G	A	patl2	MODIFIER	upstream_gene_variant	4308	0.0335784	0.000113874	NC_031973.2:16367612
779	NC_031973.2	16367612	G	A	patl2	MODIFIER	upstream_gene_variant	4311	0.0335784	0.000113874	NC_031973.2:16367612
780	NC_031973.2	18082301	G	A	dnaaf3	LOW	synonymous_variant	0	0.000718972	2.11967715275057e-06	NC_031973.2:18082301
781	NC_031973.2	18082301	G	A	LOC102077721	MODIFIER	upstream_gene_variant	4915	0.000718972	2.11967715275057e-06	NC_031973.2:18082301
782	NC_031973.2	18082301	G	A	LOC102077721	MODIFIER	upstream_gene_variant	4909	0.000718972	2.11967715275057e-06	NC_031973.2:18082301
783	NC_031973.2	18082301	G	A	LOC102077721	MODIFIER	upstream_gene_variant	4909	0.000718972	2.11967715275057e-06	NC_031973.2:18082301
784	NC_031973.2	18082301	G	A	LOC102077721	MODIFIER	upstream_gene_variant	4915	0.000718972	2.11967715275057e-06	NC_031973.2:18082301
785	NC_031973.2	18082301	G	A	LOC100701881	MODIFIER	downstream_gene_variant	455	0.000718972	2.11967715275057e-06	NC_031973.2:18082301
786	NC_031973.2	18082301	G	A	LOC100701881	MODIFIER	downstream_gene_variant	455	0.000718972	2.11967715275057e-06	NC_031973.2:18082301
787	NC_031973.2	18082301	G	A	ptprh	MODIFIER	intron_variant	0	0.000718972	2.11967715275057e-06	NC_031973.2:18082301
788	NC_031973.2	18082301	G	A	ptprh	MODIFIER	intron_variant	0	0.000718972	2.11967715275057e-06	NC_031973.2:18082301
789	NC_031973.2	19004953	C	T	ift140	LOW	synonymous_variant	0	0.00148475	9.81917133840392e-05	NC_031973.2:19004953
790	NC_031973.2	19004953	C	T	ccdc78	MODIFIER	upstream_gene_variant	1147	0.00148475	9.81917133840392e-05	NC_031973.2:19004953
791	NC_031973.2	19004953	C	T	ccdc78	MODIFIER	upstream_gene_variant	1147	0.00148475	9.81917133840392e-05	NC_031973.2:19004953
792	NC_031973.2	19004953	C	T	ccdc78	MODIFIER	upstream_gene_variant	1147	0.00148475	9.81917133840392e-05	NC_031973.2:19004953
793	NC_031973.2	19004953	C	T	ccdc78	MODIFIER	upstream_gene_variant	1147	0.00148475	9.81917133840392e-05	NC_031973.2:19004953
794	NC_031973.2	19004953	C	T	ccdc78	MODIFIER	upstream_gene_variant	1147	0.00148475	9.81917133840392e-05	NC_031973.2:19004953
795	NC_031973.2	19004953	C	T	ccdc78	MODIFIER	upstream_gene_variant	1146	0.00148475	9.81917133840392e-05	NC_031973.2:19004953
796	NC_031973.2	20635265	C	T	LOC100707774	MODIFIER	downstream_gene_variant	3839	7.10678653199436e-05	0.00209298	NC_031973.2:20635265
797	NC_031973.2	20635265	C	T	ccz1	MODIFIER	intron_variant	0	7.10678653199436e-05	0.00209298	NC_031973.2:20635265
798	NC_031973.2	22281318	C	A	LOC109203283	MODIFIER	intron_variant	0	0.00743775	0.000119211	NC_031973.2:22281318
799	NC_031973.2	22358742	T	C	mrtfa	MODIFIER	upstream_gene_variant	1574	0.172723	7.01660472057186e-05	NC_031973.2:22358742
800	NC_031973.2	22358742	T	C	mrtfa	MODIFIER	upstream_gene_variant	1538	0.172723	7.01660472057186e-05	NC_031973.2:22358742
801	NC_031973.2	22358742	T	C	mrtfa	MODIFIER	upstream_gene_variant	1537	0.172723	7.01660472057186e-05	NC_031973.2:22358742
802	NC_031973.2	22358742	T	C	mrtfa	MODIFIER	intron_variant	0	0.172723	7.01660472057186e-05	NC_031973.2:22358742
803	NC_031973.2	22358742	T	C	mrtfa	MODIFIER	intron_variant	0	0.172723	7.01660472057186e-05	NC_031973.2:22358742
804	NC_031973.2	22358742	T	C	mrtfa	MODIFIER	intron_variant	0	0.172723	7.01660472057186e-05	NC_031973.2:22358742
805	NC_031973.2	22358742	T	C	mrtfa	MODIFIER	intron_variant	0	0.172723	7.01660472057186e-05	NC_031973.2:22358742
806	NC_031973.2	22568462	T	C	LOC100697917	MODIFIER	intron_variant	0	2.29054857913622e-05	0.00100511	NC_031973.2:22568462
807	NC_031973.2	22810275	C	T	ogfod3	MODIFIER	intron_variant	0	0.000123797	0.0772324	NC_031973.2:22810275
808	NC_031973.2	22947678	C	T	LOC112847642-LOC100696583	MODIFIER	intergenic_region	0	0.00475238	4.56801637253492e-05	NC_031973.2:22947678
809	NC_031973.2	24129363	T	C	LOC100694467	MODIFIER	intron_variant	0	8.35757758792573e-05	0.00390372	NC_031973.2:24129363
810	NC_031973.2	24129363	T	C	LOC100694467	MODIFIER	intron_variant	0	8.35757758792573e-05	0.00390372	NC_031973.2:24129363
811	NC_031973.2	24905767	G	A	LOC100693400-LOC112847702	MODIFIER	intergenic_region	0	5.16999272669381e-05	5.17830563785533e-06	NC_031973.2:24905767
812	NC_031973.2	25532605	G	A	LOC102078523	MODIFIER	intron_variant	0	0.000152015	0.0112751	NC_031973.2:25532605
813	NC_031973.2	25532605	G	A	LOC102078523	MODIFIER	intron_variant	0	0.000152015	0.0112751	NC_031973.2:25532605
814	NC_031973.2	25996419	T	C	LOC100710904	MODIFIER	intron_variant	0	9.71868558883793e-05	0.009362	NC_031973.2:25996419
815	NC_031973.2	25996419	T	C	LOC100710904	MODIFIER	intron_variant	0	9.71868558883793e-05	0.009362	NC_031973.2:25996419
816	NC_031973.2	25996419	T	C	LOC100710904	MODIFIER	intron_variant	0	9.71868558883793e-05	0.009362	NC_031973.2:25996419
817	NC_031973.2	26287781	T	A	myocd	MODIFIER	intron_variant	0	0.000116255	0.00654782	NC_031973.2:26287781
818	NC_031973.2	26287781	T	A	myocd	MODIFIER	intron_variant	0	0.000116255	0.00654782	NC_031973.2:26287781
819	NC_031973.2	26287781	T	A	myocd	MODIFIER	intron_variant	0	0.000116255	0.00654782	NC_031973.2:26287781
820	NC_031973.2	26287781	T	A	myocd	MODIFIER	intron_variant	0	0.000116255	0.00654782	NC_031973.2:26287781
821	NC_031973.2	26869158	T	C	LOC100707685	LOW	synonymous_variant	0	0.999602	8.84155514280281e-05	NC_031973.2:26869158
822	NC_031973.2	30344569	A	T	LOC100707149	MODIFIER	intron_variant	0	0.000109331	0.00146701	NC_031973.2:30344569
823	NC_031973.2	30344569	A	T	LOC100707149	MODIFIER	intron_variant	0	0.000109331	0.00146701	NC_031973.2:30344569
824	NC_031973.2	30344569	A	T	LOC100707149	MODIFIER	intron_variant	0	0.000109331	0.00146701	NC_031973.2:30344569
825	NC_031974.2	775270	C	T	LOC100703031	MODIFIER	intron_variant	0	0.00158055	8.69440099617684e-05	NC_031974.2:775270
826	NC_031974.2	775270	C	T	LOC100703031	MODIFIER	intron_variant	0	0.00158055	8.69440099617684e-05	NC_031974.2:775270
827	NC_031974.2	775270	C	T	LOC100703031	MODIFIER	intron_variant	0	0.00158055	8.69440099617684e-05	NC_031974.2:775270
828	NC_031974.2	1855253	G	A	fars2	MODIFIER	intron_variant	0	3.49232187997455e-05	0.00570415	NC_031974.2:1855253
829	NC_031974.2	2026391	A	G	LOC109199642	MODIFIER	non_coding_transcript_exon_variant	0	0.021472	3.60385855952357e-05	NC_031974.2:2026391
830	NC_031974.2	4921019	A	T	nebl	MODIFIER	intron_variant	0	7.39714180252512e-05	0.00691583	NC_031974.2:4921019
831	NC_031974.2	4921019	A	T	nebl	MODIFIER	intron_variant	0	7.39714180252512e-05	0.00691583	NC_031974.2:4921019
832	NC_031974.2	4921019	A	T	nebl	MODIFIER	intron_variant	0	7.39714180252512e-05	0.00691583	NC_031974.2:4921019
833	NC_031974.2	4921019	A	T	nebl	MODIFIER	intron_variant	0	7.39714180252512e-05	0.00691583	NC_031974.2:4921019
834	NC_031974.2	4921021	A	T	nebl	MODIFIER	intron_variant	0	7.81406456956349e-05	0.00759869	NC_031974.2:4921021
835	NC_031974.2	4921021	A	T	nebl	MODIFIER	intron_variant	0	7.81406456956349e-05	0.00759869	NC_031974.2:4921021
836	NC_031974.2	4921021	A	T	nebl	MODIFIER	intron_variant	0	7.81406456956349e-05	0.00759869	NC_031974.2:4921021
837	NC_031974.2	4921021	A	T	nebl	MODIFIER	intron_variant	0	7.81406456956349e-05	0.00759869	NC_031974.2:4921021
838	NC_031974.2	10203966	A	G	LOC100705471-LOC109203474	MODIFIER	intergenic_region	0	0.000145706	2.99378234434778e-05	NC_031974.2:10203966
839	NC_031974.2	10402978	C	T	LOC100695194	MODIFIER	intron_variant	0	4.60819373388021e-06	2.92731007906294e-05	NC_031974.2:10402978
840	NC_031974.2	11512503	G	A	ptchd1	MODIFIER	upstream_gene_variant	3045	0.000118877	0.0143972	NC_031974.2:11512503
841	NC_031974.2	11512503	G	A	ptchd1	MODIFIER	upstream_gene_variant	3045	0.000118877	0.0143972	NC_031974.2:11512503
842	NC_031974.2	11512503	G	A	ptchd1-phex	MODIFIER	intergenic_region	0	0.000118877	0.0143972	NC_031974.2:11512503
843	NC_031974.2	12435560	G	A	gad2	MODIFIER	intron_variant	0	0.000122327	0.00118398	NC_031974.2:12435560
844	NC_031974.2	12435560	G	A	gad2	MODIFIER	intron_variant	0	0.000122327	0.00118398	NC_031974.2:12435560
845	NC_031974.2	12721760	A	G	LOC100697921	MODIFIER	upstream_gene_variant	1411	6.55438838893681e-05	0.00411442	NC_031974.2:12721760
846	NC_031974.2	12721760	A	G	LOC100697921	MODIFIER	upstream_gene_variant	505	6.55438838893681e-05	0.00411442	NC_031974.2:12721760
847	NC_031974.2	12721760	A	G	LOC100697921	MODIFIER	upstream_gene_variant	1538	6.55438838893681e-05	0.00411442	NC_031974.2:12721760
848	NC_031974.2	12721760	A	G	LOC100697921	MODIFIER	upstream_gene_variant	1602	6.55438838893681e-05	0.00411442	NC_031974.2:12721760
849	NC_031974.2	12721760	A	G	LOC100697921	MODIFIER	upstream_gene_variant	1662	6.55438838893681e-05	0.00411442	NC_031974.2:12721760
850	NC_031974.2	12721760	A	G	LOC100698193	MODIFIER	intron_variant	0	6.55438838893681e-05	0.00411442	NC_031974.2:12721760
851	NC_031974.2	13227856	A	C	LOC100696855	MODIFIER	intron_variant	0	7.51633842571392e-05	0.00753666	NC_031974.2:13227856
852	NC_031974.2	13227856	A	C	LOC100696855	MODIFIER	intron_variant	0	7.51633842571392e-05	0.00753666	NC_031974.2:13227856
853	NC_031974.2	13985123	C	T	LOC112847846	MODIFIER	downstream_gene_variant	3024	0.000151876	0.000621607	NC_031974.2:13985123
854	NC_031974.2	13985123	C	T	tmx3	MODIFIER	intron_variant	0	0.000151876	0.000621607	NC_031974.2:13985123
855	NC_031974.2	13985123	C	T	tmx3	MODIFIER	intron_variant	0	0.000151876	0.000621607	NC_031974.2:13985123
856	NC_031974.2	14070938	C	T	gli3	MODIFIER	intron_variant	0	0.000915084	8.23905749355326e-05	NC_031974.2:14070938
857	NC_031974.2	14269033	G	A	cdv3	MODIFIER	intron_variant	0	0.00106257	1.60792734525584e-05	NC_031974.2:14269033
858	NC_031974.2	14269033	G	A	cdv3	MODIFIER	intron_variant	0	0.00106257	1.60792734525584e-05	NC_031974.2:14269033
859	NC_031974.2	14413447	C	A	LOC112847776	MODIFIER	upstream_gene_variant	2683	0.00263685	3.43176324571884e-05	NC_031974.2:14413447
860	NC_031974.2	14413447	C	A	puf60	MODIFIER	downstream_gene_variant	4209	0.00263685	3.43176324571884e-05	NC_031974.2:14413447
861	NC_031974.2	14413447	C	A	puf60	MODIFIER	downstream_gene_variant	4209	0.00263685	3.43176324571884e-05	NC_031974.2:14413447
862	NC_031974.2	14413447	C	A	puf60	MODIFIER	downstream_gene_variant	4209	0.00263685	3.43176324571884e-05	NC_031974.2:14413447
863	NC_031974.2	14413447	C	A	puf60	MODIFIER	downstream_gene_variant	4209	0.00263685	3.43176324571884e-05	NC_031974.2:14413447
864	NC_031974.2	14413447	C	A	puf60	MODIFIER	downstream_gene_variant	4209	0.00263685	3.43176324571884e-05	NC_031974.2:14413447
865	NC_031974.2	14413447	C	A	puf60	MODIFIER	downstream_gene_variant	4209	0.00263685	3.43176324571884e-05	NC_031974.2:14413447
866	NC_031974.2	14413447	C	A	puf60	MODIFIER	downstream_gene_variant	4209	0.00263685	3.43176324571884e-05	NC_031974.2:14413447
867	NC_031974.2	14413447	C	A	LOC100693933	MODIFIER	intron_variant	0	0.00263685	3.43176324571884e-05	NC_031974.2:14413447
868	NC_031974.2	14413447	C	A	LOC100693933	MODIFIER	intron_variant	0	0.00263685	3.43176324571884e-05	NC_031974.2:14413447
869	NC_031974.2	14413447	C	A	LOC100693933	MODIFIER	intron_variant	0	0.00263685	3.43176324571884e-05	NC_031974.2:14413447
870	NC_031974.2	14413447	C	A	LOC100693933	MODIFIER	intron_variant	0	0.00263685	3.43176324571884e-05	NC_031974.2:14413447
871	NC_031974.2	14413447	C	A	LOC100693933	MODIFIER	intron_variant	0	0.00263685	3.43176324571884e-05	NC_031974.2:14413447
872	NC_031974.2	14413447	C	A	LOC100693933	MODIFIER	intron_variant	0	0.00263685	3.43176324571884e-05	NC_031974.2:14413447
873	NC_031974.2	14446719	G	C	LOC100706521	MODIFIER	intron_variant	0	0.00168441	2.97808716797029e-05	NC_031974.2:14446719
874	NC_031974.2	15068516	C	T	LOC106098878	MODIFIER	downstream_gene_variant	829	0.000916246	0.00011895	NC_031974.2:15068516
875	NC_031974.2	15068516	C	T	LOC106098878	MODIFIER	downstream_gene_variant	829	0.000916246	0.00011895	NC_031974.2:15068516
876	NC_031974.2	15068516	C	T	LOC106098878	MODIFIER	downstream_gene_variant	829	0.000916246	0.00011895	NC_031974.2:15068516
877	NC_031974.2	15068516	C	T	LOC112847769-LOC106098878	MODIFIER	intergenic_region	0	0.000916246	0.00011895	NC_031974.2:15068516
878	NC_031974.2	16314033	G	A	malrd1	MODIFIER	intron_variant	0	0.0184355	4.94997991992537e-05	NC_031974.2:16314033
879	NC_031974.2	16314033	G	A	malrd1	MODIFIER	intron_variant	0	0.0184355	4.94997991992537e-05	NC_031974.2:16314033
880	NC_031974.2	16762844	C	T	LOC102082043-shh	MODIFIER	intergenic_region	0	0.000777468	0.000108416	NC_031974.2:16762844
881	NC_031974.2	18769729	C	T	LOC102082737	MODIFIER	intron_variant	0	0.00310268	5.22529620842269e-05	NC_031974.2:18769729
882	NC_031974.2	18769729	C	T	LOC102082737	MODIFIER	intron_variant	0	0.00310268	5.22529620842269e-05	NC_031974.2:18769729
883	NC_031974.2	19009407	C	T	pan3	LOW	synonymous_variant	0	0.00435465	8.0807778257142e-05	NC_031974.2:19009407
884	NC_031974.2	19009407	C	T	pan3	LOW	synonymous_variant	0	0.00435465	8.0807778257142e-05	NC_031974.2:19009407
885	NC_031974.2	19009407	C	T	pan3	LOW	synonymous_variant	0	0.00435465	8.0807778257142e-05	NC_031974.2:19009407
886	NC_031974.2	19009407	C	T	pan3	LOW	synonymous_variant	0	0.00435465	8.0807778257142e-05	NC_031974.2:19009407
887	NC_031974.2	19009407	C	T	LOC100700726	MODIFIER	upstream_gene_variant	3281	0.00435465	8.0807778257142e-05	NC_031974.2:19009407
888	NC_031974.2	19066971	C	T	LOC102077462	MODIFIER	downstream_gene_variant	2569	0.000439008	1.16964935051282e-05	NC_031974.2:19066971
889	NC_031974.2	19066971	C	T	flt1	MODIFIER	intron_variant	0	0.000439008	1.16964935051282e-05	NC_031974.2:19066971
890	NC_031974.2	19066971	C	T	flt1	MODIFIER	intron_variant	0	0.000439008	1.16964935051282e-05	NC_031974.2:19066971
891	NC_031974.2	19066971	C	T	flt1	MODIFIER	intron_variant	0	0.000439008	1.16964935051282e-05	NC_031974.2:19066971
892	NC_031974.2	21349177	G	A	pola1	MODIFIER	intron_variant	0	0.000250936	3.76569305159621e-05	NC_031974.2:21349177
893	NC_031974.2	21349177	G	A	pola1	MODIFIER	intron_variant	0	0.000250936	3.76569305159621e-05	NC_031974.2:21349177
894	NC_031974.2	21409725	C	T	LOC109203585-LOC106098102	MODIFIER	intergenic_region	0	9.0886004153204e-05	0.0121854	NC_031974.2:21409725
895	NC_031974.2	21538702	G	A	myrip	MODIFIER	intron_variant	0	0.00150908	6.42484765512813e-05	NC_031974.2:21538702
896	NC_031974.2	21538702	G	A	myrip	MODIFIER	intron_variant	0	0.00150908	6.42484765512813e-05	NC_031974.2:21538702
897	NC_031974.2	21538702	G	A	myrip	MODIFIER	intron_variant	0	0.00150908	6.42484765512813e-05	NC_031974.2:21538702
898	NC_031974.2	22147872	A	T	cntnap2	MODIFIER	intron_variant	0	6.03945924481117e-05	0.0131603	NC_031974.2:22147872
899	NC_031974.2	22147872	A	T	cntnap2	MODIFIER	intron_variant	0	6.03945924481117e-05	0.0131603	NC_031974.2:22147872
900	NC_031974.2	22215175	C	A	cntnap2-tpk1	MODIFIER	intergenic_region	0	8.3763620362118e-05	0.00552957	NC_031974.2:22215175
901	NC_031974.2	23777697	C	T	slc35b3	MODIFIER	3_prime_UTR_variant	17	0.000143644	0.0892746	NC_031974.2:23777697
902	NC_031974.2	23777697	C	T	slc35b3	MODIFIER	3_prime_UTR_variant	17	0.000143644	0.0892746	NC_031974.2:23777697
903	NC_031974.2	23777697	C	T	slc35b3	MODIFIER	3_prime_UTR_variant	17	0.000143644	0.0892746	NC_031974.2:23777697
904	NC_031974.2	25645757	A	T	LOC100710535	MODIFIER	downstream_gene_variant	4946	0.000164106	2.82662629498424e-06	NC_031974.2:25645757
905	NC_031974.2	25645757	A	T	LOC100710805	MODIFIER	intron_variant	0	0.000164106	2.82662629498424e-06	NC_031974.2:25645757
906	NC_031974.2	25645757	A	T	LOC100710805	MODIFIER	intron_variant	0	0.000164106	2.82662629498424e-06	NC_031974.2:25645757
907	NC_031974.2	25645757	A	T	LOC100710805	MODIFIER	intron_variant	0	0.000164106	2.82662629498424e-06	NC_031974.2:25645757
908	NC_031974.2	26022028	C	T	trnas-uga_2-prmt6	MODIFIER	intergenic_region	0	7.66769485891295e-05	0.000108578	NC_031974.2:26022028
909	NC_031974.2	26133115	A	G	ntng1	MODIFIER	intron_variant	0	6.45148412865834e-05	0.0067616	NC_031974.2:26133115
910	NC_031974.2	26133115	A	G	ntng1	MODIFIER	intron_variant	0	6.45148412865834e-05	0.0067616	NC_031974.2:26133115
911	NC_031974.2	26133115	A	G	ntng1	MODIFIER	intron_variant	0	6.45148412865834e-05	0.0067616	NC_031974.2:26133115
912	NC_031974.2	26133115	A	G	ntng1	MODIFIER	intron_variant	0	6.45148412865834e-05	0.0067616	NC_031974.2:26133115
913	NC_031974.2	26133115	A	G	ntng1	MODIFIER	intron_variant	0	6.45148412865834e-05	0.0067616	NC_031974.2:26133115
914	NC_031974.2	26133115	A	G	ntng1	MODIFIER	intron_variant	0	6.45148412865834e-05	0.0067616	NC_031974.2:26133115
915	NC_031974.2	26133115	A	G	ntng1	MODIFIER	intron_variant	0	6.45148412865834e-05	0.0067616	NC_031974.2:26133115
916	NC_031974.2	26133115	A	G	ntng1	MODIFIER	intron_variant	0	6.45148412865834e-05	0.0067616	NC_031974.2:26133115
917	NC_031974.2	26261299	T	A	vav3	MODIFIER	intron_variant	0	0.000135066	0.000111513	NC_031974.2:26261299
918	NC_031974.2	26261299	T	A	vav3	MODIFIER	intron_variant	0	0.000135066	0.000111513	NC_031974.2:26261299
919	NC_031974.2	26261299	T	A	LOC112847742	MODIFIER	non_coding_transcript_exon_variant	0	0.000135066	0.000111513	NC_031974.2:26261299
920	NC_031974.2	28205450	T	C	ccny	MODIFIER	3_prime_UTR_variant	1625	9.87279672051811e-05	0.00452126	NC_031974.2:28205450
921	NC_031974.2	28205450	T	C	ccny	MODIFIER	3_prime_UTR_variant	1625	9.87279672051811e-05	0.00452126	NC_031974.2:28205450
922	NC_031974.2	28205450	T	C	ccny	MODIFIER	3_prime_UTR_variant	1625	9.87279672051811e-05	0.00452126	NC_031974.2:28205450
923	NC_031974.2	28205450	T	C	ccny	MODIFIER	3_prime_UTR_variant	1625	9.87279672051811e-05	0.00452126	NC_031974.2:28205450
924	NC_031974.2	28205450	T	C	ccny	MODIFIER	3_prime_UTR_variant	1625	9.87279672051811e-05	0.00452126	NC_031974.2:28205450
925	NC_031974.2	28205450	T	C	ccny	MODIFIER	3_prime_UTR_variant	1625	9.87279672051811e-05	0.00452126	NC_031974.2:28205450
926	NC_031974.2	28205450	T	C	ccny	MODIFIER	3_prime_UTR_variant	1625	9.87279672051811e-05	0.00452126	NC_031974.2:28205450
927	NC_031974.2	28205450	T	C	LOC102082644	MODIFIER	downstream_gene_variant	1623	9.87279672051811e-05	0.00452126	NC_031974.2:28205450
928	NC_031974.2	28539823	T	C	pard3	MODIFIER	intron_variant	0	0.000107271	0.00612993	NC_031974.2:28539823
929	NC_031974.2	28539823	T	C	pard3	MODIFIER	intron_variant	0	0.000107271	0.00612993	NC_031974.2:28539823
930	NC_031974.2	28539823	T	C	pard3	MODIFIER	intron_variant	0	0.000107271	0.00612993	NC_031974.2:28539823
931	NC_031974.2	28630961	T	A	pard3-LOC109203656	MODIFIER	intergenic_region	0	0.000158168	1.40809170631707e-05	NC_031974.2:28630961
932	NC_031974.2	29698117	C	T	svil	MODIFIER	intron_variant	0	0.00133956	1.02102515303826e-06	NC_031974.2:29698117
933	NC_031974.2	29698117	C	T	svil	MODIFIER	intron_variant	0	0.00133956	1.02102515303826e-06	NC_031974.2:29698117
934	NC_031974.2	29698117	C	T	svil	MODIFIER	intron_variant	0	0.00133956	1.02102515303826e-06	NC_031974.2:29698117
935	NC_031974.2	29698117	C	T	svil	MODIFIER	intron_variant	0	0.00133956	1.02102515303826e-06	NC_031974.2:29698117
936	NC_031974.2	29698117	C	T	svil	MODIFIER	intron_variant	0	0.00133956	1.02102515303826e-06	NC_031974.2:29698117
937	NC_031974.2	29698117	C	T	svil	MODIFIER	intron_variant	0	0.00133956	1.02102515303826e-06	NC_031974.2:29698117
938	NC_031974.2	29698117	C	T	svil	MODIFIER	intron_variant	0	0.00133956	1.02102515303826e-06	NC_031974.2:29698117
939	NC_031974.2	29698117	C	T	svil	MODIFIER	intron_variant	0	0.00133956	1.02102515303826e-06	NC_031974.2:29698117
940	NC_031974.2	29698117	C	T	svil	MODIFIER	intron_variant	0	0.00133956	1.02102515303826e-06	NC_031974.2:29698117
941	NC_031974.2	29698117	C	T	svil	MODIFIER	intron_variant	0	0.00133956	1.02102515303826e-06	NC_031974.2:29698117
942	NC_031974.2	29698117	C	T	svil	MODIFIER	intron_variant	0	0.00133956	1.02102515303826e-06	NC_031974.2:29698117
943	NC_031974.2	29698117	C	T	svil	MODIFIER	intron_variant	0	0.00133956	1.02102515303826e-06	NC_031974.2:29698117
944	NC_031974.2	29698117	C	T	svil	MODIFIER	intron_variant	0	0.00133956	1.02102515303826e-06	NC_031974.2:29698117
945	NC_031974.2	29698117	C	T	svil	MODIFIER	intron_variant	0	0.00133956	1.02102515303826e-06	NC_031974.2:29698117
946	NC_031974.2	29698117	C	T	svil	MODIFIER	intron_variant	0	0.00133956	1.02102515303826e-06	NC_031974.2:29698117
947	NC_031974.2	29698117	C	T	svil	MODIFIER	intron_variant	0	0.00133956	1.02102515303826e-06	NC_031974.2:29698117
948	NC_031974.2	29854009	A	G	zeb1	MODIFIER	intron_variant	0	0.00116639	4.54224356514377e-05	NC_031974.2:29854009
949	NC_031974.2	29856380	A	G	zeb1	MODIFIER	intron_variant	0	0.0106663	0.000119656	NC_031974.2:29856380
950	NC_031974.2	29858028	A	G	zeb1	MODIFIER	intron_variant	0	0.000112418	0.0132319	NC_031974.2:29858028
951	NC_031974.2	31479893	T	C	LOC109200061	MODIFIER	downstream_gene_variant	2585	0.00765731	6.26790184769208e-05	NC_031974.2:31479893
952	NC_031974.2	31479893	T	C	LOC109200066-LOC109200061	MODIFIER	intergenic_region	0	0.00765731	6.26790184769208e-05	NC_031974.2:31479893
953	NC_031974.2	31620821	A	G	LOC112847943-LOC112847914	MODIFIER	intergenic_region	0	5.45735326148104e-05	0.00386275	NC_031974.2:31620821
954	NC_031974.2	31849310	A	G	LOC112847914-LOC112847877	MODIFIER	intergenic_region	0	0.000108441	0.00145475	NC_031974.2:31849310
955	NC_031974.2	31909454	G	A	LOC112847877-vstm2a	MODIFIER	intergenic_region	0	0.000150438	0.00376177	NC_031974.2:31909454
956	NC_031974.2	31989138	G	A	vstm2a	MODIFIER	intron_variant	0	0.00015553	0.0199728	NC_031974.2:31989138
957	NC_031974.2	32784092	T	C	LOC100696929	MODIFIER	intron_variant	0	0.000135982	0.0611476	NC_031974.2:32784092
958	NC_031974.2	34661604	T	C	LOC102078695	MODIFIER	intron_variant	0	0.0385172	5.4079848683785e-05	NC_031974.2:34661604
959	NC_031974.2	34661604	T	C	LOC102078695	MODIFIER	intron_variant	0	0.0385172	5.4079848683785e-05	NC_031974.2:34661604
960	NC_031974.2	34661604	T	C	LOC102078695	MODIFIER	intron_variant	0	0.0385172	5.4079848683785e-05	NC_031974.2:34661604
961	NC_031974.2	34661604	T	C	LOC102078695	MODIFIER	intron_variant	0	0.0385172	5.4079848683785e-05	NC_031974.2:34661604
962	NC_031975.2	176351	A	G	LOC102080070	MODERATE	missense_variant	0	0.00690749	0.000119508	NC_031975.2:176351
963	NC_031975.2	1193681	A	C	zzef1	MODIFIER	intron_variant	0	8.06987227194123e-06	0.0160163	NC_031975.2:1193681
964	NC_031975.2	1193681	A	C	zzef1	MODIFIER	intron_variant	0	8.06987227194123e-06	0.0160163	NC_031975.2:1193681
965	NC_031975.2	1193681	A	C	zzef1	MODIFIER	intron_variant	0	8.06987227194123e-06	0.0160163	NC_031975.2:1193681
966	NC_031975.2	1296541	A	C	spns2	MODIFIER	downstream_gene_variant	90	0.253505	3.20968505783675e-05	NC_031975.2:1296541
967	NC_031975.2	1296541	A	C	spns2	MODIFIER	downstream_gene_variant	90	0.253505	3.20968505783675e-05	NC_031975.2:1296541
968	NC_031975.2	1296541	A	C	LOC112847996	MODIFIER	non_coding_transcript_exon_variant	0	0.253505	3.20968505783675e-05	NC_031975.2:1296541
969	NC_031975.2	1357761	A	G	cltc	MODIFIER	intron_variant	0	0.00244012	0.000105433	NC_031975.2:1357761
970	NC_031975.2	1357761	A	G	cltc	MODIFIER	intron_variant	0	0.00244012	0.000105433	NC_031975.2:1357761
971	NC_031975.2	2369587	T	C	uvrag	MODIFIER	intron_variant	0	5.12757226006168e-05	0.000242324	NC_031975.2:2369587
972	NC_031975.2	2687583	G	A	LOC100707951	MODIFIER	upstream_gene_variant	2288	0.00010317	0.000657603	NC_031975.2:2687583
973	NC_031975.2	2687583	G	A	LOC100707951	MODIFIER	upstream_gene_variant	2289	0.00010317	0.000657603	NC_031975.2:2687583
974	NC_031975.2	2687583	G	A	LOC100707951	MODIFIER	upstream_gene_variant	2653	0.00010317	0.000657603	NC_031975.2:2687583
975	NC_031975.2	2687583	G	A	LOC100707951	MODIFIER	upstream_gene_variant	2661	0.00010317	0.000657603	NC_031975.2:2687583
976	NC_031975.2	2687583	G	A	LOC112847991-LOC100707951	MODIFIER	intergenic_region	0	0.00010317	0.000657603	NC_031975.2:2687583
977	NC_031975.2	8558242	C	G	LOC100700388-LOC100709892	MODIFIER	intergenic_region	0	0.00445871	0.000102216	NC_031975.2:8558242
978	NC_031975.2	11333661	G	A	hsd17b12_1	MODIFIER	upstream_gene_variant	4928	0.00927822	3.94926401656819e-05	NC_031975.2:11333661
979	NC_031975.2	11333661	G	A	LOC100706327	MODIFIER	upstream_gene_variant	2350	0.00927822	3.94926401656819e-05	NC_031975.2:11333661
980	NC_031975.2	11333661	G	A	hsd17b12_1-LOC100706327	MODIFIER	intergenic_region	0	0.00927822	3.94926401656819e-05	NC_031975.2:11333661
981	NC_031975.2	12032170	C	G	ltbp3	MODIFIER	intron_variant	0	0.200469	6.69305778734212e-05	NC_031975.2:12032170
982	NC_031975.2	12032170	C	G	ltbp3	MODIFIER	intron_variant	0	0.200469	6.69305778734212e-05	NC_031975.2:12032170
983	NC_031975.2	12032170	C	G	ltbp3	MODIFIER	intron_variant	0	0.200469	6.69305778734212e-05	NC_031975.2:12032170
984	NC_031975.2	12814763	A	G	LOC100710668	MODIFIER	downstream_gene_variant	4829	9.81303342228233e-05	0.00198348	NC_031975.2:12814763
985	NC_031975.2	12814763	A	G	LOC100691809	MODIFIER	intron_variant	0	9.81303342228233e-05	0.00198348	NC_031975.2:12814763
986	NC_031975.2	12814763	A	G	LOC100691809	MODIFIER	intron_variant	0	9.81303342228233e-05	0.00198348	NC_031975.2:12814763
987	NC_031975.2	12872913	G	A	LOC100709338	MODIFIER	3_prime_UTR_variant	40	8.69351898070887e-05	0.00538078	NC_031975.2:12872913
988	NC_031975.2	16220648	C	T	LOC100709295	MODIFIER	intron_variant	0	0.000107563	0.000628425	NC_031975.2:16220648
989	NC_031975.2	16220648	C	T	LOC100709295	MODIFIER	intron_variant	0	0.000107563	0.000628425	NC_031975.2:16220648
990	NC_031975.2	16220648	C	T	LOC100709295	MODIFIER	intron_variant	0	0.000107563	0.000628425	NC_031975.2:16220648
991	NC_031975.2	16220648	C	T	LOC100709295	MODIFIER	intron_variant	0	0.000107563	0.000628425	NC_031975.2:16220648
992	NC_031975.2	16220648	C	T	LOC100709295	MODIFIER	intron_variant	0	0.000107563	0.000628425	NC_031975.2:16220648
993	NC_031975.2	16220648	C	T	LOC100709295	MODIFIER	intron_variant	0	0.000107563	0.000628425	NC_031975.2:16220648
994	NC_031975.2	16220648	C	T	LOC100709295	MODIFIER	intron_variant	0	0.000107563	0.000628425	NC_031975.2:16220648
995	NC_031975.2	16220648	C	T	LOC100709295	MODIFIER	intron_variant	0	0.000107563	0.000628425	NC_031975.2:16220648
996	NC_031975.2	16220648	C	T	LOC100709295	MODIFIER	intron_variant	0	0.000107563	0.000628425	NC_031975.2:16220648
997	NC_031975.2	19505184	C	T	nsg2-LOC100706654	MODIFIER	intergenic_region	0	2.95866035812392e-06	3.57040239636281e-06	NC_031975.2:19505184
998	NC_031975.2	20568206	T	A	LOC112848014-LOC102078304	MODIFIER	intergenic_region	0	0.000142577	0.000287187	NC_031975.2:20568206
999	NC_031975.2	20948554	C	A	LOC100712199-gabra6	MODIFIER	intergenic_region	0	0.00693302	0.000119244	NC_031975.2:20948554
1000	NC_031975.2	22719803	G	A	vdac1	MODIFIER	downstream_gene_variant	2937	0.0162743	7.84765415916533e-06	NC_031975.2:22719803
1001	NC_031975.2	22719803	G	A	lg10h5orf15	MODIFIER	intron_variant	0	0.0162743	7.84765415916533e-06	NC_031975.2:22719803
1002	NC_031975.2	23684526	C	T	znf346-LOC100692465	MODIFIER	intergenic_region	0	0.000143213	0.00944064	NC_031975.2:23684526
1003	NC_031975.2	25534173	T	C	cadm1	MODIFIER	intron_variant	0	0.000108639	0.00568932	NC_031975.2:25534173
1004	NC_031975.2	25534173	T	C	cadm1	MODIFIER	intron_variant	0	0.000108639	0.00568932	NC_031975.2:25534173
1005	NC_031975.2	25534173	T	C	cadm1	MODIFIER	intron_variant	0	0.000108639	0.00568932	NC_031975.2:25534173
1006	NC_031975.2	25534173	T	C	cadm1	MODIFIER	intron_variant	0	0.000108639	0.00568932	NC_031975.2:25534173
1007	NC_031975.2	25534173	T	C	cadm1	MODIFIER	intron_variant	0	0.000108639	0.00568932	NC_031975.2:25534173
1008	NC_031975.2	25534173	T	C	cadm1	MODIFIER	intron_variant	0	0.000108639	0.00568932	NC_031975.2:25534173
1009	NC_031975.2	25671499	T	C	plekhb1	MODIFIER	downstream_gene_variant	3044	7.89426084455811e-05	8.48729739209051e-05	NC_031975.2:25671499
1010	NC_031975.2	25671499	T	C	plekhb1	MODIFIER	downstream_gene_variant	2357	7.89426084455811e-05	8.48729739209051e-05	NC_031975.2:25671499
1011	NC_031975.2	25671499	T	C	sc5d	MODIFIER	intron_variant	0	7.89426084455811e-05	8.48729739209051e-05	NC_031975.2:25671499
1012	NC_031975.2	26073779	C	T	LOC102075945-LOC112847979	MODIFIER	intergenic_region	0	0.000152052	0.0878333	NC_031975.2:26073779
1013	NC_031975.2	26575577	G	C	LOC100712407	MODIFIER	intron_variant	0	8.73003514837955e-05	0.000695727	NC_031975.2:26575577
1014	NC_031975.2	26614796	C	A	LOC102083076	MODIFIER	3_prime_UTR_variant	2273	9.44356644577024e-05	0.00524729	NC_031975.2:26614796
1015	NC_031975.2	26614796	C	A	LOC102083076	MODIFIER	3_prime_UTR_variant	2273	9.44356644577024e-05	0.00524729	NC_031975.2:26614796
1016	NC_031975.2	26992254	G	A	LOC100711869	MODIFIER	intron_variant	0	1.63531299114436e-05	0.00151063	NC_031975.2:26992254
1017	NC_031975.2	26992254	G	A	LOC100711869	MODIFIER	intron_variant	0	1.63531299114436e-05	0.00151063	NC_031975.2:26992254
1018	NC_031975.2	27646655	A	G	tmem132e-dtx2	MODIFIER	intergenic_region	0	0.000124906	0.015947	NC_031975.2:27646655
1019	NC_031975.2	27768004	C	T	clip2	MODIFIER	intron_variant	0	0.000134958	0.000214346	NC_031975.2:27768004
1020	NC_031975.2	27768004	C	T	clip2	MODIFIER	intron_variant	0	0.000134958	0.000214346	NC_031975.2:27768004
1021	NC_031975.2	27768004	C	T	clip2	MODIFIER	intron_variant	0	0.000134958	0.000214346	NC_031975.2:27768004
1022	NC_031975.2	28438176	T	A	sap30l-LOC112848054	MODIFIER	intergenic_region	0	9.57041653518176e-05	0.000603943	NC_031975.2:28438176
1023	NC_031975.2	28475035	T	C	LOC112848054	MODIFIER	upstream_gene_variant	401	0.0936904	0.000118993	NC_031975.2:28475035
1024	NC_031975.2	28475035	T	C	sap30l-LOC112848054	MODIFIER	intergenic_region	0	0.0936904	0.000118993	NC_031975.2:28475035
1025	NC_031975.2	28940338	T	G	LOC100711410-LOC100711140	MODIFIER	intergenic_region	0	9.26883518318545e-05	0.0010012	NC_031975.2:28940338
1026	NC_031975.2	29007874	T	C	LOC100711140	MODIFIER	intron_variant	0	3.65038923890376e-05	0.0229929	NC_031975.2:29007874
1027	NC_031975.2	29007875	G	A	LOC100711140	MODIFIER	intron_variant	0	9.14919075692993e-05	0.0417402	NC_031975.2:29007875
1028	NC_031975.2	29069129	T	C	LOC100711140-mfap3	MODIFIER	intergenic_region	0	0.00628669	5.18221637243059e-05	NC_031975.2:29069129
1029	NC_031975.2	29196756	G	A	mrpl22-LOC109203765	MODIFIER	intergenic_region	0	9.79661977139479e-05	0.00100526	NC_031975.2:29196756
1030	NC_031976.2	396698	G	A	ascc3	MODIFIER	intron_variant	0	0.0316806	0.00010445	NC_031976.2:396698
1031	NC_031976.2	396698	G	A	ascc3	MODIFIER	intron_variant	0	0.0316806	0.00010445	NC_031976.2:396698
1032	NC_031976.2	396698	G	A	ascc3	MODIFIER	intron_variant	0	0.0316806	0.00010445	NC_031976.2:396698
1033	NC_031976.2	396698	G	A	ascc3	MODIFIER	intron_variant	0	0.0316806	0.00010445	NC_031976.2:396698
1034	NC_031976.2	396698	G	A	ascc3	MODIFIER	intron_variant	0	0.0316806	0.00010445	NC_031976.2:396698
1035	NC_031976.2	396698	G	A	ascc3	MODIFIER	intron_variant	0	0.0316806	0.00010445	NC_031976.2:396698
1036	NC_031976.2	396698	G	A	ascc3	MODIFIER	intron_variant	0	0.0316806	0.00010445	NC_031976.2:396698
1037	NC_031976.2	1132663	A	T	LOC102083257-rrp15	MODIFIER	intergenic_region	0	0.0206318	0.000107981	NC_031976.2:1132663
1038	NC_031976.2	4928450	T	A	LOC100712573	MODIFIER	intron_variant	0	0.00117607	2.02061804049589e-05	NC_031976.2:4928450
1039	NC_031976.2	4928450	T	A	LOC100712573	MODIFIER	intron_variant	0	0.00117607	2.02061804049589e-05	NC_031976.2:4928450
1040	NC_031976.2	5107087	T	C	LOC102081412	MODIFIER	intron_variant	0	0.00162342	5.87190020115785e-06	NC_031976.2:5107087
1041	NC_031976.2	5107087	T	C	LOC102081412	MODIFIER	intron_variant	0	0.00162342	5.87190020115785e-06	NC_031976.2:5107087
1042	NC_031976.2	8076992	A	T	zfat	LOW	splice_region_variant&intron_variant	0	0.00853595	0.000115112	NC_031976.2:8076992
1043	NC_031976.2	8076992	A	T	zfat	LOW	splice_region_variant&intron_variant	0	0.00853595	0.000115112	NC_031976.2:8076992
1044	NC_031976.2	8076992	A	T	zfat	MODIFIER	upstream_gene_variant	785	0.00853595	0.000115112	NC_031976.2:8076992
1045	NC_031976.2	8076992	A	T	LOC109204110	MODIFIER	intron_variant	0	0.00853595	0.000115112	NC_031976.2:8076992
1046	NC_031976.2	8154772	T	A	sntb1	MODIFIER	intron_variant	0	0.00236941	4.65175752221348e-05	NC_031976.2:8154772
1047	NC_031976.2	8971838	G	A	LOC102082788	MODIFIER	intron_variant	0	0.011265	0.000118119	NC_031976.2:8971838
1048	NC_031976.2	8971838	G	A	LOC102082788	MODIFIER	intron_variant	0	0.011265	0.000118119	NC_031976.2:8971838
1049	NC_031976.2	8971838	G	A	LOC102082788	MODIFIER	intron_variant	0	0.011265	0.000118119	NC_031976.2:8971838
1050	NC_031976.2	8971838	G	A	LOC102082788	MODIFIER	intron_variant	0	0.011265	0.000118119	NC_031976.2:8971838
1051	NC_031976.2	8971838	G	A	LOC102082788	MODIFIER	intron_variant	0	0.011265	0.000118119	NC_031976.2:8971838
1052	NC_031976.2	8971838	G	A	LOC102082788	MODIFIER	intron_variant	0	0.011265	0.000118119	NC_031976.2:8971838
1053	NC_031976.2	8971838	G	A	LOC102082788	MODIFIER	intron_variant	0	0.011265	0.000118119	NC_031976.2:8971838
1054	NC_031976.2	8971838	G	A	LOC102082788	MODIFIER	intron_variant	0	0.011265	0.000118119	NC_031976.2:8971838
1055	NC_031976.2	8971838	G	A	LOC102082788	MODIFIER	intron_variant	0	0.011265	0.000118119	NC_031976.2:8971838
1056	NC_031976.2	8971838	G	A	LOC102082788	MODIFIER	intron_variant	0	0.011265	0.000118119	NC_031976.2:8971838
1057	NC_031976.2	8971838	G	A	LOC102082788	MODIFIER	intron_variant	0	0.011265	0.000118119	NC_031976.2:8971838
1058	NC_031976.2	8971838	G	A	LOC102082788	MODIFIER	intron_variant	0	0.011265	0.000118119	NC_031976.2:8971838
1059	NC_031976.2	11855579	C	T	LOC100690729	MODIFIER	downstream_gene_variant	3867	0.000117311	0.000565655	NC_031976.2:11855579
1060	NC_031976.2	11855579	C	T	LOC100690729	MODIFIER	downstream_gene_variant	3737	0.000117311	0.000565655	NC_031976.2:11855579
1061	NC_031976.2	11855579	C	T	LOC112848253-LOC100690729	MODIFIER	intergenic_region	0	0.000117311	0.000565655	NC_031976.2:11855579
1062	NC_031976.2	20593408	A	C	LOC100700925	MODIFIER	upstream_gene_variant	1724	0.00263406	4.7723440804781e-05	NC_031976.2:20593408
1063	NC_031976.2	20593408	A	C	LOC100700925	MODIFIER	upstream_gene_variant	1722	0.00263406	4.7723440804781e-05	NC_031976.2:20593408
1064	NC_031976.2	20593408	A	C	LOC100700925	MODIFIER	upstream_gene_variant	1725	0.00263406	4.7723440804781e-05	NC_031976.2:20593408
1065	NC_031976.2	20593408	A	C	LOC100700925	MODIFIER	upstream_gene_variant	1725	0.00263406	4.7723440804781e-05	NC_031976.2:20593408
1066	NC_031976.2	20593408	A	C	LOC100702377	MODIFIER	downstream_gene_variant	3018	0.00263406	4.7723440804781e-05	NC_031976.2:20593408
1067	NC_031976.2	20593408	A	C	LOC100702377	MODIFIER	downstream_gene_variant	3018	0.00263406	4.7723440804781e-05	NC_031976.2:20593408
1068	NC_031976.2	20593408	A	C	LOC100702377	MODIFIER	downstream_gene_variant	3018	0.00263406	4.7723440804781e-05	NC_031976.2:20593408
1069	NC_031976.2	20593408	A	C	LOC100702377-LOC100700925	MODIFIER	intergenic_region	0	0.00263406	4.7723440804781e-05	NC_031976.2:20593408
1070	NC_031976.2	22490530	T	C	LOC100699220	MODIFIER	intron_variant	0	0.00265431	5.44497287385175e-05	NC_031976.2:22490530
1071	NC_031976.2	23188159	G	T	LOC100705955	LOW	synonymous_variant	0	0.000112348	0.000888216	NC_031976.2:23188159
1072	NC_031976.2	23188159	G	T	plekhg6	MODIFIER	downstream_gene_variant	2054	0.000112348	0.000888216	NC_031976.2:23188159
1073	NC_031976.2	25075456	G	A	LOC112841684	MODIFIER	upstream_gene_variant	4010	0.000542239	5.23585529371344e-06	NC_031976.2:25075456
1074	NC_031976.2	25075456	G	A	LOC109204161	MODIFIER	upstream_gene_variant	3112	0.000542239	5.23585529371344e-06	NC_031976.2:25075456
1075	NC_031976.2	25075456	G	A	LOC109204161	MODIFIER	intron_variant	0	0.000542239	5.23585529371344e-06	NC_031976.2:25075456
1076	NC_031976.2	25078701	C	A	LOC109204161	MODIFIER	upstream_gene_variant	1742	4.22804218717725e-05	0.00764058	NC_031976.2:25078701
1077	NC_031976.2	25078701	C	A	LOC100701420	MODIFIER	upstream_gene_variant	3727	4.22804218717725e-05	0.00764058	NC_031976.2:25078701
1078	NC_031976.2	25078701	C	A	LOC109204161-LOC100701420	MODIFIER	intergenic_region	0	4.22804218717725e-05	0.00764058	NC_031976.2:25078701
1079	NC_031976.2	28076101	A	G	LOC100706402	MODIFIER	3_prime_UTR_variant	8156	3.89044705246138e-05	0.00185021	NC_031976.2:28076101
1080	NC_031976.2	28076101	A	G	LOC100706402	MODIFIER	3_prime_UTR_variant	8156	3.89044705246138e-05	0.00185021	NC_031976.2:28076101
1081	NC_031976.2	28076101	A	G	LOC112848235	MODIFIER	downstream_gene_variant	1757	3.89044705246138e-05	0.00185021	NC_031976.2:28076101
1082	NC_031976.2	28076101	A	G	LOC100706402	MODIFIER	non_coding_transcript_exon_variant	0	3.89044705246138e-05	0.00185021	NC_031976.2:28076101
1083	NC_031976.2	29225906	G	A	lsr	MODIFIER	downstream_gene_variant	4208	6.96683133045874e-05	0.0525331	NC_031976.2:29225906
1084	NC_031976.2	29225906	G	A	lsr	MODIFIER	downstream_gene_variant	4208	6.96683133045874e-05	0.0525331	NC_031976.2:29225906
1085	NC_031976.2	29225906	G	A	mag-lsr	MODIFIER	intergenic_region	0	6.96683133045874e-05	0.0525331	NC_031976.2:29225906
1086	NC_031976.2	29720891	A	G	LOC109204243	MODIFIER	downstream_gene_variant	2796	1.3129497259734e-05	0.00498752	NC_031976.2:29720891
1087	NC_031976.2	29720891	A	G	LOC109204243	MODIFIER	downstream_gene_variant	2796	1.3129497259734e-05	0.00498752	NC_031976.2:29720891
1088	NC_031976.2	29720891	A	G	wdr73	MODIFIER	intron_variant	0	1.3129497259734e-05	0.00498752	NC_031976.2:29720891
1089	NC_031976.2	30537846	G	A	bbs9	MODIFIER	intron_variant	0	7.00550554823769e-05	0.0119392	NC_031976.2:30537846
1090	NC_031976.2	30537846	G	A	LOC109204201	MODIFIER	intron_variant	0	7.00550554823769e-05	0.0119392	NC_031976.2:30537846
1091	NC_031976.2	30537846	G	A	bbs9	MODIFIER	intron_variant	0	7.00550554823769e-05	0.0119392	NC_031976.2:30537846
1092	NC_031976.2	30537846	G	A	bbs9	MODIFIER	intron_variant	0	7.00550554823769e-05	0.0119392	NC_031976.2:30537846
1093	NC_031976.2	30999536	G	A	LOC100705693	MODIFIER	intron_variant	0	0.000156742	0.000292166	NC_031976.2:30999536
1094	NC_031976.2	31273115	T	C	LOC102079439-LOC106098595	MODIFIER	intergenic_region	0	0.000680289	4.35318937861557e-05	NC_031976.2:31273115
1095	NC_031976.2	32869537	C	T	vwde	LOW	synonymous_variant	0	0.0298959	7.705300192169e-05	NC_031976.2:32869537
1096	NC_031976.2	33218516	C	G	LOC100699491	MODIFIER	intron_variant	0	4.21218986715902e-05	0.00426138	NC_031976.2:33218516
1097	NC_031976.2	33587050	G	A	LOC109204244-znf385d	MODIFIER	intergenic_region	0	0.003419	7.36909478109304e-05	NC_031976.2:33587050
1098	NC_031976.2	33614017	T	C	znf385d	MODIFIER	upstream_gene_variant	2427	0.000126911	0.034696	NC_031976.2:33614017
1099	NC_031976.2	33614017	T	C	LOC109204244-znf385d	MODIFIER	intergenic_region	0	0.000126911	0.034696	NC_031976.2:33614017
1100	NC_031976.2	34117050	A	G	rftn1	MODIFIER	intron_variant	0	0.00014344	0.000221525	NC_031976.2:34117050
1101	NC_031976.2	34166973	A	T	rftn1	MODIFIER	intron_variant	0	0.000736964	5.03044198528536e-05	NC_031976.2:34166973
1102	NC_031976.2	35087381	C	G	LOC102081987	LOW	synonymous_variant	0	9.4446932476428e-05	0.000593585	NC_031976.2:35087381
1103	NC_031976.2	35087381	C	G	LOC102081987	LOW	synonymous_variant	0	9.4446932476428e-05	0.000593585	NC_031976.2:35087381
1104	NC_031976.2	35087381	C	G	LOC100702170	MODIFIER	upstream_gene_variant	2692	9.4446932476428e-05	0.000593585	NC_031976.2:35087381
1105	NC_031976.2	35087381	C	G	LOC100702170	MODIFIER	upstream_gene_variant	1889	9.4446932476428e-05	0.000593585	NC_031976.2:35087381
1106	NC_031976.2	35087381	C	G	LOC100702170	MODIFIER	upstream_gene_variant	1985	9.4446932476428e-05	0.000593585	NC_031976.2:35087381
1107	NC_031976.2	35087381	C	G	LOC112848190	MODIFIER	downstream_gene_variant	3187	9.4446932476428e-05	0.000593585	NC_031976.2:35087381
1108	NC_031976.2	35087381	C	G	LOC102081987	MODIFIER	non_coding_transcript_exon_variant	0	9.4446932476428e-05	0.000593585	NC_031976.2:35087381
1109	NC_031976.2	35116064	T	A	LOC100701629	MODIFIER	upstream_gene_variant	1666	8.99089351835264e-05	0.000957768	NC_031976.2:35116064
1110	NC_031976.2	35116064	T	A	LOC100701903-LOC100701629	MODIFIER	intergenic_region	0	8.99089351835264e-05	0.000957768	NC_031976.2:35116064
1111	NC_031976.2	36190050	C	T	apom	MODERATE	missense_variant	0	9.19200296453167e-05	0.000772234	NC_031976.2:36190050
1112	NC_031976.2	36190050	C	T	LOC109204277	MODIFIER	intron_variant	0	9.19200296453167e-05	0.000772234	NC_031976.2:36190050
1113	NC_031976.2	36190050	C	T	apom	MODIFIER	intron_variant	0	9.19200296453167e-05	0.000772234	NC_031976.2:36190050
1114	NC_031976.2	36350401	G	A	LOC109204200	MODIFIER	downstream_gene_variant	3554	3.39527940385218e-05	0.000996314	NC_031976.2:36350401
1115	NC_031976.2	36350401	G	A	LOC109204200	MODIFIER	downstream_gene_variant	3554	3.39527940385218e-05	0.000996314	NC_031976.2:36350401
1116	NC_031976.2	36350401	G	A	LOC109204200	MODIFIER	downstream_gene_variant	3554	3.39527940385218e-05	0.000996314	NC_031976.2:36350401
1117	NC_031976.2	36350401	G	A	LOC109204200	MODIFIER	downstream_gene_variant	3554	3.39527940385218e-05	0.000996314	NC_031976.2:36350401
1118	NC_031976.2	36350401	G	A	LOC100695498	MODIFIER	intron_variant	0	3.39527940385218e-05	0.000996314	NC_031976.2:36350401
1119	NC_031976.2	36350401	G	A	LOC100695498	MODIFIER	intron_variant	0	3.39527940385218e-05	0.000996314	NC_031976.2:36350401
1120	NC_031976.2	36350401	G	A	LOC100695498	MODIFIER	intron_variant	0	3.39527940385218e-05	0.000996314	NC_031976.2:36350401
1121	NC_031976.2	36350401	G	A	LOC100695498	MODIFIER	intron_variant	0	3.39527940385218e-05	0.000996314	NC_031976.2:36350401
1122	NC_031976.2	36350401	G	A	LOC100695498	MODIFIER	intron_variant	0	3.39527940385218e-05	0.000996314	NC_031976.2:36350401
1123	NC_031976.2	36350401	G	A	LOC100695498	MODIFIER	intron_variant	0	3.39527940385218e-05	0.000996314	NC_031976.2:36350401
1124	NC_031977.2	1255198	T	C	LOC100694634-fgf17	MODIFIER	intergenic_region	0	0.00598729	7.10136699701959e-05	NC_031977.2:1255198
1125	NC_031977.2	1708609	T	C	LOC109204658-adgrd2	MODIFIER	intergenic_region	0	0.000147159	0.00103942	NC_031977.2:1708609
1126	NC_031977.2	5196550	T	C	LOC100706931	MODIFIER	intron_variant	0	0.00379532	1.94883625041792e-05	NC_031977.2:5196550
1127	NC_031977.2	5196550	T	C	LOC100706931	MODIFIER	intron_variant	0	0.00379532	1.94883625041792e-05	NC_031977.2:5196550
1128	NC_031977.2	5196553	C	T	LOC100706931	MODIFIER	intron_variant	0	0.00944286	5.86650666589805e-05	NC_031977.2:5196553
1129	NC_031977.2	5196553	C	T	LOC100706931	MODIFIER	intron_variant	0	0.00944286	5.86650666589805e-05	NC_031977.2:5196553
1130	NC_031977.2	6175524	T	C	gcn1	LOW	synonymous_variant	0	0.00714278	2.23701804359829e-05	NC_031977.2:6175524
1131	NC_031977.2	6326197	C	T	cux2	MODIFIER	intron_variant	0	0.00060309	6.56315761761098e-05	NC_031977.2:6326197
1132	NC_031977.2	6326197	C	T	cux2	MODIFIER	intron_variant	0	0.00060309	6.56315761761098e-05	NC_031977.2:6326197
1133	NC_031977.2	6326197	C	T	cux2	MODIFIER	intron_variant	0	0.00060309	6.56315761761098e-05	NC_031977.2:6326197
1134	NC_031977.2	6326197	C	T	cux2	MODIFIER	intron_variant	0	0.00060309	6.56315761761098e-05	NC_031977.2:6326197
1135	NC_031977.2	6536929	T	G	LOC100701560	MODIFIER	downstream_gene_variant	4938	0.00214893	1.26808126387251e-05	NC_031977.2:6536929
1136	NC_031977.2	6536929	T	G	specc1l	MODIFIER	intron_variant	0	0.00214893	1.26808126387251e-05	NC_031977.2:6536929
1137	NC_031977.2	6536949	T	A	LOC100701560	MODIFIER	downstream_gene_variant	4958	0.193969	1.62024457907849e-05	NC_031977.2:6536949
1138	NC_031977.2	6536949	T	A	specc1l	MODIFIER	intron_variant	0	0.193969	1.62024457907849e-05	NC_031977.2:6536949
1139	NC_031977.2	6536957	A	T	LOC100701560	MODIFIER	downstream_gene_variant	4966	0.190914	1.57995144552696e-05	NC_031977.2:6536957
1140	NC_031977.2	6536957	A	T	specc1l	MODIFIER	intron_variant	0	0.190914	1.57995144552696e-05	NC_031977.2:6536957
1141	NC_031977.2	6622782	T	C	susd1	MODIFIER	intron_variant	0	0.431495	9.48188864831163e-05	NC_031977.2:6622782
1142	NC_031977.2	6622782	T	C	susd1	MODIFIER	intron_variant	0	0.431495	9.48188864831163e-05	NC_031977.2:6622782
1143	NC_031977.2	6622782	T	C	susd1	MODIFIER	intron_variant	0	0.431495	9.48188864831163e-05	NC_031977.2:6622782
1144	NC_031977.2	6622782	T	C	susd1	MODIFIER	intron_variant	0	0.431495	9.48188864831163e-05	NC_031977.2:6622782
1145	NC_031977.2	6719214	A	G	tia1-znf703	MODIFIER	intergenic_region	0	0.00478793	8.80757462281373e-05	NC_031977.2:6719214
1146	NC_031977.2	7407196	C	T	LOC100708172	MODIFIER	intron_variant	0	0.00316129	5.89640941905506e-05	NC_031977.2:7407196
1147	NC_031977.2	8183208	C	T	arvcf	MODIFIER	intron_variant	0	0.000153019	0.000498763	NC_031977.2:8183208
1148	NC_031977.2	8183208	C	T	arvcf	MODIFIER	intron_variant	0	0.000153019	0.000498763	NC_031977.2:8183208
1149	NC_031977.2	8183208	C	T	arvcf	MODIFIER	intron_variant	0	0.000153019	0.000498763	NC_031977.2:8183208
1150	NC_031977.2	8183208	C	T	arvcf	MODIFIER	intron_variant	0	0.000153019	0.000498763	NC_031977.2:8183208
1151	NC_031977.2	8183208	C	T	arvcf	MODIFIER	intron_variant	0	0.000153019	0.000498763	NC_031977.2:8183208
1152	NC_031977.2	8183208	C	T	arvcf	MODIFIER	intron_variant	0	0.000153019	0.000498763	NC_031977.2:8183208
1153	NC_031977.2	8183208	C	T	arvcf	MODIFIER	intron_variant	0	0.000153019	0.000498763	NC_031977.2:8183208
1154	NC_031977.2	8183208	C	T	arvcf	MODIFIER	intron_variant	0	0.000153019	0.000498763	NC_031977.2:8183208
1155	NC_031977.2	8183208	C	T	arvcf	MODIFIER	intron_variant	0	0.000153019	0.000498763	NC_031977.2:8183208
1156	NC_031977.2	8183208	C	T	arvcf	MODIFIER	intron_variant	0	0.000153019	0.000498763	NC_031977.2:8183208
1157	NC_031977.2	8186912	A	G	arvcf	MODIFIER	intron_variant	0	3.28111815894826e-05	0.00418602	NC_031977.2:8186912
1158	NC_031977.2	8186912	A	G	arvcf	MODIFIER	intron_variant	0	3.28111815894826e-05	0.00418602	NC_031977.2:8186912
1159	NC_031977.2	8186912	A	G	arvcf	MODIFIER	intron_variant	0	3.28111815894826e-05	0.00418602	NC_031977.2:8186912
1160	NC_031977.2	8186912	A	G	arvcf	MODIFIER	intron_variant	0	3.28111815894826e-05	0.00418602	NC_031977.2:8186912
1161	NC_031977.2	8186912	A	G	arvcf	MODIFIER	intron_variant	0	3.28111815894826e-05	0.00418602	NC_031977.2:8186912
1162	NC_031977.2	8186912	A	G	arvcf	MODIFIER	intron_variant	0	3.28111815894826e-05	0.00418602	NC_031977.2:8186912
1163	NC_031977.2	8186912	A	G	arvcf	MODIFIER	intron_variant	0	3.28111815894826e-05	0.00418602	NC_031977.2:8186912
1164	NC_031977.2	8186912	A	G	arvcf	MODIFIER	intron_variant	0	3.28111815894826e-05	0.00418602	NC_031977.2:8186912
1165	NC_031977.2	8186912	A	G	arvcf	MODIFIER	intron_variant	0	3.28111815894826e-05	0.00418602	NC_031977.2:8186912
1166	NC_031977.2	8186912	A	G	arvcf	MODIFIER	intron_variant	0	3.28111815894826e-05	0.00418602	NC_031977.2:8186912
1167	NC_031977.2	8889528	G	T	LOC100705680-galnt9	MODIFIER	intergenic_region	0	0.00367089	7.23681803706276e-05	NC_031977.2:8889528
1168	NC_031977.2	9504855	A	C	golga3	MODIFIER	3_prime_UTR_variant	929	7.99482668768987e-05	0.00700432	NC_031977.2:9504855
1169	NC_031977.2	9504855	A	C	golga3	MODIFIER	3_prime_UTR_variant	929	7.99482668768987e-05	0.00700432	NC_031977.2:9504855
1170	NC_031977.2	9504855	A	C	ankle2	MODIFIER	upstream_gene_variant	765	7.99482668768987e-05	0.00700432	NC_031977.2:9504855
1171	NC_031977.2	9504855	A	C	ankle2	MODIFIER	upstream_gene_variant	803	7.99482668768987e-05	0.00700432	NC_031977.2:9504855
1172	NC_031977.2	9504855	A	C	ankle2	MODIFIER	upstream_gene_variant	1882	7.99482668768987e-05	0.00700432	NC_031977.2:9504855
1173	NC_031977.2	9504855	A	C	ankle2	MODIFIER	upstream_gene_variant	3190	7.99482668768987e-05	0.00700432	NC_031977.2:9504855
1174	NC_031977.2	9588911	T	C	zdhhc8	LOW	synonymous_variant	0	0.000702139	8.37262471739512e-05	NC_031977.2:9588911
1175	NC_031977.2	9588911	T	C	zdhhc8	LOW	synonymous_variant	0	0.000702139	8.37262471739512e-05	NC_031977.2:9588911
1176	NC_031977.2	11572926	G	A	pbx3-gapvd1	MODIFIER	intergenic_region	0	0.000103129	0.000859545	NC_031977.2:11572926
1177	NC_031977.2	12284067	T	G	snrnp200	MODIFIER	intron_variant	0	8.94474194286107e-05	0.0116812	NC_031977.2:12284067
1178	NC_031977.2	14930724	C	T	fam172a	MODIFIER	intron_variant	0	0.0108736	3.68613283822148e-05	NC_031977.2:14930724
1179	NC_031977.2	18234879	G	A	svop	MODIFIER	upstream_gene_variant	3759	0.00815863	4.66062223825724e-05	NC_031977.2:18234879
1180	NC_031977.2	18234879	G	A	alkbh2	MODIFIER	downstream_gene_variant	4807	0.00815863	4.66062223825724e-05	NC_031977.2:18234879
1181	NC_031977.2	18234879	G	A	alkbh2	MODIFIER	downstream_gene_variant	4807	0.00815863	4.66062223825724e-05	NC_031977.2:18234879
1182	NC_031977.2	18234879	G	A	alkbh2	MODIFIER	downstream_gene_variant	4807	0.00815863	4.66062223825724e-05	NC_031977.2:18234879
1183	NC_031977.2	18234879	G	A	usp30	MODIFIER	intron_variant	0	0.00815863	4.66062223825724e-05	NC_031977.2:18234879
1184	NC_031977.2	18234879	G	A	usp30	MODIFIER	intron_variant	0	0.00815863	4.66062223825724e-05	NC_031977.2:18234879
1185	NC_031977.2	18320629	A	G	coro1c	MODIFIER	downstream_gene_variant	3614	0.00125869	9.41865733559489e-05	NC_031977.2:18320629
1186	NC_031977.2	18320629	A	G	coro1c	MODIFIER	downstream_gene_variant	3614	0.00125869	9.41865733559489e-05	NC_031977.2:18320629
1187	NC_031977.2	18320629	A	G	coro1c	MODIFIER	downstream_gene_variant	3614	0.00125869	9.41865733559489e-05	NC_031977.2:18320629
1188	NC_031977.2	18320629	A	G	tmem119	MODIFIER	intron_variant	0	0.00125869	9.41865733559489e-05	NC_031977.2:18320629
1189	NC_031977.2	18321220	C	T	tmem119	LOW	synonymous_variant	0	0.28732	9.44638310424306e-05	NC_031977.2:18321220
1190	NC_031977.2	18321220	C	T	LOC102080993	MODIFIER	upstream_gene_variant	4605	0.28732	9.44638310424306e-05	NC_031977.2:18321220
1191	NC_031977.2	18321220	C	T	coro1c	MODIFIER	downstream_gene_variant	4205	0.28732	9.44638310424306e-05	NC_031977.2:18321220
1192	NC_031977.2	18321220	C	T	coro1c	MODIFIER	downstream_gene_variant	4205	0.28732	9.44638310424306e-05	NC_031977.2:18321220
1193	NC_031977.2	18321220	C	T	coro1c	MODIFIER	downstream_gene_variant	4205	0.28732	9.44638310424306e-05	NC_031977.2:18321220
1194	NC_031977.2	18713804	C	T	ap1b1	MODIFIER	intron_variant	0	4.9376208873243e-05	0.000673199	NC_031977.2:18713804
1195	NC_031977.2	18713804	C	T	ap1b1	MODIFIER	intron_variant	0	4.9376208873243e-05	0.000673199	NC_031977.2:18713804
1196	NC_031977.2	18713804	C	T	ap1b1	MODIFIER	intron_variant	0	4.9376208873243e-05	0.000673199	NC_031977.2:18713804
1197	NC_031977.2	18713804	C	T	ap1b1	MODIFIER	intron_variant	0	4.9376208873243e-05	0.000673199	NC_031977.2:18713804
1198	NC_031977.2	18713804	C	T	ap1b1	MODIFIER	intron_variant	0	4.9376208873243e-05	0.000673199	NC_031977.2:18713804
1199	NC_031977.2	18713804	C	T	ap1b1	MODIFIER	intron_variant	0	4.9376208873243e-05	0.000673199	NC_031977.2:18713804
1200	NC_031977.2	18713804	C	T	ap1b1	MODIFIER	intron_variant	0	4.9376208873243e-05	0.000673199	NC_031977.2:18713804
1201	NC_031977.2	18831929	T	C	LOC100702204	MODIFIER	intron_variant	0	0.0442219	7.41178638439814e-05	NC_031977.2:18831929
1202	NC_031977.2	20988601	T	G	rmi1	MODIFIER	downstream_gene_variant	2076	3.4325917650412e-05	0.00118244	NC_031977.2:20988601
1203	NC_031977.2	20988601	T	G	rmi1	MODIFIER	downstream_gene_variant	2076	3.4325917650412e-05	0.00118244	NC_031977.2:20988601
1204	NC_031977.2	20988601	T	G	LOC112841865-rmi1	MODIFIER	intergenic_region	0	3.4325917650412e-05	0.00118244	NC_031977.2:20988601
1205	NC_031977.2	20989632	T	C	rmi1	MODIFIER	downstream_gene_variant	1045	8.66522033809608e-05	0.00154409	NC_031977.2:20989632
1206	NC_031977.2	20989632	T	C	rmi1	MODIFIER	downstream_gene_variant	1045	8.66522033809608e-05	0.00154409	NC_031977.2:20989632
1207	NC_031977.2	20989632	T	C	LOC112841865-rmi1	MODIFIER	intergenic_region	0	8.66522033809608e-05	0.00154409	NC_031977.2:20989632
1208	NC_031977.2	21746229	T	A	grid2	MODIFIER	intron_variant	0	0.00102386	2.10725474941069e-05	NC_031977.2:21746229
1209	NC_031977.2	21746229	T	A	grid2	MODIFIER	intron_variant	0	0.00102386	2.10725474941069e-05	NC_031977.2:21746229
1210	NC_031977.2	21746229	T	A	grid2	MODIFIER	intron_variant	0	0.00102386	2.10725474941069e-05	NC_031977.2:21746229
1211	NC_031977.2	22143484	G	A	mapk4	MODIFIER	intron_variant	0	0.000838789	9.41040857146859e-05	NC_031977.2:22143484
1212	NC_031977.2	22143484	G	A	mapk4	MODIFIER	intron_variant	0	0.000838789	9.41040857146859e-05	NC_031977.2:22143484
1213	NC_031977.2	22409416	T	C	pde4d	MODIFIER	intron_variant	0	0.0088489	8.31137905523084e-05	NC_031977.2:22409416
1214	NC_031977.2	22409416	T	C	pde4d	MODIFIER	intron_variant	0	0.0088489	8.31137905523084e-05	NC_031977.2:22409416
1215	NC_031977.2	24066205	G	A	LOC100708974	LOW	synonymous_variant	0	0.0155004	6.48325762782382e-05	NC_031977.2:24066205
1216	NC_031977.2	24066205	G	A	LOC100708974	LOW	synonymous_variant	0	0.0155004	6.48325762782382e-05	NC_031977.2:24066205
1217	NC_031977.2	24066205	G	A	LOC100708974	LOW	synonymous_variant	0	0.0155004	6.48325762782382e-05	NC_031977.2:24066205
1218	NC_031977.2	24066205	G	A	LOC100708974	LOW	synonymous_variant	0	0.0155004	6.48325762782382e-05	NC_031977.2:24066205
1219	NC_031977.2	24066205	G	A	LOC100708974	LOW	synonymous_variant	0	0.0155004	6.48325762782382e-05	NC_031977.2:24066205
1220	NC_031977.2	24066205	G	A	fabp1	MODIFIER	downstream_gene_variant	2457	0.0155004	6.48325762782382e-05	NC_031977.2:24066205
1221	NC_031977.2	24066205	G	A	oxt	MODIFIER	downstream_gene_variant	4603	0.0155004	6.48325762782382e-05	NC_031977.2:24066205
1222	NC_031977.2	24066205	G	A	oxt	MODIFIER	downstream_gene_variant	4603	0.0155004	6.48325762782382e-05	NC_031977.2:24066205
1223	NC_031977.2	25652687	T	C	LOC100702287	MODIFIER	upstream_gene_variant	4111	0.000219321	2.53617693340564e-05	NC_031977.2:25652687
1224	NC_031977.2	25652687	T	C	LOC100702287	MODIFIER	upstream_gene_variant	4111	0.000219321	2.53617693340564e-05	NC_031977.2:25652687
1225	NC_031977.2	25652687	T	C	LOC100702287	MODIFIER	upstream_gene_variant	4111	0.000219321	2.53617693340564e-05	NC_031977.2:25652687
1226	NC_031977.2	25652687	T	C	LOC100702287	MODIFIER	upstream_gene_variant	4111	0.000219321	2.53617693340564e-05	NC_031977.2:25652687
1227	NC_031977.2	25652687	T	C	LOC100702287	MODIFIER	upstream_gene_variant	4111	0.000219321	2.53617693340564e-05	NC_031977.2:25652687
1228	NC_031977.2	25652687	T	C	LOC100702287	MODIFIER	upstream_gene_variant	4111	0.000219321	2.53617693340564e-05	NC_031977.2:25652687
1229	NC_031977.2	25652687	T	C	LOC100702287	MODIFIER	upstream_gene_variant	4111	0.000219321	2.53617693340564e-05	NC_031977.2:25652687
1230	NC_031977.2	25652687	T	C	LOC100702287	MODIFIER	upstream_gene_variant	4111	0.000219321	2.53617693340564e-05	NC_031977.2:25652687
1231	NC_031977.2	25652687	T	C	LOC100693546	MODIFIER	intron_variant	0	0.000219321	2.53617693340564e-05	NC_031977.2:25652687
1232	NC_031977.2	25652687	T	C	LOC100693546	MODIFIER	intron_variant	0	0.000219321	2.53617693340564e-05	NC_031977.2:25652687
1233	NC_031977.2	25652687	T	C	LOC100693546	MODIFIER	intron_variant	0	0.000219321	2.53617693340564e-05	NC_031977.2:25652687
1234	NC_031977.2	25652687	T	C	LOC100693546	MODIFIER	intron_variant	0	0.000219321	2.53617693340564e-05	NC_031977.2:25652687
1235	NC_031977.2	25652687	T	C	LOC100693546	MODIFIER	intron_variant	0	0.000219321	2.53617693340564e-05	NC_031977.2:25652687
1236	NC_031977.2	25652687	T	C	LOC100693546	MODIFIER	intron_variant	0	0.000219321	2.53617693340564e-05	NC_031977.2:25652687
1237	NC_031977.2	25652687	T	C	LOC100693546	MODIFIER	intron_variant	0	0.000219321	2.53617693340564e-05	NC_031977.2:25652687
1238	NC_031977.2	27289687	C	T	mccc2	MODIFIER	intron_variant	0	0.00186158	9.11543806196966e-05	NC_031977.2:27289687
1239	NC_031977.2	28993578	C	T	notch1	MODIFIER	upstream_gene_variant	2708	0.00358578	0.000116931	NC_031977.2:28993578
1240	NC_031977.2	28993578	C	T	LOC112848338	MODIFIER	intron_variant	0	0.00358578	0.000116931	NC_031977.2:28993578
1241	NC_031977.2	29159703	T	C	LOC100698615	MODIFIER	upstream_gene_variant	4484	0.001026	2.95695604657337e-05	NC_031977.2:29159703
1242	NC_031977.2	29159703	T	C	LOC100698615	MODIFIER	upstream_gene_variant	4484	0.001026	2.95695604657337e-05	NC_031977.2:29159703
1243	NC_031977.2	29159703	T	C	LOC100698615	MODIFIER	intron_variant	0	0.001026	2.95695604657337e-05	NC_031977.2:29159703
1244	NC_031977.2	29159703	T	C	LOC100698615	MODIFIER	intron_variant	0	0.001026	2.95695604657337e-05	NC_031977.2:29159703
1245	NC_031977.2	29159703	T	C	LOC100698615	MODIFIER	intron_variant	0	0.001026	2.95695604657337e-05	NC_031977.2:29159703
1246	NC_031977.2	29159703	T	C	LOC100698615	MODIFIER	intron_variant	0	0.001026	2.95695604657337e-05	NC_031977.2:29159703
1247	NC_031977.2	29159703	T	C	LOC100698615	MODIFIER	intron_variant	0	0.001026	2.95695604657337e-05	NC_031977.2:29159703
1248	NC_031977.2	29159703	T	C	LOC100698615	MODIFIER	intron_variant	0	0.001026	2.95695604657337e-05	NC_031977.2:29159703
1249	NC_031977.2	29159703	T	C	LOC100698615	MODIFIER	intron_variant	0	0.001026	2.95695604657337e-05	NC_031977.2:29159703
1250	NC_031977.2	29159703	T	C	LOC100698615	MODIFIER	intron_variant	0	0.001026	2.95695604657337e-05	NC_031977.2:29159703
1251	NC_031977.2	29159703	T	C	LOC100698615	MODIFIER	intron_variant	0	0.001026	2.95695604657337e-05	NC_031977.2:29159703
1252	NC_031977.2	29159703	T	C	LOC100698615	MODIFIER	intron_variant	0	0.001026	2.95695604657337e-05	NC_031977.2:29159703
1253	NC_031977.2	29159703	T	C	LOC100698615	MODIFIER	intron_variant	0	0.001026	2.95695604657337e-05	NC_031977.2:29159703
1254	NC_031977.2	29159703	T	C	LOC100698615	MODIFIER	intron_variant	0	0.001026	2.95695604657337e-05	NC_031977.2:29159703
1255	NC_031977.2	29159703	T	C	LOC100698615	MODIFIER	intron_variant	0	0.001026	2.95695604657337e-05	NC_031977.2:29159703
1256	NC_031977.2	29159703	T	C	LOC100698615	MODIFIER	intron_variant	0	0.001026	2.95695604657337e-05	NC_031977.2:29159703
1257	NC_031977.2	29159703	T	C	LOC100698615	MODIFIER	intron_variant	0	0.001026	2.95695604657337e-05	NC_031977.2:29159703
1258	NC_031977.2	29159703	T	C	LOC100698615	MODIFIER	intron_variant	0	0.001026	2.95695604657337e-05	NC_031977.2:29159703
1259	NC_031977.2	29159703	T	C	LOC100698615	MODIFIER	intron_variant	0	0.001026	2.95695604657337e-05	NC_031977.2:29159703
1260	NC_031977.2	29159703	T	C	LOC100698615	MODIFIER	intron_variant	0	0.001026	2.95695604657337e-05	NC_031977.2:29159703
1261	NC_031977.2	29159703	T	C	LOC100698615	MODIFIER	intron_variant	0	0.001026	2.95695604657337e-05	NC_031977.2:29159703
1262	NC_031977.2	29759679	G	T	LOC100703466-nf2	MODIFIER	intergenic_region	0	3.26388951207203e-05	6.13924713328461e-05	NC_031977.2:29759679
1263	NC_031977.2	29792363	G	A	nf2	MODIFIER	intron_variant	0	8.0886426280806e-05	0.00536131	NC_031977.2:29792363
1264	NC_031977.2	31437641	C	T	LOC100694410	MODIFIER	upstream_gene_variant	3012	0.000114707	0.000524242	NC_031977.2:31437641
1265	NC_031977.2	31437641	C	T	LOC100706645	MODIFIER	downstream_gene_variant	479	0.000114707	0.000524242	NC_031977.2:31437641
1266	NC_031977.2	31437641	C	T	LOC100694141-LOC100706645	MODIFIER	intergenic_region	0	0.000114707	0.000524242	NC_031977.2:31437641
1267	NC_031977.2	32861363	T	A	LOC102082140	MODIFIER	upstream_gene_variant	1973	0.00129447	7.80772146214741e-05	NC_031977.2:32861363
1268	NC_031977.2	32861363	T	A	LOC102082140	MODIFIER	upstream_gene_variant	1973	0.00129447	7.80772146214741e-05	NC_031977.2:32861363
1269	NC_031977.2	32861363	T	A	LOC100691262-LOC102082140	MODIFIER	intergenic_region	0	0.00129447	7.80772146214741e-05	NC_031977.2:32861363
1270	NC_031977.2	33219721	C	G	ralgds	MODIFIER	intron_variant	0	7.78502087376704e-05	0.00112659	NC_031977.2:33219721
1271	NC_031977.2	33219721	C	G	ralgds	MODIFIER	intron_variant	0	7.78502087376704e-05	0.00112659	NC_031977.2:33219721
1272	NC_031977.2	33219721	C	G	ralgds	MODIFIER	intron_variant	0	7.78502087376704e-05	0.00112659	NC_031977.2:33219721
1273	NC_031977.2	33219721	C	G	ralgds	MODIFIER	intron_variant	0	7.78502087376704e-05	0.00112659	NC_031977.2:33219721
1274	NC_031977.2	33219721	C	G	ralgds	MODIFIER	intron_variant	0	7.78502087376704e-05	0.00112659	NC_031977.2:33219721
1275	NC_031977.2	33219721	C	G	ralgds	MODIFIER	intron_variant	0	7.78502087376704e-05	0.00112659	NC_031977.2:33219721
1276	NC_031977.2	33219722	C	G	ralgds	MODIFIER	intron_variant	0	7.78502087376704e-05	0.00112659	NC_031977.2:33219722
1277	NC_031977.2	33219722	C	G	ralgds	MODIFIER	intron_variant	0	7.78502087376704e-05	0.00112659	NC_031977.2:33219722
1278	NC_031977.2	33219722	C	G	ralgds	MODIFIER	intron_variant	0	7.78502087376704e-05	0.00112659	NC_031977.2:33219722
1279	NC_031977.2	33219722	C	G	ralgds	MODIFIER	intron_variant	0	7.78502087376704e-05	0.00112659	NC_031977.2:33219722
1280	NC_031977.2	33219722	C	G	ralgds	MODIFIER	intron_variant	0	7.78502087376704e-05	0.00112659	NC_031977.2:33219722
1281	NC_031977.2	33219722	C	G	ralgds	MODIFIER	intron_variant	0	7.78502087376704e-05	0.00112659	NC_031977.2:33219722
1282	NC_031977.2	33239678	C	T	ralgds	MODIFIER	upstream_gene_variant	2815	0.00241368	8.06887691781642e-05	NC_031977.2:33239678
1283	NC_031977.2	33239678	C	T	ralgds	MODIFIER	intron_variant	0	0.00241368	8.06887691781642e-05	NC_031977.2:33239678
1284	NC_031977.2	33958474	A	G	LOC112848319	MODIFIER	intron_variant	0	0.000136659	0.0885032	NC_031977.2:33958474
1285	NC_031977.2	34859859	A	G	LOC100697680	MODIFIER	intron_variant	0	5.9556315500405e-05	0.000920067	NC_031977.2:34859859
1286	NC_031977.2	34859859	A	G	LOC100697680	MODIFIER	intron_variant	0	5.9556315500405e-05	0.000920067	NC_031977.2:34859859
1287	NC_031977.2	35743950	C	T	LOC100702892	MODIFIER	downstream_gene_variant	2317	0.000816482	0.000116223	NC_031977.2:35743950
1288	NC_031977.2	35743950	C	T	dmrt2-LOC100702892	MODIFIER	intergenic_region	0	0.000816482	0.000116223	NC_031977.2:35743950
1289	NC_031977.2	35774392	A	G	LOC100534555	MODIFIER	intron_variant	0	0.0170218	6.21053165613094e-05	NC_031977.2:35774392
1290	NC_031977.2	35774392	A	G	LOC100534555	MODIFIER	intron_variant	0	0.0170218	6.21053165613094e-05	NC_031977.2:35774392
1291	NC_031977.2	35974051	T	C	dapk1	MODIFIER	intron_variant	0	0.00337982	8.43329253452509e-05	NC_031977.2:35974051
1292	NC_031977.2	35974051	T	C	dapk1	MODIFIER	intron_variant	0	0.00337982	8.43329253452509e-05	NC_031977.2:35974051
1293	NC_031977.2	35974051	T	C	dapk1	MODIFIER	intron_variant	0	0.00337982	8.43329253452509e-05	NC_031977.2:35974051
1294	NC_031978.2	718588	T	C	pcgf5	MODIFIER	downstream_gene_variant	33	0.000145654	0.000484598	NC_031978.2:718588
1295	NC_031978.2	718588	T	C	pcgf5	MODIFIER	downstream_gene_variant	33	0.000145654	0.000484598	NC_031978.2:718588
1296	NC_031978.2	718588	T	C	pcgf5	MODIFIER	downstream_gene_variant	33	0.000145654	0.000484598	NC_031978.2:718588
1297	NC_031978.2	718588	T	C	pcgf5	MODIFIER	downstream_gene_variant	33	0.000145654	0.000484598	NC_031978.2:718588
1298	NC_031978.2	718588	T	C	pcgf5	MODIFIER	downstream_gene_variant	33	0.000145654	0.000484598	NC_031978.2:718588
1299	NC_031978.2	718588	T	C	pcgf5	MODIFIER	downstream_gene_variant	33	0.000145654	0.000484598	NC_031978.2:718588
1300	NC_031978.2	718588	T	C	pcgf5-LOC112841937	MODIFIER	intergenic_region	0	0.000145654	0.000484598	NC_031978.2:718588
1301	NC_031978.2	1146709	G	C	LOC112841918	MODIFIER	downstream_gene_variant	3839	0.000226299	7.36697196641961e-05	NC_031978.2:1146709
1302	NC_031978.2	1146709	G	C	LOC100704647	MODIFIER	intron_variant	0	0.000226299	7.36697196641961e-05	NC_031978.2:1146709
1303	NC_031978.2	1959678	T	G	shld2	MODIFIER	upstream_gene_variant	2451	0.000147825	0.00845688	NC_031978.2:1959678
1304	NC_031978.2	1959678	T	G	glud1	MODIFIER	intron_variant	0	0.000147825	0.00845688	NC_031978.2:1959678
1305	NC_031978.2	4067425	T	G	LOC102080562	MODIFIER	intron_variant	0	0.43647	0.000114627	NC_031978.2:4067425
1306	NC_031978.2	4067425	T	G	LOC102080562	MODIFIER	intron_variant	0	0.43647	0.000114627	NC_031978.2:4067425
1307	NC_031978.2	4067425	T	G	LOC102080562	MODIFIER	intron_variant	0	0.43647	0.000114627	NC_031978.2:4067425
1308	NC_031978.2	4138375	G	T	LOC102080562	MODIFIER	intron_variant	0	0.0462865	3.93211524140589e-05	NC_031978.2:4138375
[truncated: 1,061 more rows]

## Sheet: total_rest
	CHROM	POS	REF	ALT	ANN_GENE	ANN_IMPACT	ANN_EFFECT	ANN_DISTANCE	piVals	PGLSpiVals	location
[truncated: 2,500 more rows]
