# Supplementary material for: Widespread temporal niche partitioning in an adaptive radiation of cichlid fishes
Source: Nat Ecol Evol. 2025 Aug 27;9(10):1938–50. doi: 10.1038/s41559-025-02819-z (PMC12507676; doi:10.1038/s41559-025-02819-z)
Supplement: Supplementary file 7 — Genbank accession numbers for genome sequences used in this study. [file 41559_2025_2819_MOESM7_ESM.xlsx]

## Sheet: Supplemental_Data_4.csv
	SRA_ID	Sample_ID	Species_name	Species_code	Read_depth_(mean|median)
14	SRR9674003	JAE7	Boulengerochromis microlepis	Boumic	14.67|16
16	SRR9673915	LEI6	Cyphotilapia frontosa	Cphfro	7.05|7
19	SRR9674027	JEC7	Cyprichromis coloratus	Cypcol	15.66|18
20	SRR9665641	ISI2	Cyprichromis leptosoma	Cyplep	8.9|9
28	SRR9657533	GPC4	Paracyprichromis nigripinnis	Pcynig	12.88|14
32	SRR9657512	AUA1	Aulonocranus dewindti	Auldew	7.93|8
35	SRR9675373	JZE2	Callochromis pleurospilus	Calple	8.02|8
42	SRR9657562	AWC5	Xenotilapia melanogenys	Enamel	8.35|8
48	SRR9673895	LFI4	Ophthalmotilapia boops	Ophboo	7.64|8
54	SRR9665682	IVB4	Xenotilapia bathyphilus	Xenbat	8.98|9
71	SRR9657568	AXB5	Xenotilapia spiloptera	Xenspi	7.89|8
72	SRR9674015	IZH7	Eretmodus cyanostictus	Erecya	18.76|22
77	SRR9665659	IOE2	Altolamprologus calvus	Altcal	7.92|8
78	SRR9665646	ISB1	Altolamprologus compressiceps	Altcom	8.29|8
79	SRR9665633	IRH2	Altolamprologus sp. 'compressiceps shell' AB-2019	Altshe	5.76|5
81	SRR9673839	LGG6	Chalinochromis cyanophleps	Chacya	8.11|8
85	SRR9665672	IRC4	Julidochromis dickfeldi	Juldic	10|11
86	SRR9673926	LFG8	Julidochromis marksmithi	Julmrk	6.77|7
88	SRR9665644	ISB7	Julidochromis ornatus	Julorn	6.61|6
101	SRR9657508	ILC1	Lamprologus ocellatus	Lamoce	6.88|7
103	SRR9665703	IWD5	Lamprologus signatus	Lamsig	8.15|8
107	SRR9657490	AVD4	Lepidiolamprologus attenuatus	Lepatt	7.38|7
109	SRR9657495	AUE6	Lepidiolamprologus elongatus	Lepelo	7.25|7
118	SRR9657502	ILB6	Neolamprologus brevis	Neobre	6.49|6
119	SRR9673963	JUH9	Neolamprologus brichardi	Neobri	8.39|9
120	SRR9673983	JEI4	Neolamprologus buescheri	Neobue	7.2|7
123	SRR9665663	IQA3	Neolamprologus caudopunctatus	Neocau	14.65|16
126	SRR9665684	IVE8	Neolamprologus crassus	Neocra	8.83|9
127	SRR9657524	GPH1	Neolamprologus cylindricus	Neocyl	13.67|15
128	SRR9675315	JXD4	Neolamprologus falcicula	Neofal	9.12|9
131	SRR9675333	JWH1	Neolamprologus gracilis	Neogra	11.41|12
133	SRR9675320	JWG8	Neolamprologus helianthus	Neohel	5.51|5
136	SRR9675336	JWI2	Neolamprologus longicaudatus	Neolon	8.17|8
138	SRR9675331	JWH3	Neolamprologus marunguensis	Neomar	10.92|12
144	SRR9673859	KYA1	Neolamprologus niger	Neonig	6.37|6
147	SRR9675337	JWH5	Neolamprologus olivaceous	Neooli	10.81|11
152	SRR9665648	ISA6	Neolamprologus pulcher	Neopul	6.87|7
153	SRR9665649	ISA8	Neolamprologus savoryi	Neosav	8.78|9
158	SRR9673929	LFD2	Neolamprologus sp. 'cygnus' AB-2019	Neocyg	8.28|8
160	SRR9673893	LCB5	Neolamprologus sp. 'falcicula mahale' AB-2019	NeofaM	6.24|6
163	SRR9657505	ILE5	Neolamprologus sp. 'kombe' AB-2019	Neokom	5.75|5
164	SRR9674035	JED4	Neolamprologus sp. 'ventralis stripe' AB-2019	NeoveS	8.09|8
168	SRR9675375	JZD5	Neolamprologus toae	Neotoa	8.46|9
169	SRR9673849	KFH4	Neolamprologus tretocephalus	Neotre	7.73|8
172	SRR9673925	KFD2	Neolamprologus walteri	Neowal	7.45|7
181	SRR9657479	IMB3	Telmatochromis temporalis	TelteS	5.86|6
182	SRR9673971	JBD5	Telmatochromis vittatus	Telvit	7.11|7
183	SRR9657509	AUC3	Variabilichromis moorii	Varmoo	9.38|10
193	SRR9673981	JEG5	Triglachromis otostigma	Trioto	9.14|9
212	SRR9657492	AVA8	Shuja horei	Ctehor	7.91|8
213	SRR9657560	AWB7	Gnathochromis pfefferi	Gnapfe	7.49|8
215	SRR9657565	AWI5	Limnotilapia dardennii	Limdar	7.84|8
216	SRR9665643	ISD8	Lobochilotes labiata	Loblab	7.57|7
223	SRR9657561	AWB9	Petrochromis polyodon	Petpol	7.76|8
242	SRR9673968	JBH4	Tropheus moorii	Tromoo	6.83|7
244	SRR9673959	JVC3	Tropheus sp. 'black'	Tronig	10.56|11
253	SRR9674053	IZA1	Haplochromis burtoni	Astbur	7.97|8
268	SRR9673912	LEH2	Neolamprologus devosi	Neodev	9.88|10
269	SRR9657528	HXC8	Telmatochromis sp. 'lufubu' AB-2019	Telluf	8.11|8
325	SRR9674024	JCF2	Boulengerochromis microlepis	Boumic	15.43|17
327	SRR9673914	LEI9	Cyphotilapia frontosa	Cphfro	6.98|7
330	SRR9674034	JED2	Cyprichromis coloratus	Cypcol	14.4|16
331	SRR9665717	ISI6	Cyprichromis leptosoma	Cyplep	8.08|8
339	SRR9657536	GPC6	Paracyprichromis nigripinnis	Pcynig	6.45|6
343	SRR9657511	AUA9	Aulonocranus dewindti	Auldew	7.81|8
346	SRR9675378	JZE4	Callochromis pleurospilus	Calple	14.8|17
353	SRR9657557	BNC5	Xenotilapia melanogenys	Enamel	9.07|9
359	SRR9673894	LFI6	Ophthalmotilapia boops	Ophboo	7.41|7
365	SRR9665685	IVB5	Xenotilapia bathyphilus	Xenbat	7.15|7
382	SRR9657546	AXB8	Xenotilapia spiloptera	Xenspi	7.87|8
383	SRR9674012	IZI3	Eretmodus cyanostictus	Erecya	12.02|13
388	SRR9665692	IOE3	Altolamprologus calvus	Altcal	9.38|10
389	SRR9665642	ISC9	Altolamprologus compressiceps	Altcom	9.3|10
390	SRR9665632	IRH4	Altolamprologus sp. 'compressiceps shell' AB-2019	Altshe	6.04|6
392	SRR9673838	LGG7	Chalinochromis cyanophleps	Chacya	7.72|8
396	SRR9665673	IRC5	Julidochromis dickfeldi	Juldic	7.3|7
397	SRR9673927	LFH1	Julidochromis marksmithi	Julmrk	8.69|9
399	SRR9665645	ISC1	Julidochromis ornatus	Julorn	8.51|9
412	SRR9657507	ILD3	Lamprologus ocellatus	Lamoce	8.02|8
414	SRR9665708	IWD6	Lamprologus signatus	Lamsig	9.37|10
418	SRR9657489	AVG5	Lepidiolamprologus attenuatus	Lepatt	8.1|8
420	SRR9657497	2025-08-08	Lepidiolamprologus elongatus	Lepelo	7.6|8
429	SRR9657501	ILB7	Neolamprologus brevis	Neobre	6.76|7
430	SRR9673956	JUI1	Neolamprologus brichardi	Neobri	6.18|6
431	SRR9673978	JEI5	Neolamprologus buescheri	Neobue	7.36|7
434	SRR9665662	IQA4	Neolamprologus caudopunctatus	Neocau	7.62|8
437	SRR9665687	IVF1	Neolamprologus crassus	Neocra	8.78|9
438	SRR9657525	GPH2	Neolamprologus cylindricus	Neocyl	9.64|10
439	SRR9675318	JXD7	Neolamprologus falcicula	Neofal	11.14|12
442	SRR9675334	JWH2	Neolamprologus gracilis	Neogra	13|14
444	SRR9675319	JWG9	Neolamprologus helianthus	Neohel	10.62|11
447	SRR9675329	JWI3	Neolamprologus longicaudatus	Neolon	10.71|11
449	SRR9675332	JWH4	Neolamprologus marunguensis	Neomar	11.28|12
453	SRR9665638	IRF8	Neolamprologus multifasciatus	Neomul	6.26|6
455	SRR9673852	KYA5	Neolamprologus niger	Neonig	6.76|7
458	SRR9675338	JWH6	Neolamprologus olivaceous	Neooli	11.65|12
463	SRR9665647	ISB3	Neolamprologus pulcher	Neopul	7.79|8
464	SRR9673987	IYA4	Neolamprologus savoryi	Neosav	6.64|6
469	SRR9673934	LFD4	Neolamprologus sp. 'cygnus' AB-2019	Neocyg	8.07|8
471	SRR9673890	LCC2	Neolamprologus sp. 'falcicula mahale' AB-2019	NeofaM	6.11|6
474	SRR9657500	ILE6	Neolamprologus sp. 'kombe' AB-2019	Neokom	8.15|8
475	SRR9673982	JED5	Neolamprologus sp. 'ventralis stripe' AB-2019	NeoveS	14.11|16
479	SRR9675374	JZD6	Neolamprologus toae	Neotoa	9.24|10
480	SRR9673848	KFH5	Neolamprologus tretocephalus	Neotre	7.72|8
483	SRR9673845	KFD4	Neolamprologus walteri	Neowal	7.3|7
492	SRR9657480	IMB4	Telmatochromis temporalis	TelteS	8.43|9
493	SRR9673972	JBD6	Telmatochromis vittatus	Telvit	7.59|8
494	SRR9657518	AUC4	Variabilichromis moorii	Varmoo	7.56|8
504	SRR9673984	JEG6	Triglachromis otostigma	Trioto	6.89|7
523	SRR9657567	AXA7	Shuja horei	Ctehor	8.26|8
524	SRR9657563	AWE2	Gnathochromis pfefferi	Gnapfe	7.24|7
526	SRR9657566	AWI6	Limnotilapia dardennii	Limdar	7.99|8
527	SRR9665640	ISE5	Lobochilotes labiata	Loblab	6.55|6
534	SRR9657564	AWI4	Petrochromis polyodon	Petpol	7.83|8
553	SRR9674025	JBH5	Tropheus moorii	Tromoo	7.86|8
555	SRR9673964	JVC9	Tropheus sp. 'black'	Tronig	8.52|9
