# Supplementary material for: Widespread temporal niche partitioning in an adaptive radiation of cichlid fishes
Source: Nat Ecol Evol. 2025 Aug 27;9(10):1938–50. doi: 10.1038/s41559-025-02819-z (PMC12507676; doi:10.1038/s41559-025-02819-z)
Supplement: Supplementary file 8 — 30-min binned data for all species. [file 41559_2025_2819_MOESM8_ESM.csv]

time_of_day	Altcal	Altcom	Altshe	Astbur	Auldew	Boumic	Calple	Chacya	Juldic	Ctehor	Cphfro	Cypcol	Cyplep	Enamel	Erecya	Gnapfe	Julmrk	Julorn	Lamoce	Lamsig	Lepatt	Lepelo	Limdar	Loblab	Neobre	Neobri	Neobue	Neocau	Neocra	Neocyg	Neocyl	Neodev	NeofaM	Neofal	Neogra	Neohel	Neokom	Neolon	Neomar	Neomul	Neonig	Neooli	Neopul	Neosav	Neotoa	Neotre	NeoveS	Neowal	Ophboo
00:00	0.9085043275049816	0.9784510604554191	-0.8083914447762814	-1.0937713096232973	0.6391840133739238	-1.0350073010213627	-1.640242128563938	-0.17068736746164972	-0.6951178256077019	-1.0478572183268162	1.4391241980066556	-0.8753504444157008	-0.6527626724613256	-0.2759537069777308	-1.0071019754052106	0.3101482045646951	-0.9951572776874267	-0.9812236148274792	0.40041184292392723	-1.0393767267937406	0.3164923461254596	-0.4181108577071541	-0.6466259194255076	-0.608005614350779	0.1238179156145766	-1.1418455814873347	-1.0092801018937307	0.7016790190247445	-1.296071504155013	0.469747403474661	0.9359932178802997	0.22739623507640452	-1.097077564314943	0.6407591280313336	-0.7474361935302142	-0.9657469303698081	-0.42809445090674636	-1.1744946071040057	-0.7970037340029092	0.393312980705898	0.42439977625771913	0.09377897890780502	-0.7345605832025082	-0.6090631671452867	0.8703361606748192	0.6299636540035568	-0.9061626763545343	0.23350815272912726	0.8114653463848994
00:30	0.41084642573090324	0.9934373221283235	-0.9582924229415989	-1.0750688046820909	0.716910637494788	-1.0350601029707351	-1.5760109970478469	-0.04355252644417947	-0.641585475541744	-0.9424004310802495	1.3457409198333325	-0.8736057843873261	-0.7397340250176683	-0.3280418627597007	-1.007833394112873	-0.06659634796595079	-0.8435316975950871	-1.0243191806469452	0.2763911519216303	-1.0126391470118459	0.20402893933243363	-0.6701529471842255	-0.5630642401596241	-0.9058607435513668	0.14230938127365345	-1.1159536395333163	-1.0306003407693949	0.34396515233695085	-1.1828775546739292	1.1496406242521342	0.9955986535326207	0.12005138822626388	-0.8456629801554638	0.6145842408690999	-1.108089181331068	-0.5297847322908708	-0.5927415320589966	-0.9074760364768054	-0.9142611231026482	0.37112872039405304	0.33588263474840896	0.22265039949299908	-0.47690734900369214	-0.20431814336103646	0.8890908193108624	0.5313664713430557	-0.9614302716975979	0.4645372985064474	0.712194168973027
01:00	0.4452984942294797	0.9063018241486388	-0.8560922856287853	-1.085819469812822	0.5679521074557415	-1.0112489101563402	-1.3662722332411934	0.3671858437413943	-0.6371050005515139	-0.9056582969818622	1.0997083363924862	-0.8252861793939172	-0.9088032840450235	-0.771572183941903	-1.0720397988246004	-0.07741564828421	-0.8746290105680157	-0.9561393591903248	0.4411317537572583	-0.9836362122083239	0.017114693072512482	-0.6826763040143184	-0.5751402282959612	-0.939478535653845	0.019652611584863724	-1.0211348188643972	-1.0406965426666202	0.38668736427951556	-1.3025347027356906	0.830800395390855	0.8543183329039199	-0.06026998281203192	-0.6901245592344938	0.8956463779707292	-1.4394689327437256	-0.11102305451366891	0.14842759661195953	-0.24227679560860177	-1.0903000639562337	0.42617650629814874	0.22143643296932772	0.2565481961315058	-0.4313305847653836	-0.6872299238744644	0.8797170188925544	0.37893044183481017	-0.9852819033702205	0.3733566171202912	0.6728719253795072
01:30	0.2613141000869186	0.6599271207381326	-0.21011567106811235	-1.019383278126691	0.7938403819448988	-1.0246311907605756	-1.4397134177347934	0.47999000386360346	-0.6984662625631451	-0.813127078421567	1.0124276756659567	-0.8124588810064607	-0.7760979863417737	-0.9270009994742268	-1.0681429172002368	-0.14926660135811312	-0.7713029062126294	-1.076118145301818	0.5411650099364502	-0.9917475316566112	0.10186568778375428	-0.7482870401580336	-0.6933236145129563	-0.8187078918895033	-0.15602670691376958	-1.1299447913623226	-1.0557110964530525	0.4796596354564965	-1.258415188024377	0.14976169989501198	0.9529946574057185	-0.17820746414406258	-0.9428303595434377	0.48293071343404903	-1.0608970559549826	-0.2975755915627171	0.5571712798581367	-0.25356421033510634	-1.2223021160307717	0.43460324743704953	0.19591663716310473	0.036488491527887607	-0.6438183261463226	-0.8545399000923172	0.8784417777077518	0.4046246990206201	-0.9723091057627467	0.38742133571880977	0.7421042052723285
02:00	-0.06410545167482117	0.5025585035863255	-1.0449373402433484	-1.0639740770825774	0.6090546838926828	-1.0187730743172647	-1.511685790623061	-0.09192937375386191	-0.6855578754391805	-0.8149867161162607	1.0912529400658093	-0.8270432374023614	-0.8985501811554976	-0.9676621828206855	-1.0462355271201476	-0.2753860685033166	-0.8693902133301105	-0.9471671640730339	0.431361107711891	-1.0235501334664803	0.1775165524600501	-0.6320169170058574	-0.802607041683213	-1.1303545064747367	-0.13427525608897062	-1.0681650286128865	-1.060256796844696	0.35501175029190357	-1.1038382323345293	0.5744186410259151	0.9974429731447977	-0.5088929711006981	-0.5125875498022888	0.8305427545378504	-1.2898880835954285	-0.5178613864165806	0.6711483310141649	-0.09183238129939274	-1.1871586606064433	0.5005182915856685	0.26221192679331673	-0.25409606215517494	-0.7377744878501159	-0.6505019558105908	0.8576320014520605	0.38840461071770976	-0.9548326565779547	0.08366895192237074	0.5323058465046463
02:30	-0.2293376262611262	0.6446414050308746	-1.3523531064095184	-1.0655126931134888	0.840262562734923	-1.031778190069714	-1.269254747140358	0.5350944101764157	-0.717091764525844	-0.7647180483881052	0.9113080065727526	-0.8913279674097435	-0.9476063682839909	-0.9818519708242306	-1.0647274373625715	-0.41857134933967605	-0.7686815255285834	-0.6806213765456449	-0.07657514502237586	-1.019458207357597	0.04164351662491023	-0.8224670802119989	-1.0440954840654326	-1.2609021643697151	-0.35811499969079613	-1.0831261762732	-1.044551881059761	-0.10756988200088198	-1.114472847496376	-0.09372545947285149	0.8494835314862271	-0.8518699801050249	-0.33803795798228825	0.8593651893081441	-0.6003998422224706	-0.430078820633353	0.36723835470945876	0.1419064631318482	-1.0600878310642863	0.5587827189260137	0.08222115476088875	-0.3661292892286672	-0.6563168854338115	-0.8190613681165558	0.7505048307725259	0.5966705302018965	-1.0865808322510524	0.10503132691456896	0.40460352700277785
03:00	-0.09396642295952036	0.28471195073408656	-1.6369679498634917	-1.0997557127563815	0.6965173379787443	-1.0472686636889428	-1.2751652769742625	0.5174950660870311	-0.5760739097848946	-0.9565464004920377	0.8321765975028688	-0.8779104685888008	-0.8677847806490111	-1.1773763617070256	-1.0573737186855483	-0.5119298554313804	-1.0148939804952053	-0.9177217451288947	-0.13251971019751857	-1.017716618206063	-0.17838842779257713	-0.824387807803798	-1.0560444662168713	-1.3504206382133521	-0.14598675037264305	-0.9823303804189587	-1.0554720240445798	-0.27243636590761366	-1.2220163769496974	1.0009087467882576	0.787027876742737	-1.086748664102379	-0.4235568987754588	0.16176392372046475	-0.8132182437649597	-0.32138902550844045	-0.22028248234209866	0.25687425427252536	-1.1029597473319483	0.5857824332565004	0.30026374636366177	-0.2943077206726998	-0.6675142420879417	-0.9117658367815175	0.8348984516735644	0.4600839331892909	-1.0026227781278818	0.013446879821741678	0.37276052545788724
03:30	-0.3429449801921528	-0.01723979133697016	-1.5079048974222036	-1.1361630764408408	0.6050009732775772	-1.015683900242411	-0.9931760179634715	0.3343484310682382	-0.2545674654963469	-0.7672405968309871	0.7199883248582621	-0.8736734002186712	-0.9955062106520507	-1.0701845633481013	-1.0931484313652193	-0.7739471121394549	-0.9450855873799986	-0.6024816196922598	-0.24285234625615973	-1.0176008876798435	-0.27738266936751577	-0.8302947167258129	-1.1770431963572288	-1.1615153201439914	-0.04949221640845186	-1.0652466632936453	-1.0392417211880418	-0.43428968437689797	-0.8751062170639899	0.7702292458747622	1.1171081121331043	-1.3503829547342399	0.05323642235811309	0.1802323763864388	-0.43283981183584885	0.3047669989212255	0.3148832748086284	0.8122537274699536	-1.2203270252814327	0.6205540971616126	0.15040751600805624	-0.3291141530141853	-0.38381931353304277	-1.0745904519036351	0.7178526002978931	0.5941480968047076	-1.0335951689358511	0.07005003529265366	0.22523372837945485
04:00	-0.5818297789471559	-0.6620334799601477	-1.0723442118420266	-1.136978531600191	0.799529954033551	-1.0300234689436112	-0.8378385659710494	0.6933471433460001	-0.08298030375749549	-0.6592310854074784	0.5846805439415881	-0.835104272315891	-0.9326561928411744	-1.0277699839242822	-1.0872188617365617	-0.8327620924187784	-0.7544725732297808	-0.6429031709182896	-0.4605688510033928	-1.0296684104211782	-0.32678426720723586	-0.9520865616428581	-1.25478055157626	-1.1564804666240018	0.2180281791416177	-1.0866740526122902	-1.021330538661669	-0.5408375243064406	-0.6681243069480876	1.2881846868966267	1.4243018531395206	-1.718255515795145	0.4390025730155841	0.11494450556363019	-0.5235808893309895	-0.12226388925499201	0.4335211425451688	0.7630592916227558	-1.1073074763298099	0.5745879371709658	0.24905708281906566	-0.5270611399155866	-0.48787921073980156	-0.9960755557093695	0.7456062347483327	0.701153067545379	-1.0978276425455737	-0.0709106293122131	0.19856051505388048
04:30	-0.5741326567360436	-0.7800131876896806	-1.2229134449753718	-1.1506326408571457	0.8975848387929328	-1.0345987018130285	-0.9690242392276261	0.7022179062657075	0.15510049066922796	-0.7389563389066515	0.22901841501242376	-0.8352036264748	-0.947783860291389	-0.8626015976314789	-0.9357890218806402	-0.7269200067866868	-0.35041304190412675	-0.316374415054143	-0.5601373275324715	-1.0303350709048567	-0.6298369751710269	-0.8878678799701113	-1.323468224805081	-1.1739915198580033	0.6955239648588334	-1.0524677692151287	-1.026477508057387	-0.8234213921634428	-0.3849290572394141	1.3004859331891303	1.253735607566588	-2.0851716982183186	0.020167785782425857	0.280240362744456	-0.3622554288875561	0.3946879947444061	0.27889250672725774	0.24312065833652316	-1.113699794691402	0.6051701300629899	0.4752929871011215	-0.3016867176419512	-0.6819077803574647	-0.966191680383005	0.8079546934089744	0.7157520340858171	-1.0296525874926281	-0.08014662780094281	0.24347292590662578
05:00	-0.19081097285775708	-0.5074952110408262	-1.1378070470857695	-1.0946144082164468	1.147933212116792	-1.0168003627849067	-0.7164741866574824	1.3537581971835049	0.9785919256373227	-0.6693424376276211	-0.17319961826330438	-0.8411714067257705	-0.9161456644752979	-0.5844691334742017	-0.6587072241409482	-0.6266757879548498	0.4919327439055853	0.2104872904708184	-0.5072374783082291	-0.9043145764734183	-0.8640528700233628	-0.7678241750616038	-1.4753558891063963	-1.236947097255421	1.3211257424521363	-1.1090807049480893	-0.9768573962396431	-1.244678692143459	0.07234538037704938	0.5849600105147931	1.1129624359919776	-1.9028691675042526	0.027441677052992018	1.0364230072852223	0.10905067858160095	0.2886141727170512	0.5148062491848582	-0.00440392644925672	-1.080129628354147	0.6857348991784086	0.601556557433734	0.10126393179762865	-0.8499709168284189	-1.1117613853376942	0.8482623765719575	0.7230671718234314	-1.016917356120924	-0.07669021935862541	0.30594126934775207
05:30	0.5614784167696665	-0.20926315668164241	-0.4105626167795363	-0.9744431829794437	1.2619484217452515	-0.8637345607525854	-0.06254707588030775	1.8532513592732902	1.9333121934888677	-0.6776420678508673	-0.5792603311060207	-0.6020820227846523	-0.6954436713386722	-0.30526359468056125	-0.3594894494810918	-0.5700537821234956	1.2734258303860795	0.22014505119361624	-0.3308982967635173	-0.8961166119634144	-0.6494490634419505	-0.5945899712405263	-1.2369209634666678	-0.9854274289051561	1.9862511699788468	-0.6787870084065742	-0.8777321395562154	-1.1850686389341873	0.25231123768964037	0.886421733602322	1.0163207465671904	-0.858257410031439	0.3053537878019975	1.0679338769107387	-0.5755069669604082	0.24450808046357952	0.9056968996179195	0.5265465644319142	-1.0734046763318703	0.898984906261272	1.0189527679163366	0.14432937032782395	-0.8126520924353005	-0.6674416705092876	0.8728046960347265	0.7721972004771823	-0.8636776210280157	0.24984959063145915	0.8803909373131118
06:00	1.2079736826777026	0.43331063838362316	1.911880985397187	-0.5463082847013585	1.8171769870712489	-0.8893915510596966	0.8037428319078507	2.9720758300829315	2.4293227479549424	-0.6838358018512102	-0.27865914448832907	-0.6183263053300982	-0.6599876333681475	-0.2965482864696312	-0.15392856181574513	-0.5115956183341162	1.8675280082347994	0.07519783784965514	-0.11964182086798486	-0.8879080012649532	-0.26463988805236566	0.009223376925718875	-0.7646874301423977	0.11059201849747423	1.952129565649719	0.007283453181614113	-0.7140894543434684	-1.0687194655132857	0.42928132994366336	0.8769274807155761	0.8487478793545332	1.5849446391456665	-0.2620014856935783	1.5292125300181518	0.1097041374338108	-0.005913615734585847	1.3760182157063932	1.9628300747005525	-0.9634741675246645	1.165863955774486	1.4749927311000426	1.5738295345887476	-0.085475675300874	-0.8948073622219697	0.6032134284706662	0.7908094133194615	-0.6834934955192051	0.7218688648917037	1.5934097218819123
06:30	1.390422423586042	-0.2357960993112029	3.3452061673261264	-0.2851270226281296	1.0904149037434305	-0.847498155443768	0.797627700366567	3.3009092577021595	1.942344047063204	-0.6505659122309505	0.16031756773274183	-0.6264269524113215	-0.6040750770880488	-1.0183156390874666	-0.3187265340601685	-0.555219746656358	1.7214246002654392	-0.4425396724190845	-0.2004371808514105	-0.8961817928214066	0.9018605761036146	0.7359461829344465	-0.5522573315579445	1.6938655372290568	1.8840394895907073	0.5852198607476709	-0.5987825245608017	-0.8321699593231631	-0.6068081331181943	0.08783638898054805	0.47464966533168995	2.385717583528062	-0.4497092767392777	0.8131096088055467	-0.5669499563087996	-0.6040764008142492	2.9695063629479495	2.861280908364017	-0.42257286719751735	1.1583618033805712	1.3857971747009614	3.0142423997372845	0.7747183211480034	-0.9815025630876255	0.19563525930112388	0.5148731479912941	-0.217357976938426	0.7203963262269547	1.2790744988807299
07:00	0.26092668738471936	3.5632926813327424	2.5722621942100665	0.7566743160009181	-0.33117665571559346	2.226293899267947	1.7543584904147222	0.8319960632947595	2.498222582929851	1.2563700012947396	0.09017203138422553	1.4738138050013108	4.11172297358371	0.6398867719389018	1.3832183376234772	-0.3973566493706866	2.5654916840800923	2.4748688261774503	1.0379704952609796	0.6855613724451961	3.8967526251505795	5.226456728820134	1.1676149341370905	3.4745479135672306	0.7692188099949769	4.212754119092699	1.4988773995782327	4.046697539631645	1.2069723498616047	2.4815007181650426	-0.36091459465541553	1.495683062578052	3.6918996339228074	3.256331865643495	0.6586556195875916	3.3805069797136134	3.6770581074370616	2.9077239774664285	3.2780645738094742	2.460475899569601	1.1004557055262356	3.839510848549957	1.6638269022709697	1.7587725823658513	-0.13386930200496633	0.5828967347225033	-0.6137308338399812	1.429705957992871	0.1356559942056231
07:30	-0.2046890126525578	1.53203113068254	0.9138448487282493	1.0057941272873379	-0.4948384363514297	2.1993991376186797	0.38304235117382707	-0.7229246112413938	0.6530908545226927	0.5158120858874807	-0.1891178348587572	4.241723957789246	1.6883042460015756	-0.04048724098616464	0.46466625058844746	-0.16137347795196194	1.5861481178173906	0.8975921405148489	0.051828186615273567	1.9924267673761875	1.8624384404211796	1.847537283906546	1.0489786101125549	1.8327349902414327	-0.18005853664469273	2.0735145258176884	1.7638868032304866	2.7018511552931344	1.9254998880375467	1.3937305696374638	-0.3518918489182321	0.027730181740814597	1.5818646709420603	0.9847984239392669	1.324789957686965	0.5948783970329167	1.8264904111376061	1.4966096941941405	2.4125487552451665	1.3520726329457022	-0.31255064106099073	0.8355372949832709	4.543584468117159	2.029545571687891	-0.718283629337032	0.050370391378498254	1.335204628523156	0.4451625514758987	-0.4708933321975729
08:00	-0.2666826395766379	1.026879098995377	0.8234179759581254	0.9749135751617888	-0.8780541902670179	1.5736138852208714	0.24138672640142836	-0.9306684765216253	-0.03794493260058295	0.20743699339963875	-0.2826846611517642	1.8017823035298812	0.7917937523504839	-1.027229486197161	0.44309858802074475	-0.29642667996945	0.9071524598217283	0.4633230973715041	-0.41425370448143184	1.8914499493335035	0.15391259811394006	1.1665417336642674	1.1059905886263797	1.4780609977634533	-0.6484432149616715	1.376267664915609	1.5051917133895536	2.043432522432944	1.1987060697012408	1.2569300358056745	-0.9619310229892708	-0.3622490628099843	1.3137017263894228	0.20333293388971288	0.5531852916183547	-0.13563927278085916	0.8496997999027533	1.4293309499453095	1.8207089294214154	0.4089556694185891	-0.5879118498307548	0.18190952895310106	2.1879043411441246	1.0179195238395962	-0.9046901278063867	-0.6762101414720073	2.3965722481841207	-0.1094340791548767	-0.7069739132743034
08:30	-0.47268342540191166	-0.08820083467176061	0.3035827078687739	0.9403174673792084	-1.4041000238520698	1.284111279777832	0.4222381228707983	-1.0336366220401683	-0.17789699728675878	-0.15640812254527972	-0.3610681349010401	1.1891151670816522	0.6694740784431391	-0.9587053779133249	0.8109861758480942	-0.5358828670045162	0.45034007824234923	0.23539237284624362	-0.5952937041261033	1.6430544485512	-0.42936764445741465	0.9906230582819585	1.0740788792955052	1.1068632869410213	-0.8993359414809778	0.9944143001042657	1.2209260447050072	1.8877718292030587	0.7754168480405252	0.12683754539173225	-1.0762411603612279	-0.6956768016468796	1.0900034014680966	-0.4139981768755868	0.06258855409353606	-0.03478548634566531	0.02294930007258266	0.8093538092586847	1.4234051077000347	-0.1859498334277145	-0.612148042493181	-0.10522887763315353	0.6190631962622457	0.7752175097701889	-0.9733401743694058	-0.8542306450839499	2.327760852996708	-0.12175557386023111	-0.7934636439867414
09:00	-0.677359115270427	-0.24797975595526	-0.002078170969706162	1.1062324956549217	-1.4874471378902716	1.2300975524757087	0.09267222618226982	-0.9257055905399724	-0.3361795644275188	-0.40076743030688783	-0.4945708578576403	0.9374173412011404	0.5777074516010741	-0.9316888128529398	0.9592549283626332	-0.577992650468296	0.06622137603996513	0.3212423453610853	-0.7631585888452453	1.4790238012816286	-0.7893814956459351	0.4525071036781194	0.24275913509083316	0.9917486546206261	-0.931048842166867	0.6569824481954423	0.9718722122627201	1.1795183385262116	0.8056985314893605	-0.6662317004218141	-1.5724122203582285	-0.45335742090304026	0.8057307299624641	-0.23095972980984175	2.6298044696413165	-0.5260820505391214	-0.1263011198641946	0.52295817479712	1.1820288213140222	-0.5987213346916256	-0.7092772940572233	-0.8508243090724232	0.41203913508527296	0.3048528983312335	-0.9683140118669037	-1.0215894738454476	1.8857146005319967	-0.4005675358617738	-0.8884672138293522
09:30	-0.7675797846464648	-0.17104882323652096	0.14837438980198417	0.9842488189479643	-0.6902465401107118	0.9570196782492851	-0.07283102843349344	-1.0396442397660421	-0.41679351705659395	-0.42305433738639353	-0.7303151250036157	0.6988698121099808	0.31879980637782335	-0.5728490593832306	1.2436102313271766	-0.8472224470714312	-0.09187767598674072	0.4346868928640169	-0.7877572583052973	1.2808131153174436	-0.9449897072690662	0.025327275727703876	-0.1474727667762202	1.1483789622928662	-0.91396362279192	0.17503471708006696	0.8405588407903394	0.6705782187652866	0.6551139534094641	-0.5083128265074429	-1.2855700716379954	-0.12303503129881262	0.6870075453525506	-0.432043794234125	1.9039184409752063	-0.8022860334684987	-0.31773997264020315	0.36763824602022743	0.9467320015015227	-0.7757620748624774	-0.7625805199731898	-0.9360036525401716	0.20488497519967097	0.27446652826019313	-1.0227040906065685	-1.0251892211696692	1.6936750825501445	-0.6417261937775501	-0.7166942400691103
10:00	-0.8678724068952667	-0.6582067740599244	0.23658164392294145	1.0488340935034859	-0.9990945659810974	0.9249745858551514	0.5354228997490268	-0.8660230876176404	-0.4166679681499294	-0.16450406382772817	-0.9053494378051915	0.5611539737727853	0.283632065214557	-0.8812048542194428	1.5333750745639498	-0.739568244025143	-0.1463343017838632	0.7246662087540785	-0.7513410988179539	1.1700073482963185	-1.1385317699331312	0.1521685161616196	-0.17860749615726862	0.776854308729405	-0.9041856937845046	0.2806350268176455	0.7250116036744304	0.15567376419862583	0.3907541011866871	-0.7444174566596599	-1.195990729961275	0.0015469786449320857	1.4352918395492225	0.03536379662079352	1.2873773868180083	0.21194889188079163	-0.17184552658902352	0.3385090221845794	0.5642582446040352	-0.7801425651318165	-0.7608949599912366	-0.896080933050004	0.06793375092180816	0.019369066910314	-1.056725948859911	-0.9805049453528901	1.5330959424310957	-0.6599617893121658	-0.9176595218626995
10:30	-0.7371254598234078	-0.9814667815178959	0.39143209738425927	1.0378350754371533	-1.626733407625075	0.7994269619824048	0.9248396965878434	-1.0212000779220045	-0.5097770161562817	0.019477072155525205	-0.9177398403644441	1.4154240768280228	0.26896526905998036	-0.7266251571569654	1.5826956427383867	-0.7518507269022622	0.03185280425853995	0.5183606018010886	-0.7321736740754857	1.1594260898170645	-0.5732817164277499	0.43690761097427855	-0.018293539372480173	0.6099843305707776	-0.9203298104883936	-0.08953015715022793	0.7646084883764203	0.0717303441299168	0.6934768794999446	-0.9343659259507108	-0.979882743668616	0.6382797200947425	1.1069559945599157	-0.19400286572086778	1.0670823814526271	0.7339112963769165	-0.21167134269321464	0.08905671277200376	0.46971843126878715	-0.747376543195079	-0.9012570819903085	-0.9253249867585406	-0.30767903805512087	-0.04579148902590551	-1.0411621877963775	-1.0763217108523926	1.2278449112284797	-0.6243394966797583	-1.0211059262676345
11:00	-0.841415250046027	-0.46227109548227113	0.11472797143004	1.0695324132933999	-1.5034567956524996	0.8801739897293629	0.8688412433053905	-1.0701305449450533	-0.40128703220769674	0.21285644180309352	-0.9546551131082572	0.5534920631107977	-0.02894454295269319	-0.44751736869444503	1.0636808625043142	-0.8511896567160434	0.19573104576874295	0.7299599230212728	-0.7898854036019503	1.0967083008853433	-1.0633478719728178	0.2560498497305933	-0.20586135435686864	0.4659915671107438	-0.8228844084517413	-0.18794711262766045	0.4807278781724546	-0.2311211653492691	1.2735418300572436	-1.0107336821248392	-1.6630377296141632	0.7839029281382159	0.5766387692352947	-0.7285486330870546	0.3516090196745879	0.3314499407852272	-0.40338672851374047	-0.2061816773817829	0.45977734768944256	-0.9785905363947268	-0.9496769442813042	-1.2905529760722554	-0.4535759914457997	0.25951053867887874	-1.008756359800254	-1.1679202065596836	0.525891977156163	-0.8288562460008874	-1.0478404795917704
11:30	-0.9720112670237052	-0.703564689096581	0.1905158848197266	0.8168403058563563	-1.4501964856815175	0.8375200011110541	0.8320392815513981	-1.0647527587385432	-0.45806450337521704	0.1982885405721316	-0.99447544063839	0.17815956509927686	1.633898906410216	-0.6000664830132755	0.8516810240237723	-0.768854766635609	0.27146612220473026	1.4963397210141138	-0.7447346978721673	1.023665299899808	-1.0236003828523834	0.5917204379606307	0.044519638023383545	0.6843872223724665	-0.8464148023437131	0.007212374145627623	0.537758505972661	-0.4667377274491066	0.8794870948589747	-0.862736125350059	-1.6074891967794185	0.7742024246918149	0.6890175348046838	-0.698914939090408	0.7099401550398995	-0.44059902836416215	-0.8998418852596757	-0.1501321190129338	0.5244591128395002	-0.9975041732715378	-1.0374912824995846	-1.242707460750332	-0.44322841795275253	0.17461195085325643	-1.020681210800922	-1.1755599815126916	0.6636803450173706	-0.8344481378736351	-1.0625234484628017
12:00	-0.870743049898939	-0.5500710886782837	0.5806351090877377	1.1689315950608345	-1.3183266560353484	0.7313537509404635	0.48599915725835197	-0.78444177492633	-0.029411160156067075	0.5448365561774101	-1.0321081886805965	1.6109766342958567	2.531965555505553	-0.6854726897730932	1.253590721381336	-0.8045901229282401	0.20619397851839816	1.2911300542760007	-0.783279293368851	0.9479684568009898	-0.7796497747115759	0.1498565190477406	0.09261878457279614	0.2507058976156252	-0.8538402420255359	0.776057796702041	0.5963906744005694	-0.6530791521227273	0.8866419129174972	-0.9212245876180263	-1.1758281578079937	0.6896491252639299	0.45696377170425057	-0.9796040154687709	0.31175574657775285	-0.5080157841074264	-0.6660805803517564	-0.28463061816813867	0.5765317307828906	-0.9294875693144877	-1.0777188477426858	-0.6842864241141097	-0.6479023869204864	0.2730822194878192	-1.0153277129584117	-1.1213753308922996	0.49870198455388415	-1.0682302124274623	-1.00986578908816
12:30	-0.928931738107137	-0.8568457987110637	0.6735113101328252	1.409934575549691	-0.4538842754506369	0.6581668571968398	0.5685038628370453	-0.9401507690441232	0.0627952558016674	0.5557545570761817	-1.048666444401314	0.5015056130059312	1.5014373644887749	-0.8435460797359466	1.2626377050962343	-0.7043472044654068	0.08262211870860896	0.8758150481328899	-0.7729306635738545	0.8521268495814777	-1.0052447888123968	-0.053893956565599435	0.3557911397031643	0.19703980602097146	-0.9372893725727729	0.2816723396119674	0.7904489748656846	-0.6916901898019356	1.1562758421697723	-0.727383441523998	-1.1834791321853542	0.5848360792535228	0.42586389483710774	-0.9993933473708754	0.28576090350012845	-0.821607678213832	-0.33961205583580584	-0.5984626491676238	0.4069332761688809	-0.9939474183733903	-1.0582092897952327	-0.5790161022523461	-0.661936262137153	0.19708237511036253	-1.042904918158704	-1.1307716756183825	0.3690978015986637	-1.0521686812844009	-1.0803527120022929
13:00	-0.908403586628947	-1.0749509307948142	0.07316915526820272	1.1842396181217603	-0.7438697400710762	0.800910796894295	0.8202172510094051	-0.8890744747579709	-0.019251415448164735	0.9022925844159495	-1.0533113443618782	0.5099779341852135	0.8173251783818268	-0.8193372052149778	1.8194481018606432	-0.7124964223504241	-0.2181285813406078	0.8138148565286252	-0.7594622036819084	0.8441007600808139	-1.1971368023137687	-0.201201034279666	0.2762539250677885	0.10374731396898088	-0.9130741044933035	0.0557122873066254	0.728595382930558	-0.6530401319367598	1.2420265368549523	-1.1440825583365295	-1.5154813750972078	0.41335712683528325	0.3474150793806551	-0.9908674953887295	0.024319080421695193	-0.30594539966091	-0.4669686406458452	-0.6412571327574916	0.5817393200716809	-1.0839621728053068	-1.0424392596830991	-0.699574859605763	-0.612005203160648	0.4948980586176758	-1.0569353487848094	-1.1449806122367483	0.5158865492548824	-0.895050327170783	-1.1513867741819541
13:30	-0.96296008089975	-0.880858524572798	0.531811744211524	0.9182282449427683	-0.9084053725770346	0.6338403386556466	0.5806211278677522	-0.9512256380029052	0.04143322884243185	0.6243452407723726	-1.130741097365336	0.16754586712662917	0.4347080529653469	-0.31018599997582724	1.07027524830391	-0.4736586713627292	-0.4766747422742376	0.865565509340064	-0.7990205917252141	0.874150763204652	-0.9491087754930374	-0.6067260365133788	0.30702099150468815	-0.22496597406888683	-0.7837888891205329	0.08303181456168886	0.8521848412366294	-0.7188470054624325	0.9836772303338946	-1.2306579067802863	-1.2599956794319467	0.6581462682977026	0.5561623721400105	-0.9699407425348803	0.07813728101715603	-0.3303974055516523	-0.7178885675940817	-0.45490062454934926	0.46126355244248524	-1.099237397864125	-1.0801433181545415	-0.9140402172268465	-0.5926788373718936	0.4386202136776986	-1.0932379570122617	-1.1212463568510103	0.3925562988050089	-0.8973203695777339	-1.2536284299375262
14:00	-0.9389589084619292	-1.1263992565949201	0.852878117149135	0.6174737609161506	-1.0027369617313358	0.592938164228851	0.8158723487519425	-1.0330759194175985	-0.08846256608675561	0.2428108627949386	-1.2279884105083816	0.44560414601628084	0.2353180574635698	-0.3496110147946468	0.7029798139811735	-0.5823530413017314	-0.6325734951965437	0.6573889029941342	-0.8855676457449192	0.7504179306799337	-0.8566829210760224	-0.73917842239467	0.19262438938497073	0.07920623626633391	-0.8582462769994879	0.14893134588506202	0.7396481130689132	-0.4874733835734222	0.9380704661855778	-1.2338386237049588	-1.2820409796852814	0.806861500135441	0.7530305945589171	-1.2079618621645696	-0.34623627443989946	-0.44942223634339135	-0.9205518466105979	-0.668108102925633	0.5180526645542791	-1.1253599275006805	-1.098279712568875	-0.7472219243466824	-0.6910581441121039	-0.03126311937579106	-1.0785093955165903	-1.1798211704174828	0.166276985370091	-1.2350899331747076	-1.1772361403816176
14:30	-0.9101250080528763	-0.740637204081417	0.6474031901200096	0.8159475848832419	-1.0394886380171544	0.4922368869367998	1.3286544595926364	-0.7740343131090206	-0.020235026619095375	0.46003630990067834	-1.2828635293520716	0.2891892089519396	0.08848421215306095	-0.23677056325081097	0.560418645989285	-0.6198408155236201	-0.21987775489582315	0.7185780116467345	-0.8313907390896678	0.7210388754375603	-0.8117864185857916	-0.6541133532743199	0.8528619127218786	-0.1722287166406564	-0.8157059380033426	0.12319174974189313	0.7487556586675762	-0.3844925764009379	0.8745272841384478	-1.1841559248068194	-0.7965722245780413	0.22172790079474938	0.4845886631557648	-1.2462346405450306	-0.5104931840898564	-0.410007707813986	-0.5760194445648807	-0.6078224088163906	0.28591051299794895	-1.1826159850868456	-1.1173064336448852	-0.6868019906677801	-0.46402360453510644	0.01704347545248686	-1.0586472397763287	-1.0820841514825283	0.3297501028658161	-1.3070295039519133	-1.0875859666172087
15:00	-0.9335707396268431	-1.0741576819237098	0.7710888733908494	0.8877546370149312	-1.1343094803020073	0.5440150606412162	0.7527472146481745	-0.7843295941924754	-0.11091976009278974	0.8665198799720226	-1.3526735821666755	0.0918584169290956	0.1489068580533051	-0.41815993935958123	0.6901260690695489	-0.5794149927510548	-0.0611717347233019	0.4062957606216181	-0.8039506655745771	0.5140357382861117	-0.812630355252928	-0.7992367952295634	0.03697087055540438	-0.48781622996467083	-0.8376823123869459	-0.026471772750376408	0.6635852291047305	-0.46360305389096895	0.9036673677916266	-1.1770292843615089	-0.3287797852531439	-0.12174289824730661	0.5121425275576589	-1.0367522923161898	0.12166713008708599	-0.7564293810417533	-0.6135434057804424	-0.7218564421623719	0.15558158992225876	-1.2160735731534587	-1.1365461389690263	-0.5970805059269855	0.09263484782277485	-0.28104305361273546	-1.047222699469787	-1.1590343003390633	0.14107009604028517	-1.3335671972758592	-1.1018149548025642
15:30	-0.8757497230823488	-1.2871672702945354	0.6284028850274044	1.1024907011116154	-1.0903208908812496	0.5156327423018023	0.7408114951740148	-0.7404324763352655	0.09424685826172027	0.8720813905763576	-1.2815094687074773	0.052753663411195584	-0.038915894375293886	0.43073313451961526	0.21786518288427015	-0.4768058282878089	-0.3311105860679565	0.437178356920118	-0.8184491185586494	0.581375247328162	-0.5910250743703782	-0.4186263693047623	0.12686095278824594	-0.39671420249615996	-0.9611955039907519	-0.14648405684616264	0.7246949109284773	-0.5767048824318349	0.9461225198144548	-0.8925430572947942	-0.29260415786088506	-0.4607879624332064	0.2042283245636161	-1.1070855459750462	0.3954960643038564	-0.7926355466315528	-1.20579819586713	-0.6464065383740314	0.14987630379066214	-1.2677602371093695	-1.0428485368128593	-0.5588993498655603	0.4433997738237273	-0.01814190415367399	-1.0547402696499821	-1.1966990388742436	-0.21516691486427775	-1.0390475560037868	-1.1247295844011098
16:00	-0.934590071087905	-1.1052849935354567	0.8816271953826487	0.8731724120974865	-0.9245913119090847	0.5109230058584454	0.6416292331671783	-0.8714521442684265	-0.17564817197724472	1.2952503196824594	-1.3421925160522499	0.09732240751780595	-0.41692080697298434	0.8944320412973169	0.2806212454564838	-0.37559611129320764	-0.31811571068779465	0.6747421786485824	-0.7720939497066654	0.5869815460205549	-0.29263935080520614	-0.6690507411564232	0.6410450012081625	-0.5243496814664701	-0.9828998901092565	0.005675718222348165	0.6850792632952938	-0.7122408778583059	0.9528492184209424	-0.9978574490691973	-0.4115420336610783	-0.45328805630943936	0.14429865624397745	-0.9973642312499228	0.7011887801481992	-0.5382986455043335	-1.0269222313124602	-0.6973956477755026	0.06256668636279722	-1.2720347851926375	-1.0150629215291553	-0.43414915312200986	0.6807601893102105	-0.10312944389039548	-1.0418928440152464	-1.1781141464501745	0.040632931388105434	-1.0840850189245916	-1.0126889998438358
16:30	-0.9983723091935275	-0.9529499822296583	0.6771694197421573	0.7363578903766651	-1.028494715089142	0.44982031887162277	0.6260929117196649	-0.6775923293267301	-0.25114082841269586	1.7950477286347422	-1.3983655154877628	-0.003124957442213112	-0.383869978589823	0.765780283764365	0.04072374630655734	-0.35608928962328296	-0.25018890678812006	0.3834710677267834	-0.8333040714180704	0.5423335811664786	-0.7107760087458068	-0.4856156465966554	0.8602818801020344	0.03918233118142213	-1.0293130820791396	-0.025269669994811526	0.7314161866862398	-0.7733428139109358	0.6524444256040747	-1.2753541200062326	-0.12516386659948223	-0.675564512287023	0.12427065999593892	-0.9185279784703011	0.28589325698863266	-0.6806610136184604	-0.9094393856930947	-0.6825940234602095	0.12998553317365907	-1.3009059931982239	-0.9863760226434424	-0.8421340686508499	0.5291571188964344	-0.2269069430033406	-1.0397183786656432	-0.9863827651641598	0.3821124489828166	-1.0961854271869726	-0.9225271626399649
17:00	-0.9604260213874398	-0.7718600017250906	0.9159185928475437	1.030394771501058	-0.7852078370903006	0.48981403549075697	0.9800613446668108	-0.599908400807907	-0.40529928255968745	2.153553079803291	-1.186912577964247	-0.10433640734888158	-0.3459170132914987	0.8110546216270984	-0.11122585321983491	-0.6132011508334265	-0.21701633132036025	0.4743235352007122	-0.8404343696592877	0.43807679537681987	-0.7873057355880133	-0.5242404226610091	1.2836801341467496	-0.04852362163234129	-1.0375421153244389	0.5850756930336943	0.8960043043425923	-0.7603173214330419	0.4650022720149257	-1.3260513434272434	0.18121714763472427	-0.7917800163479076	0.07479846795376827	-0.7599024734746129	0.46239512833521446	-0.6562892852547515	-1.3027029912907286	-0.7409906923038779	0.004738991328754336	-1.3418906940153226	-1.0189268484951086	-0.6858037345892203	0.370368366565027	-0.03962500518451806	-1.0285507029443137	-0.9653015915073556	0.33680932794493834	-0.9893361861767319	-0.8767753539336047
17:30	-0.9366652684264826	-1.0463478212149258	0.17702156941888275	1.1289730057342746	-0.08958281044956748	0.6088582763330924	1.1732020685352904	-0.6212662595551354	-0.1583136848406231	2.465764131709627	-0.9175487220699504	-0.0714202217746606	-0.4669358092398907	1.0660031302658646	-0.4207698237396295	-0.321647724770528	-0.041018552765305014	0.11093994736803288	-0.8221549505783023	0.5045627042328987	-0.4440436231176877	-0.3845458712357296	1.2945868339658952	0.02317130534298549	-1.0020071968470516	0.3220201481780071	0.8807341854412014	-0.5530157815960883	0.4510707405627172	-0.3483329929801872	0.3667641929013452	-1.1493601433596583	-0.01842586374797653	-0.8556214892630695	0.30964730657927947	-0.5421364984646481	-1.354445335687146	-0.674691017103812	0.41208935122098833	-1.3300648769860581	-1.018786421654426	-0.4992590162418878	0.4576632546912719	-0.21987336953653686	-1.015655983302161	-0.9674403838686072	0.6127336536267165	-0.8661360401684204	-0.8877895396897817
18:00	-0.8667516420114473	-0.8695848035357713	-0.7132251331408311	1.0549705980668662	1.0091606656891847	0.6622013684853815	0.7007301402701548	-0.5654428640326968	-0.017574308201688513	2.3615872554082036	-0.3760646075275666	-0.35258515720401623	-0.30767047026851874	1.5562301500625941	-0.04188588145503602	0.06517435705888332	0.4414291714981443	0.24929817733526746	-0.8049167956208878	0.4769373311035838	-0.3081373616608773	-0.3977935524033144	1.6544613963547037	0.622195664632257	-1.0123235321348572	0.34770542469019566	1.1257106915912247	-0.639887716222613	0.3170360020464358	-0.29129628507581184	0.3648846940931141	-1.3030562454223362	-0.14106771112343577	-0.8768482405207138	0.2550323233060197	-0.6916724778810455	-1.260187068523085	-0.703420351495221	0.2543675797408469	-1.351933898018928	-0.8772868327412527	-0.029727725069299615	0.44097631450411756	0.16710950085646634	-0.9609925887000067	-0.7694624824781812	0.288509573984179	-1.123009702953344	-0.8884394092249772
18:30	-0.9084097558141648	-1.1765193833096113	-0.6514773316416737	0.8613527732755234	0.8501536738206412	1.0672873468438866	1.490542316935509	-0.10244676374927349	1.0730738688104766	2.1868638113926075	1.1164610553350993	1.4672202364815474	-0.2907469526436804	2.168918688552442	0.5833940918839912	0.5165271594623619	2.4521551201565503	0.7745462729809962	-0.7515909655721673	0.6633756373001412	0.687105382460547	0.05249171014034277	2.150640999939918	0.05785760744211736	-0.9169018323729133	0.4967125055143763	2.1205368660443016	-0.3949446549235452	0.5631769666930819	-0.6482026793803779	1.4117963664567004	-0.6997196630738765	-0.08351304664401407	-0.8489316120966091	0.10848966155109394	-0.57492228972803	-1.3156424739697155	0.14665988162807414	0.20348330656347852	-1.387785777280183	-0.634847082166816	0.6435449066921841	2.5717926189057256	1.187537681953506	-0.7097180677187521	-0.10059472496556972	0.43519220538005216	-0.26012227183094444	-0.7995878316708831
19:00	2.7503224951516017	2.626320466734407	0.581117951839402	-0.4414300921013787	1.7452336032828533	0.8526402775646665	1.049680130988948	0.6090131491708521	3.275132498130344	0.35854062679995985	0.1736916688685879	-0.5819675808227467	1.3554272501962907	2.3549311332859095	2.4535632021815124	1.5822603280550083	3.1310174826883514	2.3329680386722527	1.5615925909850128	-0.3738076410309275	1.4136398608606877	1.596921073753792	3.352708203711291	1.9482581472631018	0.8795565926008008	1.6938602507234966	0.20596372496575016	0.4832929851493516	0.21287023219043466	2.3305080822549176	2.697445067018762	3.1406432477527457	0.21761504209414914	3.1247009672832107	2.71206074171354	3.133419984885308	0.7119177969564844	1.7810094112391888	1.6467285338205535	0.8283095853136979	1.6559262420104337	2.534714877517606	0.16152297598499094	4.8448767956085845	1.1040129965221874	0.748389634492325	1.9751262992804584	2.964045760198893	0.8085405055922773
19:30	1.9896567094995221	1.1725430110525137	-0.47416842568681494	-1.1058577612206377	1.9906582930301249	-0.9266501642554819	0.8438229023040548	0.7573807645989487	1.4145491890686681	-0.7582379712439767	0.2027288098200619	-0.736434239211977	0.04483948213525464	2.080148501766512	-0.7048238742580133	2.658960821690058	-0.07672833660379366	0.23978136244518164	3.1604205187978054	-0.815859247613714	1.6619647836572375	0.34725819672532243	0.9401274652342735	0.6717428506806533	1.8685080655595125	1.1117160592928517	-0.884913121967226	0.820438739702263	-0.695398863266269	1.5738291711860608	-0.331820824240482	0.6952866314072167	-1.4081638592394325	1.0374999553787887	1.7874817675029449	3.4165639072752323	0.5419145392956811	1.3475680410295643	0.20518103458112238	1.3737594540739364	2.4786730273992377	0.6661432802007841	-0.9569121591145708	0.49989725991495687	1.9754278659723579	1.7918730608483981	0.07057347296290299	2.8791252420831004	2.222252326745682
20:00	1.3913902293792608	0.5844021852897	-0.7204743331664295	-1.1471432279858558	1.0767472852238538	-0.9478307240757053	0.2325064945339227	0.33509188041594395	-0.11558998279416345	-1.0829219988193457	0.5790227834310782	-0.6168474782744441	-0.2585720851217485	1.4731565732330327	-0.9283075913885421	2.5742639339764586	-0.6941241532129147	-1.1626728464890617	2.500392928405522	-0.8446427835152407	1.6377865432514231	0.4254598484191856	-0.10150505569370268	0.22663220997210512	1.649889233446486	0.4093454756773108	-1.0465263143201027	0.5930074837793935	-0.9424472993902762	1.0477197012748567	-0.3014677919694796	-0.06414196599402607	-1.729492083827409	-0.29550387758149593	-0.17072830506342082	1.976811509779271	0.3631170267661229	-0.5375865134416947	-0.3046137404342755	1.237584433453197	2.184305729275198	0.1284605528776003	-0.8767177318866897	0.8178671360076937	1.6011801114788522	1.7545254551157237	-0.5044807337504977	1.9260145052020872	1.6416816184324903
20:30	1.3254113699056815	0.53949438633349	-0.666107206517933	-1.042682077172721	0.6542978188173231	-0.9544908817023758	-0.5048581643803853	1.0243080890319132	-0.40858504109569876	-0.8751668586634255	1.0763949508860677	-0.6336935451899414	-0.17369020502721097	1.577058935600539	-1.0065253913310208	2.2931675819865376	-0.8302389215390482	-1.7007174871407227	2.1134803810292127	-0.9008950548463323	1.4244249727741336	0.450825513019609	-0.3079165422625166	-0.27668210655910125	1.5002649997140467	0.06842464999490872	-1.0663922705240343	-0.3483162648225294	-1.1583980403137955	0.2859888372413687	-0.17452363499085657	0.5279089303618311	-1.3646875162278074	-0.7149547859497222	-0.6167361510742826	0.5111878824715219	0.27322848232651253	-0.6387144006370047	-0.5821773956586599	1.203619714808066	1.717983864284147	0.414506336787386	-0.6899398033013894	-0.0887020456483988	1.314721344845154	1.8625103488898598	-0.6435435578581638	1.3857758765595736	1.5583373781459355
21:00	1.4667640971081704	0.46040114927501047	-0.09190632213929095	-0.928588111419227	0.6713367708832991	-0.9156593208972739	-0.5013152626600984	0.40507539863551917	-0.9793985759830771	-0.7553913669024463	1.2864667959650988	-0.6862330930367204	-0.44062558190151546	1.5075498253580817	-1.0163312221277478	2.078259154610925	-0.9024041481699607	-1.8154453139750744	1.8000032174627882	-0.9824398540068213	1.1204524045807625	0.19858002901650176	-0.7683982077153344	-0.5400121586159768	1.4061368581503177	-0.05471947013772093	-1.0371731316326276	-0.573898872489974	-1.4199604495647533	0.19888146252396535	-0.17409454734480292	0.8397810065388406	-1.561096915863025	-0.727337133716505	-1.1405313278798874	0.025571157547427868	0.49937225530165974	-1.065842011589188	-0.6471172675145187	1.035254944019479	1.2937327719107314	0.5309143207500044	-0.5431433946880346	0.042716720929811894	1.1730440984709396	1.7216005103207157	-0.7873738462103884	0.7552083554477388	1.3489695657036103
21:30	1.2032223805828368	0.6179159399621014	-0.2948067237270345	-1.0283628942602714	0.35723304740446477	-0.9367705041162927	-0.9601790502267923	0.288160484958667	-1.1863412257183736	-0.8658166790388864	1.3986052319797386	-0.590287637277413	-0.5741471533268386	1.3171467528128749	-0.9590170273657608	2.0244112124277507	-0.8871064302191338	-1.8256796465723648	1.3364278712311024	-0.971889455777003	0.6404622987350479	0.1559308410703466	-0.8117286911660013	-0.16991014565852539	1.3302066560937789	-0.47929685754654844	-1.0460317652998141	-0.3587890297114583	-1.3283601182556695	-0.23041877986168965	0.14463302495650338	0.6647162655927732	-1.4825328290518167	-0.44489128503376363	-0.565221339148351	-0.1894993482197265	0.4521866325528882	-1.0575618377500924	-0.5679575918274251	0.813290645809359	0.9823900613787993	0.49160959889789285	-0.19675973371694	-0.7528463757239298	1.1192928816642362	1.2671816050036337	-0.9207388507160766	0.6518320089572285	1.1647787428747831
22:00	1.105501275380862	0.9509422300941065	-0.7639900662363788	-0.9681168465850407	0.43058278211150797	-0.9794695827795521	-1.1074152843669802	0.5560001244026096	-1.258951094197551	-0.8964956239608951	1.4639853162599001	-0.6857187257505578	-0.603474200671227	1.209514316909148	-0.9626039806058951	1.763781896456548	-0.7225246112223616	-1.4968080398611185	1.0213700771144587	-0.9903215051306986	0.5736503133416384	0.06253116704814914	-0.8063400859696542	-0.8511227327230719	1.0365805532402612	-0.8408294408468197	-1.0352111695332238	-0.2688165294901758	-1.375641896367126	-0.7736070342299819	0.20705616590940643	0.6277909798758373	-1.4535001617809915	-0.09944320146082898	-1.190884268810478	-0.06632984944337207	-0.1730152306522473	-1.1380575456194384	-0.7674896540183704	0.7085866083944266	0.712576273344876	0.3095128635299173	-0.38119849458301147	-0.5051818603243065	1.0358259759143393	1.2117889609360868	-0.9410299729679156	0.7709220694311487	1.2163666717830346
22:30	1.4068886449773905	0.29132601322744245	-0.739035963175729	-0.9444305780298885	0.09935705172658224	-0.945484267507646	-1.348787898114319	0.6356425620176356	-1.2606344987865616	-0.8542487801618509	1.5159323408453158	-0.6348670020522875	-0.506456904218444	0.4075012766731387	-1.0412090418027244	1.4438989267798206	-0.7896233685775844	-1.3591180258350701	1.0001061360948216	-1.0347198525509322	0.5315952570216458	0.04245376458995696	-0.8724804554881442	-0.7946961022535798	0.8248577381899475	-0.7152187228249915	-1.0333882907655774	0.06758752032922857	-1.3406447796257217	-0.7212120572724331	0.44749035967789963	0.0995140868665953	-1.1508986930423857	-0.028117508787259514	-1.5958688355187254	-0.22515695532251961	-0.19927599694573125	-1.0603333586844592	-0.666796908400262	0.4921602858426809	0.5019571447497032	0.15182225407213457	0.047772976115389616	-0.7467822021417292	1.0326974838911773	1.1020659824002934	-0.8673477582756037	0.7594526927036749	1.12384296938114
23:00	1.4708838245678462	0.2515868665076836	-0.9116830316421265	-1.0856440156967477	-0.10178322496341215	-0.9874141380749135	-1.645880258286866	0.6302529051170486	-1.2653452564998298	-0.8317177304000748	1.5927680687911705	-0.6711730825543313	-0.4952261622527763	0.36153130163626324	-1.0599997500096006	0.8528767181852114	-0.8232840010185958	-1.217784894129567	0.9717164749832804	-1.0296490878749989	0.6692990027227479	-0.20367367385327398	-0.9150644522205579	-0.8439641114473057	0.6740261653561218	-0.8300785218575037	-1.0502659532983154	0.2070310305137293	-1.3587126793708617	-0.14973979844906013	0.44791087026895665	-0.1367472491246482	-1.2146189063885304	0.1302490336952383	-1.5237357435106447	-0.17866825889675483	-0.40462274300535095	-1.148838481333946	-0.5521788273112331	0.5347785358468384	0.5587242117281176	0.03232553697026101	0.05399891733602194	-0.9001049237974948	1.023857899786176	0.8836702623219889	-0.9572669193262575	0.9206744219940666	0.9704917118755082
23:30	1.26239856912113	0.2177394365502096	-0.6959468333857867	-1.0116367600827378	0.11827414604830519	-1.0280024810978887	-1.6892344072776493	0.13313412808382416	-1.0569564471829151	-0.9386860764595517	1.5700689650410238	-0.7012461166398818	-0.6276591915223125	-0.17750803966062548	-1.0887485995005874	0.48036926364898425	-0.8244525842704536	-0.942263672276911	0.8422425665703134	-1.0251442992274733	0.6651949455537213	-0.40465968740229435	-0.8033934376974816	-0.534671449506478	0.5702473985582492	-0.9478493516238213	-1.0481864140420778	0.023936342503055423	-1.4693062649979998	-0.5727380134151834	0.5188720775514981	0.08175854696428825	-0.9551059272053823	0.523786326150409	-1.426065248634077	-0.9856261142987748	-0.9306233302832617	-1.0044577110820614	-0.6934109959458681	0.5186963297847775	0.47345212503596273	0.07346984689070869	-0.1553157934385774	-0.20675490856136072	0.960570142058491	0.9019176382062892	-0.8820488601262779	0.3841601352778804	0.8347237414788534
[truncated: 11 more columns]
