# Supplementary material for: Widespread temporal niche partitioning in an adaptive radiation of cichlid fishes
Source: Nat Ecol Evol. 2025 Aug 27;9(10):1938–50. doi: 10.1038/s41559-025-02819-z (PMC12507676; doi:10.1038/s41559-025-02819-z)
Supplement: Supplementary file 9 — Summary of sleep traits and ecological measurements for all species. [file 41559_2025_2819_MOESM9_ESM.csv]

six_letter_name_Ronco	pc1	pc2	pc3	pc4	pc5	pc6	pc7	pc8	pc9	pc10	day_night_dif	peak	body_PC1	body_PC2	LPJ_PC1	LPJ_PC2	oral_PC1	oral_PC2	d15N	d13C	total_rest
Altcal	0.14464464375566774	0.1278573595650405	0.100314762173681	0.03757245262115494	-0.10069873196869823	0.06596936889752633	-0.06205703206048103	0.2248216033091544	0.043776574066834495	0.09526967674357263	-0.09688077196515008	0.40277777777777785	-0.013571633361303704	-0.03418704596444872	-0.12250279715053618	-0.002984058721024954	0.03605223394561857	-0.0074761708003968	6.0243768574	-19.025160699999997	14.152500000000003
Altcom	0.08121717619807782	0.18751183866250065	-0.039316045403506084	-0.1761420908820956	0.035657601261415435	-0.007649402275925595	0.19733006506075407	0.1761463352977135	-0.08639437712606171	0.015873650687138988	0.19665849345890915	0.6388888888888888	-0.029809255308481986	-0.03648895962007412	-0.160839784313416	0.002757220837383684	0.03853278969456257	-0.01692112878096769	6.241894364799999	-18.923983018	11.536666666666667
Altshe	-0.10622001022107352	0.11154234855428136	-0.06853488407520905	0.1688851497395459	-0.1642872832410959	0.3430612195552009	-0.02020551788885841	0.06205691016486059	-0.21007681651483012	-0.16846120764429262	0.09149633032297057	0.28571428571428564	-0.016709641800113074	-0.04699148362734793	-0.038929269665459426	0.033618866528283796	0.03159416868474564	-0.017252513850091696	6.229594652200001	-21.989959650000003	17.582857142857144
Astbur	-0.1896115932719103	0.0005715251833611212	0.043702582607649545	0.012512011547374248	-0.01120755224106787	0.0517392253131946	-0.0314245715274939	-0.0182259248955757	-0.04403767732753229	0.06016613045488897	0.4294522195252258	0.5833333333333331									4.944545454545454
Auldew	0.1520586928441979	0.06585699924596085	-0.03494149790281842	0.20603069730224735	0.15430083830673666	-0.11720972688842647	-0.06034074033712301	0.005491736715915962	0.013561288468780179	-0.09503806927293312	0.06238460188031745	0.5347222222222222	-0.013662409062806913	-0.05185686513220774	-0.07073282780274506	-0.015013093600458988	0.006418585119660816	-0.01654185747435227	6.461813327899999	-20.65928126	2.9041666666666663
Boumic	-0.17815175841933065	0.08122925521677299	0.013636989199718895	-0.08140443653026944	0.0597631957917461	-0.0186296911372232	-0.0020837908498584426	-0.0015709294287804545	0.05234421431959725	0.06545498025047836	0.3829728420933127	0.7976190476190476	0.01186640170699808	-0.004312597129047758	-0.09145478465784598	0.052196910118218996	0.0010858499874240985	-0.004227087951498053	7.396549162200001	-20.331270122	4.72
Calple	-0.1461362577992595	0.0905311913165092	0.063599998305852	0.2264231934308484	-0.056915155612572536	0.008797459974325655	-0.02385221711606889	-0.23556737430298064	-0.04345498156669311	-0.1824083000799394	0.27048609389984835	0.5694444444444444	0.003183646882609103	-0.010299378869066818	-0.0034824358722008544	0.02138409413811589	0.002401301788029009	0.00548432336965129	8.575019466699999	-16.538895259999997	7.163333333333335
Chacya	0.1349636419822982	0.07458932633513522	-0.16489551667101965	0.24807903199420026	-0.017312519903226575	0.16332466148876468	-0.09795493955032364	-0.03521051039211054	0.0395939297761041	0.13012439037580548	-0.16012207516105026	0.7916666666666666	0.028571627795674966	0.044619535801523426	0.11585429509838756	0.013733956765856046	-0.007438644445342636	0.013713597790572329	5.921893425	-20.273886582	3.39
Juldic	-0.02501764676073064	0.17011868350956744	-0.14979548303435092	0.318675651948805	0.000885662718890831	-0.11970133238979708	-7.58109067321433e-05	-0.05134247936330141	0.13721328702309754	-0.10867556129889644	0.2711256819363755	0.7727272727272727	0.027929699234830907	0.040203950654198156	0.13311169524448982	0.0612311320861049	-0.0012059860283257027	0.01849417129698623	6.892061355799998	-18.888506973	9.76090909090909
Ctehor	-0.1453371104699123	0.004851364121158472	0.10906312866539276	0.17778100688622048	0.29717521244305783	0.023701363341007583	0.1578021078770792	-0.12568272175225476	-0.13939066120420607	0.04242058144189517	0.08360515253297679	0.65625	-0.027598730634903916	-0.03486833422575091	-0.04872270147342892	-0.03983828003475125	0.01715685130490638	0.0012520089448715681	7.9673187301	-18.119185577	3.39125
Cphfro	0.16060280702437166	0.02845031708288933	0.03119416310936885	-0.1566341178383981	0.18402256694154373	0.09503132775235013	0.016481190939537316	0.22353008142621286	0.08595361714533856	0.1278136710573587	0.1245290325169503	0.7045454545454548	-0.07711949966633244	-0.015019816184854224	0.005211760091595582	0.004046550465659184	0.004347421290386204	-0.0037413361068788947	6.9809339214	-20.740367881	3.3763636363636365
Cypcol	-0.14512662632505885	0.08079438869255251	-0.03330934357645722	-0.19019738790412807	0.08182456472639461	0.07809804090231638	-0.21399071225085212	-0.06443617469850219	0.34946090203532376	-0.08258558175395532	0.426427342979142	0.4242424242424242	0.05406980786115294	-0.020811792406961883	-0.06300111999535928	0.02410046262960324	0.03751180244166928	0.02204699137152921	6.8536515399999995	-21.633638706999996	11.216363636363637
Cyplep	-0.11623479884392368	0.1432318197876971	-0.004872623971246532	-0.12049367447701342	-0.1279850736431868	0.03641792190358162	0.3001811465832577	-0.06255379057606986	0.2237515290931896	0.1634488075459496	0.1484576838488519	0.3472222222222223	0.06302572783082583	-0.02345497093022445	-0.032317931809930464	0.04885209392708406	0.03653471399661572	0.02288735202180818	6.473919463699998	-22.450108046	10.860833333333332
Enamel	0.02649013297102173	0.10046802596969696	0.3568079081326402	0.16284619915617687	0.2019041662674815	0.0031753302287429556	0.026839475067612445	-0.15009767334324822	0.04728879226782569	0.20841918763749911	0.1150692787040964	0.5075757575757576	0.08685774875389536	0.037124842311046326	-0.05609737487234936	0.005245125065937767	0.014843393923811274	0.01219685668862983	5.9565607114	-19.201374793999996	11.02727272727273
Erecya	-0.16070539324294866	0.07387957334743403	0.009276110973450576	0.047225079630794094	-0.18924894197527428	-0.12506483076666242	0.08849181589863814	0.1633020753387301	0.21952586804582508	0.08231766419676345	0.400012510155594	0.8333333333333334	-0.052570512016762314	0.008090921802769836	0.04325065250566446	-0.03464646603666318	-0.003210867490786004	0.0007337317176726024	4.331131317700001	-10.0583058767	11.94
Gnapfe	0.11175537261240434	0.09266359100780862	0.3277115617247438	-0.032013474729376094	-0.0049344691297743635	0.04091101999938022	-0.10448204108556433	-0.07108437807002319	0.08451240894300838	0.018669618894250232	-0.08735346146753033	0.4642857142857144	-0.03930065609822503	-0.022734635373973862	-0.09143814295623574	-0.014724205183872806	0.019675377780323987	0.004012242103898724	6.4887278481	-18.747440855	11.641428571428571
Julmrk	-0.07124387022964451	0.17579664344043275	-0.11472188718793667	0.22005443217724396	0.11968742585842865	-0.01619139119040377	-0.09307883342274817	0.12053304057441053	0.2906021745348175	0.1524301081851797	0.09718364072663394	0.5833333333333334	0.03537598025310698	0.04311495753898309	0.12472854122970775	0.05469784355214138	-0.000878628377437255	0.016816541877426656	6.4999811612	-19.960880287000002	12.586666666666666
Julorn	-0.15232943545941044	0.09213447776640868	-0.07432549318248602	0.12127433246784175	-0.039884349700962766	-0.1939463985469988	0.21583138280265848	-0.012796244750505843	0.12700933357018665	0.056970007167784005	0.2966545921057527	0.5303030303030303	0.04313927784533585	0.042827691596106957	0.1379049652419344	0.060209184374266825	-0.00015661844043696427	0.015709170947323832	6.6854288116	-19.023780325	13.143636363636364
Lamoce	0.1372329331059948	0.12680932192372146	0.19134096963800856	-0.08498058151918657	-0.08248565747452216	0.01126791585658355	0.028294563022868438	-0.08969145777303579	-0.053515245144943296	-0.0547514009695137	-0.13320437798547702	0.5925925925925927	0.0021568035545247387	-0.01610421459784868	0.0074024338964510635	0.03607268210271057	0.008840327783634317	-0.028644492129940802	6.1669585893	-18.842333081	12.741111111111111
Lamsig	-0.1838179018756486	0.02546123524887599	0.018405079815721787	-0.11531014783418946	-0.023626901660543917	-0.019985338629249172	-0.15753783755293094	-0.026373188356084574	0.034637739661723115	-0.01175842517208675	0.7108339541775942	0.16666666666666669	0.0392170804012684	-0.012342454797215264	0.01457962927355067	0.024171595821518142	0.006825303683804874	-0.009070079693387462	5.998212778399999	-20.410208496000003	15.124615384615383
Lepatt	0.07720905498584259	0.19449073622580335	0.06648763510026713	-0.09456069373082614	0.16001656873465947	0.16962393466290887	0.11758938298043775	-0.10439244743775464	-0.059009607282216464	-0.023667345300859455	0.11105166756102162	0.6583333333333333	0.0437710255446169	0.01435431655476414	-0.0188187458389783	0.11022700752177297	-0.007855137024846767	-0.00919583306071671	7.2808319641	-19.944393617	10.391000000000002
Lepelo	-0.04721834015490165	0.2154110632254436	-0.02804567198436464	-0.12443292189507958	-0.01747576343889831	0.14724800337662755	0.13376263041445233	-0.0761222092756331	-0.0014595633841502265	0.30744078948928805	0.2007642540983361	0.7638888888888892	0.0049194474014323895	0.004283930916428121	-0.06886193419589073	0.1320506661255374	-0.008339421641803941	-0.008691342629649148	7.7076785457	-18.962498466	12.68916666666667
Limdar	-0.1179352520409254	0.12104003456860594	0.1872833544684371	0.09737821300074716	0.20156367530065256	-0.13875569909415905	0.01841448843160076	0.14775926614237075	-0.17152172743841804	-0.21679133682377724	-0.012583875319662586	0.5476190476190476	-0.02323286110468055	0.0029126629379814164	-0.009054188383715295	-0.0530439622730311	-0.011835114550688475	0.005924622677669914	7.0258305811	-18.810979499000002	2.05
Loblab	-0.10583835969588584	0.18965412560289024	5.98244278443747e-05	-0.028274524259093343	-0.07752488574646874	0.08291572286565285	-0.07740779732150961	0.05492770946053886	-0.20939257792341212	0.1841708052355561	0.1809051720946731	0.9166666666666669	-0.058819731637688846	-0.032359162973144194	0.030926692092109576	-0.07362524612226082	0.02084646343556172	0.006494093401005303	7.3624232092	-16.060018566	3.9699999999999998
Neobre	0.15154473492686293	0.10508102324714988	-0.028480105481076788	0.12173959580865674	-0.122435657659348	0.1098411337665216	-0.11981474825580335	-0.1567227880387427	0.20526878918579666	0.13263457034330434	-0.21900087618155895	0.5075757575757577	-0.007373779882860718	-0.03876132817758246	-0.040879209612345764	0.03116267375946402	0.015990265074299074	-0.013011075161597097	6.3367524193	-21.656235700000003	14.609090909090908
Neobri	-0.10368434781124357	0.19731761362086975	0.02985347346195805	-0.01640905344862303	0.0189201207762823	0.07016293965558798	0.038605514394173986	-0.16156520884796946	-0.11685338945748715	0.014924957484577818	0.2115405630709417	0.6249999999999999	0.005935471070186797	-0.009717392357037318	0.006336308640064109	0.03791924372931034	0.013831095517856792	0.000895029932211545	7.592558618299999	-21.895340049999998	5.458333333333333
Neobue	-0.1828218172746214	0.048279453704950855	0.036217944166512805	-0.009329244495047993	0.14103971191140244	0.01216514749965101	-0.058187045035998926	-0.020817964041440408	0.02314985973801329	-0.021061010305825224	0.5022860239343769	0.8055555555555557	0.0318470721865068	-0.012449766411489326	-0.027826973037125204	0.0383125657497317	0.01551373639836004	-0.002773835128797427	6.9178862022	-22.188724181999998	6.64
Neocau	-0.02652383267234357	0.1635503784619672	-0.05840728355397622	-0.35762757173054543	0.09867282135395927	0.008302987590683332	0.039516056161565616	0.02629760857852893	-0.2613085217587561	-0.015832016642462816	-0.058643103954504935	0.4166666666666666	0.013086356345384723	-0.015563082792783248	0.023754762711800957	0.043674839131648754	0.006696061503372469	-0.0014184529669444808	6.264649705	-22.198317853	12.625
Neocra	-0.178088218101875	0.03879362480967385	-0.06099156250033602	0.058769429538101825	-0.034373510914482264	-0.05532679470058804	-0.052907428930913006	-0.15185234243677212	0.2119525125167697	-0.09453573556800357	0.24045543924088086	0.3787878787878789	0.007814820573068024	0.0011724855437632879	0.0402907544933932	0.0385892520433046	0.008822631490038809	0.0012877110117196107	6.0850656235	-23.129121751999996	9.284545454545453
Neocyg	0.0930535898926855	0.15906324840651753	-0.16736311950955088	-0.05134821253163331	0.12737204236577274	-0.21084140968669315	0.007290801053450534	-0.07585093270217133	-0.0537849769548316	-0.20794094458391268	0.0267667506546704	0.3333333333333333	0.006732312198291473	-0.010900772693855679	0.05242115342589186	-0.0033177989927907795	0.010836536970732804	-0.0038536757694288743	6.674202059600001	-17.944149664	10.445833333333333
Neocyl	0.1262759987093637	0.023852996243561568	-0.08549979041907352	0.18432122665112088	0.3566262476379838	-0.1459052570463662	0.08959858314923398	0.2296713943715174	0.04223086393859009	-0.01513112479650765	-0.14918083311591002	0.4930555555555555	0.043901929682980255	0.01597237031471902	0.04043413822822918	0.058155589735026235	0.013000654885535107	-0.0008056839360245065	6.948954587	-19.329299204	4.975833333333333
Neodev	-0.011306025423249828	0.1444553214628157	0.09854796855362732	0.09604290475577903	-0.3445230142800778	0.21223817656367885	0.14894752113440773	0.40746540119346186	0.10893472828201864	-0.20078262898915528	0.1357579777453643	0.8194444444444445									5.98
NeofaM	-0.14689529357851552	0.0714219673490795	-0.22407898376003585	-0.07305856938646993	0.014339882966012516	-0.05554594977198447	0.1678133908434803	-0.12658688157149847	0.019090077583008413	0.08807219667345678	0.24688441180497145	0.3981481481481482	0.016283122255253957	-0.001193085345232355	0.028975539353343	0.05201525475917186	0.011203486138120831	0.0030887413922235955	5.773797238272727	-22.352477715454548	11.583333333333334
Neofal	0.07794397991708013	0.16839566372675335	-0.21368707127307804	0.01132998054013669	0.0444648123735648	-0.13111399049610606	0.17190954575203488	0.19562245221500704	-0.06211261645151205	0.22506766194704467	-0.014723153647226631	0.6527777777777778	0.002350527096275551	-0.011047497779244814	0.018362501729652796	-0.01091532577035477	0.011614649631735217	-0.002538673917322757	7.523634722100001	-20.704110703999994	4.846666666666667
Neogra	-0.11538592935880887	0.10713552934944558	0.027485025274437015	0.05191182852115128	-0.11452234783106915	-0.3315540552434185	-0.235022267316342	-0.028229271575942932	-0.15998576160580513	0.43773823693943215	0.07386104704604858	0.18939393939393945	0.01730186371470848	-0.009408833012307573	0.06316859373051767	0.011040216287994403	0.01046679262269974	0.004132604605846481	6.0029050259000005	-21.644027489000003	5.3999999999999995
Neohel	0.034912879387510816	0.19895734032743947	0.03516272053348177	0.0051997171350775615	-0.10659370576842804	-0.24522511989238235	0.15633764844663522	-0.298369984720992	-0.04078907738302523	-0.06698787167357369	0.03556961029964334	0.6666666666666666	0.002051930124862434	-0.01604370974079776	0.04268318531105792	0.032996064718513865	0.013619986342277518	0.0031924130420528545	6.4257712924999995	-18.000200594	9.334285714285715
Neokom	0.054241859006465366	0.17286133264185755	-0.2501103559500176	-0.026435965514665587	-0.0918263571629936	0.16739983700419386	-0.05483197198233404	-0.10706409308347394	-0.04403749342073757	-0.09246959388416114	0.037448593805856016	0.6388888888888888	-0.00818651419229888	-0.020805320661262908	0.029566132628413698	0.01739179497913152	0.01616796913246002	-0.003326218774425008	6.4938277292999995	-19.258700529000002	11.426666666666668
Neolon	-0.018907046445738068	0.17531127337763594	-0.2744540547116953	0.08454142841396811	-0.033618273321464866	-0.05282250781430927	-0.19559763746921566	-0.019362162968145875	-0.20260855412982406	-0.08628007190649799	0.1501775578693941	0.8809523809523813									2.6271428571428572
Neomar	-0.14304994679236518	0.15013402044138144	0.03517690525892038	-0.12629464166157242	-0.0003491480503437618	-0.005500137675045323	0.02225562793017604	-0.01395605883752277	-0.028634390737017863	0.09071530380721853	0.3425956462891886	0.6309523809523808	-0.02007329678679916	-0.0059197044131912065	0.07680146323898232	-0.06737240309785145	0.002664990699513682	0.00424461065389945	5.4212877379	-19.756466423	6.158571428571428
Neomul	0.1380329483895186	0.14466178013215944	-0.1313367635550905	-0.09911191900674868	-0.025495775525120726	0.06965140866166136	-0.030066780192181706	-0.10460399076816064	0.060201511180172924	0.014182872173577755	-0.24665476748052445	0.5833333333333334	0.005356799151406206	-0.02604626618245584	0.02537548853365204	0.0650964669885889	0.008899431012701041	-0.012019001868818137	5.784079369	-24.118217743	5.072222222222222
Neonig	0.15725857373365126	0.13110705457845173	0.011812955495071258	0.064747810766234	-0.07931930353586605	0.0044218198562429025	-0.0815093376151778	-0.10163681194084433	-0.0005487195186383816	0.042605858414680384	-0.21753522967672026	0.7361111111111109	0.013870331818465758	-0.020837644455538568	0.05309491203015504	0.03963374628863918	0.019191068136243362	-0.008009212548650616	7.159876186299999	-19.751844751	4.961666666666667
Neooli	0.058278305948971286	0.20132062859415895	-0.0834704923575885	0.1293572995107029	0.10767128126838643	0.2069188235623328	0.09595546683691708	0.11270291447817735	-0.0576623260142916	0.01651296481562389	-0.15650571273436634	0.75	0.0023223096577356067	-0.009866239458843015	0.04306088793695864	0.02326498530568266	0.0091823582165846	0.00215118410312133	5.7440560751000005	-22.025032118000002	5.420000000000001
Neopul	-0.08697162073062474	0.11163559566936784	-0.042265160822103874	-0.09147951078419997	0.3897284826127809	0.17624140109905595	-0.32015882944295954	0.059819215498532585	0.09851895722972644	0.040405899097621385	0.2510481056890809	0.6805555555555557	-0.011486530856866625	-0.01538735817713337	0.04662469245692773	0.01911883192989418	0.012647497671119973	-0.0013768199459332847	6.421560198	-20.974341298000002	4.3875
Neosav	-0.0788685690035159	0.1780301413303096	0.13845368898668164	-0.017268326425873528	0.05425826333015005	-0.22131455886520396	0.0571251396958889	0.22540367239598594	0.2200758099243087	-0.1718665671760041	0.2680064560193273	0.7	-0.0077512608841934436	-0.027980904268944125	0.011941209077092379	0.02031262791234558	0.02290149559114584	-0.0058449161402930536	6.8621952961999995	-18.525901943	10.038
Neotoa	0.1873174872437785	0.05102224078154904	0.012373903644848095	-0.008796249876706845	-0.008328100503824999	-0.06392068845947982	0.023410601349256453	-0.014649140168550491	0.05467425924173932	0.007755636649594709	-0.3808083881599977	0.6060606060606059	-0.007752373722929367	-0.038793484304684114	0.04960231120633245	-0.01944456079780431	0.02230769040098676	-0.008913643545781455	6.638761522499999	-18.062619597	4.346363636363637
Neotre	0.17660804823852624	0.08411997636840983	0.02793137972841	-0.013763354399726169	0.042669408336345166	0.03809782715931037	-0.052874486825625545	-0.11244201875133401	0.13234030743629946	0.06726098542662093	-0.3896865098670685	0.5625	-0.01268786765579911	-0.010875659505442508	0.1257095894824184	0.006260061146945819	0.013921937059603285	0.004174356563591078	6.109250604600001	-16.701003734000004	6.5737499999999995
NeoveS	-0.14829662316841422	0.06765402510020546	0.06265293657065615	-0.06924264669004143	-0.07912730167936141	-0.1732972704650763	-0.3596863966124897	0.2207267695829578	-0.10578892985598347	0.03315646204885657	0.4375978509145066	0.27083333333333337	0.014457286156866278	-0.016756074967752062	0.02286879763826576	0.029081729818508963	0.015438058337534002	-0.005680816996983845	7.955197662000001	-20.644270387142857	12.39875
Neowal	0.12982503021894762	0.17264362749306206	0.061652449008448275	-0.014118755983495887	-0.041164294050374084	-0.08423919608658245	-0.053381245112117816	0.0471542962848762	-0.020434615367396176	0.03093325406094184	-0.029608975403158343	0.7291666666666666	0.0019077942856261054	-0.008838061918069883	0.05113452332364508	-0.011552172029747936	0.009698040076316531	-0.004855943360930036	6.3708303817	-20.89217759	7.495
Ophboo	0.17735910837064714	0.08161198666277153	0.0209101065305229	0.03306013282488026	-0.0571257808214015	0.0697150064767616	-0.09149647826918647	0.002729321312265661	-0.03459563483924584	0.05552623244973112	-0.04601730339736375	0.7916666666666667	-0.0232594238537666	-0.015476853563533427	0.04023637636862806	-0.07938314866016934	-0.0167041188719821	0.0002154956396357492	5.8669576503	-13.300530054000001	0.819
Pcynig	-0.01870801372967775	0.20476882578404326	-0.04744486485814554	-0.18276591510967333	0.1771328617495153	0.06147117647294568	0.06746366956789912	-0.09412075282237993	0.09397328810608938	-0.2897163755683889	0.10026267907225136	0.6439393939393938	0.0639444775833686	-0.015640412679685946	-0.04151026337987368	0.024838522506001697	0.04582743667774354	0.022816366628477427	6.9443881852	-20.87452631	10.773636363636363
Petpol	0.04903181211471119	0.18412280329319064	0.16913934114337298	0.22398319737150185	0.0068923365669810955	0.12664691579586282	-0.14580168944831412	-0.0036326479856001776	-0.1440834707619337	0.0018389870128594726	0.07328664157651067	0.7424242424242425	-0.07620249891312901	-0.011769911727632362	-0.011695317788106927	-0.07203623699062614	-0.022153174428940242	-0.012413073629893785	4.9169958137	-12.386883081000002	4.16909090909091
TelteS	0.14207263008678747	0.12048468359355828	0.09887156178074756	0.03102357710677204	-0.08084475663620408	-0.21763923671838026	0.12942662585983342	-0.016950703356731822	-0.1562791566406256	-0.056833618513702874	-0.2279658875015836	0.5486111111111109	-0.002376805580837271	0.018879555933838277	0.07094240882807024	0.007329192728766693	-0.0023961657000866	0.0003592771502944663	6.4135936492	-16.703979989	18.504166666666666
Telluf	-0.17533465854624264	0.03898074132896645	0.13204267656754773	0.09407998367229337	0.04195888512334177	0.04435146203726139	-0.011871535199984606	0.06157887795367454	-0.1156038555585621	-0.024332709637657074	0.08174351314702548	0.7738095238095241									4.761428571428572
Telvit	0.16996596135632042	-0.04582830428490757	-0.19380788566566584	0.006786671013620321	0.05055694107296281	-0.044581812138103284	0.029995768118703182	0.0008108469676503451	0.061518367547548136	-0.008800533611042927	-0.2227490566310728	0.13541666666666666	0.03830844573205935	0.06374511914764372	0.08447258976383229	0.03230492134838124	-0.02175575761004111	0.01260337362967838	6.432257744899999	-15.937626363600003	12.674999999999999
Trioto	0.04429801382604912	0.20074543478422505	0.16823880700244334	-0.14924004252424491	-0.0656188144371318	-0.09031740101716602	-0.10948806298688646	0.11884526306252385	0.05528851042277195	-0.1033564505855059	-0.019929593094957163	0.7604166666666667	-0.001519282375943227	0.009940287938904207	-0.05267021607872634	-0.03305385326684914	-0.00527935109538427	-0.015377154201626119	6.6793779958	-21.016436272	7.708749999999999
Tronig	-0.1719621152517498	0.0780365107995031	-0.096924225660083	-0.062398314848934926	-0.05545036956772729	0.05520587181303425	-0.13094618382930526	0.001351310662323506	0.1208429547476377	-0.0878273585307884	0.3775216122677731	0.8819444444444445	-0.07610604953037942	0.0379601383524924	0.0029087290476795336	-0.0407667503536568	-0.03738288220695342	0.00969080551552646	6.2541323472	-16.650577051000003	4.494999999999999
Tromoo	-0.14572768310110631	0.14271943369069054	0.05221512419673223	0.04100780020581134	-0.1293905988726423	-0.029494946267071283	0.02679083328196541	-0.027966869433313463	-0.02612039077590997	-0.11325728663494206	0.21836551144646	0.7976190476190476	-0.08442166246483022	0.044971965823819744	-0.0010205570547395398	-0.05090194723382535	-0.043726425034935686	0.003954556991484883	5.7086927650999995	-14.947751655999998	4.37
Varmoo	0.13779525798286196	0.052856562164291895	-0.2106722371909196	-0.10051866684672632	-0.09744334439571001	-0.22373264674752	-0.2403336205955983	0.02142175026955371	-0.07477716027042311	-0.10755076153025736	-0.021095241041008298	0.28571428571428564	-0.03643091313563174	-0.018028473052494796	0.0692644823003414	0.01091223730870987	0.0008718492650699683	-0.0010889022119297178	6.966471413000001	-16.8250351	8.015714285714287
Xenbat	0.17403241709978026	0.005152371236997428	0.12188840971344073	-0.13257666668759802	-0.04123727451515365	-0.08731559333548569	-0.1013004187940178	-0.08295411160326335	0.08153046462232467	-0.018151618591390008	-0.15273567622980874	0.0875	0.04747786833063725	0.0270365508753361	-0.007736801708605993	-0.015682839066174122	-0.011138545470685605	0.0073081440799643875	6.8790220726	-18.997644202	13.85375
Xenspi	0.15192508938808624	0.08593364437751527	0.2003141577381188	-0.03744374041592097	-0.06568389397010796	-0.0483952483848074	-0.040015189608715335	-0.1374714345580577	0.1409379339222315	-0.1066918074216016	-0.07581714994970944	0.3333333333333333	0.01346334581198749	-0.003180716979837747	-0.02044734008781013	-0.02068182162359952	-0.0025486121798128547	0.009026683876416534	6.7663169290999985	-15.368179777	7.255
